# Supplementary material for: Operating-Regime Evaluation of Byzantine-Resilient Multi-Agent Reinforcement Learning for Sensor-Networked Safe Formation Control
Source: Sensors (Basel). 2026 Jul 11;26(14):4408. doi: 10.3390/s26144408 (PMC13418820; doi:10.3390/s26144408)
Supplement: Supplementary file 1 [file sensors-26-04408-s001.zip]

Archive with 245 entries (206 files):
- File_S1/
- File_S1/ARTICLE_ALIGNMENT.md
- File_S1/checksums/
- File_S1/checksums/FILES_SHA256.txt
- File_S1/checksums/FILE_MANIFEST.csv
- File_S1/code/
- File_S1/code/figure_generation/
- File_S1/code/figure_generation/make_many_figures.py
- File_S1/code/reproducibility/
- File_S1/code/reproducibility/audit_experiment_archive.py
- File_S1/code/reproducibility/integrate_v3_cloud_results.py
- File_S1/code/reproducibility/q1_evidence_tables.py
- File_S1/code/reproducibility/README.md
- File_S1/code/reproducibility/verify_file_s1.py
- File_S1/code/review_audit_v2/
- File_S1/code/review_audit_v2/cloud_v3_review_audit_v2.sh
- File_S1/code/review_audit_v2/experiments/
- File_S1/code/review_audit_v2/experiments/configs/
- File_S1/code/review_audit_v2/experiments/configs/base.yaml
- File_S1/code/review_audit_v2/experiments/configs/public_validation_template.yaml
- File_S1/code/review_audit_v2/experiments/configs/smoke.yaml
- File_S1/code/review_audit_v2/experiments/gen_review_audit_v2_manifest.py
- File_S1/code/review_audit_v2/experiments/rsmarl_exp/
- File_S1/code/review_audit_v2/experiments/rsmarl_exp/attacks.py
- File_S1/code/review_audit_v2/experiments/rsmarl_exp/env.py
- File_S1/code/review_audit_v2/experiments/rsmarl_exp/impairments.py
- File_S1/code/review_audit_v2/experiments/rsmarl_exp/logger.py
- File_S1/code/review_audit_v2/experiments/rsmarl_exp/mappo.py
- File_S1/code/review_audit_v2/experiments/rsmarl_exp/metrics.py
- File_S1/code/review_audit_v2/experiments/rsmarl_exp/public_benchmark.py
- File_S1/code/review_audit_v2/experiments/rsmarl_exp/robust_aggregation.py
- File_S1/code/review_audit_v2/experiments/rsmarl_exp/runner.py
- File_S1/code/review_audit_v2/experiments/rsmarl_exp/safety.py
- File_S1/code/review_audit_v2/experiments/rsmarl_exp/safety_gpu.py
- File_S1/code/review_audit_v2/experiments/rsmarl_exp/trust.py
- File_S1/code/review_audit_v2/experiments/rsmarl_exp/trust_gpu.py
- File_S1/code/review_audit_v2/experiments/rsmarl_exp/__init__.py
- File_S1/code/review_audit_v2/experiments/run_auxiliary_experiments.py
- File_S1/code/review_audit_v2/experiments/run_experiment.py
- File_S1/code/review_audit_v2/experiments/run_grid.py
- File_S1/code/review_audit_v2/experiments/run_parallel.py
- File_S1/code/review_audit_v2/experiments/run_parallel_fixed.py
- File_S1/code/review_audit_v2/experiments/run_review_audit_v2.py
- File_S1/code/review_audit_v2/experiments/run_sensitivity.py
- File_S1/code/review_audit_v2/experiments/run_super_parallel.py
- File_S1/code/review_audit_v2/experiments/tools/
- File_S1/code/review_audit_v2/experiments/tools/archive_outputs_v3.py
- File_S1/code/review_audit_v2/experiments/tools/benchmark_overhead_v3.py
- File_S1/code/review_audit_v2/experiments/tools/collect_results_v3.py
- File_S1/code/review_audit_v2/experiments/tools/collect_review_audit_v2.py
- File_S1/code/review_audit_v2/experiments/tools/collect_sensitivity_v3.py
- File_S1/code/review_audit_v2/experiments/tools/inspect_return_archive_v3.py
- File_S1/code/review_audit_v2/experiments/tools/merge_logs.py
- File_S1/code/review_audit_v2/experiments/tools/power_sensitivity_v2.py
- File_S1/code/review_audit_v2/experiments/tools/preflight_v3.py
- File_S1/code/review_audit_v2/experiments/tools/validate_package_v3.py
- File_S1/code/review_audit_v2/requirements.txt
- File_S1/code/v3/
- File_S1/code/v3/cloud_v3_ablation.sh
- File_S1/code/v3/experiments/
- File_S1/code/v3/experiments/configs/
- File_S1/code/v3/experiments/configs/base.yaml
- File_S1/code/v3/experiments/configs/public_validation_template.yaml
- File_S1/code/v3/experiments/configs/smoke.yaml
- File_S1/code/v3/experiments/rsmarl_exp/
- File_S1/code/v3/experiments/rsmarl_exp/attacks.py
- File_S1/code/v3/experiments/rsmarl_exp/env.py
- File_S1/code/v3/experiments/rsmarl_exp/logger.py
- File_S1/code/v3/experiments/rsmarl_exp/mappo.py
- File_S1/code/v3/experiments/rsmarl_exp/metrics.py
- File_S1/code/v3/experiments/rsmarl_exp/public_benchmark.py
- File_S1/code/v3/experiments/rsmarl_exp/robust_aggregation.py
- File_S1/code/v3/experiments/rsmarl_exp/runner.py
- File_S1/code/v3/experiments/rsmarl_exp/safety.py
- File_S1/code/v3/experiments/rsmarl_exp/safety_gpu.py
- File_S1/code/v3/experiments/rsmarl_exp/trust.py
- File_S1/code/v3/experiments/rsmarl_exp/trust_gpu.py
- File_S1/code/v3/experiments/rsmarl_exp/__init__.py
- File_S1/code/v3/experiments/run_auxiliary_experiments.py
- File_S1/code/v3/experiments/run_experiment.py
- File_S1/code/v3/experiments/run_grid.py
- File_S1/code/v3/experiments/run_parallel.py
- File_S1/code/v3/experiments/run_parallel_fixed.py
- File_S1/code/v3/experiments/run_sensitivity.py
- File_S1/code/v3/experiments/run_super_parallel.py
- File_S1/code/v3/experiments/tools/
- File_S1/code/v3/experiments/tools/archive_outputs_v3.py
- File_S1/code/v3/experiments/tools/benchmark_overhead_v3.py
- File_S1/code/v3/experiments/tools/collect_results_v3.py
- File_S1/code/v3/experiments/tools/collect_sensitivity_v3.py
- File_S1/code/v3/experiments/tools/inspect_return_archive_v3.py
- File_S1/code/v3/experiments/tools/merge_logs.py
- File_S1/code/v3/experiments/tools/preflight_v3.py
- File_S1/code/v3/experiments/tools/validate_package_v3.py
- File_S1/code/v3/README_CLOUD_RERUN.md
- File_S1/code/v3/requirements.txt
- File_S1/DATA_DICTIONARY.md
- File_S1/environment/
- File_S1/environment/requirements_v3.txt
- File_S1/environment/SOFTWARE_ENVIRONMENT.md
- File_S1/EVIDENCE_INVENTORY.csv
- File_S1/figures/
- File_S1/figures/canonical_580/
- File_S1/figures/canonical_580/ablation_final_f1_mean.pdf
- File_S1/figures/canonical_580/ablation_final_fe_mean.pdf
- File_S1/figures/canonical_580/ablation_final_return_mean.pdf
- File_S1/figures/canonical_580/ablation_final_safety_violations_mean.pdf
- File_S1/figures/canonical_580/benign_final_f1_mean.pdf
- File_S1/figures/canonical_580/benign_final_fe_mean.pdf
- File_S1/figures/canonical_580/benign_final_return_mean.pdf
- File_S1/figures/canonical_580/benign_final_safety_violations_mean.pdf
- File_S1/figures/core/
- File_S1/figures/core/curve_all_attacks_safety_mappo_vs_rsmarl.pdf
- File_S1/figures/core/fig01_safety_reduction_horizontal.pdf
- File_S1/figures/core/fig02_tradeoff_scatter.pdf
- File_S1/figures/core/fig03_detection_f1.pdf
- File_S1/figures/core/fig05_core_baseline_journal.pdf
- File_S1/figures/core/fig06_safety_trends_journal.pdf
- File_S1/figures/core/fig07_delta_heatmaps_journal.pdf
- File_S1/figures/core/fig07_formation_trends_journal.pdf
- File_S1/figures/core/fig08_return_trends_journal.pdf
- File_S1/figures/core/fig10_detection_journal.pdf
- File_S1/figures/core/fig_scope_heatmap.pdf
- File_S1/figures/review_audit_v2/
- File_S1/figures/review_audit_v2/fig_review_v2_acbf_calibration.pdf
- File_S1/figures/review_audit_v2/fig_review_v2_four_switch_ablation.pdf
- File_S1/figures/review_audit_v2/fig_review_v2_key_domain_n100.pdf
- File_S1/figures/review_audit_v2/fig_review_v2_sensor_impairment.pdf
- File_S1/figure_source_data/
- File_S1/figure_source_data/canonical_580/
- File_S1/figure_source_data/canonical_580/ablation_significance_tests.csv
- File_S1/figure_source_data/canonical_580/ablation_summary_final.csv
- File_S1/figure_source_data/canonical_580/benign_summary_final.csv
- File_S1/figure_source_data/core/
- File_S1/figure_source_data/core/core_comparison_table.csv
- File_S1/figure_source_data/core/core_full_summary.csv
- File_S1/figure_source_data/core/detection_ci_summary.csv
- File_S1/figure_source_data/core/detection_per_run.csv
- File_S1/figure_source_data/core/detection_summary.csv
- File_S1/figure_source_data/core/rsmarl_vs_mappo_delta.csv
- File_S1/figure_source_data/core/safety_tradeoff_table.csv
- File_S1/figure_source_data/review_audit_v2/
- File_S1/figure_source_data/review_audit_v2/per_run_review_audit_v2.csv
- File_S1/figure_source_data/review_audit_v2/power_sensitivity_v2.csv
- File_S1/figure_source_data/review_audit_v2/summary_review_audit_v2.csv
- File_S1/processed_data/
- File_S1/processed_data/canonical_580/
- File_S1/processed_data/canonical_580/ablation_480/
- File_S1/processed_data/canonical_580/ablation_480/collection_manifest.json
- File_S1/processed_data/canonical_580/ablation_480/full_matrix_completeness.csv
- File_S1/processed_data/canonical_580/ablation_480/missing_pair_report.csv
- File_S1/processed_data/canonical_580/ablation_480/missing_runs.csv
- File_S1/processed_data/canonical_580/ablation_480/per_run_summary.csv
- File_S1/processed_data/canonical_580/ablation_480/run_status.csv
- File_S1/processed_data/canonical_580/ablation_480/significance_tests.csv
- File_S1/processed_data/canonical_580/ablation_480/summary_final.csv
- File_S1/processed_data/canonical_580/benign_100/
- File_S1/processed_data/canonical_580/benign_100/collection_manifest.json
- File_S1/processed_data/canonical_580/benign_100/full_matrix_completeness.csv
- File_S1/processed_data/canonical_580/benign_100/missing_pair_report.csv
- File_S1/processed_data/canonical_580/benign_100/missing_runs.csv
- File_S1/processed_data/canonical_580/benign_100/per_run_summary.csv
- File_S1/processed_data/canonical_580/benign_100/run_status.csv
- File_S1/processed_data/canonical_580/benign_100/significance_tests.csv
- File_S1/processed_data/canonical_580/benign_100/summary_final.csv
- File_S1/processed_data/canonical_580/derived/
- File_S1/processed_data/canonical_580/derived/v3_ablation_no_set_no_twcc_identity_audit.csv
- File_S1/processed_data/canonical_580/README_SOURCE_PACKAGE.md
- File_S1/processed_data/core_3000/
- File_S1/processed_data/core_3000/collector_output/
- File_S1/processed_data/core_3000/collector_output/collection_manifest.json
- File_S1/processed_data/core_3000/collector_output/full_matrix_completeness.csv
- File_S1/processed_data/core_3000/collector_output/missing_pair_report.csv
- File_S1/processed_data/core_3000/collector_output/missing_runs.csv
- File_S1/processed_data/core_3000/collector_output/per_run_summary.csv
- File_S1/processed_data/core_3000/collector_output/run_status.csv
- File_S1/processed_data/core_3000/collector_output/significance_tests.csv
- File_S1/processed_data/core_3000/collector_output/summary_final.csv
- File_S1/processed_data/core_3000/derived/
- File_S1/processed_data/core_3000/derived/combined_core3000_canonical580_summary.csv
- File_S1/processed_data/core_3000/derived/core_comparison_table.csv
- File_S1/processed_data/core_3000/derived/core_full_summary.csv
- File_S1/processed_data/core_3000/derived/core_run_manifest.csv
- File_S1/processed_data/core_3000/derived/core_summary_with_ci.csv
- File_S1/processed_data/core_3000/derived/detection_ci_summary.csv
- File_S1/processed_data/core_3000/derived/detection_per_run.csv
- File_S1/processed_data/core_3000/derived/detection_summary.csv
- File_S1/processed_data/core_3000/derived/rsmarl_vs_mappo_delta.csv
- File_S1/processed_data/core_3000/derived/safety_tradeoff_table.csv
- File_S1/processed_data/core_3000/derived/significance_tests_holm_extended.csv
- File_S1/processed_data/core_3000/derived/v3_cloud_audit_summary.json
- File_S1/processed_data/core_3000/derived/v3_core3000_source_audit.json
- File_S1/processed_data/core_3000/q1_reproduction_reference/
- File_S1/processed_data/core_3000/q1_reproduction_reference/core_full_summary.csv
- File_S1/processed_data/core_3000/q1_reproduction_reference/detection_ci_summary.csv
- File_S1/processed_data/core_3000/q1_reproduction_reference/full_matrix_completeness.csv
- File_S1/processed_data/core_3000/q1_reproduction_reference/generated_detection_ci.tex
- File_S1/processed_data/core_3000/q1_reproduction_reference/generated_full_detection_ci.tex
- File_S1/processed_data/core_3000/q1_reproduction_reference/generated_matrix_completeness.tex
- File_S1/processed_data/core_3000/q1_reproduction_reference/generated_q1_stats_tables.tex
- File_S1/processed_data/core_3000/q1_reproduction_reference/generated_safety_reduction_selected.tex
- File_S1/processed_data/core_3000/q1_reproduction_reference/generated_safety_significance.tex
- File_S1/processed_data/core_3000/q1_reproduction_reference/generated_tradeoff_selected.tex
- File_S1/processed_data/core_3000/q1_reproduction_reference/missing_pair_report.csv
- File_S1/processed_data/core_3000/q1_reproduction_reference/significance_tests.csv
- File_S1/processed_data/review_audit_v2_2380/
- File_S1/processed_data/review_audit_v2_2380/artifacts_review_v2/
- File_S1/processed_data/review_audit_v2_2380/artifacts_review_v2/collection_manifest_review_audit_v2.json
- File_S1/processed_data/review_audit_v2_2380/artifacts_review_v2/missing_review_audit_v2.csv
- File_S1/processed_data/review_audit_v2_2380/artifacts_review_v2/per_run_review_audit_v2.csv
- File_S1/processed_data/review_audit_v2_2380/artifacts_review_v2/power_sensitivity_v2.csv
- File_S1/processed_data/review_audit_v2_2380/artifacts_review_v2/summary_review_audit_v2.csv
- File_S1/processed_data/review_audit_v2_2380/manifests_review_v2/
- File_S1/processed_data/review_audit_v2_2380/manifests_review_v2/ALL_core_2380.csv
- File_S1/processed_data/review_audit_v2_2380/manifests_review_v2/E1_acbf_calibration.csv
- File_S1/processed_data/review_audit_v2_2380/manifests_review_v2/E2_four_switch_ablation.csv
- File_S1/processed_data/review_audit_v2_2380/manifests_review_v2/E3_sensor_impairment.csv
- File_S1/processed_data/review_audit_v2_2380/manifests_review_v2/E4_key_domain_n100.csv
- File_S1/provenance/
- File_S1/provenance/raw_archive_checksums/
- File_S1/provenance/raw_archive_checksums/rsmarl_canonical_580_raw_20260711.tar.gz.sha256
- File_S1/provenance/raw_archive_checksums/rsmarl_review_v2_return_key.sha256
- File_S1/provenance/raw_archive_checksums/rsmarl_v3_return_key_20260527_124029.sha256
- File_S1/provenance/RAW_ARCHIVE_DEPOSITION.md
- File_S1/provenance/RAW_ARCHIVE_INVENTORY.csv
- File_S1/README.md
- File_S1/REPRODUCTION_GUIDE.md
- File_S1/table_fragments/
- File_S1/table_fragments/generated_detection_ci.tex
- File_S1/table_fragments/generated_matrix_completeness.tex
- File_S1/table_fragments/generated_review_v2_acbf_calibration.tex
- File_S1/table_fragments/generated_review_v2_four_switch_ablation.tex
- File_S1/table_fragments/generated_review_v2_key_domain_n100.tex
- File_S1/table_fragments/generated_review_v2_sensor_impairment.tex
- File_S1/table_fragments/generated_safety_reduction_selected.tex
- File_S1/table_fragments/generated_safety_significance.tex
- File_S1/table_fragments/generated_tradeoff_selected.tex
- File_S1/table_fragments/table_benign_control_v3.tex
- File_S1/table_fragments/table_component_ablation_v3.tex
- File_S1/table_fragments/table_detection_per_attack.tex
- File_S1/table_fragments/table_holm_summary.tex
- File_S1/table_fragments/table_safety_cells_summary.tex
- File_S1/table_fragments/table_scope_summary.tex
- File_S1/table_fragments/table_v3_data_package_audit.tex
- File_S1/VALIDATION_REPORT.txt
