# Supplementary material for: Operating-Regime Evaluation of Byzantine-Resilient Multi-Agent Reinforcement Learning for Sensor-Networked Safe Formation Control
Source: Sensors (Basel). 2026 Jul 11;26(14):4408. doi: 10.3390/s26144408 (PMC13418820; doi:10.3390/s26144408)
Supplement: Supplementary file 1 [file sensors-26-04408-s001.zip › File_S1/ARTICLE_ALIGNMENT.md]

# Second-Proof to File S1 Alignment

## Authoritative Proof

- Manuscript ID: `sensors-4404432`
- Title: *Operating-Regime Evaluation of Byzantine-Resilient Multi-Agent Reinforcement Learning for Sensor-Networked Safe Formation Control*
- Editor-provided file: `sensors-4404432 2nd proof.pdf`
- Pages: 34
- SHA256: `932c6e4ecbbb4b25ab1e78b1cfaddad32e9d8ae751b8a76e6070c9b565addd7d`

The proof PDF is not embedded in or modified by File S1.

## Evidence Inventory

| Second-proof evidence statement | File S1 source |
|---|---|
| 3000-run core matrix | `processed_data/core_3000/collector_output/per_run_summary.csv` |
| 100-run benign-control rerun | `processed_data/canonical_580/benign_100/per_run_summary.csv` |
| 480-run canonical component ablation | `processed_data/canonical_580/ablation_480/per_run_summary.csv` |
| 2380-run Review-Audit V2 | `processed_data/review_audit_v2_2380/artifacts_review_v2/per_run_review_audit_v2.csv` |
| 5960 audited runs in total | `EVIDENCE_INVENTORY.csv` and `VALIDATION_REPORT.txt` |

Review-Audit V2 comprises 700 A-CBF calibration, 600 four-switch ablation, 480 sensor-impairment, and 600 high-seed confirmation runs. The included manifest generator reproduces all four block manifests and the combined 2380-row manifest exactly after CSV parsing.

## Table Crosswalk

| Second-proof table | File S1 reference |
|---|---|
| Tables 1-4: setup, implementation, attack, safety and trust parameters | `code/v3/experiments/configs/`, `code/v3/experiments/rsmarl_exp/`, and `environment/` |
| Table 5: core matrix completeness | `table_fragments/generated_matrix_completeness.tex` |
| Table 6: evidence inventory | `table_fragments/table_v3_data_package_audit.tex` |
| Table 7: benign control | `table_fragments/table_benign_control_v3.tex` |
| Table 8: component ablation | `table_fragments/table_component_ablation_v3.tex` |
| Tables 9-12: Review-Audit V2 | four `table_fragments/generated_review_v2_*.tex` files |
| Tables 13-16: significance, selected safety, trade-off, and detection | `table_fragments/generated_*.tex` |
| Tables 17-20: scope, detection, cell-wise safety, and Holm audit | `table_fragments/table_scope_summary.tex`, `table_detection_per_attack.tex`, `table_safety_cells_summary.tex`, and `table_holm_summary.tex` |

### Table 16 rendering note

The second proof displays the run-count string `5960` concatenated to each of the 33 central estimates in Table 16. The underlying validated values are stored in `processed_data/core_3000/derived/detection_ci_summary.csv` and reproduced in `table_fragments/generated_detection_ci.tex`. The value `5960` is the total formal evidence count and is not part of any precision, recall, or F1 metric. File S1 preserves the validated values and does not propagate the display concatenation into the data.

## Figure Crosswalk

| Second-proof figure | File S1 figure |
|---|---|
| Figure 1 | `figures/core/fig01_safety_reduction_horizontal.pdf` |
| Figure 2 | `figures/core/curve_all_attacks_safety_mappo_vs_rsmarl.pdf` |
| Figure 3 | `figures/core/fig02_tradeoff_scatter.pdf` |
| Figure 4 | `figures/core/fig03_detection_f1.pdf` |
| Figure 5 | `figures/core/fig05_core_baseline_journal.pdf` |
| Figure 6 | `figures/core/fig_scope_heatmap.pdf` |
| Figures A1-A4 | four PDFs under `figures/review_audit_v2/` |
| Figures A5-A9 | safety, formation, return, delta-heatmap, and detection PDFs under `figures/core/` |

The numerical plotting inputs are retained under `figure_source_data/`.

## Reproducibility Scripts

The three scripts named in Section 7.7 of the second proof are included:

- `code/reproducibility/integrate_v3_cloud_results.py`;
- `code/reproducibility/q1_evidence_tables.py`;
- `code/v3/experiments/tools/collect_results_v3.py`.

`code/reproducibility/verify_file_s1.py` provides an additional package-level integrity and evidence-count check.

## Public Package Boundary

The second proof describes the full V3 return package, including per-run files and logs, as containing 3196 files. File S1 is the sanitized public analysis package, not a verbatim copy of that machine return tree. Scheduler logs, caches, private paths, and machine reports are excluded. The full raw archives remain separately retained; exact filenames, sizes, and SHA256 values are recorded in `provenance/RAW_ARCHIVE_INVENTORY.csv` and can be transferred or deposited if requested by the journal.
