# Supplementary material for: Operating-Regime Evaluation of Byzantine-Resilient Multi-Agent Reinforcement Learning for Sensor-Networked Safe Formation Control
Source: Sensors (Basel). 2026 Jul 11;26(14):4408. doi: 10.3390/s26144408 (PMC13418820; doi:10.3390/s26144408)
Supplement: Supplementary file 1 [file sensors-26-04408-s001.zip › File_S1/checksums/FILES_SHA256.txt]

3661d4b26c41a5457c8844be851a3f3449c6ece49a6da421530b97bb41f09ce1  ARTICLE_ALIGNMENT.md
873c7ea410b1362c21e54f1b3848f90176a246b50ca8033d001604df53b58d51  code/figure_generation/make_many_figures.py
4188491c01e7ecc5431bd7ba53e606328aa1bafd35843a729367093199bccea1  code/reproducibility/audit_experiment_archive.py
a85775b76b7a14d4670dc68f638d26659624f172828c791e979e277f0c307500  code/reproducibility/integrate_v3_cloud_results.py
3bec02471476358029779cd75b2f74588994d171546df72f8b272378555cdd4b  code/reproducibility/q1_evidence_tables.py
be484e8da97bceaabd59b4d75ee70060b561267167b92b476a45ddf7ea4d65fe  code/reproducibility/README.md
7bb62bd2dee2a6efee0f840f0641226c586fd5e02cb52a15566fd109d602f5fb  code/reproducibility/verify_file_s1.py
c24c3e705e86d760d71c72a69ce59ff089e979eac8d4b20255b08660ef058d8f  code/review_audit_v2/cloud_v3_review_audit_v2.sh
370cb04b1ca6d10b13b991eb776f7f6caf1a894f95e7444b9c595e3d01b50661  code/review_audit_v2/experiments/configs/base.yaml
400e2b42c7a7b9f91217c589f15016b25a31156abb9634f7800da36199b14744  code/review_audit_v2/experiments/configs/public_validation_template.yaml
2be2c74acfc52e79350a18e0074aff21ab5f1c470399ee154ff882bb5cc09a3b  code/review_audit_v2/experiments/configs/smoke.yaml
89664fef2780ce58e84c130b8c9505512ac0dbc144ba2d7e4e7bb0b344e9e75c  code/review_audit_v2/experiments/gen_review_audit_v2_manifest.py
a09ded9d8195f9d426501f80c9a577422e02262eb91f6d26e03e8f6d74428f47  code/review_audit_v2/experiments/rsmarl_exp/__init__.py
d357942e8e6875d921f092d0447db39f8de3df060981e79a28af066ae1a00072  code/review_audit_v2/experiments/rsmarl_exp/attacks.py
c26ffa0f475a264f10a259cd3fc12640d0a2b761a28b62d898bbb6e3b6af4485  code/review_audit_v2/experiments/rsmarl_exp/env.py
184d6a5153f4a051f960de56a7d7d3d6860b7a2dc3523308c95962b50c1c15f7  code/review_audit_v2/experiments/rsmarl_exp/impairments.py
cdc2aa716d15cf0adbb84c2f3fb052a4c120bfc9ee8ebc399daf4cfc0e8acda8  code/review_audit_v2/experiments/rsmarl_exp/logger.py
3806886c4d8f84e2651dc3d8a372a3f7672efdef47b97e843d3f90f7b30cb321  code/review_audit_v2/experiments/rsmarl_exp/mappo.py
54c0728df4d6bf22cb106236bcc6ec6341ae7e7be2b8d441183101bb9128638e  code/review_audit_v2/experiments/rsmarl_exp/metrics.py
45f53ae766ac40ee4835f05758a949605d3888aa871a503db62cd4a6022cb20b  code/review_audit_v2/experiments/rsmarl_exp/public_benchmark.py
8bae9dc913b05809d8de9f46de9b36029be71f541463c5fa37f8cc579d2a57a5  code/review_audit_v2/experiments/rsmarl_exp/robust_aggregation.py
4c8eb758bdc88d6156176e5da1add588c21ef479355c34a3b71142f5c8e718b3  code/review_audit_v2/experiments/rsmarl_exp/runner.py
233155ba09dee3b118480b24d46646a7928d87f083428d6b4992b9f492ebf14d  code/review_audit_v2/experiments/rsmarl_exp/safety.py
104b866f8c19e5ede9cfc5737d7a3112588e5e165966ac8f919b78430a30acea  code/review_audit_v2/experiments/rsmarl_exp/safety_gpu.py
06b941e3b34024cc3701523660aba356c8f8cb3f9abff99e553e7b7471ef84bf  code/review_audit_v2/experiments/rsmarl_exp/trust.py
a49803ed67a3547b347f232cf66f7100f20bd82c81ff13bdf585eabb6ccd146d  code/review_audit_v2/experiments/rsmarl_exp/trust_gpu.py
e51979e44939d8fb812823d629df5477b2df3cca754706d8131b342fe6168602  code/review_audit_v2/experiments/run_auxiliary_experiments.py
1094bc2c9ac58c4060900c0a3a2b16e0278a98a2f19d9c928ae2f7977c5caf0d  code/review_audit_v2/experiments/run_experiment.py
5d28637351a8ff7f370552aceaed3130d4130cb02909230f54bb9872854d068a  code/review_audit_v2/experiments/run_grid.py
390529eba3f787b8d4298b5cc5b6079f060f5832f206a65038c32719b4c87940  code/review_audit_v2/experiments/run_parallel.py
0a6aab5c50032269a462c1c9cb9c6e2d28eefd181bce1654adc78f4330f50451  code/review_audit_v2/experiments/run_parallel_fixed.py
13426ce5899c9817e2ccf69405da8c41f2d69058c4f7c80631073cc2a242750e  code/review_audit_v2/experiments/run_review_audit_v2.py
fdce374b873a085c6be9ff6cd1d34b8cc99ebabc3cc04e9ad2e231fed144b4ab  code/review_audit_v2/experiments/run_sensitivity.py
7784be7fe3a91958a68d95297ec1c3e2501c679ebeadff1d2853877660f3506e  code/review_audit_v2/experiments/run_super_parallel.py
4d12eee2b5cba626faf1ffd55bafe86115f8b7d64800c7955ed3fec6d9c52712  code/review_audit_v2/experiments/tools/archive_outputs_v3.py
b80dc6b7b4e3f7c1d1e67993ba599c342756203321130fa3edb54cf96ef29ab6  code/review_audit_v2/experiments/tools/benchmark_overhead_v3.py
1745da216484fc199d02f6c8e6acc862326a30ef2e1025d50fd659cc6581166c  code/review_audit_v2/experiments/tools/collect_results_v3.py
2ab5302822e89fb7ae3c39e2f13c19148b690c5e306c5d6ddcbc31002b2eec29  code/review_audit_v2/experiments/tools/collect_review_audit_v2.py
23b4cc50373d8399120cae8c199a76c85a2a3164f973eba5a4af4e00995c17a8  code/review_audit_v2/experiments/tools/collect_sensitivity_v3.py
d0d8f64ab1e8b5990856cf5ffabbc66d6def7cee020b838a8c78db7c8341d053  code/review_audit_v2/experiments/tools/inspect_return_archive_v3.py
0f2d05d040a11c99937094d471a6562cad1db5c02f76abe175b3407f8ea9bb89  code/review_audit_v2/experiments/tools/merge_logs.py
c1689798214933d8068bc8c717761563ffee774e76c8309a43323e58af4b8e41  code/review_audit_v2/experiments/tools/power_sensitivity_v2.py
e93bde077f878f5941e46516efce406c3d51a06902f1d9819b6c918e574aa227  code/review_audit_v2/experiments/tools/preflight_v3.py
0023d8b3af171e3de8aeef6de35922719242448e5cdb29fd9ba50e84f9ae8bd0  code/review_audit_v2/experiments/tools/validate_package_v3.py
189771f4891b72f42005df2c92ebf74be3f307f8b0a4417d002c2dd83d7961df  code/review_audit_v2/requirements.txt
646d741921d7fa3b0ccc6e1f556089f80e5dba7ab7f18f5907773ea6cda97444  code/v3/cloud_v3_ablation.sh
cc2bb88eb1a14feda322f94ec9d9829b9472cc5b1cf7c8f32a66442a51294411  code/v3/experiments/configs/base.yaml
400e2b42c7a7b9f91217c589f15016b25a31156abb9634f7800da36199b14744  code/v3/experiments/configs/public_validation_template.yaml
2be2c74acfc52e79350a18e0074aff21ab5f1c470399ee154ff882bb5cc09a3b  code/v3/experiments/configs/smoke.yaml
a09ded9d8195f9d426501f80c9a577422e02262eb91f6d26e03e8f6d74428f47  code/v3/experiments/rsmarl_exp/__init__.py
d357942e8e6875d921f092d0447db39f8de3df060981e79a28af066ae1a00072  code/v3/experiments/rsmarl_exp/attacks.py
c26ffa0f475a264f10a259cd3fc12640d0a2b761a28b62d898bbb6e3b6af4485  code/v3/experiments/rsmarl_exp/env.py
9e55c3324ba2b9cedd66c9325f6427f8cd14446eeb3147e6e1e3fa06dc1fb082  code/v3/experiments/rsmarl_exp/logger.py
3806886c4d8f84e2651dc3d8a372a3f7672efdef47b97e843d3f90f7b30cb321  code/v3/experiments/rsmarl_exp/mappo.py
54c0728df4d6bf22cb106236bcc6ec6341ae7e7be2b8d441183101bb9128638e  code/v3/experiments/rsmarl_exp/metrics.py
45f53ae766ac40ee4835f05758a949605d3888aa871a503db62cd4a6022cb20b  code/v3/experiments/rsmarl_exp/public_benchmark.py
8bae9dc913b05809d8de9f46de9b36029be71f541463c5fa37f8cc579d2a57a5  code/v3/experiments/rsmarl_exp/robust_aggregation.py
a3635986579a8d6fb8c2d150c110231d48ff688036af11ecab53fc0c8db3e62d  code/v3/experiments/rsmarl_exp/runner.py
5aa072a1e369134f367cf934b40e3131088d138868627e3df24336e7a2cd9bfc  code/v3/experiments/rsmarl_exp/safety.py
104b866f8c19e5ede9cfc5737d7a3112588e5e165966ac8f919b78430a30acea  code/v3/experiments/rsmarl_exp/safety_gpu.py
06b941e3b34024cc3701523660aba356c8f8cb3f9abff99e553e7b7471ef84bf  code/v3/experiments/rsmarl_exp/trust.py
a49803ed67a3547b347f232cf66f7100f20bd82c81ff13bdf585eabb6ccd146d  code/v3/experiments/rsmarl_exp/trust_gpu.py
8172625a404c814978bbde04ccddbf73f39720f1de09dc1af702d3df07917635  code/v3/experiments/run_auxiliary_experiments.py
1c774cbcfde47218c528483d04387aa8ac6e889288d9ccf99683503cde23fb0c  code/v3/experiments/run_experiment.py
5d28637351a8ff7f370552aceaed3130d4130cb02909230f54bb9872854d068a  code/v3/experiments/run_grid.py
009c4f58c456ec76fed971cf794c09a5e74b7ade51c10d072585858f4bb26cff  code/v3/experiments/run_parallel.py
0a6aab5c50032269a462c1c9cb9c6e2d28eefd181bce1654adc78f4330f50451  code/v3/experiments/run_parallel_fixed.py
fdce374b873a085c6be9ff6cd1d34b8cc99ebabc3cc04e9ad2e231fed144b4ab  code/v3/experiments/run_sensitivity.py
7784be7fe3a91958a68d95297ec1c3e2501c679ebeadff1d2853877660f3506e  code/v3/experiments/run_super_parallel.py
4d12eee2b5cba626faf1ffd55bafe86115f8b7d64800c7955ed3fec6d9c52712  code/v3/experiments/tools/archive_outputs_v3.py
b80dc6b7b4e3f7c1d1e67993ba599c342756203321130fa3edb54cf96ef29ab6  code/v3/experiments/tools/benchmark_overhead_v3.py
1745da216484fc199d02f6c8e6acc862326a30ef2e1025d50fd659cc6581166c  code/v3/experiments/tools/collect_results_v3.py
23b4cc50373d8399120cae8c199a76c85a2a3164f973eba5a4af4e00995c17a8  code/v3/experiments/tools/collect_sensitivity_v3.py
d0d8f64ab1e8b5990856cf5ffabbc66d6def7cee020b838a8c78db7c8341d053  code/v3/experiments/tools/inspect_return_archive_v3.py
0f2d05d040a11c99937094d471a6562cad1db5c02f76abe175b3407f8ea9bb89  code/v3/experiments/tools/merge_logs.py
e93bde077f878f5941e46516efce406c3d51a06902f1d9819b6c918e574aa227  code/v3/experiments/tools/preflight_v3.py
c85555b30514094ba1b0c545a4e0d6ead0ecd383430fee81be79a4afeb0e908b  code/v3/experiments/tools/validate_package_v3.py
5a12f4f708fedacb206a7fbef1c313667a10edbcff9f6ff4f0a5c22d9a56ddcc  code/v3/README_CLOUD_RERUN.md
189771f4891b72f42005df2c92ebf74be3f307f8b0a4417d002c2dd83d7961df  code/v3/requirements.txt
74d0b9b7b0c50f84cc79076be12b39c0a650e85a7282585d9a1f2cac40e547f0  DATA_DICTIONARY.md
189771f4891b72f42005df2c92ebf74be3f307f8b0a4417d002c2dd83d7961df  environment/requirements_v3.txt
ca828cb6b4ca479ef70cf816fcdda46b5fec51ccdd35f133868afbb9ce4f3dfd  environment/SOFTWARE_ENVIRONMENT.md
4b06343eac52e41b78e099958f4da3312ad2874e7996cbf442aa7a19e5ad7d0b  EVIDENCE_INVENTORY.csv
dbf6298b2947217167ccef2be41df1e67ccb3520b38449d7cb94d7e7a8665f53  figure_source_data/canonical_580/ablation_significance_tests.csv
dac0179c8f8312f4a623a6ae036943699518f98e4301c5a6209acf9da2a7f2d0  figure_source_data/canonical_580/ablation_summary_final.csv
39a3489e9eefbecf32cb04eccd070b823be926a1ab557b69c1fe075be729178f  figure_source_data/canonical_580/benign_summary_final.csv
79789a1e53f88cdaf4a40cb6090ba595fdbf2048f2b5f7be82f6c5824c01f844  figure_source_data/core/core_comparison_table.csv
c707a1183e3ab782173f1bef5d546cb4c647139db005be87cef3f73d2c0cd27b  figure_source_data/core/core_full_summary.csv
9964457e89eb91da9521bfab8ab7650fc220c1880faad2a56cfd31aab2bec3d5  figure_source_data/core/detection_ci_summary.csv
312aba7a535f5f8efd03ea28aca91fd26340d82625bc8a6a778e5aaf30b1e436  figure_source_data/core/detection_per_run.csv
e2e9cc103c756cba6335848ee496e7d2903f5982f299139976d6aa9410b9c365  figure_source_data/core/detection_summary.csv
3367899ab1d0097796d7d9a138ef53f1e550e648d3cbf9b07f54726ff9c967de  figure_source_data/core/rsmarl_vs_mappo_delta.csv
772563acbed0b08fda013feb884da7bf4babdfac653cbc25aba26a05ba40d908  figure_source_data/core/safety_tradeoff_table.csv
9fd03450bf0e1e36cc032b9b4c20c94e0482c016b19074666d39f434e66be1c7  figure_source_data/review_audit_v2/per_run_review_audit_v2.csv
ab5538db7106f361d5124e3bc10b8508d3e1c791972a8e9fcd1153258d6da561  figure_source_data/review_audit_v2/power_sensitivity_v2.csv
ec6603e135816cfdd2942cf4d240decc0ac6d8306e4a5f11833322e0d586edf7  figure_source_data/review_audit_v2/summary_review_audit_v2.csv
4c44921a556a9e12ce19f46bb4eb7bc00b3d2786e6529eb98c8189b0cf8971ec  figures/canonical_580/ablation_final_f1_mean.pdf
9a33fd7d3decd2b07e7170586c13b801785c86c2f3f373693090bb76ec095258  figures/canonical_580/ablation_final_fe_mean.pdf
956a3528bdab7a4179efa1c81a1b516c88b50051c4a4953a9de362eb69eaa72c  figures/canonical_580/ablation_final_return_mean.pdf
2c6eb10b7fc91eb3e40d99ffead2becef31e13f04fe2333805656358b0d3cafa  figures/canonical_580/ablation_final_safety_violations_mean.pdf
7a0171ff0905b2707c29eaf386092bc7aa7d2fe9f366f8c3ed50e98302f91e99  figures/canonical_580/benign_final_f1_mean.pdf
20fcae8274d3a6bcb7f384dca3fd956710ea9930d3c1d37d704d762019563eaa  figures/canonical_580/benign_final_fe_mean.pdf
21bb48c1273587d03e865a3c0bdaad33a3dc160c2e0e6af059e1791fe6349925  figures/canonical_580/benign_final_return_mean.pdf
ab42baa3061ed7ec13b82633688876e97874502108149aaa7ebd973fc9f8600a  figures/canonical_580/benign_final_safety_violations_mean.pdf
d6b88254f7ae5c873025b0a5c60298598d06b2258bef07e693a4f1fc6d2224d8  figures/core/curve_all_attacks_safety_mappo_vs_rsmarl.pdf
0b837a0306446ad0e71cae977c00bbd8e7c1e2ae5017b6280ba6966dbbf6c14a  figures/core/fig_scope_heatmap.pdf
6ad1014caad2442e3d238f3b309ead8c89358fb5ac6501833a21683d6ab23da3  figures/core/fig01_safety_reduction_horizontal.pdf
4d1ae217a4dd6defd015365ad896d877102dcf6596ee7d3d2d0e93d2fdc338b8  figures/core/fig02_tradeoff_scatter.pdf
5bfbc1ca231528306bfbce5e62b26d086946d50d9d4ed2355896b6b76e828531  figures/core/fig03_detection_f1.pdf
4f4189eb5b7842be0fb6b45f22ad8acf911437931f0bc4d2a52ebeb9637e52ed  figures/core/fig05_core_baseline_journal.pdf
a8cd8926f923bc2d85c94db3c72b8a5c9cde37ce5888d63c3327f6ba73a52b76  figures/core/fig06_safety_trends_journal.pdf
885d3f8339ab7cb9564df8ae87bde89d42bb70600bfdc6df69938fb58dd4795f  figures/core/fig07_delta_heatmaps_journal.pdf
a05a62e099fedea371f43f78f2ff3033fd998f63a0738d909a89ce79babb0876  figures/core/fig07_formation_trends_journal.pdf
f65a64214645085987f9638db75dd8950cbd1ecc7e55ccb6cd710adb1fdb292a  figures/core/fig08_return_trends_journal.pdf
33d4e64adcbc9761df70d537cdd969fb85abda9d8c7aa75a4efec699af44bc58  figures/core/fig10_detection_journal.pdf
52ab89fd3a075e62c54087f36d30f206f2686ea1798c9d15518b473e31ad4fea  figures/review_audit_v2/fig_review_v2_acbf_calibration.pdf
2c447930c9f27278696e6b3aa6204abe6098518f3c84ae4b3ca676b68deaaf85  figures/review_audit_v2/fig_review_v2_four_switch_ablation.pdf
4a5ea6ba24337c4590de4fe4c04f57c210f8f0f82a24e9751f27ea1d813b8e7c  figures/review_audit_v2/fig_review_v2_key_domain_n100.pdf
75b19bcbdbf97ddb993158009bdf81d74c189da326e70c6ff038cbe7ec3ba1ed  figures/review_audit_v2/fig_review_v2_sensor_impairment.pdf
9c31dc55d1c6cff40a41525e706d67284d6c21eb9b3a1348263b58363dd8f33d  processed_data/canonical_580/ablation_480/collection_manifest.json
59ba53f3bd81624949288b26ae1d6b17c43b2d2b0a06f9b53c8983b2ebd43402  processed_data/canonical_580/ablation_480/full_matrix_completeness.csv
0aebe83353f6c915b1dc44f6a77ecd3d463b53b0d84d456d896bd7382084fdd2  processed_data/canonical_580/ablation_480/missing_pair_report.csv
c31fd1e79378e94e3cb7c568e92ee71f1e7e6632235ad65c9a9eb54b8201f152  processed_data/canonical_580/ablation_480/missing_runs.csv
6febef26233e171e157a07186309284d21addffd2204263c2af3fc371a9b0dac  processed_data/canonical_580/ablation_480/per_run_summary.csv
6df998d87858cfb0e1f30941d0ee6b883d64235793de4f22bebb23fb1751b6de  processed_data/canonical_580/ablation_480/run_status.csv
527008f451f0169772d26bb126bf5a782b3e4a8f2432440034a440fbe6287bf1  processed_data/canonical_580/ablation_480/significance_tests.csv
249622b92b3db2304e162888d24653c802f6a73ba75e49631a5f91b02616cb48  processed_data/canonical_580/ablation_480/summary_final.csv
2e116a4642f0c8f6e9faa715d09f674b3fe0d75fd017a625b0298393015a3abc  processed_data/canonical_580/benign_100/collection_manifest.json
fe5186f8e6e564397e2c4bd8487f40745715a4f810ad2563e5bb1baaa968e63f  processed_data/canonical_580/benign_100/full_matrix_completeness.csv
cd3fd83580e268015c3558b17defe6b7fa707345a2cbc5dc4ed54409f537f8b4  processed_data/canonical_580/benign_100/missing_pair_report.csv
c31fd1e79378e94e3cb7c568e92ee71f1e7e6632235ad65c9a9eb54b8201f152  processed_data/canonical_580/benign_100/missing_runs.csv
7225fe9526a7192aaa80c55ee3a5ac5d1262957663b3d175a688d673d0ccbf64  processed_data/canonical_580/benign_100/per_run_summary.csv
31d5263a9d0258d0d9ba97743e3b5f99fead127819feb73b5ea24f561abed727  processed_data/canonical_580/benign_100/run_status.csv
01513c146fd230489aae1442736fad68c76a4db7edef417c272d94a000c3e11a  processed_data/canonical_580/benign_100/significance_tests.csv
25be4b21cc4594b5320aeb6b9274471d39a6b9f70cacb6d6e284f3734bd786a2  processed_data/canonical_580/benign_100/summary_final.csv
ec6022ee125e05c8e9ae1f5b49d9e1c14cf000ffe8f6234cbfa96043e19adc1c  processed_data/canonical_580/derived/v3_ablation_no_set_no_twcc_identity_audit.csv
6ffdd9f9640b5feb7e6ff198d3ea159f83f9678ae59c774791304ff0e80cfd34  processed_data/canonical_580/README_SOURCE_PACKAGE.md
a544bde8313325e9089422d10c9f747c121d850af76595c4494ea41daac18a77  processed_data/core_3000/collector_output/collection_manifest.json
5f6e1addba1fc2081a4b43357be83ed22c51d5329771bd0e9b3cff0264e1a766  processed_data/core_3000/collector_output/full_matrix_completeness.csv
10c19d9828b602c8ffd3571f452b940333caf64b334cb28662fc7641c3f68a3d  processed_data/core_3000/collector_output/missing_pair_report.csv
c31fd1e79378e94e3cb7c568e92ee71f1e7e6632235ad65c9a9eb54b8201f152  processed_data/core_3000/collector_output/missing_runs.csv
6a61e0c8288c8f25d205e8dfbd50fc8c02ef272d3e8059b3a01c246bbe302f19  processed_data/core_3000/collector_output/per_run_summary.csv
9235f68540414273cf352a14f521106950bed53b43565713aa970f2f6ff398a8  processed_data/core_3000/collector_output/run_status.csv
510b69acb25fe2cb883c17c31f6776c93cb8446e69da8847dee6b239f1ea6424  processed_data/core_3000/collector_output/significance_tests.csv
4ae3a04e6a5cb7faea9f8b973bffd7b66901224f94cc179fa301e1add5c4f352  processed_data/core_3000/collector_output/summary_final.csv
516481aa4a0132b9090cdc7f99217177680b9146d79c742bd2d3313cb875584c  processed_data/core_3000/derived/combined_core3000_canonical580_summary.csv
79789a1e53f88cdaf4a40cb6090ba595fdbf2048f2b5f7be82f6c5824c01f844  processed_data/core_3000/derived/core_comparison_table.csv
c707a1183e3ab782173f1bef5d546cb4c647139db005be87cef3f73d2c0cd27b  processed_data/core_3000/derived/core_full_summary.csv
ba75b7182674256c0e89fe5c3b4633b5291121989a8fa11932d7e47862a412b2  processed_data/core_3000/derived/core_run_manifest.csv
a85b4f627b71d10eb883ddde7e97f6eb0a321c8baffb72a5471df5b5afd71421  processed_data/core_3000/derived/core_summary_with_ci.csv
9964457e89eb91da9521bfab8ab7650fc220c1880faad2a56cfd31aab2bec3d5  processed_data/core_3000/derived/detection_ci_summary.csv
312aba7a535f5f8efd03ea28aca91fd26340d82625bc8a6a778e5aaf30b1e436  processed_data/core_3000/derived/detection_per_run.csv
e2e9cc103c756cba6335848ee496e7d2903f5982f299139976d6aa9410b9c365  processed_data/core_3000/derived/detection_summary.csv
3367899ab1d0097796d7d9a138ef53f1e550e648d3cbf9b07f54726ff9c967de  processed_data/core_3000/derived/rsmarl_vs_mappo_delta.csv
772563acbed0b08fda013feb884da7bf4babdfac653cbc25aba26a05ba40d908  processed_data/core_3000/derived/safety_tradeoff_table.csv
e1fc655826d5b7beaa2d35b68b88258d00847b95e4b9b23dfe7a8dbf1507f628  processed_data/core_3000/derived/significance_tests_holm_extended.csv
c3ab54586534206d06ac94757e72673cd7925322f3654346be4fa1a40c9f8254  processed_data/core_3000/derived/v3_cloud_audit_summary.json
dfeb9fbe13b01b493877ce5b1708e894a284e3a57739cc05e2ad7deb5ededea6  processed_data/core_3000/derived/v3_core3000_source_audit.json
fe6eda66ca4c6682e1f7d686cb9e5bbc25f2e386c939f15ffdedccbc31290e1f  processed_data/core_3000/q1_reproduction_reference/core_full_summary.csv
d8e5f2bb02ebbd7329c2c14ba9e22fd262a7782fab7ae2e3756b2e695f30a4ba  processed_data/core_3000/q1_reproduction_reference/detection_ci_summary.csv
7c3f2c3203edc321982034ad80a6b2d406cd1310c5286983be10de98d5b5c4bd  processed_data/core_3000/q1_reproduction_reference/full_matrix_completeness.csv
c6683bb79ca947b2fb447d489957c2e03c2f3b9aeaa772abd66a14550d6bdf4d  processed_data/core_3000/q1_reproduction_reference/generated_detection_ci.tex
9527157409a4995db33d460cc788b7e42ef2db003eb2bad125b70a7dcc0817d7  processed_data/core_3000/q1_reproduction_reference/generated_full_detection_ci.tex
316a1d4db3a51cfe84b3736b3fb145eed0e57fb32ccc0f6b35c5a6591a89f0bb  processed_data/core_3000/q1_reproduction_reference/generated_matrix_completeness.tex
bc3d19746a4c4a6c1dd196b160b9d123e631e61dec7989010c7c81bd4f21a92e  processed_data/core_3000/q1_reproduction_reference/generated_q1_stats_tables.tex
f96e32f4442d998e3a68a91acb1cb28bffe9a11601b12b505a311fbccd78ac77  processed_data/core_3000/q1_reproduction_reference/generated_safety_reduction_selected.tex
9a0db1c750e5c4ae9c48f8800c9d8be2a8021ef8a7b9727df8845c540387df91  processed_data/core_3000/q1_reproduction_reference/generated_safety_significance.tex
c5aa07e7e28b0e9aabfb7dc7e3fafdf9a49f2155d5b3e2ae844b640cee35a76d  processed_data/core_3000/q1_reproduction_reference/generated_tradeoff_selected.tex
171a654b9c8c0a5a23aaa49eea1f69a573b90e812df8adb2188424fdc07bbe42  processed_data/core_3000/q1_reproduction_reference/missing_pair_report.csv
700afc34e19e05abae1bd273f77cb5b06f083271376847ce61c300709c90c15d  processed_data/core_3000/q1_reproduction_reference/significance_tests.csv
ebdb6b472279f1c29aebeeb707bd0b91fbbee00e745bebcc6c590342343cae13  processed_data/review_audit_v2_2380/artifacts_review_v2/collection_manifest_review_audit_v2.json
01ba4719c80b6fe911b091a7c05124b64eeece964e09c058ef8f9805daca546b  processed_data/review_audit_v2_2380/artifacts_review_v2/missing_review_audit_v2.csv
9fd03450bf0e1e36cc032b9b4c20c94e0482c016b19074666d39f434e66be1c7  processed_data/review_audit_v2_2380/artifacts_review_v2/per_run_review_audit_v2.csv
ab5538db7106f361d5124e3bc10b8508d3e1c791972a8e9fcd1153258d6da561  processed_data/review_audit_v2_2380/artifacts_review_v2/power_sensitivity_v2.csv
ec6603e135816cfdd2942cf4d240decc0ac6d8306e4a5f11833322e0d586edf7  processed_data/review_audit_v2_2380/artifacts_review_v2/summary_review_audit_v2.csv
a7b96bc37ca4dd47d3abcfbf5e20ff672ac8dd2c4700e675c8d5dacf88aff543  processed_data/review_audit_v2_2380/manifests_review_v2/ALL_core_2380.csv
df4687f094f4ba024d14b3a6d7aaa668763e56c63fa321ee665b6dfecf9343e2  processed_data/review_audit_v2_2380/manifests_review_v2/E1_acbf_calibration.csv
e19862267d52412f7939320475eaf63c9bfc80f17064add256eaa5e2d977b52b  processed_data/review_audit_v2_2380/manifests_review_v2/E2_four_switch_ablation.csv
0b150f2946fe5ea78e803ae23e4cdf9d79353b6f5f028fee73a53726feb0615e  processed_data/review_audit_v2_2380/manifests_review_v2/E3_sensor_impairment.csv
b37e46def2b31aa0b25c5f432d6510b4dee179494d2cd49a4b11c5ce002be78f  processed_data/review_audit_v2_2380/manifests_review_v2/E4_key_domain_n100.csv
7d0f3e26d60419610dbb316e0e2853484ca85b77d77322b2412ab2fd757470fb  provenance/raw_archive_checksums/rsmarl_canonical_580_raw_20260711.tar.gz.sha256
45c1893e499749df0e1c12d8cfa665adf2b94d5c3848c8146e16b151ac6b4600  provenance/raw_archive_checksums/rsmarl_review_v2_return_key.sha256
9d06b281bc160ab509cbcbfaa41e8f12566bc32ed48ef7882410dcc3b45c63a0  provenance/raw_archive_checksums/rsmarl_v3_return_key_20260527_124029.sha256
b32920eb06259b5927546e96d413ba4754643ed6290d218c0a613ec684156574  provenance/RAW_ARCHIVE_DEPOSITION.md
bb5c3a90ec6882ef628615148addc796177a8493778020581166aebd4ff42098  provenance/RAW_ARCHIVE_INVENTORY.csv
bcb561804a763112ae6cdd849fd41c954d3a2034a3471dede74bb7c0b21c4984  README.md
eb376f36c46688e0e4e75cea856bf479e4bb78a7499880bb2360cb738ae60359  REPRODUCTION_GUIDE.md
ee719686f8eafe2dc96819fdc5c105d8dd618afbfae030167f29caf664a64cdc  table_fragments/generated_detection_ci.tex
173c612c33a3b158aacae311075440635e44d1d799568e985cfcc2786dd83010  table_fragments/generated_matrix_completeness.tex
1d4cd4ad37c1d56a26af264ce0fbcdf706dea4fcb8589110e87c0040a820003f  table_fragments/generated_review_v2_acbf_calibration.tex
b8b577e663e7aebce1049b8c666eca9535faeee4d6f0c5f01f6fadbace8c7f77  table_fragments/generated_review_v2_four_switch_ablation.tex
84f7500f956db915d07c0a51862efec76915e887ac35ca2a2539b53d19a12b8e  table_fragments/generated_review_v2_key_domain_n100.tex
f4b485fd7a2f171d833f86e6b7f0f226501e5ceebd042cdf9818f84f87c33368  table_fragments/generated_review_v2_sensor_impairment.tex
6ae681a6992663fa9eec2c6a1f1b4ab3dbc126083fac9f626f236f0320209e0c  table_fragments/generated_safety_reduction_selected.tex
7dfdf47498444b7e1afd9d7b7d8c83b9857a38d05790830e86bf2a5d43a03d5d  table_fragments/generated_safety_significance.tex
fe2639ea7d143d1da434ee40fe51743f169e778bc42c791fffe14b352f07b465  table_fragments/generated_tradeoff_selected.tex
e3197df5cd443c1ffc2540e9716ecf784f7eb5e5e2f1a02de1ab5c23261a6cfd  table_fragments/table_benign_control_v3.tex
0d0a49c7465069ba65b7c8664606e91916ccbd65d5db0c02e83cc1d50d52fe08  table_fragments/table_component_ablation_v3.tex
0dd832e506e45a08410c3de881f5f225fb2dda6cdfb45b61e37223f7a68071f3  table_fragments/table_detection_per_attack.tex
1ea08d315412e16830b2c7478a14563119baa4112044d8ee027c821e4faa5a5b  table_fragments/table_holm_summary.tex
4e29330ae997cb491262914ef77546cc67a1810e080fbef82fd296b6eee4669b  table_fragments/table_safety_cells_summary.tex
6d45b6517e30c75c6737dd4fabad7994057802fe76c61da450247fc62a1775d8  table_fragments/table_scope_summary.tex
27ec41b1b1ddd280eb04a5de8f8de9d9dbf6a662b7d52b9f8507e0bcedaca413  table_fragments/table_v3_data_package_audit.tex
14699906a9331632ea88dcd452b1e3187714dd092d50a891cbbd7aeb4595c1c4  VALIDATION_REPORT.txt
