# Supplementary material for: Operating-Regime Evaluation of Byzantine-Resilient Multi-Agent Reinforcement Learning for Sensor-Networked Safe Formation Control
Source: Sensors (Basel). 2026 Jul 11;26(14):4408. doi: 10.3390/s26144408 (PMC13418820; doi:10.3390/s26144408)
Supplement: Supplementary file 1 [file sensors-26-04408-s001.zip › File_S1/code/figure_generation/make_many_figures.py]

from pathlib import Path
import warnings
import numpy as np
import pandas as pd
import matplotlib.pyplot as plt
from matplotlib.colors import TwoSlopeNorm

warnings.filterwarnings("ignore")

# ============================================================
# Paths
# ============================================================

DATA_DIR = Path.cwd()
OUT_DIR = DATA_DIR / "figures_all"

DIR_MAIN = OUT_DIR / "main"
DIR_APPENDIX = OUT_DIR / "appendix_summary"
DIR_CURVES = OUT_DIR / "appendix_curves"
DIR_PER_ATTACK = OUT_DIR / "appendix_per_attack"
DIR_HEATMAPS = OUT_DIR / "appendix_heatmaps"
DIR_BOXPLOTS = OUT_DIR / "appendix_boxplots"
DIR_DETECTION = OUT_DIR / "appendix_detection"
DIR_TABLE_DIAG = OUT_DIR / "diagnostic_plots"


for d in [DIR_MAIN, DIR_APPENDIX, DIR_CURVES, DIR_PER_ATTACK, DIR_HEATMAPS, DIR_BOXPLOTS, DIR_DETECTION, DIR_TABLE_DIAG]:
    d.mkdir(parents=True, exist_ok=True)


# ============================================================
# Style
# ============================================================

plt.rcParams.update({
    "font.family": "Times New Roman",
    "mathtext.fontset": "stix",
    "font.size": 7.5,
    "axes.labelsize": 8,
    "axes.titlesize": 8,
    "xtick.labelsize": 7,
    "ytick.labelsize": 7,
    "legend.fontsize": 7,
    "figure.dpi": 300,
    "savefig.dpi": 600,
    "pdf.fonttype": 42,
    "ps.fonttype": 42,
    "axes.linewidth": 0.7,
    "xtick.major.width": 0.7,
    "ytick.major.width": 0.7,
    "xtick.major.size": 3,
    "ytick.major.size": 3,
})

COLORS = {
    "blue": "#0072B2",
    "orange": "#E69F00",
    "green": "#009E73",
    "red": "#D55E00",
    "purple": "#CC79A7",
    "sky": "#56B4E9",
    "yellow": "#F0E442",
    "black": "#000000",
    "gray": "#7F7F7F",
    "lightgray": "#E6E6E6",
}

METHOD_COLORS = {
    "MAPPO": COLORS["blue"],
    "RS-MARL": COLORS["red"],
    "Safe-MAPPO": COLORS["green"],
    "MAPPO-Krum": COLORS["purple"],
    "MAPPO-CWMed": COLORS["orange"],
    "RS-MARL-no-A-CBF": COLORS["sky"],
    "RS-MARL-no-SET": COLORS["orange"],
    "RS-MARL-no-TWCC": COLORS["gray"],
}

METHOD_MARKERS = {
    "MAPPO": "o",
    "RS-MARL": "P",
    "Safe-MAPPO": "s",
    "MAPPO-Krum": "^",
    "MAPPO-CWMed": "D",
    "RS-MARL-no-A-CBF": "v",
    "RS-MARL-no-SET": "X",
    "RS-MARL-no-TWCC": "*",
}
ATTACK_COLORS = {
    "adaptive": COLORS["blue"],
    "collusive": COLORS["purple"],
    "constant": COLORS["orange"],
    "random": COLORS["red"],
    "signflip": COLORS["gray"],
    "stealthy": COLORS["green"],
}

ATTACK_MARKERS = {
    "adaptive": "^",
    "collusive": "D",
    "constant": "o",
    "random": "s",
    "signflip": "P",
    "stealthy": "v",
}

ATTACK_ORDER = ["adaptive", "collusive", "constant", "random", "signflip", "stealthy"]
RATIO_ORDER = [0.05, 0.10, 0.20, 0.30, 0.33]

CORE_METHODS = ["MAPPO", "MAPPO-CWMed", "MAPPO-Krum", "Safe-MAPPO", "RS-MARL"]
MAIN_METHODS = ["MAPPO", "RS-MARL"]
ABLATION_METHODS = ["RS-MARL", "RS-MARL-no-A-CBF", "RS-MARL-no-SET", "RS-MARL-no-TWCC"]

# ============================================================
# Helpers
# ============================================================

def read_csv_required(name):
    p = DATA_DIR / name
    if not p.exists():
        raise FileNotFoundError(f"Missing {name} in {DATA_DIR}")
    return pd.read_csv(p)

def read_csv_optional(name):
    p = DATA_DIR / name
    if not p.exists():
        print(f"[warn] optional file missing: {name}")
        return None
    return pd.read_csv(p)

def find_col(df, candidates, required=True):
    for c in candidates:
        if c in df.columns:
            return c
    if required:
        raise KeyError(f"Cannot find any of columns {candidates}. Available: {list(df.columns)}")
    return None

def pretty_attack(a):
    return {
        "adaptive": "Adaptive",
        "collusive": "Collusive",
        "constant": "Constant",
        "random": "Random",
        "signflip": "Sign-flip",
        "stealthy": "Stealthy",
        "none": "None",
    }.get(str(a), str(a).capitalize())

def clean_axis(ax, grid_axis="y"):
    ax.spines["top"].set_visible(False)
    ax.spines["right"].set_visible(False)
    if grid_axis == "both":
        ax.grid(True, axis="both", color=COLORS["lightgray"], linewidth=0.55)
    else:
        ax.grid(True, axis=grid_axis, color=COLORS["lightgray"], linewidth=0.55)
    ax.set_axisbelow(True)

def savefig(fig, outdir, name):
    outdir.mkdir(parents=True, exist_ok=True)
    pdf = outdir / f"{name}.pdf"
    png = outdir / f"{name}.png"
    fig.savefig(pdf, bbox_inches="tight", pad_inches=0.025)
    fig.savefig(png, dpi=300, bbox_inches="tight", pad_inches=0.025)
    plt.close(fig)
    print("[saved]", pdf)

def robust_limits(values, q_low=0.02, q_high=0.98, pad=0.08, lower_bound=None, upper_bound=None):
    """Return compact but honest axis limits.

    This prevents scatter/line figures from wasting large blank regions while
    still keeping all ordinary data visible. For bar charts, do not use this
    helper because bars should generally start from zero.
    """
    vals = pd.Series(values).replace([np.inf, -np.inf], np.nan).dropna()
    if len(vals) == 0:
        return 0.0, 1.0
    lo = vals.quantile(q_low)
    hi = vals.quantile(q_high)
    if not np.isfinite(lo) or not np.isfinite(hi) or np.isclose(lo, hi):
        lo = vals.min()
        hi = vals.max()
    span = hi - lo
    if span <= 0:
        span = max(abs(float(hi)), 1.0)
    lo = lo - pad * span
    hi = hi + pad * span
    if lower_bound is not None:
        lo = max(lower_bound, lo)
    if upper_bound is not None:
        hi = min(upper_bound, hi)
    return float(lo), float(hi)

def filter_ratio(df, r):
    return df[df["ratio"].round(2) == round(float(r), 2)]

def available_attacks(df):
    vals = set(df["attack"].dropna().astype(str))
    return [a for a in ATTACK_ORDER if a in vals]

def available_ratios(df):
    vals = sorted(pd.to_numeric(df["ratio"], errors="coerce").dropna().unique())
    return [float(v) for v in vals]

# ============================================================
# Load data
# ============================================================

summary = read_csv_required("summary_final.csv")
delta = read_csv_required("rsmarl_vs_mappo_delta.csv")
detect = read_csv_required("detection_summary.csv")
perrun = read_csv_optional("per_run_summary.csv")
core = read_csv_optional("core_comparison_table.csv")
tradeoff = read_csv_optional("safety_tradeoff_table.csv")
diagnosis = read_csv_optional("diagnosis_final.csv")

for df in [summary, delta, detect, perrun, core, tradeoff, diagnosis]:
    if df is not None and "ratio" in df.columns:
        df["ratio"] = pd.to_numeric(df["ratio"], errors="coerce")

FE_COL = find_col(summary, ["final_fe_mean", "fe_mean", "formation_error_mean"])
RET_COL = find_col(summary, ["final_return_mean", "return_mean"])
SAFETY_COL = find_col(summary, ["final_safety_violations_mean", "safety_violations_mean", "safety_mean"])

PREC_COL = find_col(detect, ["precision_mean", "precision"])
REC_COL = find_col(detect, ["recall_mean", "recall"])
F1_COL = find_col(detect, ["f1_mean", "f1"])

DELTA_SAFETY_COL = find_col(delta, ["safety_reduction_pct_positive_good", "safety_reduction_pct", "safety_reduction"])
DELTA_FE_COL = find_col(delta, ["fe_improve_pct_positive_good", "fe_improve_pct"], required=False)
DELTA_RET_COL = find_col(delta, ["return_delta_positive_good", "return_delta"], required=False)

attacks = available_attacks(summary)
ratios = available_ratios(summary)

print("============================================================")
print("[INFO] DATA_DIR:", DATA_DIR)
print("[INFO] OUT_DIR :", OUT_DIR)
print("[INFO] summary columns:", list(summary.columns))
print("[INFO] attacks:", attacks)
print("[INFO] ratios :", ratios)
print("[INFO] FE_COL:", FE_COL)
print("[INFO] RET_COL:", RET_COL)
print("[INFO] SAFETY_COL:", SAFETY_COL)
print("============================================================")

# ============================================================
# MAIN FIGURES
# ============================================================

def fig01_safety_reduction_horizontal():
    selected = [
        ("adaptive", 0.20),
        ("adaptive", 0.30),
        ("collusive", 0.05),
        ("collusive", 0.10),
        ("random", 0.20),
        ("signflip", 0.20),
        ("stealthy", 0.20),
    ]

    rows = []
    for a, r in selected:
        sub = delta[(delta["attack"] == a) & (delta["ratio"].round(2) == r)]
        if len(sub):
            rows.append({
                "label": f"{pretty_attack(a)} ({r:.2f})",
                "reduction": float(sub.iloc[0][DELTA_SAFETY_COL])
            })

    if not rows:
        print("[skip] fig01 no rows")
        return

    df = pd.DataFrame(rows).sort_values("reduction", ascending=True)

    fig, ax = plt.subplots(figsize=(3.45, 2.45))
    y = np.arange(len(df))
    bars = ax.barh(
        y,
        df["reduction"],
        height=0.62,
        color=COLORS["red"],
        alpha=0.88,
        edgecolor="black",
        linewidth=0.35,
    )
    ax.set_yticks(y)
    ax.set_yticklabels(df["label"])
    ax.set_xlabel("Safety violation reduction (%)")
    ax.set_xlim(0, max(df["reduction"]) * 1.18)

    for b, v in zip(bars, df["reduction"]):
        ax.text(v + 0.8, b.get_y() + b.get_height()/2, f"{v:.1f}",
                va="center", ha="left", fontsize=6.4)

    clean_axis(ax, "x")
    savefig(fig, DIR_MAIN, "fig01_safety_reduction_horizontal")

def fig02_tradeoff_scatter():
    df = summary[
        summary["method"].isin(CORE_METHODS)
        & summary["attack"].isin(attacks)
        & (summary["ratio"].round(2) == 0.20)
    ].copy()

    fig, ax = plt.subplots(figsize=(3.45, 2.55))

    for method in CORE_METHODS:
        sub = df[df["method"] == method]
        if len(sub) == 0:
            continue
        ax.scatter(
            sub[SAFETY_COL],
            sub[FE_COL],
            s=34,
            marker=METHOD_MARKERS.get(method, "o"),
            color=METHOD_COLORS.get(method, COLORS["gray"]),
            edgecolor="black",
            linewidth=0.45,
            alpha=0.92,
            label=method,
            zorder=3,
        )

    ax.set_xlabel("Safety violations ↓")
    ax.set_ylabel("Formation error ↓")
    ax.set_xlim(*robust_limits(df[SAFETY_COL], q_low=0.00, q_high=1.00, pad=0.10))
    ax.set_ylim(*robust_limits(df[FE_COL], q_low=0.00, q_high=1.00, pad=0.10))

    xmin, xmax = ax.get_xlim()
    ymin, ymax = ax.get_ylim()
    ax.annotate(
        "better",
        xy=(xmin + 0.05*(xmax-xmin), ymin + 0.06*(ymax-ymin)),
        xytext=(xmin + 0.26*(xmax-xmin), ymin + 0.21*(ymax-ymin)),
        arrowprops=dict(arrowstyle="->", lw=0.75, color="#555555"),
        fontsize=6.8,
        color="#555555",
    )

    clean_axis(ax, "both")
    ax.legend(
        loc="upper center",
        bbox_to_anchor=(0.5, 1.24),
        ncol=3,
        frameon=False,
        handletextpad=0.3,
        columnspacing=0.8,
        fontsize=6.3,
    )

    savefig(fig, DIR_MAIN, "fig02_tradeoff_scatter")

def fig03_detection_f1():
    df = detect[detect["method"] == "RS-MARL"].copy()
    attack_list = [a for a in ["random", "stealthy", "adaptive", "constant", "signflip"] if a in set(df["attack"])]

    fig, ax = plt.subplots(figsize=(3.45, 2.35))

    for a in attack_list:
        sub = df[df["attack"] == a].sort_values("ratio")
        ax.plot(
            sub["ratio"],
            sub[F1_COL],
            marker=ATTACK_MARKERS.get(a, "o"),
            markersize=4.4,
            linewidth=1.4,
            label=pretty_attack(a),
            color={
                "random": COLORS["red"],
                "stealthy": COLORS["green"],
                "adaptive": COLORS["blue"],
                "constant": COLORS["purple"],
                "signflip": COLORS["orange"],
            }.get(a, COLORS["gray"]),
        )

    ax.set_xlabel("Byzantine ratio")
    ax.set_ylabel("Detection F1")
    ax.set_ylim(0, min(0.92, max(0.45, float(df[F1_COL].max()) + 0.10)))
    ax.set_xticks([r for r in RATIO_ORDER if r in ratios])
    ax.set_xticklabels([f"{r:.2f}" for r in RATIO_ORDER if r in ratios])

    clean_axis(ax, "y")
    ax.legend(
        loc="upper center",
        bbox_to_anchor=(0.5, 1.26),
        ncol=3,
        frameon=False,
        handlelength=1.5,
        columnspacing=0.8,
        fontsize=6.3,
    )

    savefig(fig, DIR_MAIN, "fig03_detection_f1")

def dot_panel(ax, df, attack_list, method_list, metric, xlabel):
    y_base = np.arange(len(attack_list))
    offsets = np.linspace(-0.24, 0.24, len(method_list))

    for mi, method in enumerate(method_list):
        xs, ys = [], []
        for ai, attack in enumerate(attack_list):
            row = df[(df["attack"] == attack) & (df["method"] == method)]
            if len(row):
                xs.append(row[metric].iloc[0])
                ys.append(y_base[ai] + offsets[mi])
        ax.scatter(
            xs, ys,
            s=38 if method == "RS-MARL" else 30,
            marker=METHOD_MARKERS.get(method, "o"),
            color=METHOD_COLORS.get(method, COLORS["gray"]),
            edgecolor="black",
            linewidth=0.45,
            alpha=0.95,
            label=method,
            zorder=3,
        )

    ax.set_yticks(y_base)
    ax.set_yticklabels([pretty_attack(a) for a in attack_list])
    ax.set_xlabel(xlabel)
    ax.set_xlim(*robust_limits(df[metric], q_low=0.00, q_high=1.00, pad=0.12))
    ax.invert_yaxis()
    clean_axis(ax, "x")

def fig04_ablation_dot():
    attack_list = [a for a in ["adaptive", "collusive", "constant"] if a in attacks]
    df = summary[
        summary["method"].isin(ABLATION_METHODS)
        & summary["attack"].isin(attack_list)
        & (summary["ratio"].round(2) == 0.20)
    ].copy()

    if len(df) == 0:
        print("[skip] fig04 no rows")
        return

    fig, axes = plt.subplots(1, 2, figsize=(6.9, 2.35), sharey=True)

    dot_panel(axes[0], df, attack_list, ABLATION_METHODS, FE_COL, "Formation error ↓")
    dot_panel(axes[1], df, attack_list, ABLATION_METHODS, SAFETY_COL, "Safety violations ↓")

    axes[0].set_title("(a) Tracking", pad=2)
    axes[1].set_title("(b) Safety", pad=2)

    handles, labels = axes[1].get_legend_handles_labels()
    fig.legend(
        handles, labels,
        loc="upper center",
        bbox_to_anchor=(0.5, 1.04),
        ncol=4,
        frameon=False,
        columnspacing=0.8,
        handletextpad=0.3,
        fontsize=6.5,
    )

    plt.subplots_adjust(top=0.86, wspace=0.16)
    savefig(fig, DIR_MAIN, "fig04_ablation_dot")

def fig05_baseline_dot():
    attack_list = [a for a in ["adaptive", "random", "stealthy"] if a in attacks]
    df = summary[
        summary["method"].isin(CORE_METHODS)
        & summary["attack"].isin(attack_list)
        & (summary["ratio"].round(2) == 0.20)
    ].copy()

    if len(df) == 0:
        print("[skip] fig05 no rows")
        return

    fig, axes = plt.subplots(1, 2, figsize=(6.9, 2.35), sharey=True)

    dot_panel(axes[0], df, attack_list, CORE_METHODS, FE_COL, "Formation error ↓")
    dot_panel(axes[1], df, attack_list, CORE_METHODS, SAFETY_COL, "Safety violations ↓")

    axes[0].set_title("(a) Tracking", pad=2)
    axes[1].set_title("(b) Safety", pad=2)

    handles, labels = axes[1].get_legend_handles_labels()
    fig.legend(
        handles, labels,
        loc="upper center",
        bbox_to_anchor=(0.5, 1.04),
        ncol=5,
        frameon=False,
        columnspacing=0.75,
        handletextpad=0.3,
        fontsize=6.2,
    )

    plt.subplots_adjust(top=0.86, wspace=0.16)
    savefig(fig, DIR_MAIN, "fig05_baseline_dot")

# ============================================================
# CURVES: metric vs ratio
# ============================================================

def curve_metric_all_attacks(metric_col, ylabel, filename, method_list=MAIN_METHODS):
    attack_list = attacks
    n = len(attack_list)
    ncols = 3
    nrows = int(np.ceil(n / ncols))

    fig, axes = plt.subplots(nrows, ncols, figsize=(7.16, 1.82*nrows), sharex=True)
    axes = np.array(axes).reshape(-1)
    curve_df = summary[
        summary["method"].isin(method_list)
        & summary["attack"].isin(attack_list)
        & summary[metric_col].notna()
    ]
    global_ylim = robust_limits(curve_df[metric_col], q_low=0.00, q_high=1.00, pad=0.10)

    for ax, attack in zip(axes, attack_list):
        for method in method_list:
            sub = summary[
                (summary["method"] == method)
                & (summary["attack"] == attack)
            ].sort_values("ratio")

            if len(sub) == 0:
                continue

            ax.plot(
                sub["ratio"],
                sub[metric_col],
                marker=METHOD_MARKERS.get(method, "o"),
                markersize=3.8,
                linewidth=1.3,
                color=METHOD_COLORS.get(method, COLORS["gray"]),
                label=method,
            )

        ax.set_title(pretty_attack(attack))
        ax.set_xlabel("Byzantine ratio")
        ax.set_ylabel(ylabel)
        ax.set_xticks([r for r in RATIO_ORDER if r in ratios])
        ax.set_xticklabels([f"{r:.2f}" for r in RATIO_ORDER if r in ratios], rotation=35)
        ax.set_ylim(*global_ylim)
        clean_axis(ax, "y")

    for ax in axes[n:]:
        ax.axis("off")

    handles, labels = axes[0].get_legend_handles_labels()
    fig.legend(
        handles, labels,
        loc="upper center",
        bbox_to_anchor=(0.5, 1.02),
        ncol=len(method_list),
        frameon=False,
    )

    plt.subplots_adjust(top=0.88, hspace=0.34, wspace=0.28)
    savefig(fig, DIR_CURVES, filename)

def per_attack_metric_curves():
    for metric_col, ylabel, suffix in [
        (SAFETY_COL, "Safety violations ↓", "safety"),
        (FE_COL, "Formation error ↓", "formation_error"),
        (RET_COL, "Return ↑", "return"),
    ]:
        curve_metric_all_attacks(metric_col, ylabel, f"curve_all_attacks_{suffix}_mappo_vs_rsmarl", MAIN_METHODS)
        curve_metric_all_attacks(metric_col, ylabel, f"curve_all_attacks_{suffix}_core_methods", CORE_METHODS)

def curve_each_attack_separate():
    for attack in attacks:
        for metric_col, ylabel, suffix in [
            (SAFETY_COL, "Safety violations ↓", "safety"),
            (FE_COL, "Formation error ↓", "formation_error"),
            (RET_COL, "Return ↑", "return"),
        ]:
            fig, ax = plt.subplots(figsize=(3.45, 2.25))
            for method in CORE_METHODS:
                sub = summary[
                    (summary["method"] == method)
                    & (summary["attack"] == attack)
                ].sort_values("ratio")
                if len(sub) == 0:
                    continue
                ax.plot(
                    sub["ratio"],
                    sub[metric_col],
                    marker=METHOD_MARKERS.get(method, "o"),
                    markersize=3.8,
                    linewidth=1.3,
                    color=METHOD_COLORS.get(method, COLORS["gray"]),
                    label=method,
                )
            ax.set_title(pretty_attack(attack))
            ax.set_xlabel("Byzantine ratio")
            ax.set_ylabel(ylabel)
            ax.set_xticks([r for r in RATIO_ORDER if r in ratios])
            ax.set_xticklabels([f"{r:.2f}" for r in RATIO_ORDER if r in ratios], rotation=35)
            clean_axis(ax, "y")
            ax.legend(frameon=False, fontsize=5.8, ncol=2)
            savefig(fig, DIR_PER_ATTACK, f"curve_{attack}_{suffix}")

# ============================================================
# HEATMAPS
# ============================================================

def heatmap_matrix(method, metric_col):
    mat = np.full((len(attacks), len(RATIO_ORDER)), np.nan)
    for i, attack in enumerate(attacks):
        for j, r in enumerate(RATIO_ORDER):
            sub = summary[
                (summary["method"] == method)
                & (summary["attack"] == attack)
                & (summary["ratio"].round(2) == r)
            ]
            if len(sub):
                mat[i, j] = sub.iloc[0][metric_col]
    return mat

def draw_heatmap(mat, row_labels, col_labels, title, cbar_label, filename, cmap="viridis", vmin=None, vmax=None, center_zero=False):
    fig, ax = plt.subplots(figsize=(5.0, 2.75))
    if center_zero:
        finite_vals = mat[np.isfinite(mat)]
        absmax = np.nanmax(np.abs(finite_vals)) if len(finite_vals) else 1.0
        absmax = 1.0 if not np.isfinite(absmax) or absmax == 0 else absmax
        im = ax.imshow(mat, aspect="auto", cmap=cmap, norm=TwoSlopeNorm(vmin=-absmax, vcenter=0, vmax=absmax))
    else:
        im = ax.imshow(mat, aspect="auto", cmap=cmap, vmin=vmin, vmax=vmax)

    ax.set_xticks(np.arange(len(col_labels)))
    ax.set_xticklabels(col_labels)
    ax.set_yticks(np.arange(len(row_labels)))
    ax.set_yticklabels(row_labels)

    finite_vals = mat[np.isfinite(mat)]
    threshold = 0.55 * np.nanmax(np.abs(finite_vals)) if len(finite_vals) else 0

    for i in range(mat.shape[0]):
        for j in range(mat.shape[1]):
            val = mat[i, j]
            if np.isfinite(val):
                color = "white" if abs(val) > threshold else "black"
                ax.text(j, i, f"{val:.2f}", ha="center", va="center", fontsize=6, color=color)

    ax.set_xlabel("Byzantine ratio")
    ax.set_ylabel("Attack")
    ax.set_title(title)
    cbar = fig.colorbar(im, ax=ax)
    cbar.set_label(cbar_label)
    savefig(fig, DIR_HEATMAPS, filename)

def heatmaps_by_method():
    row_labels = [pretty_attack(a) for a in attacks]
    col_labels = [f"{r:.2f}" for r in RATIO_ORDER]

    for method in ["MAPPO", "RS-MARL", "Safe-MAPPO", "MAPPO-Krum", "MAPPO-CWMed"]:
        if method not in set(summary["method"]):
            continue

        for metric_col, ylabel, suffix, cmap in [
            (SAFETY_COL, "Safety violations ↓", "safety", "magma"),
            (FE_COL, "Formation error ↓", "formation_error", "viridis"),
            (RET_COL, "Return ↑", "return", "coolwarm"),
        ]:
            mat = heatmap_matrix(method, metric_col)
            if np.all(np.isnan(mat)):
                continue
            draw_heatmap(
                mat,
                row_labels,
                col_labels,
                f"{method}: {ylabel}",
                ylabel,
                f"heatmap_{method.replace('-', '_')}_{suffix}",
                cmap=cmap
            )

def heatmap_delta_safety():
    mat = np.full((len(attacks), len(RATIO_ORDER)), np.nan)
    for i, attack in enumerate(attacks):
        for j, r in enumerate(RATIO_ORDER):
            sub = delta[(delta["attack"] == attack) & (delta["ratio"].round(2) == r)]
            if len(sub):
                mat[i, j] = sub.iloc[0][DELTA_SAFETY_COL]

    draw_heatmap(
        mat,
        [pretty_attack(a) for a in attacks],
        [f"{r:.2f}" for r in RATIO_ORDER],
        "RS-MARL safety reduction over MAPPO (%)",
        "Reduction (%)",
        "heatmap_safety_reduction_rsmarl_vs_mappo",
        cmap="RdBu",
        center_zero=True,
    )

def heatmap_delta_fe_return():
    if DELTA_FE_COL is not None:
        mat = np.full((len(attacks), len(RATIO_ORDER)), np.nan)
        for i, attack in enumerate(attacks):
            for j, r in enumerate(RATIO_ORDER):
                sub = delta[(delta["attack"] == attack) & (delta["ratio"].round(2) == r)]
                if len(sub):
                    mat[i, j] = sub.iloc[0][DELTA_FE_COL]
        draw_heatmap(
            mat,
            [pretty_attack(a) for a in attacks],
            [f"{r:.2f}" for r in RATIO_ORDER],
            "RS-MARL formation-error improvement over MAPPO (%)",
            "FE improvement (%)",
            "heatmap_fe_improvement_rsmarl_vs_mappo",
            cmap="RdBu",
            center_zero=True,
        )

    if DELTA_RET_COL is not None:
        mat = np.full((len(attacks), len(RATIO_ORDER)), np.nan)
        for i, attack in enumerate(attacks):
            for j, r in enumerate(RATIO_ORDER):
                sub = delta[(delta["attack"] == attack) & (delta["ratio"].round(2) == r)]
                if len(sub):
                    mat[i, j] = sub.iloc[0][DELTA_RET_COL]
        draw_heatmap(
            mat,
            [pretty_attack(a) for a in attacks],
            [f"{r:.2f}" for r in RATIO_ORDER],
            "RS-MARL return delta over MAPPO",
            "Return delta",
            "heatmap_return_delta_rsmarl_vs_mappo",
            cmap="coolwarm",
            center_zero=True,
        )

# ============================================================
# DETECTION FIGURES
# ============================================================

def detection_prf_combined():
    df = detect[detect["method"] == "RS-MARL"].copy()
    det_attacks = [a for a in ATTACK_ORDER if a in set(df["attack"])]

    fig, axes = plt.subplots(1, 3, figsize=(7.16, 2.35), sharey=False)
    metrics = [(PREC_COL, "Precision"), (REC_COL, "Recall"), (F1_COL, "F1")]

    for ax, (col, title) in zip(axes, metrics):
        for attack in det_attacks:
            sub = df[df["attack"] == attack].sort_values("ratio")
            ax.plot(
                sub["ratio"],
                sub[col],
                marker=ATTACK_MARKERS.get(attack, "o"),
                markersize=3.6,
                linewidth=1.2,
                label=pretty_attack(attack),
                color=ATTACK_COLORS.get(attack, None),
            )
        ax.set_title(title)
        ax.set_xlabel("Byzantine ratio")
        vals = pd.to_numeric(df[col], errors="coerce").dropna()
        if title == "Precision":
            ymin, ymax = robust_limits(vals, q_low=0.00, q_high=1.00, pad=0.18, lower_bound=0.0, upper_bound=0.78)
            ymax = max(ymax, 0.35)
        elif title == "Recall":
            ymin, ymax = robust_limits(vals, q_low=0.00, q_high=1.00, pad=0.10, lower_bound=0.0, upper_bound=1.03)
            ymax = max(ymax, 1.00)
        else:
            ymin, ymax = robust_limits(vals, q_low=0.00, q_high=1.00, pad=0.12, lower_bound=0.0, upper_bound=0.92)
            ymax = max(ymax, 0.45)
        ax.set_ylim(ymin, ymax)
        ax.set_xticks([r for r in RATIO_ORDER if r in ratios])
        ax.set_xticklabels([f"{r:.2f}" for r in RATIO_ORDER if r in ratios], rotation=35)
        clean_axis(ax, "y")

    axes[0].set_ylabel("Score")
    handles, labels = axes[-1].get_legend_handles_labels()
    fig.legend(
        handles, labels,
        loc="upper center",
        bbox_to_anchor=(0.5, 1.10),
        ncol=6,
        frameon=False,
        columnspacing=0.8,
        handletextpad=0.35,
        fontsize=6.2,
    )
    plt.subplots_adjust(top=0.82, wspace=0.28)
    savefig(fig, DIR_DETECTION, "detection_precision_recall_f1")

def detection_heatmaps():
    df = detect[detect["method"] == "RS-MARL"].copy()
    det_attacks = [a for a in ATTACK_ORDER if a in set(df["attack"])]

    for col, title, suffix in [
        (PREC_COL, "Detection precision", "precision"),
        (REC_COL, "Detection recall", "recall"),
        (F1_COL, "Detection F1", "f1"),
    ]:
        mat = np.full((len(det_attacks), len(RATIO_ORDER)), np.nan)
        for i, attack in enumerate(det_attacks):
            for j, r in enumerate(RATIO_ORDER):
                sub = df[(df["attack"] == attack) & (df["ratio"].round(2) == r)]
                if len(sub):
                    mat[i, j] = sub.iloc[0][col]

        draw_heatmap(
            mat,
            [pretty_attack(a) for a in det_attacks],
            [f"{r:.2f}" for r in RATIO_ORDER],
            f"RS-MARL {title}",
            title,
            f"heatmap_detection_{suffix}",
            cmap="viridis",
            vmin=0,
            vmax=1,
        )

# ============================================================
# BOXPLOTS FROM PER-RUN DATA
# ============================================================

def boxplots_perrun_selected():
    if perrun is None:
        print("[skip] no per_run_summary.csv")
        return

    fe_col = find_col(perrun, ["final_fe_mean", "fe_mean", "formation_error_mean"], required=False)
    ret_col = find_col(perrun, ["final_return_mean", "return_mean"], required=False)
    safety_col = find_col(perrun, ["final_safety_violations_mean", "safety_violations_mean", "safety_mean"], required=False)

    if fe_col is None or safety_col is None:
        print("[skip] perrun lacks FE/safety columns")
        return

    selected_attacks = [a for a in ["adaptive", "random", "stealthy", "collusive"] if a in set(perrun["attack"])]
    methods = ["MAPPO", "RS-MARL"]

    for metric_col, ylabel, suffix in [
        (safety_col, "Safety violations ↓", "safety"),
        (fe_col, "Formation error ↓", "formation_error"),
    ] + ([(ret_col, "Return ↑", "return")] if ret_col else []):
        df = perrun[
            perrun["method"].isin(methods)
            & perrun["attack"].isin(selected_attacks)
            & (perrun["ratio"].round(2) == 0.20)
        ].copy()

        if len(df) == 0:
            continue

        labels = []
        data = []
        colors = []

        for attack in selected_attacks:
            for method in methods:
                sub = df[(df["attack"] == attack) & (df["method"] == method)][metric_col].dropna()
                if len(sub):
                    labels.append(f"{pretty_attack(attack)}\n{method}")
                    data.append(sub.values)
                    colors.append(METHOD_COLORS.get(method, COLORS["gray"]))

        fig, ax = plt.subplots(figsize=(6.8, 3.0))
        bp = ax.boxplot(
            data,
            patch_artist=True,
            labels=labels,
            showfliers=False,
            widths=0.55,
        )

        for patch, c in zip(bp["boxes"], colors):
            patch.set_facecolor(c)
            patch.set_alpha(0.55)
            patch.set_edgecolor("black")
            patch.set_linewidth(0.6)

        for median in bp["medians"]:
            median.set_color("black")
            median.set_linewidth(1.0)

        ax.set_ylabel(ylabel)
        ax.tick_params(axis="x", rotation=45)
        clean_axis(ax, "y")
        savefig(fig, DIR_BOXPLOTS, f"boxplot_perrun_{suffix}_ratio020")

def boxplots_per_attack_all_methods():
    if perrun is None:
        return

    fe_col = find_col(perrun, ["final_fe_mean", "fe_mean", "formation_error_mean"], required=False)
    safety_col = find_col(perrun, ["final_safety_violations_mean", "safety_violations_mean", "safety_mean"], required=False)

    if fe_col is None or safety_col is None:
        return

    methods = [m for m in CORE_METHODS if m in set(perrun["method"])]

    for attack in attacks:
        for metric_col, ylabel, suffix in [
            (safety_col, "Safety violations ↓", "safety"),
            (fe_col, "Formation error ↓", "formation_error"),
        ]:
            df = perrun[
                perrun["method"].isin(methods)
                & (perrun["attack"] == attack)
                & (perrun["ratio"].round(2) == 0.20)
            ].copy()
            if len(df) == 0:
                continue

            data, labels, colors = [], [], []
            for method in methods:
                vals = df[df["method"] == method][metric_col].dropna()
                if len(vals):
                    data.append(vals.values)
                    labels.append(method)
                    colors.append(METHOD_COLORS.get(method, COLORS["gray"]))

            fig, ax = plt.subplots(figsize=(4.7, 2.65))
            bp = ax.boxplot(data, patch_artist=True, labels=labels, showfliers=False, widths=0.55)

            for patch, c in zip(bp["boxes"], colors):
                patch.set_facecolor(c)
                patch.set_alpha(0.55)
                patch.set_edgecolor("black")
                patch.set_linewidth(0.6)

            for median in bp["medians"]:
                median.set_color("black")
                median.set_linewidth(1.0)

            ax.set_title(f"{pretty_attack(attack)}, ratio=0.20")
            ax.set_ylabel(ylabel)
            ax.tick_params(axis="x", rotation=35)
            clean_axis(ax, "y")
            savefig(fig, DIR_BOXPLOTS, f"boxplot_{attack}_{suffix}_core_methods_ratio020")

# ============================================================
# RANKING AND SUMMARY FIGURES
# ============================================================

def method_average_barplots():
    df = summary[summary["method"].isin(CORE_METHODS)].copy()

    for metric_col, ylabel, suffix, ascending in [
        (SAFETY_COL, "Mean safety violations ↓", "avg_safety", True),
        (FE_COL, "Mean formation error ↓", "avg_fe", True),
        (RET_COL, "Mean return ↑", "avg_return", False),
    ]:
        g = df.groupby("method")[metric_col].mean().reset_index()
        g = g.sort_values(metric_col, ascending=ascending)

        fig, ax = plt.subplots(figsize=(3.8, 2.45))
        x = np.arange(len(g))
        bars = ax.bar(
            x,
            g[metric_col],
            color=[METHOD_COLORS.get(m, COLORS["gray"]) for m in g["method"]],
            edgecolor="black",
            linewidth=0.4,
            alpha=0.85,
        )
        ax.set_xticks(x)
        ax.set_xticklabels(g["method"], rotation=35, ha="right")
        ax.set_ylabel(ylabel)

        for b, v in zip(bars, g[metric_col]):
            ax.text(b.get_x() + b.get_width()/2, v, f"{v:.2f}",
                    ha="center", va="bottom", fontsize=6)

        clean_axis(ax, "y")
        savefig(fig, DIR_APPENDIX, f"method_average_{suffix}")

def tradeoff_all_ratios_scatter():
    df = summary[
        summary["method"].isin(CORE_METHODS)
        & summary["attack"].isin(attacks)
        & summary["ratio"].notna()
    ].copy()

    fig, ax = plt.subplots(figsize=(4.3, 3.3))
    for method in CORE_METHODS:
        sub = df[df["method"] == method]
        if len(sub) == 0:
            continue
        ax.scatter(
            sub[SAFETY_COL],
            sub[FE_COL],
            s=26,
            marker=METHOD_MARKERS.get(method, "o"),
            color=METHOD_COLORS.get(method, COLORS["gray"]),
            edgecolor="black",
            linewidth=0.35,
            alpha=0.80,
            label=method,
        )
    ax.set_xlabel("Safety violations ↓")
    ax.set_ylabel("Formation error ↓")
    ax.set_xlim(*robust_limits(df[SAFETY_COL], q_low=0.01, q_high=0.99, pad=0.08))
    ax.set_ylim(*robust_limits(df[FE_COL], q_low=0.01, q_high=0.99, pad=0.08))
    clean_axis(ax, "both")
    ax.legend(
        frameon=False,
        fontsize=6,
        ncol=3,
        loc="upper center",
        bbox_to_anchor=(0.5, 1.15),
        columnspacing=0.8,
        handletextpad=0.35,
    )
    savefig(fig, DIR_APPENDIX, "tradeoff_scatter_all_attacks_ratios")

def safety_return_scatter_all():
    df = summary[
        summary["method"].isin(CORE_METHODS)
        & summary["attack"].isin(attacks)
        & summary["ratio"].notna()
    ].copy()

    fig, ax = plt.subplots(figsize=(4.3, 3.3))
    for method in CORE_METHODS:
        sub = df[df["method"] == method]
        if len(sub) == 0:
            continue
        ax.scatter(
            sub[SAFETY_COL],
            sub[RET_COL],
            s=26,
            marker=METHOD_MARKERS.get(method, "o"),
            color=METHOD_COLORS.get(method, COLORS["gray"]),
            edgecolor="black",
            linewidth=0.35,
            alpha=0.80,
            label=method,
        )
    ax.set_xlabel("Safety violations ↓")
    ax.set_ylabel("Return ↑")
    ax.set_xlim(*robust_limits(df[SAFETY_COL], q_low=0.01, q_high=0.99, pad=0.08))
    ax.set_ylim(*robust_limits(df[RET_COL], q_low=0.01, q_high=0.99, pad=0.08))
    clean_axis(ax, "both")
    ax.legend(
        frameon=False,
        fontsize=6,
        ncol=3,
        loc="upper center",
        bbox_to_anchor=(0.5, 1.15),
        columnspacing=0.8,
        handletextpad=0.35,
    )
    savefig(fig, DIR_APPENDIX, "safety_return_scatter_all_attacks_ratios")

# ============================================================
# DIAGNOSTIC FIGURES
# ============================================================

def diagnosis_plots():
    if diagnosis is None:
        return

    if "reason" in diagnosis.columns:
        vc = diagnosis["reason"].value_counts()
        fig, ax = plt.subplots(figsize=(3.8, 2.4))
        x = np.arange(len(vc))
        bars = ax.bar(x, vc.values, color=COLORS["green"], edgecolor="black", linewidth=0.4)
        ax.set_xticks(x)
        ax.set_xticklabels(vc.index.astype(str), rotation=35, ha="right")
        ax.set_ylabel("Count")
        ax.set_title("Run diagnosis status")
        for b, v in zip(bars, vc.values):
            ax.text(b.get_x()+b.get_width()/2, v, str(v), ha="center", va="bottom", fontsize=7)
        clean_axis(ax, "y")
        savefig(fig, DIR_TABLE_DIAG, "diagnosis_reason_counts")

# ============================================================
# Run all
# ============================================================

def main():
    print("\n[MAIN FIGURES]")
    fig01_safety_reduction_horizontal()
    fig02_tradeoff_scatter()
    fig03_detection_f1()
    fig04_ablation_dot()
    fig05_baseline_dot()

    print("\n[CURVES]")
    per_attack_metric_curves()
    curve_each_attack_separate()

    print("\n[HEATMAPS]")
    heatmaps_by_method()
    heatmap_delta_safety()
    heatmap_delta_fe_return()
    detection_heatmaps()

    print("\n[DETECTION]")
    detection_prf_combined()

    print("\n[BOXPLOTS]")
    boxplots_perrun_selected()
    boxplots_per_attack_all_methods()

    print("\n[SUMMARY / RANKING]")
    method_average_barplots()
    tradeoff_all_ratios_scatter()
    safety_return_scatter_all()

    print("\n[DIAGNOSTICS]")
    diagnosis_plots()

    print("\n============================================================")
    print("DONE. Figures generated under:")
    print(OUT_DIR)
    print("Recommended main figures:")
    print(DIR_MAIN)
    print("Appendix figures:")
    print(DIR_CURVES)
    print(DIR_HEATMAPS)
    print(DIR_BOXPLOTS)
    print(DIR_DETECTION)
    print("============================================================")

if __name__ == "__main__":
    main()
