# Supplementary material for: Operating-Regime Evaluation of Byzantine-Resilient Multi-Agent Reinforcement Learning for Sensor-Networked Safe Formation Control
Source: Sensors (Basel). 2026 Jul 11;26(14):4408. doi: 10.3390/s26144408 (PMC13418820; doi:10.3390/s26144408)
Supplement: Supplementary file 1 [file sensors-26-04408-s001.zip › File_S1/code/reproducibility/audit_experiment_archive.py]

#!/usr/bin/env python3
"""Audit an RS-MARL result directory or ZIP/TAR archive without extracting it."""

from __future__ import annotations

import argparse
import csv
import hashlib
import io
import json
import tarfile
import zipfile
from pathlib import Path
from typing import BinaryIO


KEY_COLUMNS = ["method", "attack", "ratio", "seed"]


def sha256(path: Path) -> str:
    digest = hashlib.sha256()
    with path.open("rb") as handle:
        for block in iter(lambda: handle.read(1024 * 1024), b""):
            digest.update(block)
    return digest.hexdigest()


def expected_hash(path: Path | None, literal: str | None) -> str | None:
    if literal:
        return literal.lower()
    if path:
        text = path.read_text(encoding="utf-8-sig").strip()
        return text.split()[0].lower() if text else None
    return None


class ArchiveSource:
    def __init__(self, path: Path):
        self.path = path.resolve()
        self.kind = "directory"
        self.handle: tarfile.TarFile | zipfile.ZipFile | None = None
        if self.path.is_dir():
            self.names = [item.relative_to(self.path).as_posix() for item in self.path.rglob("*") if item.is_file()]
        elif zipfile.is_zipfile(self.path):
            self.kind = "zip"
            self.handle = zipfile.ZipFile(self.path)
            self.names = [item.filename for item in self.handle.infolist() if not item.is_dir()]
        elif tarfile.is_tarfile(self.path):
            self.kind = "tar"
            self.handle = tarfile.open(self.path, "r:*")
            self.names = [item.name for item in self.handle.getmembers() if item.isfile()]
        else:
            raise ValueError(f"Unsupported source: {self.path}")

    def close(self) -> None:
        if self.handle is not None:
            self.handle.close()

    def find(self, suffix: str) -> str | None:
        normalized = suffix.replace("\\", "/").lower()
        matches = [name for name in self.names if name.replace("\\", "/").lower().endswith(normalized)]
        if not matches:
            return None
        return min(matches, key=lambda name: (name.count("/"), len(name)))

    def read_bytes(self, name: str) -> bytes:
        if self.kind == "directory":
            return (self.path / Path(name)).read_bytes()
        if self.kind == "zip":
            assert isinstance(self.handle, zipfile.ZipFile)
            return self.handle.read(name)
        assert isinstance(self.handle, tarfile.TarFile)
        member = self.handle.getmember(name)
        extracted: BinaryIO | None = self.handle.extractfile(member)
        if extracted is None:
            raise OSError(f"Cannot read archive member: {name}")
        with extracted:
            return extracted.read()

    def read_json(self, name: str) -> object:
        return json.loads(self.read_bytes(name).decode("utf-8-sig"))

    def read_csv(self, name: str) -> list[dict[str, str]]:
        text = self.read_bytes(name).decode("utf-8-sig")
        return list(csv.DictReader(io.StringIO(text)))


def as_int(value: object, default: int | None = None) -> int | None:
    try:
        return int(value)
    except (TypeError, ValueError):
        return default


def audit(args: argparse.Namespace) -> dict:
    source = ArchiveSource(args.source)
    try:
        manifest_name = source.find("artifacts_v3/collection_manifest.json") or source.find("collection_manifest.json")
        per_run_name = source.find("artifacts_v3/per_run_summary.csv") or source.find("per_run_summary.csv")
        completeness_name = source.find("artifacts_v3/full_matrix_completeness.csv") or source.find("full_matrix_completeness.csv")
        missing_name = source.find("artifacts_v3/missing_runs.csv") or source.find("missing_runs.csv")

        manifest = source.read_json(manifest_name) if manifest_name else {}
        if not isinstance(manifest, dict):
            raise ValueError("Collection manifest must contain a JSON object")
        per_run = source.read_csv(per_run_name) if per_run_name else []
        completeness = source.read_csv(completeness_name) if completeness_name else []
        missing_runs = source.read_csv(missing_name) if missing_name else []

        missing_columns = sorted(set(KEY_COLUMNS) - set(per_run[0].keys())) if per_run else KEY_COLUMNS
        keys = []
        for row in per_run:
            if missing_columns:
                break
            keys.append(
                (
                    row["method"],
                    row["attack"],
                    round(float(row["ratio"]), 8),
                    int(float(row["seed"])),
                )
            )
        unique_keys = set(keys)
        complete_cells = sum(
            str(row.get("complete", "")).strip().lower() in {"true", "1", "yes"}
            for row in completeness
        )
        seeds = sorted({key[3] for key in unique_keys})
        methods = sorted({key[0] for key in unique_keys})
        attacks = sorted({key[1] for key in unique_keys})
        ratios = sorted({key[2] for key in unique_keys})

        actual_hash = sha256(args.source) if args.source.is_file() else None
        wanted_hash = expected_hash(args.checksum_file, args.expected_sha256)
        expected_runs = as_int(manifest.get("expected_runs"), args.expected_runs)
        successful_runs = as_int(manifest.get("successful_runs"), len(per_run))
        invalid_runs = as_int(manifest.get("missing_or_invalid_runs"), len(missing_runs))
        expected_cells = as_int(manifest.get("total_cells"), args.expected_cells)

        checks = {
            "manifest_present": manifest_name is not None,
            "per_run_summary_present": per_run_name is not None,
            "completeness_present": completeness_name is not None,
            "per_run_rows_match": len(per_run) == expected_runs,
            "unique_keys_match": len(unique_keys) == expected_runs,
            "duplicate_rows_zero": len(keys) - len(unique_keys) == 0,
            "manifest_successful_runs_match": successful_runs == expected_runs,
            "manifest_missing_or_invalid_zero": invalid_runs == 0,
            "complete_cells_match": complete_cells == expected_cells,
            "missing_runs_zero": len(missing_runs) == 0,
            "required_columns_present": not missing_columns,
            "checksum_matches": wanted_hash is None or actual_hash == wanted_hash,
        }
        report = {
            "source": str(args.source.resolve()),
            "source_kind": source.kind,
            "archive_members": len(source.names),
            "episode_metric_files": sum(name.replace("\\", "/").endswith("/episode_metrics.csv") for name in source.names),
            "time_series_files": sum(name.replace("\\", "/").endswith("/time_series.csv") for name in source.names),
            "trajectory_files": sum(name.replace("\\", "/").endswith("/trajectory.csv") for name in source.names),
            "manifest_path": manifest_name,
            "per_run_summary_path": per_run_name,
            "completeness_path": completeness_name,
            "expected_runs": expected_runs,
            "successful_runs": successful_runs,
            "missing_or_invalid_runs": invalid_runs,
            "per_run_rows": len(per_run),
            "unique_method_attack_ratio_seed_keys": len(unique_keys),
            "duplicate_rows": len(keys) - len(unique_keys),
            "complete_cells": complete_cells,
            "total_cells": len(completeness),
            "methods": methods,
            "attacks": attacks,
            "ratios": ratios,
            "seeds": seeds,
            "sha256": actual_hash,
            "expected_sha256": wanted_hash,
            "checks": checks,
            "overall_ok": all(checks.values()),
        }
    finally:
        source.close()

    args.output.parent.mkdir(parents=True, exist_ok=True)
    args.output.write_text(json.dumps(report, indent=2) + "\n", encoding="utf-8")
    if args.strict and not report["overall_ok"]:
        raise SystemExit(json.dumps(report, indent=2))
    return report


def parse_args() -> argparse.Namespace:
    parser = argparse.ArgumentParser(description=__doc__)
    parser.add_argument("source", type=Path)
    parser.add_argument("--output", type=Path, required=True)
    parser.add_argument("--checksum-file", type=Path)
    parser.add_argument("--expected-sha256")
    parser.add_argument("--expected-runs", type=int, default=3000)
    parser.add_argument("--expected-cells", type=int, default=150)
    parser.add_argument("--strict", action="store_true")
    return parser.parse_args()


def main() -> None:
    print(json.dumps(audit(parse_args()), indent=2))


if __name__ == "__main__":
    main()
