# Supplementary material for: Operating-Regime Evaluation of Byzantine-Resilient Multi-Agent Reinforcement Learning for Sensor-Networked Safe Formation Control
Source: Sensors (Basel). 2026 Jul 11;26(14):4408. doi: 10.3390/s26144408 (PMC13418820; doi:10.3390/s26144408)
Supplement: Supplementary file 1 [file sensors-26-04408-s001.zip › File_S1/code/reproducibility/integrate_v3_cloud_results.py]

#!/usr/bin/env python3
"""Integrate and audit the RS-MARL V3 core and supplemental summaries."""

from __future__ import annotations

import argparse
import hashlib
import json
import shutil
from pathlib import Path

import numpy as np
import pandas as pd


CORE_METHODS = ["MAPPO", "MAPPO-Krum", "MAPPO-CWMed", "Safe-MAPPO", "RS-MARL"]
CORE_ATTACKS = ["adaptive", "collusive", "constant", "random", "signflip", "stealthy"]
CORE_RATIOS = [0.05, 0.10, 0.20, 0.30, 0.33]
CORE_SEEDS = list(range(20))
KEYS = ["method", "attack", "ratio", "seed"]


def sha256(path: Path) -> str:
    digest = hashlib.sha256()
    with path.open("rb") as handle:
        for block in iter(lambda: handle.read(1024 * 1024), b""):
            digest.update(block)
    return digest.hexdigest()


def ci95(series: pd.Series) -> float:
    values = pd.to_numeric(series, errors="coerce").dropna()
    if len(values) < 2:
        return np.nan
    return float(1.96 * values.std(ddof=1) / np.sqrt(len(values)))


def normalize_attack(value: object) -> str:
    attack = str(value).strip().lower().replace("-", "_")
    return {"sign_flip": "signflip", "stealthy_subspace": "stealthy"}.get(attack, attack)


def validate_core(per_run: pd.DataFrame) -> dict:
    missing = [column for column in KEYS if column not in per_run.columns]
    if missing:
        raise ValueError(f"per_run_summary.csv is missing columns: {missing}")

    frame = per_run.copy()
    frame["attack"] = frame["attack"].map(normalize_attack)
    duplicate_rows = int(frame.duplicated(KEYS, keep=False).sum())
    unique_keys = int(frame.drop_duplicates(KEYS).shape[0])
    expected = {
        (method, attack, ratio, seed)
        for method in CORE_METHODS
        for attack in CORE_ATTACKS
        for ratio in CORE_RATIOS
        for seed in CORE_SEEDS
    }
    actual = {
        (str(row.method), str(row.attack), round(float(row.ratio), 8), int(row.seed))
        for row in frame[KEYS].itertuples(index=False)
    }
    normalized_expected = {
        (method, attack, round(ratio, 8), seed) for method, attack, ratio, seed in expected
    }
    return {
        "per_run_rows": int(len(frame)),
        "unique_method_attack_ratio_seed_keys": unique_keys,
        "duplicate_rows": duplicate_rows,
        "missing_keys": len(normalized_expected - actual),
        "extra_keys": len(actual - normalized_expected),
        "methods": sorted(frame["method"].dropna().astype(str).unique().tolist()),
        "attacks": sorted(frame["attack"].dropna().astype(str).unique().tolist()),
        "ratios": sorted(float(value) for value in frame["ratio"].dropna().unique()),
        "seeds": sorted(int(value) for value in frame["seed"].dropna().unique()),
    }


def make_core_comparison(summary: pd.DataFrame) -> pd.DataFrame:
    columns = [
        "method",
        "attack",
        "ratio",
        "n_success",
        "final_fe_mean",
        "final_fe_ci95",
        "final_return_mean",
        "final_return_ci95",
        "final_safety_violations_mean",
        "final_safety_violations_ci95",
        "final_f1_mean",
        "final_precision_mean",
        "final_recall_mean",
    ]
    missing = [column for column in columns if column not in summary.columns]
    if missing:
        raise ValueError(f"summary_final.csv is missing columns: {missing}")
    result = summary.loc[:, columns].copy()
    result["attack"] = result["attack"].map(normalize_attack)
    return result.sort_values(["method", "attack", "ratio"], kind="stable").reset_index(drop=True)


def make_detection_per_run(per_run: pd.DataFrame) -> pd.DataFrame:
    required = KEYS + ["final_precision", "final_recall", "final_f1"]
    missing = [column for column in required if column not in per_run.columns]
    if missing:
        raise ValueError(f"per_run_summary.csv is missing detection columns: {missing}")
    result = per_run.loc[:, required].rename(
        columns={
            "final_precision": "precision",
            "final_recall": "recall",
            "final_f1": "f1",
        }
    )
    result["attack"] = result["attack"].map(normalize_attack)
    for offset, column in enumerate(("tp", "fp", "fn"), start=4):
        result.insert(offset, column, np.nan)
    return result.sort_values(KEYS, kind="stable").reset_index(drop=True)


def make_detection_summary(per_run: pd.DataFrame) -> pd.DataFrame:
    rows: list[dict] = []
    for (method, attack, ratio), group in per_run.groupby(
        ["method", "attack", "ratio"], sort=True, dropna=False
    ):
        row = {"method": method, "attack": attack, "ratio": ratio, "n": int(len(group))}
        for metric in ("tp", "fp", "fn"):
            row[f"{metric}_mean"] = float(group[metric].mean())
        for metric in ("precision", "recall", "f1"):
            values = pd.to_numeric(group[metric], errors="coerce")
            row[f"{metric}_mean"] = float(values.mean())
            row[f"{metric}_std"] = float(values.std(ddof=1))
            row[f"{metric}_ci95"] = ci95(values)
        rows.append(row)
    columns = [
        "method",
        "attack",
        "ratio",
        "n",
        "tp_mean",
        "fp_mean",
        "fn_mean",
        "precision_mean",
        "precision_std",
        "precision_ci95",
        "recall_mean",
        "recall_std",
        "recall_ci95",
        "f1_mean",
        "f1_std",
        "f1_ci95",
    ]
    return pd.DataFrame(rows, columns=columns)


def make_delta_table(core: pd.DataFrame) -> pd.DataFrame:
    subset = core[core["method"].isin(["MAPPO", "RS-MARL"])].copy()
    indexed = subset.set_index(["attack", "ratio", "method"])
    rows: list[dict] = []
    for attack, ratio in sorted(set(zip(subset["attack"], subset["ratio"]))):
        mappo = indexed.loc[(attack, ratio, "MAPPO")]
        rsmarl = indexed.loc[(attack, ratio, "RS-MARL")]
        mappo_fe = float(mappo["final_fe_mean"])
        rs_fe = float(rsmarl["final_fe_mean"])
        mappo_return = float(mappo["final_return_mean"])
        rs_return = float(rsmarl["final_return_mean"])
        mappo_safety = float(mappo["final_safety_violations_mean"])
        rs_safety = float(rsmarl["final_safety_violations_mean"])
        rows.append(
            {
                "attack": attack,
                "ratio": ratio,
                "MAPPO_fe": mappo_fe,
                "RSMARL_fe": rs_fe,
                "fe_delta_RSMARL_minus_MAPPO": rs_fe - mappo_fe,
                "fe_improve_pct_positive_good": 100.0 * (mappo_fe - rs_fe) / mappo_fe,
                "MAPPO_return": mappo_return,
                "RSMARL_return": rs_return,
                "return_delta_positive_good": rs_return - mappo_return,
                "MAPPO_safety": mappo_safety,
                "RSMARL_safety": rs_safety,
                "safety_reduction_pct_positive_good": 100.0 * (mappo_safety - rs_safety) / mappo_safety,
                "RSMARL_f1": float(rsmarl["final_f1_mean"]),
            }
        )
    return pd.DataFrame(rows)


def read_expected_hash(path: Path | None) -> str | None:
    if path is None:
        return None
    text = path.read_text(encoding="utf-8-sig").strip()
    return text.split()[0].lower() if text else None


def integrate(args: argparse.Namespace) -> dict:
    source = args.core_artifacts.resolve()
    outdir = args.outdir.resolve()
    outdir.mkdir(parents=True, exist_ok=True)

    per_run = pd.read_csv(source / "per_run_summary.csv")
    core_summary = pd.read_csv(source / "summary_final.csv")
    core_audit = validate_core(per_run)
    if args.strict and (
        core_audit["per_run_rows"] != args.expected_runs
        or core_audit["duplicate_rows"]
        or core_audit["missing_keys"]
        or core_audit["extra_keys"]
    ):
        raise SystemExit(f"Core validation failed: {core_audit}")

    passthrough = [
        "per_run_summary.csv",
        "run_status.csv",
        "missing_runs.csv",
        "significance_tests.csv",
        "missing_pair_report.csv",
        "full_matrix_completeness.csv",
        "collection_manifest.json",
    ]
    for name in passthrough:
        path = source / name
        if path.exists():
            target_name = {
                "significance_tests.csv": "significance_tests_cloud.csv",
                "missing_pair_report.csv": "missing_pair_report_cloud.csv",
                "collection_manifest.json": "cloud_collection_manifest.json",
            }.get(name, name)
            shutil.copy2(path, outdir / target_name)

    core_comparison = make_core_comparison(core_summary)
    core_comparison.to_csv(outdir / "core_comparison_table.csv", index=False)

    detection_per_run = make_detection_per_run(per_run)
    detection_per_run.to_csv(outdir / "detection_per_run.csv", index=False)
    detection_summary = make_detection_summary(detection_per_run)
    detection_summary.to_csv(outdir / "detection_summary.csv", index=False)

    delta = make_delta_table(core_comparison)
    delta.to_csv(outdir / "rsmarl_vs_mappo_delta.csv", index=False)
    delta.loc[
        :,
        [
            "attack",
            "ratio",
            "fe_improve_pct_positive_good",
            "return_delta_positive_good",
            "safety_reduction_pct_positive_good",
        ],
    ].to_csv(outdir / "safety_tradeoff_table.csv", index=False)

    core_summary.to_csv(outdir / "summary_final_core_only_backup.csv", index=False)
    integrated = core_summary.copy()
    for supplemental in (args.ablation_summary, args.benign_summary):
        if supplemental is not None:
            frame = pd.read_csv(supplemental)
            frame = frame.reindex(columns=integrated.columns)
            integrated = pd.concat([integrated, frame], ignore_index=True)
    integrated.to_csv(outdir / "summary_final.csv", index=False)

    manifest_path = source / "collection_manifest.json"
    manifest = json.loads(manifest_path.read_text(encoding="utf-8-sig")) if manifest_path.exists() else {}
    completeness_path = source / "full_matrix_completeness.csv"
    completeness = pd.read_csv(completeness_path) if completeness_path.exists() else pd.DataFrame()
    actual_hash = sha256(args.archive) if args.archive else None
    expected_hash = args.expected_sha256.lower() if args.expected_sha256 else read_expected_hash(args.checksum_file)
    report = {
        "manifest_expected_runs": manifest.get("expected_runs"),
        "manifest_successful_runs": manifest.get("successful_runs"),
        "manifest_missing_or_invalid_runs": manifest.get("missing_or_invalid_runs"),
        "per_run_rows": int(len(per_run)),
        "expected_runs": int(args.expected_runs),
        "complete_cells": int(completeness["complete"].astype(bool).sum()) if not completeness.empty else None,
        "total_cells": int(len(completeness)) if not completeness.empty else None,
        "min_n_success": int(core_summary["n_success"].min()),
        "max_n_success": int(core_summary["n_success"].max()),
        "methods": sorted(core_summary["method"].astype(str).unique().tolist()),
        "attacks": sorted(core_summary["attack"].map(normalize_attack).unique().tolist()),
        "ratios": sorted(float(value) for value in core_summary["ratio"].unique()),
        "seeds": core_audit["seeds"],
        "overall_ok": bool(
            len(per_run) == args.expected_runs
            and core_audit["duplicate_rows"] == 0
            and core_audit["missing_keys"] == 0
            and core_audit["extra_keys"] == 0
            and (manifest.get("successful_runs", args.expected_runs) == args.expected_runs)
            and (manifest.get("missing_or_invalid_runs", 0) == 0)
            and (expected_hash is None or actual_hash == expected_hash)
        ),
        "archive_sha256": actual_hash,
        "archive_sha256_expected": expected_hash,
        "archive_sha256_matches": None if expected_hash is None else actual_hash == expected_hash,
    }
    (outdir / "v3_cloud_audit_summary.json").write_text(
        json.dumps(report, indent=2) + "\n", encoding="utf-8"
    )
    if args.strict and not report["overall_ok"]:
        raise SystemExit(f"Integration audit failed: {report}")
    return report


def parse_args() -> argparse.Namespace:
    parser = argparse.ArgumentParser(description=__doc__)
    parser.add_argument("--core-artifacts", type=Path, required=True)
    parser.add_argument("--outdir", type=Path, required=True)
    parser.add_argument("--archive", type=Path)
    parser.add_argument("--checksum-file", type=Path)
    parser.add_argument("--expected-sha256")
    parser.add_argument("--ablation-summary", type=Path)
    parser.add_argument("--benign-summary", type=Path)
    parser.add_argument("--expected-runs", type=int, default=3000)
    parser.add_argument("--strict", action="store_true")
    return parser.parse_args()


def main() -> None:
    report = integrate(parse_args())
    print(json.dumps(report, indent=2))


if __name__ == "__main__":
    main()
