# Supplementary material for: Operating-Regime Evaluation of Byzantine-Resilient Multi-Agent Reinforcement Learning for Sensor-Networked Safe Formation Control
Source: Sensors (Basel). 2026 Jul 11;26(14):4408. doi: 10.3390/s26144408 (PMC13418820; doi:10.3390/s26144408)
Supplement: Supplementary file 1 [file sensors-26-04408-s001.zip › File_S1/code/reproducibility/q1_evidence_tables.py]

#!/usr/bin/env python3
"""Regenerate RS-MARL Q1 evidence tables from the audited per-seed CSV."""

from __future__ import annotations

import argparse
from pathlib import Path

import numpy as np
import pandas as pd
from scipy.stats import mannwhitneyu, wilcoxon


METHODS = ["MAPPO", "MAPPO-CWMed", "MAPPO-Krum", "RS-MARL", "Safe-MAPPO"]
BASELINES = ["MAPPO", "MAPPO-CWMed", "MAPPO-Krum", "Safe-MAPPO"]
PAIR_BASELINES = ["MAPPO", "MAPPO-Krum", "MAPPO-CWMed", "Safe-MAPPO"]
COMPLETENESS_METHODS = ["MAPPO", "MAPPO-Krum", "MAPPO-CWMed", "Safe-MAPPO", "RS-MARL"]
ATTACKS = ["adaptive", "collusive", "constant", "random", "signflip", "stealthy"]
RATIOS = [0.05, 0.10, 0.20, 0.30, 0.33]
SEEDS = list(range(20))
METRICS = [
    "final_fe",
    "final_return",
    "final_safety_violations",
    "final_f1",
    "final_precision",
    "final_recall",
]
TEST_METRICS = ["final_fe", "final_return", "final_safety_violations"]
COMMENT = "% Auto-generated by q1_evidence_tables.py. Do not edit by hand."
PRODUCTION_COMMENT = "% Produced from q1_evidence_tables.py. Do not edit by hand."


def normalize_attack(value: object) -> str:
    attack = str(value).strip().lower().replace("-", "_")
    return {"sign_flip": "signflip", "stealthy_subspace": "stealthy"}.get(attack, attack)


def ci95(values: pd.Series) -> float:
    clean = pd.to_numeric(values, errors="coerce").dropna()
    if len(clean) < 2:
        return np.nan
    return float(1.96 * clean.std(ddof=1) / np.sqrt(len(clean)))


def holm_adjust(values: pd.Series | list[float]) -> np.ndarray:
    source = np.asarray(values, dtype=float)
    result = np.full(len(source), np.nan)
    valid = [(index, value) for index, value in enumerate(source) if np.isfinite(value)]
    valid.sort(key=lambda item: item[1])
    running = 0.0
    for rank, (index, value) in enumerate(valid):
        adjusted = min(1.0, value * (len(valid) - rank))
        running = max(running, adjusted)
        result[index] = running
    return result


def significance_label(value: float) -> str:
    if not np.isfinite(value):
        return ""
    if value < 0.001:
        return "***"
    if value < 0.01:
        return "**"
    if value < 0.05:
        return "*"
    return "n.s."


def make_core_summary(per_run: pd.DataFrame) -> pd.DataFrame:
    rows: list[dict] = []
    for (method, attack, ratio), group in per_run.groupby(
        ["method", "attack", "ratio"], sort=True, dropna=False
    ):
        row = {"method": method, "attack": attack, "ratio": ratio, "n_success": int(len(group))}
        for metric in METRICS:
            values = pd.to_numeric(group[metric], errors="coerce")
            row[f"{metric}_mean"] = float(values.mean())
            row[f"{metric}_std"] = float(values.std(ddof=1))
            row[f"{metric}_ci95"] = ci95(values)
        rows.append(row)
    columns = ["method", "attack", "ratio", "n_success"]
    for metric in METRICS:
        columns.extend([f"{metric}_mean", f"{metric}_std", f"{metric}_ci95"])
    return pd.DataFrame(rows, columns=columns)


def make_detection_summary(per_run: pd.DataFrame) -> pd.DataFrame:
    rows: list[dict] = []
    for (method, attack, ratio), group in per_run.groupby(
        ["method", "attack", "ratio"], sort=True, dropna=False
    ):
        row = {
            "method": method,
            "attack": attack,
            "ratio": ratio,
            "n_detection": int(len(group)),
        }
        for source, target in (
            ("final_precision", "precision"),
            ("final_recall", "recall"),
            ("final_f1", "f1"),
        ):
            values = pd.to_numeric(group[source], errors="coerce")
            row[f"{target}_mean"] = float(values.mean())
            row[f"{target}_std"] = float(values.std(ddof=1))
            row[f"{target}_ci95"] = ci95(values)
        rows.append(row)
    columns = ["method", "attack", "ratio", "n_detection"]
    for metric in ("precision", "recall", "f1"):
        columns.extend([f"{metric}_mean", f"{metric}_std", f"{metric}_ci95"])
    return pd.DataFrame(rows, columns=columns)


def make_completeness(per_run: pd.DataFrame) -> pd.DataFrame:
    rows: list[dict] = []
    expected_seeds = set(SEEDS)
    for method in COMPLETENESS_METHODS:
        for attack in ATTACKS:
            for ratio in RATIOS:
                group = per_run[
                    (per_run["method"] == method)
                    & (per_run["attack"] == attack)
                    & np.isclose(per_run["ratio"], ratio)
                ]
                actual = set(int(seed) for seed in group["seed"].dropna().unique())
                missing = sorted(expected_seeds - actual)
                rows.append(
                    {
                        "method": method,
                        "attack": attack,
                        "ratio": ratio,
                        "expected_runs": len(SEEDS),
                        "actual_runs": len(actual),
                        "missing_runs": len(missing),
                        "complete": not missing,
                        "missing_seeds": ";".join(map(str, missing)),
                    }
                )
    return pd.DataFrame(rows)


def paired_test(rs: pd.Series, baseline: pd.Series) -> tuple[str, int, float, float, float]:
    common = sorted(set(rs.index) & set(baseline.index))
    if len(common) >= 2:
        x = rs.loc[common].to_numpy(dtype=float)
        y = baseline.loc[common].to_numpy(dtype=float)
        difference = x - y
        if np.allclose(difference, 0.0):
            statistic, p_value, test = 0.0, 1.0, "wilcoxon_paired_all_equal"
        else:
            statistic, p_value = wilcoxon(x, y, zero_method="wilcox", alternative="two-sided")
            test = "wilcoxon_paired"
        effect = float(difference.mean() / difference.std(ddof=1)) if difference.std(ddof=1) else 0.0
        return test, len(common), float(statistic), float(p_value), effect
    if len(rs) >= 2 and len(baseline) >= 2:
        statistic, p_value = mannwhitneyu(
            rs.to_numpy(dtype=float), baseline.to_numpy(dtype=float), alternative="two-sided"
        )
        return "mann_whitney_unpaired", 0, float(statistic), float(p_value), np.nan
    return "insufficient_data", 0, np.nan, np.nan, np.nan


def make_significance(per_run: pd.DataFrame) -> tuple[pd.DataFrame, pd.DataFrame, np.ndarray]:
    test_rows: list[dict] = []
    missing_rows: list[dict] = []
    groups = sorted(set(zip(per_run["attack"], per_run["ratio"])))

    for baseline_name in PAIR_BASELINES:
        for attack, ratio in groups:
            group = per_run[(per_run["attack"] == attack) & np.isclose(per_run["ratio"], ratio)]
            rs_group = group[group["method"] == "RS-MARL"]
            base_group = group[group["method"] == baseline_name]
            rs_seeds = set(int(seed) for seed in rs_group["seed"].dropna())
            base_seeds = set(int(seed) for seed in base_group["seed"].dropna())
            missing_rows.append(
                {
                    "baseline": baseline_name,
                    "attack": attack,
                    "ratio": ratio,
                    "rsmarl_runs": len(rs_seeds),
                    "baseline_runs": len(base_seeds),
                    "paired_runs": len(rs_seeds & base_seeds),
                    "missing_rsmarl_seeds": ";".join(map(str, sorted(base_seeds - rs_seeds))),
                    "missing_baseline_seeds": ";".join(map(str, sorted(rs_seeds - base_seeds))),
                }
            )

    for metric in TEST_METRICS:
        for baseline_name in BASELINES:
            for attack, ratio in groups:
                group = per_run[(per_run["attack"] == attack) & np.isclose(per_run["ratio"], ratio)]
                rs = (
                    group[group["method"] == "RS-MARL"]
                    .set_index("seed")[metric]
                    .dropna()
                )
                baseline = (
                    group[group["method"] == baseline_name]
                    .set_index("seed")[metric]
                    .dropna()
                )
                test, n_paired, _statistic, p_value, effect = paired_test(rs, baseline)
                test_rows.append(
                    {
                        "baseline": baseline_name,
                        "attack": attack,
                        "ratio": ratio,
                        "metric": metric,
                        "test": test,
                        "n_rsmarl": int(len(rs)),
                        "n_baseline": int(len(baseline)),
                        "n_paired": int(n_paired),
                        "baseline_mean": float(baseline.mean()) if len(baseline) else np.nan,
                        "rsmarl_mean": float(rs.mean()) if len(rs) else np.nan,
                        "delta": float(rs.mean() - baseline.mean()) if len(rs) and len(baseline) else np.nan,
                        "cohens_d": effect,
                        "p_value": p_value,
                        "comparison": f"RS-MARL vs {baseline_name}",
                    }
                )

    tests = pd.DataFrame(test_rows)
    tests["p_adj_holm"] = np.nan
    for metric in TEST_METRICS:
        mask = tests["metric"] == metric
        tests.loc[mask, "p_adj_holm"] = holm_adjust(tests.loc[mask, "p_value"])
    tests["significance"] = tests["p_adj_holm"].map(significance_label)
    global_adjusted = holm_adjust(tests["p_value"])
    return tests, pd.DataFrame(missing_rows), global_adjusted


def number(value: object, digits: int = 3) -> str:
    try:
        numeric = float(value)
    except (TypeError, ValueError):
        return "--"
    return "--" if not np.isfinite(numeric) else f"{numeric:.{digits}f}"


def pm(mean: object, interval: object) -> str:
    return f"{number(mean)}$\\pm${number(interval)}"


def tex_matrix(completeness: pd.DataFrame) -> str:
    order = ["MAPPO", "MAPPO-Krum", "MAPPO-CWMed", "Safe-MAPPO", "RS-MARL"]
    rows = []
    for method in order:
        group = completeness[completeness["method"] == method]
        rows.append(
            f"{method} & {int(group['complete'].sum())}/{len(group)} & "
            f"{int(group['actual_runs'].sum())} & {int(group['expected_runs'].sum())} & "
            f"{int((~group['complete']).sum())} \\\\"
        )
    return "\n".join(
        [
            COMMENT,
            r"\begin{table*}[t]",
            r"\centering",
            r"\small",
            r"\caption{Current completeness of the core matched-comparison matrix. A full core matrix requires 30 attack-ratio groups and 600 per-seed runs for each method.}",
            r"\label{tab:matrix_completeness}",
            r"\begin{tabular}{@{}lcccc@{}}",
            r"\toprule",
            r"Method & Complete groups & Runs & Expected & Missing groups \\",
            r"\midrule",
            *rows,
            r"\bottomrule",
            r"\end{tabular}",
            r"\end{table*}",
        ]
    )


def lookup(frame: pd.DataFrame, **values: object) -> pd.Series:
    mask = pd.Series(True, index=frame.index)
    for column, value in values.items():
        if column == "ratio":
            mask &= np.isclose(frame[column], float(value))
        else:
            mask &= frame[column] == value
    selected = frame[mask]
    if len(selected) != 1:
        raise ValueError(f"Expected one row for {values}, found {len(selected)}")
    return selected.iloc[0]


def tex_safety_significance(tests: pd.DataFrame) -> str:
    selected = [
        ("MAPPO", "adaptive", 0.20),
        ("MAPPO", "adaptive", 0.30),
        ("MAPPO", "collusive", 0.05),
        ("MAPPO", "collusive", 0.10),
        ("MAPPO", "random", 0.20),
        ("MAPPO", "signflip", 0.20),
        ("MAPPO", "stealthy", 0.20),
        ("MAPPO-Krum", "collusive", 0.05),
        ("MAPPO-Krum", "collusive", 0.10),
        ("Safe-MAPPO", "adaptive", 0.20),
        ("Safe-MAPPO", "collusive", 0.20),
    ]
    rows = []
    for baseline, attack, ratio in selected:
        row = lookup(
            tests,
            baseline=baseline,
            attack=attack,
            ratio=ratio,
            metric="final_safety_violations",
        )
        rows.append(
            f"{baseline} & {attack} & {ratio:.2f} & {number(row.baseline_mean)} & "
            f"{number(row.rsmarl_mean)} & {number(row.delta)} & {number(row.cohens_d)} & "
            f"{number(row.p_adj_holm)} {row.significance} \\\\"
        )
    return "\n".join(
        [
            COMMENT,
            r"\begin{table*}[t]",
            r"\centering",
            r"\small",
            r"\caption{Seed-level significance tests for selected safety-violation comparisons. Tests use paired Wilcoxon signed-rank tests when matching seeds are available; \(p_{\mathrm{adj}}\) is Holm-adjusted across safety comparisons. Negative \(\Delta\) indicates fewer safety violations for \method.}",
            r"\label{tab:safety_significance}",
            r"\begin{tabular}{llcccccc}",
            r"\toprule",
            r"Baseline & Attack & Ratio & Baseline & \method & $\Delta$ & $d$ & $p_{\mathrm{adj}}$ \\",
            r"\midrule",
            *rows,
            r"\bottomrule",
            r"\end{tabular}",
            r"\end{table*}",
        ]
    )


def tex_safety_reduction(summary: pd.DataFrame) -> str:
    selected = [
        ("adaptive", 0.10),
        ("adaptive", 0.20),
        ("collusive", 0.05),
        ("collusive", 0.33),
        ("signflip", 0.05),
        ("signflip", 0.10),
        ("stealthy", 0.30),
        ("random", 0.20),
    ]
    rows = []
    for attack, ratio in selected:
        base = lookup(summary, method="MAPPO", attack=attack, ratio=ratio)
        rs = lookup(summary, method="RS-MARL", attack=attack, ratio=ratio)
        reduction = 100.0 * (
            base.final_safety_violations_mean - rs.final_safety_violations_mean
        ) / base.final_safety_violations_mean
        rows.append(
            f"{attack} & {ratio:.2f} & "
            f"{pm(base.final_safety_violations_mean, base.final_safety_violations_ci95)} & "
            f"{pm(rs.final_safety_violations_mean, rs.final_safety_violations_ci95)} & "
            f"{reduction:.1f}\\% \\\\"
        )
    return "\n".join(
        [
            COMMENT,
            r"\begin{table}[t]",
            r"\centering",
            r"\caption{Selected safety-violation comparisons between MAPPO and \method. Values are mean \(\pm\) 95\% confidence intervals over 20 paired seeds. Positive reduction indicates fewer safety violations for \method; the final row is retained as a counterexample.}",
            r"\label{tab:safety_reduction}",
            r"\begin{tabular}{lcccc}",
            r"\toprule",
            r"Attack & Ratio & MAPPO & \method & Reduction \\",
            r"\midrule",
            *rows,
            r"\bottomrule",
            r"\end{tabular}",
            r"\end{table}",
        ]
    )


def tex_tradeoff(summary: pd.DataFrame) -> str:
    selected = [
        ("adaptive", 0.20),
        ("collusive", 0.05),
        ("signflip", 0.10),
        ("stealthy", 0.30),
        ("random", 0.20),
    ]
    rows = []
    for index, (attack, ratio) in enumerate(selected):
        base = lookup(summary, method="MAPPO", attack=attack, ratio=ratio)
        rs = lookup(summary, method="RS-MARL", attack=attack, ratio=ratio)
        reduction = 100.0 * (
            base.final_safety_violations_mean - rs.final_safety_violations_mean
        ) / base.final_safety_violations_mean
        rows.extend(
            [
                f"{attack} & {ratio:.2f} & MAPPO & {number(base.final_fe_mean)} & "
                f"{number(base.final_return_mean)} & {number(base.final_safety_violations_mean)} & -- \\\\",
                f"{attack} & {ratio:.2f} & \\method & {number(rs.final_fe_mean)} & "
                f"{number(rs.final_return_mean)} & {number(rs.final_safety_violations_mean)} & {reduction:.1f}\\% \\\\"
            ]
        )
        if index != len(selected) - 1:
            rows.append(r"\midrule")
    return "\n".join(
        [
            COMMENT,
            r"\begin{table*}[t]",
            r"\centering",
            r"\caption{Safety-performance trade-off between MAPPO and \method in selected attack-ratio cells. Lower formation error and safety violations are better, while higher return is better.}",
            r"\label{tab:tradeoff}",
            r"\begin{tabular}{lcccccc}",
            r"\toprule",
            r"Attack & Ratio & Method & Formation Error & Return & Safety Violations & Safety Reduction \\",
            r"\midrule",
            *rows,
            r"\bottomrule",
            r"\end{tabular}",
            r"\end{table*}",
        ]
    )


def detection_row(row: pd.Series) -> str:
    return (
        f"{row.attack} & {row.ratio:.2f} & {pm(row.precision_mean, row.precision_ci95)} & "
        f"{pm(row.recall_mean, row.recall_ci95)} & {pm(row.f1_mean, row.f1_ci95)} \\\\"
    )


def tex_detection_selected(detection: pd.DataFrame) -> str:
    rs = detection[detection["method"] == "RS-MARL"]
    selected = rs[
        (rs["attack"] == "collusive")
        | ((rs["attack"].isin(["random", "stealthy"])) & (rs["ratio"] >= 0.20))
    ].sort_values(["attack", "ratio"])
    return "\n".join(
        [
            COMMENT,
            r"\begin{table}[t]",
            r"\centering",
            r"\caption{Selected high-detection regimes for the \method trust estimator with 95\% confidence intervals. These rows include all collusive ratios and the high-ratio random and stealthy regimes discussed in the main text.}",
            r"\label{tab:detection_ci}",
            r"\begin{tabular}{lcccc}",
            r"\toprule",
            r"Attack & Ratio & Precision & Recall & F1 \\",
            r"\midrule",
            *(detection_row(row) for _, row in selected.iterrows()),
            r"\bottomrule",
            r"\end{tabular}",
            r"\end{table}",
        ]
    )


def tex_detection_full(detection: pd.DataFrame) -> str:
    rs = detection[detection["method"] == "RS-MARL"].sort_values(["attack", "ratio"])
    rows = []
    current = None
    for _, row in rs.iterrows():
        if current is not None and row.attack != current:
            rows.append(r"\midrule")
        rows.append(detection_row(row))
        current = row.attack
    return "\n".join(
        [
            COMMENT,
            r"\begin{table*}[t]",
            r"\centering",
            r"\small",
            r"\caption{Full detection summary of the \method trust estimator across attack types and Byzantine ratios. Values are mean \(\pm\) 95\% confidence intervals over available seeds.}",
            r"\label{tab:full_detection_ci}",
            r"\begin{tabular}{lcccc}",
            r"\toprule",
            r"Attack & Ratio & Precision & Recall & F1 \\",
            r"\midrule",
            *rows,
            r"\bottomrule",
            r"\end{tabular}",
            r"\end{table*}",
        ]
    )


def tex_holm(tests: pd.DataFrame, global_adjusted: np.ndarray) -> str:
    total = len(tests)
    raw_count = int((tests["p_value"] < 0.05).sum())
    family_count = int((tests["p_adj_holm"] < 0.05).sum())
    global_count = int((global_adjusted < 0.05).sum())
    return "\n".join(
        [
            COMMENT,
            r"\begin{table}[!t]",
            r"\centering",
            r"\caption{Multiplicity audit for all paired comparisons. Metric-family Holm correction is applied within each outcome family (formation error, return, and safety violations); the global Holm row is a stricter audit over all 360 contrasts.}",
            r"\label{tab:holm}",
            r"\small",
            r"\begin{tabular}{lc}",
            r"\toprule",
            r"Quantity & Value \\",
            r"\midrule",
            f"Total paired comparisons & {total} \\\\",
            f"Comparisons with raw $p<0.05$ & {raw_count} ({100.0 * raw_count / total:.1f}\\%) \\\\",
            f"Metric-family Holm $p<0.05$ & \\textbf{{{family_count}}} ({100.0 * family_count / total:.1f}\\%) \\\\",
            f"Global Holm $p<0.05$ & \\textbf{{{global_count}}} ({100.0 * global_count / total:.1f}\\%) \\\\",
            f"Minimum raw $p$ & {tests['p_value'].min():.4f} \\\\",
            f"Minimum metric-family Holm $p$ & {tests['p_adj_holm'].min():.4f} \\\\",
            f"Minimum global Holm $p$ & {np.nanmin(global_adjusted):.4f} \\\\",
            r"\bottomrule",
            r"\end{tabular}",
            r"\end{table}",
        ]
    )


def production_format(name: str, text: str) -> str:
    result = text.replace(COMMENT, PRODUCTION_COMMENT)
    result = result.replace("signflip", "sign-flip")
    if name in {"generated_matrix_completeness.tex", "generated_safety_significance.tex"}:
        result = result.replace(r"\begin{table*}[t]", r"\begin{table}[H]")
        result = result.replace(r"\end{table*}", r"\end{table}")
    elif name in {
        "generated_safety_reduction_selected.tex",
        "generated_detection_ci.tex",
    }:
        result = result.replace(r"\begin{table}[t]", r"\begin{table}[H]")
    elif name == "generated_tradeoff_selected.tex":
        result = result.replace(r"\begin{table*}[t]", r"\begin{table}[H]")
        result = result.replace(
            "\\centering\n",
            "\\centering\n\\small\n\\setlength{\\tabcolsep}{3pt}\n",
            1,
        )
        result = result.replace(
            r"\begin{tabular}{lcccccc}",
            "\\resizebox{\\textwidth}{!}{%\n\\begin{tabular}{@{}lclrrrr@{}}",
        )
        result = result.replace(r"\end{tabular}", "\\end{tabular}\n}", 1)
        result = result.replace(r"\end{table*}", r"\end{table}")
    elif name == "generated_full_detection_ci.tex":
        result = result.replace(r"\begin{table*}[t]", r"\begin{table}[H]")
        result = result.replace(r"\end{table*}", r"\end{table}")
    return result


def write_tex(path: Path, text: str, production: bool = False) -> None:
    suffix = "\n\n\n\n\n\n" if production else "\n"
    encoding = "utf-8-sig" if production else "utf-8"
    path.write_text(text.rstrip() + suffix, encoding=encoding)


def generate(args: argparse.Namespace) -> None:
    outdir = args.outdir.resolve()
    outdir.mkdir(parents=True, exist_ok=True)
    per_run = pd.read_csv(args.per_run)
    required = {"method", "attack", "ratio", "seed", *METRICS}
    missing = sorted(required - set(per_run.columns))
    if missing:
        raise SystemExit(f"Input is missing required columns: {missing}")
    per_run["attack"] = per_run["attack"].map(normalize_attack)
    per_run = per_run[per_run["method"].isin(METHODS) & per_run["attack"].isin(ATTACKS)].copy()
    per_run = per_run.sort_values(["method", "attack", "ratio", "seed"], kind="stable")

    summary = make_core_summary(per_run)
    detection = make_detection_summary(per_run)
    completeness = make_completeness(per_run)
    tests, missing_pairs, global_adjusted = make_significance(per_run)

    summary.to_csv(outdir / "core_full_summary.csv", index=False)
    detection.to_csv(outdir / "detection_ci_summary.csv", index=False)
    completeness.to_csv(outdir / "full_matrix_completeness.csv", index=False)
    tests.to_csv(outdir / "significance_tests.csv", index=False)
    missing_pairs.to_csv(outdir / "missing_pair_report.csv", index=False)

    tables = [
        tex_matrix(completeness),
        tex_safety_significance(tests),
        tex_safety_reduction(summary),
        tex_tradeoff(summary),
        tex_detection_selected(detection),
        tex_detection_full(detection),
        tex_holm(tests, global_adjusted),
    ]
    outputs = {
        "generated_matrix_completeness.tex": tables[0],
        "generated_safety_significance.tex": tables[1],
        "generated_safety_reduction_selected.tex": tables[2],
        "generated_tradeoff_selected.tex": tables[3],
        "generated_detection_ci.tex": tables[4],
        "generated_full_detection_ci.tex": tables[5],
        "generated_q1_stats_tables.tex": "\n\n\n".join(tables),
    }
    if args.mdpi_production_format:
        production_tables = [
            production_format("generated_matrix_completeness.tex", tables[0]),
            production_format("generated_safety_significance.tex", tables[1]),
            production_format("generated_safety_reduction_selected.tex", tables[2]),
            production_format("generated_tradeoff_selected.tex", tables[3]),
            production_format("generated_detection_ci.tex", tables[4]),
            production_format("generated_full_detection_ci.tex", tables[5]),
            tables[6].replace(COMMENT, PRODUCTION_COMMENT).replace("signflip", "sign-flip"),
        ]
        for name in list(outputs):
            if name == "generated_q1_stats_tables.tex":
                outputs[name] = "\n\n\n".join(production_tables)
            else:
                outputs[name] = production_format(name, outputs[name])
    for name, content in outputs.items():
        write_tex(outdir / name, content, production=args.mdpi_production_format)

    if args.strict:
        complete = bool(len(per_run) == 3000 and len(completeness) == 150 and completeness["complete"].all())
        if not complete:
            raise SystemExit("Strict completeness check failed")


def parse_args() -> argparse.Namespace:
    parser = argparse.ArgumentParser(description=__doc__)
    parser.add_argument("--per-run", type=Path, required=True)
    parser.add_argument("--outdir", type=Path, required=True)
    parser.add_argument(
        "--mdpi-production-format",
        action="store_true",
        help="Preserve the MDPI [H], table-width, display-label, BOM, and trailing-space conventions.",
    )
    parser.add_argument("--strict", action="store_true")
    return parser.parse_args()


if __name__ == "__main__":
    generate(parse_args())
