# Supplementary material for: Operating-Regime Evaluation of Byzantine-Resilient Multi-Agent Reinforcement Learning for Sensor-Networked Safe Formation Control
Source: Sensors (Basel). 2026 Jul 11;26(14):4408. doi: 10.3390/s26144408 (PMC13418820; doi:10.3390/s26144408)
Supplement: Supplementary file 1 [file sensors-26-04408-s001.zip › File_S1/code/reproducibility/README.md]

# RS-MARL V3 Reproducibility Utilities

This directory contains the three utilities referenced by the manuscript.
They operate on the audited V3 CSV, JSON, and archive files and do not alter
the source data.

The additional `verify_file_s1.py` entry point verifies the assembled public
package itself using only the Python standard library. Run it from the File S1
root before using the analysis utilities below.

## Requirements

- Python 3.9 or newer
- NumPy
- pandas
- SciPy

## 1. Integrate the V3 result blocks

```bash
python integrate_v3_cloud_results.py \
  --core-artifacts data/core/artifacts_v3 \
  --archive data/core/rsmarl_v3_return_key_20260527_124029.tar.gz \
  --expected-sha256 9b5a7f637f29d16281224502e5642e302d54052d839db66315a446f416948c2b \
  --ablation-summary data/publication_data_v3/analysis/analysis_ablation_v3/summary_final.csv \
  --benign-summary data/publication_data_v3/analysis/analysis_benign_v3/summary_final.csv \
  --outdir processed_data \
  --strict
```

The command validates the 3000-run core matrix, regenerates the core derived
tables, appends the 480-run ablation and 100-run benign summary blocks, and
writes `v3_cloud_audit_summary.json`.

## 2. Regenerate the Q1 evidence tables

```bash
python q1_evidence_tables.py \
  --per-run processed_data/per_run_summary.csv \
  --outdir processed_data \
  --strict
```

The command regenerates the group summaries, matrix-completeness report,
paired Wilcoxon tests, metric-family Holm corrections, detection confidence
intervals, and the seven LaTeX table files used by the manuscript.

For the production-formatted MDPI fragments included in File S1, add
`--mdpi-production-format`. This preserves the production team's `[H]` table
placement, displayed `sign-flip` label, table-width adjustments, UTF-8 BOM,
and trailing blank-line convention without changing any numerical value.

## 3. Audit the returned core archive

```bash
python audit_experiment_archive.py \
  data/core/rsmarl_v3_return_key_20260527_124029.tar.gz \
  --expected-sha256 9b5a7f637f29d16281224502e5642e302d54052d839db66315a446f416948c2b \
  --output archive_audit_report.json \
  --strict
```

The audit reads the archive in place. It verifies the checksum, collection
manifest, 3000 unique method-attack-ratio-seed keys, 150 complete cells, and
the absence of missing or invalid runs.

## Validated Reference Result

- Core archive: 3000/3000 runs and 150/150 complete cells.
- Supplemental blocks: 480 ablation runs and 100 benign runs.
- Core archive SHA256:
  `9b5a7f637f29d16281224502e5642e302d54052d839db66315a446f416948c2b`.
- Regenerated numerical CSV values and LaTeX table text match the retained V3
  reference artifacts.
