# Supplementary material for: Operating-Regime Evaluation of Byzantine-Resilient Multi-Agent Reinforcement Learning for Sensor-Networked Safe Formation Control
Source: Sensors (Basel). 2026 Jul 11;26(14):4408. doi: 10.3390/s26144408 (PMC13418820; doi:10.3390/s26144408)
Supplement: Supplementary file 1 [file sensors-26-04408-s001.zip › File_S1/code/reproducibility/verify_file_s1.py]

#!/usr/bin/env python3
"""Verify File S1 integrity and its formal evidence inventory."""

from __future__ import annotations

import csv
import hashlib
import re
import sys
from collections import Counter
from pathlib import Path


ROOT = Path(__file__).resolve().parents[2]

DATASETS = {
    "core": (
        "processed_data/core_3000/collector_output/per_run_summary.csv",
        3000,
    ),
    "benign": (
        "processed_data/canonical_580/benign_100/per_run_summary.csv",
        100,
    ),
    "ablation": (
        "processed_data/canonical_580/ablation_480/per_run_summary.csv",
        480,
    ),
    "review": (
        "processed_data/review_audit_v2_2380/artifacts_review_v2/"
        "per_run_review_audit_v2.csv",
        2380,
    ),
}

RAW_ARCHIVES = {
    "core_3000": (
        "rsmarl_v3_return_key_20260527_124029.tar.gz",
        "1741916095",
        "9b5a7f637f29d16281224502e5642e302d54052d839db66315a446f416948c2b",
    ),
    "canonical_580": (
        "rsmarl_canonical_580_raw_20260711.tar.gz",
        "430374036",
        "721cb9170ce6ba6b3784f86684fb4767a82b205100eed804b492d1824beb39c0",
    ),
    "review_audit_v2_2380": (
        "rsmarl_review_v2_return_key_20260611_021134.tar.gz",
        "1980942749",
        "f429ac74ecd3bcbe0efb6dbbe77d702a48c7d9eb586d7dca9813fdffc3f7bed1",
    ),
}


def sha256(path: Path) -> str:
    digest = hashlib.sha256()
    with path.open("rb") as stream:
        for block in iter(lambda: stream.read(1024 * 1024), b""):
            digest.update(block)
    return digest.hexdigest()


def read_csv(path: Path) -> list[dict[str, str]]:
    with path.open("r", encoding="utf-8-sig", newline="") as stream:
        return list(csv.DictReader(stream))


def verify_manifest(errors: list[str]) -> int:
    manifest_path = ROOT / "checksums/FILE_MANIFEST.csv"
    rows = read_csv(manifest_path)
    expected = {row["relative_path"]: row for row in rows}
    actual = {
        path.relative_to(ROOT).as_posix(): path
        for path in ROOT.rglob("*")
        if path.is_file() and path.parent.name != "checksums"
    }

    missing = sorted(set(expected) - set(actual))
    extra = sorted(set(actual) - set(expected))
    if missing:
        errors.append(f"manifest missing files: {missing}")
    if extra:
        errors.append(f"manifest unlisted files: {extra}")

    for relative in sorted(set(expected) & set(actual)):
        path = actual[relative]
        row = expected[relative]
        if str(path.stat().st_size) != row["size_bytes"]:
            errors.append(f"size mismatch: {relative}")
        if sha256(path) != row["sha256"]:
            errors.append(f"SHA256 mismatch: {relative}")
    return len(rows)


def verify_datasets(errors: list[str]) -> dict[str, list[dict[str, str]]]:
    loaded: dict[str, list[dict[str, str]]] = {}
    for name, (relative, expected_rows) in DATASETS.items():
        rows = read_csv(ROOT / relative)
        loaded[name] = rows
        if len(rows) != expected_rows:
            errors.append(f"{name}: expected {expected_rows} rows, found {len(rows)}")
        run_ids = [row["run_id"] for row in rows]
        if len(run_ids) != len(set(run_ids)):
            errors.append(f"{name}: duplicate run_id values")

    review_counts = Counter(row["block"] for row in loaded["review"])
    expected_review = {
        "E1_acbf_calibration": 700,
        "E2_four_switch_ablation": 600,
        "E3_sensor_impairment": 480,
        "E4_key_domain_n100": 600,
    }
    if dict(review_counts) != expected_review:
        errors.append(
            f"review block counts differ: expected {expected_review}, "
            f"found {dict(review_counts)}"
        )
    return loaded


def verify_raw_inventory(errors: list[str]) -> None:
    rows = read_csv(ROOT / "provenance/RAW_ARCHIVE_INVENTORY.csv")
    indexed = {row["evidence_block"]: row for row in rows}
    for block, expected in RAW_ARCHIVES.items():
        row = indexed.get(block)
        if row is None:
            errors.append(f"raw archive inventory missing block: {block}")
            continue
        observed = (row["archive_filename"], row["size_bytes"], row["sha256"])
        if observed != expected:
            errors.append(
                f"raw archive inventory mismatch for {block}: "
                f"expected {expected}, found {observed}"
            )


def verify_detection_table(errors: list[str]) -> int:
    summary_rows = read_csv(
        ROOT / "processed_data/core_3000/derived/detection_ci_summary.csv"
    )
    reference = {
        (row["attack"], f"{float(row['ratio']):.2f}"): row
        for row in summary_rows
        if row["method"] == "RS-MARL"
    }
    table_text = (
        ROOT / "table_fragments/generated_detection_ci.tex"
    ).read_text(encoding="utf-8-sig")
    if "5960" in table_text:
        errors.append("Table 16 source incorrectly contains the total run count 5960")

    pattern = re.compile(
        r"^(collusive|random|stealthy)\s*&\s*([0-9.]+)\s*&\s*"
        r"([0-9.]+)\$\\pm\$([0-9.]+)\s*&\s*"
        r"([0-9.]+)\$\\pm\$([0-9.]+)\s*&\s*"
        r"([0-9.]+)\$\\pm\$([0-9.]+)\s*\\\\$",
        re.MULTILINE,
    )
    table_rows = pattern.findall(table_text)
    if len(table_rows) != 11:
        errors.append(f"Table 16: expected 11 rows, found {len(table_rows)}")
        return len(table_rows)

    columns = (
        ("precision_mean", "precision_ci95"),
        ("recall_mean", "recall_ci95"),
        ("f1_mean", "f1_ci95"),
    )
    for match in table_rows:
        attack, ratio = match[:2]
        source = reference.get((attack, f"{float(ratio):.2f}"))
        if source is None:
            errors.append(f"Table 16 source row not found: {attack}, {ratio}")
            continue
        printed = match[2:]
        expected_values: list[str] = []
        for mean_column, ci_column in columns:
            expected_values.extend(
                [f"{float(source[mean_column]):.3f}", f"{float(source[ci_column]):.3f}"]
            )
        if tuple(expected_values) != tuple(printed):
            errors.append(
                f"Table 16 mismatch for {attack}, {ratio}: "
                f"expected {expected_values}, found {list(printed)}"
            )
    return len(table_rows) * 3


def main() -> int:
    errors: list[str] = []
    manifest_rows = verify_manifest(errors)
    loaded = verify_datasets(errors)
    verify_raw_inventory(errors)
    table_estimates = verify_detection_table(errors)
    total_runs = sum(len(rows) for rows in loaded.values())

    print(f"File S1 root: {ROOT}")
    print(f"Manifest content rows: {manifest_rows}")
    print(f"Formal evidence rows: {total_runs}")
    print(f"Validated Table 16 central estimates: {table_estimates}")
    if errors:
        print("VALIDATION FAILED", file=sys.stderr)
        for error in errors:
            print(f"- {error}", file=sys.stderr)
        return 1
    print("VALIDATION PASSED")
    return 0


if __name__ == "__main__":
    raise SystemExit(main())
