# Supplementary material for: Operating-Regime Evaluation of Byzantine-Resilient Multi-Agent Reinforcement Learning for Sensor-Networked Safe Formation Control
Source: Sensors (Basel). 2026 Jul 11;26(14):4408. doi: 10.3390/s26144408 (PMC13418820; doi:10.3390/s26144408)
Supplement: Supplementary file 1 [file sensors-26-04408-s001.zip › File_S1/code/review_audit_v2/cloud_v3_review_audit_v2.sh]

#!/usr/bin/env bash
set -euo pipefail

cd "$(dirname "$0")"

if [ -f /usr/local/Ascend/ascend-toolkit/set_env.sh ]; then
  # shellcheck disable=SC1091
  source /usr/local/Ascend/ascend-toolkit/set_env.sh
fi
if [ -f .venv/bin/activate ]; then
  # shellcheck disable=SC1091
  source .venv/bin/activate
fi

export RS_MARL_NPU_DEVICES="${RS_MARL_NPU_DEVICES:-0,1,2,3,4,5,6,7}"
DEVICE="${DEVICE:-npu}"
WORKERS="${WORKERS:-8}"
MANIFEST="${MANIFEST:-manifests_review_v2/ALL_core_2380.csv}"

python experiments/gen_review_audit_v2_manifest.py
python smoke_test.py
python experiments/run_review_audit_v2.py \
  --manifest "$MANIFEST" \
  --workers "$WORKERS" \
  --device "$DEVICE" \
  --resume
python experiments/tools/collect_review_audit_v2.py \
  --manifest "$MANIFEST" \
  --out-root results_review_v2 \
  --out-dir artifacts_review_v2
python experiments/tools/power_sensitivity_v2.py \
  --out artifacts_review_v2/power_sensitivity_v2.csv

ARCHIVE="rsmarl_review_v2_return_key_$(date +%Y%m%d_%H%M%S).tar.gz"
tar -czf "$ARCHIVE" manifests_review_v2 artifacts_review_v2 results_review_v2 batch_logs_review_v2 2>/dev/null || \
  tar -czf "$ARCHIVE" manifests_review_v2 artifacts_review_v2 results_review_v2
sha256sum "$ARCHIVE" > "${ARCHIVE}.sha256"
echo "archive: $ARCHIVE"
echo "sha256: ${ARCHIVE}.sha256"
