# Supplementary material for: Operating-Regime Evaluation of Byzantine-Resilient Multi-Agent Reinforcement Learning for Sensor-Networked Safe Formation Control
Source: Sensors (Basel). 2026 Jul 11;26(14):4408. doi: 10.3390/s26144408 (PMC13418820; doi:10.3390/s26144408)
Supplement: Supplementary file 1 [file sensors-26-04408-s001.zip › File_S1/code/review_audit_v2/experiments/configs/smoke.yaml]

experiment_name: smoke_rsmarl
output_dir: smoke_results
device: auto

environment:
  name: formation2d
  n_agents: 6
  max_steps: 20
  dt: 0.05
  formation_spacing: 2.0
  world_size: 8.0
  safe_distance: 0.6
  communication_radius: 5.0
  max_accel: 1.5
  obstacle_radius: 0.8
  obstacle_centers:
    - [0.0, 0.0]

training:
  total_iterations: 1
  rollout_steps: 32
  ppo_epochs: 1
  minibatch_size: 64
  gamma: 0.99
  gae_lambda: 0.95
  clip_eps: 0.20
  entropy_coef: 0.01
  value_coef: 0.50
  learning_rate: 0.0003
  hidden_dim: 64
  eval_episodes: 1

rsmarl:
  method: RS-MARL
  use_trust: true
  use_safety_filter: true
  use_trust_weighted_critic: true
  trust_window: 6
  trust_smoothing: 0.20
  trust_temperature: 3.0
  trust_spectral_eta: 0.90
  trust_mad_lambda: 2.5
  trust_beta: 2.0
  trust_svd_interval: 2
  trust_detection_threshold: 0.5
  critic_min_weight: 0.05
  adaptive_margin_gain: 0.50
  cbf_alpha0: 1.0
  cbf_gamma: 1.5
  cbf_activation_factor: 2.0
  cbf_activation_distance:
  cbf_k_nearest: 3
  cbf_use_osqp: false

attack:
  type: constant
  byzantine_ratio: 0.20
  magnitude: 1.0
  stealth_strength: 0.8
  sign_flip_components: [0, 1, 2, 3]

logging:
  save_time_series_every: 1
  save_trajectory_every: 1
