# Supplementary material for: Operating-Regime Evaluation of Byzantine-Resilient Multi-Agent Reinforcement Learning for Sensor-Networked Safe Formation Control
Source: Sensors (Basel). 2026 Jul 11;26(14):4408. doi: 10.3390/s26144408 (PMC13418820; doi:10.3390/s26144408)
Supplement: Supplementary file 1 [file sensors-26-04408-s001.zip › File_S1/code/review_audit_v2/experiments/gen_review_audit_v2_manifest.py]

#!/usr/bin/env python3
"""Generate reviewer-requested supplemental experiment manifests.

The generated core set contains 2,380 runs:

E1  A-CBF calibration:       700 runs
E2  four-switch ablation:    600 runs
E3  sensor impairment grid:  480 runs
E4  key-regime n>=100:       600 runs
"""
from __future__ import annotations

import argparse
import csv
from pathlib import Path


FIELDNAMES = [
    "run_id",
    "block",
    "priority",
    "method",
    "attack",
    "ratio",
    "seed",
    "gm",
    "acbf",
    "ablate",
    "pkt_loss",
    "obs_noise",
    "msg_delay",
    "total_iterations",
    "rollout_steps",
    "eval_episodes",
    "log_trust",
    "log_curves",
]

CORE_TRAINING = {
    "total_iterations": 50,
    "rollout_steps": 256,
    "eval_episodes": 5,
}


def _fmt_ratio(value: float) -> str:
    return f"{value:.2f}".replace(".", "p")


def _fmt_gm(value: float) -> str:
    return f"{value:.2f}".replace(".", "p")


def base_row(block: str, priority: int, method: str, attack: str, ratio: float, seed: int) -> dict:
    return {
        "block": block,
        "priority": priority,
        "method": method,
        "attack": attack,
        "ratio": f"{ratio:.2f}",
        "seed": seed,
        "gm": "",
        "acbf": "static",
        "ablate": "none",
        "pkt_loss": "0.00",
        "obs_noise": "0.00",
        "msg_delay": 0,
        "total_iterations": CORE_TRAINING["total_iterations"],
        "rollout_steps": CORE_TRAINING["rollout_steps"],
        "eval_episodes": CORE_TRAINING["eval_episodes"],
        "log_trust": 0,
        "log_curves": 1,
    }


def e1_acbf_calibration() -> list[dict]:
    rows: list[dict] = []
    cells = [("none", 0.00)]
    for attack in ["adaptive", "collusive", "sign_flip"]:
        for ratio in [0.10, 0.30]:
            cells.append((attack, ratio))
    for gm in [0.00, 0.10, 0.20, 0.35, 0.55]:
        for attack, ratio in cells:
            for seed in range(20):
                row = base_row("E1_acbf_calibration", 1, "RS-MARL", attack, ratio, seed)
                row["gm"] = f"{gm:.2f}"
                row["run_id"] = f"E1_gm{_fmt_gm(gm)}_{attack}_r{_fmt_ratio(ratio)}_s{seed:03d}"
                rows.append(row)
    return rows


def optional_e1_gated() -> list[dict]:
    rows: list[dict] = []
    cells = [("none", 0.00)]
    for attack in ["adaptive", "collusive", "sign_flip"]:
        for ratio in [0.10, 0.30]:
            cells.append((attack, ratio))
    for attack, ratio in cells:
        for seed in range(20):
            row = base_row("E1g_acbf_gated_optional", 5, "RS-MARL", attack, ratio, seed)
            row["gm"] = "0.55"
            row["acbf"] = "gated"
            row["run_id"] = f"E1g_gated_{attack}_r{_fmt_ratio(ratio)}_s{seed:03d}"
            rows.append(row)
    return rows


def e2_four_switch_ablation() -> list[dict]:
    rows: list[dict] = []
    variants = [
        ("full", "none"),
        ("no_set", "set"),
        ("no_twcc_critic", "twcc_critic"),
        ("no_twcc_feat", "twcc_feat"),
        ("no_acbf_trust", "acbf_trust"),
    ]
    for label, ablate in variants:
        for attack in ["adaptive", "collusive", "sign_flip"]:
            for ratio in [0.10, 0.30]:
                for seed in range(20):
                    row = base_row("E2_four_switch_ablation", 2, "RS-MARL", attack, ratio, seed)
                    row["gm"] = "0.55"
                    row["ablate"] = ablate
                    row["run_id"] = f"E2_{label}_{attack}_r{_fmt_ratio(ratio)}_s{seed:03d}"
                    rows.append(row)
    return rows


def e3_sensor_impairment() -> list[dict]:
    rows: list[dict] = []
    impairment_grid = []
    for pkt_loss in [0.00, 0.10, 0.20]:
        for obs_noise in [0.00, 0.05, 0.10]:
            impairment_grid.append((pkt_loss, obs_noise, 0))
    impairment_grid += [(0.00, 0.00, 1), (0.10, 0.05, 1), (0.20, 0.10, 1)]
    domains = [("none", 0.00), ("collusive", 0.30)]
    for method in ["RS-MARL", "Safe-MAPPO"]:
        for attack, ratio in domains:
            for pkt_loss, obs_noise, msg_delay in impairment_grid:
                for seed in range(10):
                    row = base_row("E3_sensor_impairment", 3, method, attack, ratio, seed)
                    row["gm"] = "0.55"
                    row["pkt_loss"] = f"{pkt_loss:.2f}"
                    row["obs_noise"] = f"{obs_noise:.2f}"
                    row["msg_delay"] = msg_delay
                    row["run_id"] = (
                        f"E3_{method}_{attack}_r{_fmt_ratio(ratio)}_"
                        f"pl{_fmt_ratio(pkt_loss)}_noise{_fmt_ratio(obs_noise)}_d{msg_delay}_s{seed:03d}"
                    )
                    rows.append(row)
    return rows


def e4_key_domain_n100() -> list[dict]:
    rows: list[dict] = []
    cells = [("collusive", 0.10), ("collusive", 0.30), ("sign_flip", 0.20)]
    for method in ["RS-MARL", "Safe-MAPPO"]:
        for attack, ratio in cells:
            for seed in range(100):
                row = base_row("E4_key_domain_n100", 4, method, attack, ratio, seed)
                row["gm"] = "0.55"
                row["run_id"] = f"E4_{method}_{attack}_r{_fmt_ratio(ratio)}_s{seed:03d}"
                rows.append(row)
    return rows


def write_manifest(path: Path, rows: list[dict]) -> None:
    path.parent.mkdir(parents=True, exist_ok=True)
    with path.open("w", newline="", encoding="utf-8") as handle:
        writer = csv.DictWriter(handle, fieldnames=FIELDNAMES)
        writer.writeheader()
        writer.writerows(rows)


def main() -> None:
    parser = argparse.ArgumentParser(description="Generate RS-MARL review-audit V2 manifests.")
    parser.add_argument("--out-dir", type=Path, default=Path("manifests_review_v2"))
    args = parser.parse_args()

    blocks = {
        "E1_acbf_calibration.csv": e1_acbf_calibration(),
        "E2_four_switch_ablation.csv": e2_four_switch_ablation(),
        "E3_sensor_impairment.csv": e3_sensor_impairment(),
        "E4_key_domain_n100.csv": e4_key_domain_n100(),
        "OPTIONAL_E1g_gated.csv": optional_e1_gated(),
    }
    core_rows = []
    for name, rows in blocks.items():
        write_manifest(args.out_dir / name, rows)
        if not name.startswith("OPTIONAL"):
            core_rows.extend(rows)
        print(f"{name}: {len(rows)} runs")
    write_manifest(args.out_dir / "ALL_core_2380.csv", core_rows)
    print(f"ALL_core_2380.csv: {len(core_rows)} runs")


if __name__ == "__main__":
    main()
