# Supplementary material for: Operating-Regime Evaluation of Byzantine-Resilient Multi-Agent Reinforcement Learning for Sensor-Networked Safe Formation Control
Source: Sensors (Basel). 2026 Jul 11;26(14):4408. doi: 10.3390/s26144408 (PMC13418820; doi:10.3390/s26144408)
Supplement: Supplementary file 1 [file sensors-26-04408-s001.zip › File_S1/code/review_audit_v2/experiments/rsmarl_exp/attacks.py]

from __future__ import annotations

import numpy as np


ATTACK_ALIASES = {
    "signflip": "sign_flip",
    "sign-flip": "sign_flip",
    "sign_flip": "sign_flip",
    "stealthy": "stealthy_subspace",
    "stealthy-subspace": "stealthy_subspace",
    "stealthy_subspace": "stealthy_subspace",
    "none": "none",
    "no_attack": "none",
    "benign": "none",
}


def normalize_attack_type(attack_type: str) -> str:
    key = str(attack_type).strip().lower().replace(" ", "_")
    return ATTACK_ALIASES.get(key, key)


class AttackModel:
    def __init__(self, attack_type: str, magnitude: float = 2.0, stealth_strength: float = 0.8, sign_flip_components=None):
        self.attack_type = normalize_attack_type(attack_type)
        self.magnitude = float(magnitude)
        self.stealth_strength = float(stealth_strength)
        self.sign_flip_components = sign_flip_components or [0, 1, 2, 3]

    def apply(self, messages: np.ndarray, byzantine_mask: np.ndarray, rng: np.random.Generator, targets: np.ndarray) -> np.ndarray:
        out = messages.copy()
        idx = np.where(byzantine_mask)[0]
        if len(idx) == 0 or self.attack_type == "none":
            return out
        if self.attack_type == "constant":
            out[idx, :2] += self.magnitude
        elif self.attack_type == "random":
            out[idx, :2] = rng.uniform(-self.magnitude, self.magnitude, size=(len(idx), 2))
            out[idx, 2:] = rng.normal(0.0, self.magnitude, size=(len(idx), 2))
        elif self.attack_type == "adaptive":
            direction = out[idx, :2] - targets[idx]
            direction = direction / np.maximum(np.linalg.norm(direction, axis=1, keepdims=True), 1e-6)
            out[idx, :2] += self.magnitude * direction
        elif self.attack_type == "collusive":
            phantom = np.mean(targets, axis=0) + np.array([self.magnitude, -self.magnitude])
            out[idx, :2] = phantom[None, :] + rng.normal(0, 0.05, size=(len(idx), 2))
        elif self.attack_type == "stealthy_subspace":
            honest = out[~byzantine_mask]
            if len(honest) >= 2:
                mean = honest.mean(axis=0, keepdims=True)
                u, s, vt = np.linalg.svd(honest - mean, full_matrices=False)
                basis = vt[: min(2, vt.shape[0])]
                coeff = rng.normal(0.0, self.stealth_strength, size=(len(idx), basis.shape[0]))
                out[idx] = mean + coeff @ basis
            else:
                out[idx, :2] += self.stealth_strength
        elif self.attack_type == "sign_flip":
            comps = [c for c in self.sign_flip_components if c < out.shape[1]]
            out[np.ix_(idx, comps)] *= -1.0
        else:
            raise ValueError(f"Unknown attack type: {self.attack_type}")
        return out.astype(np.float32)


def make_attack(cfg: dict) -> AttackModel:
    return AttackModel(
        attack_type=str(cfg.get("type", "constant")),
        magnitude=float(cfg.get("magnitude", 2.0)),
        stealth_strength=float(cfg.get("stealth_strength", 0.8)),
        sign_flip_components=cfg.get("sign_flip_components", [0, 1, 2, 3]),
    )
