# Supplementary material for: Operating-Regime Evaluation of Byzantine-Resilient Multi-Agent Reinforcement Learning for Sensor-Networked Safe Formation Control
Source: Sensors (Basel). 2026 Jul 11;26(14):4408. doi: 10.3390/s26144408 (PMC13418820; doi:10.3390/s26144408)
Supplement: Supplementary file 1 [file sensors-26-04408-s001.zip › File_S1/code/review_audit_v2/experiments/rsmarl_exp/env.py]

from __future__ import annotations

from dataclasses import dataclass
from typing import Dict, Tuple

import numpy as np


@dataclass
class FormationConfig:
    n_agents: int = 30
    max_steps: int = 250
    dt: float = 0.05
    formation_spacing: float = 3.0
    world_size: float = 16.0
    safe_distance: float = 0.75
    communication_radius: float = 6.0
    max_accel: float = 2.0
    obstacle_radius: float = 1.2
    obstacle_centers: Tuple[Tuple[float, float], ...] = ((0.0, 0.0),)


class Formation2DEnv:
    """Continuous 2-D double-integrator formation-control environment.

    State for each agent is [x, y, vx, vy]. Actions are bounded
    accelerations [ux, uy]. The environment is intentionally lightweight
    and dependency-free so that all RS-MARL experiments can be reproduced
    without external simulators.
    """

    def __init__(self, cfg: FormationConfig):
        self.cfg = cfg
        self.n = cfg.n_agents
        self.state = np.zeros((self.n, 4), dtype=np.float32)
        self.targets = self._make_lattice_targets(self.n, cfg.formation_spacing).astype(np.float32)
        self.step_count = 0
        self.rng = np.random.default_rng(0)
        self.byzantine_mask = np.zeros(self.n, dtype=bool)

    @property
    def obs_dim(self) -> int:
        return 10

    @property
    def act_dim(self) -> int:
        return 2

    def reset(self, seed: int | None = None, byzantine_ratio: float = 0.0) -> np.ndarray:
        self.rng = np.random.default_rng(seed)
        self.step_count = 0
        pos = self.rng.uniform(-self.cfg.world_size / 2, self.cfg.world_size / 2, size=(self.n, 2))
        vel = self.rng.normal(0.0, 0.05, size=(self.n, 2))
        self.state = np.concatenate([pos, vel], axis=1).astype(np.float32)
        f = self._byzantine_count(byzantine_ratio)
        self.byzantine_mask = np.zeros(self.n, dtype=bool)
        if f > 0:
            ids = self.rng.choice(self.n, size=f, replace=False)
            self.byzantine_mask[ids] = True
        return self.observe()

    def observe(self, messages: np.ndarray | None = None, trust: np.ndarray | None = None) -> np.ndarray:
        pos = self.state[:, :2]
        vel = self.state[:, 2:]
        target_delta = self.targets - pos
        if messages is None:
            messages = self.state.copy()
        rel = messages[:, None, :2] - pos[None, :, :]
        dist = np.linalg.norm(rel, axis=-1)
        neigh = (dist.T < self.cfg.communication_radius) & (~np.eye(self.n, dtype=bool))
        if trust is None:
            trust = np.ones((self.n, self.n), dtype=np.float32)
        neigh_weight = neigh.astype(np.float32) * trust
        denom = np.maximum(neigh_weight.sum(axis=1, keepdims=True), 1.0)
        avg_rel_pos = (neigh_weight[:, :, None] * (messages[None, :, :2] - pos[:, None, :])).sum(axis=1) / denom
        avg_rel_vel = (neigh_weight[:, :, None] * (messages[None, :, 2:] - vel[:, None, :])).sum(axis=1) / denom
        obs = np.concatenate([pos, vel, target_delta, avg_rel_pos, avg_rel_vel], axis=1)
        return obs.astype(np.float32)

    def step(self, actions: np.ndarray, messages: np.ndarray | None = None, trust: np.ndarray | None = None):
        actions = np.asarray(actions, dtype=np.float32)
        norm = np.linalg.norm(actions, axis=1, keepdims=True)
        scale = np.minimum(1.0, self.cfg.max_accel / np.maximum(norm, 1e-6))
        actions = actions * scale
        self.state[:, 2:] += actions * self.cfg.dt
        self.state[:, :2] += self.state[:, 2:] * self.cfg.dt
        self.step_count += 1
        obs = self.observe(messages=messages, trust=trust)
        metrics = self.compute_metrics(actions)
        reward = self.compute_reward(metrics, actions)
        done = self.step_count >= self.cfg.max_steps
        return obs, reward.astype(np.float32), done, metrics

    def compute_reward(self, metrics: Dict[str, float], actions: np.ndarray) -> np.ndarray:
        pos = self.state[:, :2]
        err = np.linalg.norm(pos - self.targets, axis=1)
        control = 0.01 * np.sum(actions * actions, axis=1)
        violation_penalty = 2.0 * metrics["safety_violations"]
        return -err - control - violation_penalty

    def compute_metrics(self, actions: np.ndarray | None = None) -> Dict[str, float]:
        pos = self.state[:, :2]
        formation_error = float(np.mean(np.linalg.norm(pos - self.targets, axis=1)))
        pair_dist = self._pairwise_dist(pos)
        non_diag = pair_dist + np.eye(self.n) * 1e6
        collision_violations = int(np.sum(non_diag < self.cfg.safe_distance) // 2)
        obstacle_violations = 0
        min_obstacle_distance = np.inf
        for c in self.cfg.obstacle_centers:
            d = np.linalg.norm(pos - np.asarray(c)[None, :], axis=1) - self.cfg.obstacle_radius
            min_obstacle_distance = min(min_obstacle_distance, float(np.min(d)))
            obstacle_violations += int(np.sum(d < self.cfg.safe_distance))
        connectivity_violations = int(np.sum(np.min(non_diag, axis=1) > self.cfg.communication_radius))
        safety_violations = collision_violations + obstacle_violations + connectivity_violations
        action_norm = float(np.mean(np.linalg.norm(actions, axis=1))) if actions is not None else 0.0
        return {
            "formation_error": formation_error,
            "safety_violations": int(safety_violations),
            "collision_violations": int(collision_violations),
            "obstacle_violations": int(obstacle_violations),
            "connectivity_violations": int(connectivity_violations),
            "min_neighbor_distance": float(np.min(non_diag)),
            "min_obstacle_distance": float(min_obstacle_distance),
            "action_norm": action_norm,
        }

    def true_messages(self) -> np.ndarray:
        return self.state.copy()

    def _pairwise_dist(self, x: np.ndarray) -> np.ndarray:
        diff = x[:, None, :] - x[None, :, :]
        return np.linalg.norm(diff, axis=-1)

    def _byzantine_count(self, byzantine_ratio: float) -> int:
        """Map a requested ratio to the nearest feasible integer agent count."""

        ratio = float(byzantine_ratio)
        if ratio <= 0.0:
            return 0
        return int(np.clip(np.rint(self.n * ratio), 1, self.n - 1))

    @staticmethod
    def _make_lattice_targets(n: int, spacing: float) -> np.ndarray:
        cols = int(np.ceil(np.sqrt(n)))
        rows = int(np.ceil(n / cols))
        pts = []
        for r in range(rows):
            for c in range(cols):
                if len(pts) >= n:
                    break
                x = (c - (cols - 1) / 2) * spacing
                y = (r - (rows - 1) / 2) * spacing * np.sqrt(3) / 2
                if r % 2:
                    x += spacing / 2
                pts.append((x, y))
        return np.asarray(pts, dtype=np.float32)


def make_env(env_cfg: dict) -> Formation2DEnv:
    name = str(env_cfg.get("name", "formation2d")).lower()
    if name not in {"formation2d", "formation_2d", "custom_formation"}:
        from .public_benchmark import make_vmas_or_mpe_env

        return make_vmas_or_mpe_env(env_cfg)
    centers = tuple(tuple(x) for x in env_cfg.get("obstacle_centers", [(0.0, 0.0)]))
    cfg = FormationConfig(
        n_agents=int(env_cfg.get("n_agents", 30)),
        max_steps=int(env_cfg.get("max_steps", 250)),
        dt=float(env_cfg.get("dt", 0.05)),
        formation_spacing=float(env_cfg.get("formation_spacing", 3.0)),
        world_size=float(env_cfg.get("world_size", 16.0)),
        safe_distance=float(env_cfg.get("safe_distance", 0.75)),
        communication_radius=float(env_cfg.get("communication_radius", 6.0)),
        max_accel=float(env_cfg.get("max_accel", 2.0)),
        obstacle_radius=float(env_cfg.get("obstacle_radius", 1.2)),
        obstacle_centers=centers,
    )
    return Formation2DEnv(cfg)
