# Supplementary material for: Operating-Regime Evaluation of Byzantine-Resilient Multi-Agent Reinforcement Learning for Sensor-Networked Safe Formation Control
Source: Sensors (Basel). 2026 Jul 11;26(14):4408. doi: 10.3390/s26144408 (PMC13418820; doi:10.3390/s26144408)
Supplement: Supplementary file 1 [file sensors-26-04408-s001.zip › File_S1/code/review_audit_v2/experiments/rsmarl_exp/impairments.py]

from __future__ import annotations

from collections import deque
from dataclasses import dataclass

import numpy as np


@dataclass
class SensorImpairmentConfig:
    """Lightweight sensor-network impairment model used for reviewer audit runs."""

    packet_loss: float = 0.0
    obs_noise: float = 0.0
    msg_delay: int = 0


class SensorImpairment:
    """Apply packet loss, observation noise, and fixed message delay.

    The simulator represents one sender report per agent rather than a full
    receiver-by-sender packet tensor. Packet loss is therefore applied at the
    sender-report level. A dropped report is replaced by the latest retained
    report from the same sender, which is a conservative zero-order hold model
    for control-relevant state reports.
    """

    def __init__(self, cfg: SensorImpairmentConfig, n_agents: int, msg_dim: int, seed: int):
        self.cfg = cfg
        self.n_agents = int(n_agents)
        self.msg_dim = int(msg_dim)
        self.rng = np.random.default_rng(int(seed))
        self.last_messages = np.zeros((self.n_agents, self.msg_dim), dtype=np.float32)
        self.delay = max(0, int(cfg.msg_delay))
        self.buffer: deque[np.ndarray] = deque(maxlen=self.delay + 1)

    @property
    def active(self) -> bool:
        return bool(self.cfg.packet_loss > 0.0 or self.cfg.obs_noise > 0.0 or self.delay > 0)

    def reset(self) -> None:
        self.last_messages.fill(0.0)
        self.buffer.clear()

    def process_messages(self, messages: np.ndarray) -> np.ndarray:
        out = np.asarray(messages, dtype=np.float32).copy()
        if self.delay > 0:
            self.buffer.append(out.copy())
            if len(self.buffer) <= self.delay:
                out = np.zeros_like(out, dtype=np.float32)
            else:
                out = self.buffer[0].copy()

        p_drop = float(np.clip(self.cfg.packet_loss, 0.0, 1.0))
        if p_drop > 0.0:
            keep = self.rng.random(self.n_agents) >= p_drop
            out = np.where(keep[:, None], out, self.last_messages).astype(np.float32)
        self.last_messages = out.copy()
        return out

    def process_observation(self, obs: np.ndarray) -> np.ndarray:
        sigma = float(max(self.cfg.obs_noise, 0.0))
        if sigma <= 0.0:
            return np.asarray(obs, dtype=np.float32)
        noise = self.rng.normal(0.0, sigma, size=np.asarray(obs).shape)
        return (np.asarray(obs, dtype=np.float32) + noise.astype(np.float32)).astype(np.float32)
