# Supplementary material for: Operating-Regime Evaluation of Byzantine-Resilient Multi-Agent Reinforcement Learning for Sensor-Networked Safe Formation Control
Source: Sensors (Basel). 2026 Jul 11;26(14):4408. doi: 10.3390/s26144408 (PMC13418820; doi:10.3390/s26144408)
Supplement: Supplementary file 1 [file sensors-26-04408-s001.zip › File_S1/code/review_audit_v2/experiments/rsmarl_exp/mappo.py]

from __future__ import annotations

import time
from dataclasses import dataclass

import numpy as np

try:
    import torch
    import torch.nn as nn
    from torch.distributions import Normal
except Exception:  # pragma: no cover
    torch = None
    nn = None
    Normal = None


@dataclass
class PPOConfig:
    obs_dim: int
    act_dim: int
    hidden_dim: int = 128
    learning_rate: float = 3e-4
    gamma: float = 0.99
    gae_lambda: float = 0.95
    clip_eps: float = 0.2
    entropy_coef: float = 0.01
    value_coef: float = 0.5
    ppo_epochs: int = 4
    minibatch_size: int = 1024
    device: str = "cpu"


if nn is not None:
    class ActorCritic(nn.Module):
        def __init__(self, obs_dim: int, act_dim: int, hidden_dim: int):
            super().__init__()
            self.actor = nn.Sequential(
                nn.Linear(obs_dim, hidden_dim),
                nn.Tanh(),
                nn.Linear(hidden_dim, hidden_dim),
                nn.Tanh(),
                nn.Linear(hidden_dim, act_dim),
            )
            self.critic = nn.Sequential(
                nn.Linear(obs_dim, hidden_dim),
                nn.Tanh(),
                nn.Linear(hidden_dim, hidden_dim),
                nn.Tanh(),
                nn.Linear(hidden_dim, 1),
            )
            self.log_std = nn.Parameter(torch.zeros(act_dim))

        def dist_value(self, obs):
            mean = self.actor(obs)
            std = torch.exp(self.log_std).expand_as(mean)
            value = self.critic(obs).squeeze(-1)
            return Normal(mean, std), value
else:
    class ActorCritic:  # pragma: no cover - diagnostic path when torch import fails.
        def __init__(self, *_args, **_kwargs):
            raise ImportError("PyTorch is required for ActorCritic. Install with: pip install -r requirements.txt")


class MAPPOAgent:
    """Shared-parameter MAPPO-style actor-critic for homogeneous agents."""

    def __init__(self, cfg: PPOConfig):
        if torch is None:
            raise ImportError("PyTorch is required for training. Install with: pip install -r experiments/requirements.txt")
        self.cfg = cfg
        self.device = torch.device(cfg.device)
        self.net = ActorCritic(cfg.obs_dim, cfg.act_dim, cfg.hidden_dim).to(self.device)
        self.opt = torch.optim.Adam(self.net.parameters(), lr=cfg.learning_rate)

    def act(self, obs: np.ndarray) -> tuple[np.ndarray, np.ndarray, np.ndarray, float]:
        t0 = time.perf_counter()
        obs_t = torch.as_tensor(obs, dtype=torch.float32, device=self.device)
        with torch.no_grad():
            dist, value = self.net.dist_value(obs_t)
            action = dist.sample()
            logp = dist.log_prob(action).sum(-1)
        latency_ms = (time.perf_counter() - t0) * 1000.0
        return action.cpu().numpy(), logp.cpu().numpy(), value.cpu().numpy(), latency_ms

    def update(self, batch: dict) -> float:
        obs = torch.as_tensor(batch["obs"], dtype=torch.float32, device=self.device)
        act = torch.as_tensor(batch["act"], dtype=torch.float32, device=self.device)
        old_logp = torch.as_tensor(batch["logp"], dtype=torch.float32, device=self.device)
        adv = torch.as_tensor(batch["adv"], dtype=torch.float32, device=self.device)
        ret = torch.as_tensor(batch["ret"], dtype=torch.float32, device=self.device)
        critic_weight_np = batch.get("critic_weight")
        if critic_weight_np is None:
            critic_weight = torch.ones_like(ret, dtype=torch.float32, device=self.device)
        else:
            critic_weight = torch.as_tensor(critic_weight_np, dtype=torch.float32, device=self.device)
            critic_weight = torch.clamp(critic_weight, min=0.0)
        adv = (adv - adv.mean()) / (adv.std() + 1e-8)
        n = obs.shape[0]
        losses = []
        for _ in range(self.cfg.ppo_epochs):
            perm = torch.randperm(n, device=self.device)
            for start in range(0, n, self.cfg.minibatch_size):
                idx = perm[start : start + self.cfg.minibatch_size]
                dist, value = self.net.dist_value(obs[idx])
                logp = dist.log_prob(act[idx]).sum(-1)
                ratio = torch.exp(logp - old_logp[idx])
                surr1 = ratio * adv[idx]
                surr2 = torch.clamp(ratio, 1.0 - self.cfg.clip_eps, 1.0 + self.cfg.clip_eps) * adv[idx]
                actor_loss = -torch.min(surr1, surr2).mean()
                weight = critic_weight[idx]
                value_error = (value - ret[idx]) ** 2
                value_loss = (weight * value_error).sum() / (weight.sum() + 1e-8)
                entropy = dist.entropy().sum(-1).mean()
                loss = actor_loss + self.cfg.value_coef * value_loss - self.cfg.entropy_coef * entropy
                self.opt.zero_grad()
                loss.backward()
                torch.nn.utils.clip_grad_norm_(self.net.parameters(), 0.5)
                self.opt.step()
                losses.append(float(loss.detach().cpu()))
        return float(np.mean(losses)) if losses else 0.0


def compute_gae(rewards: np.ndarray, values: np.ndarray, dones: np.ndarray, gamma: float, lam: float):
    t_steps, n_agents = rewards.shape
    adv = np.zeros_like(rewards, dtype=np.float32)
    lastgaelam = np.zeros(n_agents, dtype=np.float32)
    next_values = np.concatenate([values[1:], values[-1:]], axis=0)
    for t in reversed(range(t_steps)):
        nonterminal = 1.0 - dones[t]
        delta = rewards[t] + gamma * next_values[t] * nonterminal - values[t]
        lastgaelam = delta + gamma * lam * nonterminal * lastgaelam
        adv[t] = lastgaelam
    ret = adv + values
    return adv, ret
