# Supplementary material for: Operating-Regime Evaluation of Byzantine-Resilient Multi-Agent Reinforcement Learning for Sensor-Networked Safe Formation Control
Source: Sensors (Basel). 2026 Jul 11;26(14):4408. doi: 10.3390/s26144408 (PMC13418820; doi:10.3390/s26144408)
Supplement: Supplementary file 1 [file sensors-26-04408-s001.zip › File_S1/code/review_audit_v2/experiments/rsmarl_exp/metrics.py]

from __future__ import annotations

import numpy as np


def detection_counts(trust: np.ndarray, byzantine_mask: np.ndarray, threshold: float = 0.5) -> tuple[int, int, int]:
    """Compute TP/FP/FN for Byzantine detection from receiver-averaged trust."""
    if byzantine_mask.sum() == 0:
        return 0, 0, 0
    avg_trust = trust.mean(axis=0)
    pred_byz = avg_trust < threshold
    tp = int(np.sum(pred_byz & byzantine_mask))
    fp = int(np.sum(pred_byz & ~byzantine_mask))
    fn = int(np.sum((~pred_byz) & byzantine_mask))
    return tp, fp, fn


def trust_summary(trust: np.ndarray, byzantine_mask: np.ndarray) -> dict:
    avg_trust = trust.mean(axis=0)
    honest = avg_trust[~byzantine_mask]
    byz = avg_trust[byzantine_mask]
    return {
        "trust_honest_mean": float(np.mean(honest)) if len(honest) else "",
        "trust_honest_ci_low": "",
        "trust_honest_ci_high": "",
        "trust_byzantine_mean": float(np.mean(byz)) if len(byz) else "",
        "trust_byzantine_ci_low": "",
        "trust_byzantine_ci_high": "",
    }


def min_barrier_value(min_neighbor_distance: float, safe_distance: float) -> float:
    return float(min_neighbor_distance - safe_distance)
