# Supplementary material for: Operating-Regime Evaluation of Byzantine-Resilient Multi-Agent Reinforcement Learning for Sensor-Networked Safe Formation Control
Source: Sensors (Basel). 2026 Jul 11;26(14):4408. doi: 10.3390/s26144408 (PMC13418820; doi:10.3390/s26144408)
Supplement: Supplementary file 1 [file sensors-26-04408-s001.zip › File_S1/code/review_audit_v2/experiments/rsmarl_exp/public_benchmark.py]

from __future__ import annotations


class PublicBenchmarkUnavailable(ImportError):
    pass


def make_vmas_or_mpe_env(*args, **kwargs):
    """Optional public-benchmark adapter.

    The manuscript protocol includes a VMAS/MPE-style public benchmark.
    This project keeps the adapter separate because VMAS, PettingZoo, and
    MPE installations differ across servers. To use it:

    1. Install the benchmark package, e.g. `pip install vmas` or a
       PettingZoo MPE environment.
    2. Replace this function body with the selected environment factory.
    3. Preserve the logging interface used by `ExperimentRunner`.

    The custom Formation2D environment remains the dependency-free
    reference implementation for all RS-MARL modules.
    """

    raise PublicBenchmarkUnavailable(
        "Install VMAS or PettingZoo MPE and implement make_vmas_or_mpe_env for the selected public benchmark."
    )
