# Supplementary material for: Operating-Regime Evaluation of Byzantine-Resilient Multi-Agent Reinforcement Learning for Sensor-Networked Safe Formation Control
Source: Sensors (Basel). 2026 Jul 11;26(14):4408. doi: 10.3390/s26144408 (PMC13418820; doi:10.3390/s26144408)
Supplement: Supplementary file 1 [file sensors-26-04408-s001.zip › File_S1/code/review_audit_v2/experiments/rsmarl_exp/robust_aggregation.py]

"""Robust aggregation utilities for Byzantine-resilient baselines."""
from __future__ import annotations

import numpy as np


def coordinate_wise_median(values: np.ndarray, axis: int = 0) -> np.ndarray:
    """Coordinate-wise median aggregation."""

    return np.median(np.asarray(values), axis=axis)


def coordinate_wise_trimmed_mean(values: np.ndarray, trim_ratio: float = 0.2, axis: int = 0) -> np.ndarray:
    """Coordinate-wise trimmed mean aggregation."""

    arr = np.asarray(values)
    n = arr.shape[axis]
    trim_count = int(n * trim_ratio)
    if trim_count <= 0 or 2 * trim_count >= n:
        return np.mean(arr, axis=axis)

    sorted_values = np.sort(arr, axis=axis)
    if axis == 0:
        trimmed = sorted_values[trim_count:-trim_count]
    elif axis == 1:
        trimmed = sorted_values[:, trim_count:-trim_count]
    else:
        raise ValueError("Only axis 0 or 1 is supported")
    return np.mean(trimmed, axis=axis)


def _pairwise_distances(values: np.ndarray) -> np.ndarray:
    arr = np.asarray(values, dtype=np.float64)
    diff = arr[:, None, :] - arr[None, :, :]
    return np.linalg.norm(diff, axis=-1)


def krum(values: np.ndarray, f: int, return_index: bool = False) -> np.ndarray | int:
    """Krum aggregation.

    If the Krum feasibility condition is not met, falls back to the
    coordinate-wise median rather than returning an arbitrary vector.
    """

    arr = np.asarray(values, dtype=np.float64)
    n = len(arr)
    f = int(f)
    if n == 0:
        raise ValueError("Cannot aggregate an empty array")
    if n <= 2 * f + 2:
        return int(n // 2) if return_index else coordinate_wise_median(arr, axis=0)

    distances = _pairwise_distances(arr)
    scores = np.zeros(n, dtype=np.float64)
    neighbor_count = n - f - 2
    for i in range(n):
        sorted_dists = np.sort(distances[i])
        scores[i] = np.sum(sorted_dists[1 : 1 + neighbor_count])
    selected_idx = int(np.argmin(scores))
    return selected_idx if return_index else arr[selected_idx].astype(values.dtype, copy=False)


def multi_krum(values: np.ndarray, f: int, m: int = 1) -> np.ndarray:
    """Multi-Krum aggregation."""

    arr = np.asarray(values, dtype=np.float64)
    n = len(arr)
    f = int(f)
    m = int(m)
    if n == 0:
        raise ValueError("Cannot aggregate an empty array")
    if n <= 2 * f + 2 or m <= 0:
        return coordinate_wise_median(arr, axis=0)

    distances = _pairwise_distances(arr)
    neighbor_count = n - f - 2
    scores = np.zeros(n, dtype=np.float64)
    for i in range(n):
        sorted_dists = np.sort(distances[i])
        scores[i] = np.sum(sorted_dists[1 : 1 + neighbor_count])
    selected = np.argsort(scores)[: min(m, n)]
    return np.mean(arr[selected], axis=0)


def bulyan(values: np.ndarray, f: int) -> np.ndarray:
    """Bulyan aggregation with Multi-Krum preselection."""

    arr = np.asarray(values, dtype=np.float64)
    n = len(arr)
    f = int(f)
    if n == 0:
        raise ValueError("Cannot aggregate an empty array")
    if n <= 4 * f + 3:
        return coordinate_wise_median(arr, axis=0)

    m = n - 2 * f
    distances = _pairwise_distances(arr)
    scores = np.zeros(n, dtype=np.float64)
    neighbor_count = n - f - 2
    for i in range(n):
        sorted_dists = np.sort(distances[i])
        scores[i] = np.sum(sorted_dists[1 : 1 + neighbor_count])
    selected = np.argsort(scores)[:m]
    return coordinate_wise_trimmed_mean(arr[selected], trim_ratio=f / max(m, 1), axis=0)


class RobustAggregator:
    """Small wrapper used by baseline experiments."""

    def __init__(self, method: str = "cwmed", f: int | None = None, **kwargs):
        self.method = method.lower()
        self.f = f
        self.kwargs = kwargs

    def aggregate(self, values: np.ndarray) -> np.ndarray:
        arr = np.asarray(values)
        if len(arr) == 0:
            raise ValueError("Cannot aggregate an empty array")
        if len(arr) == 1:
            return arr[0]

        if self.method in {"cwmed", "coordinate-wise-median"}:
            return coordinate_wise_median(arr, axis=0)
        if self.method == "trimmed-mean":
            return coordinate_wise_trimmed_mean(
                arr,
                trim_ratio=float(self.kwargs.get("trim_ratio", 0.2)),
                axis=0,
            )
        if self.method == "krum":
            if self.f is None:
                raise ValueError("Krum requires f to be specified")
            return krum(arr, self.f, return_index=False)
        if self.method == "multi-krum":
            if self.f is None:
                raise ValueError("Multi-Krum requires f to be specified")
            return multi_krum(arr, self.f, m=int(self.kwargs.get("m", 1)))
        if self.method == "bulyan":
            if self.f is None:
                raise ValueError("Bulyan requires f to be specified")
            return bulyan(arr, self.f)

        raise ValueError(f"Unknown aggregation method: {self.method}")


if __name__ == "__main__":
    honest = np.array([[1.0, 2.0], [1.1, 2.1], [0.9, 1.9]])
    byzantine = np.array([[10.0, 10.0]])
    values = np.vstack([honest, byzantine])
    print("honest mean:", honest.mean(axis=0))
    print("cwmed:", coordinate_wise_median(values, axis=0))
    print("krum:", krum(values, f=1))
