# Supplementary material for: Operating-Regime Evaluation of Byzantine-Resilient Multi-Agent Reinforcement Learning for Sensor-Networked Safe Formation Control
Source: Sensors (Basel). 2026 Jul 11;26(14):4408. doi: 10.3390/s26144408 (PMC13418820; doi:10.3390/s26144408)
Supplement: Supplementary file 1 [file sensors-26-04408-s001.zip › File_S1/code/review_audit_v2/experiments/rsmarl_exp/runner.py]

from __future__ import annotations

import json
import random
import time
from pathlib import Path
from typing import Any

import numpy as np

try:
    import torch
except Exception:  # pragma: no cover - training preflight reports this.
    torch = None

from .attacks import make_attack
from .env import make_env
from .impairments import SensorImpairment, SensorImpairmentConfig
from .logger import CSVLogger
from .mappo import MAPPOAgent, PPOConfig, compute_gae
from .metrics import detection_counts, min_barrier_value, trust_summary
from .safety import AdaptiveCBFSafetyFilter
from .trust import RMSStatisticalTrustEstimator, SpectralTrustEstimator


def resolve_training_device(requested: str | None) -> str:
    """Resolve a config/device CLI value into a PyTorch device string.

    ``auto`` is the production default for the cloud package: each subprocess
    sees the accelerator selected by the scheduler and uses CUDA or Ascend NPU
    if the corresponding PyTorch backend is available. Local developer machines
    without an accelerator fall back to CPU. Explicit ``cuda`` or ``npu``
    remains strict so a misconfigured server fails early instead of silently
    running the 3000-run matrix on CPU.
    """

    value = str(requested or "auto").strip().lower()
    if value in {"auto", "cuda:auto", "gpu"}:
        if torch is not None and torch.cuda.is_available():
            return "cuda"
        if _torch_npu_available():
            return "npu"
        return "cpu"
    if value == "cpu":
        return "cpu"
    if value == "cuda" or value.startswith("cuda:"):
        if torch is None:
            raise RuntimeError("PyTorch is not installed; cannot use CUDA.")
        if not torch.cuda.is_available():
            raise RuntimeError("CUDA was requested explicitly, but torch.cuda.is_available() is false.")
        return value
    if value in {"npu", "ascend"} or value.startswith("npu:"):
        if not _torch_npu_available():
            raise RuntimeError("Ascend NPU was requested explicitly, but torch-npu is not available or torch.npu.is_available() is false.")
        return "npu"
    raise ValueError(f"Unsupported device value: {requested!r}. Use auto, cpu, cuda, cuda:<index>, npu, or npu:<index>.")


def _torch_npu_available() -> bool:
    """Return whether the Ascend torch-npu backend is importable and usable."""

    if torch is None:
        return False
    try:
        import torch_npu  # noqa: F401

        npu = getattr(torch, "npu", None)
        return bool(npu is not None and npu.is_available())
    except Exception:
        return False


def method_toggles(method: str) -> dict:
    m = method.lower().replace("_", "-").replace("-a-cbf", "-acbf")
    return {
        "use_trust": m in {
            "rs-marl",
            "rs-marl-no-acbf",
            "rs-marl-no-twcc",
            "rs-marl-no-twcc-critic",
            "rs-marl-no-twcc-feat",
            "rs-marl-no-trustobsweight",
            "rs-marl-no-acbf-trust",
            "rs-marl-fixed-alpha-cbf",
            "rs-marl-rms-trust",
            "rep-mappo",
        },
        "use_safety_filter": m in {
            "rs-marl",
            "safe-mappo",
            "rs-marl-no-set",
            "rs-marl-no-twcc",
            "rs-marl-no-twcc-critic",
            "rs-marl-no-twcc-feat",
            "rs-marl-no-trustobsweight",
            "rs-marl-no-acbf-trust",
            "rs-marl-fixed-alpha-cbf",
            "rs-marl-rms-trust",
        },
        "use_trust_weighted_critic": m in {
            "rs-marl",
            "rs-marl-no-acbf",
            "rs-marl-no-trustobsweight",
            "rs-marl-no-twcc-feat",
            "rs-marl-no-acbf-trust",
            "rs-marl-fixed-alpha-cbf",
            "rs-marl-rms-trust",
        },
        "use_trust_obs_weight": m in {
            "rs-marl",
            "rs-marl-no-acbf",
            "rs-marl-no-set",
            "rs-marl-no-twcc",
            "rs-marl-no-twcc-critic",
            "rs-marl-no-acbf-trust",
            "rs-marl-fixed-alpha-cbf",
            "rs-marl-rms-trust",
            "rep-mappo",
        },
        "use_spectral_trust": m not in {
            "mappo",
            "safe-mappo",
            "rs-marl-no-set",
            "rs-marl-rms-trust",
            "mappo-cwmed",
            "mappo-krum",
        },
        "use_robust_aggregation": m in {"mappo-cwmed", "mappo-krum"},
        "use_fixed_alpha_cbf": m == "rs-marl-fixed-alpha-cbf",
        "use_acbf_trust_margin": m != "rs-marl-no-acbf-trust",
        "use_rms_trust": m == "rs-marl-rms-trust",
    }


class ExperimentRunner:
    def __init__(self, cfg: dict, seed: int, method: str | None = None, attack_type: str | None = None, ratio: float | None = None):
        self.cfg = cfg
        self.seed = int(seed)
        self._seed_runtime()
        self.rng = np.random.default_rng(seed)
        self.method = method or cfg["rsmarl"].get("method", "RS-MARL")
        self.toggles = method_toggles(self.method)
        self.ablation_mode = str(cfg.get("rsmarl", {}).get("ablation_mode", "none")).strip().lower()
        self._apply_ablation_overrides()
        self.attack_type = attack_type or cfg["attack"].get("type", "constant")
        self.ratio = float(ratio if ratio is not None else cfg["attack"].get("byzantine_ratio", 0.1))
        self.env = make_env(cfg["environment"])
        self.attack = make_attack({**cfg["attack"], "type": self.attack_type})
        imp_cfg = cfg.get("impairment", {}) or {}
        self.impairment = SensorImpairment(
            SensorImpairmentConfig(
                packet_loss=float(imp_cfg.get("packet_loss", 0.0)),
                obs_noise=float(imp_cfg.get("obs_noise", 0.0)),
                msg_delay=int(imp_cfg.get("msg_delay", 0)),
            ),
            n_agents=self.env.n,
            msg_dim=4,
            seed=self.seed * 1009 + 17,
        )
        trust_cls = RMSStatisticalTrustEstimator if self.toggles.get("use_rms_trust", False) else SpectralTrustEstimator
        self.trust = trust_cls(
            n_agents=self.env.n,
            msg_dim=4,
            window=int(cfg["rsmarl"].get("trust_window", 50)),
            smoothing=float(cfg["rsmarl"].get("trust_smoothing", 0.15)),
            temperature=float(cfg["rsmarl"].get("trust_temperature", 3.0)),
            eta=float(cfg["rsmarl"].get("trust_spectral_eta", 0.90)),
            lam=float(cfg["rsmarl"].get("trust_mad_lambda", 2.5)),
            beta=float(cfg["rsmarl"].get("trust_beta", 2.0)),
            svd_update_interval=int(cfg["rsmarl"].get("trust_svd_interval", 10)),
            dt=float(cfg["environment"].get("dt", 0.05)),
        )
        self.safety = AdaptiveCBFSafetyFilter(
            safe_distance=self.env.cfg.safe_distance,
            obstacle_centers=self.env.cfg.obstacle_centers,
            obstacle_radius=self.env.cfg.obstacle_radius,
            max_accel=self.env.cfg.max_accel,
            margin_gain=float(cfg["rsmarl"].get("adaptive_margin_gain", 0.55)),
            dt=float(cfg["environment"].get("dt", 0.05)),
            alpha0=float(cfg["rsmarl"].get("cbf_alpha0", 1.0)),
            gamma=0.0 if self.toggles.get("use_fixed_alpha_cbf", False) else float(cfg["rsmarl"].get("cbf_gamma", 1.5)),
            activation_distance=cfg["rsmarl"].get("cbf_activation_distance", None),
            activation_factor=float(cfg["rsmarl"].get("cbf_activation_factor", 1.5)),
            k_nearest=int(cfg["rsmarl"].get("cbf_k_nearest", 6)),
            use_osqp=bool(cfg["rsmarl"].get("cbf_use_osqp", True)),
            margin_mode=str(cfg["rsmarl"].get("cbf_margin_mode", "static")),
            gate_threshold=float(cfg["rsmarl"].get("cbf_gate_threshold", 0.5)),
            gate_slope=float(cfg["rsmarl"].get("cbf_gate_slope", 0.05)),
        )
        self.detection_threshold = float(cfg["rsmarl"].get("trust_detection_threshold", 0.5))
        self.critic_min_weight = float(cfg["rsmarl"].get("critic_min_weight", 0.05))
        train = cfg["training"]
        self.device = resolve_training_device(cfg.get("device", "auto"))
        self.agent = MAPPOAgent(
            PPOConfig(
                obs_dim=self.env.obs_dim,
                act_dim=self.env.act_dim,
                hidden_dim=int(train.get("hidden_dim", 128)),
                learning_rate=float(train.get("learning_rate", 3e-4)),
                gamma=float(train.get("gamma", 0.99)),
                gae_lambda=float(train.get("gae_lambda", 0.95)),
                clip_eps=float(train.get("clip_eps", 0.2)),
                entropy_coef=float(train.get("entropy_coef", 0.01)),
                value_coef=float(train.get("value_coef", 0.5)),
                ppo_epochs=int(train.get("ppo_epochs", 4)),
                minibatch_size=int(train.get("minibatch_size", 1024)),
                device=self.device,
            )
        )
        if self.ratio == 0.00:
            out_dir = (Path(cfg.get("output_dir", "results"))
                      / self.cfg.get("experiment_name", "rsmarl")
                      / self.method / self.attack_type / f"seed_{self.seed}")
        else:
            out_dir = (Path(cfg.get("output_dir", "results"))
                      / self.cfg.get("experiment_name", "rsmarl")
                      / self.method / self.attack_type / f"ratio_{self.ratio:.2f}"
                      / f"seed_{self.seed}")
        self.logger = CSVLogger(out_dir)
        logging_cfg = cfg.get("logging", {}) or {}
        self.log_trust = bool(logging_cfg.get("log_trust", False))
        self.log_curves = bool(logging_cfg.get("log_curves", True))
        self.run_id = str(cfg.get("run_id", "")) or self._make_run_id()
        self.eval_episode_rows: list[dict[str, Any]] = []
        self.trust_log_rows: list[np.ndarray] = []

    def _make_run_id(self) -> str:
        attack_label = self.attack_type.replace("/", "_")
        return f"{self.method}_{attack_label}_r{self.ratio:.2f}_s{self.seed}"

    def _apply_ablation_overrides(self) -> None:
        """Apply explicit review-audit ablations independent of method names."""
        if self.ablation_mode in {"", "none", "full"}:
            return
        if self.ablation_mode == "set":
            self.toggles["use_trust"] = False
            self.toggles["use_trust_weighted_critic"] = False
            self.toggles["use_trust_obs_weight"] = False
            self.toggles["use_acbf_trust_margin"] = False
            return
        if self.ablation_mode == "twcc_critic":
            self.toggles["use_trust_weighted_critic"] = False
            return
        if self.ablation_mode == "twcc_feat":
            self.toggles["use_trust_obs_weight"] = False
            return
        if self.ablation_mode == "acbf_trust":
            self.toggles["use_acbf_trust_margin"] = False
            return
        raise ValueError(f"Unsupported ablation_mode: {self.ablation_mode!r}")

    def _seed_runtime(self) -> None:
        random.seed(self.seed)
        np.random.seed(self.seed)
        if torch is not None:
            torch.manual_seed(self.seed)
            if torch.cuda.is_available():
                torch.cuda.manual_seed_all(self.seed)

    def train(self) -> None:
        total_iterations = int(self.cfg["training"].get("total_iterations", 50))
        rollout_steps = int(self.cfg["training"].get("rollout_steps", 256))
        eval_episodes = int(self.cfg["training"].get("eval_episodes", 5))
        for iteration in range(total_iterations):
            batch = self.collect_rollout(rollout_steps, split="train", episode_base=iteration)
            loss = self.agent.update(batch)
            if self.log_curves:
                self.logger.log_curve(
                    {
                        "environment": self.cfg["environment"].get("name", "formation2d"),
                        "method": self.method,
                        "seed": self.seed,
                        "attack": self.attack_type,
                        "byzantine_ratio": self.ratio,
                        "iteration": iteration,
                        "loss": float(loss),
                    }
                )
            if iteration % max(total_iterations // 10, 1) == 0:
                print(f"[{self.method} seed={self.seed} attack={self.attack_type} ratio={self.ratio:.2f}] iter={iteration} loss={loss:.4f}")
        for ep in range(eval_episodes):
            self.run_episode(split="eval", episode=ep, train_mode=False)
        self._write_audit_artifacts()

    def collect_rollout(self, rollout_steps: int, split: str, episode_base: int) -> dict:
        obs = self.env.reset(seed=self.seed * 100000 + episode_base, byzantine_ratio=self.ratio)
        self.impairment.reset()
        obs = self.impairment.process_observation(obs)
        self.trust.reset()
        records = {"obs": [], "act": [], "logp": [], "val": [], "rew": [], "done": [], "critic_weight": []}
        ep_return = np.zeros(self.env.n, dtype=np.float32)
        for t in range(rollout_steps):
            nominal, logp, value, actor_ms = self.agent.act(obs)
            messages = self.attack.apply(self.env.true_messages(), self.env.byzantine_mask, self.rng, self.env.targets)
            messages = self._preprocess_messages(messages)
            messages = self.impairment.process_messages(messages)
            set_t0 = time.perf_counter()
            trust = self.trust.update(messages)
            latency_set = (time.perf_counter() - set_t0) * 1000.0
            toggles = self.toggles
            if not toggles["use_trust"]:
                trust = np.ones_like(trust)
            trust_obs = trust if toggles.get("use_trust_obs_weight", True) else np.ones_like(trust)
            trust_safety = trust if toggles.get("use_acbf_trust_margin", True) else np.ones_like(trust)
            critic_weight = self._critic_weights(trust, toggles)
            if toggles["use_safety_filter"]:
                action, safety_info = self.safety.filter(self.env.state, nominal, messages, trust_safety)
            else:
                action = nominal
                safety_info = {"qp_slack": 0.0, "slack_activation_rate": 0.0, "latency_qp_ms": 0.0, "action_deviation": 0.0}
            next_obs, reward, done, metrics = self.env.step(action, messages=messages, trust=trust_obs)
            next_obs = self.impairment.process_observation(next_obs)
            ep_return += reward
            records["obs"].append(obs)
            records["act"].append(action)
            records["logp"].append(logp)
            records["val"].append(value)
            records["rew"].append(reward)
            records["done"].append(np.full(self.env.n, float(done), dtype=np.float32))
            records["critic_weight"].append(critic_weight)
            self._log_step(split, episode_base, t, reward, trust, metrics, safety_info, actor_ms, latency_set)
            obs = next_obs
            if done:
                self._log_episode(split, episode_base, ep_return, trust, metrics, safety_info, actor_ms, latency_set)
                obs = self.env.reset(seed=self.seed * 100000 + episode_base + t + 1, byzantine_ratio=self.ratio)
                self.impairment.reset()
                obs = self.impairment.process_observation(obs)
                self.trust.reset()
                ep_return = np.zeros(self.env.n, dtype=np.float32)
        rewards = np.asarray(records["rew"], dtype=np.float32)
        values = np.asarray(records["val"], dtype=np.float32)
        dones = np.asarray(records["done"], dtype=np.float32)
        adv, ret = compute_gae(rewards, values, dones, self.agent.cfg.gamma, self.agent.cfg.gae_lambda)
        return {
            "obs": np.asarray(records["obs"], dtype=np.float32).reshape(-1, self.env.obs_dim),
            "act": np.asarray(records["act"], dtype=np.float32).reshape(-1, self.env.act_dim),
            "logp": np.asarray(records["logp"], dtype=np.float32).reshape(-1),
            "adv": adv.reshape(-1),
            "ret": ret.reshape(-1),
            "critic_weight": np.asarray(records["critic_weight"], dtype=np.float32).reshape(-1),
        }

    def run_episode(self, split: str, episode: int, train_mode: bool = False) -> None:
        obs = self.env.reset(seed=self.seed * 1000000 + episode, byzantine_ratio=self.ratio)
        self.impairment.reset()
        obs = self.impairment.process_observation(obs)
        self.trust.reset()
        ep_return = np.zeros(self.env.n, dtype=np.float32)
        save_ts_every = int(self.cfg.get("logging", {}).get("save_time_series_every", 10))
        save_traj_every = int(self.cfg.get("logging", {}).get("save_trajectory_every", 25))
        for t in range(self.env.cfg.max_steps):
            nominal, _, _, actor_ms = self.agent.act(obs)
            messages = self.attack.apply(self.env.true_messages(), self.env.byzantine_mask, self.rng, self.env.targets)
            messages = self._preprocess_messages(messages)
            messages = self.impairment.process_messages(messages)
            set_t0 = time.perf_counter()
            trust = self.trust.update(messages)
            latency_set = (time.perf_counter() - set_t0) * 1000.0
            toggles = self.toggles
            if not toggles["use_trust"]:
                trust = np.ones_like(trust)
            trust_obs = trust if toggles.get("use_trust_obs_weight", True) else np.ones_like(trust)
            trust_safety = trust if toggles.get("use_acbf_trust_margin", True) else np.ones_like(trust)
            if self.log_trust and split == "eval":
                self.trust_log_rows.append(np.asarray(trust.mean(axis=0), dtype=np.float32))
            if toggles["use_safety_filter"]:
                action, safety_info = self.safety.filter(self.env.state, nominal, messages, trust_safety)
            else:
                action = nominal
                safety_info = {"qp_slack": 0.0, "slack_activation_rate": 0.0, "latency_qp_ms": 0.0, "action_deviation": 0.0}
            obs, reward, done, metrics = self.env.step(action, messages=messages, trust=trust_obs)
            obs = self.impairment.process_observation(obs)
            ep_return += reward
            if t % save_ts_every == 0:
                self._log_step(split, episode, t, reward, trust, metrics, safety_info, actor_ms, latency_set)
            if t % save_traj_every == 0:
                self._log_trajectory(split, episode, t, nominal, action, metrics)
            if done:
                break
        self._log_episode(split, episode, ep_return, trust, metrics, safety_info, actor_ms, latency_set)

    def _base_row(self, split: str, episode: int) -> dict[str, Any]:
        n_byzantine = int(np.sum(self.env.byzantine_mask))
        return {
            "environment": self.cfg["environment"].get("name", "formation2d"),
            "split": split,
            "method": self.method,
            "seed": self.seed,
            "attack": self.attack_type,
            "byzantine_ratio": self.ratio,
            "n_byzantine": n_byzantine,
            "realized_byzantine_ratio": float(n_byzantine / max(self.env.n, 1)),
            "episode": episode,
        }

    def _preprocess_messages(self, messages: np.ndarray) -> np.ndarray:
        """Apply baseline-specific robust message preprocessing.

        RS-MARL uses raw received messages plus spectral trust. Coordinate-
        wise median and Krum-style baselines use deterministic preprocessing
        so that they are not identical to non-resilient MAPPO.
        """
        method = self.method.lower()
        if method == "mappo-cwmed":
            med = np.median(messages, axis=0, keepdims=True)
            mad = np.median(np.abs(messages - med), axis=0, keepdims=True) + 1e-6
            return np.clip(messages, med - 2.5 * mad, med + 2.5 * mad).astype(np.float32)
        if method == "mappo-krum":
            d = np.linalg.norm(messages[:, None, :] - messages[None, :, :], axis=-1)
            k = max(1, self.env.n - int(np.floor(self.env.n * self.ratio)) - 2)
            scores = np.sort(d, axis=1)[:, 1 : 1 + k].sum(axis=1)
            center = messages[int(np.argmin(scores))]
            repaired = messages.copy()
            far = scores > np.median(scores)
            repaired[far] = center
            return repaired.astype(np.float32)
        return messages.astype(np.float32)

    def _critic_weights(self, trust: np.ndarray, toggles: dict) -> np.ndarray:
        if not toggles.get("use_trust_weighted_critic", False):
            return np.ones(self.env.n, dtype=np.float32)
        sender_trust = np.asarray(trust, dtype=np.float32).mean(axis=0)
        return np.clip(sender_trust, self.critic_min_weight, 1.0).astype(np.float32)

    def _log_episode(self, split, episode, ep_return, trust, metrics, safety_info, actor_ms, set_ms):
        tp, fp, fn = detection_counts(trust, self.env.byzantine_mask, threshold=self.detection_threshold)
        row = {
            **self._base_row(split, episode),
            "formation_error": metrics["formation_error"],
            "return": float(np.mean(ep_return)),
            "safety_violations": metrics["safety_violations"],
            "collision_violations": metrics["collision_violations"],
            "obstacle_violations": metrics["obstacle_violations"],
            "connectivity_violations": metrics["connectivity_violations"],
            "detection_tp": tp,
            "detection_fp": fp,
            "detection_fn": fn,
            "convergence_step": "",
            "action_deviation": safety_info["action_deviation"],
            "slack_activation_rate": safety_info["slack_activation_rate"],
            "latency_set_ms": set_ms,
            "latency_actor_ms": actor_ms,
            "latency_critic_ms": "",
            "latency_qp_ms": safety_info["latency_qp_ms"],
            "latency_total_ms": actor_ms + set_ms + safety_info["latency_qp_ms"],
        }
        self.logger.log_episode(row)
        if split == "eval":
            self.eval_episode_rows.append(dict(row))

    def _log_step(self, split, episode, timestep, reward, trust, metrics, safety_info, actor_ms, set_ms):
        row = {
            **self._base_row(split, episode),
            "timestep": timestep,
            "formation_error": metrics["formation_error"],
            "return_step": float(np.mean(reward)),
            "min_barrier_value": min_barrier_value(metrics["min_neighbor_distance"], self.env.cfg.safe_distance),
            "qp_slack": safety_info["qp_slack"],
            **trust_summary(trust, self.env.byzantine_mask),
            "latency_total_ms": actor_ms + set_ms + safety_info["latency_qp_ms"],
        }
        self.logger.log_time_step(row)

    def _log_trajectory(self, split, episode, timestep, nominal, action, metrics):
        rows = []
        for i in range(self.env.n):
            rows.append(
                {
                    **self._base_row(split, episode),
                    "timestep": timestep,
                    "agent_id": i,
                    "is_byzantine": bool(self.env.byzantine_mask[i]),
                    "x": float(self.env.state[i, 0]),
                    "y": float(self.env.state[i, 1]),
                    "vx": float(self.env.state[i, 2]),
                    "vy": float(self.env.state[i, 3]),
                    "target_x": float(self.env.targets[i, 0]),
                    "target_y": float(self.env.targets[i, 1]),
                    "control_u_x": float(nominal[i, 0]),
                    "control_u_y": float(nominal[i, 1]),
                    "filtered_u_x": float(action[i, 0]),
                    "filtered_u_y": float(action[i, 1]),
                    "min_neighbor_distance": metrics["min_neighbor_distance"],
                    "min_obstacle_distance": metrics["min_obstacle_distance"],
                }
            )
        self.logger.log_trajectory_rows(rows)

    def _write_audit_artifacts(self) -> None:
        rows = self.eval_episode_rows

        def mean_of(key: str) -> float | None:
            vals = [float(row[key]) for row in rows if row.get(key, "") != ""]
            return float(np.mean(vals)) if vals else None

        def std_of(key: str) -> float | None:
            vals = [float(row[key]) for row in rows if row.get(key, "") != ""]
            return float(np.std(vals, ddof=1)) if len(vals) > 1 else 0.0 if vals else None

        tp = int(sum(int(row.get("detection_tp", 0)) for row in rows))
        fp = int(sum(int(row.get("detection_fp", 0)) for row in rows))
        fn = int(sum(int(row.get("detection_fn", 0)) for row in rows))
        precision = float(tp / max(tp + fp, 1))
        recall = float(tp / max(tp + fn, 1))
        f1 = float(2.0 * precision * recall / max(precision + recall, 1e-12))

        rsmarl_cfg = self.cfg.get("rsmarl", {}) or {}
        imp_cfg = self.cfg.get("impairment", {}) or {}
        payload = {
            "run_id": self.run_id,
            "method": self.method,
            "attack": self.attack_type,
            "ratio": self.ratio,
            "seed": self.seed,
            "n_eval_episodes": len(rows),
            "ablation_mode": self.ablation_mode,
            "toggles": self.toggles,
            "acbf": {
                "adaptive_margin_gain": float(rsmarl_cfg.get("adaptive_margin_gain", 0.55)),
                "margin_mode": str(rsmarl_cfg.get("cbf_margin_mode", "static")),
                "gate_threshold": float(rsmarl_cfg.get("cbf_gate_threshold", 0.5)),
                "gate_slope": float(rsmarl_cfg.get("cbf_gate_slope", 0.05)),
            },
            "impairment": {
                "packet_loss": float(imp_cfg.get("packet_loss", 0.0)),
                "obs_noise": float(imp_cfg.get("obs_noise", 0.0)),
                "msg_delay": int(imp_cfg.get("msg_delay", 0)),
            },
            "training": {
                "total_iterations": int(self.cfg["training"].get("total_iterations", 50)),
                "rollout_steps": int(self.cfg["training"].get("rollout_steps", 256)),
                "eval_episodes": int(self.cfg["training"].get("eval_episodes", 5)),
                "device": self.device,
            },
            "metrics": {
                "formation_error_mean": mean_of("formation_error"),
                "formation_error_std": std_of("formation_error"),
                "return_mean": mean_of("return"),
                "return_std": std_of("return"),
                "safety_violations_mean": mean_of("safety_violations"),
                "safety_violations_std": std_of("safety_violations"),
                "collision_violations_mean": mean_of("collision_violations"),
                "obstacle_violations_mean": mean_of("obstacle_violations"),
                "connectivity_violations_mean": mean_of("connectivity_violations"),
                "action_deviation_mean": mean_of("action_deviation"),
                "latency_total_ms_mean": mean_of("latency_total_ms"),
                "latency_qp_ms_mean": mean_of("latency_qp_ms"),
                "detection_tp": tp,
                "detection_fp": fp,
                "detection_fn": fn,
                "detection_precision": precision,
                "detection_recall": recall,
                "detection_f1": f1,
            },
        }
        result_path = self.logger.out_dir / "result.json"
        result_path.write_text(json.dumps(payload, indent=2, sort_keys=True), encoding="utf-8")
        if self.log_trust and self.trust_log_rows:
            np.savez_compressed(
                self.logger.out_dir / "trust_log.npz",
                sender_trust=np.asarray(self.trust_log_rows, dtype=np.float16),
                byzantine_mask=np.asarray(self.env.byzantine_mask, dtype=bool),
            )
