# Supplementary material for: Operating-Regime Evaluation of Byzantine-Resilient Multi-Agent Reinforcement Learning for Sensor-Networked Safe Formation Control
Source: Sensors (Basel). 2026 Jul 11;26(14):4408. doi: 10.3390/s26144408 (PMC13418820; doi:10.3390/s26144408)
Supplement: Supplementary file 1 [file sensors-26-04408-s001.zip › File_S1/code/review_audit_v2/experiments/rsmarl_exp/safety.py]

"""Adaptive CBF-QP safety filter for RS-MARL V3.

Each agent solves a tiny two-dimensional projection QP:

    min_u 0.5 ||u - u_nom||^2
    s.t.  A u <= b and a linearized acceleration bound

The constraints are first-order discrete-time CBF inequalities for nearby
agents and obstacles. OSQP is used when available; otherwise an exact
two-dimensional active-set projection is used as a dependency-light fallback.
"""
from __future__ import annotations

import itertools
import time
from typing import Iterable

import numpy as np

try:  # Optional on developer machines; required for cloud production runs.
    import osqp  # type: ignore
    from scipy import sparse  # type: ignore
except Exception:  # pragma: no cover - exercised when OSQP is absent.
    osqp = None
    sparse = None


class AdaptiveCBFSafetyFilter:
    """CBF-QP safety filter with trust-adaptive conservatism."""

    def __init__(
        self,
        safe_distance: float,
        obstacle_centers,
        obstacle_radius: float,
        max_accel: float,
        margin_gain: float = 0.0,
        dt: float = 0.05,
        alpha0: float = 1.0,
        gamma: float = 1.5,
        activation_distance: float | None = None,
        activation_factor: float = 1.5,
        k_nearest: int = 6,
        use_osqp: bool = True,
        osqp_eps_abs: float = 1e-5,
        osqp_max_iter: int = 200,
        margin_mode: str = "static",
        gate_threshold: float = 0.5,
        gate_slope: float = 0.05,
    ):
        self.safe_distance = float(safe_distance)
        self.obstacle_centers = np.asarray(obstacle_centers, dtype=np.float32)
        self.obstacle_radius = float(obstacle_radius)
        self.max_accel = float(max_accel)
        self.margin_gain = float(margin_gain)
        self.dt = float(dt)
        self.alpha0 = float(alpha0)
        self.gamma = float(gamma)
        self.activation_distance = (
            float(activation_distance)
            if activation_distance is not None
            else float(activation_factor) * float(safe_distance)
        )
        self.k_nearest = max(1, int(k_nearest))
        self.use_osqp = bool(use_osqp)
        self.osqp_eps_abs = float(osqp_eps_abs)
        self.osqp_max_iter = int(osqp_max_iter)
        self.margin_mode = str(margin_mode or "static").strip().lower()
        if self.margin_mode not in {"static", "gated"}:
            raise ValueError(f"Unsupported CBF margin mode: {margin_mode!r}")
        self.gate_threshold = float(gate_threshold)
        self.gate_slope = max(float(gate_slope), 1e-6)
        self.n_obs = len(self.obstacle_centers)

    @property
    def backend(self) -> str:
        return "osqp" if self.use_osqp and osqp is not None else "active_set_2d"

    def filter(
        self,
        state: np.ndarray,
        nominal: np.ndarray,
        messages: np.ndarray | None,
        trust: np.ndarray,
    ) -> tuple[np.ndarray, dict]:
        t0 = time.perf_counter()
        x = np.asarray(state, dtype=np.float32)
        u_nom = np.asarray(nominal, dtype=np.float32)
        trust_mat = np.asarray(trust, dtype=np.float32)

        pos = x[:, :2]
        vel = x[:, 2:4]
        n = pos.shape[0]
        out = np.zeros_like(u_nom, dtype=np.float32)

        active_agents = 0
        infeasible = 0
        total_constraints = 0
        slack = 0.0

        for i in range(n):
            a_rows, b_vals, local_slack, active = self._build_constraints_for_agent(
                i=i,
                pos=pos,
                vel=vel,
                trust=trust_mat,
            )
            slack += local_slack
            if active:
                active_agents += 1

            a_mat, b_vec = self._with_box_constraints(a_rows, b_vals)
            total_constraints += len(b_vec)
            sol, ok = self._solve_projection(u_nom[i], a_mat, b_vec)
            if not ok:
                infeasible += 1
            out[i] = self._enforce_action_bound(sol)

        latency_ms = (time.perf_counter() - t0) * 1000.0
        action_deviation = float(np.mean(np.linalg.norm(out - u_nom, axis=1)))
        info = {
            "qp_slack": float(slack),
            "slack_activation_rate": float(active_agents / max(n, 1)),
            "latency_qp_ms": float(latency_ms),
            "action_deviation": action_deviation,
            "qp_infeasible_count": int(infeasible),
            "qp_backend": self.backend,
            "qp_constraints_mean": float(total_constraints / max(n, 1)),
        }
        return out.astype(np.float32), info

    def _build_constraints_for_agent(
        self,
        i: int,
        pos: np.ndarray,
        vel: np.ndarray,
        trust: np.ndarray,
    ) -> tuple[list[np.ndarray], list[float], float, bool]:
        n = pos.shape[0]
        p_i = pos[i]
        v_i = vel[i]

        rel = pos - p_i[None, :]
        dist = np.linalg.norm(rel, axis=1)
        candidates = [j for j in np.argsort(dist) if j != i and dist[j] <= self.activation_distance]
        candidates = candidates[: self.k_nearest]

        neighbor_trust = [float(trust[i, j]) for j in candidates] if candidates else [1.0]
        min_trust = min(neighbor_trust)
        alpha = self.alpha0 * (1.0 + self.gamma * (1.0 - min_trust))

        a_rows: list[np.ndarray] = []
        b_vals: list[float] = []
        slack = 0.0
        active = False

        for j in candidates:
            t_ij = float(np.clip(trust[i, j], 0.0, 1.0))
            d_safe = self.safe_distance + self._adaptive_margin(t_ij)
            dp = self._nonzero_direction(p_i - pos[j], seed=i + j + 1)
            dv = v_i - vel[j]
            h = float(np.dot(dp, dp) - d_safe * d_safe)

            # Discrete CBF constraint used in the manuscript:
            # 2 dp^T dv + 2 dt dp^T u_i >= -alpha h.
            a_row = -2.0 * self.dt * dp
            b_val = alpha * h + 2.0 * float(np.dot(dp, dv))
            a_rows.append(a_row.astype(np.float64))
            b_vals.append(float(b_val))
            slack += max(0.0, d_safe - float(np.linalg.norm(dp)))
            active = True

        for center in self.obstacle_centers:
            dp = self._nonzero_direction(p_i - center, seed=i + 1009)
            dist_to_center = float(np.linalg.norm(dp))
            activation = self.obstacle_radius + self.activation_distance
            if dist_to_center > activation:
                continue
            d_safe = self.obstacle_radius + self.safe_distance
            h = float(np.dot(dp, dp) - d_safe * d_safe)
            a_row = -2.0 * self.dt * dp
            b_val = alpha * h + 2.0 * float(np.dot(dp, v_i))
            a_rows.append(a_row.astype(np.float64))
            b_vals.append(float(b_val))
            slack += max(0.0, d_safe - dist_to_center)
            active = True

        return a_rows, b_vals, slack, active

    def _with_box_constraints(
        self,
        a_rows: Iterable[np.ndarray],
        b_vals: Iterable[float],
    ) -> tuple[np.ndarray, np.ndarray]:
        rows = [np.asarray(row, dtype=np.float64) for row in a_rows]
        vals = [float(v) for v in b_vals]
        bound = self.max_accel * np.cos(np.pi / 8.0)
        for angle in np.linspace(0.0, 2.0 * np.pi, num=8, endpoint=False):
            rows.append(np.array([np.cos(angle), np.sin(angle)], dtype=np.float64))
            vals.append(float(bound))
        return np.vstack(rows), np.asarray(vals, dtype=np.float64)

    def _adaptive_margin(self, trust_value: float) -> float:
        trust_value = float(np.clip(trust_value, 0.0, 1.0))
        base_extra = self.margin_gain * (1.0 - trust_value)
        if self.margin_mode == "static":
            return float(base_extra)
        gate = 1.0 / (1.0 + np.exp((trust_value - self.gate_threshold) / self.gate_slope))
        return float(base_extra * gate)

    def _solve_projection(self, u_nom: np.ndarray, a_mat: np.ndarray, b_vec: np.ndarray) -> tuple[np.ndarray, bool]:
        u0 = np.asarray(u_nom, dtype=np.float64)
        if self._is_feasible(u0, a_mat, b_vec):
            return u0, True

        if self.use_osqp and osqp is not None and sparse is not None:
            sol = self._solve_osqp(u0, a_mat, b_vec)
            if sol is not None and self._is_feasible(sol, a_mat, b_vec, tol=5e-4):
                return sol, True

        sol = self._solve_active_set_2d(u0, a_mat, b_vec)
        return sol, self._is_feasible(sol, a_mat, b_vec, tol=5e-4)

    def _solve_osqp(self, u_nom: np.ndarray, a_mat: np.ndarray, b_vec: np.ndarray) -> np.ndarray | None:
        assert osqp is not None and sparse is not None
        p = sparse.eye(2, format="csc")
        q = -u_nom
        a_sparse = sparse.csc_matrix(a_mat)
        lower = np.full(len(b_vec), -np.inf, dtype=np.float64)
        solver = osqp.OSQP()
        solver.setup(
            P=p,
            q=q,
            A=a_sparse,
            l=lower,
            u=b_vec,
            verbose=False,
            eps_abs=self.osqp_eps_abs,
            eps_rel=self.osqp_eps_abs,
            max_iter=self.osqp_max_iter,
            polish=True,
        )
        result = solver.solve()
        status = str(result.info.status).lower()
        if "solved" not in status:
            return None
        return np.asarray(result.x, dtype=np.float64)

    def _solve_active_set_2d(self, u_nom: np.ndarray, a_mat: np.ndarray, b_vec: np.ndarray) -> np.ndarray:
        candidates: list[np.ndarray] = []

        for row, bound in zip(a_mat, b_vec):
            denom = float(np.dot(row, row))
            if denom <= 1e-12:
                continue
            violation = float(np.dot(row, u_nom) - bound)
            candidates.append(u_nom - (violation / denom) * row)

        for i, j in itertools.combinations(range(len(b_vec)), 2):
            active_a = a_mat[[i, j], :]
            det = float(np.linalg.det(active_a))
            if abs(det) <= 1e-12:
                continue
            try:
                candidates.append(np.linalg.solve(active_a, b_vec[[i, j]]))
            except np.linalg.LinAlgError:
                continue

        feasible = [u for u in candidates if self._is_feasible(u, a_mat, b_vec, tol=5e-7)]
        if feasible:
            return min(feasible, key=lambda u: float(np.sum((u - u_nom) ** 2)))

        # Last-resort bounded action. The infeasible flag tells the caller this
        # was not a proven CBF-QP solution.
        return np.clip(u_nom, -self.max_accel, self.max_accel)

    def _is_feasible(self, u: np.ndarray, a_mat: np.ndarray, b_vec: np.ndarray, tol: float = 1e-7) -> bool:
        return bool(np.all(a_mat @ u <= b_vec + tol))

    def _enforce_action_bound(self, u: np.ndarray) -> np.ndarray:
        norm = float(np.linalg.norm(u))
        if norm <= self.max_accel + 1e-8:
            return u.astype(np.float32)
        # The inscribed octagonal constraints should already imply
        # ||u||_2 <= max_accel.
        # This fallback is for numerical or explicitly infeasible cases.
        return (u * (self.max_accel / max(norm, 1e-8))).astype(np.float32)

    @staticmethod
    def _nonzero_direction(vec: np.ndarray, seed: int) -> np.ndarray:
        out = np.asarray(vec, dtype=np.float64)
        norm = float(np.linalg.norm(out))
        if norm > 1e-8:
            return out
        angle = (seed * 2.399963229728653) % (2.0 * np.pi)
        return np.array([np.cos(angle), np.sin(angle)], dtype=np.float64) * 1e-4
