# Supplementary material for: Operating-Regime Evaluation of Byzantine-Resilient Multi-Agent Reinforcement Learning for Sensor-Networked Safe Formation Control
Source: Sensors (Basel). 2026 Jul 11;26(14):4408. doi: 10.3390/s26144408 (PMC13418820; doi:10.3390/s26144408)
Supplement: Supplementary file 1 [file sensors-26-04408-s001.zip › File_S1/code/review_audit_v2/experiments/rsmarl_exp/safety_gpu.py]

"""Compatibility wrapper for older cloud scripts.

V3 keeps the public class name but routes it to the adaptive CBF-QP
implementation in ``safety.py``.
"""
from __future__ import annotations

from .safety import AdaptiveCBFSafetyFilter

__all__ = ["AdaptiveCBFSafetyFilter"]
