# Supplementary material for: Operating-Regime Evaluation of Byzantine-Resilient Multi-Agent Reinforcement Learning for Sensor-Networked Safe Formation Control
Source: Sensors (Basel). 2026 Jul 11;26(14):4408. doi: 10.3390/s26144408 (PMC13418820; doi:10.3390/s26144408)
Supplement: Supplementary file 1 [file sensors-26-04408-s001.zip › File_S1/code/review_audit_v2/experiments/rsmarl_exp/trust.py]

"""Spectral-energy trust estimator for Byzantine-resilient MARL.

This module implements the V3 trust estimator used by the fusion plan:
sliding-window residuals are stacked into R(t) in R^{N x W}, decomposed by
SVD, and converted into sender-level trust scores with a robust median/MAD
threshold.
"""
from __future__ import annotations

import numpy as np


class SpectralTrustEstimator:
    """SVD-based residual spectral-energy trust estimator.

    The runner passes received shared messages. When no explicit reference is
    supplied, the estimator uses a one-step constant-velocity prediction from
    the previous received message as the local reference. Tests and future
    action-sharing implementations can call ``update_residuals`` directly.

    The returned trust matrix has shape (receiver, sender) for compatibility
    with the existing environment and logging code.
    """

    def __init__(
        self,
        n_agents: int,
        msg_dim: int = 4,
        window: int = 50,
        smoothing: float = 0.15,
        temperature: float = 3.0,
        eta: float = 0.90,
        lam: float = 2.5,
        beta: float = 2.0,
        svd_update_interval: int = 10,
        dt: float = 0.05,
        eps: float = 1e-8,
    ):
        self.n = int(n_agents)
        self.msg_dim = int(msg_dim)
        self.window = int(window)
        self.smoothing = float(smoothing)
        self.temperature = float(temperature)
        self.eta = float(eta)
        self.lam = float(lam)
        self.beta = float(beta)
        self.svd_update_interval = max(1, int(svd_update_interval))
        self.dt = float(dt)
        self.eps = float(eps)

        self._residual_buf = np.zeros((self.n, self.window), dtype=np.float32)
        self._ptr = 0
        self._filled = 0
        self._step = 0
        self._prev_messages: np.ndarray | None = None

        self.sender_trust = np.ones(self.n, dtype=np.float32)
        self.trust = np.ones((self.n, self.n), dtype=np.float32)
        self.last_scores = np.zeros(self.n, dtype=np.float32)
        self.last_threshold = 0.0
        self.last_k = 0
        self.last_mad = 0.0
        np.fill_diagonal(self.trust, 1.0)

    def reset(self) -> None:
        self._residual_buf.fill(0.0)
        self._ptr = 0
        self._filled = 0
        self._step = 0
        self._prev_messages = None
        self.sender_trust.fill(1.0)
        self.trust.fill(1.0)
        np.fill_diagonal(self.trust, 1.0)
        self.last_scores.fill(0.0)
        self.last_threshold = 0.0
        self.last_k = 0
        self.last_mad = 0.0

    def update(
        self,
        messages: np.ndarray,
        neighbor_mask: np.ndarray | None = None,
        reference: np.ndarray | None = None,
    ) -> np.ndarray:
        """Update trust from received messages.

        Parameters
        ----------
        messages:
            Received shared messages, shape (N, msg_dim).
        neighbor_mask:
            Optional receiver-by-sender communication mask. Non-neighbors are
            assigned neutral trust after the sender-level trust is computed.
        reference:
            Optional local reference message/action with the same shape as
            ``messages``. If omitted, a constant-velocity prediction is used.
        """

        msgs = np.asarray(messages, dtype=np.float32)
        if msgs.shape != (self.n, self.msg_dim):
            raise ValueError(f"messages must have shape {(self.n, self.msg_dim)}, got {msgs.shape}")

        if reference is not None:
            ref = np.asarray(reference, dtype=np.float32)
            if ref.shape != msgs.shape:
                raise ValueError(f"reference must have shape {msgs.shape}, got {ref.shape}")
        elif self._prev_messages is None:
            ref = msgs.copy()
        else:
            ref = self._predict_from_previous()

        residuals = msgs - ref
        trust = self.update_residuals(residuals, neighbor_mask=neighbor_mask)
        self._prev_messages = msgs.copy()
        return trust

    def update_residuals(
        self,
        residuals: np.ndarray,
        neighbor_mask: np.ndarray | None = None,
    ) -> np.ndarray:
        """Update trust from explicit residual vectors, shape (N, d)."""

        res = np.asarray(residuals, dtype=np.float32)
        if res.shape[0] != self.n:
            raise ValueError(f"residuals first dimension must be {self.n}, got {res.shape[0]}")
        residual_norm = np.linalg.norm(res.reshape(self.n, -1), axis=1).astype(np.float32)

        self._residual_buf[:, self._ptr] = residual_norm
        self._ptr = (self._ptr + 1) % self.window
        self._filled = min(self._filled + 1, self.window)
        self._step += 1

        if self._filled >= max(3, min(self.window, self.n)) and self._step % self.svd_update_interval == 0:
            self._compute_sender_trust()

        self._broadcast_sender_trust(neighbor_mask)
        return self.trust.astype(np.float32)

    def _predict_from_previous(self) -> np.ndarray:
        assert self._prev_messages is not None
        pred = self._prev_messages.copy()
        if self.msg_dim >= 4:
            pred[:, :2] = pred[:, :2] + pred[:, 2:4] * self.dt
        return pred

    def _ordered_residual_matrix(self) -> np.ndarray:
        if self._filled < self.window:
            return self._residual_buf[:, : self._filled].astype(np.float64)
        idx = np.arange(self._ptr, self._ptr + self.window) % self.window
        return self._residual_buf[:, idx].astype(np.float64)

    def _compute_sender_trust(self) -> None:
        r_mat = self._ordered_residual_matrix()
        if r_mat.shape[1] < 2 or float(np.max(np.abs(r_mat))) <= self.eps:
            self.sender_trust.fill(1.0)
            self.last_scores.fill(0.0)
            self.last_threshold = 0.0
            self.last_mad = 0.0
            self.last_k = 0
            return

        centered = r_mat - np.median(r_mat, axis=1, keepdims=True)
        try:
            u, sigma, _ = np.linalg.svd(centered, full_matrices=False)
        except np.linalg.LinAlgError:
            self.sender_trust.fill(1.0)
            self.last_k = 0
            return

        total_var = float(np.sum(sigma * sigma))
        if total_var <= self.eps:
            self.sender_trust.fill(1.0)
            self.last_k = 0
            return

        cum_var = np.cumsum(sigma * sigma) / total_var
        k = int(np.searchsorted(cum_var, self.eta, side="left") + 1)
        k = max(1, min(k, len(sigma)))

        scores = np.zeros(self.n, dtype=np.float64)
        for idx in range(k):
            scores += sigma[idx] * (u[:, idx] ** 2)

        med = float(np.median(scores))
        mad = float(np.median(np.abs(scores - med)))
        mad_safe = max(mad, self.eps)
        theta = med + self.lam * mad_safe

        new_trust = np.ones(self.n, dtype=np.float64)
        above = scores > theta
        new_trust[above] = np.exp(-self.beta * (scores[above] - theta) / mad_safe)
        new_trust = np.clip(new_trust, 0.0, 1.0)

        smooth = self.smoothing
        self.sender_trust = ((1.0 - smooth) * self.sender_trust + smooth * new_trust).astype(np.float32)
        self.last_scores = scores.astype(np.float32)
        self.last_threshold = float(theta)
        self.last_mad = float(mad)
        self.last_k = k

    def _broadcast_sender_trust(self, neighbor_mask: np.ndarray | None) -> None:
        trust = np.tile(self.sender_trust[None, :], (self.n, 1)).astype(np.float32)
        if neighbor_mask is not None:
            mask = np.asarray(neighbor_mask, dtype=bool)
            if mask.shape != (self.n, self.n):
                raise ValueError(f"neighbor_mask must have shape {(self.n, self.n)}, got {mask.shape}")
            trust = np.where(mask, trust, 1.0).astype(np.float32)
        np.fill_diagonal(trust, 1.0)
        self.trust = trust


class RMSStatisticalTrustEstimator(SpectralTrustEstimator):
    """Windowed RMS-energy trust estimator used for V3 ablation studies.

    This keeps the same public interface as :class:`SpectralTrustEstimator` but
    replaces SVD spectral scores with per-sender RMS residual energy. It is
    included only as a comparison against the V3 spectral estimator.
    """

    def _compute_sender_trust(self) -> None:
        r_mat = self._ordered_residual_matrix()
        if r_mat.shape[1] < 2 or float(np.max(np.abs(r_mat))) <= self.eps:
            self.sender_trust.fill(1.0)
            self.last_scores.fill(0.0)
            self.last_threshold = 0.0
            self.last_mad = 0.0
            self.last_k = 0
            return

        scores = np.sqrt(np.mean(r_mat * r_mat, axis=1))
        med = float(np.median(scores))
        mad = float(np.median(np.abs(scores - med)))
        mad_safe = max(mad, self.eps)
        theta = med + self.lam * mad_safe

        new_trust = np.ones(self.n, dtype=np.float64)
        above = scores > theta
        new_trust[above] = np.exp(-self.beta * (scores[above] - theta) / mad_safe)
        new_trust = np.clip(new_trust, 0.0, 1.0)

        smooth = self.smoothing
        self.sender_trust = ((1.0 - smooth) * self.sender_trust + smooth * new_trust).astype(np.float32)
        self.last_scores = scores.astype(np.float32)
        self.last_threshold = float(theta)
        self.last_mad = float(mad)
        self.last_k = 0
