# Supplementary material for: Operating-Regime Evaluation of Byzantine-Resilient Multi-Agent Reinforcement Learning for Sensor-Networked Safe Formation Control
Source: Sensors (Basel). 2026 Jul 11;26(14):4408. doi: 10.3390/s26144408 (PMC13418820; doi:10.3390/s26144408)
Supplement: Supplementary file 1 [file sensors-26-04408-s001.zip › File_S1/code/review_audit_v2/experiments/run_auxiliary_experiments.py]

#!/usr/bin/env python3
"""Unified entrypoint for the auxiliary rerun suite.

This wrapper keeps the paper-facing supplemental design explicit:

- benign:   5 methods x no-attack x 20 seeds = 100 runs
- ablation: 4 variants x 3 attacks x 2 ratios x 20 seeds = 480 runs
- trustobs-ablation: 1 variant x 3 attacks x 2 ratios x 20 seeds = 120 runs
- all:      580 runs total
"""
from __future__ import annotations

import argparse

from run_parallel import (
    BENIGN_ATTACKS,
    BENIGN_METHODS,
    BENIGN_RATIOS,
    BENIGN_SEEDS,
    ABLATION_ATTACKS,
    ABLATION_METHODS,
    ABLATION_RATIOS,
    ABLATION_SEEDS,
    TRUSTOBS_ABLATION_ATTACKS,
    TRUSTOBS_ABLATION_METHODS,
    TRUSTOBS_ABLATION_RATIOS,
    TRUSTOBS_ABLATION_SEEDS,
    generate_core_matrix,
    run_parallel,
)


def print_preview(name: str, jobs: list[tuple[str, str, float, int]]) -> None:
    print(f"== {name} ==")
    print(f"total jobs: {len(jobs)}")
    for job in jobs[:10]:
        print(job)


def run_one(
    *,
    name: str,
    jobs: list[tuple[str, str, float, int]],
    workers: int,
    config: str,
    output_dir: str,
    device: str | None,
    dry_run: bool,
) -> None:
    if dry_run:
        print_preview(name, jobs)
        return
    run_parallel(
        jobs,
        workers=workers,
        config_path=config,
        experiment_name=name,
        output_dir=output_dir,
        device=device,
    )


def main() -> None:
    parser = argparse.ArgumentParser(description="Run or preview the RS-MARL V3 auxiliary experiment suite.")
    parser.add_argument("--preset", choices=["benign", "ablation", "trustobs-ablation", "all"], default="all")
    parser.add_argument("--workers", type=int, default=4)
    parser.add_argument("--config", default="experiments/configs/base.yaml")
    parser.add_argument("--output-dir", default="results")
    parser.add_argument("--device", default=None)
    parser.add_argument("--dry-run", action="store_true")
    parser.add_argument(
        "--fast",
        action="store_true",
        help="Compatibility flag for older command notes. It currently behaves the same as a normal run.",
    )
    args = parser.parse_args()

    benign_jobs = generate_core_matrix(BENIGN_METHODS, BENIGN_ATTACKS, BENIGN_RATIOS, BENIGN_SEEDS)
    ablation_jobs = generate_core_matrix(ABLATION_METHODS, ABLATION_ATTACKS, ABLATION_RATIOS, ABLATION_SEEDS)
    trustobs_jobs = generate_core_matrix(
        TRUSTOBS_ABLATION_METHODS,
        TRUSTOBS_ABLATION_ATTACKS,
        TRUSTOBS_ABLATION_RATIOS,
        TRUSTOBS_ABLATION_SEEDS,
    )

    if args.preset == "benign":
        run_one(
            name="benign_v3",
            jobs=benign_jobs,
            workers=args.workers,
            config=args.config,
            output_dir=args.output_dir,
            device=args.device,
            dry_run=args.dry_run,
        )
        return

    if args.preset == "ablation":
        run_one(
            name="ablation_v3",
            jobs=ablation_jobs,
            workers=args.workers,
            config=args.config,
            output_dir=args.output_dir,
            device=args.device,
            dry_run=args.dry_run,
        )
        return

    if args.preset == "trustobs-ablation":
        run_one(
            name="trustobs_ablation_v3",
            jobs=trustobs_jobs,
            workers=args.workers,
            config=args.config,
            output_dir=args.output_dir,
            device=args.device,
            dry_run=args.dry_run,
        )
        return

    if args.dry_run:
        print_preview("benign_v3", benign_jobs)
        print_preview("ablation_v3", ablation_jobs)
        print_preview("trustobs_ablation_v3", trustobs_jobs)
        print(f"== all ==\ntotal jobs: {len(benign_jobs) + len(ablation_jobs)}")
        return

    run_one(
        name="benign_v3",
        jobs=benign_jobs,
        workers=args.workers,
        config=args.config,
        output_dir=args.output_dir,
        device=args.device,
        dry_run=False,
    )
    run_one(
        name="ablation_v3",
        jobs=ablation_jobs,
        workers=args.workers,
        config=args.config,
        output_dir=args.output_dir,
        device=args.device,
        dry_run=False,
    )


if __name__ == "__main__":
    main()
