# Supplementary material for: Operating-Regime Evaluation of Byzantine-Resilient Multi-Agent Reinforcement Learning for Sensor-Networked Safe Formation Control
Source: Sensors (Basel). 2026 Jul 11;26(14):4408. doi: 10.3390/s26144408 (PMC13418820; doi:10.3390/s26144408)
Supplement: Supplementary file 1 [file sensors-26-04408-s001.zip › File_S1/code/review_audit_v2/experiments/run_parallel_fixed.py]

#!/usr/bin/env python3
"""Backward-compatible wrapper for the V3 parallel scheduler."""
from __future__ import annotations

from run_parallel import main


if __name__ == "__main__":
    main()
