# Supplementary material for: Operating-Regime Evaluation of Byzantine-Resilient Multi-Agent Reinforcement Learning for Sensor-Networked Safe Formation Control
Source: Sensors (Basel). 2026 Jul 11;26(14):4408. doi: 10.3390/s26144408 (PMC13418820; doi:10.3390/s26144408)
Supplement: Supplementary file 1 [file sensors-26-04408-s001.zip › File_S1/code/review_audit_v2/experiments/run_review_audit_v2.py]

#!/usr/bin/env python3
"""Run reviewer-requested supplemental manifests with resumable scheduling."""
from __future__ import annotations

import argparse
import csv
import os
import subprocess
import sys
import time
from concurrent.futures import ProcessPoolExecutor, as_completed
from datetime import datetime
from pathlib import Path

from run_parallel import normalize_attack_name, resolve_worker_accelerator_env


def read_manifest(path: Path) -> list[dict]:
    with path.open("r", encoding="utf-8", newline="") as handle:
        return list(csv.DictReader(handle))


def expected_run_dir(out_root: Path, row: dict) -> Path:
    method = row["method"]
    attack = normalize_attack_name(row["attack"])
    ratio = float(row["ratio"])
    seed = int(row["seed"])
    root = out_root / row["block"] / row["run_id"] / method / attack
    if ratio == 0.0:
        return root / f"seed_{seed}"
    return root / f"ratio_{ratio:.2f}" / f"seed_{seed}"


def is_complete(out_root: Path, row: dict, min_eval_rows: int) -> bool:
    run_dir = expected_run_dir(out_root, row)
    result_json = run_dir / "result.json"
    episode_csv = run_dir / "episode_metrics.csv"
    if not result_json.exists() or not episode_csv.exists():
        return False
    try:
        with episode_csv.open("r", encoding="utf-8", newline="") as handle:
            reader = csv.DictReader(handle)
            eval_rows = sum(1 for item in reader if str(item.get("split", "")).lower() == "eval")
        return eval_rows >= min_eval_rows
    except Exception:
        return False


def build_command(row: dict, config: Path, out_root: Path, device: str | None) -> list[str]:
    block_out = out_root / row["block"]
    cmd = [
        sys.executable,
        "experiments/run_experiment.py",
        "--config",
        str(config),
        "--method",
        row["method"],
        "--attack",
        normalize_attack_name(row["attack"]),
        "--ratio",
        f"{float(row['ratio']):.2f}",
        "--seed",
        str(int(row["seed"])),
        "--experiment-name",
        row["run_id"],
        "--output-dir",
        str(block_out),
        "--run-id",
        row["run_id"],
        "--gm",
        str(float(row["gm"] or 0.55)),
        "--acbf",
        row.get("acbf") or "static",
        "--ablate",
        row.get("ablate") or "none",
        "--pkt-loss",
        str(float(row.get("pkt_loss") or 0.0)),
        "--obs-noise",
        str(float(row.get("obs_noise") or 0.0)),
        "--msg-delay",
        str(int(float(row.get("msg_delay") or 0))),
        "--total-iterations",
        str(int(float(row.get("total_iterations") or 50))),
        "--rollout-steps",
        str(int(float(row.get("rollout_steps") or 256))),
        "--eval-episodes",
        str(int(float(row.get("eval_episodes") or 5))),
    ]
    if str(row.get("log_trust", "0")).strip() in {"1", "true", "True"}:
        cmd.append("--log-trust")
    if str(row.get("log_curves", "1")).strip() in {"1", "true", "True"}:
        cmd.append("--log-curves")
    if device:
        cmd.extend(["--device", device])
    return cmd


def run_one(task: tuple[dict, int, str, str, str | None]) -> tuple[bool, str, float]:
    row, worker_id, config, out_root, device = task
    cmd = build_command(row, Path(config), Path(out_root), device)
    env = os.environ.copy()
    env.update(resolve_worker_accelerator_env(worker_id, device))
    log_dir = Path("batch_logs_review_v2")
    log_dir.mkdir(exist_ok=True)
    log_file = log_dir / f"{row['run_id']}_w{worker_id}.log"
    start = time.time()
    try:
        with log_file.open("w", encoding="utf-8") as handle:
            result = subprocess.run(
                cmd,
                stdout=handle,
                stderr=subprocess.STDOUT,
                env=env,
                timeout=24 * 3600,
                check=False,
            )
        elapsed = time.time() - start
        ok = result.returncode == 0
        print(f"[{'OK' if ok else 'FAIL'}] {row['run_id']} | worker={worker_id} | {elapsed:.1f}s", flush=True)
        return ok, row["run_id"], elapsed
    except subprocess.TimeoutExpired:
        print(f"[TIMEOUT] {row['run_id']} | worker={worker_id}", flush=True)
        return False, row["run_id"], 24 * 3600


def main() -> None:
    parser = argparse.ArgumentParser(description="Run RS-MARL review-audit V2 supplemental manifests.")
    parser.add_argument("--manifest", type=Path, required=True)
    parser.add_argument("--config", type=Path, default=Path("experiments/configs/base.yaml"))
    parser.add_argument("--out-root", type=Path, default=Path("results_review_v2"))
    parser.add_argument("--workers", type=int, default=8)
    parser.add_argument("--device", type=str, default="auto")
    parser.add_argument("--dry-run", action="store_true")
    parser.add_argument("--resume", action="store_true")
    args = parser.parse_args()

    rows = read_manifest(args.manifest)
    min_eval = max(1, int(float(rows[0].get("eval_episodes", 5)))) if rows else 1
    pending = [row for row in rows if not (args.resume and is_complete(args.out_root, row, min_eval))]

    print("=" * 72)
    print("RS-MARL review-audit V2 scheduler")
    print(f"started: {datetime.now():%Y-%m-%d %H:%M:%S}")
    print(f"manifest: {args.manifest}")
    print(f"total rows: {len(rows)} | pending: {len(pending)} | workers: {args.workers}")
    print("=" * 72)
    if args.dry_run:
        for row in pending[:20]:
            print(row["run_id"], row["method"], row["attack"], row["ratio"], row["seed"])
        return

    tasks = [(row, idx % args.workers, str(args.config), str(args.out_root), args.device) for idx, row in enumerate(pending)]
    success = 0
    failed: list[str] = []
    start = time.time()
    with ProcessPoolExecutor(max_workers=args.workers) as executor:
        futures = {executor.submit(run_one, task): task for task in tasks}
        for future in as_completed(futures):
            ok, run_id, _elapsed = future.result()
            if ok:
                success += 1
            else:
                failed.append(run_id)
    elapsed = (time.time() - start) / 3600.0
    print("=" * 72)
    print(f"finished: {datetime.now():%Y-%m-%d %H:%M:%S}")
    print(f"success: {success}/{len(tasks)} | failed: {len(failed)} | hours: {elapsed:.2f}")
    if failed:
        fail_path = Path("failed_review_v2_runs.txt")
        fail_path.write_text("\n".join(failed) + "\n", encoding="utf-8")
        print(f"failed list: {fail_path}")
    print("=" * 72)


if __name__ == "__main__":
    main()
