# Supplementary material for: Operating-Regime Evaluation of Byzantine-Resilient Multi-Agent Reinforcement Learning for Sensor-Networked Safe Formation Control
Source: Sensors (Basel). 2026 Jul 11;26(14):4408. doi: 10.3390/s26144408 (PMC13418820; doi:10.3390/s26144408)
Supplement: Supplementary file 1 [file sensors-26-04408-s001.zip › File_S1/code/review_audit_v2/experiments/run_sensitivity.py]

#!/usr/bin/env python3
"""Run focused parameter-sensitivity sweeps for RS-MARL V3."""
from __future__ import annotations

import argparse
import os
import subprocess
import sys
from concurrent.futures import ProcessPoolExecutor, as_completed
from pathlib import Path

from run_parallel import resolve_worker_accelerator_env


PARAMETER_SWEEP = {
    "trust_window": ("--trust-window", [25, 50, 75]),
    "trust_spectral_eta": ("--trust-spectral-eta", [0.80, 0.90, 0.95]),
    "trust_mad_lambda": ("--trust-mad-lambda", [2.0, 2.5, 3.0]),
    "cbf_gamma": ("--cbf-gamma", [0.5, 1.5, 2.5]),
}


def value_tag(value: float | int) -> str:
    return str(value).replace(".", "p")


def build_jobs(args: argparse.Namespace) -> list[dict]:
    jobs = []
    for param, (flag, values) in PARAMETER_SWEEP.items():
        selected_values = values if args.parameters in {"all", param} else []
        for value in selected_values:
            exp_name = f"{args.experiment_prefix}_{param}_{value_tag(value)}"
            for attack in args.attacks:
                for ratio in args.ratios:
                    for seed in args.seeds:
                        jobs.append(
                            {
                                "param": param,
                                "value": value,
                                "flag": flag,
                                "method": "RS-MARL",
                                "attack": attack,
                                "ratio": float(ratio),
                                "seed": int(seed),
                                "experiment_name": exp_name,
                                "config": str(args.config),
                                "output_dir": str(args.output_dir),
                            }
                        )
    return jobs


def run_job(job: dict) -> tuple[bool, dict]:
    cmd = [
        sys.executable,
        "experiments/run_experiment.py",
        "--config",
        job["config"],
        "--method",
        job["method"],
        "--attack",
        job["attack"],
        "--ratio",
        f"{job['ratio']:.2f}",
        "--seed",
        str(job["seed"]),
        "--experiment-name",
        job["experiment_name"],
        "--output-dir",
        job["output_dir"],
        job["flag"],
        str(job["value"]),
    ]
    if job.get("device"):
        cmd.extend(["--device", str(job["device"])])
    env = os.environ.copy()
    env.update(resolve_worker_accelerator_env(int(job.get("worker_id", 0)), job.get("device")))
    log_dir = Path("batch_logs")
    log_dir.mkdir(exist_ok=True)
    log_file = log_dir / (
        f"sensitivity_{job['param']}_{value_tag(job['value'])}_"
        f"{job['attack']}_ratio{job['ratio']:.2f}_seed{job['seed']}.log"
    )
    with log_file.open("w", encoding="utf-8") as handle:
        proc = subprocess.run(cmd, stdout=handle, stderr=subprocess.STDOUT, env=env, check=False)
    return proc.returncode == 0, job


def main() -> None:
    parser = argparse.ArgumentParser(description="Run focused RS-MARL V3 sensitivity sweeps.")
    parser.add_argument("--config", type=Path, default=Path("experiments/configs/base.yaml"))
    parser.add_argument("--experiment-prefix", default="sensitivity_v3")
    parser.add_argument("--output-dir", type=Path, default=Path("results"))
    parser.add_argument("--parameters", choices=["all", *PARAMETER_SWEEP.keys()], default="all")
    parser.add_argument("--attacks", nargs="+", default=["adaptive", "collusive", "stealthy_subspace"])
    parser.add_argument("--ratios", nargs="+", type=float, default=[0.20])
    parser.add_argument("--seeds", nargs="+", type=int, default=list(range(5)))
    parser.add_argument("--workers", type=int, default=2)
    parser.add_argument("--device", default=None, help="Device override passed to each run: auto, cpu, cuda, cuda:<index>, npu, or npu:<index>.")
    parser.add_argument("--dry-run", action="store_true")
    args = parser.parse_args()

    if args.workers < 1:
        raise SystemExit("--workers must be at least 1")

    jobs = build_jobs(args)
    for idx, job in enumerate(jobs):
        job["worker_id"] = idx % args.workers
        job["device"] = args.device
    print(f"sensitivity jobs: {len(jobs)}")
    for job in jobs[:20]:
        print(
            f"{job['experiment_name']} | {job['method']} | {job['attack']} | "
            f"ratio={job['ratio']:.2f} | seed={job['seed']}"
        )
    if args.dry_run:
        return

    failures = []
    with ProcessPoolExecutor(max_workers=args.workers) as executor:
        futures = {executor.submit(run_job, job): job for job in jobs}
        for future in as_completed(futures):
            ok, job = future.result()
            status = "OK" if ok else "FAIL"
            print(
                f"[{status}] {job['param']}={job['value']} | {job['attack']} | "
                f"ratio={job['ratio']:.2f} | seed={job['seed']}"
            )
            if not ok:
                failures.append(job)
    if failures:
        raise SystemExit(f"{len(failures)} sensitivity jobs failed")


if __name__ == "__main__":
    main()
