# Supplementary material for: Operating-Regime Evaluation of Byzantine-Resilient Multi-Agent Reinforcement Learning for Sensor-Networked Safe Formation Control
Source: Sensors (Basel). 2026 Jul 11;26(14):4408. doi: 10.3390/s26144408 (PMC13418820; doi:10.3390/s26144408)
Supplement: Supplementary file 1 [file sensors-26-04408-s001.zip › File_S1/code/review_audit_v2/experiments/run_super_parallel.py]

#!/usr/bin/env python3
"""Compatibility wrapper for the RS-MARL V3 scheduler.

Older project snapshots used this file for staged partial matrices.  The V3
rerun package uses the complete 5-method x 6-attack x 5-ratio x 20-seed matrix
defined in ``run_parallel.py``.
"""
from __future__ import annotations

import subprocess
import sys
from pathlib import Path


def main() -> int:
    experiments_dir = Path(__file__).resolve().parent
    scheduler = experiments_dir / "run_parallel.py"
    cmd = [sys.executable, str(scheduler), *sys.argv[1:]]
    return subprocess.call(cmd, cwd=experiments_dir.parent)


if __name__ == "__main__":
    raise SystemExit(main())
