# Supplementary material for: Operating-Regime Evaluation of Byzantine-Resilient Multi-Agent Reinforcement Learning for Sensor-Networked Safe Formation Control
Source: Sensors (Basel). 2026 Jul 11;26(14):4408. doi: 10.3390/s26144408 (PMC13418820; doi:10.3390/s26144408)
Supplement: Supplementary file 1 [file sensors-26-04408-s001.zip › File_S1/code/review_audit_v2/experiments/tools/archive_outputs_v3.py]

#!/usr/bin/env python3
"""Create a return archive for RS-MARL V3 cloud outputs."""
from __future__ import annotations

import argparse
import tarfile
from datetime import datetime
from pathlib import Path


KEY_OUTPUT_NAMES = {"episode_metrics.csv", "time_series.csv"}


def should_include(path: Path, results_root: Path, artifacts_dir: Path, mode: str) -> bool:
    if artifacts_dir in path.parents or path == artifacts_dir:
        return True
    if results_root in path.parents or path == results_root:
        if mode == "full":
            return True
        return path.name in KEY_OUTPUT_NAMES
    return False


def add_tree(tar: tarfile.TarFile, root: Path, arc_prefix: str, mode: str, results_root: Path, artifacts_dir: Path) -> int:
    count = 0
    if not root.exists():
        return count
    for path in root.rglob("*"):
        if not path.is_file():
            continue
        if should_include(path, results_root, artifacts_dir, mode):
            arcname = Path(arc_prefix) / path.relative_to(root)
            tar.add(path, arcname=str(arcname))
            count += 1
    return count


def main() -> None:
    parser = argparse.ArgumentParser(description="Archive RS-MARL V3 cloud rerun outputs.")
    parser.add_argument("--results-root", type=Path, default=Path("results/rsmarl_v3_core"))
    parser.add_argument("--artifacts-dir", type=Path, default=Path("artifacts_v3"))
    parser.add_argument("--batch-logs", type=Path, default=Path("batch_logs"))
    parser.add_argument("--mode", choices=["key", "full"], default="key")
    parser.add_argument("--out", type=Path, default=None)
    args = parser.parse_args()

    timestamp = datetime.now().strftime("%Y%m%d_%H%M%S")
    out = args.out or Path(f"rsmarl_v3_return_{args.mode}_{timestamp}.tar.gz")
    count = 0
    with tarfile.open(out, "w:gz") as tar:
        count += add_tree(tar, args.results_root, args.results_root.name, args.mode, args.results_root, args.artifacts_dir)
        count += add_tree(tar, args.artifacts_dir, args.artifacts_dir.name, "full", args.results_root, args.artifacts_dir)
        count += add_tree(tar, args.batch_logs, args.batch_logs.name, "full", args.results_root, args.artifacts_dir)
        for extra in [
            Path("experiments/configs/base.yaml"),
            Path("experiments/configs/smoke.yaml"),
            Path("experiments/configs/public_validation_template.yaml"),
            Path("requirements.txt"),
            Path("README.md"),
            Path("README_CLOUD_RERUN.md"),
            Path("GPU_CLOUD_RERUN_FINAL_GUIDE_CN.md"),
            Path("FINAL_CLOUD_DELIVERY_CHECKLIST.md"),
            Path("cloud_v3_gpu_full_rerun.sh"),
            Path("cloud_v3_ascend_full_rerun.sh"),
        ]:
            if extra.exists():
                tar.add(extra, arcname=str(extra))
                count += 1
    print(f"archive: {out}")
    print(f"files: {count}")
    print(f"mode: {args.mode}")


if __name__ == "__main__":
    main()
