# Supplementary material for: Operating-Regime Evaluation of Byzantine-Resilient Multi-Agent Reinforcement Learning for Sensor-Networked Safe Formation Control
Source: Sensors (Basel). 2026 Jul 11;26(14):4408. doi: 10.3390/s26144408 (PMC13418820; doi:10.3390/s26144408)
Supplement: Supplementary file 1 [file sensors-26-04408-s001.zip › File_S1/code/review_audit_v2/experiments/tools/benchmark_overhead_v3.py]

#!/usr/bin/env python3
"""Measure RS-MARL V3 trust and CBF-QP overhead across team sizes."""
from __future__ import annotations

import argparse
import csv
import sys
import time
from pathlib import Path

import numpy as np

ROOT = Path(__file__).resolve().parents[1]
sys.path.insert(0, str(ROOT))

from rsmarl_exp.env import make_env  # noqa: E402
from rsmarl_exp.safety import AdaptiveCBFSafetyFilter  # noqa: E402
from rsmarl_exp.trust import SpectralTrustEstimator  # noqa: E402


def env_cfg(n_agents: int) -> dict:
    return {
        "name": "formation2d",
        "n_agents": int(n_agents),
        "max_steps": 50,
        "dt": 0.05,
        "formation_spacing": 3.0,
        "world_size": 18.0,
        "safe_distance": 0.75,
        "communication_radius": 6.0,
        "max_accel": 2.0,
        "obstacle_radius": 1.2,
        "obstacle_centers": [[0.0, 0.0]],
    }


def benchmark_n(n_agents: int, steps: int, use_osqp: bool, seed: int) -> dict:
    rng = np.random.default_rng(seed)
    env = make_env(env_cfg(n_agents))
    obs = env.reset(seed=seed, byzantine_ratio=0.20)
    del obs
    trust = SpectralTrustEstimator(
        n_agents=n_agents,
        msg_dim=4,
        window=50,
        smoothing=0.15,
        eta=0.90,
        lam=2.5,
        beta=2.0,
        svd_update_interval=10,
        dt=0.05,
    )
    safety = AdaptiveCBFSafetyFilter(
        safe_distance=env.cfg.safe_distance,
        obstacle_centers=env.cfg.obstacle_centers,
        obstacle_radius=env.cfg.obstacle_radius,
        max_accel=env.cfg.max_accel,
        margin_gain=0.55,
        dt=env.cfg.dt,
        alpha0=1.0,
        gamma=1.5,
        activation_factor=1.5,
        k_nearest=6,
        use_osqp=use_osqp,
    )

    set_ms = []
    qp_ms = []
    total_ms = []
    constraints = []
    infeasible = 0
    for step in range(steps):
        messages = env.true_messages()
        messages += rng.normal(0.0, 0.01, size=messages.shape).astype(np.float32)
        nominal = rng.normal(0.0, 0.4, size=(n_agents, 2)).astype(np.float32)

        t0 = time.perf_counter()
        trust_mat = trust.update(messages)
        set_elapsed = (time.perf_counter() - t0) * 1000.0
        safe_action, info = safety.filter(env.state, nominal, messages, trust_mat)
        env.step(safe_action, messages=messages, trust=trust_mat)

        set_ms.append(set_elapsed)
        qp_ms.append(float(info["latency_qp_ms"]))
        total_ms.append(set_elapsed + float(info["latency_qp_ms"]))
        constraints.append(float(info["qp_constraints_mean"]))
        infeasible += int(info["qp_infeasible_count"])

    return {
        "n_agents": n_agents,
        "steps": steps,
        "backend": safety.backend,
        "set_ms_mean": float(np.mean(set_ms)),
        "set_ms_p95": float(np.percentile(set_ms, 95)),
        "qp_ms_mean": float(np.mean(qp_ms)),
        "qp_ms_p95": float(np.percentile(qp_ms, 95)),
        "total_ms_mean": float(np.mean(total_ms)),
        "total_ms_p95": float(np.percentile(total_ms, 95)),
        "constraints_mean": float(np.mean(constraints)),
        "qp_infeasible_per_step": float(infeasible / max(steps, 1)),
    }


def main() -> None:
    parser = argparse.ArgumentParser(description="Benchmark RS-MARL V3 overhead.")
    parser.add_argument("--n-agents", nargs="+", type=int, default=[6, 10, 20, 30, 50])
    parser.add_argument("--steps", type=int, default=50)
    parser.add_argument("--seed", type=int, default=0)
    parser.add_argument("--use-osqp", action=argparse.BooleanOptionalAction, default=True)
    parser.add_argument("--out", type=Path, default=Path("artifacts_v3/latency_scalability.csv"))
    args = parser.parse_args()

    rows = [benchmark_n(n, args.steps, args.use_osqp, args.seed) for n in args.n_agents]
    args.out.parent.mkdir(parents=True, exist_ok=True)
    with args.out.open("w", encoding="utf-8", newline="") as handle:
        writer = csv.DictWriter(handle, fieldnames=list(rows[0].keys()))
        writer.writeheader()
        writer.writerows(rows)
    print(f"wrote {args.out}")
    for row in rows:
        print(row)


if __name__ == "__main__":
    main()
