# Supplementary material for: Operating-Regime Evaluation of Byzantine-Resilient Multi-Agent Reinforcement Learning for Sensor-Networked Safe Formation Control
Source: Sensors (Basel). 2026 Jul 11;26(14):4408. doi: 10.3390/s26144408 (PMC13418820; doi:10.3390/s26144408)
Supplement: Supplementary file 1 [file sensors-26-04408-s001.zip › File_S1/code/review_audit_v2/experiments/tools/collect_results_v3.py]

#!/usr/bin/env python3
"""Collect, audit, summarize, and test RS-MARL V3 cloud rerun outputs."""
from __future__ import annotations

import argparse
import json
import math
from datetime import datetime
from pathlib import Path

import numpy as np
import pandas as pd
from scipy.stats import mannwhitneyu, t as student_t, wilcoxon


METHODS = ["MAPPO", "MAPPO-Krum", "MAPPO-CWMed", "Safe-MAPPO", "RS-MARL"]
ATTACKS_IMPL = ["adaptive", "collusive", "constant", "random", "sign_flip", "stealthy_subspace"]
RATIOS = [0.05, 0.10, 0.20, 0.30, 0.33]
SEEDS = list(range(20))
METRICS = ["final_fe", "final_return", "final_safety_violations"]

ATTACK_ALIASES = {
    "sign_flip": "signflip",
    "sign-flip": "signflip",
    "signflip": "signflip",
    "stealthy_subspace": "stealthy",
    "stealthy-subspace": "stealthy",
    "stealthy": "stealthy",
    "adaptive": "adaptive",
    "collusive": "collusive",
    "constant": "constant",
    "random": "random",
    "none": "none",
}
ATTACK_PATH_VARIANTS = {
    "signflip": ["sign_flip", "signflip", "sign-flip"],
    "stealthy": ["stealthy_subspace", "stealthy", "stealthy-subspace"],
}


def normalize_attack(attack: str) -> str:
    return ATTACK_ALIASES.get(str(attack).strip().lower(), str(attack).strip().lower())


def attack_path_variants(attack: str) -> list[str]:
    norm = normalize_attack(attack)
    variants = ATTACK_PATH_VARIANTS.get(norm, [attack])
    if attack not in variants:
        variants.append(attack)
    return list(dict.fromkeys(variants))


def ratio_dir_variants(ratio: float) -> list[str]:
    return [f"ratio_{ratio:.2f}", f"ratio_{ratio:.1f}", f"ratio_{ratio}", f"ratio_{ratio:.3f}"]


def expected_episode_paths(results_root: Path, method: str, attack: str, ratio: float, seed: int) -> list[Path]:
    out = []
    for attack_dir in attack_path_variants(attack):
        base = results_root / method / attack_dir
        if float(ratio) == 0.0:
            out.append(base / f"seed_{seed}" / "episode_metrics.csv")
        else:
            for rdir in ratio_dir_variants(ratio):
                out.append(base / rdir / f"seed_{seed}" / "episode_metrics.csv")
    return out


def find_episode_file(results_root: Path, method: str, attack: str, ratio: float, seed: int) -> Path | None:
    for path in expected_episode_paths(results_root, method, attack, ratio, seed):
        if path.exists():
            return path
    return None


def to_float(series: pd.Series) -> pd.Series:
    return pd.to_numeric(series, errors="coerce")


def detection_scores(df: pd.DataFrame) -> tuple[float, float, float]:
    if not {"detection_tp", "detection_fp", "detection_fn"}.issubset(df.columns):
        return np.nan, np.nan, np.nan
    tp = float(to_float(df["detection_tp"]).fillna(0).sum())
    fp = float(to_float(df["detection_fp"]).fillna(0).sum())
    fn = float(to_float(df["detection_fn"]).fillna(0).sum())
    precision = tp / (tp + fp) if (tp + fp) > 0 else np.nan
    recall = tp / (tp + fn) if (tp + fn) > 0 else np.nan
    f1 = 2 * precision * recall / (precision + recall) if np.isfinite(precision) and np.isfinite(recall) and (precision + recall) > 0 else np.nan
    return f1, precision, recall


def summarize_episode_file(path: Path, min_eval_rows: int) -> tuple[dict, dict]:
    status = {
        "exists": True,
        "rows": 0,
        "eval_rows": 0,
        "status": "missing",
        "message": "",
    }
    try:
        df = pd.read_csv(path)
    except Exception as exc:
        status.update({"status": "read_error", "message": str(exc)})
        return {}, status

    status["rows"] = int(len(df))
    if len(df) == 0:
        status.update({"status": "empty", "message": "episode_metrics.csv has no rows"})
        return {}, status

    if "split" in df.columns:
        eval_df = df[df["split"].astype(str).str.lower() == "eval"].copy()
    else:
        eval_df = df.copy()
    status["eval_rows"] = int(len(eval_df))
    if len(eval_df) < min_eval_rows:
        status.update({"status": "no_eval", "message": f"eval rows {len(eval_df)} < {min_eval_rows}"})
        return {}, status

    required = ["formation_error", "return", "safety_violations"]
    missing = [col for col in required if col not in eval_df.columns]
    if missing:
        status.update({"status": "missing_columns", "message": ",".join(missing)})
        return {}, status

    for col in required:
        eval_df[col] = to_float(eval_df[col])
    clean = eval_df.dropna(subset=required)
    if clean.empty:
        status.update({"status": "nan_metrics", "message": "all eval metric rows are NaN"})
        return {}, status

    f1, precision, recall = detection_scores(clean)
    summary = {
        "final_fe": float(clean["formation_error"].mean()),
        "final_return": float(clean["return"].mean()),
        "final_safety_violations": float(clean["safety_violations"].mean()),
        "final_f1": f1,
        "final_precision": precision,
        "final_recall": recall,
        "eval_rows": int(len(clean)),
        "rows": int(len(df)),
        "latency_total_ms": float(to_float(clean["latency_total_ms"]).mean()) if "latency_total_ms" in clean.columns else np.nan,
        "latency_qp_ms": float(to_float(clean["latency_qp_ms"]).mean()) if "latency_qp_ms" in clean.columns else np.nan,
        "action_deviation": float(to_float(clean["action_deviation"]).mean()) if "action_deviation" in clean.columns else np.nan,
    }
    if "n_byzantine" in clean.columns:
        summary["n_byzantine"] = float(to_float(clean["n_byzantine"]).mean())
    if "realized_byzantine_ratio" in clean.columns:
        summary["realized_byzantine_ratio"] = float(to_float(clean["realized_byzantine_ratio"]).mean())
    status.update({"status": "ok", "message": ""})
    return summary, status


def ci95(std: float, n: int) -> float:
    if n <= 1 or not np.isfinite(std):
        return 0.0
    return float(student_t.ppf(0.975, n - 1) * std / math.sqrt(n))


def aggregate(per_run: pd.DataFrame) -> pd.DataFrame:
    if per_run.empty:
        return pd.DataFrame()
    grouped = (
        per_run.groupby(["method", "attack", "ratio"], as_index=False)
        .agg(
            n_success=("seed", "nunique"),
            final_fe_mean=("final_fe", "mean"),
            final_fe_std=("final_fe", "std"),
            final_return_mean=("final_return", "mean"),
            final_return_std=("final_return", "std"),
            final_safety_violations_mean=("final_safety_violations", "mean"),
            final_safety_violations_std=("final_safety_violations", "std"),
            final_f1_mean=("final_f1", "mean"),
            final_f1_std=("final_f1", "std"),
            final_precision_mean=("final_precision", "mean"),
            final_precision_std=("final_precision", "std"),
            final_recall_mean=("final_recall", "mean"),
            final_recall_std=("final_recall", "std"),
        )
        .sort_values(["attack", "method", "ratio"])
    )
    if "n_byzantine" in per_run.columns:
        grouped = grouped.merge(
            per_run.groupby(["method", "attack", "ratio"], as_index=False)
            .agg(n_byzantine_mean=("n_byzantine", "mean")),
            on=["method", "attack", "ratio"],
            how="left",
        )
    if "realized_byzantine_ratio" in per_run.columns:
        grouped = grouped.merge(
            per_run.groupby(["method", "attack", "ratio"], as_index=False)
            .agg(realized_byzantine_ratio_mean=("realized_byzantine_ratio", "mean")),
            on=["method", "attack", "ratio"],
            how="left",
        )
    for metric in ["final_fe", "final_return", "final_safety_violations", "final_f1", "final_precision", "final_recall"]:
        grouped[f"{metric}_ci95"] = grouped.apply(lambda r: ci95(r[f"{metric}_std"], int(r["n_success"])), axis=1)
    return grouped


def completeness(per_run: pd.DataFrame, methods: list[str], attacks: list[str], ratios: list[float], expected_n: int) -> pd.DataFrame:
    rows = []
    if per_run.empty:
        idx = {}
    else:
        idx = per_run.groupby(["method", "attack", "ratio"])["seed"].nunique().to_dict()
    for method in methods:
        for attack in attacks:
            norm_attack = normalize_attack(attack)
            for ratio in ratios:
                n = int(idx.get((method, norm_attack, float(ratio)), 0))
                rows.append(
                    {
                        "method": method,
                        "attack": norm_attack,
                        "ratio": float(ratio),
                        "n_success": n,
                        "expected_n": expected_n,
                        "complete": n == expected_n,
                    }
                )
    return pd.DataFrame(rows)


def holm_adjust(p_values: list[float]) -> list[float]:
    m = len(p_values)
    adjusted = [np.nan] * m
    valid = [(i, p) for i, p in enumerate(p_values) if np.isfinite(p)]
    valid.sort(key=lambda x: x[1])
    running = 0.0
    for rank, (idx, p) in enumerate(valid):
        adj = min(1.0, p * (len(valid) - rank))
        running = max(running, adj)
        adjusted[idx] = running
    return adjusted


def stars(p: float) -> str:
    if not np.isfinite(p):
        return ""
    if p < 0.001:
        return "***"
    if p < 0.01:
        return "**"
    if p < 0.05:
        return "*"
    return "ns"


def significance_tests(per_run: pd.DataFrame, methods: list[str]) -> tuple[pd.DataFrame, pd.DataFrame]:
    rows = []
    missing_rows = []
    if per_run.empty or "RS-MARL" not in methods:
        return pd.DataFrame(), pd.DataFrame()
    comparators = [m for m in methods if m != "RS-MARL"]
    for (attack, ratio), group in per_run.groupby(["attack", "ratio"]):
        rs = group[group["method"] == "RS-MARL"]
        for comp in comparators:
            other = group[group["method"] == comp]
            for metric in METRICS:
                rs_by_seed = rs.set_index("seed")[metric].dropna()
                other_by_seed = other.set_index("seed")[metric].dropna()
                common = sorted(set(rs_by_seed.index) & set(other_by_seed.index))
                missing_rows.append(
                    {
                        "attack": attack,
                        "ratio": ratio,
                        "comparator": comp,
                        "metric": metric,
                        "paired_n": len(common),
                        "rs_only_seeds": ";".join(map(str, sorted(set(rs_by_seed.index) - set(other_by_seed.index)))),
                        "comparator_only_seeds": ";".join(map(str, sorted(set(other_by_seed.index) - set(rs_by_seed.index)))),
                    }
                )
                if len(common) >= 2:
                    x = rs_by_seed.loc[common].to_numpy(dtype=float)
                    y = other_by_seed.loc[common].to_numpy(dtype=float)
                    diff = x - y
                    if np.allclose(diff, 0.0):
                        stat, p, test = 0.0, 1.0, "wilcoxon_paired_all_equal"
                    else:
                        stat, p = wilcoxon(x, y, zero_method="wilcox", alternative="two-sided")
                        test = "wilcoxon_paired"
                    n_used = len(common)
                elif len(rs_by_seed) >= 2 and len(other_by_seed) >= 2:
                    stat, p = mannwhitneyu(rs_by_seed.to_numpy(dtype=float), other_by_seed.to_numpy(dtype=float), alternative="two-sided")
                    test = "mann_whitney_unpaired"
                    n_used = int(min(len(rs_by_seed), len(other_by_seed)))
                else:
                    stat, p, test, n_used = np.nan, np.nan, "insufficient_data", 0
                rows.append(
                    {
                        "attack": attack,
                        "ratio": ratio,
                        "comparison": f"RS-MARL vs {comp}",
                        "metric": metric,
                        "test": test,
                        "n_used": n_used,
                        "rs_mean": float(rs_by_seed.mean()) if len(rs_by_seed) else np.nan,
                        "comparator_mean": float(other_by_seed.mean()) if len(other_by_seed) else np.nan,
                        "delta_rs_minus_comparator": float(rs_by_seed.mean() - other_by_seed.mean()) if len(rs_by_seed) and len(other_by_seed) else np.nan,
                        "statistic": float(stat) if np.isfinite(stat) else np.nan,
                        "p_value": float(p) if np.isfinite(p) else np.nan,
                    }
                )
    tests = pd.DataFrame(rows)
    if not tests.empty:
        tests["p_adjusted_holm"] = holm_adjust(tests["p_value"].tolist())
        tests["significance"] = tests["p_adjusted_holm"].map(stars)
    return tests, pd.DataFrame(missing_rows)


def collect(args: argparse.Namespace) -> dict:
    methods = args.methods
    attacks = args.attacks
    ratios = [float(x) for x in args.ratios]
    seeds = [int(x) for x in args.seeds]
    outdir = args.outdir
    outdir.mkdir(parents=True, exist_ok=True)

    per_run_rows = []
    status_rows = []
    for method in methods:
        for attack in attacks:
            norm_attack = normalize_attack(attack)
            for ratio in ratios:
                for seed in seeds:
                    path = find_episode_file(args.results_root, method, attack, ratio, seed)
                    status = {
                        "method": method,
                        "attack": norm_attack,
                        "attack_path_requested": attack,
                        "ratio": ratio,
                        "seed": seed,
                        "expected_path": str(expected_episode_paths(args.results_root, method, attack, ratio, seed)[0]),
                        "actual_path": str(path) if path else "",
                        "exists": bool(path),
                        "rows": 0,
                        "eval_rows": 0,
                        "status": "missing",
                        "message": "",
                    }
                    if path is not None:
                        summary, file_status = summarize_episode_file(path, args.min_eval_rows)
                        status.update(file_status)
                        status["actual_path"] = str(path)
                        if file_status["status"] == "ok":
                            run_id = f"{method}_{norm_attack}_ratio{ratio:.2f}_seed{seed}"
                            per_run_rows.append(
                                {
                                    "run_id": run_id,
                                    "method": method,
                                    "attack": norm_attack,
                                    "ratio": ratio,
                                    "seed": seed,
                                    **summary,
                                    "source_file": str(path),
                                }
                            )
                    status_rows.append(status)

    per_run = pd.DataFrame(per_run_rows)
    status_df = pd.DataFrame(status_rows)
    summary = aggregate(per_run)
    completeness_df = completeness(per_run, methods, attacks, ratios, len(seeds))
    missing = status_df[status_df["status"] != "ok"].copy()
    tests, missing_pairs = significance_tests(per_run, methods)

    per_run.to_csv(outdir / "per_run_summary.csv", index=False)
    status_df.to_csv(outdir / "run_status.csv", index=False)
    summary.to_csv(outdir / "summary_final.csv", index=False)
    completeness_df.to_csv(outdir / "full_matrix_completeness.csv", index=False)
    missing.to_csv(outdir / "missing_runs.csv", index=False)
    tests.to_csv(outdir / "significance_tests.csv", index=False)
    missing_pairs.to_csv(outdir / "missing_pair_report.csv", index=False)

    manifest = {
        "created_at": datetime.now().isoformat(timespec="seconds"),
        "results_root": str(args.results_root),
        "outdir": str(outdir),
        "methods": methods,
        "attacks_requested": attacks,
        "ratios": ratios,
        "seeds": seeds,
        "expected_runs": len(methods) * len(attacks) * len(ratios) * len(seeds),
        "successful_runs": int(len(per_run)),
        "missing_or_invalid_runs": int(len(missing)),
        "complete_cells": int(completeness_df["complete"].sum()) if not completeness_df.empty else 0,
        "total_cells": int(len(completeness_df)),
    }
    (outdir / "collection_manifest.json").write_text(json.dumps(manifest, indent=2), encoding="utf-8")
    return manifest


def parse_args() -> argparse.Namespace:
    parser = argparse.ArgumentParser(description="Collect RS-MARL V3 rerun outputs.")
    parser.add_argument("--results-root", type=Path, default=Path("results/rsmarl_v3_core"))
    parser.add_argument("--outdir", type=Path, default=Path("artifacts_v3"))
    parser.add_argument("--methods", nargs="+", default=METHODS)
    parser.add_argument("--attacks", nargs="+", default=ATTACKS_IMPL)
    parser.add_argument("--ratios", nargs="+", type=float, default=RATIOS)
    parser.add_argument("--seeds", nargs="+", type=int, default=SEEDS)
    parser.add_argument("--min-eval-rows", type=int, default=1)
    parser.add_argument("--strict", action="store_true", help="Exit nonzero unless every expected run is valid.")
    return parser.parse_args()


def main() -> None:
    args = parse_args()
    manifest = collect(args)
    print(json.dumps(manifest, indent=2))
    if args.strict and manifest["missing_or_invalid_runs"] != 0:
        raise SystemExit(3)


if __name__ == "__main__":
    main()
