# Supplementary material for: Operating-Regime Evaluation of Byzantine-Resilient Multi-Agent Reinforcement Learning for Sensor-Networked Safe Formation Control
Source: Sensors (Basel). 2026 Jul 11;26(14):4408. doi: 10.3390/s26144408 (PMC13418820; doi:10.3390/s26144408)
Supplement: Supplementary file 1 [file sensors-26-04408-s001.zip › File_S1/code/review_audit_v2/experiments/tools/collect_review_audit_v2.py]

#!/usr/bin/env python3
"""Collect and validate reviewer-audit V2 supplemental results."""
from __future__ import annotations

import argparse
import csv
import json
from pathlib import Path

import pandas as pd


def normalize_attack_name(attack: str) -> str:
    aliases = {
        "signflip": "sign_flip",
        "sign-flip": "sign_flip",
        "stealthy": "stealthy_subspace",
        "stealthy-subspace": "stealthy_subspace",
    }
    key = str(attack).strip().lower().replace(" ", "_")
    return aliases.get(key, key)


def read_manifest(path: Path) -> list[dict]:
    with path.open("r", encoding="utf-8", newline="") as handle:
        return list(csv.DictReader(handle))


def expected_run_dir(out_root: Path, row: dict) -> Path:
    method = row["method"]
    attack = normalize_attack_name(row["attack"])
    ratio = float(row["ratio"])
    seed = int(row["seed"])
    root = out_root / row["block"] / row["run_id"] / method / attack
    if ratio == 0.0:
        return root / f"seed_{seed}"
    return root / f"ratio_{ratio:.2f}" / f"seed_{seed}"


def flatten_result(row: dict, result: dict, run_dir: Path) -> dict:
    metrics = result.get("metrics", {}) or {}
    out = {
        "run_id": row["run_id"],
        "block": row["block"],
        "priority": row["priority"],
        "method": row["method"],
        "attack": normalize_attack_name(row["attack"]),
        "ratio": float(row["ratio"]),
        "seed": int(row["seed"]),
        "gm": float(row["gm"] or 0.55),
        "acbf": row.get("acbf", "static"),
        "ablate": row.get("ablate", "none"),
        "pkt_loss": float(row.get("pkt_loss") or 0.0),
        "obs_noise": float(row.get("obs_noise") or 0.0),
        "msg_delay": int(float(row.get("msg_delay") or 0)),
        "run_dir": str(run_dir),
    }
    for key, value in metrics.items():
        out[key] = value
    return out


def main() -> None:
    parser = argparse.ArgumentParser(description="Collect RS-MARL review-audit V2 results.")
    parser.add_argument("--manifest", type=Path, required=True)
    parser.add_argument("--out-root", type=Path, default=Path("results_review_v2"))
    parser.add_argument("--out-dir", type=Path, default=Path("artifacts_review_v2"))
    args = parser.parse_args()

    rows = read_manifest(args.manifest)
    per_run: list[dict] = []
    missing: list[dict] = []
    for row in rows:
        run_dir = expected_run_dir(args.out_root, row)
        result_path = run_dir / "result.json"
        if not result_path.exists():
            missing.append({**row, "expected_result": str(result_path)})
            continue
        try:
            result = json.loads(result_path.read_text(encoding="utf-8"))
            per_run.append(flatten_result(row, result, run_dir))
        except Exception as exc:
            missing.append({**row, "expected_result": str(result_path), "error": repr(exc)})

    args.out_dir.mkdir(parents=True, exist_ok=True)
    per_run_df = pd.DataFrame(per_run)
    missing_df = pd.DataFrame(missing)
    per_run_df.to_csv(args.out_dir / "per_run_review_audit_v2.csv", index=False)
    missing_df.to_csv(args.out_dir / "missing_review_audit_v2.csv", index=False)

    group_keys = ["block", "method", "attack", "ratio", "gm", "acbf", "ablate", "pkt_loss", "obs_noise", "msg_delay"]
    if per_run_df.empty:
        summary_df = pd.DataFrame()
    else:
        metric_cols = [
            col
            for col in [
                "formation_error_mean",
                "return_mean",
                "safety_violations_mean",
                "detection_f1",
                "latency_total_ms_mean",
            ]
            if col in per_run_df.columns
        ]
        summary_df = (
            per_run_df.groupby(group_keys, dropna=False)[metric_cols]
            .agg(["mean", "std", "count"])
            .reset_index()
        )
        summary_df.columns = ["_".join([str(x) for x in col if str(x)]) for col in summary_df.columns.to_flat_index()]
    summary_df.to_csv(args.out_dir / "summary_review_audit_v2.csv", index=False)

    manifest_payload = {
        "manifest": str(args.manifest),
        "out_root": str(args.out_root),
        "expected_runs": len(rows),
        "successful_runs": len(per_run),
        "missing_or_invalid_runs": len(missing),
        "overall_ok": len(missing) == 0,
    }
    (args.out_dir / "collection_manifest_review_audit_v2.json").write_text(
        json.dumps(manifest_payload, indent=2),
        encoding="utf-8",
    )
    print(json.dumps(manifest_payload, indent=2))


if __name__ == "__main__":
    main()
