# Supplementary material for: Operating-Regime Evaluation of Byzantine-Resilient Multi-Agent Reinforcement Learning for Sensor-Networked Safe Formation Control
Source: Sensors (Basel). 2026 Jul 11;26(14):4408. doi: 10.3390/s26144408 (PMC13418820; doi:10.3390/s26144408)
Supplement: Supplementary file 1 [file sensors-26-04408-s001.zip › File_S1/code/review_audit_v2/experiments/tools/collect_sensitivity_v3.py]

#!/usr/bin/env python3
"""Collect focused parameter-sensitivity runs into one CSV."""
from __future__ import annotations

import argparse
import csv
import math
from pathlib import Path


PARAMETERS = {
    "trust_window": ["25", "50", "75"],
    "trust_spectral_eta": ["0p8", "0p9", "0p95"],
    "trust_mad_lambda": ["2p0", "2p5", "3p0"],
    "cbf_gamma": ["0p5", "1p5", "2p5"],
}


def parse_value(tag: str) -> float | int:
    value = float(tag.replace("p", "."))
    return int(value) if value.is_integer() else value


def experiment_specs(prefix: str) -> list[tuple[str, float | int, str]]:
    specs = []
    for param, tags in PARAMETERS.items():
        for tag in tags:
            specs.append((param, parse_value(tag), f"{prefix}_{param}_{tag}"))
    return specs


def read_eval_summary(path: Path, min_eval_rows: int) -> tuple[dict, str]:
    try:
        with path.open("r", encoding="utf-8", newline="") as handle:
            rows = list(csv.DictReader(handle))
    except Exception as exc:
        return {}, f"read_error:{exc}"
    if not rows:
        return {}, "empty"
    if "split" in rows[0]:
        eval_rows = [row for row in rows if str(row.get("split", "")).lower() == "eval"]
    else:
        eval_rows = rows
    if len(eval_rows) < min_eval_rows:
        return {}, f"no_eval:{len(eval_rows)}"

    def mean_col(name: str) -> float:
        vals = []
        for row in eval_rows:
            try:
                vals.append(float(row[name]))
            except Exception:
                continue
        return float(sum(vals) / len(vals)) if vals else math.nan

    return {
        "final_fe": mean_col("formation_error"),
        "final_return": mean_col("return"),
        "final_safety_violations": mean_col("safety_violations"),
        "eval_rows": len(eval_rows),
        "rows": len(rows),
    }, "ok"


def episode_path(results_root: Path, experiment: str, method: str, attack: str, ratio: float, seed: int) -> Path:
    if ratio == 0.0:
        return results_root / experiment / method / attack / f"seed_{seed}" / "episode_metrics.csv"
    return results_root / experiment / method / attack / f"ratio_{ratio:.2f}" / f"seed_{seed}" / "episode_metrics.csv"


def main() -> None:
    parser = argparse.ArgumentParser(description="Collect RS-MARL V3 sensitivity sweeps.")
    parser.add_argument("--results-root", type=Path, default=Path("results"))
    parser.add_argument("--outdir", type=Path, default=Path("artifacts_sensitivity_v3"))
    parser.add_argument("--experiment-prefix", default="sensitivity_v3")
    parser.add_argument("--attacks", nargs="+", default=["adaptive", "collusive", "stealthy_subspace"])
    parser.add_argument("--ratios", nargs="+", type=float, default=[0.20])
    parser.add_argument("--seeds", nargs="+", type=int, default=list(range(5)))
    parser.add_argument("--method", default="RS-MARL")
    parser.add_argument("--min-eval-rows", type=int, default=1)
    parser.add_argument("--strict", action="store_true")
    args = parser.parse_args()

    args.outdir.mkdir(parents=True, exist_ok=True)
    rows = []
    missing = []
    for param, value, experiment in experiment_specs(args.experiment_prefix):
        for attack in args.attacks:
            for ratio in args.ratios:
                for seed in args.seeds:
                    path = episode_path(args.results_root, experiment, args.method, attack, ratio, seed)
                    summary, status = read_eval_summary(path, args.min_eval_rows) if path.exists() else ({}, "missing")
                    base = {
                        "parameter": param,
                        "value": value,
                        "experiment": experiment,
                        "method": args.method,
                        "attack": attack,
                        "ratio": ratio,
                        "seed": seed,
                        "status": status,
                        "source_file": str(path),
                    }
                    if status == "ok":
                        rows.append({**base, **summary})
                    else:
                        missing.append(base)

    summary_path = args.outdir / "sensitivity_per_run_summary.csv"
    missing_path = args.outdir / "sensitivity_missing_runs.csv"
    fieldnames = [
        "parameter",
        "value",
        "experiment",
        "method",
        "attack",
        "ratio",
        "seed",
        "status",
        "final_fe",
        "final_return",
        "final_safety_violations",
        "eval_rows",
        "rows",
        "source_file",
    ]
    with summary_path.open("w", encoding="utf-8", newline="") as handle:
        writer = csv.DictWriter(handle, fieldnames=fieldnames)
        writer.writeheader()
        writer.writerows(rows)
    with missing_path.open("w", encoding="utf-8", newline="") as handle:
        writer = csv.DictWriter(handle, fieldnames=list(missing[0].keys()) if missing else fieldnames[:9])
        writer.writeheader()
        writer.writerows(missing)
    print(f"summary: {summary_path}")
    print(f"missing: {missing_path}")
    print(f"successful_runs: {len(rows)}")
    print(f"missing_or_invalid_runs: {len(missing)}")
    if args.strict and missing:
        raise SystemExit(2)


if __name__ == "__main__":
    main()
