# Supplementary material for: Operating-Regime Evaluation of Byzantine-Resilient Multi-Agent Reinforcement Learning for Sensor-Networked Safe Formation Control
Source: Sensors (Basel). 2026 Jul 11;26(14):4408. doi: 10.3390/s26144408 (PMC13418820; doi:10.3390/s26144408)
Supplement: Supplementary file 1 [file sensors-26-04408-s001.zip › File_S1/code/review_audit_v2/experiments/tools/inspect_return_archive_v3.py]

#!/usr/bin/env python3
"""Inspect a returned RS-MARL V3 cloud archive before manuscript updates."""
from __future__ import annotations

import argparse
import csv
import io
import json
import tarfile
from datetime import datetime
from pathlib import Path


REQUIRED_ARTIFACTS = [
    "artifacts_v3/per_run_summary.csv",
    "artifacts_v3/run_status.csv",
    "artifacts_v3/summary_final.csv",
    "artifacts_v3/full_matrix_completeness.csv",
    "artifacts_v3/missing_runs.csv",
    "artifacts_v3/significance_tests.csv",
    "artifacts_v3/missing_pair_report.csv",
    "artifacts_v3/collection_manifest.json",
]


def add_check(checks: list[dict], name: str, ok: bool, detail: str) -> None:
    checks.append({"name": name, "ok": bool(ok), "detail": detail})


def member_map(tar: tarfile.TarFile) -> dict[str, tarfile.TarInfo]:
    return {member.name.replace("\\", "/"): member for member in tar.getmembers() if member.isfile()}


def find_member(members: dict[str, tarfile.TarInfo], suffix: str) -> tarfile.TarInfo | None:
    suffix = suffix.replace("\\", "/")
    for name, member in members.items():
        if name.endswith(suffix):
            return member
    return None


def read_text(tar: tarfile.TarFile, member: tarfile.TarInfo) -> str:
    handle = tar.extractfile(member)
    if handle is None:
        raise RuntimeError(f"Cannot read archive member {member.name}")
    return handle.read().decode("utf-8-sig")


def read_csv_rows(tar: tarfile.TarFile, member: tarfile.TarInfo) -> list[dict]:
    return list(csv.DictReader(io.StringIO(read_text(tar, member))))


def inspect_archive(archive_path: Path, expected_runs: int, expected_cells: int) -> dict:
    checks: list[dict] = []
    with tarfile.open(archive_path, "r:gz") as tar:
        members = member_map(tar)
        names = list(members)

        episode_count = sum(1 for name in names if name.endswith("/episode_metrics.csv"))
        time_series_count = sum(1 for name in names if name.endswith("/time_series.csv"))
        add_check(checks, "episode_metric_files", episode_count >= expected_runs, f"count={episode_count} expected_at_least={expected_runs}")
        add_check(checks, "time_series_files", time_series_count >= expected_runs, f"count={time_series_count} expected_at_least={expected_runs}")

        missing_artifacts = [suffix for suffix in REQUIRED_ARTIFACTS if find_member(members, suffix) is None]
        add_check(
            checks,
            "required_artifacts_present",
            not missing_artifacts,
            "missing=" + ",".join(missing_artifacts) if missing_artifacts else "all required artifacts present",
        )

        manifest_member = find_member(members, "artifacts_v3/collection_manifest.json")
        if manifest_member is not None:
            manifest = json.loads(read_text(tar, manifest_member))
            successful = int(manifest.get("successful_runs", -1))
            missing = int(manifest.get("missing_or_invalid_runs", -1))
            complete_cells = int(manifest.get("complete_cells", -1))
            add_check(checks, "manifest_successful_runs", successful == expected_runs, f"successful_runs={successful} expected={expected_runs}")
            add_check(checks, "manifest_missing_runs", missing == 0, f"missing_or_invalid_runs={missing}")
            add_check(checks, "manifest_complete_cells", complete_cells == expected_cells, f"complete_cells={complete_cells} expected={expected_cells}")

        completeness_member = find_member(members, "artifacts_v3/full_matrix_completeness.csv")
        if completeness_member is not None:
            rows = read_csv_rows(tar, completeness_member)
            incomplete = [row for row in rows if str(row.get("complete", "")).lower() not in {"true", "1"}]
            add_check(checks, "completeness_rows", len(rows) == expected_cells, f"rows={len(rows)} expected={expected_cells}")
            add_check(checks, "all_cells_complete", not incomplete, f"incomplete_cells={len(incomplete)}")

        missing_member = find_member(members, "artifacts_v3/missing_runs.csv")
        if missing_member is not None:
            missing_rows = read_csv_rows(tar, missing_member)
            add_check(checks, "missing_runs_empty", len(missing_rows) == 0, f"rows={len(missing_rows)}")

        per_run_member = find_member(members, "artifacts_v3/per_run_summary.csv")
        if per_run_member is not None:
            per_run_rows = read_csv_rows(tar, per_run_member)
            columns = set(per_run_rows[0].keys()) if per_run_rows else set()
            required_ratio_cols = {"n_byzantine", "realized_byzantine_ratio"}
            add_check(
                checks,
                "per_run_ratio_columns",
                required_ratio_cols.issubset(columns),
                f"columns_present={sorted(required_ratio_cols & columns)}",
            )
            ratio_033 = [row for row in per_run_rows if row.get("ratio") in {"0.33", "0.330", "0.3300"}]
            if ratio_033 and required_ratio_cols.issubset(columns):
                realized_counts = {round(float(row["n_byzantine"])) for row in ratio_033 if row.get("n_byzantine", "") != ""}
                add_check(checks, "ratio_033_realized_count", realized_counts == {10}, f"n_byzantine_values={sorted(realized_counts)}")

        significance_member = find_member(members, "artifacts_v3/significance_tests.csv")
        if significance_member is not None:
            significance_rows = read_csv_rows(tar, significance_member)
            paired_rows = [row for row in significance_rows if row.get("test") == "wilcoxon_paired"]
            add_check(checks, "significance_tests_nonempty", len(significance_rows) > 0, f"rows={len(significance_rows)}")
            add_check(checks, "paired_tests_present", len(paired_rows) > 0, f"paired_rows={len(paired_rows)}")

    return {
        "created_at": datetime.now().isoformat(timespec="seconds"),
        "archive": str(archive_path),
        "expected_runs": expected_runs,
        "expected_cells": expected_cells,
        "checks": checks,
        "overall_ok": all(check["ok"] for check in checks),
    }


def write_reports(report: dict, outdir: Path) -> None:
    outdir.mkdir(parents=True, exist_ok=True)
    (outdir / "return_archive_audit.json").write_text(json.dumps(report, indent=2), encoding="utf-8")
    lines = [
        "RS-MARL V3 Return Archive Audit",
        f"created_at: {report['created_at']}",
        f"archive: {report['archive']}",
        f"overall_ok: {report['overall_ok']}",
        "",
    ]
    for check in report["checks"]:
        status = "OK" if check["ok"] else "FAIL"
        lines.append(f"{status}  {check['name']}: {check['detail']}")
    (outdir / "return_archive_audit.txt").write_text("\n".join(lines), encoding="utf-8")


def main() -> None:
    parser = argparse.ArgumentParser(description="Audit a returned RS-MARL V3 cloud archive.")
    parser.add_argument("archive", type=Path)
    parser.add_argument("--expected-runs", type=int, default=3000)
    parser.add_argument("--expected-cells", type=int, default=150)
    parser.add_argument("--outdir", type=Path, default=Path("artifacts_return_audit"))
    parser.add_argument("--allow-partial", action="store_true")
    args = parser.parse_args()

    report = inspect_archive(args.archive.resolve(), args.expected_runs, args.expected_cells)
    write_reports(report, args.outdir)
    print(json.dumps(report, indent=2))
    if not report["overall_ok"] and not args.allow_partial:
        raise SystemExit(2)


if __name__ == "__main__":
    main()
