# Supplementary material for: Operating-Regime Evaluation of Byzantine-Resilient Multi-Agent Reinforcement Learning for Sensor-Networked Safe Formation Control
Source: Sensors (Basel). 2026 Jul 11;26(14):4408. doi: 10.3390/s26144408 (PMC13418820; doi:10.3390/s26144408)
Supplement: Supplementary file 1 [file sensors-26-04408-s001.zip › File_S1/code/review_audit_v2/experiments/tools/merge_logs.py]

#!/usr/bin/env python3
from __future__ import annotations

import argparse
from pathlib import Path

import pandas as pd


FILES = ["episode_metrics.csv", "time_series.csv", "trajectory.csv"]


def merge_one(input_root: Path, output_dir: Path, filename: str) -> None:
    paths = sorted(input_root.rglob(filename))
    if not paths:
        print(f"{filename}: no files found under {input_root}")
        return
    frames = []
    for p in paths:
        df = pd.read_csv(p)
        if not df.empty:
            df["source_file"] = str(p)
            frames.append(df)
    if not frames:
        print(f"{filename}: files found but all are empty")
        return
    output_dir.mkdir(parents=True, exist_ok=True)
    merged = pd.concat(frames, ignore_index=True)
    out = output_dir / filename
    merged.to_csv(out, index=False)
    print(f"{filename}: wrote {len(merged)} rows to {out}")


def main() -> None:
    parser = argparse.ArgumentParser(description="Merge per-seed RS-MARL CSV logs.")
    parser.add_argument("--input-root", type=Path, default=Path("results"))
    parser.add_argument("--output-dir", type=Path, default=Path("data"))
    args = parser.parse_args()
    for filename in FILES:
        merge_one(args.input_root, args.output_dir, filename)


if __name__ == "__main__":
    main()
