# Supplementary material for: Operating-Regime Evaluation of Byzantine-Resilient Multi-Agent Reinforcement Learning for Sensor-Networked Safe Formation Control
Source: Sensors (Basel). 2026 Jul 11;26(14):4408. doi: 10.3390/s26144408 (PMC13418820; doi:10.3390/s26144408)
Supplement: Supplementary file 1 [file sensors-26-04408-s001.zip › File_S1/code/review_audit_v2/experiments/tools/power_sensitivity_v2.py]

#!/usr/bin/env python3
"""Approximate paired-test sensitivity calculations for manuscript reporting."""
from __future__ import annotations

import argparse
import csv
from math import ceil, sqrt
from pathlib import Path
from statistics import NormalDist


def normal_mdes(n: int, alpha: float, power: float = 0.80) -> float:
    nd = NormalDist()
    z_alpha = nd.inv_cdf(1.0 - alpha / 2.0)
    z_power = nd.inv_cdf(power)
    return (z_alpha + z_power) / sqrt(n)


def required_n(effect_size: float, alpha: float, power: float = 0.80) -> int:
    nd = NormalDist()
    z_alpha = nd.inv_cdf(1.0 - alpha / 2.0)
    z_power = nd.inv_cdf(power)
    return int(ceil(((z_alpha + z_power) / effect_size) ** 2))


def main() -> None:
    parser = argparse.ArgumentParser(description="Power/sensitivity audit for paired seed-level tests.")
    parser.add_argument("--contrasts", type=int, default=360)
    parser.add_argument("--out", type=Path, default=Path("artifacts_review_v2/power_sensitivity_v2.csv"))
    args = parser.parse_args()

    rows = []
    for n in [20, 100]:
        for label, alpha in [("uncorrected_alpha_0.05", 0.05), ("bonferroni_360_family", 0.05 / args.contrasts)]:
            rows.append(
                {
                    "n_paired_seeds": n,
                    "correction_scope": label,
                    "alpha_two_sided": alpha,
                    "mdes_80pct_power_paired_d": normal_mdes(n, alpha),
                    "required_n_for_d_0p20": required_n(0.20, alpha),
                    "required_n_for_d_0p50": required_n(0.50, alpha),
                }
            )
    args.out.parent.mkdir(parents=True, exist_ok=True)
    with args.out.open("w", newline="", encoding="utf-8") as handle:
        writer = csv.DictWriter(handle, fieldnames=list(rows[0]))
        writer.writeheader()
        writer.writerows(rows)
    print(f"wrote {args.out}")


if __name__ == "__main__":
    main()
