# Supplementary material for: Operating-Regime Evaluation of Byzantine-Resilient Multi-Agent Reinforcement Learning for Sensor-Networked Safe Formation Control
Source: Sensors (Basel). 2026 Jul 11;26(14):4408. doi: 10.3390/s26144408 (PMC13418820; doi:10.3390/s26144408)
Supplement: Supplementary file 1 [file sensors-26-04408-s001.zip › File_S1/code/review_audit_v2/experiments/tools/preflight_v3.py]

#!/usr/bin/env python3
"""Preflight checks for the RS-MARL V3 cloud rerun package."""
from __future__ import annotations

import argparse
import importlib
import json
import os
import platform
import subprocess
import sys
from datetime import datetime
from pathlib import Path

import yaml


REQUIRED_PACKAGES = ["numpy", "scipy", "pandas", "yaml", "torch"]
OPTIONAL_PACKAGES = ["osqp", "torch_npu"]


def package_status(name: str) -> dict[str, object]:
    module_name = "yaml" if name == "yaml" else name
    try:
        module = importlib.import_module(module_name)
        version = getattr(module, "__version__", "unknown")
        return {"name": name, "ok": True, "version": str(version)}
    except Exception as exc:
        return {"name": name, "ok": False, "error": str(exc)}


def parse_major(version: str) -> int | None:
    try:
        return int(str(version).split(".", 1)[0])
    except Exception:
        return None


def command_status(cmd: list[str]) -> dict[str, object]:
    try:
        proc = subprocess.run(cmd, capture_output=True, text=True, timeout=15, check=False)
        return {
            "cmd": " ".join(cmd),
            "ok": proc.returncode == 0,
            "returncode": proc.returncode,
            "stdout": proc.stdout.strip()[:2000],
            "stderr": proc.stderr.strip()[:2000],
        }
    except Exception as exc:
        return {"cmd": " ".join(cmd), "ok": False, "error": str(exc)}


def load_config(path: Path) -> dict:
    with path.open("r", encoding="utf-8") as handle:
        return yaml.safe_load(handle)


def expected_jobs(methods: list[str], attacks: list[str], ratios: list[float], seeds: list[int]) -> int:
    return len(methods) * len(attacks) * len(ratios) * len(seeds)


def write_text_report(report: dict, path: Path) -> None:
    lines = [
        "RS-MARL V3 Cloud Preflight Report",
        f"created_at: {report['created_at']}",
        f"python: {report['python']}",
        f"platform: {report['platform']}",
        "",
        "Packages:",
    ]
    for pkg in report["packages"]:
        if pkg["ok"]:
            lines.append(f"  OK   {pkg['name']}: {pkg['version']}")
        else:
            lines.append(f"  FAIL {pkg['name']}: {pkg.get('error', '')}")
    lines.append("Optional packages:")
    for pkg in report.get("optional_packages", []):
        if pkg["ok"]:
            lines.append(f"  OK   {pkg['name']}: {pkg['version']}")
        else:
            lines.append(f"  SKIP {pkg['name']}: {pkg.get('error', '')}")
    lines.extend(
        [
            "",
            "Config:",
            f"  config_path: {report['config_path']}",
            f"  device: {report['device']}",
            f"  n_agents: {report['n_agents']}",
            f"  dt: {report['dt']}",
            f"  trust_window: {report['trust_window']}",
            f"  cbf_use_osqp: {report['cbf_use_osqp']}",
            f"  expected_core_jobs: {report['expected_core_jobs']}",
            "",
            "GPU:",
            f"  nvidia_smi_ok: {report['nvidia_smi']['ok']}",
            f"  torch_cuda_available: {report['torch_cuda_available']}",
            f"  torch_cuda_device_count: {report['torch_cuda_device_count']}",
            f"  cuda_visible_devices: {report['cuda_visible_devices']}",
            report["nvidia_smi"].get("stdout", ""),
            "",
            "Ascend NPU:",
            f"  npu_smi_ok: {report['npu_smi']['ok']}",
            f"  torch_npu_available: {report['torch_npu_available']}",
            f"  torch_npu_device_count: {report['torch_npu_device_count']}",
            f"  ascend_rt_visible_devices: {report['ascend_rt_visible_devices']}",
            report["npu_smi"].get("stdout", ""),
        ]
    )
    path.write_text("\n".join(lines), encoding="utf-8")


def main() -> None:
    parser = argparse.ArgumentParser(description="Run RS-MARL V3 cloud preflight checks.")
    parser.add_argument("--config", type=Path, default=Path("experiments/configs/base.yaml"))
    parser.add_argument("--outdir", type=Path, default=Path("artifacts_v3"))
    parser.add_argument("--workers", type=int, default=4)
    args = parser.parse_args()

    if args.workers < 1:
        raise SystemExit("--workers must be at least 1")

    args.outdir.mkdir(parents=True, exist_ok=True)
    cfg = load_config(args.config)
    packages = [package_status(pkg) for pkg in REQUIRED_PACKAGES]
    optional_packages = [package_status(pkg) for pkg in OPTIONAL_PACKAGES]
    nvidia = command_status(["nvidia-smi"])
    npu_smi = command_status(["npu-smi", "info"])
    try:
        import torch

        torch_cuda_available = bool(torch.cuda.is_available())
        torch_cuda_device_count = int(torch.cuda.device_count()) if torch_cuda_available else 0
    except Exception:
        torch_cuda_available = False
        torch_cuda_device_count = 0
    try:
        import torch
        import torch_npu  # noqa: F401

        torch_npu_available = bool(torch.npu.is_available())
        torch_npu_device_count = int(torch.npu.device_count()) if torch_npu_available else 0
    except Exception:
        torch_npu_available = False
        torch_npu_device_count = 0

    methods = ["MAPPO", "MAPPO-Krum", "MAPPO-CWMed", "Safe-MAPPO", "RS-MARL"]
    attacks = ["adaptive", "collusive", "constant", "random", "sign_flip", "stealthy_subspace"]
    ratios = [0.05, 0.10, 0.20, 0.30, 0.33]
    seeds = list(range(20))

    report = {
        "created_at": datetime.now().isoformat(timespec="seconds"),
        "python": sys.version.replace("\n", " "),
        "platform": platform.platform(),
        "config_path": str(args.config),
        "packages": packages,
        "optional_packages": optional_packages,
        "nvidia_smi": nvidia,
        "device": os.environ.get("DEVICE", cfg.get("device", "auto")),
        "torch_cuda_available": torch_cuda_available,
        "torch_cuda_device_count": torch_cuda_device_count,
        "cuda_visible_devices": os.environ.get("CUDA_VISIBLE_DEVICES", ""),
        "npu_smi": npu_smi,
        "torch_npu_available": torch_npu_available,
        "torch_npu_device_count": torch_npu_device_count,
        "ascend_rt_visible_devices": os.environ.get("ASCEND_RT_VISIBLE_DEVICES", ""),
        "ascend_visible_devices": os.environ.get("ASCEND_VISIBLE_DEVICES", ""),
        "n_agents": cfg.get("environment", {}).get("n_agents"),
        "dt": cfg.get("environment", {}).get("dt"),
        "trust_window": cfg.get("rsmarl", {}).get("trust_window"),
        "cbf_use_osqp": cfg.get("rsmarl", {}).get("cbf_use_osqp"),
        "workers": args.workers,
        "expected_core_jobs": expected_jobs(methods, attacks, ratios, seeds),
    }

    json_path = args.outdir / "preflight_report.json"
    text_path = args.outdir / "preflight_report.txt"
    json_path.write_text(json.dumps(report, indent=2), encoding="utf-8")
    write_text_report(report, text_path)

    missing = [pkg["name"] for pkg in packages if not pkg["ok"]]
    if bool(cfg.get("rsmarl", {}).get("cbf_use_osqp", False)):
        missing.extend(pkg["name"] for pkg in optional_packages if not pkg["ok"])
    requested_device = str(report["device"]).strip().lower()
    if requested_device.startswith("npu") or requested_device == "ascend":
        numpy_pkg = next((pkg for pkg in packages if pkg["name"] == "numpy" and pkg["ok"]), None)
        if numpy_pkg is not None and parse_major(str(numpy_pkg["version"])) is not None and parse_major(str(numpy_pkg["version"])) >= 2:
            missing.append("numpy<2 required for torch-npu/CANN 8.2.RC1")
        if not report["torch_npu_available"]:
            missing.append("torch_npu/npu_backend")
        if not report["npu_smi"]["ok"]:
            missing.append("npu-smi")
    print(f"preflight report: {text_path}")
    if missing:
        print(f"missing packages: {', '.join(missing)}")
        raise SystemExit(2)
    print("preflight passed")


if __name__ == "__main__":
    main()
