# Supplementary material for: Operating-Regime Evaluation of Byzantine-Resilient Multi-Agent Reinforcement Learning for Sensor-Networked Safe Formation Control
Source: Sensors (Basel). 2026 Jul 11;26(14):4408. doi: 10.3390/s26144408 (PMC13418820; doi:10.3390/s26144408)
Supplement: Supplementary file 1 [file sensors-26-04408-s001.zip › File_S1/code/review_audit_v2/requirements.txt]

# RS-MARL: Resilient Safe Multi-Agent Reinforcement Learning
# Python dependencies for experiments and plotting

# Core scientific computing
numpy>=1.24.0,<2
scipy>=1.10.0
osqp>=0.6.3

# Deep learning (CPU-only, CUDA, or Ascend torch-npu)
# For GPU (CUDA 11.8):
#   pip install torch --index-url https://download.pytorch.org/whl/cu118
# For GPU (CUDA 12.1):
#   pip install torch --index-url https://download.pytorch.org/whl/cu121
# For CPU only:
#   pip install torch --index-url https://download.pytorch.org/whl/cpu
# For Huawei Ascend 910B / CANN 8.2.RC1:
#   pip install torch==2.5.1+cpu --index-url https://download.pytorch.org/whl/cpu
#   pip install torch-npu==2.5.1.post1
torch>=2.0.0

# Data processing and visualization
pandas>=2.0.0
matplotlib>=3.7.0
seaborn>=0.12.0

# Configuration management
pyyaml>=6.0
typing_extensions>=4.10.0

# Development tools (optional)
pytest>=7.4.0

# Notes:
# - The smoke test (smoke_test_no_torch.py) runs without PyTorch
# - For reproducible results, use: torch.manual_seed(seed) and torch.use_deterministic_algorithms(True)
# - Tested on Python 3.9, 3.10, 3.11
# - Experiments run on CPU (no GPU required for core algorithm)
# - trust/safety modules are vectorized NumPy (no GPU needed for speed)
