# Supplementary material for: Operating-Regime Evaluation of Byzantine-Resilient Multi-Agent Reinforcement Learning for Sensor-Networked Safe Formation Control
Source: Sensors (Basel). 2026 Jul 11;26(14):4408. doi: 10.3390/s26144408 (PMC13418820; doi:10.3390/s26144408)
Supplement: Supplementary file 1 [file sensors-26-04408-s001.zip › File_S1/code/v3/cloud_v3_ablation.sh]

#!/usr/bin/env bash
set -euo pipefail

WORKERS="${WORKERS:-4}"
EXPERIMENT_NAME="${EXPERIMENT_NAME:-ablation_v3}"
ARTIFACTS_DIR="${ARTIFACTS_DIR:-artifacts_ablation_v3}"
CONFIG="${CONFIG:-experiments/configs/base.yaml}"
DEVICE="${DEVICE:-auto}"
ARCHIVE_MODE="${ARCHIVE_MODE:-key}"
ARCHIVE_OUT="${ARCHIVE_OUT:-rsmarl_v3_ablation_${ARCHIVE_MODE}_$(date +%Y%m%d_%H%M%S).tar.gz}"

python experiments/tools/validate_package_v3.py --outdir "${ARTIFACTS_DIR}" --skip-cache-check
python smoke_test.py
python experiments/run_parallel.py \
  --preset ablation \
  --workers "${WORKERS}" \
  --config "${CONFIG}" \
  --device "${DEVICE}" \
  --experiment-name "${EXPERIMENT_NAME}" \
  --resume

python experiments/tools/collect_results_v3.py \
  --results-root "results/${EXPERIMENT_NAME}" \
  --outdir "${ARTIFACTS_DIR}" \
  --methods RS-MARL RS-MARL-no-SET RS-MARL-no-TWCC RS-MARL-no-A-CBF \
  --attacks adaptive collusive constant \
  --ratios 0.10 0.30 \
  --seeds 0 1 2 3 4 5 6 7 8 9 10 11 12 13 14 15 16 17 18 19 \
  --strict

python experiments/tools/archive_outputs_v3.py \
  --results-root "results/${EXPERIMENT_NAME}" \
  --artifacts-dir "${ARTIFACTS_DIR}" \
  --mode "${ARCHIVE_MODE}" \
  --out "${ARCHIVE_OUT}"
