# Supplementary material for: Operating-Regime Evaluation of Byzantine-Resilient Multi-Agent Reinforcement Learning for Sensor-Networked Safe Formation Control
Source: Sensors (Basel). 2026 Jul 11;26(14):4408. doi: 10.3390/s26144408 (PMC13418820; doi:10.3390/s26144408)
Supplement: Supplementary file 1 [file sensors-26-04408-s001.zip › File_S1/code/v3/experiments/rsmarl_exp/logger.py]

from __future__ import annotations

import csv
from pathlib import Path
from typing import Dict, Iterable


EPISODE_FIELDS = [
    "environment",
    "split",
    "method",
    "seed",
    "attack",
    "byzantine_ratio",
    "n_byzantine",
    "realized_byzantine_ratio",
    "episode",
    "formation_error",
    "return",
    "safety_violations",
    "collision_violations",
    "obstacle_violations",
    "connectivity_violations",
    "detection_tp",
    "detection_fp",
    "detection_fn",
    "convergence_step",
    "action_deviation",
    "slack_activation_rate",
    "latency_set_ms",
    "latency_actor_ms",
    "latency_critic_ms",
    "latency_qp_ms",
    "latency_total_ms",
]

TIME_SERIES_FIELDS = [
    "environment",
    "split",
    "method",
    "seed",
    "attack",
    "byzantine_ratio",
    "n_byzantine",
    "realized_byzantine_ratio",
    "episode",
    "timestep",
    "formation_error",
    "return_step",
    "min_barrier_value",
    "qp_slack",
    "trust_honest_mean",
    "trust_honest_ci_low",
    "trust_honest_ci_high",
    "trust_byzantine_mean",
    "trust_byzantine_ci_low",
    "trust_byzantine_ci_high",
    "latency_total_ms",
]

TRAJECTORY_FIELDS = [
    "environment",
    "split",
    "method",
    "seed",
    "attack",
    "byzantine_ratio",
    "n_byzantine",
    "realized_byzantine_ratio",
    "episode",
    "timestep",
    "agent_id",
    "is_byzantine",
    "x",
    "y",
    "vx",
    "vy",
    "target_x",
    "target_y",
    "control_u_x",
    "control_u_y",
    "filtered_u_x",
    "filtered_u_y",
    "min_neighbor_distance",
    "min_obstacle_distance",
]


class CSVLogger:
    """Append-only CSV logger matching the manuscript data templates."""

    def __init__(self, out_dir: str | Path):
        self.out_dir = Path(out_dir)
        self.out_dir.mkdir(parents=True, exist_ok=True)
        self.paths = {
            "episode": self.out_dir / "episode_metrics.csv",
            "time": self.out_dir / "time_series.csv",
            "trajectory": self.out_dir / "trajectory.csv",
        }
        self._ensure_header(self.paths["episode"], EPISODE_FIELDS)
        self._ensure_header(self.paths["time"], TIME_SERIES_FIELDS)
        self._ensure_header(self.paths["trajectory"], TRAJECTORY_FIELDS)

    @staticmethod
    def _ensure_header(path: Path, fields: Iterable[str]) -> None:
        if not path.exists():
            with path.open("w", newline="", encoding="utf-8") as f:
                csv.DictWriter(f, fieldnames=list(fields)).writeheader()

    @staticmethod
    def _write(path: Path, fields: list[str], row: Dict) -> None:
        clean = {k: row.get(k, "") for k in fields}
        with path.open("a", newline="", encoding="utf-8") as f:
            csv.DictWriter(f, fieldnames=fields).writerow(clean)

    def log_episode(self, row: Dict) -> None:
        self._write(self.paths["episode"], EPISODE_FIELDS, row)

    def log_time_step(self, row: Dict) -> None:
        self._write(self.paths["time"], TIME_SERIES_FIELDS, row)

    def log_trajectory_rows(self, rows: Iterable[Dict]) -> None:
        for row in rows:
            self._write(self.paths["trajectory"], TRAJECTORY_FIELDS, row)
