# Supplementary material for: Operating-Regime Evaluation of Byzantine-Resilient Multi-Agent Reinforcement Learning for Sensor-Networked Safe Formation Control
Source: Sensors (Basel). 2026 Jul 11;26(14):4408. doi: 10.3390/s26144408 (PMC13418820; doi:10.3390/s26144408)
Supplement: Supplementary file 1 [file sensors-26-04408-s001.zip › File_S1/code/v3/experiments/run_experiment.py]

#!/usr/bin/env python3
"""Run one RS-MARL experiment condition.

V3 defaults load the SVD spectral trust estimator and adaptive CBF-QP safety
filter from ``rsmarl_exp.trust`` and ``rsmarl_exp.safety``.
"""
from __future__ import annotations

import argparse
from pathlib import Path

import yaml

from rsmarl_exp.runner import ExperimentRunner


def _apply_fast_patch() -> None:
    """Backward-compatible no-op for older cloud scripts."""

    from rsmarl_exp.safety import AdaptiveCBFSafetyFilter  # noqa: F401
    from rsmarl_exp.trust import SpectralTrustEstimator  # noqa: F401

    print("[V3] Spectral trust + CBF-QP safety active", flush=True)


def main() -> None:
    parser = argparse.ArgumentParser(description="Run one RS-MARL experiment condition.")
    parser.add_argument("--config", type=Path, default=Path("experiments/configs/base.yaml"))
    parser.add_argument("--seed", type=int, default=0)
    parser.add_argument("--method", type=str, default=None)
    parser.add_argument("--attack", type=str, default=None)
    parser.add_argument("--ratio", type=float, default=None)
    parser.add_argument("--trust-window", type=int, default=None)
    parser.add_argument("--trust-smoothing", type=float, default=None)
    parser.add_argument("--trust-temperature", type=float, default=None)
    parser.add_argument("--trust-detection-threshold", type=float, default=None)
    parser.add_argument("--trust-spectral-eta", type=float, default=None)
    parser.add_argument("--trust-mad-lambda", type=float, default=None)
    parser.add_argument("--trust-beta", type=float, default=None)
    parser.add_argument("--trust-svd-interval", type=int, default=None)
    parser.add_argument("--adaptive-margin-gain", type=float, default=None)
    parser.add_argument("--cbf-alpha0", type=float, default=None)
    parser.add_argument("--cbf-gamma", type=float, default=None)
    parser.add_argument("--cbf-k-nearest", type=int, default=None)
    parser.add_argument("--cbf-use-osqp", action="store_true", default=None)
    parser.add_argument("--cbf-no-osqp", action="store_true", default=None)
    parser.add_argument("--attack-magnitude", type=float, default=None)
    parser.add_argument("--experiment-name", type=str, default=None)
    parser.add_argument("--output-dir", type=str, default=None)
    parser.add_argument(
        "--device",
        type=str,
        default=None,
        help="Training device override: auto, cpu, cuda, cuda:<index>, npu, or npu:<index>.",
    )
    parser.add_argument(
        "--fast",
        action="store_true",
        help="Backward-compatible flag; V3 modules are already active.",
    )
    args = parser.parse_args()

    if args.fast:
        _apply_fast_patch()

    cfg = yaml.safe_load(args.config.read_text(encoding="utf-8"))
    rsmarl_cfg = cfg.setdefault("rsmarl", {})

    if args.experiment_name is not None:
        cfg["experiment_name"] = args.experiment_name
    if args.output_dir is not None:
        cfg["output_dir"] = args.output_dir
    if args.device is not None:
        cfg["device"] = args.device
    if args.trust_window is not None:
        rsmarl_cfg["trust_window"] = args.trust_window
    if args.trust_smoothing is not None:
        rsmarl_cfg["trust_smoothing"] = args.trust_smoothing
    if args.trust_temperature is not None:
        rsmarl_cfg["trust_temperature"] = args.trust_temperature
    if args.trust_detection_threshold is not None:
        rsmarl_cfg["trust_detection_threshold"] = args.trust_detection_threshold
    if args.trust_spectral_eta is not None:
        rsmarl_cfg["trust_spectral_eta"] = args.trust_spectral_eta
    if args.trust_mad_lambda is not None:
        rsmarl_cfg["trust_mad_lambda"] = args.trust_mad_lambda
    if args.trust_beta is not None:
        rsmarl_cfg["trust_beta"] = args.trust_beta
    if args.trust_svd_interval is not None:
        rsmarl_cfg["trust_svd_interval"] = args.trust_svd_interval
    if args.adaptive_margin_gain is not None:
        rsmarl_cfg["adaptive_margin_gain"] = args.adaptive_margin_gain
    if args.cbf_alpha0 is not None:
        rsmarl_cfg["cbf_alpha0"] = args.cbf_alpha0
    if args.cbf_gamma is not None:
        rsmarl_cfg["cbf_gamma"] = args.cbf_gamma
    if args.cbf_k_nearest is not None:
        rsmarl_cfg["cbf_k_nearest"] = args.cbf_k_nearest
    if args.cbf_use_osqp:
        rsmarl_cfg["cbf_use_osqp"] = True
    if args.cbf_no_osqp:
        rsmarl_cfg["cbf_use_osqp"] = False
    if args.attack_magnitude is not None:
        cfg.setdefault("attack", {})["magnitude"] = args.attack_magnitude

    runner = ExperimentRunner(
        cfg,
        seed=args.seed,
        method=args.method,
        attack_type=args.attack,
        ratio=args.ratio,
    )
    runner.train()


if __name__ == "__main__":
    main()
