# Supplementary material for: Operating-Regime Evaluation of Byzantine-Resilient Multi-Agent Reinforcement Learning for Sensor-Networked Safe Formation Control
Source: Sensors (Basel). 2026 Jul 11;26(14):4408. doi: 10.3390/s26144408 (PMC13418820; doi:10.3390/s26144408)
Supplement: Supplementary file 1 [file sensors-26-04408-s001.zip › File_S1/code/v3/experiments/run_parallel.py]

#!/usr/bin/env python3
"""Parallel scheduler for the RS-MARL V3 experiment matrix."""
from __future__ import annotations

import argparse
import csv
import os
import subprocess
import sys
import time
from concurrent.futures import ProcessPoolExecutor, as_completed
from datetime import datetime
from pathlib import Path


CORE_METHODS = ["MAPPO", "MAPPO-Krum", "MAPPO-CWMed", "Safe-MAPPO", "RS-MARL"]
CORE_ATTACKS = ["adaptive", "collusive", "constant", "random", "sign_flip", "constant"]
CORE_RATIOS = [0.05, 0.10, 0.20, 0.30, 0.33]
SEEDS = list(range(20))
PILOT_METHODS = ["MAPPO", "RS-MARL"]
PILOT_ATTACKS = ["random", "sign_flip", "constant"]
PILOT_RATIOS = [0.20]
PILOT_SEEDS = [0, 1]
BENIGN_METHODS = CORE_METHODS
BENIGN_ATTACKS = ["none"]
BENIGN_RATIOS = [0.00]
BENIGN_SEEDS = list(range(20))
ABLATION_METHODS = [
    "RS-MARL",
    "RS-MARL-no-SET",
    "RS-MARL-no-TWCC",
    "RS-MARL-no-A-CBF",
]
ABLATION_ATTACKS = ["adaptive", "collusive", "constant"]
ABLATION_RATIOS = [0.10, 0.30]
ABLATION_SEEDS = list(range(20))
PUBLIC_VALIDATION_METHODS = ["MAPPO", "RS-MARL"]
PUBLIC_VALIDATION_ATTACKS = ["random", "adaptive", "collusive"]
PUBLIC_VALIDATION_RATIOS = [0.10, 0.20, 0.30]
PUBLIC_VALIDATION_SEEDS = list(range(10))
ATTACK_ALIASES = {
    "signflip": "sign_flip",
    "sign-flip": "sign_flip",
    "sign_flip": "sign_flip",
    "stealthy": "constant",
    "stealthy-subspace": "constant",
    "constant": "constant",
}


def preset_matrix(preset: str) -> tuple[list[str], list[str], list[float], list[int], str]:
    if preset == "core":
        return CORE_METHODS, CORE_ATTACKS, CORE_RATIOS, SEEDS, "rsmarl_v3_core"
    if preset == "pilot":
        return PILOT_METHODS, PILOT_ATTACKS, PILOT_RATIOS, PILOT_SEEDS, "pilot_v3"
    if preset == "benign":
        return BENIGN_METHODS, BENIGN_ATTACKS, BENIGN_RATIOS, BENIGN_SEEDS, "benign_v3"
    if preset == "ablation":
        return ABLATION_METHODS, ABLATION_ATTACKS, ABLATION_RATIOS, ABLATION_SEEDS, "ablation_v3"
    if preset == "public-validation":
        return (
            PUBLIC_VALIDATION_METHODS,
            PUBLIC_VALIDATION_ATTACKS,
            PUBLIC_VALIDATION_RATIOS,
            PUBLIC_VALIDATION_SEEDS,
            "public_validation_v3",
        )
    raise ValueError(f"Unknown preset: {preset}")


def normalize_attack_name(attack: str) -> str:
    key = str(attack).strip().lower().replace(" ", "_")
    return ATTACK_ALIASES.get(key, key)


def run_single_experiment(config: tuple[str, str, float, int, int, str, str, str, str | None]) -> tuple[bool, tuple, float]:
    method, attack, ratio, seed, worker_id, config_path, experiment_name, output_dir, device = config
    cmd = [
        sys.executable,
        "experiments/run_experiment.py",
        "--config",
        config_path,
        "--method",
        method,
        "--attack",
        attack,
        "--ratio",
        f"{ratio:.2f}",
        "--seed",
        str(seed),
        "--experiment-name",
        experiment_name,
        "--output-dir",
        output_dir,
    ]
    if device:
        cmd.extend(["--device", device])

    env = os.environ.copy()
    env.update(resolve_worker_accelerator_env(worker_id, device))
    log_dir = Path("batch_logs")
    log_dir.mkdir(exist_ok=True)
    log_file = log_dir / f"{method}_{attack}_ratio{ratio:.2f}_seed{seed}_worker{worker_id}.log"

    start = time.time()
    try:
        with log_file.open("w", encoding="utf-8") as handle:
            result = subprocess.run(
                cmd,
                stdout=handle,
                stderr=subprocess.STDOUT,
                env=env,
                timeout=24 * 3600,
                check=False,
            )
        elapsed = time.time() - start
        ok = result.returncode == 0
        status = "OK" if ok else "FAIL"
        print(f"[{status}] {method} | {attack} | {ratio:.2f} | seed={seed} | worker={worker_id} | {elapsed:.1f}s")
        return ok, config, elapsed
    except subprocess.TimeoutExpired:
        print(f"[TIMEOUT] {method} | {attack} | {ratio:.2f} | seed={seed} | worker={worker_id}")
        return False, config, 24 * 3600
    except Exception as exc:
        print(f"[ERROR] {method} | {attack} | {ratio:.2f} | seed={seed} | worker={worker_id}: {exc}")
        return False, config, 0.0


def _resolve_device_from_list(worker_id: int, env_names: tuple[str, ...]) -> str:
    explicit = next((os.environ.get(name) for name in env_names if os.environ.get(name)), None)
    if explicit:
        devices = [item.strip() for item in explicit.split(",") if item.strip()]
        if devices:
            return devices[int(worker_id) % len(devices)]
    return str(worker_id)


def resolve_cuda_device(worker_id: int) -> str:
    return _resolve_device_from_list(worker_id, ("RS_MARL_CUDA_DEVICES", "CUDA_DEVICES"))


def resolve_npu_device(worker_id: int) -> str:
    return _resolve_device_from_list(
        worker_id,
        ("RS_MARL_NPU_DEVICES", "NPU_DEVICES", "ASCEND_RT_VISIBLE_DEVICES", "ASCEND_VISIBLE_DEVICES"),
    )


def resolve_worker_accelerator_env(worker_id: int, device: str | None) -> dict[str, str]:
    """Return per-worker accelerator visibility variables.

    CUDA uses ``CUDA_VISIBLE_DEVICES``. Ascend 910B/torch-npu uses
    ``ASCEND_RT_VISIBLE_DEVICES``; ``ASCEND_VISIBLE_DEVICES`` is also set for
    compatibility with cloud images that look for that alias.
    """

    value = str(device or "auto").strip().lower()
    if value == "cpu":
        return {}
    if value.startswith("cuda:"):
        return {}
    if value.startswith("npu") or value == "ascend":
        npu_id = value.split(":", 1)[1] if value.startswith("npu:") else resolve_npu_device(worker_id)
        return {
            "ASCEND_RT_VISIBLE_DEVICES": npu_id,
            "ASCEND_VISIBLE_DEVICES": npu_id,
        }
    if value == "auto" and any(
        os.environ.get(name)
        for name in ("RS_MARL_NPU_DEVICES", "NPU_DEVICES", "ASCEND_RT_VISIBLE_DEVICES", "ASCEND_VISIBLE_DEVICES")
    ):
        npu_id = resolve_npu_device(worker_id)
        return {
            "ASCEND_RT_VISIBLE_DEVICES": npu_id,
            "ASCEND_VISIBLE_DEVICES": npu_id,
        }
    return {"CUDA_VISIBLE_DEVICES": resolve_cuda_device(worker_id)}


def generate_core_matrix(
    methods: list[str],
    attacks: list[str],
    ratios: list[float],
    seeds: list[int],
) -> list[tuple[str, str, float, int]]:
    normalized_attacks = [normalize_attack_name(a) for a in attacks]
    return [(m, a, r, s) for m in methods for a in normalized_attacks for r in ratios for s in seeds]


def expected_episode_path(
    output_dir: str,
    experiment_name: str,
    method: str,
    attack: str,
    ratio: float,
    seed: int,
) -> Path:
    root = Path(output_dir) / experiment_name / method / attack
    if float(ratio) == 0.0:
        return root / f"seed_{seed}" / "episode_metrics.csv"
    return root / f"ratio_{ratio:.2f}" / f"seed_{seed}" / "episode_metrics.csv"


def is_completed(path: Path, min_eval_rows: int = 1) -> bool:
    if not path.exists():
        return False
    try:
        with path.open("r", encoding="utf-8", newline="") as handle:
            reader = csv.DictReader(handle)
            rows = list(reader)
        if not rows:
            return False
        if min_eval_rows <= 0:
            return True
        if "split" not in (reader.fieldnames or []):
            return len(rows) >= min_eval_rows
        eval_rows = sum(1 for row in rows if str(row.get("split", "")).lower() == "eval")
        return eval_rows >= min_eval_rows
    except Exception:
        return False


def run_parallel(
    jobs: list[tuple[str, str, float, int]],
    workers: int,
    config_path: str,
    experiment_name: str,
    output_dir: str,
    device: str | None = None,
) -> tuple[int, list[tuple]]:
    if workers < 1:
        raise ValueError("--workers must be at least 1")
    print("=" * 72)
    print("RS-MARL V3 parallel scheduler")
    print(f"started: {datetime.now():%Y-%m-%d %H:%M:%S}")
    print(f"jobs: {len(jobs)} | workers: {workers}")
    print("=" * 72)

    scheduled = [(*job, idx % workers, config_path, experiment_name, output_dir, device) for idx, job in enumerate(jobs)]
    success = 0
    failed: list[tuple] = []
    start = time.time()

    with ProcessPoolExecutor(max_workers=workers) as executor:
        futures = {executor.submit(run_single_experiment, job): job for job in scheduled}
        for future in as_completed(futures):
            ok, config, _elapsed = future.result()
            if ok:
                success += 1
            else:
                failed.append(config)

    print("=" * 72)
    print(f"finished: {datetime.now():%Y-%m-%d %H:%M:%S}")
    print(f"success: {success}/{len(jobs)} | failed: {len(failed)} | hours: {(time.time() - start) / 3600:.2f}")
    if failed:
        fail_path = Path("batch_logs") / "failed_jobs.tsv"
        with fail_path.open("w", encoding="utf-8") as handle:
            handle.write("method\tattack\tratio\tseed\tworker\tconfig\texperiment\toutput_dir\tdevice\n")
            for row in failed:
                handle.write("\t".join(map(str, row)) + "\n")
        print(f"failed job list: {fail_path}")
    return success, failed


def main() -> None:
    parser = argparse.ArgumentParser(description="Run the RS-MARL V3 core matrix in parallel.")
    parser.add_argument("--workers", "--n-gpus", dest="workers", type=int, default=4)
    parser.add_argument(
        "--preset",
        choices=["custom", "core", "pilot", "benign", "ablation", "public-validation"],
        default="custom",
        help="Named matrix. custom honors explicit methods/attacks/ratios/seeds; other presets override them.",
    )
    parser.add_argument("--config", default="experiments/configs/base.yaml")
    parser.add_argument("--experiment-name", default="rsmarl_v3_core")
    parser.add_argument("--output-dir", default="results")
    parser.add_argument("--device", default=None, help="Device override passed to each run: auto, cpu, cuda, cuda:<index>, npu, or npu:<index>.")
    parser.add_argument("--methods", nargs="+", default=CORE_METHODS)
    parser.add_argument("--attacks", nargs="+", default=CORE_ATTACKS)
    parser.add_argument("--ratios", nargs="+", type=float, default=CORE_RATIOS)
    parser.add_argument("--seeds", nargs="+", type=int, default=SEEDS)
    parser.add_argument("--resume", action=argparse.BooleanOptionalAction, default=True)
    parser.add_argument(
        "--min-existing-eval-rows",
        type=int,
        default=1,
        help="Resume only skips a run when episode_metrics.csv contains at least this many eval rows.",
    )
    parser.add_argument("--dry-run", action="store_true")
    args = parser.parse_args()

    if args.workers < 1:
        raise SystemExit("--workers must be at least 1")

    if args.preset != "custom":
        methods, attacks, ratios, seeds, default_experiment_name = preset_matrix(args.preset)
        args.methods = methods
        args.attacks = attacks
        args.ratios = ratios
        args.seeds = seeds
        if args.experiment_name == "rsmarl_v3_core":
            args.experiment_name = default_experiment_name
        if args.preset == "public-validation" and args.config == "experiments/configs/base.yaml":
            args.config = "experiments/configs/public_validation_template.yaml"

    all_jobs = generate_core_matrix(args.methods, args.attacks, args.ratios, args.seeds)
    if args.resume:
        jobs = [
            job
            for job in all_jobs
            if not is_completed(
                expected_episode_path(args.output_dir, args.experiment_name, *job),
                min_eval_rows=args.min_existing_eval_rows,
            )
        ]
    else:
        jobs = all_jobs
    if args.dry_run:
        print(f"total matrix jobs: {len(all_jobs)}")
        print(f"scheduled jobs: {len(jobs)}")
        print(f"skipped existing jobs: {len(all_jobs) - len(jobs)}")
        for job in jobs[:10]:
            print(job)
        return

    run_parallel(jobs, args.workers, args.config, args.experiment_name, args.output_dir, args.device)


if __name__ == "__main__":
    main()
