# Supplementary material for: Operating-Regime Evaluation of Byzantine-Resilient Multi-Agent Reinforcement Learning for Sensor-Networked Safe Formation Control
Source: Sensors (Basel). 2026 Jul 11;26(14):4408. doi: 10.3390/s26144408 (PMC13418820; doi:10.3390/s26144408)
Supplement: Supplementary file 1 [file sensors-26-04408-s001.zip › File_S1/code/v3/experiments/tools/validate_package_v3.py]

#!/usr/bin/env python3
"""Validate the RS-MARL V3 cloud package before uploading it to a server."""
from __future__ import annotations

import argparse
import importlib.util
import json
import sys
import zipfile
from datetime import datetime
from pathlib import Path


sys.dont_write_bytecode = True

EXPECTED_FILES = [
    "README.md",
    "README_CLOUD_RERUN.md",
    "GPU_CLOUD_RERUN_FINAL_GUIDE_CN.md",
    "FINAL_CLOUD_DELIVERY_CHECKLIST.md",
    "requirements.txt",
    "smoke_test.py",
    "cloud_v3_gpu_full_rerun.sh",
    "cloud_v3_ascend_full_rerun.sh",
    "cloud_v3_pilot.sh",
    "cloud_v3_run.sh",
    "cloud_v3_collect.sh",
    "cloud_v3_status.sh",
    "cloud_v3_benign.sh",
    "cloud_v3_ablation.sh",
    "cloud_v3_auxiliary.sh",
    "cloud_v3_latency.sh",
    "cloud_v3_sensitivity.sh",
    "cloud_v3_public_validation_template.sh",
    "experiments/run_experiment.py",
    "experiments/run_parallel.py",
    "experiments/run_auxiliary_experiments.py",
    "experiments/run_grid.py",
    "experiments/run_sensitivity.py",
    "experiments/configs/base.yaml",
    "experiments/configs/smoke.yaml",
    "experiments/configs/public_validation_template.yaml",
    "experiments/rsmarl_exp/env.py",
    "experiments/rsmarl_exp/trust.py",
    "experiments/rsmarl_exp/safety.py",
    "experiments/rsmarl_exp/runner.py",
    "experiments/tools/preflight_v3.py",
    "experiments/tools/collect_results_v3.py",
    "experiments/tools/collect_sensitivity_v3.py",
    "experiments/tools/archive_outputs_v3.py",
    "experiments/tools/benchmark_overhead_v3.py",
    "experiments/tools/inspect_return_archive_v3.py",
]

FORBIDDEN_PACKAGE_FILES = [
    "cloud_deploy_v6.sh",
    "diagnose_correct.py",
    "rerun_parallel.py",
    "runner.py",
    "safety.py",
    "trust.py",
]

FORBIDDEN_ZIP_PATTERNS = [
    "__pycache__",
    "audit_tmp",
    "artifacts_audit",
    "artifacts_alias_audit",
    "artifacts_sensitivity_audit",
    "artifacts_smoke_audit",
    "artifacts_preflight_audit",
    "audit_smoke_results",
    "artifacts_test",
]


def load_module(path: Path, module_name: str):
    spec = importlib.util.spec_from_file_location(module_name, path)
    if spec is None or spec.loader is None:
        raise RuntimeError(f"Cannot import {path}")
    module = importlib.util.module_from_spec(spec)
    sys.modules[module_name] = module
    spec.loader.exec_module(module)
    return module


def add_check(checks: list[dict], name: str, ok: bool, detail: str) -> None:
    checks.append({"name": name, "ok": bool(ok), "detail": detail})


def validate_files(root: Path, checks: list[dict], skip_cache_check: bool = False) -> None:
    missing = [rel for rel in EXPECTED_FILES if not (root / rel).exists()]
    add_check(checks, "expected_files", not missing, "missing=" + ",".join(missing) if missing else "all expected files present")

    present_forbidden = [rel for rel in FORBIDDEN_PACKAGE_FILES if (root / rel).exists()]
    add_check(
        checks,
        "legacy_root_files_removed",
        not present_forbidden,
        "present=" + ",".join(present_forbidden) if present_forbidden else "no legacy root launch files",
    )

    if skip_cache_check:
        add_check(checks, "no_pycache", True, "skipped for an already-running cloud workspace")
    else:
        cache_dirs = [p for p in root.rglob("__pycache__") if p.is_dir()]
        add_check(checks, "no_pycache", not cache_dirs, f"count={len(cache_dirs)}")


def validate_matrix(root: Path, checks: list[dict]) -> None:
    run_parallel = load_module(root / "experiments" / "run_parallel.py", "run_parallel_v3_validation")

    core = run_parallel.generate_core_matrix(
        run_parallel.CORE_METHODS,
        run_parallel.CORE_ATTACKS,
        run_parallel.CORE_RATIOS,
        run_parallel.SEEDS,
    )
    add_check(checks, "core_matrix_count", len(core) == 3000, f"count={len(core)} expected=3000")

    benign_methods, benign_attacks, benign_ratios, benign_seeds, _ = run_parallel.preset_matrix("benign")
    benign = run_parallel.generate_core_matrix(benign_methods, benign_attacks, benign_ratios, benign_seeds)
    add_check(checks, "benign_matrix_count", len(benign) == 100, f"count={len(benign)} expected=100")

    ablation_methods, ablation_attacks, ablation_ratios, ablation_seeds, _ = run_parallel.preset_matrix("ablation")
    ablation = run_parallel.generate_core_matrix(ablation_methods, ablation_attacks, ablation_ratios, ablation_seeds)
    add_check(checks, "ablation_matrix_count", len(ablation) == 480, f"count={len(ablation)} expected=480")
    add_check(checks, "auxiliary_matrix_total_count", len(benign) + len(ablation) == 580, f"count={len(benign) + len(ablation)} expected=580")

    public_methods, public_attacks, public_ratios, public_seeds, _ = run_parallel.preset_matrix("public-validation")
    public = run_parallel.generate_core_matrix(public_methods, public_attacks, public_ratios, public_seeds)
    add_check(checks, "public_validation_matrix_count", len(public) == 180, f"count={len(public)} expected=180")

    attacks = {job[1] for job in core}
    expected_attacks = {"adaptive", "collusive", "constant", "random", "sign_flip"}
    add_check(checks, "attack_names_normalized", attacks == expected_attacks, f"attacks={sorted(attacks)}")


def validate_ratio_mapping(root: Path, checks: list[dict]) -> None:
    env_mod = load_module(root / "experiments" / "rsmarl_exp" / "env.py", "env_v3_validation")
    env = env_mod.make_env({"name": "formation2d", "n_agents": 30})
    env.reset(seed=0, byzantine_ratio=0.30)
    n_030 = int(env.byzantine_mask.sum())
    env.reset(seed=0, byzantine_ratio=0.33)
    n_033 = int(env.byzantine_mask.sum())
    add_check(checks, "ratio_030_agent_count", n_030 == 9, f"n_byzantine={n_030} expected=9")
    add_check(checks, "ratio_033_agent_count", n_033 == 10, f"n_byzantine={n_033} expected=10")


def validate_docs_and_requirements(root: Path, checks: list[dict]) -> None:
    readme = (root / "README_CLOUD_RERUN.md").read_text(encoding="utf-8")
    requirements = (root / "requirements.txt").read_text(encoding="utf-8").lower()
    current_zip = "RS_MARL_V3_cloud_rerun_package_20260528_580aux.zip"
    add_check(
        checks,
        "readme_zip_name_current",
        current_zip in readme,
        f"README_CLOUD_RERUN.md references {current_zip}",
    )
    add_check(checks, "readme_ratio_note", "realized_byzantine_ratio" in readme, "ratio realization note present")
    required_packages = ["numpy", "scipy", "osqp", "torch", "pandas", "pyyaml", "typing_extensions"]
    missing = [pkg for pkg in required_packages if pkg not in requirements]
    add_check(checks, "requirements_core_packages", not missing, "missing=" + ",".join(missing) if missing else "all core packages listed")


def validate_zip(zip_path: Path | None, checks: list[dict]) -> None:
    if zip_path is None:
        add_check(checks, "zip_archive", True, "not provided")
        return
    if not zip_path.exists():
        add_check(checks, "zip_archive_exists", False, f"missing {zip_path}")
        return
    with zipfile.ZipFile(zip_path) as archive:
        names = [info.filename for info in archive.infolist()]
    bad = [name for name in names if any(pattern in name for pattern in FORBIDDEN_ZIP_PATTERNS)]
    add_check(checks, "zip_no_temp_artifacts", not bad, f"bad_count={len(bad)}")
    required = [
        "RS_MARL_Cloud_Deploy_Package_V3/README_CLOUD_RERUN.md",
        "RS_MARL_Cloud_Deploy_Package_V3/GPU_CLOUD_RERUN_FINAL_GUIDE_CN.md",
        "RS_MARL_Cloud_Deploy_Package_V3/FINAL_CLOUD_DELIVERY_CHECKLIST.md",
        "RS_MARL_Cloud_Deploy_Package_V3/cloud_v3_gpu_full_rerun.sh",
        "RS_MARL_Cloud_Deploy_Package_V3/cloud_v3_ascend_full_rerun.sh",
        "RS_MARL_Cloud_Deploy_Package_V3/experiments/run_parallel.py",
        "RS_MARL_Cloud_Deploy_Package_V3/experiments/tools/inspect_return_archive_v3.py",
    ]
    missing = [name for name in required if name not in names]
    add_check(checks, "zip_required_members", not missing, "missing=" + ",".join(missing) if missing else "required members present")


def write_reports(report: dict, outdir: Path) -> None:
    outdir.mkdir(parents=True, exist_ok=True)
    (outdir / "package_validation_report.json").write_text(json.dumps(report, indent=2), encoding="utf-8")
    lines = [
        "RS-MARL V3 Package Validation Report",
        f"created_at: {report['created_at']}",
        f"package_root: {report['package_root']}",
        f"overall_ok: {report['overall_ok']}",
        "",
    ]
    for check in report["checks"]:
        status = "OK" if check["ok"] else "FAIL"
        lines.append(f"{status}  {check['name']}: {check['detail']}")
    (outdir / "package_validation_report.txt").write_text("\n".join(lines), encoding="utf-8")


def main() -> None:
    parser = argparse.ArgumentParser(description="Validate the RS-MARL V3 package before cloud upload.")
    parser.add_argument("--package-root", type=Path, default=Path("."))
    parser.add_argument("--zip", type=Path, default=None)
    parser.add_argument("--outdir", type=Path, default=Path("artifacts_package_validation"))
    parser.add_argument("--skip-cache-check", action="store_true")
    args = parser.parse_args()

    root = args.package_root.resolve()
    checks: list[dict] = []
    validate_files(root, checks, skip_cache_check=args.skip_cache_check)
    validate_matrix(root, checks)
    validate_ratio_mapping(root, checks)
    validate_docs_and_requirements(root, checks)
    validate_zip(args.zip.resolve() if args.zip else None, checks)

    report = {
        "created_at": datetime.now().isoformat(timespec="seconds"),
        "package_root": str(root),
        "zip": str(args.zip.resolve()) if args.zip else "",
        "checks": checks,
        "overall_ok": all(check["ok"] for check in checks),
    }
    write_reports(report, args.outdir)
    print(json.dumps(report, indent=2))
    if not report["overall_ok"]:
        raise SystemExit(2)


if __name__ == "__main__":
    main()
