# Supplementary material for: Operating-Regime Evaluation of Byzantine-Resilient Multi-Agent Reinforcement Learning for Sensor-Networked Safe Formation Control
Source: Sensors (Basel). 2026 Jul 11;26(14):4408. doi: 10.3390/s26144408 (PMC13418820; doi:10.3390/s26144408)
Supplement: Supplementary file 1 [file sensors-26-04408-s001.zip › File_S1/code/v3/README_CLOUD_RERUN.md]

# RS-MARL V3 Cloud Rerun Guide

This package is the V3 rerun package for the paper revision. It implements:

- SVD spectral-energy trust estimation.
- Adaptive CBF-QP safety filtering.
- A 3000-run full core matrix scheduler.
- A 100-run benign-control scheduler.
- A 480-run component-ablation scheduler.
- Result collection, completeness auditing, significance testing, and return archiving.

Do not use old V1/V5 results to support V3 claims. The manuscript should be
updated with V3 results only after this package completes the full rerun and the
collection scripts report a complete matrix.

## 1. Upload And Install

```bash
unzip RS_MARL_V3_cloud_rerun_package_20260528_580aux.zip
cd RS_MARL_Cloud_Deploy_Package_V3
python -m venv .venv
source .venv/bin/activate
pip install --upgrade pip
pip install -r requirements.txt
```

OSQP is optional for solver cross-checks:

```bash
python -c "import osqp; print(osqp.__version__)"
```

The default full-matrix setting uses the deterministic 2-D active-set QP
projection (`cbf_use_osqp: false`) because it solves the same tiny projection
problem without rebuilding an OSQP solver for every agent at every step. Keep
OSQP installed if you want a solver comparison, but do not switch the full
3000-run production matrix to OSQP unless you have benchmarked the runtime.

## 2. Preflight

```bash
python experiments/tools/preflight_v3.py \
  --config experiments/configs/base.yaml \
  --outdir artifacts_v3 \
  --workers 4

python smoke_test.py
python experiments/run_parallel.py --dry-run
python experiments/tools/validate_package_v3.py
```

Expected dry-run:

```text
total matrix jobs: 3000
scheduled jobs: 3000
```

If the run is being resumed, `scheduled jobs` can be lower because completed
`episode_metrics.csv` files are skipped.

Before uploading the zip, run the package validator from the project root:

```bash
python experiments/tools/validate_package_v3.py
```

It checks required files, legacy-file removal, matrix sizes, attack-name
normalization, `0.30/0.33` Byzantine count realization, dependency declarations,
and optional zip contents.

After pilot/full runs have already created Python bytecode caches, use:

```bash
python experiments/tools/validate_package_v3.py --skip-cache-check
```

## 3. Full Rerun

Recommended CUDA one-command workflow:

```bash
RS_MARL_CUDA_DEVICES=0,1,2,3 WORKERS=4 DEVICE=cuda bash cloud_v3_gpu_full_rerun.sh
```

If your cloud server uses non-contiguous GPU ids, set them explicitly:

```bash
RS_MARL_CUDA_DEVICES=2,3 WORKERS=2 bash cloud_v3_gpu_full_rerun.sh
```

The default config uses `device: auto`. On a CUDA-enabled server each
subprocess uses the GPU selected by `CUDA_VISIBLE_DEVICES`; on a CPU-only
machine it falls back to CPU. If you want the job to fail unless CUDA is
available, run with `DEVICE=cuda`.

Huawei Ascend 910B / torch-npu workflow:

```bash
source /usr/local/Ascend/ascend-toolkit/set_env.sh
npu-smi info
python - <<'PY'
import torch
import torch_npu
print(torch.__version__)
print(torch_npu.__version__)
print(torch.npu.is_available())
print(torch.npu.device_count())
PY

RS_MARL_NPU_DEVICES=0,1,2,3 WORKERS=4 DEVICE=npu bash cloud_v3_gpu_full_rerun.sh
```

The Ascend wrapper sets `DEVICE=npu` for you:

```bash
RS_MARL_NPU_DEVICES=0,1,2,3 WORKERS=4 bash cloud_v3_ascend_full_rerun.sh
```

Recommended sequence before the full rerun:

```bash
bash cloud_v3_pilot.sh
```

The pilot matrix is:

```text
2 methods x 3 attacks x 1 ratio x 2 seeds = 12 runs
```

Manual equivalent:

```bash
python experiments/run_parallel.py \
  --workers 4 \
  --config experiments/configs/base.yaml \
  --device auto \
  --experiment-name rsmarl_v3_core \
  --resume
```

The default full matrix is:

```text
5 methods x 6 attacks x 5 ratios x 20 seeds = 3000 runs
```

Because `N=30` makes some requested ratios non-integer, the environment rounds
the requested Byzantine ratio to the nearest feasible agent count and records
both `n_byzantine` and `realized_byzantine_ratio` in every log row. In
particular, `0.33` is run as 10 Byzantine agents out of 30, while `0.30` is
run as 9 out of 30.

Methods:

```text
MAPPO, MAPPO-Krum, MAPPO-CWMed, Safe-MAPPO, RS-MARL
```

Implementation attack names:

```text
adaptive, collusive, constant, random, sign_flip, stealthy_subspace
```

The collection script normalizes these to manuscript labels:

```text
sign_flip -> signflip
stealthy_subspace -> stealthy
```

## 4. Resume Failed Or Interrupted Runs

The scheduler skips runs that already have an `episode_metrics.csv` file with at
least one valid `eval` row. This avoids treating a crashed or train-only CSV as
complete.

```bash
python experiments/run_parallel.py \
  --workers 4 \
  --device auto \
  --experiment-name rsmarl_v3_core \
  --resume
```

To force rerunning everything, use:

```bash
python experiments/run_parallel.py \
  --workers 4 \
  --device auto \
  --experiment-name rsmarl_v3_core \
  --no-resume
```

## 5. Collect Results

After the run, execute:

```bash
bash cloud_v3_collect.sh
```

During a long run, use the non-strict status audit:

```bash
bash cloud_v3_status.sh
```

It writes a temporary completeness view to `artifacts_status_v3` without
archiving or failing on missing runs.

Strict mode fails if any expected run is missing or invalid:

```bash
STRICT=1 bash cloud_v3_collect.sh
```

The one-command full rerun script uses strict collection by default. Set
`STRICT=0` only when you intentionally want to archive a partial diagnostic run.

Manual equivalent:

```bash
python experiments/tools/collect_results_v3.py \
  --results-root results/rsmarl_v3_core \
  --outdir artifacts_v3

python experiments/tools/archive_outputs_v3.py \
  --results-root results/rsmarl_v3_core \
  --artifacts-dir artifacts_v3 \
  --mode key
```

Use `--mode full` only if you also need trajectory CSVs; it can be much larger.

## 6. Generated Audit Files

The collector writes:

```text
artifacts_v3/per_run_summary.csv
artifacts_v3/run_status.csv
artifacts_v3/summary_final.csv
artifacts_v3/full_matrix_completeness.csv
artifacts_v3/missing_runs.csv
artifacts_v3/significance_tests.csv
artifacts_v3/missing_pair_report.csv
artifacts_v3/collection_manifest.json
```

Main checks:

- `collection_manifest.json`: `successful_runs` should be 3000.
- `full_matrix_completeness.csv`: every row should have `complete=True`.
- `missing_runs.csv`: should contain only the header.
- `significance_tests.csv`: contains Wilcoxon paired tests when seed pairing is
  available, otherwise Mann-Whitney U with the test type recorded.
- `missing_pair_report.csv`: records seed-pair alignment for each comparison.

## 7. What To Send Back

Send back the generated archive:

```text
rsmarl_v3_return_key_YYYYMMDD_HHMMSS.tar.gz
```

Before manuscript updates, audit the returned archive:

```bash
python experiments/tools/inspect_return_archive_v3.py rsmarl_v3_return_key_YYYYMMDD_HHMMSS.tar.gz
```

The audit must report `overall_ok: true` for the 3000-run core matrix.

This archive contains:

- all `episode_metrics.csv` files,
- all `time_series.csv` files,
- `artifacts_v3/*`,
- `batch_logs/*`,
- config and dependency files.

If a reviewer or coauthor needs full trajectories, run the archive script again:

```bash
python experiments/tools/archive_outputs_v3.py \
  --results-root results/rsmarl_v3_core \
  --artifacts-dir artifacts_v3 \
  --mode full
```

## 8. After Data Return

Once the return archive is available, the manuscript pipeline should be:

1. Replace local `data/per_run_summary.csv` with `artifacts_v3/per_run_summary.csv`.
2. Replace local `data/summary_final.csv` with `artifacts_v3/summary_final.csv`.
3. Replace local significance and missing-pair tables from `artifacts_v3`.
4. Regenerate Q1 figures with `plot_rs_marl_curves.py`.
5. Rewrite method/theory/results to match observed V3 evidence.

Do not write expected V3 improvements as results until the returned archive
confirms them.

Do not import legacy local `attack=none, ratio=0.00` rows or legacy component
ablation rows into the manuscript evidence chain. If benign-control or ablation
results are needed, rerun them from this package and keep them in separate
artifacts.

## 9. Acceptance-Boost Supplements

After the 3000-run core matrix is complete, run the supplemental studies that
address common SCI Q2/Q3 reviewer concerns.

### Benign Control

```bash
bash cloud_v3_benign.sh
```

This matrix is:

```text
5 methods x 1 benign setting x 1 ratio x 20 seeds = 100 runs
```

Use it only as a standalone clean-control diagnostic. It is not part of the
audited adversarial 3000-run core matrix and must not be merged into the core
summary tables.

### Component Ablation

```bash
bash cloud_v3_ablation.sh
```

This matrix is:

```text
4 variants x 3 attacks x 2 ratios x 20 seeds = 480 runs
```

Variants:

```text
RS-MARL,
RS-MARL-no-SET,
RS-MARL-no-TWCC,
RS-MARL-no-A-CBF
```

Representative attacks:

```text
adaptive, collusive, stealthy
```

Representative ratios:

```text
0.10, 0.30
```

This auxiliary design intentionally excludes the old 0.20-only snapshot and the
extra prototype variants. Its purpose is narrower and cleaner: test whether the
three manuscript components remain necessary under both lighter and heavier
Byzantine stress.

### Unified Auxiliary Entry

If you want to launch both clean-control and ablation reruns together:

```bash
bash cloud_v3_auxiliary.sh
```

Python entrypoint equivalents:

```bash
python experiments/run_auxiliary_experiments.py --preset all --dry-run
python experiments/run_auxiliary_experiments.py --preset ablation --fast
python experiments/run_auxiliary_experiments.py --preset benign --fast
python experiments/run_auxiliary_experiments.py --preset all --fast
```

Total auxiliary budget:

```text
100 benign-control runs + 480 ablation runs = 580 runs
```

Use this only after the rerun package has regenerated the matrix. Do not cite
any legacy local ablation CSV as evidence.

### Latency And Scalability

```bash
bash cloud_v3_latency.sh
```

This writes `artifacts_v3/latency_scalability.csv` with SET latency, CBF-QP
latency, total overhead, active constraints, and infeasible counts for
`N=6,10,20,30,50`.

### Parameter Sensitivity

```bash
bash cloud_v3_sensitivity.sh
```

This runs focused sweeps for `trust_window`, `trust_spectral_eta`,
`trust_mad_lambda`, and `cbf_gamma` on representative attacks. These results
belong in the appendix unless they reveal a major instability. The collector
writes:

```text
artifacts_sensitivity_v3/sensitivity_per_run_summary.csv
artifacts_sensitivity_v3/sensitivity_missing_runs.csv
```

### Public Benchmark Validation

`experiments/configs/public_validation_template.yaml` is a template only. It
intentionally requires a real VMAS or PettingZoo/MPE adapter in
`experiments/rsmarl_exp/public_benchmark.py`. Do not report public-benchmark
claims until that adapter is implemented and validated.

Template entry:

```bash
bash cloud_v3_public_validation_template.sh
```

The script prints the required adapter step and exits. After implementing the
adapter, run it with `RUN=1 WORKERS=4 bash cloud_v3_public_validation_template.sh`.
