# Supplementary material for: Operating-Regime Evaluation of Byzantine-Resilient Multi-Agent Reinforcement Learning for Sensor-Networked Safe Formation Control
Source: Sensors (Basel). 2026 Jul 11;26(14):4408. doi: 10.3390/s26144408 (PMC13418820; doi:10.3390/s26144408)
Supplement: Supplementary file 1 [file sensors-26-04408-s001.zip › File_S1/DATA_DICTIONARY.md]

# RS-MARL File S1 Data Dictionary

## Shared Identifiers

| Column | Definition |
|---|---|
| `run_id` | Unique run identifier used in Review-Audit V2 and selected collector outputs. |
| `method` | Evaluated method or ablation configuration. |
| `attack` | Attack family. Core normalized labels include `adaptive`, `collusive`, `constant`, `random`, `signflip`, and `stealthy`; manifests may use `sign_flip` and `stealthy_subspace`. |
| `ratio` | Requested Byzantine-agent ratio. |
| `seed` | Random seed. Core and canonical blocks use seeds 0-19; the high-seed Review-Audit block uses seeds 0-99. |
| `block` | Review-Audit family identifier. |

## Core and Canonical Performance Fields

| Column | Definition | Direction |
|---|---|---|
| `final_fe` | Final or evaluation-window formation error. | Lower is better. |
| `final_return` | Final or evaluation-window task return. | Higher is better. |
| `final_safety_violations` | Final or evaluation-window safety-violation metric. | Lower is better. |
| `final_precision` | Byzantine-detector precision. | Higher is better. |
| `final_recall` | Byzantine-detector recall. | Higher is better. |
| `final_f1` | Byzantine-detector F1 score. | Higher is better. |
| `n_success` | Number of successful runs in a grouped cell. | Not a performance metric. |
| `<metric>_mean` | Mean across valid seeds. | Metric dependent. |
| `<metric>_std` | Sample standard deviation across valid seeds. | Not directional. |
| `<metric>_ci95` | Reported 95% confidence-interval half-width. | Not directional. |

## Review-Audit V2 Configuration Fields

| Column | Definition |
|---|---|
| `gm` | Adaptive safety-margin gain used in the A-CBF calibration scan. |
| `acbf` | A-CBF mode, such as `static`. |
| `ablate` | Component or pathway disabled for the four-switch audit; `none` denotes the full configuration. |
| `pkt_loss` | Packet-loss setting in the sensor-impairment mini-grid. |
| `obs_noise` | Observation-noise setting in the sensor-impairment mini-grid. |
| `msg_delay` | Message-delay setting in simulation steps. |
| `priority` | Scheduler priority assigned to an audit block. |

## Review-Audit V2 Outcome Fields

| Column | Definition | Direction |
|---|---|---|
| `formation_error_mean` | Mean formation error for a completed run. | Lower is better. |
| `return_mean` | Mean task return for a completed run. | Higher is better. |
| `safety_violations_mean` | Mean safety-violation metric for a completed run. | Lower is better. |
| `detection_precision` | Detector precision for a completed run. | Higher is better. |
| `detection_recall` | Detector recall for a completed run. | Higher is better. |
| `detection_f1` | Detector F1 score for a completed run. | Higher is better. |
| `latency_total_ms_mean` | Mean total execution latency in milliseconds. | Lower is better. |
| `latency_qp_ms_mean` | Mean quadratic-program component latency in milliseconds. | Lower is better. |

## Statistical-Test Fields

| Column | Definition |
|---|---|
| `baseline` or `comparison` | Comparator used against RS-MARL or the full configuration. |
| `metric` | Outcome being tested. |
| `test` | Statistical test used. |
| `n_paired` | Number of matched seeds used in a paired test. |
| `delta` | Difference between the named groups in the direction defined by the file header. |
| `cohens_d` | Standardized mean difference where calculated. |
| `p_value` | Raw p-value. |
| `p_adj_holm` or `p_adjusted_holm` | Holm-adjusted p-value. |
| `significance` | Significance label after the stated correction. |

## Completeness Fields

| Column | Definition |
|---|---|
| `expected_runs` | Expected number of runs for a cell or block. |
| `actual_runs` or `successful_runs` | Number of valid completed runs found. |
| `missing_runs` or `missing_or_invalid_runs` | Expected runs not accepted by the collector. |
| `complete` or `overall_ok` | Completeness decision from the collector. |
| `missing_seeds` | Missing seed identifiers, when applicable. |

## Missing Values

Blank cells or `NaN` values mean that a metric is undefined, not applicable, or unavailable. This is expected for detector metrics in some benign or detector-limited settings. Missing values must not be replaced by zero without applying the metric definition.
