# Supplementary material for: Operating-Regime Evaluation of Byzantine-Resilient Multi-Agent Reinforcement Learning for Sensor-Networked Safe Formation Control
Source: Sensors (Basel). 2026 Jul 11;26(14):4408. doi: 10.3390/s26144408 (PMC13418820; doi:10.3390/s26144408)
Supplement: Supplementary file 1 [file sensors-26-04408-s001.zip › File_S1/environment/SOFTWARE_ENVIRONMENT.md]

# Software Environment

## Evidenced V3 Environment Snapshot

The retained V3 publication environment record identifies the following versions for experiment collection and analysis:

| Software | Version |
|---|---|
| Operating system | Linux x86_64, kernel 5.15.0-119-generic |
| Python | 3.10.12 |
| NumPy | 1.26.4 |
| SciPy | 1.15.3 |
| pandas | 2.3.3 |
| PyTorch | 2.5.1+cpu |
| torch-npu | 2.5.1.post1 |
| Matplotlib | 3.10.9 |
| seaborn | 0.13.2 |
| PyYAML | 6.0.3 |
| OSQP | 1.1.1 |
| Pillow | 12.2.0 |
| joblib | 1.5.3 |
| pytest | 9.0.3 |
| typing_extensions | 4.15.0 |

The associated deployment notes identify Huawei Ascend 910B / CANN 8.2.RC1 as the supported NPU stack. `requirements_v3.txt` records the portable dependency constraints supplied with the experiment package.

## Review-Audit V2 Record

The Review-Audit raw return archive contains the completed run configurations, results, and scheduler logs but does not contain a separate full `pip freeze`. The clean Review-Audit source snapshot and its `requirements.txt` are included under `code/review_audit_v2/`. No additional exact package versions are inferred beyond the retained environment evidence.

## Sanitization

Local package-manager paths, user directories, running-process lists, and machine-specific preflight reports were intentionally excluded from File S1.
