# Supplementary material for: Operating-Regime Evaluation of Byzantine-Resilient Multi-Agent Reinforcement Learning for Sensor-Networked Safe Formation Control
Source: Sensors (Basel). 2026 Jul 11;26(14):4408. doi: 10.3390/s26144408 (PMC13418820; doi:10.3390/s26144408)
Supplement: Supplementary file 1 [file sensors-26-04408-s001.zip › File_S1/EVIDENCE_INVENTORY.csv]

block	formal_runs	expected_runs	successful_runs	missing_or_invalid	complete_cells	total_cells	seed_count	formal_role	processed_path
core_matched_matrix	3000	3000	3000	0	150	150	20	primary method comparison	processed_data/core_3000
benign_control	100	100	100	0	5	5	20	nominal-regime audit	processed_data/canonical_580/benign_100
canonical_component_ablation	480	480	480	0	24	24	20	first-pass mechanism audit	processed_data/canonical_580/ablation_480
review_v2_acbf_calibration	700	700	700	0			20	A-CBF margin-gain audit	processed_data/review_audit_v2_2380
review_v2_four_switch_ablation	600	600	600	0			20	separable pathway audit	processed_data/review_audit_v2_2380
review_v2_sensor_impairment	480	480	480	0			10	bounded external-validity audit	processed_data/review_audit_v2_2380
review_v2_key_domain_n100	600	600	600	0			100	high-seed confirmation	processed_data/review_audit_v2_2380
TOTAL	5960	5960	5960	0				formal manuscript evidence
