# Supplementary material for: Operating-Regime Evaluation of Byzantine-Resilient Multi-Agent Reinforcement Learning for Sensor-Networked Safe Formation Control
Source: Sensors (Basel). 2026 Jul 11;26(14):4408. doi: 10.3390/s26144408 (PMC13418820; doi:10.3390/s26144408)
Supplement: Supplementary file 1 [file sensors-26-04408-s001.zip › File_S1/figure_source_data/canonical_580/ablation_significance_tests.csv]

attack	ratio	comparison	metric	test	n_used	rs_mean	comparator_mean	delta_rs_minus_comparator	statistic	p_value	p_adjusted_holm	significance
adaptive	0.1	RS-MARL vs RS-MARL-no-SET	final_fe	wilcoxon_paired	20	21.59031403541565	22.892779273986815	-1.302465238571166	103.0	0.956329345703125	1.0	ns
adaptive	0.1	RS-MARL vs RS-MARL-no-SET	final_return	wilcoxon_paired	20	-5086.325488281252	-5372.539157714844	286.21366943359226	102.0	0.9272785186767578	1.0	ns
adaptive	0.1	RS-MARL vs RS-MARL-no-SET	final_safety_violations	wilcoxon_paired	20	7.08	8.659999999999998	-1.5799999999999983	55.0	0.1840836935496422	1.0	ns
adaptive	0.1	RS-MARL vs RS-MARL-no-TWCC	final_fe	wilcoxon_paired	20	21.59031403541565	22.892779273986815	-1.302465238571166	103.0	0.956329345703125	1.0	ns
adaptive	0.1	RS-MARL vs RS-MARL-no-TWCC	final_return	wilcoxon_paired	20	-5086.325488281252	-5372.539157714844	286.21366943359226	102.0	0.9272785186767578	1.0	ns
adaptive	0.1	RS-MARL vs RS-MARL-no-TWCC	final_safety_violations	wilcoxon_paired	20	7.08	8.659999999999998	-1.5799999999999983	55.0	0.1840836935496422	1.0	ns
adaptive	0.1	RS-MARL vs RS-MARL-no-A-CBF	final_fe	wilcoxon_paired	20	21.59031403541565	15.174798808097838	6.4155152273178135	47.0	0.0295753479003906	1.0	ns
adaptive	0.1	RS-MARL vs RS-MARL-no-A-CBF	final_return	wilcoxon_paired	20	-5086.325488281252	-4815.036413574218	-271.28907470703325	82.0	0.409097671508789	1.0	ns
adaptive	0.1	RS-MARL vs RS-MARL-no-A-CBF	final_safety_violations	wilcoxon_paired	20	7.08	7.83	-0.75	83.0	0.4114239954629041	1.0	ns
adaptive	0.3	RS-MARL vs RS-MARL-no-SET	final_fe	wilcoxon_paired	20	29.15597600460053	22.204908037185668	6.951067967414861	69.0	0.1893482208251953	1.0	ns
adaptive	0.3	RS-MARL vs RS-MARL-no-SET	final_return	wilcoxon_paired	20	-5895.715947265625	-5288.852807617188	-606.863139648437	84.0	0.4523754119873047	1.0	ns
adaptive	0.3	RS-MARL vs RS-MARL-no-SET	final_safety_violations	wilcoxon_paired	20	8.889999999999997	8.34	0.5499999999999972	73.0	0.3759797524564171	1.0	ns
adaptive	0.3	RS-MARL vs RS-MARL-no-TWCC	final_fe	wilcoxon_paired	20	29.15597600460053	22.204908037185668	6.951067967414861	69.0	0.1893482208251953	1.0	ns
adaptive	0.3	RS-MARL vs RS-MARL-no-TWCC	final_return	wilcoxon_paired	20	-5895.715947265625	-5288.852807617188	-606.863139648437	84.0	0.4523754119873047	1.0	ns
adaptive	0.3	RS-MARL vs RS-MARL-no-TWCC	final_safety_violations	wilcoxon_paired	20	8.889999999999997	8.34	0.5499999999999972	73.0	0.3759797524564171	1.0	ns
adaptive	0.3	RS-MARL vs RS-MARL-no-A-CBF	final_fe	wilcoxon_paired	20	29.15597600460053	16.528836646080016	12.627139358520513	43.0	0.0192337036132812	0.9809188842773438	ns
adaptive	0.3	RS-MARL vs RS-MARL-no-A-CBF	final_return	wilcoxon_paired	20	-5895.715947265625	-4897.183049316407	-998.5328979492178	73.0	0.2454872131347656	1.0	ns
adaptive	0.3	RS-MARL vs RS-MARL-no-A-CBF	final_safety_violations	wilcoxon_paired	20	8.889999999999997	7.909999999999999	0.9799999999999978	83.5	0.4219734553234191	1.0	ns
collusive	0.1	RS-MARL vs RS-MARL-no-SET	final_fe	wilcoxon_paired	20	22.88905718803405	27.14862551212311	-4.259568324089056	73.0	0.2454872131347656	1.0	ns
collusive	0.1	RS-MARL vs RS-MARL-no-SET	final_return	wilcoxon_paired	20	-5351.530861816406	-5655.239846191407	303.7089843750009	84.0	0.4523754119873047	1.0	ns
collusive	0.1	RS-MARL vs RS-MARL-no-SET	final_safety_violations	wilcoxon_paired	20	8.34	9.279999999999998	-0.9399999999999976	98.5	0.8082342131571408	1.0	ns
collusive	0.1	RS-MARL vs RS-MARL-no-TWCC	final_fe	wilcoxon_paired	20	22.88905718803405	27.14862551212311	-4.259568324089056	73.0	0.2454872131347656	1.0	ns
collusive	0.1	RS-MARL vs RS-MARL-no-TWCC	final_return	wilcoxon_paired	20	-5351.530861816406	-5655.239846191407	303.7089843750009	84.0	0.4523754119873047	1.0	ns
collusive	0.1	RS-MARL vs RS-MARL-no-TWCC	final_safety_violations	wilcoxon_paired	20	8.34	9.279999999999998	-0.9399999999999976	98.5	0.8082342131571408	1.0	ns
collusive	0.1	RS-MARL vs RS-MARL-no-A-CBF	final_fe	wilcoxon_paired	20	22.88905718803405	15.263766746520997	7.62529044151306	39.0	0.0120792388916015	0.6522789001464844	ns
collusive	0.1	RS-MARL vs RS-MARL-no-A-CBF	final_return	wilcoxon_paired	20	-5351.530861816406	-4817.040930175781	-534.4899316406254	66.0	0.1536464691162109	1.0	ns
collusive	0.1	RS-MARL vs RS-MARL-no-A-CBF	final_safety_violations	wilcoxon_paired	20	8.34	8.04	0.3000000000000007	88.5	0.5377600262062954	1.0	ns
collusive	0.3	RS-MARL vs RS-MARL-no-SET	final_fe	wilcoxon_paired	20	23.454263596534734	27.964169497489934	-4.5099059009552	92.0	0.6476554870605469	1.0	ns
collusive	0.3	RS-MARL vs RS-MARL-no-SET	final_return	wilcoxon_paired	20	-5452.714047851563	-5696.099821777343	243.3857739257801	98.0	0.8123550415039062	1.0	ns
collusive	0.3	RS-MARL vs RS-MARL-no-SET	final_safety_violations	wilcoxon_paired	20	9.429999999999998	8.190000000000001	1.2399999999999969	69.0	0.1789182527836226	1.0	ns
collusive	0.3	RS-MARL vs RS-MARL-no-TWCC	final_fe	wilcoxon_paired	20	23.454263596534734	27.964169497489934	-4.5099059009552	92.0	0.6476554870605469	1.0	ns
collusive	0.3	RS-MARL vs RS-MARL-no-TWCC	final_return	wilcoxon_paired	20	-5452.714047851563	-5696.099821777343	243.3857739257801	98.0	0.8123550415039062	1.0	ns
collusive	0.3	RS-MARL vs RS-MARL-no-TWCC	final_safety_violations	wilcoxon_paired	20	9.429999999999998	8.190000000000001	1.2399999999999969	69.0	0.1789182527836226	1.0	ns
collusive	0.3	RS-MARL vs RS-MARL-no-A-CBF	final_fe	wilcoxon_paired	20	23.454263596534734	16.251246833801268	7.203016762733466	59.0	0.0896949768066406	1.0	ns
collusive	0.3	RS-MARL vs RS-MARL-no-A-CBF	final_return	wilcoxon_paired	20	-5452.714047851563	-4978.140012207032	-474.5740356445313	81.0	0.388376235961914	1.0	ns
collusive	0.3	RS-MARL vs RS-MARL-no-A-CBF	final_safety_violations	wilcoxon_paired	20	9.429999999999998	8.56	0.8699999999999974	90.5	0.5882519814791813	1.0	ns
constant	0.1	RS-MARL vs RS-MARL-no-SET	final_fe	wilcoxon_paired	20	23.04672580718994	28.449391837120054	-5.4026660299301135	84.0	0.4523754119873047	1.0	ns
constant	0.1	RS-MARL vs RS-MARL-no-SET	final_return	wilcoxon_paired	20	-5186.471118164062	-5800.355383300781	613.8842651367186	75.0	0.2773551940917969	1.0	ns
constant	0.1	RS-MARL vs RS-MARL-no-SET	final_safety_violations	wilcoxon_paired	20	8.59	9.52	-0.9299999999999996	72.0	0.3546693953152456	1.0	ns
constant	0.1	RS-MARL vs RS-MARL-no-TWCC	final_fe	wilcoxon_paired	20	23.04672580718994	28.449391837120054	-5.4026660299301135	84.0	0.4523754119873047	1.0	ns
constant	0.1	RS-MARL vs RS-MARL-no-TWCC	final_return	wilcoxon_paired	20	-5186.471118164062	-5800.355383300781	613.8842651367186	75.0	0.2773551940917969	1.0	ns
constant	0.1	RS-MARL vs RS-MARL-no-TWCC	final_safety_violations	wilcoxon_paired	20	8.59	9.52	-0.9299999999999996	72.0	0.3546693953152456	1.0	ns
constant	0.1	RS-MARL vs RS-MARL-no-A-CBF	final_fe	wilcoxon_paired	20	23.04672580718994	15.789984431266785	7.256741375923157	40.0	0.0136165618896484	0.7216777801513672	ns
constant	0.1	RS-MARL vs RS-MARL-no-A-CBF	final_return	wilcoxon_paired	20	-5186.471118164062	-4821.655354003907	-364.8157641601556	85.0	0.4749050140380859	1.0	ns
constant	0.1	RS-MARL vs RS-MARL-no-A-CBF	final_safety_violations	wilcoxon_paired	20	8.59	7.77	0.8199999999999994	95.5	0.7227977438837032	1.0	ns
constant	0.3	RS-MARL vs RS-MARL-no-SET	final_fe	wilcoxon_paired	20	22.81040124893188	25.208457560539248	-2.398056311607366	97.0	0.7841262817382812	1.0	ns
constant	0.3	RS-MARL vs RS-MARL-no-SET	final_return	wilcoxon_paired	20	-5310.244909667968	-5510.904260253907	200.65935058593823	81.0	0.388376235961914	1.0	ns
constant	0.3	RS-MARL vs RS-MARL-no-SET	final_safety_violations	wilcoxon_paired	20	8.690000000000001	9.38	-0.6899999999999995	68.0	0.1668140630640329	1.0	ns
constant	0.3	RS-MARL vs RS-MARL-no-TWCC	final_fe	wilcoxon_paired	20	22.81040124893188	25.208457560539248	-2.398056311607366	97.0	0.7841262817382812	1.0	ns
constant	0.3	RS-MARL vs RS-MARL-no-TWCC	final_return	wilcoxon_paired	20	-5310.244909667968	-5510.904260253907	200.65935058593823	81.0	0.388376235961914	1.0	ns
constant	0.3	RS-MARL vs RS-MARL-no-TWCC	final_safety_violations	wilcoxon_paired	20	8.690000000000001	9.38	-0.6899999999999995	68.0	0.1668140630640329	1.0	ns
constant	0.3	RS-MARL vs RS-MARL-no-A-CBF	final_fe	wilcoxon_paired	20	22.81040124893188	16.182672209739685	6.627729039192197	40.0	0.0136165618896484	0.7216777801513672	ns
constant	0.3	RS-MARL vs RS-MARL-no-A-CBF	final_return	wilcoxon_paired	20	-5310.244909667968	-4921.621960449219	-388.6229492187495	81.0	0.388376235961914	1.0	ns
constant	0.3	RS-MARL vs RS-MARL-no-A-CBF	final_safety_violations	wilcoxon_paired	20	8.690000000000001	7.439999999999999	1.2500000000000018	83.5	0.4219734553234191	1.0	ns
