# Supplementary material for: Operating-Regime Evaluation of Byzantine-Resilient Multi-Agent Reinforcement Learning for Sensor-Networked Safe Formation Control
Source: Sensors (Basel). 2026 Jul 11;26(14):4408. doi: 10.3390/s26144408 (PMC13418820; doi:10.3390/s26144408)
Supplement: Supplementary file 1 [file sensors-26-04408-s001.zip › File_S1/figure_source_data/core/core_comparison_table.csv]

method	attack	ratio	n_success	final_fe_mean	final_fe_ci95	final_return_mean	final_return_ci95	final_safety_violations_mean	final_safety_violations_ci95	final_f1_mean	final_precision_mean	final_recall_mean
MAPPO	adaptive	0.05	20	15.29226923942566	2.3320842074710404	-4746.198603515625	297.854450223889	7.6	1.5102174112662723			0.0
MAPPO	adaptive	0.1	20	15.570872068405151	2.166102288621472	-4818.720488281249	296.563520734547	7.88	1.4587768373095058			0.0
MAPPO	adaptive	0.2	20	16.096635484695433	2.435257281705447	-4819.61306640625	323.5339693870323	7.709999999999999	1.792909633668397			0.0
MAPPO	adaptive	0.3	20	16.32114939212799	2.556134913537855	-4877.787175292969	312.5067796545981	7.77	1.684927126905341			0.0
MAPPO	adaptive	0.33	20	15.683566012382508	2.2224478126970744	-4775.5492016601565	287.362581374648	7.6	1.8170585773106889			0.0
MAPPO-CWMed	adaptive	0.05	20	15.464778733253478	2.2603229020544844	-4759.939621582032	304.07671995253145	7.859999999999999	1.6306369074019254			0.0
MAPPO-CWMed	adaptive	0.1	20	16.196935567855835	2.3177648432098032	-4882.028806152344	307.5842982700867	8.18	1.8165255629588009			0.0
MAPPO-CWMed	adaptive	0.2	20	16.29805239200592	1.9993868927709508	-4825.103759765625	300.06023256398254	7.82	1.689197970579981			0.0
MAPPO-CWMed	adaptive	0.3	20	16.217425999641417	2.1428100197979068	-4772.241733398438	303.7853474630699	7.85	1.555900169213877			0.0
MAPPO-CWMed	adaptive	0.33	20	14.949702196121216	2.1862748541722983	-4750.551105957032	292.3753592873654	7.94	1.8056279407721705			0.0
MAPPO-Krum	adaptive	0.05	20	16.82348804950714	2.44876699814866	-4944.373642578125	287.79266675553964	8.65	1.6552728979778948			0.0
MAPPO-Krum	adaptive	0.1	20	16.54475012779236	2.4330608348706684	-4814.308186035157	279.26871007298183	8.05	1.428261418333564			0.0
MAPPO-Krum	adaptive	0.2	20	16.930839385986328	2.456756238811188	-4949.852541503906	268.6691394209159	8.53	1.446356220836454			0.0
MAPPO-Krum	adaptive	0.3	20	15.782531628608703	2.164603317289701	-4810.181433105468	232.35480546309836	7.290000000000001	1.1385155777617912			0.0
MAPPO-Krum	adaptive	0.33	20	15.897894582748412	2.103611125610076	-4821.286274414063	246.8347942436498	7.58	1.5974384972074784			0.0
RS-MARL	adaptive	0.05	20	23.838202009201048	6.3880417927127215	-5500.786701660157	621.711136035002	8.86	1.96955091225952	0.1818181818181818	1.0	0.01
RS-MARL	adaptive	0.1	20	21.59031403541565	4.848458936353393	-5086.32548828125	454.711132775949	7.08	1.7220466746362892	0.125	1.0	0.0033333333333333
RS-MARL	adaptive	0.2	20	20.45432532310486	5.484011734744881	-4961.199299316407	516.7578083004508	6.590000000000001	1.7436218712498437	0.064516129032258	1.0	0.0033333333333333
RS-MARL	adaptive	0.3	20	29.155976004600525	10.53679263059361	-5895.715947265625	1013.7354976782204	8.889999999999999	2.3524490714368054	0.0504162812210915	0.8571428571428571	0.0077777777777777
RS-MARL	adaptive	0.33	20	28.07030291557312	12.47509021714809	-5815.692648925781	1060.021470663719	8.84	2.446827148638344	0.068092793948808	0.9044117647058824	0.015
Safe-MAPPO	adaptive	0.05	20	30.66204505443573	9.423414881372322	-5929.234128417969	922.557369779668	10.35	2.672776578099973			0.0
Safe-MAPPO	adaptive	0.1	20	22.89277927398681	7.924101590881829	-5372.539157714844	705.7674958506176	8.66	2.3757824724117027			0.0
Safe-MAPPO	adaptive	0.2	20	22.414444687366487	8.490709843542213	-5084.060207519531	744.6058906280264	7.029999999999999	1.598700926813048			0.0
Safe-MAPPO	adaptive	0.3	20	22.204908037185668	6.245332097394216	-5288.852807617188	634.2343058379977	8.34	2.319805460524388			0.0
Safe-MAPPO	adaptive	0.33	20	24.81257532119751	5.359274569606281	-5604.2860742187495	582.9578036491374	9.37	2.697061852795985			0.0
MAPPO	collusive	0.05	20	16.09817974090576	2.1583122998981663	-4929.316506347656	327.0209989676635	8.870000000000001	1.6990989093704505			0.0
MAPPO	collusive	0.1	20	16.564170112609865	2.4330026634148822	-4969.408647460938	384.4521727624399	8.61	2.0282335837608367			0.0
MAPPO	collusive	0.2	20	16.501838908195495	2.4690935756869847	-4901.136696777344	351.4804948412691	7.959999999999999	1.7202247994354312			0.0
MAPPO	collusive	0.3	20	16.388871936798097	3.274646358965308	-5055.427546386719	431.27884176582455	8.73	1.9453275028724577			0.0
MAPPO	collusive	0.33	20	15.892017555236816	2.517048952256856	-4912.287907714844	351.00461757428985	8.43	1.774242812914147			0.0
MAPPO-CWMed	collusive	0.05	20	15.631278457641605	2.2717096267043466	-4861.221462402344	338.40364246533994	7.790000000000001	1.6980672849065754			0.0
MAPPO-CWMed	collusive	0.1	20	15.87526442050934	2.0316700174506623	-4909.87876953125	383.6763376062732	7.57	1.6755961559443031			0.0
MAPPO-CWMed	collusive	0.2	20	16.043939685821535	2.5312491513117568	-4903.50984375	352.801060645442	8.3	1.8057300921606183			0.0
MAPPO-CWMed	collusive	0.3	20	15.56402063369751	2.190074073545441	-4887.845556640625	279.7907265015101	8.57	1.5865401361080516			0.0
MAPPO-CWMed	collusive	0.33	20	15.64337013244629	2.65372599174092	-4937.586416015625	328.3533152472436	8.35	1.7484813041077272			0.0
MAPPO-Krum	collusive	0.05	20	16.497953572273254	2.7692004782361264	-4958.721572265625	340.438608002753	8.290000000000001	1.478269035925565			0.0
MAPPO-Krum	collusive	0.1	20	15.660122947692871	2.713978514906446	-4931.16041015625	346.3711578923882	8.120000000000001	1.431655509595558			0.0
MAPPO-Krum	collusive	0.2	20	16.64853011608124	2.857881008841402	-4993.47412109375	388.02613908845575	8.5	1.6737306071645517			0.0
MAPPO-Krum	collusive	0.3	20	16.789494967460634	3.171800024428854	-5055.032556152344	411.0322348611261	8.61	1.8082756261389723			0.0
MAPPO-Krum	collusive	0.33	20	17.0584090423584	3.2405327586659163	-5096.749760742187	389.4773535058877	9.01	1.806234379958292			0.0
RS-MARL	collusive	0.05	20	21.76181776046753	3.954550842568677	-5056.312319335937	398.44537093989686	8.27	1.9108880678947051	0.9949874686716792	0.9954545454545456	0.995
RS-MARL	collusive	0.1	20	22.88905718803406	5.54694913829451	-5351.530861816406	566.0206636443858	8.34	1.7580090589535131	1.0	1.0	1.0
RS-MARL	collusive	0.2	20	24.950819301605225	9.306998480248438	-5506.394140625	872.7531795396692	8.33	1.7491141478582095	0.9946070878274268	0.9916666666666666	0.9983333333333334
RS-MARL	collusive	0.3	20	23.45426359653473	5.960904982666997	-5452.714047851563	625.8392274870897	9.43	2.17879364847886	0.9960546475995914	1.0	0.9922222222222222
RS-MARL	collusive	0.33	20	31.251861371994018	13.737807830161469	-5953.361059570312	1117.1070680403686	8.129999999999999	1.9884656151330653	0.9892048901397608	0.9990196078431371	0.98
Safe-MAPPO	collusive	0.05	20	28.94437342643738	11.86655941770391	-6035.243654785156	1087.3091592351464	9.74	2.7343882537512774			0.0
Safe-MAPPO	collusive	0.1	20	27.148625512123107	7.776786567965321	-5655.239846191406	758.7592830928628	9.28	2.1082587011546527			0.0
Safe-MAPPO	collusive	0.2	20	29.14383114814758	9.10860514277002	-5835.585380859375	862.5835393481461	9.4	2.283926455624291			0.0
Safe-MAPPO	collusive	0.3	20	27.964169497489927	11.541546346796885	-5696.099821777343	1065.9903136781536	8.190000000000001	1.867982696989304			0.0
Safe-MAPPO	collusive	0.33	20	28.04273986339569	12.391532097348616	-5788.205007324219	1027.0151788147805	7.88	1.7083352516050994			0.0
MAPPO	constant	0.05	20	14.95285397052765	2.147915533953262	-4799.665771484375	318.1344156796511	8.11	1.6773015557712585			0.0
MAPPO	constant	0.1	20	15.80717370033264	2.127426745857605	-4800.447690429688	307.18797372533777	7.890000000000001	1.6389228786437104			0.0
MAPPO	constant	0.2	20	14.750373916625978	2.219514937851669	-4743.480004882813	349.27266063873344	7.640000000000001	1.6011004008628384			0.0
MAPPO	constant	0.3	20	15.775854930877683	2.285188587929292	-4817.2833984375	277.9067816925857	8.01	1.61340153829131			0.0
MAPPO	constant	0.33	20	16.278123860359194	2.3722061599508257	-4845.748205566406	303.6626142136716	8.11	1.6612794014227654			0.0
MAPPO-CWMed	constant	0.05	20	16.24687093257904	1.99951479140111	-4852.916901855469	276.6904306225905	8.14	1.8537649557814857			0.0
MAPPO-CWMed	constant	0.1	20	15.321428413391112	1.9198237434084997	-4825.958679199219	274.1965808352033	8.03	1.6190507505957283			0.0
MAPPO-CWMed	constant	0.2	20	15.06196454524994	2.023069921310143	-4675.549729003907	322.6349804709496	7.1	1.4565940566019688			0.0
MAPPO-CWMed	constant	0.3	20	15.883086285591125	2.1941962278225318	-4914.919797363282	320.49093152043537	8.14	1.817337712914355			0.0
MAPPO-CWMed	constant	0.33	20	16.328588485717773	2.2654309733705924	-4860.603295898438	292.906924779924	8.0	1.5588980885156145			0.0
MAPPO-Krum	constant	0.05	20	16.76205099582672	2.9795371693887542	-5017.948659667969	349.7336142886957	9.22	1.6627845701929556			0.0
MAPPO-Krum	constant	0.1	20	16.79125505924225	2.68641728026142	-4928.082917480469	318.42808016707687	8.28	1.649279468997093			0.0
MAPPO-Krum	constant	0.2	20	16.426106700897215	2.3480978016316123	-4881.928322753906	270.3225215031724	8.190000000000001	1.3277359850234616			0.0
MAPPO-Krum	constant	0.3	20	15.863102436065674	2.1712126505156606	-4768.510568847656	273.66339364408066	7.94	1.308010039736486			0.0
MAPPO-Krum	constant	0.33	20	16.546812653541565	2.382747014565429	-4927.7464453125	329.71149558510564	8.33	1.5874118535405743			0.0
RS-MARL	constant	0.05	20	28.43455119609833	8.932151229833892	-5912.819138183594	804.4563745367452	9.59	2.070535421528052			0.0
RS-MARL	constant	0.1	20	23.04672580718994	4.773496396534953	-5186.471118164062	527.8542010993916	8.59	2.004449078577601			0.0
RS-MARL	constant	0.2	20	24.02012634754181	6.6126968950522205	-5458.365390625	693.9017026952104	8.34	2.1514949896968973			0.0
RS-MARL	constant	0.3	20	22.810401248931885	5.032798185812961	-5310.244909667968	536.210257803057	8.690000000000001	2.0732062340538664			0.0
RS-MARL	constant	0.33	20	23.16801487922668	6.159284099181418	-5292.012133789062	586.6145156372029	8.379999999999999	2.1009185937048342			0.0
Safe-MAPPO	constant	0.05	20	27.1815589761734	6.622580423187678	-5769.419645996093	688.5756126778704	10.19	2.338884452100711			0.0
Safe-MAPPO	constant	0.1	20	28.449391837120054	11.995136871417738	-5800.355383300781	1012.5404786871612	9.52	2.1076024202194623			0.0
Safe-MAPPO	constant	0.2	20	22.419480552673345	5.256379508029451	-5177.322431640625	498.56226870963945	7.49	1.5984701570309032			0.0
Safe-MAPPO	constant	0.3	20	25.208457560539244	5.593629697414318	-5510.904260253907	523.5131394001818	9.38	2.107493020194461			0.0
Safe-MAPPO	constant	0.33	20	24.117284994125367	5.82806052135216	-5362.790478515625	697.4482828473839	8.4	2.3868010235914783			0.0
MAPPO	random	0.05	20	15.794440455436703	2.1957622552074008	-4811.147456054688	307.2129529485002	7.99	1.7391201100895026			0.0
MAPPO	random	0.1	20	15.972253732681272	2.231780816708154	-4911.7130834960935	368.0494955950108	8.120000000000001	1.766461137209215			0.0
MAPPO	random	0.2	20	16.478276834487914	2.3499638346328737	-4923.188254394531	322.0009725188378	8.209999999999999	1.7029483960902028			0.0
MAPPO	random	0.3	20	16.47468255519867	2.613599858696887	-4887.641335449219	380.0410539621647	8.15	1.836966351038684			0.0
MAPPO	random	0.33	20	16.62509958744049	2.8179344891553693	-4944.696418457032	390.4114794849523	8.25	1.895040158342865			0.0
MAPPO-CWMed	random	0.05	20	15.849776067733766	2.1659066472161355	-4842.744934082031	321.97730725044875	7.65	1.7587367999351216			0.0
MAPPO-CWMed	random	0.1	20	15.067924857139587	2.2328785015883272	-4798.766733398437	313.8417938081393	7.45	1.5523395825148254			0.0
MAPPO-CWMed	random	0.2	20	15.821735863685609	2.223073594639738	-4835.469892578125	321.1706211274748	7.67	1.5375350174950255			0.0
MAPPO-CWMed	random	0.3	20	15.203397250175476	1.981520571476208	-4761.929392089844	291.3315070198534	7.9	1.738596355600922			0.0
MAPPO-CWMed	random	0.33	20	16.052276282310483	2.75457430774147	-4941.0478002929685	351.5260675085093	7.720000000000001	1.6703935949148747			0.0
MAPPO-Krum	random	0.05	20	17.146521153450013	2.619887667459889	-4972.255278320312	309.2289795725666	8.629999999999999	1.4514484238312664			0.0
MAPPO-Krum	random	0.1	20	17.072716493606567	2.429833432053923	-4919.626752929687	301.26229485730767	8.14	1.37905718675035			0.0
MAPPO-Krum	random	0.2	20	16.496474905014036	2.457680233982396	-4942.415253906251	272.6561803306869	8.11	1.438427680783039			0.0
MAPPO-Krum	random	0.3	20	16.119351434707642	2.623657080965788	-4970.374240722656	312.32802533104007	8.07	1.5124371369727296			0.0
MAPPO-Krum	random	0.33	20	17.16087400436401	2.9680958408621425	-5035.689931640625	332.6587867916519	8.72	1.5563520770625086			0.0
RS-MARL	random	0.05	20	22.49970412731171	4.786946813521571	-5129.629150390625	500.1070774882398	8.08	2.113937934617638	0.9428006775832862	0.8943473193473194	1.0
RS-MARL	random	0.1	20	24.622733807563783	7.425741293134703	-5427.736208496093	641.8609517676776	8.370000000000001	2.1020980237610787	0.9887096774193548	0.978125	1.0
RS-MARL	random	0.2	20	26.73467068195343	8.803669741461016	-5603.058049316406	900.9845566147832	9.25	2.3215491020697616	1.0	1.0	1.0
RS-MARL	random	0.3	20	24.130074858665463	5.556816510155818	-5205.117639160157	543.7852627646511	8.23	1.8239672692357336	1.0	1.0	1.0
RS-MARL	random	0.33	20	36.29065450191498	16.795724963771637	-6364.793879394531	1465.530850673671	9.68	2.2410023309423286	0.9985245583381868	0.9970965309200602	1.0
Safe-MAPPO	random	0.05	20	22.146328592300414	5.750477466064332	-5210.413474121094	600.426326171088	8.790000000000001	2.26740657051922			0.0
Safe-MAPPO	random	0.1	20	27.77797162055969	10.864191718573226	-5607.653024902344	1005.5801472081096	8.47	2.13561340552102			0.0
Safe-MAPPO	random	0.2	20	31.390711936950687	13.138025605600788	-6108.88876953125	1224.1620664084744	9.46	2.574388240628672			0.0
Safe-MAPPO	random	0.3	20	21.91741144657135	4.381208229732097	-5042.62041015625	497.368242729055	7.57	1.9152268648122504			0.0
Safe-MAPPO	random	0.33	20	28.355990242958068	11.764772931375978	-5871.430205078124	983.1741565356368	9.63	2.4291753522848025			0.0
MAPPO	signflip	0.05	20	15.331008186340332	2.35900602265225	-4802.5424291992185	331.31080277953345	8.11	1.7952229171718617			0.0
MAPPO	signflip	0.1	20	16.620131187438965	2.80566856501941	-5099.144377441406	413.3072705144827	9.4	2.3354365614861234			0.0
MAPPO	signflip	0.2	20	16.09907602310181	2.215722060034269	-4850.443701171875	301.91312344659394	8.129999999999999	1.6255883193928304			0.0
MAPPO	signflip	0.3	20	15.470066862106323	2.073831026410578	-4750.694553222656	307.0442528204308	7.979999999999999	1.446236657291049			0.0
MAPPO	signflip	0.33	20	15.981560311317445	2.313940268455088	-4820.858046875	342.7104334703858	8.17	1.9031502276600347			0.0
MAPPO-CWMed	signflip	0.05	20	15.615551171302794	2.3772798938961004	-4785.169672851563	372.958729599325	7.840000000000001	1.7854676159726437			0.0
MAPPO-CWMed	signflip	0.1	20	15.92446858882904	2.742681034210589	-4940.196494140625	452.8932187440728	8.16	2.2007627904528517			0.0
MAPPO-CWMed	signflip	0.2	20	15.39595181941986	2.1720835118472297	-4771.1851171875005	285.99403171327225	8.11	2.012255712820008			0.0
MAPPO-CWMed	signflip	0.3	20	15.97452914237976	2.0979471317297125	-4825.189379882812	282.20848957176173	8.08	1.6750800680909914			0.0
MAPPO-CWMed	signflip	0.33	20	15.782874517440796	2.310943872568468	-4841.3826953125	314.3516301326415	8.27	1.778137088521114			0.0
MAPPO-Krum	signflip	0.05	20	16.703969373703003	2.495910022760496	-4943.794506835938	300.0400889591768	8.65	1.6197911029039236			0.0
MAPPO-Krum	signflip	0.1	20	16.716136832237243	2.3976713924010604	-4936.433435058594	272.6504681097244	7.92	1.4332650883981404			0.0
MAPPO-Krum	signflip	0.2	20	15.021733145713808	2.4998552889964487	-4804.879340820313	265.8819545016387	7.83	1.4457184343315483			0.0
MAPPO-Krum	signflip	0.3	20	16.12518651008606	2.6384781581104275	-4881.521862792969	325.3691581984866	7.99	1.593269000276537			0.0
MAPPO-Krum	signflip	0.33	20	15.92954309940338	2.493594590644723	-4888.37318359375	307.01865459874773	8.0	1.755095077489809			0.0
RS-MARL	signflip	0.05	20	21.278941373825077	5.031631625776395	-5057.645971679687	484.1934938225119	7.290000000000001	1.9010167999844096		0.0	0.0
RS-MARL	signflip	0.1	20	25.04380744934082	6.6212090609020775	-5363.152199707031	722.1699519412001	8.4	2.365258531932765			0.0
RS-MARL	signflip	0.2	20	30.231025929450983	12.76536938525107	-5842.171708984375	1135.130214473492	9.01	2.2082669784941285	0.1302972802024035	0.6190476190476191	0.0099999999999999
RS-MARL	signflip	0.3	20	23.045843677520757	6.251276599092396	-5255.699130859375	705.6475198949582	8.53	2.274472974487582			0.0
RS-MARL	signflip	0.33	20	25.03720731735229	6.971270477227882	-5578.523581542969	700.1388124323781	8.67	2.1384185834517244			0.0
Safe-MAPPO	signflip	0.05	20	25.328086762428285	7.0719260295301245	-5571.297326660157	672.1742183672806	8.9	2.141483885195344			0.0
Safe-MAPPO	signflip	0.1	20	26.75582597732544	11.706631008259386	-5523.475068359376	1060.2839802597366	8.23	2.2465255992123963			0.0
Safe-MAPPO	signflip	0.2	20	27.34033459663391	8.281644330382147	-5682.378056640625	837.7005364717929	9.42	2.622446121296821			0.0
Safe-MAPPO	signflip	0.3	20	23.92150529384613	12.026763924260704	-5200.8710424804685	969.5722958384775	6.25	1.4443143126606222			0.0
Safe-MAPPO	signflip	0.33	20	27.43764533996582	9.659007972255358	-5800.925178222656	945.2012819636892	9.02	2.394497321700928			0.0
MAPPO	stealthy	0.05	20	16.318950028419493	2.338205042301757	-4921.728088378906	333.64945805754576	8.620000000000001	1.8497307504539544			0.0
MAPPO	stealthy	0.1	20	15.772698111534115	2.36684621652997	-4867.479973144531	356.8881858116936	8.1	1.6939957539056822			0.0
MAPPO	stealthy	0.2	20	15.893531217575074	2.2847725346462515	-4756.038159179688	339.3092050201317	7.5	1.5912489818276925			0.0
MAPPO	stealthy	0.3	20	16.25581114768982	2.5639871118613224	-4855.552878417969	350.24583764931464	8.18	1.914654947726195			0.0
MAPPO	stealthy	0.33	20	16.191918597221374	2.6181343728215936	-4912.321762695313	296.8982516028762	7.99	1.8632864399984528			0.0
MAPPO-CWMed	stealthy	0.05	20	15.817438478469848	2.2110996822395173	-4802.443234863282	320.1325828724278	7.720000000000001	1.721778872716465			0.0
MAPPO-CWMed	stealthy	0.1	20	15.347855100631714	2.454224143302325	-4813.786730957031	353.0481071178802	7.83	1.7454193246707328			0.0
MAPPO-CWMed	stealthy	0.2	20	16.639822316169738	2.478797022505886	-4893.341740722656	326.3015871818942	8.39	1.73167993310262			0.0
MAPPO-CWMed	stealthy	0.3	20	15.669464454650878	2.1767108968755973	-4857.343488769531	296.2421536505273	8.17	1.7268266277815694			0.0
MAPPO-CWMed	stealthy	0.33	20	15.785317115783691	2.567340693531312	-4814.288596191406	309.9505788774463	7.640000000000001	1.7035237153673788			0.0
MAPPO-Krum	stealthy	0.05	20	16.622716856002807	2.593069027664834	-4924.07607421875	318.80359349473986	8.45	1.4427170610659297			0.0
MAPPO-Krum	stealthy	0.1	20	16.07148777961731	2.14991288333236	-4842.615185546875	205.8644040211869	7.840000000000001	1.3312478205593747			0.0
MAPPO-Krum	stealthy	0.2	20	16.348046059608457	2.6707517365782816	-5057.201445312499	311.2450579927354	8.860000000000001	1.7238398743357293			0.0
MAPPO-Krum	stealthy	0.3	20	16.324315705299377	2.9233460542280443	-5031.537697753906	367.2732323223988	8.33	1.6352046750522			0.0
MAPPO-Krum	stealthy	0.33	20	17.112096457481385	3.0987987334737537	-5126.214594726563	353.23222101674696	8.9	1.8543618694060304			0.0
RS-MARL	stealthy	0.05	20	26.39425433635712	8.715063436331972	-5651.578325195313	841.1083444646817	9.21	2.4936591284296945	0.950296442687747	0.9090243090243092	1.0
RS-MARL	stealthy	0.1	20	28.2918288230896	12.128235224911895	-5729.689467773437	1075.7638231436426	8.72	2.238531726416108	0.9858779325513196	0.9732843137254902	1.0
RS-MARL	stealthy	0.2	20	29.083995466232302	9.413148438505273	-5745.49673828125	838.4830207130962	8.65	2.0473325268150413	1.0	1.0	1.0
RS-MARL	stealthy	0.3	20	19.93853773117065	4.652847312077676	-4995.642687988281	394.3277777269687	6.94	1.4825131288525215	1.0	1.0	1.0
RS-MARL	stealthy	0.33	20	22.539176597595212	6.778696680150714	-5335.890930175781	630.1782975483557	9.05	2.107049892006546	1.0	1.0	1.0
Safe-MAPPO	stealthy	0.05	20	27.42194604873657	9.28188048035134	-5595.218505859375	943.5276961333644	8.74	2.37733473893847			0.0
Safe-MAPPO	stealthy	0.1	20	24.131140022277837	5.895671985724607	-5323.88111328125	573.659848057841	8.74	1.9606337746870663			0.0
Safe-MAPPO	stealthy	0.2	20	23.861368703842164	7.501028669104935	-5393.234548339844	716.8471967627019	8.610000000000001	2.348721702316935			0.0
Safe-MAPPO	stealthy	0.3	20	24.488733196258544	8.781260576583266	-5375.482302246093	838.2704460026457	8.15	2.077072812094017			0.0
Safe-MAPPO	stealthy	0.33	20	22.277567400932316	5.715748586923522	-5170.370349121094	559.3112797607444	8.129999999999999	1.9910149162150617			0.0
