# Supplementary material for: Operating-Regime Evaluation of Byzantine-Resilient Multi-Agent Reinforcement Learning for Sensor-Networked Safe Formation Control
Source: Sensors (Basel). 2026 Jul 11;26(14):4408. doi: 10.3390/s26144408 (PMC13418820; doi:10.3390/s26144408)
Supplement: Supplementary file 1 [file sensors-26-04408-s001.zip › File_S1/figure_source_data/core/detection_per_run.csv]

method	attack	ratio	seed	tp	fp	fn	precision	recall	f1
MAPPO	adaptive	0.05	0					0.0
MAPPO	adaptive	0.05	1					0.0
MAPPO	adaptive	0.05	2					0.0
MAPPO	adaptive	0.05	3					0.0
MAPPO	adaptive	0.05	4					0.0
MAPPO	adaptive	0.05	5					0.0
MAPPO	adaptive	0.05	6					0.0
MAPPO	adaptive	0.05	7					0.0
MAPPO	adaptive	0.05	8					0.0
MAPPO	adaptive	0.05	9					0.0
MAPPO	adaptive	0.05	10					0.0
MAPPO	adaptive	0.05	11					0.0
MAPPO	adaptive	0.05	12					0.0
MAPPO	adaptive	0.05	13					0.0
MAPPO	adaptive	0.05	14					0.0
MAPPO	adaptive	0.05	15					0.0
MAPPO	adaptive	0.05	16					0.0
MAPPO	adaptive	0.05	17					0.0
MAPPO	adaptive	0.05	18					0.0
MAPPO	adaptive	0.05	19					0.0
MAPPO	adaptive	0.1	0					0.0
MAPPO	adaptive	0.1	1					0.0
MAPPO	adaptive	0.1	2					0.0
MAPPO	adaptive	0.1	3					0.0
MAPPO	adaptive	0.1	4					0.0
MAPPO	adaptive	0.1	5					0.0
MAPPO	adaptive	0.1	6					0.0
MAPPO	adaptive	0.1	7					0.0
MAPPO	adaptive	0.1	8					0.0
MAPPO	adaptive	0.1	9					0.0
MAPPO	adaptive	0.1	10					0.0
MAPPO	adaptive	0.1	11					0.0
MAPPO	adaptive	0.1	12					0.0
MAPPO	adaptive	0.1	13					0.0
MAPPO	adaptive	0.1	14					0.0
MAPPO	adaptive	0.1	15					0.0
MAPPO	adaptive	0.1	16					0.0
MAPPO	adaptive	0.1	17					0.0
MAPPO	adaptive	0.1	18					0.0
MAPPO	adaptive	0.1	19					0.0
MAPPO	adaptive	0.2	0					0.0
MAPPO	adaptive	0.2	1					0.0
MAPPO	adaptive	0.2	2					0.0
MAPPO	adaptive	0.2	3					0.0
MAPPO	adaptive	0.2	4					0.0
MAPPO	adaptive	0.2	5					0.0
MAPPO	adaptive	0.2	6					0.0
MAPPO	adaptive	0.2	7					0.0
MAPPO	adaptive	0.2	8					0.0
MAPPO	adaptive	0.2	9					0.0
MAPPO	adaptive	0.2	10					0.0
MAPPO	adaptive	0.2	11					0.0
MAPPO	adaptive	0.2	12					0.0
MAPPO	adaptive	0.2	13					0.0
MAPPO	adaptive	0.2	14					0.0
MAPPO	adaptive	0.2	15					0.0
MAPPO	adaptive	0.2	16					0.0
MAPPO	adaptive	0.2	17					0.0
MAPPO	adaptive	0.2	18					0.0
MAPPO	adaptive	0.2	19					0.0
MAPPO	adaptive	0.3	0					0.0
MAPPO	adaptive	0.3	1					0.0
MAPPO	adaptive	0.3	2					0.0
MAPPO	adaptive	0.3	3					0.0
MAPPO	adaptive	0.3	4					0.0
MAPPO	adaptive	0.3	5					0.0
MAPPO	adaptive	0.3	6					0.0
MAPPO	adaptive	0.3	7					0.0
MAPPO	adaptive	0.3	8					0.0
MAPPO	adaptive	0.3	9					0.0
MAPPO	adaptive	0.3	10					0.0
MAPPO	adaptive	0.3	11					0.0
MAPPO	adaptive	0.3	12					0.0
MAPPO	adaptive	0.3	13					0.0
MAPPO	adaptive	0.3	14					0.0
MAPPO	adaptive	0.3	15					0.0
MAPPO	adaptive	0.3	16					0.0
MAPPO	adaptive	0.3	17					0.0
MAPPO	adaptive	0.3	18					0.0
MAPPO	adaptive	0.3	19					0.0
MAPPO	adaptive	0.33	0					0.0
MAPPO	adaptive	0.33	1					0.0
MAPPO	adaptive	0.33	2					0.0
MAPPO	adaptive	0.33	3					0.0
MAPPO	adaptive	0.33	4					0.0
MAPPO	adaptive	0.33	5					0.0
MAPPO	adaptive	0.33	6					0.0
MAPPO	adaptive	0.33	7					0.0
MAPPO	adaptive	0.33	8					0.0
MAPPO	adaptive	0.33	9					0.0
MAPPO	adaptive	0.33	10					0.0
MAPPO	adaptive	0.33	11					0.0
MAPPO	adaptive	0.33	12					0.0
MAPPO	adaptive	0.33	13					0.0
MAPPO	adaptive	0.33	14					0.0
MAPPO	adaptive	0.33	15					0.0
MAPPO	adaptive	0.33	16					0.0
MAPPO	adaptive	0.33	17					0.0
MAPPO	adaptive	0.33	18					0.0
MAPPO	adaptive	0.33	19					0.0
MAPPO	collusive	0.05	0					0.0
MAPPO	collusive	0.05	1					0.0
MAPPO	collusive	0.05	2					0.0
MAPPO	collusive	0.05	3					0.0
MAPPO	collusive	0.05	4					0.0
MAPPO	collusive	0.05	5					0.0
MAPPO	collusive	0.05	6					0.0
MAPPO	collusive	0.05	7					0.0
MAPPO	collusive	0.05	8					0.0
MAPPO	collusive	0.05	9					0.0
MAPPO	collusive	0.05	10					0.0
MAPPO	collusive	0.05	11					0.0
MAPPO	collusive	0.05	12					0.0
MAPPO	collusive	0.05	13					0.0
MAPPO	collusive	0.05	14					0.0
MAPPO	collusive	0.05	15					0.0
MAPPO	collusive	0.05	16					0.0
MAPPO	collusive	0.05	17					0.0
MAPPO	collusive	0.05	18					0.0
MAPPO	collusive	0.05	19					0.0
MAPPO	collusive	0.1	0					0.0
MAPPO	collusive	0.1	1					0.0
MAPPO	collusive	0.1	2					0.0
MAPPO	collusive	0.1	3					0.0
MAPPO	collusive	0.1	4					0.0
MAPPO	collusive	0.1	5					0.0
MAPPO	collusive	0.1	6					0.0
MAPPO	collusive	0.1	7					0.0
MAPPO	collusive	0.1	8					0.0
MAPPO	collusive	0.1	9					0.0
MAPPO	collusive	0.1	10					0.0
MAPPO	collusive	0.1	11					0.0
MAPPO	collusive	0.1	12					0.0
MAPPO	collusive	0.1	13					0.0
MAPPO	collusive	0.1	14					0.0
MAPPO	collusive	0.1	15					0.0
MAPPO	collusive	0.1	16					0.0
MAPPO	collusive	0.1	17					0.0
MAPPO	collusive	0.1	18					0.0
MAPPO	collusive	0.1	19					0.0
MAPPO	collusive	0.2	0					0.0
MAPPO	collusive	0.2	1					0.0
MAPPO	collusive	0.2	2					0.0
MAPPO	collusive	0.2	3					0.0
MAPPO	collusive	0.2	4					0.0
MAPPO	collusive	0.2	5					0.0
MAPPO	collusive	0.2	6					0.0
MAPPO	collusive	0.2	7					0.0
MAPPO	collusive	0.2	8					0.0
MAPPO	collusive	0.2	9					0.0
MAPPO	collusive	0.2	10					0.0
MAPPO	collusive	0.2	11					0.0
MAPPO	collusive	0.2	12					0.0
MAPPO	collusive	0.2	13					0.0
MAPPO	collusive	0.2	14					0.0
MAPPO	collusive	0.2	15					0.0
MAPPO	collusive	0.2	16					0.0
MAPPO	collusive	0.2	17					0.0
MAPPO	collusive	0.2	18					0.0
MAPPO	collusive	0.2	19					0.0
MAPPO	collusive	0.3	0					0.0
MAPPO	collusive	0.3	1					0.0
MAPPO	collusive	0.3	2					0.0
MAPPO	collusive	0.3	3					0.0
MAPPO	collusive	0.3	4					0.0
MAPPO	collusive	0.3	5					0.0
MAPPO	collusive	0.3	6					0.0
MAPPO	collusive	0.3	7					0.0
MAPPO	collusive	0.3	8					0.0
MAPPO	collusive	0.3	9					0.0
MAPPO	collusive	0.3	10					0.0
MAPPO	collusive	0.3	11					0.0
MAPPO	collusive	0.3	12					0.0
MAPPO	collusive	0.3	13					0.0
MAPPO	collusive	0.3	14					0.0
MAPPO	collusive	0.3	15					0.0
MAPPO	collusive	0.3	16					0.0
MAPPO	collusive	0.3	17					0.0
MAPPO	collusive	0.3	18					0.0
MAPPO	collusive	0.3	19					0.0
MAPPO	collusive	0.33	0					0.0
MAPPO	collusive	0.33	1					0.0
MAPPO	collusive	0.33	2					0.0
MAPPO	collusive	0.33	3					0.0
MAPPO	collusive	0.33	4					0.0
MAPPO	collusive	0.33	5					0.0
MAPPO	collusive	0.33	6					0.0
MAPPO	collusive	0.33	7					0.0
MAPPO	collusive	0.33	8					0.0
MAPPO	collusive	0.33	9					0.0
MAPPO	collusive	0.33	10					0.0
MAPPO	collusive	0.33	11					0.0
MAPPO	collusive	0.33	12					0.0
MAPPO	collusive	0.33	13					0.0
MAPPO	collusive	0.33	14					0.0
MAPPO	collusive	0.33	15					0.0
MAPPO	collusive	0.33	16					0.0
MAPPO	collusive	0.33	17					0.0
MAPPO	collusive	0.33	18					0.0
MAPPO	collusive	0.33	19					0.0
MAPPO	constant	0.05	0					0.0
MAPPO	constant	0.05	1					0.0
MAPPO	constant	0.05	2					0.0
MAPPO	constant	0.05	3					0.0
MAPPO	constant	0.05	4					0.0
MAPPO	constant	0.05	5					0.0
MAPPO	constant	0.05	6					0.0
MAPPO	constant	0.05	7					0.0
MAPPO	constant	0.05	8					0.0
MAPPO	constant	0.05	9					0.0
MAPPO	constant	0.05	10					0.0
MAPPO	constant	0.05	11					0.0
MAPPO	constant	0.05	12					0.0
MAPPO	constant	0.05	13					0.0
MAPPO	constant	0.05	14					0.0
MAPPO	constant	0.05	15					0.0
MAPPO	constant	0.05	16					0.0
MAPPO	constant	0.05	17					0.0
MAPPO	constant	0.05	18					0.0
MAPPO	constant	0.05	19					0.0
MAPPO	constant	0.1	0					0.0
MAPPO	constant	0.1	1					0.0
MAPPO	constant	0.1	2					0.0
MAPPO	constant	0.1	3					0.0
MAPPO	constant	0.1	4					0.0
MAPPO	constant	0.1	5					0.0
MAPPO	constant	0.1	6					0.0
MAPPO	constant	0.1	7					0.0
MAPPO	constant	0.1	8					0.0
MAPPO	constant	0.1	9					0.0
MAPPO	constant	0.1	10					0.0
MAPPO	constant	0.1	11					0.0
MAPPO	constant	0.1	12					0.0
MAPPO	constant	0.1	13					0.0
MAPPO	constant	0.1	14					0.0
MAPPO	constant	0.1	15					0.0
MAPPO	constant	0.1	16					0.0
MAPPO	constant	0.1	17					0.0
MAPPO	constant	0.1	18					0.0
MAPPO	constant	0.1	19					0.0
MAPPO	constant	0.2	0					0.0
MAPPO	constant	0.2	1					0.0
MAPPO	constant	0.2	2					0.0
MAPPO	constant	0.2	3					0.0
MAPPO	constant	0.2	4					0.0
MAPPO	constant	0.2	5					0.0
MAPPO	constant	0.2	6					0.0
MAPPO	constant	0.2	7					0.0
MAPPO	constant	0.2	8					0.0
MAPPO	constant	0.2	9					0.0
MAPPO	constant	0.2	10					0.0
MAPPO	constant	0.2	11					0.0
MAPPO	constant	0.2	12					0.0
MAPPO	constant	0.2	13					0.0
MAPPO	constant	0.2	14					0.0
MAPPO	constant	0.2	15					0.0
MAPPO	constant	0.2	16					0.0
MAPPO	constant	0.2	17					0.0
MAPPO	constant	0.2	18					0.0
MAPPO	constant	0.2	19					0.0
MAPPO	constant	0.3	0					0.0
MAPPO	constant	0.3	1					0.0
MAPPO	constant	0.3	2					0.0
MAPPO	constant	0.3	3					0.0
MAPPO	constant	0.3	4					0.0
MAPPO	constant	0.3	5					0.0
MAPPO	constant	0.3	6					0.0
MAPPO	constant	0.3	7					0.0
MAPPO	constant	0.3	8					0.0
MAPPO	constant	0.3	9					0.0
MAPPO	constant	0.3	10					0.0
MAPPO	constant	0.3	11					0.0
MAPPO	constant	0.3	12					0.0
MAPPO	constant	0.3	13					0.0
MAPPO	constant	0.3	14					0.0
MAPPO	constant	0.3	15					0.0
MAPPO	constant	0.3	16					0.0
MAPPO	constant	0.3	17					0.0
MAPPO	constant	0.3	18					0.0
MAPPO	constant	0.3	19					0.0
MAPPO	constant	0.33	0					0.0
MAPPO	constant	0.33	1					0.0
MAPPO	constant	0.33	2					0.0
MAPPO	constant	0.33	3					0.0
MAPPO	constant	0.33	4					0.0
MAPPO	constant	0.33	5					0.0
MAPPO	constant	0.33	6					0.0
MAPPO	constant	0.33	7					0.0
MAPPO	constant	0.33	8					0.0
MAPPO	constant	0.33	9					0.0
MAPPO	constant	0.33	10					0.0
MAPPO	constant	0.33	11					0.0
MAPPO	constant	0.33	12					0.0
MAPPO	constant	0.33	13					0.0
MAPPO	constant	0.33	14					0.0
MAPPO	constant	0.33	15					0.0
MAPPO	constant	0.33	16					0.0
MAPPO	constant	0.33	17					0.0
MAPPO	constant	0.33	18					0.0
MAPPO	constant	0.33	19					0.0
MAPPO	random	0.05	0					0.0
MAPPO	random	0.05	1					0.0
MAPPO	random	0.05	2					0.0
MAPPO	random	0.05	3					0.0
MAPPO	random	0.05	4					0.0
MAPPO	random	0.05	5					0.0
MAPPO	random	0.05	6					0.0
MAPPO	random	0.05	7					0.0
MAPPO	random	0.05	8					0.0
MAPPO	random	0.05	9					0.0
MAPPO	random	0.05	10					0.0
MAPPO	random	0.05	11					0.0
MAPPO	random	0.05	12					0.0
MAPPO	random	0.05	13					0.0
MAPPO	random	0.05	14					0.0
MAPPO	random	0.05	15					0.0
MAPPO	random	0.05	16					0.0
MAPPO	random	0.05	17					0.0
MAPPO	random	0.05	18					0.0
MAPPO	random	0.05	19					0.0
MAPPO	random	0.1	0					0.0
MAPPO	random	0.1	1					0.0
MAPPO	random	0.1	2					0.0
MAPPO	random	0.1	3					0.0
MAPPO	random	0.1	4					0.0
MAPPO	random	0.1	5					0.0
MAPPO	random	0.1	6					0.0
MAPPO	random	0.1	7					0.0
MAPPO	random	0.1	8					0.0
MAPPO	random	0.1	9					0.0
MAPPO	random	0.1	10					0.0
MAPPO	random	0.1	11					0.0
MAPPO	random	0.1	12					0.0
MAPPO	random	0.1	13					0.0
MAPPO	random	0.1	14					0.0
MAPPO	random	0.1	15					0.0
MAPPO	random	0.1	16					0.0
MAPPO	random	0.1	17					0.0
MAPPO	random	0.1	18					0.0
MAPPO	random	0.1	19					0.0
MAPPO	random	0.2	0					0.0
MAPPO	random	0.2	1					0.0
MAPPO	random	0.2	2					0.0
MAPPO	random	0.2	3					0.0
MAPPO	random	0.2	4					0.0
MAPPO	random	0.2	5					0.0
MAPPO	random	0.2	6					0.0
MAPPO	random	0.2	7					0.0
MAPPO	random	0.2	8					0.0
MAPPO	random	0.2	9					0.0
MAPPO	random	0.2	10					0.0
MAPPO	random	0.2	11					0.0
MAPPO	random	0.2	12					0.0
MAPPO	random	0.2	13					0.0
MAPPO	random	0.2	14					0.0
MAPPO	random	0.2	15					0.0
MAPPO	random	0.2	16					0.0
MAPPO	random	0.2	17					0.0
MAPPO	random	0.2	18					0.0
MAPPO	random	0.2	19					0.0
MAPPO	random	0.3	0					0.0
MAPPO	random	0.3	1					0.0
MAPPO	random	0.3	2					0.0
MAPPO	random	0.3	3					0.0
MAPPO	random	0.3	4					0.0
MAPPO	random	0.3	5					0.0
MAPPO	random	0.3	6					0.0
MAPPO	random	0.3	7					0.0
MAPPO	random	0.3	8					0.0
MAPPO	random	0.3	9					0.0
MAPPO	random	0.3	10					0.0
MAPPO	random	0.3	11					0.0
MAPPO	random	0.3	12					0.0
MAPPO	random	0.3	13					0.0
MAPPO	random	0.3	14					0.0
MAPPO	random	0.3	15					0.0
MAPPO	random	0.3	16					0.0
MAPPO	random	0.3	17					0.0
MAPPO	random	0.3	18					0.0
MAPPO	random	0.3	19					0.0
MAPPO	random	0.33	0					0.0
MAPPO	random	0.33	1					0.0
MAPPO	random	0.33	2					0.0
MAPPO	random	0.33	3					0.0
MAPPO	random	0.33	4					0.0
MAPPO	random	0.33	5					0.0
MAPPO	random	0.33	6					0.0
MAPPO	random	0.33	7					0.0
MAPPO	random	0.33	8					0.0
MAPPO	random	0.33	9					0.0
MAPPO	random	0.33	10					0.0
MAPPO	random	0.33	11					0.0
MAPPO	random	0.33	12					0.0
MAPPO	random	0.33	13					0.0
MAPPO	random	0.33	14					0.0
MAPPO	random	0.33	15					0.0
MAPPO	random	0.33	16					0.0
MAPPO	random	0.33	17					0.0
MAPPO	random	0.33	18					0.0
MAPPO	random	0.33	19					0.0
MAPPO	signflip	0.05	0					0.0
MAPPO	signflip	0.05	1					0.0
MAPPO	signflip	0.05	2					0.0
MAPPO	signflip	0.05	3					0.0
MAPPO	signflip	0.05	4					0.0
MAPPO	signflip	0.05	5					0.0
MAPPO	signflip	0.05	6					0.0
MAPPO	signflip	0.05	7					0.0
MAPPO	signflip	0.05	8					0.0
MAPPO	signflip	0.05	9					0.0
MAPPO	signflip	0.05	10					0.0
MAPPO	signflip	0.05	11					0.0
MAPPO	signflip	0.05	12					0.0
MAPPO	signflip	0.05	13					0.0
MAPPO	signflip	0.05	14					0.0
MAPPO	signflip	0.05	15					0.0
MAPPO	signflip	0.05	16					0.0
MAPPO	signflip	0.05	17					0.0
MAPPO	signflip	0.05	18					0.0
MAPPO	signflip	0.05	19					0.0
MAPPO	signflip	0.1	0					0.0
MAPPO	signflip	0.1	1					0.0
MAPPO	signflip	0.1	2					0.0
MAPPO	signflip	0.1	3					0.0
MAPPO	signflip	0.1	4					0.0
MAPPO	signflip	0.1	5					0.0
MAPPO	signflip	0.1	6					0.0
MAPPO	signflip	0.1	7					0.0
MAPPO	signflip	0.1	8					0.0
MAPPO	signflip	0.1	9					0.0
MAPPO	signflip	0.1	10					0.0
MAPPO	signflip	0.1	11					0.0
MAPPO	signflip	0.1	12					0.0
MAPPO	signflip	0.1	13					0.0
MAPPO	signflip	0.1	14					0.0
MAPPO	signflip	0.1	15					0.0
MAPPO	signflip	0.1	16					0.0
MAPPO	signflip	0.1	17					0.0
MAPPO	signflip	0.1	18					0.0
MAPPO	signflip	0.1	19					0.0
MAPPO	signflip	0.2	0					0.0
MAPPO	signflip	0.2	1					0.0
MAPPO	signflip	0.2	2					0.0
MAPPO	signflip	0.2	3					0.0
MAPPO	signflip	0.2	4					0.0
MAPPO	signflip	0.2	5					0.0
MAPPO	signflip	0.2	6					0.0
MAPPO	signflip	0.2	7					0.0
MAPPO	signflip	0.2	8					0.0
MAPPO	signflip	0.2	9					0.0
MAPPO	signflip	0.2	10					0.0
MAPPO	signflip	0.2	11					0.0
MAPPO	signflip	0.2	12					0.0
MAPPO	signflip	0.2	13					0.0
MAPPO	signflip	0.2	14					0.0
MAPPO	signflip	0.2	15					0.0
MAPPO	signflip	0.2	16					0.0
MAPPO	signflip	0.2	17					0.0
MAPPO	signflip	0.2	18					0.0
MAPPO	signflip	0.2	19					0.0
MAPPO	signflip	0.3	0					0.0
MAPPO	signflip	0.3	1					0.0
MAPPO	signflip	0.3	2					0.0
MAPPO	signflip	0.3	3					0.0
MAPPO	signflip	0.3	4					0.0
MAPPO	signflip	0.3	5					0.0
MAPPO	signflip	0.3	6					0.0
MAPPO	signflip	0.3	7					0.0
MAPPO	signflip	0.3	8					0.0
MAPPO	signflip	0.3	9					0.0
MAPPO	signflip	0.3	10					0.0
MAPPO	signflip	0.3	11					0.0
MAPPO	signflip	0.3	12					0.0
MAPPO	signflip	0.3	13					0.0
MAPPO	signflip	0.3	14					0.0
MAPPO	signflip	0.3	15					0.0
MAPPO	signflip	0.3	16					0.0
MAPPO	signflip	0.3	17					0.0
MAPPO	signflip	0.3	18					0.0
MAPPO	signflip	0.3	19					0.0
MAPPO	signflip	0.33	0					0.0
MAPPO	signflip	0.33	1					0.0
MAPPO	signflip	0.33	2					0.0
MAPPO	signflip	0.33	3					0.0
MAPPO	signflip	0.33	4					0.0
MAPPO	signflip	0.33	5					0.0
MAPPO	signflip	0.33	6					0.0
MAPPO	signflip	0.33	7					0.0
MAPPO	signflip	0.33	8					0.0
MAPPO	signflip	0.33	9					0.0
MAPPO	signflip	0.33	10					0.0
MAPPO	signflip	0.33	11					0.0
MAPPO	signflip	0.33	12					0.0
MAPPO	signflip	0.33	13					0.0
MAPPO	signflip	0.33	14					0.0
MAPPO	signflip	0.33	15					0.0
MAPPO	signflip	0.33	16					0.0
MAPPO	signflip	0.33	17					0.0
MAPPO	signflip	0.33	18					0.0
MAPPO	signflip	0.33	19					0.0
MAPPO	stealthy	0.05	0					0.0
MAPPO	stealthy	0.05	1					0.0
MAPPO	stealthy	0.05	2					0.0
MAPPO	stealthy	0.05	3					0.0
MAPPO	stealthy	0.05	4					0.0
MAPPO	stealthy	0.05	5					0.0
MAPPO	stealthy	0.05	6					0.0
MAPPO	stealthy	0.05	7					0.0
MAPPO	stealthy	0.05	8					0.0
MAPPO	stealthy	0.05	9					0.0
MAPPO	stealthy	0.05	10					0.0
MAPPO	stealthy	0.05	11					0.0
MAPPO	stealthy	0.05	12					0.0
MAPPO	stealthy	0.05	13					0.0
MAPPO	stealthy	0.05	14					0.0
MAPPO	stealthy	0.05	15					0.0
MAPPO	stealthy	0.05	16					0.0
MAPPO	stealthy	0.05	17					0.0
MAPPO	stealthy	0.05	18					0.0
MAPPO	stealthy	0.05	19					0.0
MAPPO	stealthy	0.1	0					0.0
MAPPO	stealthy	0.1	1					0.0
MAPPO	stealthy	0.1	2					0.0
MAPPO	stealthy	0.1	3					0.0
MAPPO	stealthy	0.1	4					0.0
MAPPO	stealthy	0.1	5					0.0
MAPPO	stealthy	0.1	6					0.0
MAPPO	stealthy	0.1	7					0.0
MAPPO	stealthy	0.1	8					0.0
MAPPO	stealthy	0.1	9					0.0
MAPPO	stealthy	0.1	10					0.0
MAPPO	stealthy	0.1	11					0.0
MAPPO	stealthy	0.1	12					0.0
MAPPO	stealthy	0.1	13					0.0
MAPPO	stealthy	0.1	14					0.0
MAPPO	stealthy	0.1	15					0.0
MAPPO	stealthy	0.1	16					0.0
MAPPO	stealthy	0.1	17					0.0
MAPPO	stealthy	0.1	18					0.0
MAPPO	stealthy	0.1	19					0.0
MAPPO	stealthy	0.2	0					0.0
MAPPO	stealthy	0.2	1					0.0
MAPPO	stealthy	0.2	2					0.0
MAPPO	stealthy	0.2	3					0.0
MAPPO	stealthy	0.2	4					0.0
MAPPO	stealthy	0.2	5					0.0
MAPPO	stealthy	0.2	6					0.0
MAPPO	stealthy	0.2	7					0.0
MAPPO	stealthy	0.2	8					0.0
MAPPO	stealthy	0.2	9					0.0
MAPPO	stealthy	0.2	10					0.0
MAPPO	stealthy	0.2	11					0.0
MAPPO	stealthy	0.2	12					0.0
MAPPO	stealthy	0.2	13					0.0
MAPPO	stealthy	0.2	14					0.0
MAPPO	stealthy	0.2	15					0.0
MAPPO	stealthy	0.2	16					0.0
MAPPO	stealthy	0.2	17					0.0
MAPPO	stealthy	0.2	18					0.0
MAPPO	stealthy	0.2	19					0.0
MAPPO	stealthy	0.3	0					0.0
MAPPO	stealthy	0.3	1					0.0
MAPPO	stealthy	0.3	2					0.0
MAPPO	stealthy	0.3	3					0.0
MAPPO	stealthy	0.3	4					0.0
MAPPO	stealthy	0.3	5					0.0
MAPPO	stealthy	0.3	6					0.0
MAPPO	stealthy	0.3	7					0.0
MAPPO	stealthy	0.3	8					0.0
MAPPO	stealthy	0.3	9					0.0
MAPPO	stealthy	0.3	10					0.0
MAPPO	stealthy	0.3	11					0.0
MAPPO	stealthy	0.3	12					0.0
MAPPO	stealthy	0.3	13					0.0
MAPPO	stealthy	0.3	14					0.0
MAPPO	stealthy	0.3	15					0.0
MAPPO	stealthy	0.3	16					0.0
MAPPO	stealthy	0.3	17					0.0
MAPPO	stealthy	0.3	18					0.0
MAPPO	stealthy	0.3	19					0.0
MAPPO	stealthy	0.33	0					0.0
MAPPO	stealthy	0.33	1					0.0
MAPPO	stealthy	0.33	2					0.0
MAPPO	stealthy	0.33	3					0.0
MAPPO	stealthy	0.33	4					0.0
MAPPO	stealthy	0.33	5					0.0
MAPPO	stealthy	0.33	6					0.0
MAPPO	stealthy	0.33	7					0.0
MAPPO	stealthy	0.33	8					0.0
MAPPO	stealthy	0.33	9					0.0
MAPPO	stealthy	0.33	10					0.0
MAPPO	stealthy	0.33	11					0.0
MAPPO	stealthy	0.33	12					0.0
MAPPO	stealthy	0.33	13					0.0
MAPPO	stealthy	0.33	14					0.0
MAPPO	stealthy	0.33	15					0.0
MAPPO	stealthy	0.33	16					0.0
MAPPO	stealthy	0.33	17					0.0
MAPPO	stealthy	0.33	18					0.0
MAPPO	stealthy	0.33	19					0.0
MAPPO-CWMed	adaptive	0.05	0					0.0
MAPPO-CWMed	adaptive	0.05	1					0.0
MAPPO-CWMed	adaptive	0.05	2					0.0
MAPPO-CWMed	adaptive	0.05	3					0.0
MAPPO-CWMed	adaptive	0.05	4					0.0
MAPPO-CWMed	adaptive	0.05	5					0.0
MAPPO-CWMed	adaptive	0.05	6					0.0
MAPPO-CWMed	adaptive	0.05	7					0.0
MAPPO-CWMed	adaptive	0.05	8					0.0
MAPPO-CWMed	adaptive	0.05	9					0.0
MAPPO-CWMed	adaptive	0.05	10					0.0
MAPPO-CWMed	adaptive	0.05	11					0.0
MAPPO-CWMed	adaptive	0.05	12					0.0
MAPPO-CWMed	adaptive	0.05	13					0.0
MAPPO-CWMed	adaptive	0.05	14					0.0
MAPPO-CWMed	adaptive	0.05	15					0.0
MAPPO-CWMed	adaptive	0.05	16					0.0
MAPPO-CWMed	adaptive	0.05	17					0.0
MAPPO-CWMed	adaptive	0.05	18					0.0
MAPPO-CWMed	adaptive	0.05	19					0.0
MAPPO-CWMed	adaptive	0.1	0					0.0
MAPPO-CWMed	adaptive	0.1	1					0.0
MAPPO-CWMed	adaptive	0.1	2					0.0
MAPPO-CWMed	adaptive	0.1	3					0.0
MAPPO-CWMed	adaptive	0.1	4					0.0
MAPPO-CWMed	adaptive	0.1	5					0.0
MAPPO-CWMed	adaptive	0.1	6					0.0
MAPPO-CWMed	adaptive	0.1	7					0.0
MAPPO-CWMed	adaptive	0.1	8					0.0
MAPPO-CWMed	adaptive	0.1	9					0.0
MAPPO-CWMed	adaptive	0.1	10					0.0
MAPPO-CWMed	adaptive	0.1	11					0.0
MAPPO-CWMed	adaptive	0.1	12					0.0
MAPPO-CWMed	adaptive	0.1	13					0.0
MAPPO-CWMed	adaptive	0.1	14					0.0
MAPPO-CWMed	adaptive	0.1	15					0.0
MAPPO-CWMed	adaptive	0.1	16					0.0
MAPPO-CWMed	adaptive	0.1	17					0.0
MAPPO-CWMed	adaptive	0.1	18					0.0
MAPPO-CWMed	adaptive	0.1	19					0.0
MAPPO-CWMed	adaptive	0.2	0					0.0
MAPPO-CWMed	adaptive	0.2	1					0.0
MAPPO-CWMed	adaptive	0.2	2					0.0
MAPPO-CWMed	adaptive	0.2	3					0.0
MAPPO-CWMed	adaptive	0.2	4					0.0
MAPPO-CWMed	adaptive	0.2	5					0.0
MAPPO-CWMed	adaptive	0.2	6					0.0
MAPPO-CWMed	adaptive	0.2	7					0.0
MAPPO-CWMed	adaptive	0.2	8					0.0
MAPPO-CWMed	adaptive	0.2	9					0.0
MAPPO-CWMed	adaptive	0.2	10					0.0
MAPPO-CWMed	adaptive	0.2	11					0.0
MAPPO-CWMed	adaptive	0.2	12					0.0
MAPPO-CWMed	adaptive	0.2	13					0.0
MAPPO-CWMed	adaptive	0.2	14					0.0
MAPPO-CWMed	adaptive	0.2	15					0.0
MAPPO-CWMed	adaptive	0.2	16					0.0
MAPPO-CWMed	adaptive	0.2	17					0.0
MAPPO-CWMed	adaptive	0.2	18					0.0
MAPPO-CWMed	adaptive	0.2	19					0.0
MAPPO-CWMed	adaptive	0.3	0					0.0
MAPPO-CWMed	adaptive	0.3	1					0.0
MAPPO-CWMed	adaptive	0.3	2					0.0
MAPPO-CWMed	adaptive	0.3	3					0.0
MAPPO-CWMed	adaptive	0.3	4					0.0
MAPPO-CWMed	adaptive	0.3	5					0.0
MAPPO-CWMed	adaptive	0.3	6					0.0
MAPPO-CWMed	adaptive	0.3	7					0.0
MAPPO-CWMed	adaptive	0.3	8					0.0
MAPPO-CWMed	adaptive	0.3	9					0.0
MAPPO-CWMed	adaptive	0.3	10					0.0
MAPPO-CWMed	adaptive	0.3	11					0.0
MAPPO-CWMed	adaptive	0.3	12					0.0
MAPPO-CWMed	adaptive	0.3	13					0.0
MAPPO-CWMed	adaptive	0.3	14					0.0
MAPPO-CWMed	adaptive	0.3	15					0.0
MAPPO-CWMed	adaptive	0.3	16					0.0
MAPPO-CWMed	adaptive	0.3	17					0.0
MAPPO-CWMed	adaptive	0.3	18					0.0
MAPPO-CWMed	adaptive	0.3	19					0.0
MAPPO-CWMed	adaptive	0.33	0					0.0
MAPPO-CWMed	adaptive	0.33	1					0.0
MAPPO-CWMed	adaptive	0.33	2					0.0
MAPPO-CWMed	adaptive	0.33	3					0.0
MAPPO-CWMed	adaptive	0.33	4					0.0
MAPPO-CWMed	adaptive	0.33	5					0.0
MAPPO-CWMed	adaptive	0.33	6					0.0
MAPPO-CWMed	adaptive	0.33	7					0.0
MAPPO-CWMed	adaptive	0.33	8					0.0
MAPPO-CWMed	adaptive	0.33	9					0.0
MAPPO-CWMed	adaptive	0.33	10					0.0
MAPPO-CWMed	adaptive	0.33	11					0.0
MAPPO-CWMed	adaptive	0.33	12					0.0
MAPPO-CWMed	adaptive	0.33	13					0.0
MAPPO-CWMed	adaptive	0.33	14					0.0
MAPPO-CWMed	adaptive	0.33	15					0.0
MAPPO-CWMed	adaptive	0.33	16					0.0
MAPPO-CWMed	adaptive	0.33	17					0.0
MAPPO-CWMed	adaptive	0.33	18					0.0
MAPPO-CWMed	adaptive	0.33	19					0.0
MAPPO-CWMed	collusive	0.05	0					0.0
MAPPO-CWMed	collusive	0.05	1					0.0
MAPPO-CWMed	collusive	0.05	2					0.0
MAPPO-CWMed	collusive	0.05	3					0.0
MAPPO-CWMed	collusive	0.05	4					0.0
MAPPO-CWMed	collusive	0.05	5					0.0
MAPPO-CWMed	collusive	0.05	6					0.0
MAPPO-CWMed	collusive	0.05	7					0.0
MAPPO-CWMed	collusive	0.05	8					0.0
MAPPO-CWMed	collusive	0.05	9					0.0
MAPPO-CWMed	collusive	0.05	10					0.0
MAPPO-CWMed	collusive	0.05	11					0.0
MAPPO-CWMed	collusive	0.05	12					0.0
MAPPO-CWMed	collusive	0.05	13					0.0
MAPPO-CWMed	collusive	0.05	14					0.0
MAPPO-CWMed	collusive	0.05	15					0.0
MAPPO-CWMed	collusive	0.05	16					0.0
MAPPO-CWMed	collusive	0.05	17					0.0
MAPPO-CWMed	collusive	0.05	18					0.0
MAPPO-CWMed	collusive	0.05	19					0.0
MAPPO-CWMed	collusive	0.1	0					0.0
MAPPO-CWMed	collusive	0.1	1					0.0
MAPPO-CWMed	collusive	0.1	2					0.0
MAPPO-CWMed	collusive	0.1	3					0.0
MAPPO-CWMed	collusive	0.1	4					0.0
MAPPO-CWMed	collusive	0.1	5					0.0
MAPPO-CWMed	collusive	0.1	6					0.0
MAPPO-CWMed	collusive	0.1	7					0.0
MAPPO-CWMed	collusive	0.1	8					0.0
MAPPO-CWMed	collusive	0.1	9					0.0
MAPPO-CWMed	collusive	0.1	10					0.0
MAPPO-CWMed	collusive	0.1	11					0.0
MAPPO-CWMed	collusive	0.1	12					0.0
MAPPO-CWMed	collusive	0.1	13					0.0
MAPPO-CWMed	collusive	0.1	14					0.0
MAPPO-CWMed	collusive	0.1	15					0.0
MAPPO-CWMed	collusive	0.1	16					0.0
MAPPO-CWMed	collusive	0.1	17					0.0
MAPPO-CWMed	collusive	0.1	18					0.0
MAPPO-CWMed	collusive	0.1	19					0.0
MAPPO-CWMed	collusive	0.2	0					0.0
MAPPO-CWMed	collusive	0.2	1					0.0
MAPPO-CWMed	collusive	0.2	2					0.0
MAPPO-CWMed	collusive	0.2	3					0.0
MAPPO-CWMed	collusive	0.2	4					0.0
MAPPO-CWMed	collusive	0.2	5					0.0
MAPPO-CWMed	collusive	0.2	6					0.0
MAPPO-CWMed	collusive	0.2	7					0.0
MAPPO-CWMed	collusive	0.2	8					0.0
MAPPO-CWMed	collusive	0.2	9					0.0
MAPPO-CWMed	collusive	0.2	10					0.0
MAPPO-CWMed	collusive	0.2	11					0.0
MAPPO-CWMed	collusive	0.2	12					0.0
MAPPO-CWMed	collusive	0.2	13					0.0
MAPPO-CWMed	collusive	0.2	14					0.0
MAPPO-CWMed	collusive	0.2	15					0.0
MAPPO-CWMed	collusive	0.2	16					0.0
MAPPO-CWMed	collusive	0.2	17					0.0
MAPPO-CWMed	collusive	0.2	18					0.0
MAPPO-CWMed	collusive	0.2	19					0.0
MAPPO-CWMed	collusive	0.3	0					0.0
MAPPO-CWMed	collusive	0.3	1					0.0
MAPPO-CWMed	collusive	0.3	2					0.0
MAPPO-CWMed	collusive	0.3	3					0.0
MAPPO-CWMed	collusive	0.3	4					0.0
MAPPO-CWMed	collusive	0.3	5					0.0
MAPPO-CWMed	collusive	0.3	6					0.0
MAPPO-CWMed	collusive	0.3	7					0.0
MAPPO-CWMed	collusive	0.3	8					0.0
MAPPO-CWMed	collusive	0.3	9					0.0
MAPPO-CWMed	collusive	0.3	10					0.0
MAPPO-CWMed	collusive	0.3	11					0.0
MAPPO-CWMed	collusive	0.3	12					0.0
MAPPO-CWMed	collusive	0.3	13					0.0
MAPPO-CWMed	collusive	0.3	14					0.0
MAPPO-CWMed	collusive	0.3	15					0.0
MAPPO-CWMed	collusive	0.3	16					0.0
MAPPO-CWMed	collusive	0.3	17					0.0
MAPPO-CWMed	collusive	0.3	18					0.0
MAPPO-CWMed	collusive	0.3	19					0.0
MAPPO-CWMed	collusive	0.33	0					0.0
MAPPO-CWMed	collusive	0.33	1					0.0
MAPPO-CWMed	collusive	0.33	2					0.0
MAPPO-CWMed	collusive	0.33	3					0.0
MAPPO-CWMed	collusive	0.33	4					0.0
MAPPO-CWMed	collusive	0.33	5					0.0
MAPPO-CWMed	collusive	0.33	6					0.0
MAPPO-CWMed	collusive	0.33	7					0.0
MAPPO-CWMed	collusive	0.33	8					0.0
MAPPO-CWMed	collusive	0.33	9					0.0
MAPPO-CWMed	collusive	0.33	10					0.0
MAPPO-CWMed	collusive	0.33	11					0.0
MAPPO-CWMed	collusive	0.33	12					0.0
MAPPO-CWMed	collusive	0.33	13					0.0
MAPPO-CWMed	collusive	0.33	14					0.0
MAPPO-CWMed	collusive	0.33	15					0.0
MAPPO-CWMed	collusive	0.33	16					0.0
MAPPO-CWMed	collusive	0.33	17					0.0
MAPPO-CWMed	collusive	0.33	18					0.0
MAPPO-CWMed	collusive	0.33	19					0.0
MAPPO-CWMed	constant	0.05	0					0.0
MAPPO-CWMed	constant	0.05	1					0.0
MAPPO-CWMed	constant	0.05	2					0.0
MAPPO-CWMed	constant	0.05	3					0.0
MAPPO-CWMed	constant	0.05	4					0.0
MAPPO-CWMed	constant	0.05	5					0.0
MAPPO-CWMed	constant	0.05	6					0.0
MAPPO-CWMed	constant	0.05	7					0.0
MAPPO-CWMed	constant	0.05	8					0.0
MAPPO-CWMed	constant	0.05	9					0.0
MAPPO-CWMed	constant	0.05	10					0.0
MAPPO-CWMed	constant	0.05	11					0.0
MAPPO-CWMed	constant	0.05	12					0.0
MAPPO-CWMed	constant	0.05	13					0.0
MAPPO-CWMed	constant	0.05	14					0.0
MAPPO-CWMed	constant	0.05	15					0.0
MAPPO-CWMed	constant	0.05	16					0.0
MAPPO-CWMed	constant	0.05	17					0.0
MAPPO-CWMed	constant	0.05	18					0.0
MAPPO-CWMed	constant	0.05	19					0.0
MAPPO-CWMed	constant	0.1	0					0.0
MAPPO-CWMed	constant	0.1	1					0.0
MAPPO-CWMed	constant	0.1	2					0.0
MAPPO-CWMed	constant	0.1	3					0.0
MAPPO-CWMed	constant	0.1	4					0.0
MAPPO-CWMed	constant	0.1	5					0.0
MAPPO-CWMed	constant	0.1	6					0.0
MAPPO-CWMed	constant	0.1	7					0.0
MAPPO-CWMed	constant	0.1	8					0.0
MAPPO-CWMed	constant	0.1	9					0.0
MAPPO-CWMed	constant	0.1	10					0.0
MAPPO-CWMed	constant	0.1	11					0.0
MAPPO-CWMed	constant	0.1	12					0.0
MAPPO-CWMed	constant	0.1	13					0.0
MAPPO-CWMed	constant	0.1	14					0.0
MAPPO-CWMed	constant	0.1	15					0.0
MAPPO-CWMed	constant	0.1	16					0.0
MAPPO-CWMed	constant	0.1	17					0.0
MAPPO-CWMed	constant	0.1	18					0.0
MAPPO-CWMed	constant	0.1	19					0.0
MAPPO-CWMed	constant	0.2	0					0.0
MAPPO-CWMed	constant	0.2	1					0.0
MAPPO-CWMed	constant	0.2	2					0.0
MAPPO-CWMed	constant	0.2	3					0.0
MAPPO-CWMed	constant	0.2	4					0.0
MAPPO-CWMed	constant	0.2	5					0.0
MAPPO-CWMed	constant	0.2	6					0.0
MAPPO-CWMed	constant	0.2	7					0.0
MAPPO-CWMed	constant	0.2	8					0.0
MAPPO-CWMed	constant	0.2	9					0.0
MAPPO-CWMed	constant	0.2	10					0.0
MAPPO-CWMed	constant	0.2	11					0.0
MAPPO-CWMed	constant	0.2	12					0.0
MAPPO-CWMed	constant	0.2	13					0.0
MAPPO-CWMed	constant	0.2	14					0.0
MAPPO-CWMed	constant	0.2	15					0.0
MAPPO-CWMed	constant	0.2	16					0.0
MAPPO-CWMed	constant	0.2	17					0.0
MAPPO-CWMed	constant	0.2	18					0.0
MAPPO-CWMed	constant	0.2	19					0.0
MAPPO-CWMed	constant	0.3	0					0.0
MAPPO-CWMed	constant	0.3	1					0.0
MAPPO-CWMed	constant	0.3	2					0.0
MAPPO-CWMed	constant	0.3	3					0.0
MAPPO-CWMed	constant	0.3	4					0.0
MAPPO-CWMed	constant	0.3	5					0.0
MAPPO-CWMed	constant	0.3	6					0.0
MAPPO-CWMed	constant	0.3	7					0.0
MAPPO-CWMed	constant	0.3	8					0.0
MAPPO-CWMed	constant	0.3	9					0.0
MAPPO-CWMed	constant	0.3	10					0.0
MAPPO-CWMed	constant	0.3	11					0.0
MAPPO-CWMed	constant	0.3	12					0.0
MAPPO-CWMed	constant	0.3	13					0.0
MAPPO-CWMed	constant	0.3	14					0.0
MAPPO-CWMed	constant	0.3	15					0.0
MAPPO-CWMed	constant	0.3	16					0.0
MAPPO-CWMed	constant	0.3	17					0.0
MAPPO-CWMed	constant	0.3	18					0.0
MAPPO-CWMed	constant	0.3	19					0.0
MAPPO-CWMed	constant	0.33	0					0.0
MAPPO-CWMed	constant	0.33	1					0.0
MAPPO-CWMed	constant	0.33	2					0.0
MAPPO-CWMed	constant	0.33	3					0.0
MAPPO-CWMed	constant	0.33	4					0.0
MAPPO-CWMed	constant	0.33	5					0.0
MAPPO-CWMed	constant	0.33	6					0.0
MAPPO-CWMed	constant	0.33	7					0.0
MAPPO-CWMed	constant	0.33	8					0.0
MAPPO-CWMed	constant	0.33	9					0.0
MAPPO-CWMed	constant	0.33	10					0.0
MAPPO-CWMed	constant	0.33	11					0.0
MAPPO-CWMed	constant	0.33	12					0.0
MAPPO-CWMed	constant	0.33	13					0.0
MAPPO-CWMed	constant	0.33	14					0.0
MAPPO-CWMed	constant	0.33	15					0.0
MAPPO-CWMed	constant	0.33	16					0.0
MAPPO-CWMed	constant	0.33	17					0.0
MAPPO-CWMed	constant	0.33	18					0.0
MAPPO-CWMed	constant	0.33	19					0.0
MAPPO-CWMed	random	0.05	0					0.0
MAPPO-CWMed	random	0.05	1					0.0
MAPPO-CWMed	random	0.05	2					0.0
MAPPO-CWMed	random	0.05	3					0.0
MAPPO-CWMed	random	0.05	4					0.0
MAPPO-CWMed	random	0.05	5					0.0
MAPPO-CWMed	random	0.05	6					0.0
MAPPO-CWMed	random	0.05	7					0.0
MAPPO-CWMed	random	0.05	8					0.0
MAPPO-CWMed	random	0.05	9					0.0
MAPPO-CWMed	random	0.05	10					0.0
MAPPO-CWMed	random	0.05	11					0.0
MAPPO-CWMed	random	0.05	12					0.0
MAPPO-CWMed	random	0.05	13					0.0
MAPPO-CWMed	random	0.05	14					0.0
MAPPO-CWMed	random	0.05	15					0.0
MAPPO-CWMed	random	0.05	16					0.0
MAPPO-CWMed	random	0.05	17					0.0
MAPPO-CWMed	random	0.05	18					0.0
MAPPO-CWMed	random	0.05	19					0.0
MAPPO-CWMed	random	0.1	0					0.0
MAPPO-CWMed	random	0.1	1					0.0
MAPPO-CWMed	random	0.1	2					0.0
MAPPO-CWMed	random	0.1	3					0.0
MAPPO-CWMed	random	0.1	4					0.0
MAPPO-CWMed	random	0.1	5					0.0
MAPPO-CWMed	random	0.1	6					0.0
MAPPO-CWMed	random	0.1	7					0.0
MAPPO-CWMed	random	0.1	8					0.0
MAPPO-CWMed	random	0.1	9					0.0
MAPPO-CWMed	random	0.1	10					0.0
MAPPO-CWMed	random	0.1	11					0.0
MAPPO-CWMed	random	0.1	12					0.0
MAPPO-CWMed	random	0.1	13					0.0
MAPPO-CWMed	random	0.1	14					0.0
MAPPO-CWMed	random	0.1	15					0.0
MAPPO-CWMed	random	0.1	16					0.0
MAPPO-CWMed	random	0.1	17					0.0
MAPPO-CWMed	random	0.1	18					0.0
MAPPO-CWMed	random	0.1	19					0.0
MAPPO-CWMed	random	0.2	0					0.0
MAPPO-CWMed	random	0.2	1					0.0
MAPPO-CWMed	random	0.2	2					0.0
MAPPO-CWMed	random	0.2	3					0.0
MAPPO-CWMed	random	0.2	4					0.0
MAPPO-CWMed	random	0.2	5					0.0
MAPPO-CWMed	random	0.2	6					0.0
MAPPO-CWMed	random	0.2	7					0.0
MAPPO-CWMed	random	0.2	8					0.0
MAPPO-CWMed	random	0.2	9					0.0
MAPPO-CWMed	random	0.2	10					0.0
MAPPO-CWMed	random	0.2	11					0.0
MAPPO-CWMed	random	0.2	12					0.0
MAPPO-CWMed	random	0.2	13					0.0
MAPPO-CWMed	random	0.2	14					0.0
MAPPO-CWMed	random	0.2	15					0.0
MAPPO-CWMed	random	0.2	16					0.0
MAPPO-CWMed	random	0.2	17					0.0
MAPPO-CWMed	random	0.2	18					0.0
MAPPO-CWMed	random	0.2	19					0.0
MAPPO-CWMed	random	0.3	0					0.0
MAPPO-CWMed	random	0.3	1					0.0
MAPPO-CWMed	random	0.3	2					0.0
MAPPO-CWMed	random	0.3	3					0.0
MAPPO-CWMed	random	0.3	4					0.0
MAPPO-CWMed	random	0.3	5					0.0
MAPPO-CWMed	random	0.3	6					0.0
MAPPO-CWMed	random	0.3	7					0.0
MAPPO-CWMed	random	0.3	8					0.0
MAPPO-CWMed	random	0.3	9					0.0
MAPPO-CWMed	random	0.3	10					0.0
MAPPO-CWMed	random	0.3	11					0.0
MAPPO-CWMed	random	0.3	12					0.0
MAPPO-CWMed	random	0.3	13					0.0
MAPPO-CWMed	random	0.3	14					0.0
MAPPO-CWMed	random	0.3	15					0.0
MAPPO-CWMed	random	0.3	16					0.0
MAPPO-CWMed	random	0.3	17					0.0
MAPPO-CWMed	random	0.3	18					0.0
MAPPO-CWMed	random	0.3	19					0.0
MAPPO-CWMed	random	0.33	0					0.0
MAPPO-CWMed	random	0.33	1					0.0
MAPPO-CWMed	random	0.33	2					0.0
MAPPO-CWMed	random	0.33	3					0.0
MAPPO-CWMed	random	0.33	4					0.0
MAPPO-CWMed	random	0.33	5					0.0
MAPPO-CWMed	random	0.33	6					0.0
MAPPO-CWMed	random	0.33	7					0.0
MAPPO-CWMed	random	0.33	8					0.0
MAPPO-CWMed	random	0.33	9					0.0
MAPPO-CWMed	random	0.33	10					0.0
MAPPO-CWMed	random	0.33	11					0.0
MAPPO-CWMed	random	0.33	12					0.0
MAPPO-CWMed	random	0.33	13					0.0
MAPPO-CWMed	random	0.33	14					0.0
MAPPO-CWMed	random	0.33	15					0.0
MAPPO-CWMed	random	0.33	16					0.0
MAPPO-CWMed	random	0.33	17					0.0
MAPPO-CWMed	random	0.33	18					0.0
MAPPO-CWMed	random	0.33	19					0.0
MAPPO-CWMed	signflip	0.05	0					0.0
MAPPO-CWMed	signflip	0.05	1					0.0
MAPPO-CWMed	signflip	0.05	2					0.0
MAPPO-CWMed	signflip	0.05	3					0.0
MAPPO-CWMed	signflip	0.05	4					0.0
MAPPO-CWMed	signflip	0.05	5					0.0
MAPPO-CWMed	signflip	0.05	6					0.0
MAPPO-CWMed	signflip	0.05	7					0.0
MAPPO-CWMed	signflip	0.05	8					0.0
MAPPO-CWMed	signflip	0.05	9					0.0
MAPPO-CWMed	signflip	0.05	10					0.0
MAPPO-CWMed	signflip	0.05	11					0.0
MAPPO-CWMed	signflip	0.05	12					0.0
MAPPO-CWMed	signflip	0.05	13					0.0
MAPPO-CWMed	signflip	0.05	14					0.0
MAPPO-CWMed	signflip	0.05	15					0.0
MAPPO-CWMed	signflip	0.05	16					0.0
MAPPO-CWMed	signflip	0.05	17					0.0
MAPPO-CWMed	signflip	0.05	18					0.0
MAPPO-CWMed	signflip	0.05	19					0.0
MAPPO-CWMed	signflip	0.1	0					0.0
MAPPO-CWMed	signflip	0.1	1					0.0
MAPPO-CWMed	signflip	0.1	2					0.0
MAPPO-CWMed	signflip	0.1	3					0.0
MAPPO-CWMed	signflip	0.1	4					0.0
MAPPO-CWMed	signflip	0.1	5					0.0
MAPPO-CWMed	signflip	0.1	6					0.0
MAPPO-CWMed	signflip	0.1	7					0.0
MAPPO-CWMed	signflip	0.1	8					0.0
MAPPO-CWMed	signflip	0.1	9					0.0
MAPPO-CWMed	signflip	0.1	10					0.0
MAPPO-CWMed	signflip	0.1	11					0.0
MAPPO-CWMed	signflip	0.1	12					0.0
MAPPO-CWMed	signflip	0.1	13					0.0
MAPPO-CWMed	signflip	0.1	14					0.0
MAPPO-CWMed	signflip	0.1	15					0.0
MAPPO-CWMed	signflip	0.1	16					0.0
MAPPO-CWMed	signflip	0.1	17					0.0
MAPPO-CWMed	signflip	0.1	18					0.0
MAPPO-CWMed	signflip	0.1	19					0.0
MAPPO-CWMed	signflip	0.2	0					0.0
MAPPO-CWMed	signflip	0.2	1					0.0
MAPPO-CWMed	signflip	0.2	2					0.0
MAPPO-CWMed	signflip	0.2	3					0.0
MAPPO-CWMed	signflip	0.2	4					0.0
MAPPO-CWMed	signflip	0.2	5					0.0
MAPPO-CWMed	signflip	0.2	6					0.0
MAPPO-CWMed	signflip	0.2	7					0.0
MAPPO-CWMed	signflip	0.2	8					0.0
MAPPO-CWMed	signflip	0.2	9					0.0
MAPPO-CWMed	signflip	0.2	10					0.0
MAPPO-CWMed	signflip	0.2	11					0.0
MAPPO-CWMed	signflip	0.2	12					0.0
MAPPO-CWMed	signflip	0.2	13					0.0
MAPPO-CWMed	signflip	0.2	14					0.0
MAPPO-CWMed	signflip	0.2	15					0.0
MAPPO-CWMed	signflip	0.2	16					0.0
MAPPO-CWMed	signflip	0.2	17					0.0
MAPPO-CWMed	signflip	0.2	18					0.0
MAPPO-CWMed	signflip	0.2	19					0.0
MAPPO-CWMed	signflip	0.3	0					0.0
MAPPO-CWMed	signflip	0.3	1					0.0
MAPPO-CWMed	signflip	0.3	2					0.0
MAPPO-CWMed	signflip	0.3	3					0.0
MAPPO-CWMed	signflip	0.3	4					0.0
MAPPO-CWMed	signflip	0.3	5					0.0
MAPPO-CWMed	signflip	0.3	6					0.0
MAPPO-CWMed	signflip	0.3	7					0.0
MAPPO-CWMed	signflip	0.3	8					0.0
MAPPO-CWMed	signflip	0.3	9					0.0
MAPPO-CWMed	signflip	0.3	10					0.0
MAPPO-CWMed	signflip	0.3	11					0.0
MAPPO-CWMed	signflip	0.3	12					0.0
MAPPO-CWMed	signflip	0.3	13					0.0
MAPPO-CWMed	signflip	0.3	14					0.0
MAPPO-CWMed	signflip	0.3	15					0.0
MAPPO-CWMed	signflip	0.3	16					0.0
MAPPO-CWMed	signflip	0.3	17					0.0
MAPPO-CWMed	signflip	0.3	18					0.0
MAPPO-CWMed	signflip	0.3	19					0.0
MAPPO-CWMed	signflip	0.33	0					0.0
MAPPO-CWMed	signflip	0.33	1					0.0
MAPPO-CWMed	signflip	0.33	2					0.0
MAPPO-CWMed	signflip	0.33	3					0.0
MAPPO-CWMed	signflip	0.33	4					0.0
MAPPO-CWMed	signflip	0.33	5					0.0
MAPPO-CWMed	signflip	0.33	6					0.0
MAPPO-CWMed	signflip	0.33	7					0.0
MAPPO-CWMed	signflip	0.33	8					0.0
MAPPO-CWMed	signflip	0.33	9					0.0
MAPPO-CWMed	signflip	0.33	10					0.0
MAPPO-CWMed	signflip	0.33	11					0.0
MAPPO-CWMed	signflip	0.33	12					0.0
MAPPO-CWMed	signflip	0.33	13					0.0
MAPPO-CWMed	signflip	0.33	14					0.0
MAPPO-CWMed	signflip	0.33	15					0.0
MAPPO-CWMed	signflip	0.33	16					0.0
MAPPO-CWMed	signflip	0.33	17					0.0
MAPPO-CWMed	signflip	0.33	18					0.0
MAPPO-CWMed	signflip	0.33	19					0.0
MAPPO-CWMed	stealthy	0.05	0					0.0
MAPPO-CWMed	stealthy	0.05	1					0.0
MAPPO-CWMed	stealthy	0.05	2					0.0
MAPPO-CWMed	stealthy	0.05	3					0.0
MAPPO-CWMed	stealthy	0.05	4					0.0
MAPPO-CWMed	stealthy	0.05	5					0.0
MAPPO-CWMed	stealthy	0.05	6					0.0
MAPPO-CWMed	stealthy	0.05	7					0.0
MAPPO-CWMed	stealthy	0.05	8					0.0
MAPPO-CWMed	stealthy	0.05	9					0.0
MAPPO-CWMed	stealthy	0.05	10					0.0
MAPPO-CWMed	stealthy	0.05	11					0.0
MAPPO-CWMed	stealthy	0.05	12					0.0
MAPPO-CWMed	stealthy	0.05	13					0.0
MAPPO-CWMed	stealthy	0.05	14					0.0
MAPPO-CWMed	stealthy	0.05	15					0.0
MAPPO-CWMed	stealthy	0.05	16					0.0
MAPPO-CWMed	stealthy	0.05	17					0.0
MAPPO-CWMed	stealthy	0.05	18					0.0
MAPPO-CWMed	stealthy	0.05	19					0.0
MAPPO-CWMed	stealthy	0.1	0					0.0
MAPPO-CWMed	stealthy	0.1	1					0.0
MAPPO-CWMed	stealthy	0.1	2					0.0
MAPPO-CWMed	stealthy	0.1	3					0.0
MAPPO-CWMed	stealthy	0.1	4					0.0
MAPPO-CWMed	stealthy	0.1	5					0.0
MAPPO-CWMed	stealthy	0.1	6					0.0
MAPPO-CWMed	stealthy	0.1	7					0.0
MAPPO-CWMed	stealthy	0.1	8					0.0
MAPPO-CWMed	stealthy	0.1	9					0.0
MAPPO-CWMed	stealthy	0.1	10					0.0
MAPPO-CWMed	stealthy	0.1	11					0.0
MAPPO-CWMed	stealthy	0.1	12					0.0
MAPPO-CWMed	stealthy	0.1	13					0.0
MAPPO-CWMed	stealthy	0.1	14					0.0
MAPPO-CWMed	stealthy	0.1	15					0.0
MAPPO-CWMed	stealthy	0.1	16					0.0
MAPPO-CWMed	stealthy	0.1	17					0.0
MAPPO-CWMed	stealthy	0.1	18					0.0
MAPPO-CWMed	stealthy	0.1	19					0.0
MAPPO-CWMed	stealthy	0.2	0					0.0
MAPPO-CWMed	stealthy	0.2	1					0.0
MAPPO-CWMed	stealthy	0.2	2					0.0
MAPPO-CWMed	stealthy	0.2	3					0.0
MAPPO-CWMed	stealthy	0.2	4					0.0
MAPPO-CWMed	stealthy	0.2	5					0.0
MAPPO-CWMed	stealthy	0.2	6					0.0
MAPPO-CWMed	stealthy	0.2	7					0.0
MAPPO-CWMed	stealthy	0.2	8					0.0
MAPPO-CWMed	stealthy	0.2	9					0.0
MAPPO-CWMed	stealthy	0.2	10					0.0
MAPPO-CWMed	stealthy	0.2	11					0.0
MAPPO-CWMed	stealthy	0.2	12					0.0
MAPPO-CWMed	stealthy	0.2	13					0.0
MAPPO-CWMed	stealthy	0.2	14					0.0
MAPPO-CWMed	stealthy	0.2	15					0.0
MAPPO-CWMed	stealthy	0.2	16					0.0
MAPPO-CWMed	stealthy	0.2	17					0.0
MAPPO-CWMed	stealthy	0.2	18					0.0
MAPPO-CWMed	stealthy	0.2	19					0.0
MAPPO-CWMed	stealthy	0.3	0					0.0
MAPPO-CWMed	stealthy	0.3	1					0.0
MAPPO-CWMed	stealthy	0.3	2					0.0
MAPPO-CWMed	stealthy	0.3	3					0.0
MAPPO-CWMed	stealthy	0.3	4					0.0
MAPPO-CWMed	stealthy	0.3	5					0.0
MAPPO-CWMed	stealthy	0.3	6					0.0
MAPPO-CWMed	stealthy	0.3	7					0.0
MAPPO-CWMed	stealthy	0.3	8					0.0
MAPPO-CWMed	stealthy	0.3	9					0.0
MAPPO-CWMed	stealthy	0.3	10					0.0
MAPPO-CWMed	stealthy	0.3	11					0.0
MAPPO-CWMed	stealthy	0.3	12					0.0
MAPPO-CWMed	stealthy	0.3	13					0.0
MAPPO-CWMed	stealthy	0.3	14					0.0
MAPPO-CWMed	stealthy	0.3	15					0.0
MAPPO-CWMed	stealthy	0.3	16					0.0
MAPPO-CWMed	stealthy	0.3	17					0.0
MAPPO-CWMed	stealthy	0.3	18					0.0
MAPPO-CWMed	stealthy	0.3	19					0.0
MAPPO-CWMed	stealthy	0.33	0					0.0
MAPPO-CWMed	stealthy	0.33	1					0.0
MAPPO-CWMed	stealthy	0.33	2					0.0
MAPPO-CWMed	stealthy	0.33	3					0.0
MAPPO-CWMed	stealthy	0.33	4					0.0
MAPPO-CWMed	stealthy	0.33	5					0.0
MAPPO-CWMed	stealthy	0.33	6					0.0
MAPPO-CWMed	stealthy	0.33	7					0.0
MAPPO-CWMed	stealthy	0.33	8					0.0
MAPPO-CWMed	stealthy	0.33	9					0.0
MAPPO-CWMed	stealthy	0.33	10					0.0
MAPPO-CWMed	stealthy	0.33	11					0.0
MAPPO-CWMed	stealthy	0.33	12					0.0
MAPPO-CWMed	stealthy	0.33	13					0.0
MAPPO-CWMed	stealthy	0.33	14					0.0
MAPPO-CWMed	stealthy	0.33	15					0.0
MAPPO-CWMed	stealthy	0.33	16					0.0
MAPPO-CWMed	stealthy	0.33	17					0.0
MAPPO-CWMed	stealthy	0.33	18					0.0
MAPPO-CWMed	stealthy	0.33	19					0.0
MAPPO-Krum	adaptive	0.05	0					0.0
MAPPO-Krum	adaptive	0.05	1					0.0
MAPPO-Krum	adaptive	0.05	2					0.0
MAPPO-Krum	adaptive	0.05	3					0.0
MAPPO-Krum	adaptive	0.05	4					0.0
MAPPO-Krum	adaptive	0.05	5					0.0
MAPPO-Krum	adaptive	0.05	6					0.0
MAPPO-Krum	adaptive	0.05	7					0.0
MAPPO-Krum	adaptive	0.05	8					0.0
MAPPO-Krum	adaptive	0.05	9					0.0
MAPPO-Krum	adaptive	0.05	10					0.0
MAPPO-Krum	adaptive	0.05	11					0.0
MAPPO-Krum	adaptive	0.05	12					0.0
MAPPO-Krum	adaptive	0.05	13					0.0
MAPPO-Krum	adaptive	0.05	14					0.0
MAPPO-Krum	adaptive	0.05	15					0.0
MAPPO-Krum	adaptive	0.05	16					0.0
MAPPO-Krum	adaptive	0.05	17					0.0
MAPPO-Krum	adaptive	0.05	18					0.0
MAPPO-Krum	adaptive	0.05	19					0.0
MAPPO-Krum	adaptive	0.1	0					0.0
MAPPO-Krum	adaptive	0.1	1					0.0
MAPPO-Krum	adaptive	0.1	2					0.0
MAPPO-Krum	adaptive	0.1	3					0.0
MAPPO-Krum	adaptive	0.1	4					0.0
MAPPO-Krum	adaptive	0.1	5					0.0
MAPPO-Krum	adaptive	0.1	6					0.0
MAPPO-Krum	adaptive	0.1	7					0.0
MAPPO-Krum	adaptive	0.1	8					0.0
MAPPO-Krum	adaptive	0.1	9					0.0
MAPPO-Krum	adaptive	0.1	10					0.0
MAPPO-Krum	adaptive	0.1	11					0.0
MAPPO-Krum	adaptive	0.1	12					0.0
MAPPO-Krum	adaptive	0.1	13					0.0
MAPPO-Krum	adaptive	0.1	14					0.0
MAPPO-Krum	adaptive	0.1	15					0.0
MAPPO-Krum	adaptive	0.1	16					0.0
MAPPO-Krum	adaptive	0.1	17					0.0
MAPPO-Krum	adaptive	0.1	18					0.0
MAPPO-Krum	adaptive	0.1	19					0.0
MAPPO-Krum	adaptive	0.2	0					0.0
MAPPO-Krum	adaptive	0.2	1					0.0
MAPPO-Krum	adaptive	0.2	2					0.0
MAPPO-Krum	adaptive	0.2	3					0.0
MAPPO-Krum	adaptive	0.2	4					0.0
MAPPO-Krum	adaptive	0.2	5					0.0
MAPPO-Krum	adaptive	0.2	6					0.0
MAPPO-Krum	adaptive	0.2	7					0.0
MAPPO-Krum	adaptive	0.2	8					0.0
MAPPO-Krum	adaptive	0.2	9					0.0
MAPPO-Krum	adaptive	0.2	10					0.0
MAPPO-Krum	adaptive	0.2	11					0.0
MAPPO-Krum	adaptive	0.2	12					0.0
MAPPO-Krum	adaptive	0.2	13					0.0
MAPPO-Krum	adaptive	0.2	14					0.0
MAPPO-Krum	adaptive	0.2	15					0.0
MAPPO-Krum	adaptive	0.2	16					0.0
MAPPO-Krum	adaptive	0.2	17					0.0
MAPPO-Krum	adaptive	0.2	18					0.0
MAPPO-Krum	adaptive	0.2	19					0.0
MAPPO-Krum	adaptive	0.3	0					0.0
MAPPO-Krum	adaptive	0.3	1					0.0
MAPPO-Krum	adaptive	0.3	2					0.0
MAPPO-Krum	adaptive	0.3	3					0.0
MAPPO-Krum	adaptive	0.3	4					0.0
MAPPO-Krum	adaptive	0.3	5					0.0
MAPPO-Krum	adaptive	0.3	6					0.0
MAPPO-Krum	adaptive	0.3	7					0.0
MAPPO-Krum	adaptive	0.3	8					0.0
MAPPO-Krum	adaptive	0.3	9					0.0
MAPPO-Krum	adaptive	0.3	10					0.0
MAPPO-Krum	adaptive	0.3	11					0.0
MAPPO-Krum	adaptive	0.3	12					0.0
MAPPO-Krum	adaptive	0.3	13					0.0
MAPPO-Krum	adaptive	0.3	14					0.0
MAPPO-Krum	adaptive	0.3	15					0.0
MAPPO-Krum	adaptive	0.3	16					0.0
MAPPO-Krum	adaptive	0.3	17					0.0
MAPPO-Krum	adaptive	0.3	18					0.0
MAPPO-Krum	adaptive	0.3	19					0.0
MAPPO-Krum	adaptive	0.33	0					0.0
MAPPO-Krum	adaptive	0.33	1					0.0
MAPPO-Krum	adaptive	0.33	2					0.0
MAPPO-Krum	adaptive	0.33	3					0.0
MAPPO-Krum	adaptive	0.33	4					0.0
MAPPO-Krum	adaptive	0.33	5					0.0
MAPPO-Krum	adaptive	0.33	6					0.0
MAPPO-Krum	adaptive	0.33	7					0.0
MAPPO-Krum	adaptive	0.33	8					0.0
MAPPO-Krum	adaptive	0.33	9					0.0
MAPPO-Krum	adaptive	0.33	10					0.0
MAPPO-Krum	adaptive	0.33	11					0.0
MAPPO-Krum	adaptive	0.33	12					0.0
MAPPO-Krum	adaptive	0.33	13					0.0
MAPPO-Krum	adaptive	0.33	14					0.0
MAPPO-Krum	adaptive	0.33	15					0.0
MAPPO-Krum	adaptive	0.33	16					0.0
MAPPO-Krum	adaptive	0.33	17					0.0
MAPPO-Krum	adaptive	0.33	18					0.0
MAPPO-Krum	adaptive	0.33	19					0.0
MAPPO-Krum	collusive	0.05	0					0.0
MAPPO-Krum	collusive	0.05	1					0.0
MAPPO-Krum	collusive	0.05	2					0.0
MAPPO-Krum	collusive	0.05	3					0.0
MAPPO-Krum	collusive	0.05	4					0.0
MAPPO-Krum	collusive	0.05	5					0.0
MAPPO-Krum	collusive	0.05	6					0.0
MAPPO-Krum	collusive	0.05	7					0.0
MAPPO-Krum	collusive	0.05	8					0.0
MAPPO-Krum	collusive	0.05	9					0.0
MAPPO-Krum	collusive	0.05	10					0.0
MAPPO-Krum	collusive	0.05	11					0.0
MAPPO-Krum	collusive	0.05	12					0.0
MAPPO-Krum	collusive	0.05	13					0.0
MAPPO-Krum	collusive	0.05	14					0.0
MAPPO-Krum	collusive	0.05	15					0.0
MAPPO-Krum	collusive	0.05	16					0.0
MAPPO-Krum	collusive	0.05	17					0.0
MAPPO-Krum	collusive	0.05	18					0.0
MAPPO-Krum	collusive	0.05	19					0.0
MAPPO-Krum	collusive	0.1	0					0.0
MAPPO-Krum	collusive	0.1	1					0.0
MAPPO-Krum	collusive	0.1	2					0.0
MAPPO-Krum	collusive	0.1	3					0.0
MAPPO-Krum	collusive	0.1	4					0.0
MAPPO-Krum	collusive	0.1	5					0.0
MAPPO-Krum	collusive	0.1	6					0.0
MAPPO-Krum	collusive	0.1	7					0.0
MAPPO-Krum	collusive	0.1	8					0.0
MAPPO-Krum	collusive	0.1	9					0.0
MAPPO-Krum	collusive	0.1	10					0.0
MAPPO-Krum	collusive	0.1	11					0.0
MAPPO-Krum	collusive	0.1	12					0.0
MAPPO-Krum	collusive	0.1	13					0.0
MAPPO-Krum	collusive	0.1	14					0.0
MAPPO-Krum	collusive	0.1	15					0.0
MAPPO-Krum	collusive	0.1	16					0.0
MAPPO-Krum	collusive	0.1	17					0.0
MAPPO-Krum	collusive	0.1	18					0.0
MAPPO-Krum	collusive	0.1	19					0.0
MAPPO-Krum	collusive	0.2	0					0.0
MAPPO-Krum	collusive	0.2	1					0.0
MAPPO-Krum	collusive	0.2	2					0.0
MAPPO-Krum	collusive	0.2	3					0.0
MAPPO-Krum	collusive	0.2	4					0.0
MAPPO-Krum	collusive	0.2	5					0.0
MAPPO-Krum	collusive	0.2	6					0.0
MAPPO-Krum	collusive	0.2	7					0.0
MAPPO-Krum	collusive	0.2	8					0.0
MAPPO-Krum	collusive	0.2	9					0.0
MAPPO-Krum	collusive	0.2	10					0.0
MAPPO-Krum	collusive	0.2	11					0.0
MAPPO-Krum	collusive	0.2	12					0.0
MAPPO-Krum	collusive	0.2	13					0.0
MAPPO-Krum	collusive	0.2	14					0.0
MAPPO-Krum	collusive	0.2	15					0.0
MAPPO-Krum	collusive	0.2	16					0.0
MAPPO-Krum	collusive	0.2	17					0.0
MAPPO-Krum	collusive	0.2	18					0.0
MAPPO-Krum	collusive	0.2	19					0.0
MAPPO-Krum	collusive	0.3	0					0.0
MAPPO-Krum	collusive	0.3	1					0.0
MAPPO-Krum	collusive	0.3	2					0.0
MAPPO-Krum	collusive	0.3	3					0.0
MAPPO-Krum	collusive	0.3	4					0.0
MAPPO-Krum	collusive	0.3	5					0.0
MAPPO-Krum	collusive	0.3	6					0.0
MAPPO-Krum	collusive	0.3	7					0.0
MAPPO-Krum	collusive	0.3	8					0.0
MAPPO-Krum	collusive	0.3	9					0.0
MAPPO-Krum	collusive	0.3	10					0.0
MAPPO-Krum	collusive	0.3	11					0.0
MAPPO-Krum	collusive	0.3	12					0.0
MAPPO-Krum	collusive	0.3	13					0.0
MAPPO-Krum	collusive	0.3	14					0.0
MAPPO-Krum	collusive	0.3	15					0.0
MAPPO-Krum	collusive	0.3	16					0.0
MAPPO-Krum	collusive	0.3	17					0.0
MAPPO-Krum	collusive	0.3	18					0.0
MAPPO-Krum	collusive	0.3	19					0.0
MAPPO-Krum	collusive	0.33	0					0.0
MAPPO-Krum	collusive	0.33	1					0.0
MAPPO-Krum	collusive	0.33	2					0.0
MAPPO-Krum	collusive	0.33	3					0.0
MAPPO-Krum	collusive	0.33	4					0.0
MAPPO-Krum	collusive	0.33	5					0.0
MAPPO-Krum	collusive	0.33	6					0.0
MAPPO-Krum	collusive	0.33	7					0.0
MAPPO-Krum	collusive	0.33	8					0.0
MAPPO-Krum	collusive	0.33	9					0.0
MAPPO-Krum	collusive	0.33	10					0.0
MAPPO-Krum	collusive	0.33	11					0.0
MAPPO-Krum	collusive	0.33	12					0.0
MAPPO-Krum	collusive	0.33	13					0.0
MAPPO-Krum	collusive	0.33	14					0.0
MAPPO-Krum	collusive	0.33	15					0.0
MAPPO-Krum	collusive	0.33	16					0.0
MAPPO-Krum	collusive	0.33	17					0.0
MAPPO-Krum	collusive	0.33	18					0.0
MAPPO-Krum	collusive	0.33	19					0.0
MAPPO-Krum	constant	0.05	0					0.0
MAPPO-Krum	constant	0.05	1					0.0
MAPPO-Krum	constant	0.05	2					0.0
MAPPO-Krum	constant	0.05	3					0.0
MAPPO-Krum	constant	0.05	4					0.0
MAPPO-Krum	constant	0.05	5					0.0
MAPPO-Krum	constant	0.05	6					0.0
MAPPO-Krum	constant	0.05	7					0.0
MAPPO-Krum	constant	0.05	8					0.0
MAPPO-Krum	constant	0.05	9					0.0
MAPPO-Krum	constant	0.05	10					0.0
MAPPO-Krum	constant	0.05	11					0.0
MAPPO-Krum	constant	0.05	12					0.0
MAPPO-Krum	constant	0.05	13					0.0
MAPPO-Krum	constant	0.05	14					0.0
MAPPO-Krum	constant	0.05	15					0.0
MAPPO-Krum	constant	0.05	16					0.0
MAPPO-Krum	constant	0.05	17					0.0
MAPPO-Krum	constant	0.05	18					0.0
MAPPO-Krum	constant	0.05	19					0.0
MAPPO-Krum	constant	0.1	0					0.0
MAPPO-Krum	constant	0.1	1					0.0
MAPPO-Krum	constant	0.1	2					0.0
MAPPO-Krum	constant	0.1	3					0.0
MAPPO-Krum	constant	0.1	4					0.0
MAPPO-Krum	constant	0.1	5					0.0
MAPPO-Krum	constant	0.1	6					0.0
MAPPO-Krum	constant	0.1	7					0.0
MAPPO-Krum	constant	0.1	8					0.0
MAPPO-Krum	constant	0.1	9					0.0
MAPPO-Krum	constant	0.1	10					0.0
MAPPO-Krum	constant	0.1	11					0.0
MAPPO-Krum	constant	0.1	12					0.0
MAPPO-Krum	constant	0.1	13					0.0
MAPPO-Krum	constant	0.1	14					0.0
MAPPO-Krum	constant	0.1	15					0.0
MAPPO-Krum	constant	0.1	16					0.0
MAPPO-Krum	constant	0.1	17					0.0
MAPPO-Krum	constant	0.1	18					0.0
MAPPO-Krum	constant	0.1	19					0.0
MAPPO-Krum	constant	0.2	0					0.0
MAPPO-Krum	constant	0.2	1					0.0
MAPPO-Krum	constant	0.2	2					0.0
MAPPO-Krum	constant	0.2	3					0.0
MAPPO-Krum	constant	0.2	4					0.0
MAPPO-Krum	constant	0.2	5					0.0
MAPPO-Krum	constant	0.2	6					0.0
MAPPO-Krum	constant	0.2	7					0.0
MAPPO-Krum	constant	0.2	8					0.0
MAPPO-Krum	constant	0.2	9					0.0
MAPPO-Krum	constant	0.2	10					0.0
MAPPO-Krum	constant	0.2	11					0.0
MAPPO-Krum	constant	0.2	12					0.0
MAPPO-Krum	constant	0.2	13					0.0
MAPPO-Krum	constant	0.2	14					0.0
MAPPO-Krum	constant	0.2	15					0.0
MAPPO-Krum	constant	0.2	16					0.0
MAPPO-Krum	constant	0.2	17					0.0
MAPPO-Krum	constant	0.2	18					0.0
MAPPO-Krum	constant	0.2	19					0.0
MAPPO-Krum	constant	0.3	0					0.0
MAPPO-Krum	constant	0.3	1					0.0
MAPPO-Krum	constant	0.3	2					0.0
MAPPO-Krum	constant	0.3	3					0.0
MAPPO-Krum	constant	0.3	4					0.0
MAPPO-Krum	constant	0.3	5					0.0
MAPPO-Krum	constant	0.3	6					0.0
MAPPO-Krum	constant	0.3	7					0.0
MAPPO-Krum	constant	0.3	8					0.0
MAPPO-Krum	constant	0.3	9					0.0
MAPPO-Krum	constant	0.3	10					0.0
MAPPO-Krum	constant	0.3	11					0.0
MAPPO-Krum	constant	0.3	12					0.0
MAPPO-Krum	constant	0.3	13					0.0
MAPPO-Krum	constant	0.3	14					0.0
MAPPO-Krum	constant	0.3	15					0.0
MAPPO-Krum	constant	0.3	16					0.0
MAPPO-Krum	constant	0.3	17					0.0
MAPPO-Krum	constant	0.3	18					0.0
MAPPO-Krum	constant	0.3	19					0.0
MAPPO-Krum	constant	0.33	0					0.0
MAPPO-Krum	constant	0.33	1					0.0
MAPPO-Krum	constant	0.33	2					0.0
MAPPO-Krum	constant	0.33	3					0.0
MAPPO-Krum	constant	0.33	4					0.0
MAPPO-Krum	constant	0.33	5					0.0
MAPPO-Krum	constant	0.33	6					0.0
MAPPO-Krum	constant	0.33	7					0.0
MAPPO-Krum	constant	0.33	8					0.0
MAPPO-Krum	constant	0.33	9					0.0
MAPPO-Krum	constant	0.33	10					0.0
MAPPO-Krum	constant	0.33	11					0.0
MAPPO-Krum	constant	0.33	12					0.0
MAPPO-Krum	constant	0.33	13					0.0
MAPPO-Krum	constant	0.33	14					0.0
MAPPO-Krum	constant	0.33	15					0.0
MAPPO-Krum	constant	0.33	16					0.0
MAPPO-Krum	constant	0.33	17					0.0
MAPPO-Krum	constant	0.33	18					0.0
MAPPO-Krum	constant	0.33	19					0.0
MAPPO-Krum	random	0.05	0					0.0
MAPPO-Krum	random	0.05	1					0.0
MAPPO-Krum	random	0.05	2					0.0
MAPPO-Krum	random	0.05	3					0.0
MAPPO-Krum	random	0.05	4					0.0
MAPPO-Krum	random	0.05	5					0.0
MAPPO-Krum	random	0.05	6					0.0
MAPPO-Krum	random	0.05	7					0.0
MAPPO-Krum	random	0.05	8					0.0
MAPPO-Krum	random	0.05	9					0.0
MAPPO-Krum	random	0.05	10					0.0
MAPPO-Krum	random	0.05	11					0.0
MAPPO-Krum	random	0.05	12					0.0
MAPPO-Krum	random	0.05	13					0.0
MAPPO-Krum	random	0.05	14					0.0
MAPPO-Krum	random	0.05	15					0.0
MAPPO-Krum	random	0.05	16					0.0
MAPPO-Krum	random	0.05	17					0.0
MAPPO-Krum	random	0.05	18					0.0
MAPPO-Krum	random	0.05	19					0.0
MAPPO-Krum	random	0.1	0					0.0
MAPPO-Krum	random	0.1	1					0.0
MAPPO-Krum	random	0.1	2					0.0
MAPPO-Krum	random	0.1	3					0.0
MAPPO-Krum	random	0.1	4					0.0
MAPPO-Krum	random	0.1	5					0.0
MAPPO-Krum	random	0.1	6					0.0
MAPPO-Krum	random	0.1	7					0.0
MAPPO-Krum	random	0.1	8					0.0
MAPPO-Krum	random	0.1	9					0.0
MAPPO-Krum	random	0.1	10					0.0
MAPPO-Krum	random	0.1	11					0.0
MAPPO-Krum	random	0.1	12					0.0
MAPPO-Krum	random	0.1	13					0.0
MAPPO-Krum	random	0.1	14					0.0
MAPPO-Krum	random	0.1	15					0.0
MAPPO-Krum	random	0.1	16					0.0
MAPPO-Krum	random	0.1	17					0.0
MAPPO-Krum	random	0.1	18					0.0
MAPPO-Krum	random	0.1	19					0.0
MAPPO-Krum	random	0.2	0					0.0
MAPPO-Krum	random	0.2	1					0.0
MAPPO-Krum	random	0.2	2					0.0
MAPPO-Krum	random	0.2	3					0.0
MAPPO-Krum	random	0.2	4					0.0
MAPPO-Krum	random	0.2	5					0.0
MAPPO-Krum	random	0.2	6					0.0
MAPPO-Krum	random	0.2	7					0.0
MAPPO-Krum	random	0.2	8					0.0
MAPPO-Krum	random	0.2	9					0.0
MAPPO-Krum	random	0.2	10					0.0
MAPPO-Krum	random	0.2	11					0.0
MAPPO-Krum	random	0.2	12					0.0
MAPPO-Krum	random	0.2	13					0.0
MAPPO-Krum	random	0.2	14					0.0
MAPPO-Krum	random	0.2	15					0.0
MAPPO-Krum	random	0.2	16					0.0
MAPPO-Krum	random	0.2	17					0.0
MAPPO-Krum	random	0.2	18					0.0
MAPPO-Krum	random	0.2	19					0.0
MAPPO-Krum	random	0.3	0					0.0
MAPPO-Krum	random	0.3	1					0.0
MAPPO-Krum	random	0.3	2					0.0
MAPPO-Krum	random	0.3	3					0.0
MAPPO-Krum	random	0.3	4					0.0
MAPPO-Krum	random	0.3	5					0.0
MAPPO-Krum	random	0.3	6					0.0
MAPPO-Krum	random	0.3	7					0.0
MAPPO-Krum	random	0.3	8					0.0
MAPPO-Krum	random	0.3	9					0.0
MAPPO-Krum	random	0.3	10					0.0
MAPPO-Krum	random	0.3	11					0.0
MAPPO-Krum	random	0.3	12					0.0
MAPPO-Krum	random	0.3	13					0.0
MAPPO-Krum	random	0.3	14					0.0
MAPPO-Krum	random	0.3	15					0.0
MAPPO-Krum	random	0.3	16					0.0
MAPPO-Krum	random	0.3	17					0.0
MAPPO-Krum	random	0.3	18					0.0
MAPPO-Krum	random	0.3	19					0.0
MAPPO-Krum	random	0.33	0					0.0
MAPPO-Krum	random	0.33	1					0.0
MAPPO-Krum	random	0.33	2					0.0
MAPPO-Krum	random	0.33	3					0.0
MAPPO-Krum	random	0.33	4					0.0
MAPPO-Krum	random	0.33	5					0.0
MAPPO-Krum	random	0.33	6					0.0
MAPPO-Krum	random	0.33	7					0.0
MAPPO-Krum	random	0.33	8					0.0
MAPPO-Krum	random	0.33	9					0.0
MAPPO-Krum	random	0.33	10					0.0
MAPPO-Krum	random	0.33	11					0.0
MAPPO-Krum	random	0.33	12					0.0
MAPPO-Krum	random	0.33	13					0.0
MAPPO-Krum	random	0.33	14					0.0
MAPPO-Krum	random	0.33	15					0.0
MAPPO-Krum	random	0.33	16					0.0
MAPPO-Krum	random	0.33	17					0.0
MAPPO-Krum	random	0.33	18					0.0
MAPPO-Krum	random	0.33	19					0.0
MAPPO-Krum	signflip	0.05	0					0.0
MAPPO-Krum	signflip	0.05	1					0.0
MAPPO-Krum	signflip	0.05	2					0.0
MAPPO-Krum	signflip	0.05	3					0.0
MAPPO-Krum	signflip	0.05	4					0.0
MAPPO-Krum	signflip	0.05	5					0.0
MAPPO-Krum	signflip	0.05	6					0.0
MAPPO-Krum	signflip	0.05	7					0.0
MAPPO-Krum	signflip	0.05	8					0.0
MAPPO-Krum	signflip	0.05	9					0.0
MAPPO-Krum	signflip	0.05	10					0.0
MAPPO-Krum	signflip	0.05	11					0.0
MAPPO-Krum	signflip	0.05	12					0.0
MAPPO-Krum	signflip	0.05	13					0.0
MAPPO-Krum	signflip	0.05	14					0.0
MAPPO-Krum	signflip	0.05	15					0.0
MAPPO-Krum	signflip	0.05	16					0.0
MAPPO-Krum	signflip	0.05	17					0.0
MAPPO-Krum	signflip	0.05	18					0.0
MAPPO-Krum	signflip	0.05	19					0.0
MAPPO-Krum	signflip	0.1	0					0.0
MAPPO-Krum	signflip	0.1	1					0.0
MAPPO-Krum	signflip	0.1	2					0.0
MAPPO-Krum	signflip	0.1	3					0.0
MAPPO-Krum	signflip	0.1	4					0.0
MAPPO-Krum	signflip	0.1	5					0.0
MAPPO-Krum	signflip	0.1	6					0.0
MAPPO-Krum	signflip	0.1	7					0.0
MAPPO-Krum	signflip	0.1	8					0.0
MAPPO-Krum	signflip	0.1	9					0.0
MAPPO-Krum	signflip	0.1	10					0.0
MAPPO-Krum	signflip	0.1	11					0.0
MAPPO-Krum	signflip	0.1	12					0.0
MAPPO-Krum	signflip	0.1	13					0.0
MAPPO-Krum	signflip	0.1	14					0.0
MAPPO-Krum	signflip	0.1	15					0.0
MAPPO-Krum	signflip	0.1	16					0.0
MAPPO-Krum	signflip	0.1	17					0.0
MAPPO-Krum	signflip	0.1	18					0.0
MAPPO-Krum	signflip	0.1	19					0.0
MAPPO-Krum	signflip	0.2	0					0.0
MAPPO-Krum	signflip	0.2	1					0.0
MAPPO-Krum	signflip	0.2	2					0.0
MAPPO-Krum	signflip	0.2	3					0.0
MAPPO-Krum	signflip	0.2	4					0.0
MAPPO-Krum	signflip	0.2	5					0.0
MAPPO-Krum	signflip	0.2	6					0.0
MAPPO-Krum	signflip	0.2	7					0.0
MAPPO-Krum	signflip	0.2	8					0.0
MAPPO-Krum	signflip	0.2	9					0.0
MAPPO-Krum	signflip	0.2	10					0.0
MAPPO-Krum	signflip	0.2	11					0.0
MAPPO-Krum	signflip	0.2	12					0.0
MAPPO-Krum	signflip	0.2	13					0.0
MAPPO-Krum	signflip	0.2	14					0.0
MAPPO-Krum	signflip	0.2	15					0.0
MAPPO-Krum	signflip	0.2	16					0.0
MAPPO-Krum	signflip	0.2	17					0.0
MAPPO-Krum	signflip	0.2	18					0.0
MAPPO-Krum	signflip	0.2	19					0.0
MAPPO-Krum	signflip	0.3	0					0.0
MAPPO-Krum	signflip	0.3	1					0.0
MAPPO-Krum	signflip	0.3	2					0.0
MAPPO-Krum	signflip	0.3	3					0.0
MAPPO-Krum	signflip	0.3	4					0.0
MAPPO-Krum	signflip	0.3	5					0.0
MAPPO-Krum	signflip	0.3	6					0.0
MAPPO-Krum	signflip	0.3	7					0.0
MAPPO-Krum	signflip	0.3	8					0.0
MAPPO-Krum	signflip	0.3	9					0.0
MAPPO-Krum	signflip	0.3	10					0.0
MAPPO-Krum	signflip	0.3	11					0.0
MAPPO-Krum	signflip	0.3	12					0.0
MAPPO-Krum	signflip	0.3	13					0.0
MAPPO-Krum	signflip	0.3	14					0.0
MAPPO-Krum	signflip	0.3	15					0.0
MAPPO-Krum	signflip	0.3	16					0.0
MAPPO-Krum	signflip	0.3	17					0.0
MAPPO-Krum	signflip	0.3	18					0.0
MAPPO-Krum	signflip	0.3	19					0.0
MAPPO-Krum	signflip	0.33	0					0.0
MAPPO-Krum	signflip	0.33	1					0.0
MAPPO-Krum	signflip	0.33	2					0.0
MAPPO-Krum	signflip	0.33	3					0.0
MAPPO-Krum	signflip	0.33	4					0.0
MAPPO-Krum	signflip	0.33	5					0.0
MAPPO-Krum	signflip	0.33	6					0.0
MAPPO-Krum	signflip	0.33	7					0.0
MAPPO-Krum	signflip	0.33	8					0.0
MAPPO-Krum	signflip	0.33	9					0.0
MAPPO-Krum	signflip	0.33	10					0.0
MAPPO-Krum	signflip	0.33	11					0.0
MAPPO-Krum	signflip	0.33	12					0.0
MAPPO-Krum	signflip	0.33	13					0.0
MAPPO-Krum	signflip	0.33	14					0.0
MAPPO-Krum	signflip	0.33	15					0.0
MAPPO-Krum	signflip	0.33	16					0.0
MAPPO-Krum	signflip	0.33	17					0.0
MAPPO-Krum	signflip	0.33	18					0.0
MAPPO-Krum	signflip	0.33	19					0.0
MAPPO-Krum	stealthy	0.05	0					0.0
MAPPO-Krum	stealthy	0.05	1					0.0
MAPPO-Krum	stealthy	0.05	2					0.0
MAPPO-Krum	stealthy	0.05	3					0.0
MAPPO-Krum	stealthy	0.05	4					0.0
MAPPO-Krum	stealthy	0.05	5					0.0
MAPPO-Krum	stealthy	0.05	6					0.0
MAPPO-Krum	stealthy	0.05	7					0.0
MAPPO-Krum	stealthy	0.05	8					0.0
MAPPO-Krum	stealthy	0.05	9					0.0
MAPPO-Krum	stealthy	0.05	10					0.0
MAPPO-Krum	stealthy	0.05	11					0.0
MAPPO-Krum	stealthy	0.05	12					0.0
MAPPO-Krum	stealthy	0.05	13					0.0
MAPPO-Krum	stealthy	0.05	14					0.0
MAPPO-Krum	stealthy	0.05	15					0.0
MAPPO-Krum	stealthy	0.05	16					0.0
MAPPO-Krum	stealthy	0.05	17					0.0
MAPPO-Krum	stealthy	0.05	18					0.0
MAPPO-Krum	stealthy	0.05	19					0.0
MAPPO-Krum	stealthy	0.1	0					0.0
MAPPO-Krum	stealthy	0.1	1					0.0
MAPPO-Krum	stealthy	0.1	2					0.0
MAPPO-Krum	stealthy	0.1	3					0.0
MAPPO-Krum	stealthy	0.1	4					0.0
MAPPO-Krum	stealthy	0.1	5					0.0
MAPPO-Krum	stealthy	0.1	6					0.0
MAPPO-Krum	stealthy	0.1	7					0.0
MAPPO-Krum	stealthy	0.1	8					0.0
MAPPO-Krum	stealthy	0.1	9					0.0
MAPPO-Krum	stealthy	0.1	10					0.0
MAPPO-Krum	stealthy	0.1	11					0.0
MAPPO-Krum	stealthy	0.1	12					0.0
MAPPO-Krum	stealthy	0.1	13					0.0
MAPPO-Krum	stealthy	0.1	14					0.0
MAPPO-Krum	stealthy	0.1	15					0.0
MAPPO-Krum	stealthy	0.1	16					0.0
MAPPO-Krum	stealthy	0.1	17					0.0
MAPPO-Krum	stealthy	0.1	18					0.0
MAPPO-Krum	stealthy	0.1	19					0.0
MAPPO-Krum	stealthy	0.2	0					0.0
MAPPO-Krum	stealthy	0.2	1					0.0
MAPPO-Krum	stealthy	0.2	2					0.0
MAPPO-Krum	stealthy	0.2	3					0.0
MAPPO-Krum	stealthy	0.2	4					0.0
MAPPO-Krum	stealthy	0.2	5					0.0
MAPPO-Krum	stealthy	0.2	6					0.0
MAPPO-Krum	stealthy	0.2	7					0.0
MAPPO-Krum	stealthy	0.2	8					0.0
MAPPO-Krum	stealthy	0.2	9					0.0
MAPPO-Krum	stealthy	0.2	10					0.0
MAPPO-Krum	stealthy	0.2	11					0.0
MAPPO-Krum	stealthy	0.2	12					0.0
MAPPO-Krum	stealthy	0.2	13					0.0
MAPPO-Krum	stealthy	0.2	14					0.0
MAPPO-Krum	stealthy	0.2	15					0.0
MAPPO-Krum	stealthy	0.2	16					0.0
MAPPO-Krum	stealthy	0.2	17					0.0
MAPPO-Krum	stealthy	0.2	18					0.0
MAPPO-Krum	stealthy	0.2	19					0.0
MAPPO-Krum	stealthy	0.3	0					0.0
MAPPO-Krum	stealthy	0.3	1					0.0
MAPPO-Krum	stealthy	0.3	2					0.0
MAPPO-Krum	stealthy	0.3	3					0.0
MAPPO-Krum	stealthy	0.3	4					0.0
MAPPO-Krum	stealthy	0.3	5					0.0
MAPPO-Krum	stealthy	0.3	6					0.0
MAPPO-Krum	stealthy	0.3	7					0.0
MAPPO-Krum	stealthy	0.3	8					0.0
MAPPO-Krum	stealthy	0.3	9					0.0
MAPPO-Krum	stealthy	0.3	10					0.0
MAPPO-Krum	stealthy	0.3	11					0.0
MAPPO-Krum	stealthy	0.3	12					0.0
MAPPO-Krum	stealthy	0.3	13					0.0
MAPPO-Krum	stealthy	0.3	14					0.0
MAPPO-Krum	stealthy	0.3	15					0.0
MAPPO-Krum	stealthy	0.3	16					0.0
MAPPO-Krum	stealthy	0.3	17					0.0
MAPPO-Krum	stealthy	0.3	18					0.0
MAPPO-Krum	stealthy	0.3	19					0.0
MAPPO-Krum	stealthy	0.33	0					0.0
MAPPO-Krum	stealthy	0.33	1					0.0
MAPPO-Krum	stealthy	0.33	2					0.0
MAPPO-Krum	stealthy	0.33	3					0.0
MAPPO-Krum	stealthy	0.33	4					0.0
MAPPO-Krum	stealthy	0.33	5					0.0
MAPPO-Krum	stealthy	0.33	6					0.0
MAPPO-Krum	stealthy	0.33	7					0.0
MAPPO-Krum	stealthy	0.33	8					0.0
MAPPO-Krum	stealthy	0.33	9					0.0
MAPPO-Krum	stealthy	0.33	10					0.0
MAPPO-Krum	stealthy	0.33	11					0.0
MAPPO-Krum	stealthy	0.33	12					0.0
MAPPO-Krum	stealthy	0.33	13					0.0
MAPPO-Krum	stealthy	0.33	14					0.0
MAPPO-Krum	stealthy	0.33	15					0.0
MAPPO-Krum	stealthy	0.33	16					0.0
MAPPO-Krum	stealthy	0.33	17					0.0
MAPPO-Krum	stealthy	0.33	18					0.0
MAPPO-Krum	stealthy	0.33	19					0.0
RS-MARL	adaptive	0.05	0					0.0
RS-MARL	adaptive	0.05	1					0.0
RS-MARL	adaptive	0.05	2					0.0
RS-MARL	adaptive	0.05	3					0.0
RS-MARL	adaptive	0.05	4					0.0
RS-MARL	adaptive	0.05	5					0.0
RS-MARL	adaptive	0.05	6					0.0
RS-MARL	adaptive	0.05	7					0.0
RS-MARL	adaptive	0.05	8					0.0
RS-MARL	adaptive	0.05	9					0.0
RS-MARL	adaptive	0.05	10					0.0
RS-MARL	adaptive	0.05	11				1.0	0.1	0.1818181818181818
RS-MARL	adaptive	0.05	12					0.0
RS-MARL	adaptive	0.05	13					0.0
RS-MARL	adaptive	0.05	14				1.0	0.1	0.1818181818181818
RS-MARL	adaptive	0.05	15					0.0
RS-MARL	adaptive	0.05	16					0.0
RS-MARL	adaptive	0.05	17					0.0
RS-MARL	adaptive	0.05	18					0.0
RS-MARL	adaptive	0.05	19					0.0
RS-MARL	adaptive	0.1	0					0.0
RS-MARL	adaptive	0.1	1					0.0
RS-MARL	adaptive	0.1	2					0.0
RS-MARL	adaptive	0.1	3					0.0
RS-MARL	adaptive	0.1	4					0.0
RS-MARL	adaptive	0.1	5					0.0
RS-MARL	adaptive	0.1	6					0.0
RS-MARL	adaptive	0.1	7					0.0
RS-MARL	adaptive	0.1	8					0.0
RS-MARL	adaptive	0.1	9					0.0
RS-MARL	adaptive	0.1	10				1.0	0.0666666666666666	0.125
RS-MARL	adaptive	0.1	11					0.0
RS-MARL	adaptive	0.1	12					0.0
RS-MARL	adaptive	0.1	13					0.0
RS-MARL	adaptive	0.1	14					0.0
RS-MARL	adaptive	0.1	15					0.0
RS-MARL	adaptive	0.1	16					0.0
RS-MARL	adaptive	0.1	17					0.0
RS-MARL	adaptive	0.1	18					0.0
RS-MARL	adaptive	0.1	19					0.0
RS-MARL	adaptive	0.2	0					0.0
RS-MARL	adaptive	0.2	1				1.0	0.0333333333333333	0.064516129032258
RS-MARL	adaptive	0.2	2					0.0
RS-MARL	adaptive	0.2	3					0.0
RS-MARL	adaptive	0.2	4					0.0
RS-MARL	adaptive	0.2	5					0.0
RS-MARL	adaptive	0.2	6					0.0
RS-MARL	adaptive	0.2	7					0.0
RS-MARL	adaptive	0.2	8					0.0
RS-MARL	adaptive	0.2	9					0.0
RS-MARL	adaptive	0.2	10					0.0
RS-MARL	adaptive	0.2	11					0.0
RS-MARL	adaptive	0.2	12					0.0
RS-MARL	adaptive	0.2	13				1.0	0.0333333333333333	0.064516129032258
RS-MARL	adaptive	0.2	14					0.0
RS-MARL	adaptive	0.2	15					0.0
RS-MARL	adaptive	0.2	16					0.0
RS-MARL	adaptive	0.2	17					0.0
RS-MARL	adaptive	0.2	18					0.0
RS-MARL	adaptive	0.2	19					0.0
RS-MARL	adaptive	0.3	0				1.0	0.0222222222222222	0.0434782608695652
RS-MARL	adaptive	0.3	1				1.0	0.0444444444444444	0.0851063829787234
RS-MARL	adaptive	0.3	2					0.0
RS-MARL	adaptive	0.3	3				0.0	0.0
RS-MARL	adaptive	0.3	4					0.0
RS-MARL	adaptive	0.3	5					0.0
RS-MARL	adaptive	0.3	6					0.0
RS-MARL	adaptive	0.3	7					0.0
RS-MARL	adaptive	0.3	8				1.0	0.0222222222222222	0.0434782608695652
RS-MARL	adaptive	0.3	9				1.0	0.0222222222222222	0.0434782608695652
RS-MARL	adaptive	0.3	10				1.0	0.0222222222222222	0.0434782608695652
RS-MARL	adaptive	0.3	11					0.0
RS-MARL	adaptive	0.3	12					0.0
RS-MARL	adaptive	0.3	13				1.0	0.0222222222222222	0.0434782608695652
RS-MARL	adaptive	0.3	14					0.0
RS-MARL	adaptive	0.3	15					0.0
RS-MARL	adaptive	0.3	16					0.0
RS-MARL	adaptive	0.3	17					0.0
RS-MARL	adaptive	0.3	18					0.0
RS-MARL	adaptive	0.3	19					0.0
RS-MARL	adaptive	0.33	0				1.0	0.02	0.0392156862745098
RS-MARL	adaptive	0.33	1				1.0	0.02	0.0392156862745098
RS-MARL	adaptive	0.33	2					0.0
RS-MARL	adaptive	0.33	3					0.0
RS-MARL	adaptive	0.33	4					0.0
RS-MARL	adaptive	0.33	5					0.0
RS-MARL	adaptive	0.33	6				1.0	0.04	0.0769230769230769
RS-MARL	adaptive	0.33	7					0.0
RS-MARL	adaptive	0.33	8					0.0
RS-MARL	adaptive	0.33	9				1.0	0.04	0.0769230769230769
RS-MARL	adaptive	0.33	10				1.0	0.04	0.0769230769230769
RS-MARL	adaptive	0.33	11					0.0
RS-MARL	adaptive	0.33	12					0.0
RS-MARL	adaptive	0.33	13				1.0	0.04	0.0769230769230769
RS-MARL	adaptive	0.33	14					0.0
RS-MARL	adaptive	0.33	15				0.2352941176470588	0.08	0.1194029850746268
RS-MARL	adaptive	0.33	16					0.0
RS-MARL	adaptive	0.33	17					0.0
RS-MARL	adaptive	0.33	18					0.0
RS-MARL	adaptive	0.33	19				1.0	0.02	0.0392156862745098
RS-MARL	collusive	0.05	0				1.0	1.0	1.0
RS-MARL	collusive	0.05	1				1.0	1.0	1.0
RS-MARL	collusive	0.05	2				1.0	1.0	1.0
RS-MARL	collusive	0.05	3				1.0	1.0	1.0
RS-MARL	collusive	0.05	4				1.0	1.0	1.0
RS-MARL	collusive	0.05	5				1.0	1.0	1.0
RS-MARL	collusive	0.05	6				1.0	1.0	1.0
RS-MARL	collusive	0.05	7				0.9090909090909092	1.0	0.9523809523809524
RS-MARL	collusive	0.05	8				1.0	1.0	1.0
RS-MARL	collusive	0.05	9				1.0	1.0	1.0
RS-MARL	collusive	0.05	10				1.0	1.0	1.0
RS-MARL	collusive	0.05	11				1.0	1.0	1.0
RS-MARL	collusive	0.05	12				1.0	1.0	1.0
RS-MARL	collusive	0.05	13				1.0	1.0	1.0
RS-MARL	collusive	0.05	14				1.0	1.0	1.0
RS-MARL	collusive	0.05	15				1.0	1.0	1.0
RS-MARL	collusive	0.05	16				1.0	1.0	1.0
RS-MARL	collusive	0.05	17				1.0	1.0	1.0
RS-MARL	collusive	0.05	18				1.0	1.0	1.0
RS-MARL	collusive	0.05	19				1.0	0.9	0.9473684210526316
RS-MARL	collusive	0.1	0				1.0	1.0	1.0
RS-MARL	collusive	0.1	1				1.0	1.0	1.0
RS-MARL	collusive	0.1	2				1.0	1.0	1.0
RS-MARL	collusive	0.1	3				1.0	1.0	1.0
RS-MARL	collusive	0.1	4				1.0	1.0	1.0
RS-MARL	collusive	0.1	5				1.0	1.0	1.0
RS-MARL	collusive	0.1	6				1.0	1.0	1.0
RS-MARL	collusive	0.1	7				1.0	1.0	1.0
RS-MARL	collusive	0.1	8				1.0	1.0	1.0
RS-MARL	collusive	0.1	9				1.0	1.0	1.0
RS-MARL	collusive	0.1	10				1.0	1.0	1.0
RS-MARL	collusive	0.1	11				1.0	1.0	1.0
RS-MARL	collusive	0.1	12				1.0	1.0	1.0
RS-MARL	collusive	0.1	13				1.0	1.0	1.0
RS-MARL	collusive	0.1	14				1.0	1.0	1.0
RS-MARL	collusive	0.1	15				1.0	1.0	1.0
RS-MARL	collusive	0.1	16				1.0	1.0	1.0
RS-MARL	collusive	0.1	17				1.0	1.0	1.0
RS-MARL	collusive	0.1	18				1.0	1.0	1.0
RS-MARL	collusive	0.1	19				1.0	1.0	1.0
RS-MARL	collusive	0.2	0				1.0	1.0	1.0
RS-MARL	collusive	0.2	1				1.0	1.0	1.0
RS-MARL	collusive	0.2	2				1.0	1.0	1.0
RS-MARL	collusive	0.2	3				0.8333333333333334	1.0	0.9090909090909092
RS-MARL	collusive	0.2	4				1.0	1.0	1.0
RS-MARL	collusive	0.2	5				1.0	1.0	1.0
RS-MARL	collusive	0.2	6				1.0	1.0	1.0
RS-MARL	collusive	0.2	7				1.0	1.0	1.0
RS-MARL	collusive	0.2	8				1.0	1.0	1.0
RS-MARL	collusive	0.2	9				1.0	1.0	1.0
RS-MARL	collusive	0.2	10				1.0	1.0	1.0
RS-MARL	collusive	0.2	11				1.0	1.0	1.0
RS-MARL	collusive	0.2	12				1.0	1.0	1.0
RS-MARL	collusive	0.2	13				1.0	1.0	1.0
RS-MARL	collusive	0.2	14				1.0	1.0	1.0
RS-MARL	collusive	0.2	15				1.0	1.0	1.0
RS-MARL	collusive	0.2	16				1.0	1.0	1.0
RS-MARL	collusive	0.2	17				1.0	0.9666666666666668	0.983050847457627
RS-MARL	collusive	0.2	18				1.0	1.0	1.0
RS-MARL	collusive	0.2	19				1.0	1.0	1.0
RS-MARL	collusive	0.3	0				1.0	1.0	1.0
RS-MARL	collusive	0.3	1				1.0	1.0	1.0
RS-MARL	collusive	0.3	2				1.0	1.0	1.0
RS-MARL	collusive	0.3	3				1.0	1.0	1.0
RS-MARL	collusive	0.3	4				1.0	1.0	1.0
RS-MARL	collusive	0.3	5				1.0	1.0	1.0
RS-MARL	collusive	0.3	6				1.0	0.9777777777777776	0.9887640449438202
RS-MARL	collusive	0.3	7				1.0	0.9777777777777776	0.9887640449438202
RS-MARL	collusive	0.3	8				1.0	0.9777777777777776	0.9887640449438202
RS-MARL	collusive	0.3	9				1.0	1.0	1.0
RS-MARL	collusive	0.3	10				1.0	0.9555555555555556	0.9772727272727272
RS-MARL	collusive	0.3	11				1.0	1.0	1.0
RS-MARL	collusive	0.3	12				1.0	0.9777777777777776	0.9887640449438202
RS-MARL	collusive	0.3	13				1.0	1.0	1.0
RS-MARL	collusive	0.3	14				1.0	0.9777777777777776	0.9887640449438202
RS-MARL	collusive	0.3	15				1.0	1.0	1.0
RS-MARL	collusive	0.3	16				1.0	1.0	1.0
RS-MARL	collusive	0.3	17				1.0	1.0	1.0
RS-MARL	collusive	0.3	18				1.0	1.0	1.0
RS-MARL	collusive	0.3	19				1.0	1.0	1.0
RS-MARL	collusive	0.33	0				1.0	1.0	1.0
RS-MARL	collusive	0.33	1				1.0	0.94	0.9690721649484536
RS-MARL	collusive	0.33	2				1.0	1.0	1.0
RS-MARL	collusive	0.33	3				0.9803921568627452	1.0	0.99009900990099
RS-MARL	collusive	0.33	4				1.0	1.0	1.0
RS-MARL	collusive	0.33	5				1.0	0.98	0.98989898989899
RS-MARL	collusive	0.33	6				1.0	0.96	0.979591836734694
RS-MARL	collusive	0.33	7				1.0	1.0	1.0
RS-MARL	collusive	0.33	8				1.0	0.94	0.9690721649484536
RS-MARL	collusive	0.33	9				1.0	0.98	0.98989898989899
RS-MARL	collusive	0.33	10				1.0	0.92	0.9583333333333334
RS-MARL	collusive	0.33	11				1.0	1.0	1.0
RS-MARL	collusive	0.33	12				1.0	0.98	0.98989898989899
RS-MARL	collusive	0.33	13				1.0	0.92	0.9583333333333334
RS-MARL	collusive	0.33	14				1.0	0.98	0.98989898989899
RS-MARL	collusive	0.33	15				1.0	1.0	1.0
RS-MARL	collusive	0.33	16				1.0	1.0	1.0
RS-MARL	collusive	0.33	17				1.0	1.0	1.0
RS-MARL	collusive	0.33	18				1.0	1.0	1.0
[truncated: 1,001 more rows]
