# Supplementary material for: Operating-Regime Evaluation of Byzantine-Resilient Multi-Agent Reinforcement Learning for Sensor-Networked Safe Formation Control
Source: Sensors (Basel). 2026 Jul 11;26(14):4408. doi: 10.3390/s26144408 (PMC13418820; doi:10.3390/s26144408)
Supplement: Supplementary file 1 [file sensors-26-04408-s001.zip › File_S1/figure_source_data/core/rsmarl_vs_mappo_delta.csv]

attack	ratio	MAPPO_fe	RSMARL_fe	fe_delta_RSMARL_minus_MAPPO	fe_improve_pct_positive_good	MAPPO_return	RSMARL_return	return_delta_positive_good	MAPPO_safety	RSMARL_safety	safety_reduction_pct_positive_good	RSMARL_f1
adaptive	0.05	15.29226923942566	23.838202009201048	8.545932769775387	-55.88400672244737	-4746.198603515625	-5500.786701660157	-754.5880981445316	7.6	8.86	-16.57894736842105	0.1818181818181818
adaptive	0.1	15.570872068405151	21.59031403541565	6.019441967010497	-38.658348360748164	-4818.720488281249	-5086.32548828125	-267.6050000000005	7.88	7.08	10.15228426395939	0.125
adaptive	0.2	16.096635484695433	20.45432532310486	4.357689838409428	-27.072053924266896	-4819.61306640625	-4961.199299316407	-141.58623291015647	7.709999999999999	6.590000000000001	14.526588845654974	0.064516129032258
adaptive	0.3	16.32114939212799	29.155976004600525	12.834826612472536	-78.63923247135416	-4877.787175292969	-5895.715947265625	-1017.9287719726562	7.77	8.889999999999999	-14.414414414414404	0.0504162812210915
adaptive	0.33	15.683566012382508	28.07030291557312	12.386736903190611	-78.97908481662282	-4775.5492016601565	-5815.692648925781	-1040.1434472656247	7.6	8.84	-16.315789473684216	0.068092793948808
collusive	0.05	16.09817974090576	21.76181776046753	5.66363801956177	-35.181853543170256	-4929.316506347656	-5056.312319335937	-126.9958129882807	8.870000000000001	8.27	6.764374295377693	0.9949874686716792
collusive	0.1	16.564170112609865	22.88905718803406	6.3248870754241935	-38.18414706215329	-4969.408647460938	-5351.530861816406	-382.1222143554687	8.61	8.34	3.1358885017421554	1.0
collusive	0.2	16.501838908195495	24.950819301605225	8.44898039340973	-51.20023556413229	-4901.136696777344	-5506.394140625	-605.2574438476558	7.959999999999999	8.33	-4.648241206030164	0.9946070878274268
collusive	0.3	16.388871936798097	23.45426359653473	7.065391659736633	-43.1109089569041	-5055.427546386719	-5452.714047851563	-397.28650146484415	8.73	9.43	-8.018327605956463	0.9960546475995914
collusive	0.33	15.892017555236816	31.251861371994018	15.359843816757202	-96.65131417939915	-4912.287907714844	-5953.361059570312	-1041.0731518554685	8.43	8.129999999999999	3.558718861209973	0.9892048901397608
constant	0.05	14.95285397052765	28.43455119609833	13.481697225570679	-90.16136486147295	-4799.665771484375	-5912.819138183594	-1113.153366699219	8.11	9.59	-18.24907521578299
constant	0.1	15.80717370033264	23.04672580718994	7.2395521068573	-45.79915577637357	-4800.447690429688	-5186.471118164062	-386.0234277343743	7.890000000000001	8.59	-8.871989860583007
constant	0.2	14.750373916625978	24.02012634754181	9.269752430915833	-62.844186074953484	-4743.480004882813	-5458.365390625	-714.8853857421873	7.640000000000001	8.34	-9.162303664921456
constant	0.3	15.775854930877683	22.810401248931885	7.034546318054202	-44.590587000680785	-4817.2833984375	-5310.244909667968	-492.9615112304682	8.01	8.690000000000001	-8.48938826466918
constant	0.33	16.278123860359194	23.16801487922668	6.889891018867484	-42.326075645891116	-4845.748205566406	-5292.012133789062	-446.26392822265643	8.11	8.379999999999999	-3.3292231812577016
random	0.05	15.794440455436703	22.49970412731171	6.705263671875006	-42.45331571443511	-4811.147456054688	-5129.629150390625	-318.4816943359374	7.99	8.08	-1.1264080100125138	0.9428006775832862
random	0.1	15.972253732681272	24.622733807563783	8.65048007488251	-54.159420578089886	-4911.7130834960935	-5427.736208496093	-516.0231249999997	8.120000000000001	8.370000000000001	-3.0788177339901472	0.9887096774193548
random	0.2	16.478276834487914	26.73467068195343	10.256393847465514	-62.24190763684451	-4923.188254394531	-5603.058049316406	-679.8697949218749	8.209999999999999	9.25	-12.667478684531071	1.0
random	0.3	16.47468255519867	24.130074858665463	7.655392303466794	-46.46761646433725	-4887.641335449219	-5205.117639160157	-317.4763037109378	8.15	8.23	-0.9815950920245408	1.0
random	0.33	16.62509958744049	36.29065450191498	19.665554914474487	-118.28834354370377	-4944.696418457032	-6364.793879394531	-1420.097460937499	8.25	9.68	-17.33333333333333	0.9985245583381868
signflip	0.05	15.331008186340332	21.278941373825077	5.947933187484745	-38.796751754292664	-4802.5424291992185	-5057.645971679687	-255.1035424804686	8.11	7.290000000000001	10.110974106041906
signflip	0.1	16.620131187438965	25.04380744934082	8.423676261901857	-50.683572631894975	-5099.144377441406	-5363.152199707031	-264.0078222656257	9.4	8.4	10.638297872340425
signflip	0.2	16.09907602310181	30.231025929450983	14.131949906349174	-87.78112412209337	-4850.443701171875	-5842.171708984375	-991.7280078125004	8.129999999999999	9.01	-10.824108241082422	0.1302972802024035
signflip	0.3	15.470066862106323	23.045843677520757	7.575776815414434	-48.97054992031855	-4750.694553222656	-5255.699130859375	-505.00457763671875	7.979999999999999	8.53	-6.892230576441113
signflip	0.33	15.981560311317445	25.03720731735229	9.055647006034846	-56.66309690438694	-4820.858046875	-5578.523581542969	-757.665534667969	8.17	8.67	-6.119951040391677
stealthy	0.05	16.318950028419493	26.39425433635712	10.075304307937625	-61.73990538846835	-4921.728088378906	-5651.578325195313	-729.8502368164063	8.620000000000001	9.21	-6.844547563805102	0.950296442687747
stealthy	0.1	15.772698111534115	28.2918288230896	12.519130711555484	-79.37215702112886	-4867.479973144531	-5729.689467773437	-862.2094946289062	8.1	8.72	-7.654320987654334	0.9858779325513196
stealthy	0.2	15.893531217575074	29.083995466232302	13.190464248657229	-82.99265951717015	-4756.038159179688	-5745.49673828125	-989.4585791015625	7.5	8.65	-15.333333333333337	1.0
stealthy	0.3	16.25581114768982	19.93853773117065	3.6827265834808323	-22.654831247865474	-4855.552878417969	-4995.642687988281	-140.08980957031235	8.18	6.94	15.158924205378964	1.0
stealthy	0.33	16.191918597221374	22.539176597595212	6.347258000373838	-39.200160019721594	-4912.321762695313	-5335.890930175781	-423.5691674804684	7.99	9.05	-13.266583229036302	1.0
