# Supplementary material for: Operating-Regime Evaluation of Byzantine-Resilient Multi-Agent Reinforcement Learning for Sensor-Networked Safe Formation Control
Source: Sensors (Basel). 2026 Jul 11;26(14):4408. doi: 10.3390/s26144408 (PMC13418820; doi:10.3390/s26144408)
Supplement: Supplementary file 1 [file sensors-26-04408-s001.zip › File_S1/figure_source_data/core/safety_tradeoff_table.csv]

attack	ratio	fe_improve_pct_positive_good	return_delta_positive_good	safety_reduction_pct_positive_good
adaptive	0.05	-55.88400672244737	-754.5880981445316	-16.57894736842105
adaptive	0.1	-38.658348360748164	-267.6050000000005	10.15228426395939
adaptive	0.2	-27.072053924266896	-141.58623291015647	14.526588845654974
adaptive	0.3	-78.63923247135416	-1017.9287719726562	-14.414414414414404
adaptive	0.33	-78.97908481662282	-1040.1434472656247	-16.315789473684216
collusive	0.05	-35.181853543170256	-126.9958129882807	6.764374295377693
collusive	0.1	-38.18414706215329	-382.1222143554687	3.1358885017421554
collusive	0.2	-51.20023556413229	-605.2574438476558	-4.648241206030164
collusive	0.3	-43.1109089569041	-397.28650146484415	-8.018327605956463
collusive	0.33	-96.65131417939915	-1041.0731518554685	3.558718861209973
constant	0.05	-90.16136486147295	-1113.153366699219	-18.24907521578299
constant	0.1	-45.79915577637357	-386.0234277343743	-8.871989860583007
constant	0.2	-62.844186074953484	-714.8853857421873	-9.162303664921456
constant	0.3	-44.590587000680785	-492.9615112304682	-8.48938826466918
constant	0.33	-42.326075645891116	-446.26392822265643	-3.3292231812577016
random	0.05	-42.45331571443511	-318.4816943359374	-1.1264080100125138
random	0.1	-54.159420578089886	-516.0231249999997	-3.0788177339901472
random	0.2	-62.24190763684451	-679.8697949218749	-12.667478684531071
random	0.3	-46.46761646433725	-317.4763037109378	-0.9815950920245408
random	0.33	-118.28834354370377	-1420.097460937499	-17.33333333333333
signflip	0.05	-38.796751754292664	-255.1035424804686	10.110974106041906
signflip	0.1	-50.683572631894975	-264.0078222656257	10.638297872340425
signflip	0.2	-87.78112412209337	-991.7280078125004	-10.824108241082422
signflip	0.3	-48.97054992031855	-505.00457763671875	-6.892230576441113
signflip	0.33	-56.66309690438694	-757.665534667969	-6.119951040391677
stealthy	0.05	-61.73990538846835	-729.8502368164063	-6.844547563805102
stealthy	0.1	-79.37215702112886	-862.2094946289062	-7.654320987654334
stealthy	0.2	-82.99265951717015	-989.4585791015625	-15.333333333333337
stealthy	0.3	-22.654831247865474	-140.08980957031235	15.158924205378964
stealthy	0.33	-39.200160019721594	-423.5691674804684	-13.266583229036302
