# Supplementary material for: Operating-Regime Evaluation of Byzantine-Resilient Multi-Agent Reinforcement Learning for Sensor-Networked Safe Formation Control
Source: Sensors (Basel). 2026 Jul 11;26(14):4408. doi: 10.3390/s26144408 (PMC13418820; doi:10.3390/s26144408)
Supplement: Supplementary file 1 [file sensors-26-04408-s001.zip › File_S1/figure_source_data/review_audit_v2/per_run_review_audit_v2.csv]

run_id	block	priority	method	attack	ratio	seed	gm	acbf	ablate	pkt_loss	obs_noise	msg_delay	run_dir	action_deviation_mean	collision_violations_mean	connectivity_violations_mean	detection_f1	detection_fn	detection_fp	detection_precision	detection_recall	detection_tp	formation_error_mean	formation_error_std	latency_qp_ms_mean	latency_total_ms_mean	obstacle_violations_mean	return_mean	return_std	safety_violations_mean	safety_violations_std
E1_gm0p00_none_r0p00_s000	E1_acbf_calibration	1	RS-MARL	none	0.0	0	0.0	static	none	0.0	0.0	0	results_review_v2/E1_acbf_calibration/E1_gm0p00_none_r0p00_s000/RS-MARL/none/seed_0	0.10128023326396943	0.2	2.6	0.0	0	0	0.0	0.0	0	13.86206874847412	1.5473936235854928	6.905296165496111	8.156627370044589	0.6	-4745.4060546875	384.13509082397456	3.4	2.0736441353327724
E1_gm0p00_none_r0p00_s001	E1_acbf_calibration	1	RS-MARL	none	0.0	1	0.0	static	none	0.0	0.0	0	results_review_v2/E1_acbf_calibration/E1_gm0p00_none_r0p00_s001/RS-MARL/none/seed_1	0.0527798593044281	1.2	3.2	0.0	0	0	0.0	0.0	0	10.725858879089355	0.9702250814169673	6.141788396053016	7.338323560543358	0.0	-3808.241796875	435.7242484290437	4.4	1.6733200530681511
E1_gm0p00_none_r0p00_s002	E1_acbf_calibration	1	RS-MARL	none	0.0	2	0.0	static	none	0.0	0.0	0	results_review_v2/E1_acbf_calibration/E1_gm0p00_none_r0p00_s002/RS-MARL/none/seed_2	0.18254092186689377	0.0	18.0	0.0	0	0	0.0	0.0	0	39.038516235351565	3.6477744173137157	6.322475778870285	7.518427376635373	0.0	-7561.64130859375	754.2324262801644	18.0	5.744562646538029
E1_gm0p00_none_r0p00_s003	E1_acbf_calibration	1	RS-MARL	none	0.0	3	0.0	static	none	0.0	0.0	0	results_review_v2/E1_acbf_calibration/E1_gm0p00_none_r0p00_s003/RS-MARL/none/seed_3	0.07181162387132645	0.4	2.2	0.0	0	0	0.0	0.0	0	16.541691970825195	0.6018141129300153	7.386103179305792	8.562803198583424	1.4	-4125.830322265625	199.66842829380775	4.0	2.1213203435596424
E1_gm0p00_none_r0p00_s004	E1_acbf_calibration	1	RS-MARL	none	0.0	4	0.0	static	none	0.0	0.0	0	results_review_v2/E1_acbf_calibration/E1_gm0p00_none_r0p00_s004/RS-MARL/none/seed_4	0.16809532642364503	0.0	15.6	0.0	0	0	0.0	0.0	0	25.692921829223632	2.074773082606138	7.441480830311775	8.642615401186049	0.0	-5807.46953125	188.43325499363377	15.6	2.073644135332772
E1_gm0p00_none_r0p00_s005	E1_acbf_calibration	1	RS-MARL	none	0.0	5	0.0	static	none	0.0	0.0	0	results_review_v2/E1_acbf_calibration/E1_gm0p00_none_r0p00_s005/RS-MARL/none/seed_5	0.07641721032559871	0.0	15.8	0.0	0	0	0.0	0.0	0	36.06703338623047	2.3619406401780774	4.668445442803204	5.837146402336657	0.0	-6783.437890625	581.4844723604555	15.8	5.630275304103699
E1_gm0p00_none_r0p00_s006	E1_acbf_calibration	1	RS-MARL	none	0.0	6	0.0	static	none	0.0	0.0	0	results_review_v2/E1_acbf_calibration/E1_gm0p00_none_r0p00_s006/RS-MARL/none/seed_6	0.04148840829730034	1.0	2.0	0.0	0	0	0.0	0.0	0	15.350834083557128	0.9291558313061636	5.806826846674085	7.05610744189471	0.2	-4249.53623046875	237.4539835720752	3.2	1.6431676725154984
E1_gm0p00_none_r0p00_s007	E1_acbf_calibration	1	RS-MARL	none	0.0	7	0.0	static	none	0.0	0.0	0	results_review_v2/E1_acbf_calibration/E1_gm0p00_none_r0p00_s007/RS-MARL/none/seed_7	0.051373818144202235	0.6	3.2	0.0	0	0	0.0	0.0	0	14.205623054504395	0.8601501592047476	6.574146216735244	7.850443990901113	0.4	-4232.003662109375	776.6546142163205	4.2	1.6431676725154984
E1_gm0p00_none_r0p00_s008	E1_acbf_calibration	1	RS-MARL	none	0.0	8	0.0	static	none	0.0	0.0	0	results_review_v2/E1_acbf_calibration/E1_gm0p00_none_r0p00_s008/RS-MARL/none/seed_8	0.04189764559268951	0.6	5.8	0.0	0	0	0.0	0.0	0	19.03093032836914	1.284199553591863	4.722479241900146	5.899704806506634	0.2	-4463.03505859375	469.28218424164834	6.6	3.361547262794322
E1_gm0p00_none_r0p00_s009	E1_acbf_calibration	1	RS-MARL	none	0.0	9	0.0	static	none	0.0	0.0	0	results_review_v2/E1_acbf_calibration/E1_gm0p00_none_r0p00_s009/RS-MARL/none/seed_9	0.06306527853012085	0.4	6.4	0.0	0	0	0.0	0.0	0	27.72342529296875	1.8058746940280197	5.5843907641246915	6.810358120128512	0.4	-5879.703515625	303.69888265164445	7.2	2.3874672772626644
E1_gm0p00_none_r0p00_s010	E1_acbf_calibration	1	RS-MARL	none	0.0	10	0.0	static	none	0.0	0.0	0	results_review_v2/E1_acbf_calibration/E1_gm0p00_none_r0p00_s010/RS-MARL/none/seed_10	0.05805295407772064	0.4	8.8	0.0	0	0	0.0	0.0	0	20.289426803588867	1.7852971932669905	5.225653201341629	6.444676406681538	0.0	-5403.03310546875	391.11995254437437	9.2	1.3038404810405297
E1_gm0p00_none_r0p00_s011	E1_acbf_calibration	1	RS-MARL	none	0.0	11	0.0	static	none	0.0	0.0	0	results_review_v2/E1_acbf_calibration/E1_gm0p00_none_r0p00_s011/RS-MARL/none/seed_11	0.07439567744731904	0.8	5.2	0.0	0	0	0.0	0.0	0	18.976819610595705	0.6612947459464166	5.448949593119323	6.670675612986088	0.0	-4859.3314453125	397.0093913074634	6.0	1.8708286933869707
E1_gm0p00_none_r0p00_s012	E1_acbf_calibration	1	RS-MARL	none	0.0	12	0.0	static	none	0.0	0.0	0	results_review_v2/E1_acbf_calibration/E1_gm0p00_none_r0p00_s012/RS-MARL/none/seed_12	0.0791986994445324	1.2	2.8	0.0	0	0	0.0	0.0	0	7.617157649993897	0.24612839096385644	7.812439580447972	8.988534728996456	1.6	-3881.8240234375	354.4261639619526	5.6	1.3416407864998738
E1_gm0p00_none_r0p00_s013	E1_acbf_calibration	1	RS-MARL	none	0.0	13	0.0	static	none	0.0	0.0	0	results_review_v2/E1_acbf_calibration/E1_gm0p00_none_r0p00_s013/RS-MARL/none/seed_13	0.09864620566368103	1.2	4.8	0.0	0	0	0.0	0.0	0	19.11912422180176	1.5701779377351186	6.886845990084112	8.098965254612267	0.8	-4256.2349609375	359.53002938990517	6.8	3.1144823004794877
E1_gm0p00_none_r0p00_s014	E1_acbf_calibration	1	RS-MARL	none	0.0	14	0.0	static	none	0.0	0.0	0	results_review_v2/E1_acbf_calibration/E1_gm0p00_none_r0p00_s014/RS-MARL/none/seed_14	0.07941188998520374	0.2	4.2	0.0	0	0	0.0	0.0	0	13.464735412597657	1.4251038215504843	5.074977991171181	6.31052041426301	0.2	-3625.234033203125	598.4180506211145	4.6	2.3021728866442674
E1_gm0p00_none_r0p00_s015	E1_acbf_calibration	1	RS-MARL	none	0.0	15	0.0	static	none	0.0	0.0	0	results_review_v2/E1_acbf_calibration/E1_gm0p00_none_r0p00_s015/RS-MARL/none/seed_15	0.06409054473042489	0.4	4.2	0.0	0	0	0.0	0.0	0	19.208150482177736	2.7833407937568824	5.314002581872046	6.491845194250345	0.0	-4306.516796875	189.75469967729055	4.6	1.140175425099138
E1_gm0p00_none_r0p00_s016	E1_acbf_calibration	1	RS-MARL	none	0.0	16	0.0	static	none	0.0	0.0	0	results_review_v2/E1_acbf_calibration/E1_gm0p00_none_r0p00_s016/RS-MARL/none/seed_16	0.07716625854372978	0.4	15.4	0.0	0	0	0.0	0.0	0	42.35195465087891	2.1876980808893483	5.819145799614489	7.005370385013521	0.0	-7378.5166015625	524.3965181006106	15.8	4.08656334834051
E1_gm0p00_none_r0p00_s017	E1_acbf_calibration	1	RS-MARL	none	0.0	17	0.0	static	none	0.0	0.0	0	results_review_v2/E1_acbf_calibration/E1_gm0p00_none_r0p00_s017/RS-MARL/none/seed_17	0.05209499634802341	0.8	2.4	0.0	0	0	0.0	0.0	0	15.479943466186523	0.8262696839598873	6.437614234164357	7.630114583298564	0.4	-4787.1951171875	263.44603840047006	3.6	2.0736441353327724
E1_gm0p00_none_r0p00_s018	E1_acbf_calibration	1	RS-MARL	none	0.0	18	0.0	static	none	0.0	0.0	0	results_review_v2/E1_acbf_calibration/E1_gm0p00_none_r0p00_s018/RS-MARL/none/seed_18	0.08833057209849357	0.0	8.8	0.0	0	0	0.0	0.0	0	43.939362335205075	2.729599606700932	5.1131332060322165	6.252716761082411	0.0	-6536.6109375	253.45962032566948	8.8	2.3874672772626644
E1_gm0p00_none_r0p00_s019	E1_acbf_calibration	1	RS-MARL	none	0.0	19	0.0	static	none	0.0	0.0	0	results_review_v2/E1_acbf_calibration/E1_gm0p00_none_r0p00_s019/RS-MARL/none/seed_19	0.07697205618023872	0.0	9.0	0.0	0	0	0.0	0.0	0	20.73528480529785	0.656998282779091	5.122228991240263	6.315554189495742	0.2	-4781.5193359375	536.3475436825212	9.2	2.8635642126552705
E1_gm0p00_adaptive_r0p10_s000	E1_acbf_calibration	1	RS-MARL	adaptive	0.1	0	0.0	static	none	0.0	0.0	0	results_review_v2/E1_acbf_calibration/E1_gm0p00_adaptive_r0p10_s000/RS-MARL/adaptive/ratio_0.10/seed_0	0.10437658131122589	0.8	3.8	0.0	15	0	0.0	0.0	0	10.888099861145019	1.0473656081250422	6.246640207245946	7.51258940435946	0.0	-4450.74140625	356.92234942484805	4.6	1.6733200530681511
E1_gm0p00_adaptive_r0p10_s001	E1_acbf_calibration	1	RS-MARL	adaptive	0.1	1	0.0	static	none	0.0	0.0	0	results_review_v2/E1_acbf_calibration/E1_gm0p00_adaptive_r0p10_s001/RS-MARL/adaptive/ratio_0.10/seed_1	0.050932887569069864	0.2	2.8	0.0	15	0	0.0	0.0	0	11.727028274536133	1.1506996561927025	5.404637986794114	6.630115932784975	0.8	-3997.851416015625	314.90642747468024	3.8	1.4832396974191326
E1_gm0p00_adaptive_r0p10_s002	E1_acbf_calibration	1	RS-MARL	adaptive	0.1	2	0.0	static	none	0.0	0.0	0	results_review_v2/E1_acbf_calibration/E1_gm0p00_adaptive_r0p10_s002/RS-MARL/adaptive/ratio_0.10/seed_2	0.1860288068652153	0.0	17.8	0.0	15	0	0.0	0.0	0	42.036817169189455	2.862573590080785	6.882506399415433	8.018544828519225	0.0	-7855.38818359375	860.8448903734061	17.8	2.8635642126552705
E1_gm0p00_adaptive_r0p10_s003	E1_acbf_calibration	1	RS-MARL	adaptive	0.1	3	0.0	static	none	0.0	0.0	0	results_review_v2/E1_acbf_calibration/E1_gm0p00_adaptive_r0p10_s003/RS-MARL/adaptive/ratio_0.10/seed_3	0.13602823689579963	0.2	13.4	0.0	15	0	0.0	0.0	0	54.67863845825195	3.4317425481403028	6.147154397331178	7.3014667723327875	0.0	-7724.47275390625	485.3321587364812	13.6	3.2093613071762426
E1_gm0p00_adaptive_r0p10_s004	E1_acbf_calibration	1	RS-MARL	adaptive	0.1	4	0.0	static	none	0.0	0.0	0	results_review_v2/E1_acbf_calibration/E1_gm0p00_adaptive_r0p10_s004/RS-MARL/adaptive/ratio_0.10/seed_4	0.13846056610345842	0.4	12.8	0.125	14	0	1.0	0.06666666666666667	1	42.134010314941406	2.223359840917468	6.272196210920811	7.418989413417876	0.0	-6868.981640625	486.81546303609764	13.2	3.5637059362410923
E1_gm0p00_adaptive_r0p10_s005	E1_acbf_calibration	1	RS-MARL	adaptive	0.1	5	0.0	static	none	0.0	0.0	0	results_review_v2/E1_acbf_calibration/E1_gm0p00_adaptive_r0p10_s005/RS-MARL/adaptive/ratio_0.10/seed_5	0.06275660283863545	0.4	12.0	0.0	15	0	0.0	0.0	0	27.423431396484375	2.8163792281616904	5.166037008166313	6.296395417302847	0.0	-5808.46142578125	546.5757148621709	12.4	2.5099800796022267
E1_gm0p00_adaptive_r0p10_s006	E1_acbf_calibration	1	RS-MARL	adaptive	0.1	6	0.0	static	none	0.0	0.0	0	results_review_v2/E1_acbf_calibration/E1_gm0p00_adaptive_r0p10_s006/RS-MARL/adaptive/ratio_0.10/seed_6	0.0511438149958849	0.2	5.8	0.0	15	0	0.0	0.0	0	18.374305725097656	0.7566113665287151	4.768218379467726	5.912615195848048	0.0	-4764.54541015625	611.6774528663822	6.0	1.4142135623730951
E1_gm0p00_adaptive_r0p10_s007	E1_acbf_calibration	1	RS-MARL	adaptive	0.1	7	0.0	static	none	0.0	0.0	0	results_review_v2/E1_acbf_calibration/E1_gm0p00_adaptive_r0p10_s007/RS-MARL/adaptive/ratio_0.10/seed_7	0.08486997485160827	0.0	12.8	0.0	15	0	0.0	0.0	0	43.22136688232422	2.9549554343369575	5.441029625944793	6.578559055924416	0.0	-7198.2408203125	306.41343662823147	12.8	1.9235384061671346
E1_gm0p00_adaptive_r0p10_s008	E1_acbf_calibration	1	RS-MARL	adaptive	0.1	8	0.0	static	none	0.0	0.0	0	results_review_v2/E1_acbf_calibration/E1_gm0p00_adaptive_r0p10_s008/RS-MARL/adaptive/ratio_0.10/seed_8	0.04520044885575771	0.2	6.0	0.0	15	0	0.0	0.0	0	22.48191566467285	1.4096380555280803	4.648441378958523	5.785141140222549	0.4	-4736.91904296875	252.67680697572962	6.6	1.51657508881031
E1_gm0p00_adaptive_r0p10_s009	E1_acbf_calibration	1	RS-MARL	adaptive	0.1	9	0.0	static	none	0.0	0.0	0	results_review_v2/E1_acbf_calibration/E1_gm0p00_adaptive_r0p10_s009/RS-MARL/adaptive/ratio_0.10/seed_9	0.06752319857478142	0.0	12.6	0.0	15	0	0.0	0.0	0	31.190464782714844	1.3609044541126925	5.121594620868564	6.290386989712715	0.0	-6123.614453125	278.1775348519296	12.6	3.7815340802378077
E1_gm0p00_adaptive_r0p10_s010	E1_acbf_calibration	1	RS-MARL	adaptive	0.1	10	0.0	static	none	0.0	0.0	0	results_review_v2/E1_acbf_calibration/E1_gm0p00_adaptive_r0p10_s010/RS-MARL/adaptive/ratio_0.10/seed_10	0.04068393055349588	1.8	1.8	0.0	15	0	0.0	0.0	0	10.045628452301026	1.3229728914251069	5.878286203369498	7.133823959156871	0.2	-4011.225048828125	369.19868904452335	3.8	1.6431676725154984
E1_gm0p00_adaptive_r0p10_s011	E1_acbf_calibration	1	RS-MARL	adaptive	0.1	11	0.0	static	none	0.0	0.0	0	results_review_v2/E1_acbf_calibration/E1_gm0p00_adaptive_r0p10_s011/RS-MARL/adaptive/ratio_0.10/seed_11	0.07859140709042549	1.8	1.0	0.0	15	0	0.0	0.0	0	8.498911285400391	0.805914226664029	8.259488781914115	9.427587152458727	0.2	-4439.7609375	487.8768909796188	3.0	2.1213203435596424
E1_gm0p00_adaptive_r0p10_s012	E1_acbf_calibration	1	RS-MARL	adaptive	0.1	12	0.0	static	none	0.0	0.0	0	results_review_v2/E1_acbf_calibration/E1_gm0p00_adaptive_r0p10_s012/RS-MARL/adaptive/ratio_0.10/seed_12	0.10039304941892624	1.6	1.2	0.0	15	0	0.0	0.0	0	7.652291297912598	0.6343755258009558	8.133662189356983	9.34598941821605	2.4	-5260.4650390625	382.3015526653017	5.2	2.16794833886788
E1_gm0p00_adaptive_r0p10_s013	E1_acbf_calibration	1	RS-MARL	adaptive	0.1	13	0.0	static	none	0.0	0.0	0	results_review_v2/E1_acbf_calibration/E1_gm0p00_adaptive_r0p10_s013/RS-MARL/adaptive/ratio_0.10/seed_13	0.10871765576303005	0.6	2.4	0.0	15	0	0.0	0.0	0	11.368607711791991	0.7406036189621344	6.551448185928166	7.711142464540899	0.6	-4280.3833984375	172.84798902204426	3.6	0.5477225575051661
E1_gm0p00_adaptive_r0p10_s014	E1_acbf_calibration	1	RS-MARL	adaptive	0.1	14	0.0	static	none	0.0	0.0	0	results_review_v2/E1_acbf_calibration/E1_gm0p00_adaptive_r0p10_s014/RS-MARL/adaptive/ratio_0.10/seed_14	0.0806996013969183	0.0	3.0	0.0	15	0	0.0	0.0	0	14.09434700012207	1.5784599515985376	4.822420445270836	5.964180617593229	0.2	-3895.017529296875	345.7633911935938	3.2	2.7748873851023217
E1_gm0p00_adaptive_r0p10_s015	E1_acbf_calibration	1	RS-MARL	adaptive	0.1	15	0.0	static	none	0.0	0.0	0	results_review_v2/E1_acbf_calibration/E1_gm0p00_adaptive_r0p10_s015/RS-MARL/adaptive/ratio_0.10/seed_15	0.05969904512166977	0.6	8.6	0.0	15	0	0.0	0.0	0	17.396955490112305	1.1707027345920287	5.344177782535553	6.455223402008414	0.2	-4396.85556640625	432.51120239319596	9.4	3.2863353450309964
E1_gm0p00_adaptive_r0p10_s016	E1_acbf_calibration	1	RS-MARL	adaptive	0.1	16	0.0	static	none	0.0	0.0	0	results_review_v2/E1_acbf_calibration/E1_gm0p00_adaptive_r0p10_s016/RS-MARL/adaptive/ratio_0.10/seed_16	0.06605895310640335	0.0	11.4	0.0	15	0	0.0	0.0	0	39.462914276123044	1.9225535463292887	5.014219577424228	6.173844588920474	0.0	-6945.428515625	302.82692567432235	11.4	3.646916505762094
E1_gm0p00_adaptive_r0p10_s017	E1_acbf_calibration	1	RS-MARL	adaptive	0.1	17	0.0	static	none	0.0	0.0	0	results_review_v2/E1_acbf_calibration/E1_gm0p00_adaptive_r0p10_s017/RS-MARL/adaptive/ratio_0.10/seed_17	0.07926284838467837	0.0	17.4	0.0	15	0	0.0	0.0	0	56.96950836181641	3.819261801755111	5.004038754850626	6.107087177224457	0.0	-9104.4486328125	400.7145084236644	17.4	1.9493588689617927
E1_gm0p00_adaptive_r0p10_s018	E1_acbf_calibration	1	RS-MARL	adaptive	0.1	18	0.0	static	none	0.0	0.0	0	results_review_v2/E1_acbf_calibration/E1_gm0p00_adaptive_r0p10_s018/RS-MARL/adaptive/ratio_0.10/seed_18	0.05581571282818913	0.0	11.0	0.0	15	0	0.0	0.0	0	32.093441009521484	2.068141400466903	4.394169012084603	5.5560611654073	0.2	-5807.47373046875	697.5061182971825	11.2	3.7682887362833544
E1_gm0p00_adaptive_r0p10_s019	E1_acbf_calibration	1	RS-MARL	adaptive	0.1	19	0.0	static	none	0.0	0.0	0	results_review_v2/E1_acbf_calibration/E1_gm0p00_adaptive_r0p10_s019/RS-MARL/adaptive/ratio_0.10/seed_19	0.0815123613923788	0.2	11.2	0.0	15	0	0.0	0.0	0	27.735482025146485	1.8514144958443273	5.605791020207107	6.855860422365367	0.0	-5447.66083984375	329.79407695885124	11.4	2.4083189157584592
E1_gm0p00_adaptive_r0p30_s000	E1_acbf_calibration	1	RS-MARL	adaptive	0.3	0	0.0	static	none	0.0	0.0	0	results_review_v2/E1_acbf_calibration/E1_gm0p00_adaptive_r0p30_s000/RS-MARL/adaptive/ratio_0.30/seed_0	0.10208017975091935	0.8	3.4	0.0	45	0	0.0	0.0	0	15.697613525390626	0.9456015927117983	6.488671782426536	7.65208734665066	0.6	-4569.549951171875	459.6762522907697	4.8	1.7888543819998317
E1_gm0p00_adaptive_r0p30_s001	E1_acbf_calibration	1	RS-MARL	adaptive	0.3	1	0.0	static	none	0.0	0.0	0	results_review_v2/E1_acbf_calibration/E1_gm0p00_adaptive_r0p30_s001/RS-MARL/adaptive/ratio_0.30/seed_1	0.07316605448722839	1.4	2.6	0.0	45	0	0.0	0.0	0	9.229548931121826	0.9424935202484205	6.241786200553179	7.371625560335815	0.4	-3914.851953125	423.2694145573817	4.4	2.073644135332772
E1_gm0p00_adaptive_r0p30_s002	E1_acbf_calibration	1	RS-MARL	adaptive	0.3	2	0.0	static	none	0.0	0.0	0	results_review_v2/E1_acbf_calibration/E1_gm0p00_adaptive_r0p30_s002/RS-MARL/adaptive/ratio_0.30/seed_2	0.08722787760198117	0.0	19.2	0.0	45	0	0.0	0.0	0	30.879656982421874	2.322841094573995	5.429061432369053	6.601836439222097	0.0	-6612.772265625	398.0717039445153	19.2	2.3874672772626644
E1_gm0p00_adaptive_r0p30_s003	E1_acbf_calibration	1	RS-MARL	adaptive	0.3	3	0.0	static	none	0.0	0.0	0	results_review_v2/E1_acbf_calibration/E1_gm0p00_adaptive_r0p30_s003/RS-MARL/adaptive/ratio_0.30/seed_3	0.05959595628082752	0.2	5.4	0.0	45	0	0.0	0.0	0	19.212617492675783	0.78123464391772	5.606813030317426	6.83496727142483	0.4	-4537.73349609375	379.76489040260543	6.0	3.8078865529319543
E1_gm0p00_adaptive_r0p30_s004	E1_acbf_calibration	1	RS-MARL	adaptive	0.3	4	0.0	static	none	0.0	0.0	0	results_review_v2/E1_acbf_calibration/E1_gm0p00_adaptive_r0p30_s004/RS-MARL/adaptive/ratio_0.30/seed_4	0.1680510312318802	0.2	13.4	0.0	45	0	0.0	0.0	0	24.595373916625977	1.3211338244846098	6.641079415567219	7.819850044324994	0.0	-5499.990234375	322.4221033739298	13.6	3.1304951684997055
E1_gm0p00_adaptive_r0p30_s005	E1_acbf_calibration	1	RS-MARL	adaptive	0.3	5	0.0	static	none	0.0	0.0	0	results_review_v2/E1_acbf_calibration/E1_gm0p00_adaptive_r0p30_s005/RS-MARL/adaptive/ratio_0.30/seed_5	0.08331048265099525	0.0	16.6	0.0	45	0	0.0	0.0	0	24.894097900390626	2.038260904941517	4.836026392877102	6.004942348226905	0.2	-6186.15	693.706381040446	16.8	2.16794833886788
E1_gm0p00_adaptive_r0p30_s006	E1_acbf_calibration	1	RS-MARL	adaptive	0.3	6	0.0	static	none	0.0	0.0	0	results_review_v2/E1_acbf_calibration/E1_gm0p00_adaptive_r0p30_s006/RS-MARL/adaptive/ratio_0.30/seed_6	0.04628046303987503	0.6	3.2	0.0851063829787234	43	0	1.0	0.044444444444444446	2	14.843648910522461	1.0819214554812742	5.291466601192951	6.4282752107828856	0.6	-4670.70615234375	377.0910974906066	4.4	0.5477225575051662
E1_gm0p00_adaptive_r0p30_s007	E1_acbf_calibration	1	RS-MARL	adaptive	0.3	7	0.0	static	none	0.0	0.0	0	results_review_v2/E1_acbf_calibration/E1_gm0p00_adaptive_r0p30_s007/RS-MARL/adaptive/ratio_0.30/seed_7	0.06791306957602501	0.0	12.2	0.04347826086956522	44	0	1.0	0.022222222222222223	1	39.264591979980466	3.186228356023781	5.404384201392531	6.622838997282088	0.0	-6823.54072265625	623.3099830874212	12.2	3.271085446759225
E1_gm0p00_adaptive_r0p30_s008	E1_acbf_calibration	1	RS-MARL	adaptive	0.3	8	0.0	static	none	0.0	0.0	0	results_review_v2/E1_acbf_calibration/E1_gm0p00_adaptive_r0p30_s008/RS-MARL/adaptive/ratio_0.30/seed_8	0.0425974752753973	0.0	3.6	0.0	45	0	0.0	0.0	0	19.24359722137451	1.96798980862673	4.352541570551693	5.499202688224614	0.0	-4221.558837890625	256.4207505738494	3.6	1.5165750888103102
E1_gm0p00_adaptive_r0p30_s009	E1_acbf_calibration	1	RS-MARL	adaptive	0.3	9	0.0	static	none	0.0	0.0	0	results_review_v2/E1_acbf_calibration/E1_gm0p00_adaptive_r0p30_s009/RS-MARL/adaptive/ratio_0.30/seed_9	0.060002115368843076	0.2	9.4	0.0	45	0	0.0	0.0	0	24.868671035766603	1.7520134650614045	5.103994789533317	6.245632958598435	0.6	-5735.306640625	396.10212045045165	10.2	2.7748873851023212
E1_gm0p00_adaptive_r0p30_s010	E1_acbf_calibration	1	RS-MARL	adaptive	0.3	10	0.0	static	none	0.0	0.0	0	results_review_v2/E1_acbf_calibration/E1_gm0p00_adaptive_r0p30_s010/RS-MARL/adaptive/ratio_0.30/seed_10	0.04475660212337971	1.4	2.6	0.04347826086956522	44	0	1.0	0.022222222222222223	1	12.699064636230469	1.0204287974407333	6.406495976261795	7.55962438415736	0.6	-4418.9107421875	225.92136888347744	4.6	1.3416407864998738
E1_gm0p00_adaptive_r0p30_s011	E1_acbf_calibration	1	RS-MARL	adaptive	0.3	11	0.0	static	none	0.0	0.0	0	results_review_v2/E1_acbf_calibration/E1_gm0p00_adaptive_r0p30_s011/RS-MARL/adaptive/ratio_0.30/seed_11	0.1102671768516302	0.4	12.8	0.0	45	0	0.0	0.0	0	47.11410903930664	4.030632835348626	6.173610431142151	7.434102613478899	0.0	-8324.96982421875	1009.852423687905	13.2	2.949576240750525
E1_gm0p00_adaptive_r0p30_s012	E1_acbf_calibration	1	RS-MARL	adaptive	0.3	12	0.0	static	none	0.0	0.0	0	results_review_v2/E1_acbf_calibration/E1_gm0p00_adaptive_r0p30_s012/RS-MARL/adaptive/ratio_0.30/seed_12	0.08649619445204734	0.8	2.8	0.125	42	0	1.0	0.06666666666666667	3	8.204558563232421	0.9866801264961057	7.44569362141192	8.685907791368663	1.6	-4731.054296875	386.48806084939764	5.2	2.16794833886788
E1_gm0p00_adaptive_r0p30_s013	E1_acbf_calibration	1	RS-MARL	adaptive	0.3	13	0.0	static	none	0.0	0.0	0	results_review_v2/E1_acbf_calibration/E1_gm0p00_adaptive_r0p30_s013/RS-MARL/adaptive/ratio_0.30/seed_13	0.09634595178067684	0.6	2.6	0.0	45	0	0.0	0.0	0	12.119664001464844	0.8818436622215802	6.878438801504672	8.056396548636258	1.0	-4218.877587890625	242.23542383276083	4.2	1.6431676725154984
E1_gm0p00_adaptive_r0p30_s014	E1_acbf_calibration	1	RS-MARL	adaptive	0.3	14	0.0	static	none	0.0	0.0	0	results_review_v2/E1_acbf_calibration/E1_gm0p00_adaptive_r0p30_s014/RS-MARL/adaptive/ratio_0.30/seed_14	0.07464767247438431	0.6	3.0	0.04347826086956522	44	0	1.0	0.022222222222222223	1	13.480446243286133	1.198692105270295	5.90172060765326	7.162611372768879	0.6	-3775.83916015625	406.8784647786522	4.2	3.03315017762062
E1_gm0p00_adaptive_r0p30_s015	E1_acbf_calibration	1	RS-MARL	adaptive	0.3	15	0.0	static	none	0.0	0.0	0	results_review_v2/E1_acbf_calibration/E1_gm0p00_adaptive_r0p30_s015/RS-MARL/adaptive/ratio_0.30/seed_15	0.05615836158394814	0.4	4.4	0.0	45	0	0.0	0.0	0	17.0098876953125	1.1559410029996968	5.34867076203227	6.491226563230157	0.0	-4166.3451171875	541.9430032648706	4.8	2.2803508501982757
E1_gm0p00_adaptive_r0p30_s016	E1_acbf_calibration	1	RS-MARL	adaptive	0.3	16	0.0	static	none	0.0	0.0	0	results_review_v2/E1_acbf_calibration/E1_gm0p00_adaptive_r0p30_s016/RS-MARL/adaptive/ratio_0.30/seed_16	0.10079473704099655	0.0	15.2	0.0	45	0	0.0	0.0	0	45.823648071289064	2.48577291727287	5.818871431984007	7.020515250042081	0.2	-8016.21943359375	1351.6982882523146	15.4	6.308724118235001
E1_gm0p00_adaptive_r0p30_s017	E1_acbf_calibration	1	RS-MARL	adaptive	0.3	17	0.0	static	none	0.0	0.0	0	results_review_v2/E1_acbf_calibration/E1_gm0p00_adaptive_r0p30_s017/RS-MARL/adaptive/ratio_0.30/seed_17	0.08690626109018922	0.0	19.4	0.0	45	0	0.0	0.0	0	60.4259521484375	5.098377058061997	5.0395343685522676	6.193145201541483	0.0	-9630.395703125	722.2062826867385	19.4	2.3021728866442674
E1_gm0p00_adaptive_r0p30_s018	E1_acbf_calibration	1	RS-MARL	adaptive	0.3	18	0.0	static	none	0.0	0.0	0	results_review_v2/E1_acbf_calibration/E1_gm0p00_adaptive_r0p30_s018/RS-MARL/adaptive/ratio_0.30/seed_18	0.05979863554239273	0.0	10.0	0.0	45	0	0.0	0.0	0	28.291255950927734	2.240754069385603	5.092236795462668	6.241977238096297	0.2	-5479.18828125	433.8613715745434	10.2	3.7682887362833544
E1_gm0p00_adaptive_r0p30_s019	E1_acbf_calibration	1	RS-MARL	adaptive	0.3	19	0.0	static	none	0.0	0.0	0	results_review_v2/E1_acbf_calibration/E1_gm0p00_adaptive_r0p30_s019/RS-MARL/adaptive/ratio_0.30/seed_19	0.0742701880633831	0.0	14.0	0.0	45	0	0.0	0.0	0	33.7397575378418	4.002691852075307	5.3799769608303905	6.563121359795332	0.0	-6438.2251953125	677.6482802584411	14.0	3.6742346141747673
E1_gm0p00_collusive_r0p10_s000	E1_acbf_calibration	1	RS-MARL	collusive	0.1	0	0.0	static	none	0.0	0.0	0	results_review_v2/E1_acbf_calibration/E1_gm0p00_collusive_r0p10_s000/RS-MARL/collusive/ratio_0.10/seed_0	0.10248791128396988	0.6	5.4	1.0	0	0	1.0	1.0	15	25.24075241088867	1.5993548617602014	5.787896807305515	6.978925154544413	0.2	-5023.48359375	270.45578983855637	6.2	2.9495762407505253
E1_gm0p00_collusive_r0p10_s001	E1_acbf_calibration	1	RS-MARL	collusive	0.1	1	0.0	static	none	0.0	0.0	0	results_review_v2/E1_acbf_calibration/E1_gm0p00_collusive_r0p10_s001/RS-MARL/collusive/ratio_0.10/seed_1	0.07677168175578117	0.6	4.4	1.0	0	0	1.0	1.0	15	12.184755325317383	1.4503148922905942	6.065135169774294	7.337028323672712	0.6	-4218.98408203125	500.99276162943767	5.6	0.5477225575051662
E1_gm0p00_collusive_r0p10_s002	E1_acbf_calibration	1	RS-MARL	collusive	0.1	2	0.0	static	none	0.0	0.0	0	results_review_v2/E1_acbf_calibration/E1_gm0p00_collusive_r0p10_s002/RS-MARL/collusive/ratio_0.10/seed_2	0.1731318399310112	0.2	16.0	1.0	0	0	1.0	1.0	15	38.475816345214845	2.1948999643078158	6.592409801669419	7.703463616780937	0.0	-7026.8482421875	699.7377567210309	16.2	3.63318042491699
E1_gm0p00_collusive_r0p10_s003	E1_acbf_calibration	1	RS-MARL	collusive	0.1	3	0.0	static	none	0.0	0.0	0	results_review_v2/E1_acbf_calibration/E1_gm0p00_collusive_r0p10_s003/RS-MARL/collusive/ratio_0.10/seed_3	0.555807089805603	0.0	20.8	1.0	0	0	1.0	1.0	15	88.83261413574219	4.18908801945209	11.081609199754894	12.216528225690126	0.0	-11789.2029296875	778.7510771002752	20.8	3.3466401061363023
E1_gm0p00_collusive_r0p10_s004	E1_acbf_calibration	1	RS-MARL	collusive	0.1	4	0.0	static	none	0.0	0.0	0	results_review_v2/E1_acbf_calibration/E1_gm0p00_collusive_r0p10_s004/RS-MARL/collusive/ratio_0.10/seed_4	0.152803173661232	0.2	15.4	1.0	0	0	1.0	1.0	15	28.16782455444336	2.708688340567467	6.7591233644634485	7.981303124688566	0.0	-6223.34140625	211.95245551898202	15.6	2.5099800796022267
E1_gm0p00_collusive_r0p10_s005	E1_acbf_calibration	1	RS-MARL	collusive	0.1	5	0.0	static	none	0.0	0.0	0	results_review_v2/E1_acbf_calibration/E1_gm0p00_collusive_r0p10_s005/RS-MARL/collusive/ratio_0.10/seed_5	0.06629316564649343	0.4	8.8	1.0	0	0	1.0	1.0	15	22.894643783569336	2.0011141045139147	5.940344813279808	7.098222803324461	0.4	-5198.39580078125	499.4471841068982	9.6	2.701851217221259
E1_gm0p00_collusive_r0p10_s006	E1_acbf_calibration	1	RS-MARL	collusive	0.1	6	0.0	static	none	0.0	0.0	0	results_review_v2/E1_acbf_calibration/E1_gm0p00_collusive_r0p10_s006/RS-MARL/collusive/ratio_0.10/seed_6	0.055700373649597165	1.4	1.4	1.0	0	0	1.0	1.0	15	11.918005561828613	0.5287946183230597	5.863544601015747	7.013716362416744	0.4	-4078.4123046875	245.33757385131173	3.2	1.9235384061671346
E1_gm0p00_collusive_r0p10_s007	E1_acbf_calibration	1	RS-MARL	collusive	0.1	7	0.0	static	none	0.0	0.0	0	results_review_v2/E1_acbf_calibration/E1_gm0p00_collusive_r0p10_s007/RS-MARL/collusive/ratio_0.10/seed_7	0.05802462920546532	0.2	4.6	1.0	0	0	1.0	1.0	15	21.2942325592041	2.043071991006715	5.386645020917058	6.527551612816751	0.2	-4754.99697265625	381.1435846767971	5.0	3.391164991562634
E1_gm0p00_collusive_r0p10_s008	E1_acbf_calibration	1	RS-MARL	collusive	0.1	8	0.0	static	none	0.0	0.0	0	results_review_v2/E1_acbf_calibration/E1_gm0p00_collusive_r0p10_s008/RS-MARL/collusive/ratio_0.10/seed_8	0.04088477976620197	0.0	4.2	1.0	0	0	1.0	1.0	15	21.119832229614257	1.6769687953747856	4.2917028069496155	5.433580442331731	0.0	-4524.327490234375	472.3933206706476	4.2	2.16794833886788
E1_gm0p00_collusive_r0p10_s009	E1_acbf_calibration	1	RS-MARL	collusive	0.1	9	0.0	static	none	0.0	0.0	0	results_review_v2/E1_acbf_calibration/E1_gm0p00_collusive_r0p10_s009/RS-MARL/collusive/ratio_0.10/seed_9	0.06315473169088363	0.2	6.2	1.0	0	0	1.0	1.0	15	20.061405181884766	1.0230604999363935	5.445775599218905	6.573312217369676	0.8	-5212.27822265625	282.5904989801997	7.2	2.3874672772626644
E1_gm0p00_collusive_r0p10_s010	E1_acbf_calibration	1	RS-MARL	collusive	0.1	10	0.0	static	none	0.0	0.0	0	results_review_v2/E1_acbf_calibration/E1_gm0p00_collusive_r0p10_s010/RS-MARL/collusive/ratio_0.10/seed_10	0.0627545066177845	1.4	3.8	1.0	0	0	1.0	1.0	15	15.404581832885743	1.3989744500393086	6.070255185477436	7.213249616324902	1.0	-4268.717724609375	302.1410438068141	6.2	3.1144823004794877
E1_gm0p00_collusive_r0p10_s011	E1_acbf_calibration	1	RS-MARL	collusive	0.1	11	0.0	static	none	0.0	0.0	0	results_review_v2/E1_acbf_calibration/E1_gm0p00_collusive_r0p10_s011/RS-MARL/collusive/ratio_0.10/seed_11	0.06373937427997589	0.0	10.4	1.0	0	0	1.0	1.0	15	22.92019157409668	1.1422918344245703	5.419365409761667	6.580959027633071	1.0	-5719.05751953125	715.0346615317937	11.4	3.361547262794322
E1_gm0p00_collusive_r0p10_s012	E1_acbf_calibration	1	RS-MARL	collusive	0.1	12	0.0	static	none	0.0	0.0	0	results_review_v2/E1_acbf_calibration/E1_gm0p00_collusive_r0p10_s012/RS-MARL/collusive/ratio_0.10/seed_12	0.06622942462563515	0.4	3.6	1.0	0	0	1.0	1.0	15	10.55981159210205	1.1845847219045271	6.460169423371553	7.606787630356848	1.2	-4255.327294921875	392.4286464248047	5.2	2.9495762407505253
E1_gm0p00_collusive_r0p10_s013	E1_acbf_calibration	1	RS-MARL	collusive	0.1	13	0.0	static	none	0.0	0.0	0	results_review_v2/E1_acbf_calibration/E1_gm0p00_collusive_r0p10_s013/RS-MARL/collusive/ratio_0.10/seed_13	0.13024187386035918	0.6	1.6	1.0	0	0	1.0	1.0	15	9.303771209716796	0.6707850336541187	7.597016450017691	8.84315746370703	2.0	-4323.9763671875	304.00449312640046	4.2	1.3038404810405297
E1_gm0p00_collusive_r0p10_s014	E1_acbf_calibration	1	RS-MARL	collusive	0.1	14	0.0	static	none	0.0	0.0	0	results_review_v2/E1_acbf_calibration/E1_gm0p00_collusive_r0p10_s014/RS-MARL/collusive/ratio_0.10/seed_14	0.11282313168048859	0.0	8.2	1.0	0	0	1.0	1.0	15	12.942531967163086	0.732389763023398	5.149440607056022	6.309584807604551	0.2	-4169.398779296875	95.74460792323968	8.4	2.5099800796022267
E1_gm0p00_collusive_r0p10_s015	E1_acbf_calibration	1	RS-MARL	collusive	0.1	15	0.0	static	none	0.0	0.0	0	results_review_v2/E1_acbf_calibration/E1_gm0p00_collusive_r0p10_s015/RS-MARL/collusive/ratio_0.10/seed_15	1.3309773206710815	0.2	16.2	0.6976744186046512	0	13	0.5357142857142857	1.0	15	117.10931854248047	3.700742197760248	14.32992359623313	15.452206949703395	0.0	-13276.0212890625	445.1464887596013	16.4	1.8165902124584952
E1_gm0p00_collusive_r0p10_s016	E1_acbf_calibration	1	RS-MARL	collusive	0.1	16	0.0	static	none	0.0	0.0	0	results_review_v2/E1_acbf_calibration/E1_gm0p00_collusive_r0p10_s016/RS-MARL/collusive/ratio_0.10/seed_16	0.05033113192766905	0.2	7.8	1.0	0	0	1.0	1.0	15	31.276077270507812	2.0483432005228623	4.728037747554481	5.886674509383738	0.4	-6067.632421875	468.04249544208966	8.4	3.286335345030997
E1_gm0p00_collusive_r0p10_s017	E1_acbf_calibration	1	RS-MARL	collusive	0.1	17	0.0	static	none	0.0	0.0	0	results_review_v2/E1_acbf_calibration/E1_gm0p00_collusive_r0p10_s017/RS-MARL/collusive/ratio_0.10/seed_17	0.09190022880211472	0.0	18.4	1.0	0	0	1.0	1.0	15	59.20963897705078	5.170377401021774	5.174753372557461	6.3327803974971175	0.0	-9612.69375	520.8855979183667	18.4	1.816590212458495
E1_gm0p00_collusive_r0p10_s018	E1_acbf_calibration	1	RS-MARL	collusive	0.1	18	0.0	static	none	0.0	0.0	0	results_review_v2/E1_acbf_calibration/E1_gm0p00_collusive_r0p10_s018/RS-MARL/collusive/ratio_0.10/seed_18	0.059401553869247434	0.0	14.2	1.0	0	0	1.0	1.0	15	39.727787017822266	2.9787560177540495	4.992435593158007	6.181011628359556	0.0	-6773.71494140625	657.3274109374491	14.2	2.280350850198276
E1_gm0p00_collusive_r0p10_s019	E1_acbf_calibration	1	RS-MARL	collusive	0.1	19	0.0	static	none	0.0	0.0	0	results_review_v2/E1_acbf_calibration/E1_gm0p00_collusive_r0p10_s019/RS-MARL/collusive/ratio_0.10/seed_19	0.08317692764103413	1.4	2.4	1.0	0	0	1.0	1.0	15	13.155986785888672	1.007851241738634	6.8253480130806565	8.004046441055834	0.8	-4096.0109375	541.8191140587329	4.6	3.2093613071762426
E1_gm0p00_collusive_r0p30_s000	E1_acbf_calibration	1	RS-MARL	collusive	0.3	0	0.0	static	none	0.0	0.0	0	results_review_v2/E1_acbf_calibration/E1_gm0p00_collusive_r0p30_s000/RS-MARL/collusive/ratio_0.30/seed_0	0.10410274267196655	0.2	8.0	1.0	0	0	1.0	1.0	45	29.77321128845215	1.5877439339557058	5.387928616255522	6.514342594891787	0.2	-5499.341796875	281.6052795416717	8.4	2.3021728866442674
E1_gm0p00_collusive_r0p30_s001	E1_acbf_calibration	1	RS-MARL	collusive	0.3	1	0.0	static	none	0.0	0.0	0	results_review_v2/E1_acbf_calibration/E1_gm0p00_collusive_r0p30_s001/RS-MARL/collusive/ratio_0.30/seed_1	0.06264135017991065	0.6	2.6	0.9887640449438202	1	0	1.0	0.9777777777777777	44	19.97910041809082	1.581598145181591	5.364596005529165	6.530317408032715	0.2	-4567.37294921875	193.81569965868107	3.4	1.140175425099138
E1_gm0p00_collusive_r0p30_s002	E1_acbf_calibration	1	RS-MARL	collusive	0.3	2	0.0	static	none	0.0	0.0	0	results_review_v2/E1_acbf_calibration/E1_gm0p00_collusive_r0p30_s002/RS-MARL/collusive/ratio_0.30/seed_2	0.18020623326301574	0.2	18.6	1.0	0	0	1.0	1.0	45	41.849552917480466	1.7920025175142638	6.298043811693788	7.415396254509687	0.0	-7793.8474609375	717.0010170727862	18.8	4.08656334834051
E1_gm0p00_collusive_r0p30_s003	E1_acbf_calibration	1	RS-MARL	collusive	0.3	3	0.0	static	none	0.0	0.0	0	results_review_v2/E1_acbf_calibration/E1_gm0p00_collusive_r0p30_s003/RS-MARL/collusive/ratio_0.30/seed_3	0.06523922570049763	0.8	7.2	0.9655172413793104	3	0	1.0	0.9333333333333333	42	21.338527297973634	1.2272213835272783	5.747157800942659	6.906952778808773	0.4	-4872.0171875	385.03488302353594	8.4	1.6733200530681511
E1_gm0p00_collusive_r0p30_s004	E1_acbf_calibration	1	RS-MARL	collusive	0.3	4	0.0	static	none	0.0	0.0	0	results_review_v2/E1_acbf_calibration/E1_gm0p00_collusive_r0p30_s004/RS-MARL/collusive/ratio_0.30/seed_4	0.1529856577515602	0.6	7.2	1.0	0	0	1.0	1.0	45	12.741360855102538	1.110269791953407	6.6753044025972486	7.8322016866877675	0.8	-4383.76865234375	187.79087910264485	8.6	2.792848008753788
E1_gm0p00_collusive_r0p30_s005	E1_acbf_calibration	1	RS-MARL	collusive	0.3	5	0.0	static	none	0.0	0.0	0	results_review_v2/E1_acbf_calibration/E1_gm0p00_collusive_r0p30_s005/RS-MARL/collusive/ratio_0.30/seed_5	0.07357642422430218	0.8	1.6	1.0	0	0	1.0	1.0	45	6.7761643409729	0.6056886500867007	7.510982593521476	8.626229199580848	1.6	-4646.0130859375	309.0325378785757	4.0	1.7320508075688772
E1_gm0p00_collusive_r0p30_s006	E1_acbf_calibration	1	RS-MARL	collusive	0.3	6	0.0	static	none	0.0	0.0	0	results_review_v2/E1_acbf_calibration/E1_gm0p00_collusive_r0p30_s006/RS-MARL/collusive/ratio_0.30/seed_6	0.04449998550117016	1.2	2.8	0.9655172413793104	3	0	1.0	0.9333333333333333	42	10.752009201049805	0.640717102927453	5.811097985133529	6.950714997947216	1.2	-4633.769775390625	568.8879635374633	5.2	3.7682887362833544
E1_gm0p00_collusive_r0p30_s007	E1_acbf_calibration	1	RS-MARL	collusive	0.3	7	0.0	static	none	0.0	0.0	0	results_review_v2/E1_acbf_calibration/E1_gm0p00_collusive_r0p30_s007/RS-MARL/collusive/ratio_0.30/seed_7	0.09325684159994126	0.2	15.0	1.0	0	0	1.0	1.0	45	43.828819274902344	2.62331104159838	5.334726790897548	6.458862358704209	0.0	-7369.485546875	826.1450055916657	15.2	1.9235384061671343
E1_gm0p00_collusive_r0p30_s008	E1_acbf_calibration	1	RS-MARL	collusive	0.3	8	0.0	static	none	0.0	0.0	0	results_review_v2/E1_acbf_calibration/E1_gm0p00_collusive_r0p30_s008/RS-MARL/collusive/ratio_0.30/seed_8	0.03981945794075727	0.6	3.4	1.0	0	0	1.0	1.0	45	17.68612422943115	1.4776349931313753	5.849141790531576	7.051941636018455	0.2	-4138.734521484375	196.8140068918387	4.2	1.4832396974191326
E1_gm0p00_collusive_r0p30_s009	E1_acbf_calibration	1	RS-MARL	collusive	0.3	9	0.0	static	none	0.0	0.0	0	results_review_v2/E1_acbf_calibration/E1_gm0p00_collusive_r0p30_s009/RS-MARL/collusive/ratio_0.30/seed_9	0.07503369078040123	1.0	3.6	0.9887640449438202	1	0	1.0	0.9777777777777777	44	8.331550884246827	0.5020542606250611	7.959275203756988	9.264770010486245	1.2	-4603.87607421875	399.0876793076558	5.8	1.3038404810405297
E1_gm0p00_collusive_r0p30_s010	E1_acbf_calibration	1	RS-MARL	collusive	0.3	10	0.0	static	none	0.0	0.0	0	results_review_v2/E1_acbf_calibration/E1_gm0p00_collusive_r0p30_s010/RS-MARL/collusive/ratio_0.30/seed_10	0.03788628652691841	1.0	3.4	1.0	0	0	1.0	1.0	45	14.306310844421386	1.3286884083829686	5.80324181355536	6.971324561163783	0.8	-4396.228369140625	346.64820489037595	5.2	2.7748873851023212
E1_gm0p00_collusive_r0p30_s011	E1_acbf_calibration	1	RS-MARL	collusive	0.3	11	0.0	static	none	0.0	0.0	0	results_review_v2/E1_acbf_calibration/E1_gm0p00_collusive_r0p30_s011/RS-MARL/collusive/ratio_0.30/seed_11	0.09909539502114058	1.6	2.0	1.0	0	0	1.0	1.0	45	7.184356307983398	0.190577736338302	7.990353764034808	9.212592360563576	1.2	-4461.4849609375	390.9535507969447	4.8	1.6431676725154984
E1_gm0p00_collusive_r0p30_s012	E1_acbf_calibration	1	RS-MARL	collusive	0.3	12	0.0	static	none	0.0	0.0	0	results_review_v2/E1_acbf_calibration/E1_gm0p00_collusive_r0p30_s012/RS-MARL/collusive/ratio_0.30/seed_12	0.0648875005543232	1.0	0.8	0.9887640449438202	1	0	1.0	0.9777777777777777	44	6.796345233917236	0.6137455403736525	6.581139983609319	7.8579818131402135	0.8	-3970.408642578125	420.1012383890625	2.6	1.140175425099138
E1_gm0p00_collusive_r0p30_s013	E1_acbf_calibration	1	RS-MARL	collusive	0.3	13	0.0	static	none	0.0	0.0	0	results_review_v2/E1_acbf_calibration/E1_gm0p00_collusive_r0p30_s013/RS-MARL/collusive/ratio_0.30/seed_13	0.0894778061658144	2.2	1.2	1.0	0	0	1.0	1.0	45	11.366153335571289	1.2740361976385501	8.323628827929497	9.61891245096922	1.0	-4302.495703125	50.53649808375011	4.4	3.2093613071762426
E1_gm0p00_collusive_r0p30_s014	E1_acbf_calibration	1	RS-MARL	collusive	0.3	14	0.0	static	none	0.0	0.0	0	results_review_v2/E1_acbf_calibration/E1_gm0p00_collusive_r0p30_s014/RS-MARL/collusive/ratio_0.30/seed_14	0.08471122868359089	0.6	4.0	1.0	0	0	1.0	1.0	45	15.832034301757812	1.632599093461214	8.159123011864722	9.653940564021468	0.4	-4009.732568359375	310.3067762532053	5.0	2.1213203435596424
E1_gm0p00_collusive_r0p30_s015	E1_acbf_calibration	1	RS-MARL	collusive	0.3	15	0.0	static	none	0.0	0.0	0	results_review_v2/E1_acbf_calibration/E1_gm0p00_collusive_r0p30_s015/RS-MARL/collusive/ratio_0.30/seed_15	1.670973014831543	0.2	11.4	0.9782608695652174	0	2	0.9574468085106383	1.0	45	122.28360748291016	3.115442428365104	16.054168017581105	17.24407805595547	0.0	-13417.28046875	773.3292361686202	11.6	3.2093613071762426
E1_gm0p00_collusive_r0p30_s016	E1_acbf_calibration	1	RS-MARL	collusive	0.3	16	0.0	static	none	0.0	0.0	0	results_review_v2/E1_acbf_calibration/E1_gm0p00_collusive_r0p30_s016/RS-MARL/collusive/ratio_0.30/seed_16	0.058290577679872516	0.2	11.0	1.0	0	0	1.0	1.0	45	35.928289794921874	2.0608621401443092	5.390725983306766	6.733567942865193	0.0	-6487.026953125	571.3382286164696	11.2	3.1144823004794873
E1_gm0p00_collusive_r0p30_s017	E1_acbf_calibration	1	RS-MARL	collusive	0.3	17	0.0	static	none	0.0	0.0	0	results_review_v2/E1_acbf_calibration/E1_gm0p00_collusive_r0p30_s017/RS-MARL/collusive/ratio_0.30/seed_17	0.08792734742164612	0.8	1.6	1.0	0	0	1.0	1.0	45	9.310245704650878	0.9021541192632054	8.193891611881554	9.565308224409819	1.4	-4211.39794921875	441.7525911541231	3.8	2.3874672772626644
E1_gm0p00_collusive_r0p30_s018	E1_acbf_calibration	1	RS-MARL	collusive	0.3	18	0.0	static	none	0.0	0.0	0	results_review_v2/E1_acbf_calibration/E1_gm0p00_collusive_r0p30_s018/RS-MARL/collusive/ratio_0.30/seed_18	0.10046485103666783	0.2	12.2	1.0	0	0	1.0	1.0	45	48.726453399658205	3.438657491085699	6.568950996734202	7.807108387351036	0.0	-7288.0625	342.7615497630473	12.4	3.7815340802378077
E1_gm0p00_collusive_r0p30_s019	E1_acbf_calibration	1	RS-MARL	collusive	0.3	19	0.0	static	none	0.0	0.0	0	results_review_v2/E1_acbf_calibration/E1_gm0p00_collusive_r0p30_s019/RS-MARL/collusive/ratio_0.30/seed_19	0.0652767162770033	0.4	5.4	1.0	0	0	1.0	1.0	45	21.250918579101562	1.1420352144804158	5.062181176617742	6.239714566618204	0.0	-4658.66943359375	288.78681777376846	5.8	1.6431676725154984
E1_gm0p00_sign_flip_r0p10_s000	E1_acbf_calibration	1	RS-MARL	sign_flip	0.1	0	0.0	static	none	0.0	0.0	0	results_review_v2/E1_acbf_calibration/E1_gm0p00_sign_flip_r0p10_s000/RS-MARL/sign_flip/ratio_0.10/seed_0	0.0934605598449707	0.4	3.0	0.0	15	0	0.0	0.0	0	16.14897041320801	1.0694444134056273	7.938355393707752	9.362094779498875	0.2	-4417.9806640625	225.5952688554161	3.6	1.140175425099138
E1_gm0p00_sign_flip_r0p10_s001	E1_acbf_calibration	1	RS-MARL	sign_flip	0.1	1	0.0	static	none	0.0	0.0	0	results_review_v2/E1_acbf_calibration/E1_gm0p00_sign_flip_r0p10_s001/RS-MARL/sign_flip/ratio_0.10/seed_1	0.05441623851656914	0.6	3.2	0.0	15	0	0.0	0.0	0	11.207332992553711	1.0709523643481835	5.4655090207234025	6.6375992726534605	0.2	-4002.51025390625	341.1255473086732	4.0	2.5495097567963922
E1_gm0p00_sign_flip_r0p10_s002	E1_acbf_calibration	1	RS-MARL	sign_flip	0.1	2	0.0	static	none	0.0	0.0	0	results_review_v2/E1_acbf_calibration/E1_gm0p00_sign_flip_r0p10_s002/RS-MARL/sign_flip/ratio_0.10/seed_2	0.22738540768623353	0.0	17.0	0.0	15	0	0.0	0.0	0	45.205725860595706	2.9524547206528595	7.531682588160038	8.811563579365611	0.0	-8005.1869140625	669.4924447918908	17.0	4.415880433163924
E1_gm0p00_sign_flip_r0p10_s003	E1_acbf_calibration	1	RS-MARL	sign_flip	0.1	3	0.0	static	none	0.0	0.0	0	results_review_v2/E1_acbf_calibration/E1_gm0p00_sign_flip_r0p10_s003/RS-MARL/sign_flip/ratio_0.10/seed_3	0.3194897472858429	0.0	19.4	0.0	15	0	0.0	0.0	0	77.82723999023438	4.167090925412338	8.500839420594275	9.752656170167029	0.0	-10438.5203125	537.2285081414859	19.4	1.949358868961793
E1_gm0p00_sign_flip_r0p10_s004	E1_acbf_calibration	1	RS-MARL	sign_flip	0.1	4	0.0	static	none	0.0	0.0	0	results_review_v2/E1_acbf_calibration/E1_gm0p00_sign_flip_r0p10_s004/RS-MARL/sign_flip/ratio_0.10/seed_4	0.12905187159776688	0.2	12.2	0.0	15	0	0.0	0.0	0	21.313083267211915	1.7786873412449657	6.267311586998403	7.555073965340853	0.0	-4980.7978515625	234.69906431423223	12.4	3.714835124201342
E1_gm0p00_sign_flip_r0p10_s005	E1_acbf_calibration	1	RS-MARL	sign_flip	0.1	5	0.0	static	none	0.0	0.0	0	results_review_v2/E1_acbf_calibration/E1_gm0p00_sign_flip_r0p10_s005/RS-MARL/sign_flip/ratio_0.10/seed_5	0.08255703803151845	0.0	15.4	0.0	15	0	0.0	0.0	0	42.88237686157227	3.1836965482682174	5.250081163831055	6.405896530486643	0.0	-8057.59013671875	743.0779155400347	15.4	2.9664793948382653
E1_gm0p00_sign_flip_r0p10_s006	E1_acbf_calibration	1	RS-MARL	sign_flip	0.1	6	0.0	static	none	0.0	0.0	0	results_review_v2/E1_acbf_calibration/E1_gm0p00_sign_flip_r0p10_s006/RS-MARL/sign_flip/ratio_0.10/seed_6	0.0441201351583004	0.0	4.6	0.0	15	0	0.0	0.0	0	14.104640579223632	0.7215949298429324	4.55422040540725	5.698687839321792	0.2	-4403.029296875	298.13084893257127	4.8	1.4832396974191326
E1_gm0p00_sign_flip_r0p10_s007	E1_acbf_calibration	1	RS-MARL	sign_flip	0.1	7	0.0	static	none	0.0	0.0	0	results_review_v2/E1_acbf_calibration/E1_gm0p00_sign_flip_r0p10_s007/RS-MARL/sign_flip/ratio_0.10/seed_7	0.07003007009625435	0.2	12.2	0.0	15	1	0.0	0.0	0	35.76225204467774	2.5099117210923314	5.945818405598402	7.264451147057116	0.0	-6280.3109375	334.07956207877646	12.4	3.4351128074635335
E1_gm0p00_sign_flip_r0p10_s008	E1_acbf_calibration	1	RS-MARL	sign_flip	0.1	8	0.0	static	none	0.0	0.0	0	results_review_v2/E1_acbf_calibration/E1_gm0p00_sign_flip_r0p10_s008/RS-MARL/sign_flip/ratio_0.10/seed_8	0.04474664218723774	0.6	4.8	0.0	15	0	0.0	0.0	0	22.968682861328126	2.3718552146468137	5.770982801914215	7.2140073869377375	0.0	-4632.25	131.57184433451644	5.4	2.4083189157584592
E1_gm0p00_sign_flip_r0p10_s009	E1_acbf_calibration	1	RS-MARL	sign_flip	0.1	9	0.0	static	none	0.0	0.0	0	results_review_v2/E1_acbf_calibration/E1_gm0p00_sign_flip_r0p10_s009/RS-MARL/sign_flip/ratio_0.10/seed_9	0.06402151063084602	0.4	7.6	0.0	15	0	0.0	0.0	0	24.789978408813475	2.0317064376274145	6.2870369758456945	7.5848587322980165	0.4	-5648.702734375	305.43834326869455	8.4	1.6733200530681511
E1_gm0p00_sign_flip_r0p10_s010	E1_acbf_calibration	1	RS-MARL	sign_flip	0.1	10	0.0	static	none	0.0	0.0	0	results_review_v2/E1_acbf_calibration/E1_gm0p00_sign_flip_r0p10_s010/RS-MARL/sign_flip/ratio_0.10/seed_10	0.09680882766842842	0.2	11.0	0.0	15	0	0.0	0.0	0	46.688272094726564	2.548361655922444	6.51682501193136	7.755823084153235	0.0	-7050.1904296875	310.70565137250895	11.2	2.588435821108957
E1_gm0p00_sign_flip_r0p10_s011	E1_acbf_calibration	1	RS-MARL	sign_flip	0.1	11	0.0	static	none	0.0	0.0	0	results_review_v2/E1_acbf_calibration/E1_gm0p00_sign_flip_r0p10_s011/RS-MARL/sign_flip/ratio_0.10/seed_11	0.07459470145404339	0.6	9.0	0.0	15	0	0.0	0.0	0	21.427974700927734	1.9388289915303494	6.22999002225697	7.449711440131068	0.2	-5025.23994140625	238.81745424016196	9.8	1.6431676725154984
E1_gm0p00_sign_flip_r0p10_s012	E1_acbf_calibration	1	RS-MARL	sign_flip	0.1	12	0.0	static	none	0.0	0.0	0	results_review_v2/E1_acbf_calibration/E1_gm0p00_sign_flip_r0p10_s012/RS-MARL/sign_flip/ratio_0.10/seed_12	0.07740344256162643	0.2	3.8	0.0	15	0	0.0	0.0	0	9.324149322509765	1.111074197548042	6.156679382547736	7.4197167763486505	0.4	-3754.69384765625	604.1980138965886	4.4	2.073644135332772
E1_gm0p00_sign_flip_r0p10_s013	E1_acbf_calibration	1	RS-MARL	sign_flip	0.1	13	0.0	static	none	0.0	0.0	0	results_review_v2/E1_acbf_calibration/E1_gm0p00_sign_flip_r0p10_s013/RS-MARL/sign_flip/ratio_0.10/seed_13	0.08873873315751553	1.6	1.2	0.0	15	0	0.0	0.0	0	11.75296745300293	0.6750781361221573	8.555937395431101	9.972174442373216	2.0	-4746.07255859375	357.14734155270844	4.8	1.9235384061671346
E1_gm0p00_sign_flip_r0p10_s014	E1_acbf_calibration	1	RS-MARL	sign_flip	0.1	14	0.0	static	none	0.0	0.0	0	results_review_v2/E1_acbf_calibration/E1_gm0p00_sign_flip_r0p10_s014/RS-MARL/sign_flip/ratio_0.10/seed_14	0.08111521191895008	0.4	5.0	0.0	15	0	0.0	0.0	0	14.98755760192871	1.699513758750821	5.012949579395354	6.292244186624885	0.0	-3777.804296875	596.7992724409711	5.4	1.816590212458495
E1_gm0p00_sign_flip_r0p10_s015	E1_acbf_calibration	1	RS-MARL	sign_flip	0.1	15	0.0	static	none	0.0	0.0	0	results_review_v2/E1_acbf_calibration/E1_gm0p00_sign_flip_r0p10_s015/RS-MARL/sign_flip/ratio_0.10/seed_15	0.05611829608678818	0.4	4.8	0.0	15	0	0.0	0.0	0	14.75495719909668	1.119990314676481	6.4152294071391225	7.643436803482473	0.2	-4156.43173828125	151.9563825201843	5.4	2.073644135332772
E1_gm0p00_sign_flip_r0p10_s016	E1_acbf_calibration	1	RS-MARL	sign_flip	0.1	16	0.0	static	none	0.0	0.0	0	results_review_v2/E1_acbf_calibration/E1_gm0p00_sign_flip_r0p10_s016/RS-MARL/sign_flip/ratio_0.10/seed_16	0.052932411804795264	0.0	8.8	0.0	15	0	0.0	0.0	0	33.88157081604004	2.2028545692024775	5.025032605044544	6.34079200681299	0.0	-6379.6009765625	393.3382669900588	8.8	3.7013511046643495
E1_gm0p00_sign_flip_r0p10_s017	E1_acbf_calibration	1	RS-MARL	sign_flip	0.1	17	0.0	static	none	0.0	0.0	0	results_review_v2/E1_acbf_calibration/E1_gm0p00_sign_flip_r0p10_s017/RS-MARL/sign_flip/ratio_0.10/seed_17	0.060677037388086316	0.2	15.4	0.0	15	0	0.0	0.0	0	42.80855026245117	2.1502133405306774	4.864052589982748	6.061145174317062	0.0	-7163.295703125	546.4448901304254	15.6	2.6076809620810595
E1_gm0p00_sign_flip_r0p10_s018	E1_acbf_calibration	1	RS-MARL	sign_flip	0.1	18	0.0	static	none	0.0	0.0	0	results_review_v2/E1_acbf_calibration/E1_gm0p00_sign_flip_r0p10_s018/RS-MARL/sign_flip/ratio_0.10/seed_18	0.03833522596396506	0.2	3.0	0.0	15	0	0.0	0.0	0	17.292068672180175	1.1972052315393893	5.041229631751776	6.2049898551777005	0.4	-4027.24970703125	515.0513000563031	3.6	2.4083189157584592
E1_gm0p00_sign_flip_r0p10_s019	E1_acbf_calibration	1	RS-MARL	sign_flip	0.1	19	0.0	static	none	0.0	0.0	0	results_review_v2/E1_acbf_calibration/E1_gm0p00_sign_flip_r0p10_s019/RS-MARL/sign_flip/ratio_0.10/seed_19	0.08544946312904358	0.0	15.2	0.0	15	0	0.0	0.0	0	40.52847671508789	3.228621176274162	5.83822678308934	7.07924235612154	0.2	-6857.562109375	604.751422968066	15.4	3.5777087639996634
E1_gm0p00_sign_flip_r0p30_s000	E1_acbf_calibration	1	RS-MARL	sign_flip	0.3	0	0.0	static	none	0.0	0.0	0	results_review_v2/E1_acbf_calibration/E1_gm0p00_sign_flip_r0p30_s000/RS-MARL/sign_flip/ratio_0.30/seed_0	0.10567431449890137	1.0	2.0	0.0	45	0	0.0	0.0	0	12.216351318359376	0.9142851572885344	7.002423796802759	8.263731398619711	0.8	-4295.354248046875	329.3499770956218	3.8	3.5637059362410923
E1_gm0p00_sign_flip_r0p30_s001	E1_acbf_calibration	1	RS-MARL	sign_flip	0.3	1	0.0	static	none	0.0	0.0	0	results_review_v2/E1_acbf_calibration/E1_gm0p00_sign_flip_r0p30_s001/RS-MARL/sign_flip/ratio_0.30/seed_1	0.05959300026297569	1.0	3.2	0.0	45	0	0.0	0.0	0	13.632585334777833	0.4775104054436959	6.0195199912413955	7.2750529972836375	0.2	-3903.257470703125	530.407948366378	4.4	1.9493588689617927
E1_gm0p00_sign_flip_r0p30_s002	E1_acbf_calibration	1	RS-MARL	sign_flip	0.3	2	0.0	static	none	0.0	0.0	0	results_review_v2/E1_acbf_calibration/E1_gm0p00_sign_flip_r0p30_s002/RS-MARL/sign_flip/ratio_0.30/seed_2	0.22991181612014772	0.2	19.6	0.0	45	0	0.0	0.0	0	46.49432525634766	3.1352942602059883	6.8673665868118405	8.101755613461137	0.0	-8662.3927734375	917.350574208618	19.8	4.54972526643093
E1_gm0p00_sign_flip_r0p30_s003	E1_acbf_calibration	1	RS-MARL	sign_flip	0.3	3	0.0	static	none	0.0	0.0	0	results_review_v2/E1_acbf_calibration/E1_gm0p00_sign_flip_r0p30_s003/RS-MARL/sign_flip/ratio_0.30/seed_3	0.07346764653921127	0.2	2.8	0.0	45	0	0.0	0.0	0	25.86183395385742	0.995410826093262	6.174966017715633	7.453724811784923	0.2	-4565.043603515625	332.64262719907106	3.2	1.3038404810405297
E1_gm0p00_sign_flip_r0p30_s004	E1_acbf_calibration	1	RS-MARL	sign_flip	0.3	4	0.0	static	none	0.0	0.0	0	results_review_v2/E1_acbf_calibration/E1_gm0p00_sign_flip_r0p30_s004/RS-MARL/sign_flip/ratio_0.30/seed_4	0.18342385292053223	0.0	11.4	0.0	45	0	0.0	0.0	0	21.096616744995117	1.6952214539672645	7.703323755413294	9.033118351362646	0.0	-5013.56923828125	355.9709210677303	11.4	2.6076809620810595
E1_gm0p00_sign_flip_r0p30_s005	E1_acbf_calibration	1	RS-MARL	sign_flip	0.3	5	0.0	static	none	0.0	0.0	0	results_review_v2/E1_acbf_calibration/E1_gm0p00_sign_flip_r0p30_s005/RS-MARL/sign_flip/ratio_0.30/seed_5	0.08059430196881294	0.2	16.2	0.0	45	0	0.0	0.0	0	34.3373908996582	1.7809066008465766	5.30724679119885	6.474046176299453	0.0	-7157.74541015625	239.7578242536278	16.4	4.159326868617084
E1_gm0p00_sign_flip_r0p30_s006	E1_acbf_calibration	1	RS-MARL	sign_flip	0.3	6	0.0	static	none	0.0	0.0	0	results_review_v2/E1_acbf_calibration/E1_gm0p00_sign_flip_r0p30_s006/RS-MARL/sign_flip/ratio_0.30/seed_6	0.058023034036159514	0.4	2.4	0.0	45	0	0.0	0.0	0	16.34814109802246	1.1583075774127964	6.188791780732572	7.49718239530921	0.0	-4563.535205078125	484.3985341005063	2.8	3.0331501776206204
E1_gm0p00_sign_flip_r0p30_s007	E1_acbf_calibration	1	RS-MARL	sign_flip	0.3	7	0.0	static	none	0.0	0.0	0	results_review_v2/E1_acbf_calibration/E1_gm0p00_sign_flip_r0p30_s007/RS-MARL/sign_flip/ratio_0.30/seed_7	0.06669055745005607	1.4	4.2	0.0	45	0	0.0	0.0	0	9.552190208435059	0.3483139724805816	7.242112373933196	8.484035730361938	1.2	-4216.510498046875	407.80671632297464	6.8	3.420526275297414
E1_gm0p00_sign_flip_r0p30_s008	E1_acbf_calibration	1	RS-MARL	sign_flip	0.3	8	0.0	static	none	0.0	0.0	0	results_review_v2/E1_acbf_calibration/E1_gm0p00_sign_flip_r0p30_s008/RS-MARL/sign_flip/ratio_0.30/seed_8	0.036692825678619555	1.2	4.4	0.0	45	0	0.0	0.0	0	19.87083206176758	2.022684036342757	5.212772032245994	6.4759006490930915	0.0	-4553.494921875	380.41523413641545	5.6	1.3416407864998738
E1_gm0p00_sign_flip_r0p30_s009	E1_acbf_calibration	1	RS-MARL	sign_flip	0.3	9	0.0	static	none	0.0	0.0	0	results_review_v2/E1_acbf_calibration/E1_gm0p00_sign_flip_r0p30_s009/RS-MARL/sign_flip/ratio_0.30/seed_9	0.0733089342713356	0.0	15.2	0.0	45	0	0.0	0.0	0	42.271803283691405	4.582469523758744	6.074323994107544	7.444756128825247	0.0	-7652.701953125	759.7208757722334	15.2	4.658325879540846
E1_gm0p00_sign_flip_r0p30_s010	E1_acbf_calibration	1	RS-MARL	sign_flip	0.3	10	0.0	static	none	0.0	0.0	0	results_review_v2/E1_acbf_calibration/E1_gm0p00_sign_flip_r0p30_s010/RS-MARL/sign_flip/ratio_0.30/seed_10	0.053808280266821384	0.0	14.0	0.0	45	0	0.0	0.0	0	35.078520965576175	2.083184372932234	5.8782960288226604	7.141455425880849	0.0	-6665.8373046875	565.4544249156975	14.0	2.7386127875258306
E1_gm0p00_sign_flip_r0p30_s011	E1_acbf_calibration	1	RS-MARL	sign_flip	0.3	11	0.0	static	none	0.0	0.0	0	results_review_v2/E1_acbf_calibration/E1_gm0p00_sign_flip_r0p30_s011/RS-MARL/sign_flip/ratio_0.30/seed_11	0.12642428576946257	1.0	2.8	0.0	45	0	0.0	0.0	0	9.113465690612793	0.4304462988144295	8.170681563206017	9.500380489043891	1.0	-4611.470947265625	483.0020882479793	4.8	2.04939015319192
E1_gm0p00_sign_flip_r0p30_s012	E1_acbf_calibration	1	RS-MARL	sign_flip	0.3	12	0.0	static	none	0.0	0.0	0	results_review_v2/E1_acbf_calibration/E1_gm0p00_sign_flip_r0p30_s012/RS-MARL/sign_flip/ratio_0.30/seed_12	0.07542437240481377	3.0	0.6	0.0	45	0	0.0	0.0	0	6.053479385375977	0.7141584979625236	9.667306789197028	10.856027994304895	3.6	-5853.53349609375	274.4560102847205	7.2	3.8987177379235853
E1_gm0p00_sign_flip_r0p30_s013	E1_acbf_calibration	1	RS-MARL	sign_flip	0.3	13	0.0	static	none	0.0	0.0	0	results_review_v2/E1_acbf_calibration/E1_gm0p00_sign_flip_r0p30_s013/RS-MARL/sign_flip/ratio_0.30/seed_13	0.09100646786391735	0.0	2.8	0.0	45	0	0.0	0.0	0	16.546463012695312	1.4733731829468608	7.285871380008757	8.596997917629778	0.6	-4552.21015625	478.73719386779214	3.4	1.6733200530681511
E1_gm0p00_sign_flip_r0p30_s014	E1_acbf_calibration	1	RS-MARL	sign_flip	0.3	14	0.0	static	none	0.0	0.0	0	results_review_v2/E1_acbf_calibration/E1_gm0p00_sign_flip_r0p30_s014/RS-MARL/sign_flip/ratio_0.30/seed_14	0.07385371141135692	0.4	3.6	0.0	45	0	0.0	0.0	0	14.045848846435547	1.512216152961457	5.016935407184064	6.192760216072202	0.2	-3902.069384765625	495.76367104531903	4.2	1.3038404810405297
E1_gm0p00_sign_flip_r0p30_s015	E1_acbf_calibration	1	RS-MARL	sign_flip	0.3	15	0.0	static	none	0.0	0.0	0	results_review_v2/E1_acbf_calibration/E1_gm0p00_sign_flip_r0p30_s015/RS-MARL/sign_flip/ratio_0.30/seed_15	1.9341281175613403	0.0	10.4	0.06896551724137931	43	11	0.15384615384615385	0.044444444444444446	2	126.83428802490235	2.9886427924238492	16.534843621775508	17.86905098706484	0.0	-13639.7693359375	753.1719155910431	10.4	3.714835124201342
E1_gm0p00_sign_flip_r0p30_s016	E1_acbf_calibration	1	RS-MARL	sign_flip	0.3	16	0.0	static	none	0.0	0.0	0	results_review_v2/E1_acbf_calibration/E1_gm0p00_sign_flip_r0p30_s016/RS-MARL/sign_flip/ratio_0.30/seed_16	0.06736250706017018	0.2	9.6	0.0	45	0	0.0	0.0	0	39.048859405517575	2.0938850526062387	5.532213998958468	6.711609824560583	0.2	-6478.965625	850.339200938604	10.0	5.0990195135927845
E1_gm0p00_sign_flip_r0p30_s017	E1_acbf_calibration	1	RS-MARL	sign_flip	0.3	17	0.0	static	none	0.0	0.0	0	results_review_v2/E1_acbf_calibration/E1_gm0p00_sign_flip_r0p30_s017/RS-MARL/sign_flip/ratio_0.30/seed_17	0.07192625347524881	0.2	13.2	0.0	45	0	0.0	0.0	0	55.43516540527344	4.169279177797926	5.0317615969106555	6.199864391237497	0.0	-8314.364453125	432.50424402469935	13.4	3.5777087639996634
E1_gm0p00_sign_flip_r0p30_s018	E1_acbf_calibration	1	RS-MARL	sign_flip	0.3	18	0.0	static	none	0.0	0.0	0	results_review_v2/E1_acbf_calibration/E1_gm0p00_sign_flip_r0p30_s018/RS-MARL/sign_flip/ratio_0.30/seed_18	0.10842486694455147	0.0	9.6	0.0	45	0	0.0	0.0	0	49.565355682373045	3.030264804541744	7.18255618121475	8.50971657782793	0.0	-6920.65185546875	305.7860443641885	9.6	4.560701700396552
E1_gm0p00_sign_flip_r0p30_s019	E1_acbf_calibration	1	RS-MARL	sign_flip	0.3	19	0.0	static	none	0.0	0.0	0	results_review_v2/E1_acbf_calibration/E1_gm0p00_sign_flip_r0p30_s019/RS-MARL/sign_flip/ratio_0.30/seed_19	0.0817783985286951	0.4	5.0	0.0	45	0	0.0	0.0	0	15.48216724395752	1.3840121298281316	5.974949197843671	7.288323598913848	0.4	-4070.646728515625	558.5275643858374	5.8	2.6832815729997477
E1_gm0p10_none_r0p00_s000	E1_acbf_calibration	1	RS-MARL	none	0.0	0	0.1	static	none	0.0	0.0	0	results_review_v2/E1_acbf_calibration/E1_gm0p10_none_r0p00_s000/RS-MARL/none/seed_0	0.10376042723655701	0.4	5.4	0.0	0	0	0.0	0.0	0	18.616794204711915	0.9580748575930603	6.461029406636953	7.742161164060235	0.0	-4730.7703125	408.04541125933906	5.8	2.0493901531919194
E1_gm0p10_none_r0p00_s001	E1_acbf_calibration	1	RS-MARL	none	0.0	1	0.1	static	none	0.0	0.0	0	results_review_v2/E1_acbf_calibration/E1_gm0p10_none_r0p00_s001/RS-MARL/none/seed_1	0.06958975531160831	0.2	3.6	0.0	0	0	0.0	0.0	0	12.989537048339844	1.6061252413753937	5.330873746424913	6.510595441795886	0.4	-4266.085400390625	408.75888700289505	4.2	1.7888543819998317
E1_gm0p10_none_r0p00_s002	E1_acbf_calibration	1	RS-MARL	none	0.0	2	0.1	static	none	0.0	0.0	0	results_review_v2/E1_acbf_calibration/E1_gm0p10_none_r0p00_s002/RS-MARL/none/seed_2	0.20756230652332305	0.0	17.2	0.0	0	0	0.0	0.0	0	45.21512908935547	3.1212517754358573	7.399431383237243	8.698048396036029	0.0	-8202.5751953125	732.072248549222	17.2	4.43846820423443
E1_gm0p10_none_r0p00_s003	E1_acbf_calibration	1	RS-MARL	none	0.0	3	0.1	static	none	0.0	0.0	0	results_review_v2/E1_acbf_calibration/E1_gm0p10_none_r0p00_s003/RS-MARL/none/seed_3	0.06552057713270187	0.4	4.2	0.0	0	0	0.0	0.0	0	18.585889053344726	0.551492957230421	6.429111980833113	7.7384005300700665	0.6	-4571.2935546875	440.0801609703141	5.2	2.16794833886788
E1_gm0p10_none_r0p00_s004	E1_acbf_calibration	1	RS-MARL	none	0.0	4	0.1	static	none	0.0	0.0	0	results_review_v2/E1_acbf_calibration/E1_gm0p10_none_r0p00_s004/RS-MARL/none/seed_4	0.18642282783985137	0.2	15.2	0.0	0	0	0.0	0.0	0	27.952696990966796	2.1178676706636943	7.885803794488311	9.20269878115505	0.0	-6138.47685546875	203.33572885648655	15.4	2.073644135332772
E1_gm0p10_none_r0p00_s005	E1_acbf_calibration	1	RS-MARL	none	0.0	5	0.1	static	none	0.0	0.0	0	results_review_v2/E1_acbf_calibration/E1_gm0p10_none_r0p00_s005/RS-MARL/none/seed_5	0.07477957122027874	0.2	11.4	0.0	0	0	0.0	0.0	0	26.713603591918947	2.3759497682104658	5.799480783753097	7.165074138902128	0.0	-5758.46142578125	385.8675604513353	11.6	2.5099800796022267
E1_gm0p10_none_r0p00_s006	E1_acbf_calibration	1	RS-MARL	none	0.0	6	0.1	static	none	0.0	0.0	0	results_review_v2/E1_acbf_calibration/E1_gm0p10_none_r0p00_s006/RS-MARL/none/seed_6	0.051554901897907256	0.8	3.0	0.0	0	0	0.0	0.0	0	14.354761505126953	0.8318136603741191	5.979463015682995	7.300500408746302	0.4	-4344.874951171875	409.8776184351477	4.2	1.9235384061671346
E1_gm0p10_none_r0p00_s007	E1_acbf_calibration	1	RS-MARL	none	0.0	7	0.1	static	none	0.0	0.0	0	results_review_v2/E1_acbf_calibration/E1_gm0p10_none_r0p00_s007/RS-MARL/none/seed_7	0.08435694389045238	0.2	12.6	0.0	0	0	0.0	0.0	0	40.027861785888675	2.5642473035581332	6.247179210186005	7.57397438865155	0.0	-6725.83974609375	573.5407323450302	12.8	3.1144823004794873
E1_gm0p10_none_r0p00_s008	E1_acbf_calibration	1	RS-MARL	none	0.0	8	0.1	static	none	0.0	0.0	0	results_review_v2/E1_acbf_calibration/E1_gm0p10_none_r0p00_s008/RS-MARL/none/seed_8	0.03956327810883522	0.2	6.0	0.0	0	0	0.0	0.0	0	21.304105758666992	1.7697370563708772	4.638516181148589	5.846878630109131	0.0	-4673.08310546875	226.75261162717516	6.2	3.492849839314596
E1_gm0p10_none_r0p00_s009	E1_acbf_calibration	1	RS-MARL	none	0.0	9	0.1	static	none	0.0	0.0	0	results_review_v2/E1_acbf_calibration/E1_gm0p10_none_r0p00_s009/RS-MARL/none/seed_9	0.05711854174733162	1.4	4.0	0.0	0	0	0.0	0.0	0	11.67554588317871	0.6315610481925312	7.117228792048991	8.332290034741163	0.8	-4479.780615234375	386.48196387130105	6.2	3.271085446759225
E1_gm0p10_none_r0p00_s010	E1_acbf_calibration	1	RS-MARL	none	0.0	10	0.1	static	none	0.0	0.0	0	results_review_v2/E1_acbf_calibration/E1_gm0p10_none_r0p00_s010/RS-MARL/none/seed_10	0.05110187716782093	0.0	16.4	0.0	0	0	0.0	0.0	0	37.39008331298828	2.0303449067320427	5.985122406855226	7.254742807708681	0.0	-7201.12197265625	387.2868863039997	16.4	2.8809720581775866
E1_gm0p10_none_r0p00_s011	E1_acbf_calibration	1	RS-MARL	none	0.0	11	0.1	static	none	0.0	0.0	0	results_review_v2/E1_acbf_calibration/E1_gm0p10_none_r0p00_s011/RS-MARL/none/seed_11	0.07711976431310177	1.0	5.4	0.0	0	0	0.0	0.0	0	13.399898719787597	1.593428287791397	7.68750598654151	9.027666575275362	1.2	-4915.3517578125	639.9332197232842	7.6	1.6733200530681511
E1_gm0p10_none_r0p00_s012	E1_acbf_calibration	1	RS-MARL	none	0.0	12	0.1	static	none	0.0	0.0	0	results_review_v2/E1_acbf_calibration/E1_gm0p10_none_r0p00_s012/RS-MARL/none/seed_12	0.07103037126362324	1.6	3.2	0.0	0	0	0.0	0.0	0	7.973495864868164	0.6174943538760103	7.951276423409581	9.270179411396384	0.6	-3766.99990234375	594.8565430846334	5.4	2.6076809620810595
E1_gm0p10_none_r0p00_s013	E1_acbf_calibration	1	RS-MARL	none	0.0	13	0.1	static	none	0.0	0.0	0	results_review_v2/E1_acbf_calibration/E1_gm0p10_none_r0p00_s013/RS-MARL/none/seed_13	0.09048477038741112	0.0	5.2	0.0	0	0	0.0	0.0	0	14.39741096496582	0.6593849449212943	5.209114798344672	6.450400478206575	0.0	-4151.757568359375	255.7141534022032	5.2	1.7888543819998317
E1_gm0p10_none_r0p00_s014	E1_acbf_calibration	1	RS-MARL	none	0.0	14	0.1	static	none	0.0	0.0	0	results_review_v2/E1_acbf_calibration/E1_gm0p10_none_r0p00_s014/RS-MARL/none/seed_14	0.07554220445454121	0.0	3.4	0.0	0	0	0.0	0.0	0	12.637199020385742	1.292690566439302	5.813020607456565	7.1471980307251215	0.0	-3662.05810546875	362.3644333721123	3.4	1.140175425099138
E1_gm0p10_none_r0p00_s015	E1_acbf_calibration	1	RS-MARL	none	0.0	15	0.1	static	none	0.0	0.0	0	results_review_v2/E1_acbf_calibration/E1_gm0p10_none_r0p00_s015/RS-MARL/none/seed_15	1.711838674545288	0.4	12.8	0.0	0	0	0.0	0.0	0	121.02703094482422	4.312805870444687	15.610996796749532	16.815750347450376	0.0	-13450.9326171875	626.9921869600341	13.2	2.949576240750525
E1_gm0p10_none_r0p00_s016	E1_acbf_calibration	1	RS-MARL	none	0.0	16	0.1	static	none	0.0	0.0	0	results_review_v2/E1_acbf_calibration/E1_gm0p10_none_r0p00_s016/RS-MARL/none/seed_16	0.09228458181023598	0.2	8.6	0.0	0	0	0.0	0.0	0	33.48914222717285	2.6182753078664796	5.07131100166589	6.333482614718378	0.0	-6319.2609375	228.49871743189712	8.8	2.588435821108957
E1_gm0p10_none_r0p00_s017	E1_acbf_calibration	1	RS-MARL	none	0.0	17	0.1	static	none	0.0	0.0	0	results_review_v2/E1_acbf_calibration/E1_gm0p10_none_r0p00_s017/RS-MARL/none/seed_17	0.2187345266342163	0.4	15.0	0.0	0	0	0.0	0.0	0	74.5334259033203	2.3673036487476073	8.594303019344807	9.900049190036952	0.2	-9637.01796875	175.68340168165616	15.6	1.6733200530681511
E1_gm0p10_none_r0p00_s018	E1_acbf_calibration	1	RS-MARL	none	0.0	18	0.1	static	none	0.0	0.0	0	results_review_v2/E1_acbf_calibration/E1_gm0p10_none_r0p00_s018/RS-MARL/none/seed_18	0.10292132571339607	0.2	11.6	0.0	0	0	0.0	0.0	0	50.18449172973633	4.098058131355653	7.194591802544892	8.42774526681751	0.4	-7228.94443359375	549.6363470841532	12.2	3.3466401061363023
E1_gm0p10_none_r0p00_s019	E1_acbf_calibration	1	RS-MARL	none	0.0	19	0.1	static	none	0.0	0.0	0	results_review_v2/E1_acbf_calibration/E1_gm0p10_none_r0p00_s019/RS-MARL/none/seed_19	0.07580603659152985	0.2	5.4	0.0	0	0	0.0	0.0	0	21.828746032714843	1.880141955824837	5.9888859977945685	7.2542628506198525	0.6	-4559.4029296875	334.14029324843085	6.2	1.0954451150103321
E1_gm0p10_adaptive_r0p10_s000	E1_acbf_calibration	1	RS-MARL	adaptive	0.1	0	0.1	static	none	0.0	0.0	0	results_review_v2/E1_acbf_calibration/E1_gm0p10_adaptive_r0p10_s000/RS-MARL/adaptive/ratio_0.10/seed_0	0.11659026145935059	0.4	2.4	0.0	15	0	0.0	0.0	0	9.633479499816895	1.0778787075672525	6.072533410042524	7.259586034342647	1.0	-4882.931640625	864.9825057156972	3.8	3.96232255123179
E1_gm0p10_adaptive_r0p10_s001	E1_acbf_calibration	1	RS-MARL	adaptive	0.1	1	0.1	static	none	0.0	0.0	0	results_review_v2/E1_acbf_calibration/E1_gm0p10_adaptive_r0p10_s001/RS-MARL/adaptive/ratio_0.10/seed_1	0.061543718725442884	0.4	4.0	0.0	15	0	0.0	0.0	0	11.060386466979981	1.0391396530933406	5.535803805105388	6.761264451779425	0.4	-3978.62421875	467.21405916457877	4.8	2.7748873851023212
E1_gm0p10_adaptive_r0p10_s002	E1_acbf_calibration	1	RS-MARL	adaptive	0.1	2	0.1	static	none	0.0	0.0	0	results_review_v2/E1_acbf_calibration/E1_gm0p10_adaptive_r0p10_s002/RS-MARL/adaptive/ratio_0.10/seed_2	0.15761701986193657	0.2	17.2	0.0	15	0	0.0	0.0	0	37.48897094726563	2.3902775694202485	6.869994197040796	8.179889409802854	0.0	-7043.68759765625	978.0333996623325	17.4	4.9295030175464944
E1_gm0p10_adaptive_r0p10_s003	E1_acbf_calibration	1	RS-MARL	adaptive	0.1	3	0.1	static	none	0.0	0.0	0	results_review_v2/E1_acbf_calibration/E1_gm0p10_adaptive_r0p10_s003/RS-MARL/adaptive/ratio_0.10/seed_3	0.08640365488827229	0.2	9.6	0.0	15	0	0.0	0.0	0	33.04579086303711	1.7875126868802238	6.232885830104351	7.492881594225764	0.0	-5619.167578125	490.03625444192585	9.8	4.266145801540309
E1_gm0p10_adaptive_r0p10_s004	E1_acbf_calibration	1	RS-MARL	adaptive	0.1	4	0.1	static	none	0.0	0.0	0	results_review_v2/E1_acbf_calibration/E1_gm0p10_adaptive_r0p10_s004/RS-MARL/adaptive/ratio_0.10/seed_4	0.16577262580394744	0.2	15.6	0.0	15	0	0.0	0.0	0	53.915402221679685	2.586558897707187	7.175106019712985	8.40029560495168	0.0	-8289.34619140625	360.40812663862584	15.8	2.588435821108957
E1_gm0p10_adaptive_r0p10_s005	E1_acbf_calibration	1	RS-MARL	adaptive	0.1	5	0.1	static	none	0.0	0.0	0	results_review_v2/E1_acbf_calibration/E1_gm0p10_adaptive_r0p10_s005/RS-MARL/adaptive/ratio_0.10/seed_5	0.12990727908909322	0.0	17.6	0.0	15	0	0.0	0.0	0	55.0748779296875	5.781322623257908	6.292603421024978	7.515125838108361	0.0	-8810.73271484375	749.7861893913415	17.6	3.2863353450309964
E1_gm0p10_adaptive_r0p10_s006	E1_acbf_calibration	1	RS-MARL	adaptive	0.1	6	0.1	static	none	0.0	0.0	0	results_review_v2/E1_acbf_calibration/E1_gm0p10_adaptive_r0p10_s006/RS-MARL/adaptive/ratio_0.10/seed_6	0.03645928390324116	0.2	7.0	0.0	15	0	0.0	0.0	0	18.150046157836915	0.5704275137536575	4.733527800999582	5.950237158685923	0.2	-4559.5828125	364.0768960253832	7.4	1.3416407864998738
E1_gm0p10_adaptive_r0p10_s007	E1_acbf_calibration	1	RS-MARL	adaptive	0.1	7	0.1	static	none	0.0	0.0	0	results_review_v2/E1_acbf_calibration/E1_gm0p10_adaptive_r0p10_s007/RS-MARL/adaptive/ratio_0.10/seed_7	0.05892144702374935	0.0	6.4	0.0	15	0	0.0	0.0	0	28.020032119750976	2.2621932594521437	5.517157423309982	6.763308844529092	0.0	-5149.7849609375	565.4543105239624	6.4	2.4083189157584592
E1_gm0p10_adaptive_r0p10_s008	E1_acbf_calibration	1	RS-MARL	adaptive	0.1	8	0.1	static	none	0.0	0.0	0	results_review_v2/E1_acbf_calibration/E1_gm0p10_adaptive_r0p10_s008/RS-MARL/adaptive/ratio_0.10/seed_8	0.04234594367444515	0.4	4.2	0.0	15	0	0.0	0.0	0	18.27691020965576	1.5099881090278358	5.20363540854305	6.510987179353833	0.0	-4063.516845703125	422.17531820641204	4.6	1.816590212458495
E1_gm0p10_adaptive_r0p10_s009	E1_acbf_calibration	1	RS-MARL	adaptive	0.1	9	0.1	static	none	0.0	0.0	0	results_review_v2/E1_acbf_calibration/E1_gm0p10_adaptive_r0p10_s009/RS-MARL/adaptive/ratio_0.10/seed_9	0.06285767629742622	0.6	10.8	0.0	15	0	0.0	0.0	0	24.459375381469727	2.3865204209173996	5.493642622604966	6.815296993590891	0.0	-5387.47890625	619.4417843425034	11.4	2.073644135332772
E1_gm0p10_adaptive_r0p10_s010	E1_acbf_calibration	1	RS-MARL	adaptive	0.1	10	0.1	static	none	0.0	0.0	0	results_review_v2/E1_acbf_calibration/E1_gm0p10_adaptive_r0p10_s010/RS-MARL/adaptive/ratio_0.10/seed_10	0.03457035277970135	0.6	3.6	0.125	14	0	1.0	0.06666666666666667	1	13.92286033630371	1.7463716483373048	7.755905599333346	9.221596992574632	0.4	-4400.49794921875	162.06762076010168	4.6	0.5477225575051662
E1_gm0p10_adaptive_r0p10_s011	E1_acbf_calibration	1	RS-MARL	adaptive	0.1	11	0.1	static	none	0.0	0.0	0	results_review_v2/E1_acbf_calibration/E1_gm0p10_adaptive_r0p10_s011/RS-MARL/adaptive/ratio_0.10/seed_11	0.07444746168330311	0.0	11.2	0.0	15	0	0.0	0.0	0	38.17402572631836	1.952978178550847	5.886290385387838	7.187839038670063	0.0	-6590.87607421875	493.09486774170665	11.2	2.2803508501982757
E1_gm0p10_adaptive_r0p10_s012	E1_acbf_calibration	1	RS-MARL	adaptive	0.1	12	0.1	static	none	0.0	0.0	0	results_review_v2/E1_acbf_calibration/E1_gm0p10_adaptive_r0p10_s012/RS-MARL/adaptive/ratio_0.10/seed_12	0.060527270287275316	2.2	0.8	0.125	14	0	1.0	0.06666666666666667	1	7.110964393615722	0.666583819227318	9.012023406103253	10.271473554894328	3.6	-5045.72509765625	429.1357371002068	6.6	1.51657508881031
E1_gm0p10_adaptive_r0p10_s013	E1_acbf_calibration	1	RS-MARL	adaptive	0.1	13	0.1	static	none	0.0	0.0	0	results_review_v2/E1_acbf_calibration/E1_gm0p10_adaptive_r0p10_s013/RS-MARL/adaptive/ratio_0.10/seed_13	0.12128545045852661	1.2	1.2	0.125	14	0	1.0	0.06666666666666667	1	10.195196914672852	0.9326885186385618	7.3469721945002675	8.603010443039238	1.4	-4109.769775390625	539.8201790508349	3.8	1.6431676725154984
E1_gm0p10_adaptive_r0p10_s014	E1_acbf_calibration	1	RS-MARL	adaptive	0.1	14	0.1	static	none	0.0	0.0	0	results_review_v2/E1_acbf_calibration/E1_gm0p10_adaptive_r0p10_s014/RS-MARL/adaptive/ratio_0.10/seed_14	0.07655018791556359	0.4	4.8	0.0	15	0	0.0	0.0	0	14.718144607543945	1.3627632199084656	5.076957191340625	6.321645574644208	0.0	-3802.8541015625	517.8129589670318	5.2	3.492849839314596
E1_gm0p10_adaptive_r0p10_s015	E1_acbf_calibration	1	RS-MARL	adaptive	0.1	15	0.1	static	none	0.0	0.0	0	results_review_v2/E1_acbf_calibration/E1_gm0p10_adaptive_r0p10_s015/RS-MARL/adaptive/ratio_0.10/seed_15	0.0595478929579258	0.6	6.0	0.0	15	0	0.0	0.0	0	18.745105743408203	0.9578294349169395	5.720469611696899	6.931411428377032	0.0	-4443.4376953125	235.3749970735417	6.6	0.5477225575051662
E1_gm0p10_adaptive_r0p10_s016	E1_acbf_calibration	1	RS-MARL	adaptive	0.1	16	0.1	static	none	0.0	0.0	0	results_review_v2/E1_acbf_calibration/E1_gm0p10_adaptive_r0p10_s016/RS-MARL/adaptive/ratio_0.10/seed_16	0.059872149303555486	0.2	7.4	0.0	15	0	0.0	0.0	0	21.54635124206543	1.1638104085081924	4.7685133991763	6.00166879594326	0.0	-5119.96708984375	523.7322140876842	7.6	1.9493588689617927
E1_gm0p10_adaptive_r0p10_s017	E1_acbf_calibration	1	RS-MARL	adaptive	0.1	17	0.1	static	none	0.0	0.0	0	results_review_v2/E1_acbf_calibration/E1_gm0p10_adaptive_r0p10_s017/RS-MARL/adaptive/ratio_0.10/seed_17	0.08286435604095459	0.4	6.6	0.0	15	0	0.0	0.0	0	18.03884811401367	0.4720105237718469	6.287791603244841	7.5728608295321465	0.2	-4524.55400390625	222.1104668854004	7.2	1.9235384061671346
E1_gm0p10_adaptive_r0p10_s018	E1_acbf_calibration	1	RS-MARL	adaptive	0.1	18	0.1	static	none	0.0	0.0	0	results_review_v2/E1_acbf_calibration/E1_gm0p10_adaptive_r0p10_s018/RS-MARL/adaptive/ratio_0.10/seed_18	0.05595795325934887	0.0	12.8	0.0	15	0	0.0	0.0	0	32.9029899597168	1.4503339346098398	4.682313394732773	5.891699809581041	0.0	-5811.7517578125	508.3806782441941	12.8	1.0954451150103324
E1_gm0p10_adaptive_r0p10_s019	E1_acbf_calibration	1	RS-MARL	adaptive	0.1	19	0.1	static	none	0.0	0.0	0	results_review_v2/E1_acbf_calibration/E1_gm0p10_adaptive_r0p10_s019/RS-MARL/adaptive/ratio_0.10/seed_19	0.08201822564005852	0.0	9.6	0.0	15	0	0.0	0.0	0	32.69392738342285	3.619633017984794	5.522870598360896	6.744885235093534	0.0	-5804.51552734375	367.5262586277885	9.6	3.5777087639996634
E1_gm0p10_adaptive_r0p30_s000	E1_acbf_calibration	1	RS-MARL	adaptive	0.3	0	0.1	static	none	0.0	0.0	0	results_review_v2/E1_acbf_calibration/E1_gm0p10_adaptive_r0p30_s000/RS-MARL/adaptive/ratio_0.30/seed_0	0.10057676583528519	0.8	6.0	0.04347826086956522	44	0	1.0	0.022222222222222223	1	20.27584342956543	1.2256796689130258	5.865873582661152	6.9759349804371595	0.4	-4773.2765625	381.46563343454056	7.2	1.6431676725154984
E1_gm0p10_adaptive_r0p30_s001	E1_acbf_calibration	1	RS-MARL	adaptive	0.3	1	0.1	static	none	0.0	0.0	0	results_review_v2/E1_acbf_calibration/E1_gm0p10_adaptive_r0p30_s001/RS-MARL/adaptive/ratio_0.30/seed_1	0.05938845239579678	0.6	1.8	0.04347826086956522	44	0	1.0	0.022222222222222223	1	8.78538761138916	0.7985536363785292	6.442893599160016	7.731903227977455	0.2	-3984.423095703125	397.6039333360144	2.6	1.5165750888103102
E1_gm0p10_adaptive_r0p30_s002	E1_acbf_calibration	1	RS-MARL	adaptive	0.3	2	0.1	static	none	0.0	0.0	0	results_review_v2/E1_acbf_calibration/E1_gm0p10_adaptive_r0p30_s002/RS-MARL/adaptive/ratio_0.30/seed_2	0.20767764747142792	0.2	17.8	0.0	45	0	0.0	0.0	0	44.704061889648436	3.367005507184525	7.5948815792799	8.83807057980448	0.0	-8226.3171875	689.8984326367199	18.0	5.787918451395113
E1_gm0p10_adaptive_r0p30_s003	E1_acbf_calibration	1	RS-MARL	adaptive	0.3	3	0.1	static	none	0.0	0.0	0	results_review_v2/E1_acbf_calibration/E1_gm0p10_adaptive_r0p30_s003/RS-MARL/adaptive/ratio_0.30/seed_3	0.4340659499168396	0.4	17.0	0.0	45	0	0.0	0.0	0	81.75833740234376	4.221494761705609	10.551886772736907	11.81260459125042	0.0	-10922.1599609375	631.1284546743016	17.4	2.3021728866442674
E1_gm0p10_adaptive_r0p30_s004	E1_acbf_calibration	1	RS-MARL	adaptive	0.3	4	0.1	static	none	0.0	0.0	0	results_review_v2/E1_acbf_calibration/E1_gm0p10_adaptive_r0p30_s004/RS-MARL/adaptive/ratio_0.30/seed_4	0.15634797215461732	0.0	15.6	0.0	45	0	0.0	0.0	0	26.602645111083984	1.452011458628596	7.3185499757528305	8.67971598636359	0.0	-5857.49150390625	465.4398943054077	15.6	2.701851217221259
E1_gm0p10_adaptive_r0p30_s005	E1_acbf_calibration	1	RS-MARL	adaptive	0.3	5	0.1	static	none	0.0	0.0	0	results_review_v2/E1_acbf_calibration/E1_gm0p10_adaptive_r0p30_s005/RS-MARL/adaptive/ratio_0.30/seed_5	0.09473914243280887	0.0	15.2	0.0	45	1	0.0	0.0	0	38.728058624267575	3.451094116216977	5.683817388489842	6.965027190744877	0.0	-7485.12724609375	636.366910322608	15.2	3.8340579025361627
E1_gm0p10_adaptive_r0p30_s006	E1_acbf_calibration	1	RS-MARL	adaptive	0.3	6	0.1	static	none	0.0	0.0	0	results_review_v2/E1_acbf_calibration/E1_gm0p10_adaptive_r0p30_s006/RS-MARL/adaptive/ratio_0.30/seed_6	0.04705062992870808	0.4	3.6	0.04347826086956522	44	0	1.0	0.022222222222222223	1	13.303836250305176	1.2654052052815041	5.556233576498926	6.7429665476083755	0.8	-4413.64228515625	45.95575270729358	4.8	1.7888543819998317
E1_gm0p10_adaptive_r0p30_s007	E1_acbf_calibration	1	RS-MARL	adaptive	0.3	7	0.1	static	none	0.0	0.0	0	results_review_v2/E1_acbf_calibration/E1_gm0p10_adaptive_r0p30_s007/RS-MARL/adaptive/ratio_0.30/seed_7	0.052635186910629274	0.2	9.8	0.0	45	0	0.0	0.0	0	34.85860137939453	2.9853462253550496	5.372539022937417	6.6179872257635	0.2	-5931.0630859375	611.719298330322	10.2	2.280350850198276
E1_gm0p10_adaptive_r0p30_s008	E1_acbf_calibration	1	RS-MARL	adaptive	0.3	8	0.1	static	none	0.0	0.0	0	results_review_v2/E1_acbf_calibration/E1_gm0p10_adaptive_r0p30_s008/RS-MARL/adaptive/ratio_0.30/seed_8	0.04023914933204651	0.8	3.4	0.0	45	0	0.0	0.0	0	19.199936294555663	1.5883359119481426	5.411407398059964	6.6796015948057175	0.0	-4200.756396484375	221.29450247239612	4.2	1.6431676725154984
E1_gm0p10_adaptive_r0p30_s009	E1_acbf_calibration	1	RS-MARL	adaptive	0.3	9	0.1	static	none	0.0	0.0	0	results_review_v2/E1_acbf_calibration/E1_gm0p10_adaptive_r0p30_s009/RS-MARL/adaptive/ratio_0.30/seed_9	0.05585876479744911	0.0	11.2	0.0	45	0	0.0	0.0	0	31.40984344482422	2.236894289755486	5.122598796151578	6.341609614901245	0.2	-6340.46669921875	439.68515123411	11.4	3.4351128074635335
E1_gm0p10_adaptive_r0p30_s010	E1_acbf_calibration	1	RS-MARL	adaptive	0.3	10	0.1	static	none	0.0	0.0	0	results_review_v2/E1_acbf_calibration/E1_gm0p10_adaptive_r0p30_s010/RS-MARL/adaptive/ratio_0.30/seed_10	0.06418016627430916	0.0	13.8	0.0	45	0	0.0	0.0	0	36.20887756347656	2.6284982229187532	5.652346811257303	6.8460660288110375	0.2	-6492.93017578125	312.91281175167	14.0	1.4142135623730951
E1_gm0p10_adaptive_r0p30_s011	E1_acbf_calibration	1	RS-MARL	adaptive	0.3	11	0.1	static	none	0.0	0.0	0	results_review_v2/E1_acbf_calibration/E1_gm0p10_adaptive_r0p30_s011/RS-MARL/adaptive/ratio_0.30/seed_11	0.06748353978618979	1.2	2.2	0.0	45	0	0.0	0.0	0	11.432629203796386	0.41537155610300475	8.525899588130414	9.761387016624212	1.8	-4866.06337890625	467.7538895268664	5.2	2.7748873851023217
E1_gm0p10_adaptive_r0p30_s012	E1_acbf_calibration	1	RS-MARL	adaptive	0.3	12	0.1	static	none	0.0	0.0	0	results_review_v2/E1_acbf_calibration/E1_gm0p10_adaptive_r0p30_s012/RS-MARL/adaptive/ratio_0.30/seed_12	0.06053055301308632	5.2	0.6	0.04347826086956522	44	0	1.0	0.022222222222222223	1	5.876980781555176	0.21021363612514796	11.74046779051423	12.93104481883347	3.4	-5580.32431640625	712.2786119747519	9.2	3.5637059362410923
E1_gm0p10_adaptive_r0p30_s013	E1_acbf_calibration	1	RS-MARL	adaptive	0.3	13	0.1	static	none	0.0	0.0	0	results_review_v2/E1_acbf_calibration/E1_gm0p10_adaptive_r0p30_s013/RS-MARL/adaptive/ratio_0.30/seed_13	0.09271639287471771	0.4	2.6	0.0	45	0	0.0	0.0	0	12.325389289855957	1.0047096014727366	7.509557181037962	8.831115369684994	0.8	-4230.369091796875	387.88852725582154	3.8	1.4832396974191326
E1_gm0p10_adaptive_r0p30_s014	E1_acbf_calibration	1	RS-MARL	adaptive	0.3	14	0.1	static	none	0.0	0.0	0	results_review_v2/E1_acbf_calibration/E1_gm0p10_adaptive_r0p30_s014/RS-MARL/adaptive/ratio_0.30/seed_14	0.08057514056563378	0.2	2.4	0.0	45	0	0.0	0.0	0	12.558082580566406	0.8471734147523649	6.309589417651296	7.551270793192089	0.4	-3629.470458984375	170.71018298286438	3.0	1.224744871391589
E1_gm0p10_adaptive_r0p30_s015	E1_acbf_calibration	1	RS-MARL	adaptive	0.3	15	0.1	static	none	0.0	0.0	0	results_review_v2/E1_acbf_calibration/E1_gm0p10_adaptive_r0p30_s015/RS-MARL/adaptive/ratio_0.30/seed_15	0.05691453367471695	0.2	4.0	0.0	45	0	0.0	0.0	0	21.685893249511718	2.4557292239151205	6.0062270145863295	7.285123807378113	0.4	-4657.441845703125	471.48581379480174	4.6	2.073644135332772
E1_gm0p10_adaptive_r0p30_s016	E1_acbf_calibration	1	RS-MARL	adaptive	0.3	16	0.1	static	none	0.0	0.0	0	results_review_v2/E1_acbf_calibration/E1_gm0p10_adaptive_r0p30_s016/RS-MARL/adaptive/ratio_0.30/seed_16	0.04534029774367809	0.0	8.0	0.0	45	0	0.0	0.0	0	33.48549041748047	2.3897797429061054	5.026573198847473	6.354608200490475	0.0	-5971.28671875	320.5776279900206	8.0	3.5355339059327378
E1_gm0p10_adaptive_r0p30_s017	E1_acbf_calibration	1	RS-MARL	adaptive	0.3	17	0.1	static	none	0.0	0.0	0	results_review_v2/E1_acbf_calibration/E1_gm0p10_adaptive_r0p30_s017/RS-MARL/adaptive/ratio_0.30/seed_17	0.07739486712962389	0.2	17.8	0.0	45	0	0.0	0.0	0	48.68492431640625	4.530341678904188	5.190604412928224	6.379947625100613	0.0	-8353.6978515625	338.0179583604962	18.0	3.24037034920393
E1_gm0p10_adaptive_r0p30_s018	E1_acbf_calibration	1	RS-MARL	adaptive	0.3	18	0.1	static	none	0.0	0.0	0	results_review_v2/E1_acbf_calibration/E1_gm0p10_adaptive_r0p30_s018/RS-MARL/adaptive/ratio_0.30/seed_18	0.06948412396013737	0.2	9.0	0.0	45	0	0.0	0.0	0	34.658338928222655	1.8043597230628718	5.871916632167995	7.082685851491988	0.0	-5790.14052734375	539.2104993172273	9.2	3.96232255123179
E1_gm0p10_adaptive_r0p30_s019	E1_acbf_calibration	1	RS-MARL	adaptive	0.3	19	0.1	static	none	0.0	0.0	0	results_review_v2/E1_acbf_calibration/E1_gm0p10_adaptive_r0p30_s019/RS-MARL/adaptive/ratio_0.30/seed_19	0.07931040227413177	0.2	13.4	0.0	45	0	0.0	0.0	0	35.482361221313475	3.7352427675816813	5.662068794481456	6.856086174957454	0.2	-6348.93251953125	395.4629630274527	13.8	3.1144823004794873
E1_gm0p10_collusive_r0p10_s000	E1_acbf_calibration	1	RS-MARL	collusive	0.1	0	0.1	static	none	0.0	0.0	0	results_review_v2/E1_acbf_calibration/E1_gm0p10_collusive_r0p10_s000/RS-MARL/collusive/ratio_0.10/seed_0	0.10009533017873765	0.2	5.2	1.0	0	0	1.0	1.0	15	19.35512351989746	0.8963083392017618	6.27741243224591	7.571586431004107	0.0	-4744.65185546875	457.93041193045	5.4	0.8944271909999159
E1_gm0p10_collusive_r0p10_s001	E1_acbf_calibration	1	RS-MARL	collusive	0.1	1	0.1	static	none	0.0	0.0	0	results_review_v2/E1_acbf_calibration/E1_gm0p10_collusive_r0p10_s001/RS-MARL/collusive/ratio_0.10/seed_1	0.05927443988621235	0.0	4.0	1.0	0	0	1.0	1.0	15	12.331414794921875	1.4295821460997125	4.944636183790863	6.209353567101061	0.6	-4272.60517578125	550.3638434220006	4.6	1.816590212458495
E1_gm0p10_collusive_r0p10_s002	E1_acbf_calibration	1	RS-MARL	collusive	0.1	2	0.1	static	none	0.0	0.0	0	results_review_v2/E1_acbf_calibration/E1_gm0p10_collusive_r0p10_s002/RS-MARL/collusive/ratio_0.10/seed_2	0.21057270765304564	0.0	18.6	1.0	0	0	1.0	1.0	15	43.86440811157227	2.8913545743999727	6.932379584759474	8.159807976335287	0.0	-8053.40966796875	673.8182311272087	18.6	5.366563145999495
E1_gm0p10_collusive_r0p10_s003	E1_acbf_calibration	1	RS-MARL	collusive	0.1	3	0.1	static	none	0.0	0.0	0	results_review_v2/E1_acbf_calibration/E1_gm0p10_collusive_r0p10_s003/RS-MARL/collusive/ratio_0.10/seed_3	0.6228942394256591	0.4	18.4	0.967741935483871	0	1	0.9375	1.0	15	93.15209350585937	4.6199869179780775	12.936566583812237	14.274908951483667	0.0	-11883.2587890625	590.6040245372292	18.8	2.16794833886788
E1_gm0p10_collusive_r0p10_s004	E1_acbf_calibration	1	RS-MARL	collusive	0.1	4	0.1	static	none	0.0	0.0	0	results_review_v2/E1_acbf_calibration/E1_gm0p10_collusive_r0p10_s004/RS-MARL/collusive/ratio_0.10/seed_4	0.16108024269342422	0.2	5.8	1.0	0	0	1.0	1.0	15	12.031731605529785	0.8868158009417267	8.04601979907602	9.439771552570164	0.4	-4047.65859375	409.15877477440426	6.4	4.393176527297759
E1_gm0p10_collusive_r0p10_s005	E1_acbf_calibration	1	RS-MARL	collusive	0.1	5	0.1	static	none	0.0	0.0	0	results_review_v2/E1_acbf_calibration/E1_gm0p10_collusive_r0p10_s005/RS-MARL/collusive/ratio_0.10/seed_5	0.0752021299675107	0.0	13.8	1.0	0	0	1.0	1.0	15	32.388268280029294	2.3253593325800908	4.919325793161988	6.058368389494717	0.0	-6630.590625	830.3390939936379	13.8	4.8166378315169185
E1_gm0p10_collusive_r0p10_s006	E1_acbf_calibration	1	RS-MARL	collusive	0.1	6	0.1	static	none	0.0	0.0	0	results_review_v2/E1_acbf_calibration/E1_gm0p10_collusive_r0p10_s006/RS-MARL/collusive/ratio_0.10/seed_6	0.04563946314156055	0.8	4.8	1.0	0	0	1.0	1.0	15	13.430462455749511	1.2961272074725123	5.403476604260504	6.635187636129558	0.2	-4329.278759765625	281.17012255687206	5.8	2.16794833886788
E1_gm0p10_collusive_r0p10_s007	E1_acbf_calibration	1	RS-MARL	collusive	0.1	7	0.1	static	none	0.0	0.0	0	results_review_v2/E1_acbf_calibration/E1_gm0p10_collusive_r0p10_s007/RS-MARL/collusive/ratio_0.10/seed_7	0.07110047340393066	0.2	12.8	1.0	0	0	1.0	1.0	15	44.84062957763672	3.273934498108781	5.175330233760178	6.351932603865862	0.0	-7194.28720703125	815.4531040778518	13.0	1.4142135623730951
E1_gm0p10_collusive_r0p10_s008	E1_acbf_calibration	1	RS-MARL	collusive	0.1	8	0.1	static	none	0.0	0.0	0	results_review_v2/E1_acbf_calibration/E1_gm0p10_collusive_r0p10_s008/RS-MARL/collusive/ratio_0.10/seed_8	0.041970635880716145	0.2	7.6	1.0	0	0	1.0	1.0	15	23.095742416381835	1.561852450841712	5.134477163664997	6.39084093272686	0.2	-4957.28017578125	291.9752033325207	8.0	1.5811388300841898
E1_gm0p10_collusive_r0p10_s009	E1_acbf_calibration	1	RS-MARL	collusive	0.1	9	0.1	static	none	0.0	0.0	0	results_review_v2/E1_acbf_calibration/E1_gm0p10_collusive_r0p10_s009/RS-MARL/collusive/ratio_0.10/seed_9	0.05074579007923603	0.2	6.2	1.0	0	0	1.0	1.0	15	23.894780349731445	1.3476383034285204	6.486965576186776	7.73381358012557	0.8	-5438.3208984375	609.8636255299558	7.2	2.16794833886788
E1_gm0p10_collusive_r0p10_s010	E1_acbf_calibration	1	RS-MARL	collusive	0.1	10	0.1	static	none	0.0	0.0	0	results_review_v2/E1_acbf_calibration/E1_gm0p10_collusive_r0p10_s010/RS-MARL/collusive/ratio_0.10/seed_10	0.06417318806052208	0.0	15.0	1.0	0	0	1.0	1.0	15	44.63716506958008	2.0058307406201616	6.053794221952558	7.291599246673286	0.0	-7332.68408203125	677.4401872433598	15.0	2.449489742783178
E1_gm0p10_collusive_r0p10_s011	E1_acbf_calibration	1	RS-MARL	collusive	0.1	11	0.1	static	none	0.0	0.0	0	results_review_v2/E1_acbf_calibration/E1_gm0p10_collusive_r0p10_s011/RS-MARL/collusive/ratio_0.10/seed_11	0.06954706273972988	1.8	2.8	1.0	0	0	1.0	1.0	15	7.893910312652588	0.7703277613476016	8.288068370893598	9.525746968574822	2.0	-4518.95556640625	435.5949014125357	6.6	1.51657508881031
E1_gm0p10_collusive_r0p10_s012	E1_acbf_calibration	1	RS-MARL	collusive	0.1	12	0.1	static	none	0.0	0.0	0	results_review_v2/E1_acbf_calibration/E1_gm0p10_collusive_r0p10_s012/RS-MARL/collusive/ratio_0.10/seed_12	0.07517138570547104	1.4	4.8	1.0	0	0	1.0	1.0	15	9.666518783569336	0.9377849328419215	6.956811831332743	8.137822803109884	0.8	-4108.879443359375	432.6583400244428	7.0	2.345207879911715
E1_gm0p10_collusive_r0p10_s013	E1_acbf_calibration	1	RS-MARL	collusive	0.1	13	0.1	static	none	0.0	0.0	0	results_review_v2/E1_acbf_calibration/E1_gm0p10_collusive_r0p10_s013/RS-MARL/collusive/ratio_0.10/seed_13	0.09786112047731876	0.6	3.2	1.0	0	0	1.0	1.0	15	13.902283477783204	0.8433655525603315	7.370405178517103	8.672562544234097	0.2	-4289.619775390625	406.35586450933323	4.0	2.345207879911715
E1_gm0p10_collusive_r0p10_s014	E1_acbf_calibration	1	RS-MARL	collusive	0.1	14	0.1	static	none	0.0	0.0	0	results_review_v2/E1_acbf_calibration/E1_gm0p10_collusive_r0p10_s014/RS-MARL/collusive/ratio_0.10/seed_14	0.08606401011347771	0.8	3.2	1.0	0	0	1.0	1.0	15	12.242555809020995	0.8065990902503721	6.413265806622803	7.813307968899608	0.2	-3741.955908203125	237.1514718308892	4.2	1.3038404810405297
E1_gm0p10_collusive_r0p10_s015	E1_acbf_calibration	1	RS-MARL	collusive	0.1	15	0.1	static	none	0.0	0.0	0	results_review_v2/E1_acbf_calibration/E1_gm0p10_collusive_r0p10_s015/RS-MARL/collusive/ratio_0.10/seed_15	0.06058895513415337	0.8	2.0	1.0	0	0	1.0	1.0	15	10.176617622375488	0.6172682717083028	5.796388583257794	6.981602334417403	0.6	-3640.127587890625	241.86657609800997	3.4	2.0736441353327724
E1_gm0p10_collusive_r0p10_s016	E1_acbf_calibration	1	RS-MARL	collusive	0.1	16	0.1	static	none	0.0	0.0	0	results_review_v2/E1_acbf_calibration/E1_gm0p10_collusive_r0p10_s016/RS-MARL/collusive/ratio_0.10/seed_16	0.0641455352306366	0.4	7.6	1.0	0	0	1.0	1.0	15	30.183662033081056	2.648933505648566	5.882418574765325	7.174528972245753	0.0	-6018.5349609375	523.7572144740503	8.0	3.8078865529319543
E1_gm0p10_collusive_r0p10_s017	E1_acbf_calibration	1	RS-MARL	collusive	0.1	17	0.1	static	none	0.0	0.0	0	results_review_v2/E1_acbf_calibration/E1_gm0p10_collusive_r0p10_s017/RS-MARL/collusive/ratio_0.10/seed_17	0.05554718058556318	0.4	15.2	1.0	0	0	1.0	1.0	15	31.305281829833984	2.33518784190327	5.486012366600335	6.755663803778589	0.0	-6300.42177734375	493.2652379461801	15.6	1.816590212458495
E1_gm0p10_collusive_r0p10_s018	E1_acbf_calibration	1	RS-MARL	collusive	0.1	18	0.1	static	none	0.0	0.0	0	results_review_v2/E1_acbf_calibration/E1_gm0p10_collusive_r0p10_s018/RS-MARL/collusive/ratio_0.10/seed_18	0.07166234441101552	0.4	11.8	1.0	0	0	1.0	1.0	15	40.99714584350586	2.9763866046095866	6.6703315591439605	7.949568587355316	0.0	-6652.84130859375	818.3014969733181	12.2	1.6431676725154982
E1_gm0p10_collusive_r0p10_s019	E1_acbf_calibration	1	RS-MARL	collusive	0.1	19	0.1	static	none	0.0	0.0	0	results_review_v2/E1_acbf_calibration/E1_gm0p10_collusive_r0p10_s019/RS-MARL/collusive/ratio_0.10/seed_19	0.07569256201386451	0.2	7.6	1.0	0	0	1.0	1.0	15	24.023975372314453	1.333207703302477	5.498762195929885	6.699865777045488	0.0	-4786.29052734375	223.0500139959558	7.8	3.03315017762062
E1_gm0p10_collusive_r0p30_s000	E1_acbf_calibration	1	RS-MARL	collusive	0.3	0	0.1	static	none	0.0	0.0	0	results_review_v2/E1_acbf_calibration/E1_gm0p10_collusive_r0p30_s000/RS-MARL/collusive/ratio_0.30/seed_0	0.10585686266422271	0.6	5.8	1.0	0	0	1.0	1.0	45	18.74088478088379	1.2814482969681051	6.4842690248042345	7.73925322573632	0.2	-4784.58505859375	299.5083717460972	6.6	2.073644135332772
E1_gm0p10_collusive_r0p30_s001	E1_acbf_calibration	1	RS-MARL	collusive	0.3	1	0.1	static	none	0.0	0.0	0	results_review_v2/E1_acbf_calibration/E1_gm0p10_collusive_r0p30_s001/RS-MARL/collusive/ratio_0.30/seed_1	0.05755476038902998	1.0	4.0	1.0	0	0	1.0	1.0	45	13.638478088378907	1.151266249800162	5.980056198313832	7.268288964405656	0.0	-4375.923681640625	293.41548924894903	5.0	2.9154759474226504
E1_gm0p10_collusive_r0p30_s002	E1_acbf_calibration	1	RS-MARL	collusive	0.3	2	0.1	static	none	0.0	0.0	0	results_review_v2/E1_acbf_calibration/E1_gm0p10_collusive_r0p30_s002/RS-MARL/collusive/ratio_0.30/seed_2	0.22842261791229249	0.0	21.2	1.0	0	0	1.0	1.0	45	43.09759674072266	1.7360582565083322	7.156168040819466	8.393424865789711	0.0	-8308.35634765625	674.0640397085114	21.2	4.147288270665544
E1_gm0p10_collusive_r0p30_s003	E1_acbf_calibration	1	RS-MARL	collusive	0.3	3	0.1	static	none	0.0	0.0	0	results_review_v2/E1_acbf_calibration/E1_gm0p10_collusive_r0p30_s003/RS-MARL/collusive/ratio_0.30/seed_3	0.6750593960285187	0.4	18.2	1.0	0	0	1.0	1.0	45	94.09175415039063	3.46163056186383	12.909235013648868	14.198523294180632	0.0	-11781.2453125	617.9966224626725	18.6	3.847076812334269
E1_gm0p10_collusive_r0p30_s004	E1_acbf_calibration	1	RS-MARL	collusive	0.3	4	0.1	static	none	0.0	0.0	0	results_review_v2/E1_acbf_calibration/E1_gm0p10_collusive_r0p30_s004/RS-MARL/collusive/ratio_0.30/seed_4	0.16830035150051117	0.2	7.8	1.0	0	0	1.0	1.0	45	16.237798500061036	2.0041127833631704	7.649749191477895	8.952458971180022	0.4	-4727.2685546875	499.74842172781837	8.4	3.1304951684997055
E1_gm0p10_collusive_r0p30_s005	E1_acbf_calibration	1	RS-MARL	collusive	0.3	5	0.1	static	none	0.0	0.0	0	results_review_v2/E1_acbf_calibration/E1_gm0p10_collusive_r0p30_s005/RS-MARL/collusive/ratio_0.30/seed_5	0.0597553301602602	0.0	3.0	1.0	0	0	1.0	1.0	45	13.305721282958984	0.7750659733593814	6.030263961292803	7.34561316203326	0.0	-3943.81416015625	420.92440676268126	3.0	1.8708286933869707
E1_gm0p10_collusive_r0p30_s006	E1_acbf_calibration	1	RS-MARL	collusive	0.3	6	0.1	static	none	0.0	0.0	0	results_review_v2/E1_acbf_calibration/E1_gm0p10_collusive_r0p30_s006/RS-MARL/collusive/ratio_0.30/seed_6	0.04116443507373333	2.0	2.6	0.9655172413793104	3	0	1.0	0.9333333333333333	42	10.842471885681153	0.402059863760043	7.989903376437724	9.219892974942923	1.6	-5005.29755859375	452.57624447566707	6.2	1.788854381999832
E1_gm0p10_collusive_r0p30_s007	E1_acbf_calibration	1	RS-MARL	collusive	0.3	7	0.1	static	none	0.0	0.0	0	results_review_v2/E1_acbf_calibration/E1_gm0p10_collusive_r0p30_s007/RS-MARL/collusive/ratio_0.30/seed_7	0.051202840730547906	0.2	5.8	1.0	0	0	1.0	1.0	45	23.96243209838867	2.1839701722171427	6.226097606122494	7.59854840580374	0.2	-4954.39619140625	320.81791670986576	6.2	1.7888543819998317
E1_gm0p10_collusive_r0p30_s008	E1_acbf_calibration	1	RS-MARL	collusive	0.3	8	0.1	static	none	0.0	0.0	0	results_review_v2/E1_acbf_calibration/E1_gm0p10_collusive_r0p30_s008/RS-MARL/collusive/ratio_0.30/seed_8	0.03800365272909403	1.0	2.0	1.0	0	0	1.0	1.0	45	17.854100036621094	1.3012261726591736	6.213222001679242	7.538068015128374	0.2	-4542.41904296875	401.3526375684199	3.2	1.6431676725154984
E1_gm0p10_collusive_r0p30_s009	E1_acbf_calibration	1	RS-MARL	collusive	0.3	9	0.1	static	none	0.0	0.0	0	results_review_v2/E1_acbf_calibration/E1_gm0p10_collusive_r0p30_s009/RS-MARL/collusive/ratio_0.30/seed_9	0.0665067233145237	0.0	8.8	1.0	0	0	1.0	1.0	45	33.199772644042966	4.049998023145117	4.962049564346671	6.144150951877236	0.0	-5609.09873046875	190.82109371291676	8.8	2.4899799195977463
E1_gm0p10_collusive_r0p30_s010	E1_acbf_calibration	1	RS-MARL	collusive	0.3	10	0.1	static	none	0.0	0.0	0	results_review_v2/E1_acbf_calibration/E1_gm0p10_collusive_r0p30_s010/RS-MARL/collusive/ratio_0.30/seed_10	0.04463401399552822	1.0	5.4	1.0	0	0	1.0	1.0	45	15.683153915405274	0.7709420690896872	6.006748392246664	7.252377993427217	0.4	-4538.85703125	292.1666604619036	6.8	2.588435821108957
E1_gm0p10_collusive_r0p30_s011	E1_acbf_calibration	1	RS-MARL	collusive	0.3	11	0.1	static	none	0.0	0.0	0	results_review_v2/E1_acbf_calibration/E1_gm0p10_collusive_r0p30_s011/RS-MARL/collusive/ratio_0.30/seed_11	0.06610772460699081	1.0	3.0	1.0	0	0	1.0	1.0	45	10.163207817077637	0.36772142922590606	7.729067583568394	8.878082013688982	1.0	-4382.047998046875	452.2168151940347	5.0	3.1622776601683795
E1_gm0p10_collusive_r0p30_s012	E1_acbf_calibration	1	RS-MARL	collusive	0.3	12	0.1	static	none	0.0	0.0	0	results_review_v2/E1_acbf_calibration/E1_gm0p10_collusive_r0p30_s012/RS-MARL/collusive/ratio_0.30/seed_12	0.09633514508605004	0.6	2.8	0.9887640449438202	1	0	1.0	0.9777777777777777	44	7.791947269439698	1.1453631436449434	6.9995439844205976	8.164076344110072	0.6	-4547.46708984375	370.92339251229646	4.0	0.7071067811865476
E1_gm0p10_collusive_r0p30_s013	E1_acbf_calibration	1	RS-MARL	collusive	0.3	13	0.1	static	none	0.0	0.0	0	results_review_v2/E1_acbf_calibration/E1_gm0p10_collusive_r0p30_s013/RS-MARL/collusive/ratio_0.30/seed_13	0.08883432596921921	0.8	4.2	1.0	0	0	1.0	1.0	45	19.56896209716797	1.785067192648565	6.299443799071014	7.513571414165199	0.8	-4714.62216796875	537.9916714737329	5.8	0.4472135954999579
E1_gm0p10_collusive_r0p30_s014	E1_acbf_calibration	1	RS-MARL	collusive	0.3	14	0.1	static	none	0.0	0.0	0	results_review_v2/E1_acbf_calibration/E1_gm0p10_collusive_r0p30_s014/RS-MARL/collusive/ratio_0.30/seed_14	0.12339327484369278	0.2	4.8	0.9887640449438202	1	0	1.0	0.9777777777777777	44	8.022022151947022	0.5348982008373437	6.90002697519958	8.12867097556591	0.6	-4064.176513671875	271.25877096579717	5.6	1.51657508881031
E1_gm0p10_collusive_r0p30_s015	E1_acbf_calibration	1	RS-MARL	collusive	0.3	15	0.1	static	none	0.0	0.0	0	results_review_v2/E1_acbf_calibration/E1_gm0p10_collusive_r0p30_s015/RS-MARL/collusive/ratio_0.30/seed_15	0.0593311496078968	0.4	9.4	1.0	0	0	1.0	1.0	45	25.42196731567383	1.3954258104655008	4.985139588825405	6.1753990361467	0.0	-5171.76142578125	547.405225258332	9.8	2.7748873851023212
E1_gm0p10_collusive_r0p30_s016	E1_acbf_calibration	1	RS-MARL	collusive	0.3	16	0.1	static	none	0.0	0.0	0	results_review_v2/E1_acbf_calibration/E1_gm0p10_collusive_r0p30_s016/RS-MARL/collusive/ratio_0.30/seed_16	0.06090574339032173	0.4	7.4	1.0	0	0	1.0	1.0	45	30.48139305114746	1.598143682481477	5.851525394245982	7.219914416782558	0.2	-6069.73955078125	173.15597630561606	8.0	2.8284271247461903
E1_gm0p10_collusive_r0p30_s017	E1_acbf_calibration	1	RS-MARL	collusive	0.3	17	0.1	static	none	0.0	0.0	0	results_review_v2/E1_acbf_calibration/E1_gm0p10_collusive_r0p30_s017/RS-MARL/collusive/ratio_0.30/seed_17	0.06945478618144989	0.4	12.4	1.0	0	0	1.0	1.0	45	40.52593154907227	2.9405414254846884	5.474203615449369	6.645826599560678	0.0	-6498.10341796875	451.4634297503476	12.8	2.3874672772626644
E1_gm0p10_collusive_r0p30_s018	E1_acbf_calibration	1	RS-MARL	collusive	0.3	18	0.1	static	none	0.0	0.0	0	results_review_v2/E1_acbf_calibration/E1_gm0p10_collusive_r0p30_s018/RS-MARL/collusive/ratio_0.30/seed_18	0.035893967188894746	0.4	6.2	1.0	0	0	1.0	1.0	45	30.894487380981445	1.8025063991308214	5.678584799170494	6.897282064892352	0.6	-5306.20888671875	331.7708205758077	7.2	1.7888543819998317
E1_gm0p10_collusive_r0p30_s019	E1_acbf_calibration	1	RS-MARL	collusive	0.3	19	0.1	static	none	0.0	0.0	0	results_review_v2/E1_acbf_calibration/E1_gm0p10_collusive_r0p30_s019/RS-MARL/collusive/ratio_0.30/seed_19	0.07027101293206214	0.4	8.0	1.0	0	0	1.0	1.0	45	27.9756591796875	2.1483088921165625	6.2581023667007685	7.491291221231222	0.0	-5370.74306640625	344.4573904305739	8.4	3.361547262794322
E1_gm0p10_sign_flip_r0p10_s000	E1_acbf_calibration	1	RS-MARL	sign_flip	0.1	0	0.1	static	none	0.0	0.0	0	results_review_v2/E1_acbf_calibration/E1_gm0p10_sign_flip_r0p10_s000/RS-MARL/sign_flip/ratio_0.10/seed_0	0.10404004752635956	0.6	3.8	0.0	15	0	0.0	0.0	0	12.671163368225098	1.161744653007939	6.122896587476134	7.319726562127471	1.0	-4733.02822265625	253.04382234221313	5.4	0.8944271909999157
E1_gm0p10_sign_flip_r0p10_s001	E1_acbf_calibration	1	RS-MARL	sign_flip	0.1	1	0.1	static	none	0.0	0.0	0	results_review_v2/E1_acbf_calibration/E1_gm0p10_sign_flip_r0p10_s001/RS-MARL/sign_flip/ratio_0.10/seed_1	0.05878257900476456	0.4	3.4	0.0	15	0	0.0	0.0	0	11.089210510253906	1.3402248181652066	6.218163971789181	7.547619775868952	0.8	-3989.571728515625	355.7794606340299	4.6	2.3021728866442674
E1_gm0p10_sign_flip_r0p10_s002	E1_acbf_calibration	1	RS-MARL	sign_flip	0.1	2	0.1	static	none	0.0	0.0	0	results_review_v2/E1_acbf_calibration/E1_gm0p10_sign_flip_r0p10_s002/RS-MARL/sign_flip/ratio_0.10/seed_2	0.18125875145196915	0.0	16.4	0.0	15	0	0.0	0.0	0	42.21078872680664	3.088393137001669	6.753760785795748	7.998343231156468	0.0	-7764.66552734375	718.9505011876865	16.4	4.827007354458868
E1_gm0p10_sign_flip_r0p10_s003	E1_acbf_calibration	1	RS-MARL	sign_flip	0.1	3	0.1	static	none	0.0	0.0	0	results_review_v2/E1_acbf_calibration/E1_gm0p10_sign_flip_r0p10_s003/RS-MARL/sign_flip/ratio_0.10/seed_3	0.3918987512588501	0.0	16.8	0.0	15	0	0.0	0.0	0	82.2257095336914	5.310291557064362	10.296828602440655	11.601568199694157	0.0	-10597.2861328125	1391.0154060172915	16.8	2.16794833886788
E1_gm0p10_sign_flip_r0p10_s004	E1_acbf_calibration	1	RS-MARL	sign_flip	0.1	4	0.1	static	none	0.0	0.0	0	results_review_v2/E1_acbf_calibration/E1_gm0p10_sign_flip_r0p10_s004/RS-MARL/sign_flip/ratio_0.10/seed_4	0.13143366128206252	0.2	11.2	0.0	15	0	0.0	0.0	0	20.89000587463379	1.1595652555530602	6.730397208593786	7.980662793852389	0.0	-5046.84892578125	277.2772065473923	11.4	5.504543577809154
E1_gm0p10_sign_flip_r0p10_s005	E1_acbf_calibration	1	RS-MARL	sign_flip	0.1	5	0.1	static	none	0.0	0.0	0	results_review_v2/E1_acbf_calibration/E1_gm0p10_sign_flip_r0p10_s005/RS-MARL/sign_flip/ratio_0.10/seed_5	0.07107309363782406	0.2	10.4	0.0	15	0	0.0	0.0	0	22.52177619934082	1.1495400794883208	5.6547628017142415	6.919028190895915	0.2	-5557.73251953125	330.15016325868305	10.8	1.7888543819998317
E1_gm0p10_sign_flip_r0p10_s006	E1_acbf_calibration	1	RS-MARL	sign_flip	0.1	6	0.1	static	none	0.0	0.0	0	results_review_v2/E1_acbf_calibration/E1_gm0p10_sign_flip_r0p10_s006/RS-MARL/sign_flip/ratio_0.10/seed_6	0.043884406238794325	0.8	4.4	0.0	15	0	0.0	0.0	0	13.96996841430664	0.8371998178272523	5.396151798777282	6.606726814061403	0.2	-4561.50595703125	359.05959711991346	5.4	1.51657508881031
E1_gm0p10_sign_flip_r0p10_s007	E1_acbf_calibration	1	RS-MARL	sign_flip	0.1	7	0.1	static	none	0.0	0.0	0	results_review_v2/E1_acbf_calibration/E1_gm0p10_sign_flip_r0p10_s007/RS-MARL/sign_flip/ratio_0.10/seed_7	0.06932753138244152	0.2	10.8	0.0	15	0	0.0	0.0	0	37.48488311767578	2.114797933346786	6.308182398788631	7.5624102260917425	0.0	-6360.35966796875	430.3983433508432	11.0	2.345207879911715
E1_gm0p10_sign_flip_r0p10_s008	E1_acbf_calibration	1	RS-MARL	sign_flip	0.1	8	0.1	static	none	0.0	0.0	0	results_review_v2/E1_acbf_calibration/E1_gm0p10_sign_flip_r0p10_s008/RS-MARL/sign_flip/ratio_0.10/seed_8	0.037922824174165724	1.2	3.6	0.0	15	0	0.0	0.0	0	18.380344963073732	1.685179518720273	5.745121976360679	7.006194978021085	0.2	-4580.5392578125	337.59112248692816	5.0	2.1213203435596424
E1_gm0p10_sign_flip_r0p10_s009	E1_acbf_calibration	1	RS-MARL	sign_flip	0.1	9	0.1	static	none	0.0	0.0	0	results_review_v2/E1_acbf_calibration/E1_gm0p10_sign_flip_r0p10_s009/RS-MARL/sign_flip/ratio_0.10/seed_9	0.061586282402276996	0.2	7.6	0.0	15	0	0.0	0.0	0	28.071935653686523	1.8563491218440218	5.575354024767876	6.89366445876658	0.8	-5924.49365234375	436.18383672247006	8.6	1.816590212458495
E1_gm0p10_sign_flip_r0p10_s010	E1_acbf_calibration	1	RS-MARL	sign_flip	0.1	10	0.1	static	none	0.0	0.0	0	results_review_v2/E1_acbf_calibration/E1_gm0p10_sign_flip_r0p10_s010/RS-MARL/sign_flip/ratio_0.10/seed_10	0.037544000521302225	1.4	2.2	0.0	15	0	0.0	0.0	0	12.407227325439454	0.8789840643594637	7.389599015004933	8.809732436202466	0.4	-4075.568603515625	314.11883579726526	4.0	2.5495097567963922
E1_gm0p10_sign_flip_r0p10_s011	E1_acbf_calibration	1	RS-MARL	sign_flip	0.1	11	0.1	static	none	0.0	0.0	0	results_review_v2/E1_acbf_calibration/E1_gm0p10_sign_flip_r0p10_s011/RS-MARL/sign_flip/ratio_0.10/seed_11	0.06389401480555534	0.6	9.4	0.0	15	0	0.0	0.0	0	36.304632568359374	3.1772014400269	5.838077794760466	7.057988131418824	0.2	-6516.06279296875	497.7757346438572	10.2	2.7748873851023212
E1_gm0p10_sign_flip_r0p10_s012	E1_acbf_calibration	1	RS-MARL	sign_flip	0.1	12	0.1	static	none	0.0	0.0	0	results_review_v2/E1_acbf_calibration/E1_gm0p10_sign_flip_r0p10_s012/RS-MARL/sign_flip/ratio_0.10/seed_12	0.06541794873774051	0.4	1.4	0.0	15	0	0.0	0.0	0	5.509681987762451	0.3081007378882712	6.875258171930909	8.21131772827357	0.6	-4085.70869140625	390.8864518726864	2.4	1.51657508881031
E1_gm0p10_sign_flip_r0p10_s013	E1_acbf_calibration	1	RS-MARL	sign_flip	0.1	13	0.1	static	none	0.0	0.0	0	results_review_v2/E1_acbf_calibration/E1_gm0p10_sign_flip_r0p10_s013/RS-MARL/sign_flip/ratio_0.10/seed_13	0.0864551816135645	1.6	2.6	0.0	15	0	0.0	0.0	0	10.202272415161133	0.7267182886999949	6.97889958973974	8.195505803450942	1.4	-4123.2986328125	290.3428097079551	5.6	5.029910535983716
E1_gm0p10_sign_flip_r0p10_s014	E1_acbf_calibration	1	RS-MARL	sign_flip	0.1	14	0.1	static	none	0.0	0.0	0	results_review_v2/E1_acbf_calibration/E1_gm0p10_sign_flip_r0p10_s014/RS-MARL/sign_flip/ratio_0.10/seed_14	0.09995323084294797	0.0	8.4	0.0	15	0	0.0	0.0	0	14.90777587890625	0.7291568140939249	5.708742211572826	6.9476602133363485	0.2	-4006.72177734375	284.878742970543	8.6	1.6733200530681511
E1_gm0p10_sign_flip_r0p10_s015	E1_acbf_calibration	1	RS-MARL	sign_flip	0.1	15	0.1	static	none	0.0	0.0	0	results_review_v2/E1_acbf_calibration/E1_gm0p10_sign_flip_r0p10_s015/RS-MARL/sign_flip/ratio_0.10/seed_15	0.06592581421136856	0.6	3.4	0.0	15	0	0.0	0.0	0	13.39759464263916	0.6018725549833535	6.452460214495659	7.683734339661896	0.4	-3948.287744140625	385.96099219698533	4.4	1.51657508881031
E1_gm0p10_sign_flip_r0p10_s016	E1_acbf_calibration	1	RS-MARL	sign_flip	0.1	16	0.1	static	none	0.0	0.0	0	results_review_v2/E1_acbf_calibration/E1_gm0p10_sign_flip_r0p10_s016/RS-MARL/sign_flip/ratio_0.10/seed_16	0.0773966707289219	0.4	15.4	0.0	15	0	0.0	0.0	0	42.69219436645508	2.041012822354525	6.734538800083101	8.067189203575253	0.0	-7647.04599609375	420.02624788313494	15.8	3.63318042491699
E1_gm0p10_sign_flip_r0p10_s017	E1_acbf_calibration	1	RS-MARL	sign_flip	0.1	17	0.1	static	none	0.0	0.0	0	results_review_v2/E1_acbf_calibration/E1_gm0p10_sign_flip_r0p10_s017/RS-MARL/sign_flip/ratio_0.10/seed_17	0.04765954716131091	0.2	9.4	0.0	15	0	0.0	0.0	0	26.494586181640624	1.2997336032386138	5.658076796680689	6.957067991606891	0.0	-5432.83427734375	356.952678690093	9.6	3.5071355833500366
E1_gm0p10_sign_flip_r0p10_s018	E1_acbf_calibration	1	RS-MARL	sign_flip	0.1	18	0.1	static	none	0.0	0.0	0	results_review_v2/E1_acbf_calibration/E1_gm0p10_sign_flip_r0p10_s018/RS-MARL/sign_flip/ratio_0.10/seed_18	0.04167694179341197	0.4	3.8	0.0	15	0	0.0	0.0	0	29.415836334228516	1.9946720592523726	5.580517021007836	6.810474582016468	0.0	-4890.365625	282.77446910511367	4.2	2.16794833886788
E1_gm0p10_sign_flip_r0p10_s019	E1_acbf_calibration	1	RS-MARL	sign_flip	0.1	19	0.1	static	none	0.0	0.0	0	results_review_v2/E1_acbf_calibration/E1_gm0p10_sign_flip_r0p10_s019/RS-MARL/sign_flip/ratio_0.10/seed_19	0.06587969362735749	0.0	9.8	0.0	15	0	0.0	0.0	0	22.46056213378906	1.8495758590105773	5.457252427004278	6.7465020110830665	0.0	-4924.38525390625	494.93585515884	9.8	1.6431676725154982
E1_gm0p10_sign_flip_r0p30_s000	E1_acbf_calibration	1	RS-MARL	sign_flip	0.3	0	0.1	static	none	0.0	0.0	0	results_review_v2/E1_acbf_calibration/E1_gm0p10_sign_flip_r0p30_s000/RS-MARL/sign_flip/ratio_0.30/seed_0	0.10541811734437942	0.4	4.2	0.0	45	0	0.0	0.0	0	12.796726989746094	0.9847201008290165	5.517499428242445	6.667363829910755	0.0	-4637.313623046875	364.10129512435316	4.6	1.816590212458495
E1_gm0p10_sign_flip_r0p30_s001	E1_acbf_calibration	1	RS-MARL	sign_flip	0.3	1	0.1	static	none	0.0	0.0	0	results_review_v2/E1_acbf_calibration/E1_gm0p10_sign_flip_r0p30_s001/RS-MARL/sign_flip/ratio_0.30/seed_1	0.050903373211622235	0.8	3.2	0.0	45	0	0.0	0.0	0	11.697057914733886	1.1470680289351873	5.542002758011222	6.7464017774909735	0.4	-3959.309423828125	298.7297188226041	4.4	1.816590212458495
E1_gm0p10_sign_flip_r0p30_s002	E1_acbf_calibration	1	RS-MARL	sign_flip	0.3	2	0.1	static	none	0.0	0.0	0	results_review_v2/E1_acbf_calibration/E1_gm0p10_sign_flip_r0p30_s002/RS-MARL/sign_flip/ratio_0.30/seed_2	0.16937026232481003	0.2	17.2	0.0	45	0	0.0	0.0	0	36.57065200805664	3.3200188788759855	6.31035880651325	7.533253822475672	0.0	-6936.04326171875	738.923698123989	17.4	2.4083189157584592
E1_gm0p10_sign_flip_r0p30_s003	E1_acbf_calibration	1	RS-MARL	sign_flip	0.3	3	0.1	static	none	0.0	0.0	0	results_review_v2/E1_acbf_calibration/E1_gm0p10_sign_flip_r0p30_s003/RS-MARL/sign_flip/ratio_0.30/seed_3	0.059776221960783006	0.2	3.6	0.0	45	0	0.0	0.0	0	17.017827224731445	0.6582635592925221	5.483070411719382	6.770124030299485	0.2	-4354.020703125	209.67620920678817	4.0	2.23606797749979
E1_gm0p10_sign_flip_r0p30_s004	E1_acbf_calibration	1	RS-MARL	sign_flip	0.3	4	0.1	static	none	0.0	0.0	0	results_review_v2/E1_acbf_calibration/E1_gm0p10_sign_flip_r0p30_s004/RS-MARL/sign_flip/ratio_0.30/seed_4	0.16373591721057892	0.0	6.6	0.0	45	0	0.0	0.0	0	13.943243026733398	1.8728113010065832	10.324513190425932	11.850138776935637	0.2	-4555.4244140625	456.13196745728635	6.8	2.2803508501982757
E1_gm0p10_sign_flip_r0p30_s005	E1_acbf_calibration	1	RS-MARL	sign_flip	0.3	5	0.1	static	none	0.0	0.0	0	results_review_v2/E1_acbf_calibration/E1_gm0p10_sign_flip_r0p30_s005/RS-MARL/sign_flip/ratio_0.30/seed_5	0.09222522154450416	0.6	13.8	0.0	45	0	0.0	0.0	0	38.77119674682617	2.834722240805922	5.929331388324499	7.1374142076820135	0.0	-7152.82353515625	419.91111603132003	14.4	3.847076812334269
E1_gm0p10_sign_flip_r0p30_s006	E1_acbf_calibration	1	RS-MARL	sign_flip	0.3	6	0.1	static	none	0.0	0.0	0	results_review_v2/E1_acbf_calibration/E1_gm0p10_sign_flip_r0p30_s006/RS-MARL/sign_flip/ratio_0.30/seed_6	0.05391397848725319	2.2	1.2	0.0	45	0	0.0	0.0	0	10.959662628173827	0.5297724208450071	8.91246001701802	10.222868411801755	1.2	-5347.0853515625	418.5499041869758	4.6	2.3021728866442674
E1_gm0p10_sign_flip_r0p30_s007	E1_acbf_calibration	1	RS-MARL	sign_flip	0.3	7	0.1	static	none	0.0	0.0	0	results_review_v2/E1_acbf_calibration/E1_gm0p10_sign_flip_r0p30_s007/RS-MARL/sign_flip/ratio_0.30/seed_7	0.043098962679505345	1.0	4.2	0.0	45	0	0.0	0.0	0	18.683403396606444	1.211246894086823	5.945441219955683	7.141054840758443	0.2	-4459.77216796875	354.3770993798924	5.4	2.073644135332772
E1_gm0p10_sign_flip_r0p30_s008	E1_acbf_calibration	1	RS-MARL	sign_flip	0.3	8	0.1	static	none	0.0	0.0	0	results_review_v2/E1_acbf_calibration/E1_gm0p10_sign_flip_r0p30_s008/RS-MARL/sign_flip/ratio_0.30/seed_8	0.05010634025093168	0.4	7.8	0.0	45	0	0.0	0.0	0	23.131428527832032	3.0868527226080205	4.978959378786385	6.255179620347917	0.0	-4783.44697265625	373.793838522544	8.2	2.6832815729997477
E1_gm0p10_sign_flip_r0p30_s009	E1_acbf_calibration	1	RS-MARL	sign_flip	0.3	9	0.1	static	none	0.0	0.0	0	results_review_v2/E1_acbf_calibration/E1_gm0p10_sign_flip_r0p30_s009/RS-MARL/sign_flip/ratio_0.30/seed_9	0.07952841147780418	0.0	11.2	0.0	45	0	0.0	0.0	0	27.052880096435548	2.228012677089561	5.001498432829976	6.222935859113932	0.0	-5905.4623046875	143.66441853467884	11.2	3.63318042491699
E1_gm0p10_sign_flip_r0p30_s010	E1_acbf_calibration	1	RS-MARL	sign_flip	0.3	10	0.1	static	none	0.0	0.0	0	results_review_v2/E1_acbf_calibration/E1_gm0p10_sign_flip_r0p30_s010/RS-MARL/sign_flip/ratio_0.30/seed_10	0.04709729142487049	0.0	8.6	0.0	45	0	0.0	0.0	0	19.985319900512696	1.421186945376609	6.209901813417673	7.513943244703114	0.4	-5182.93642578125	588.7188326024351	9.0	2.449489742783178
E1_gm0p10_sign_flip_r0p30_s011	E1_acbf_calibration	1	RS-MARL	sign_flip	0.3	11	0.1	static	none	0.0	0.0	0	results_review_v2/E1_acbf_calibration/E1_gm0p10_sign_flip_r0p30_s011/RS-MARL/sign_flip/ratio_0.30/seed_11	0.08553124517202378	1.2	2.8	0.0	45	0	0.0	0.0	0	6.861572742462158	1.0058062719815037	8.262575627304614	9.490951057523489	1.4	-4200.673046875	313.88616198716034	5.4	1.140175425099138
E1_gm0p10_sign_flip_r0p30_s012	E1_acbf_calibration	1	RS-MARL	sign_flip	0.3	12	0.1	static	none	0.0	0.0	0	results_review_v2/E1_acbf_calibration/E1_gm0p10_sign_flip_r0p30_s012/RS-MARL/sign_flip/ratio_0.30/seed_12	0.09183666668832302	1.4	2.8	0.0	45	0	0.0	0.0	0	11.217724800109863	0.5305953554959125	8.713080221787095	10.090379463508725	1.4	-4353.404736328125	425.3325650745992	5.6	1.816590212458495
E1_gm0p10_sign_flip_r0p30_s013	E1_acbf_calibration	1	RS-MARL	sign_flip	0.3	13	0.1	static	none	0.0	0.0	0	results_review_v2/E1_acbf_calibration/E1_gm0p10_sign_flip_r0p30_s013/RS-MARL/sign_flip/ratio_0.30/seed_13	0.08564412705600262	2.6	0.2	0.0	45	0	0.0	0.0	0	7.7240221977233885	0.5027416606942104	9.280102187767625	10.623312392272055	1.8	-4788.1375	571.5259611551147	4.6	1.816590212458495
E1_gm0p10_sign_flip_r0p30_s014	E1_acbf_calibration	1	RS-MARL	sign_flip	0.3	14	0.1	static	none	0.0	0.0	0	results_review_v2/E1_acbf_calibration/E1_gm0p10_sign_flip_r0p30_s014/RS-MARL/sign_flip/ratio_0.30/seed_14	0.11535685807466507	0.4	3.8	0.0	45	0	0.0	0.0	0	7.523390102386474	0.7790248775926087	7.598802261054516	8.83909126278013	0.8	-4162.215478515625	400.7787928074844	5.0	1.0
E1_gm0p10_sign_flip_r0p30_s015	E1_acbf_calibration	1	RS-MARL	sign_flip	0.3	15	0.1	static	none	0.0	0.0	0	results_review_v2/E1_acbf_calibration/E1_gm0p10_sign_flip_r0p30_s015/RS-MARL/sign_flip/ratio_0.30/seed_15	1.2892736196517944	0.0	17.4	0.039999999999999994	44	4	0.2	0.022222222222222223	1	117.73716583251954	3.6893842817163596	16.362543986178935	17.65132714062929	0.0	-13720.9873046875	150.8055134264339	17.4	3.049590136395381
E1_gm0p10_sign_flip_r0p30_s016	E1_acbf_calibration	1	RS-MARL	sign_flip	0.3	16	0.1	static	none	0.0	0.0	0	results_review_v2/E1_acbf_calibration/E1_gm0p10_sign_flip_r0p30_s016/RS-MARL/sign_flip/ratio_0.30/seed_16	0.04593013282865286	0.4	2.8	0.0	45	0	0.0	0.0	0	22.581010818481445	1.59157907029545	5.492951371707022	6.838431116193533	0.2	-5113.54365234375	407.9643881880708	3.4	2.302172886644268
E1_gm0p10_sign_flip_r0p30_s017	E1_acbf_calibration	1	RS-MARL	sign_flip	0.3	17	0.1	static	none	0.0	0.0	0	results_review_v2/E1_acbf_calibration/E1_gm0p10_sign_flip_r0p30_s017/RS-MARL/sign_flip/ratio_0.30/seed_17	0.09917571395635605	0.4	13.2	0.0	45	0	0.0	0.0	0	39.64014205932617	4.030399565562781	6.289385398849845	7.513296348042786	0.0	-6960.76806640625	323.9874072263917	13.6	1.3416407864998738
E1_gm0p10_sign_flip_r0p30_s018	E1_acbf_calibration	1	RS-MARL	sign_flip	0.3	18	0.1	static	none	0.0	0.0	0	results_review_v2/E1_acbf_calibration/E1_gm0p10_sign_flip_r0p30_s018/RS-MARL/sign_flip/ratio_0.30/seed_18	0.11804604828357697	0.0	11.0	0.0	45	0	0.0	0.0	0	51.87739791870117	3.1750777987474663	7.30386518407613	8.595677372068167	0.0	-7162.8359375	460.5845991257388	11.0	2.7386127875258306
E1_gm0p10_sign_flip_r0p30_s019	E1_acbf_calibration	1	RS-MARL	sign_flip	0.3	19	0.1	static	none	0.0	0.0	0	results_review_v2/E1_acbf_calibration/E1_gm0p10_sign_flip_r0p30_s019/RS-MARL/sign_flip/ratio_0.30/seed_19	0.07067624256014823	0.0	5.6	0.0	45	0	0.0	0.0	0	19.20993766784668	1.3372869887465217	4.958695801906288	6.159153790213168	0.0	-4432.100048828125	415.00061159384717	5.6	2.1908902300206643
E1_gm0p20_none_r0p00_s000	E1_acbf_calibration	1	RS-MARL	none	0.0	0	0.2	static	none	0.0	0.0	0	results_review_v2/E1_acbf_calibration/E1_gm0p20_none_r0p00_s000/RS-MARL/none/seed_0	0.11023743003606797	0.6	2.8	0.0	0	0	0.0	0.0	0	11.507235527038574	1.5090397770101114	6.584304547868669	7.8616701532155275	1.0	-5038.1375	344.2808883422368	4.4	2.3021728866442674
E1_gm0p20_none_r0p00_s001	E1_acbf_calibration	1	RS-MARL	none	0.0	1	0.2	static	none	0.0	0.0	0	results_review_v2/E1_acbf_calibration/E1_gm0p20_none_r0p00_s001/RS-MARL/none/seed_1	0.08397850915789604	0.6	3.2	0.0	0	0	0.0	0.0	0	11.121298217773438	1.151238920928099	6.245644995942712	7.537375763058662	0.4	-4047.629150390625	386.7892127819687	4.2	1.3038404810405297
E1_gm0p20_none_r0p00_s002	E1_acbf_calibration	1	RS-MARL	none	0.0	2	0.2	static	none	0.0	0.0	0	results_review_v2/E1_acbf_calibration/E1_gm0p20_none_r0p00_s002/RS-MARL/none/seed_2	0.1793367847800255	0.0	19.6	0.0	0	0	0.0	0.0	0	36.63992767333984	2.652101220231325	7.535205222666264	8.885105443187058	0.0	-7940.4884765625	356.12689134246847	19.6	2.8809720581775866
E1_gm0p20_none_r0p00_s003	E1_acbf_calibration	1	RS-MARL	none	0.0	3	0.2	static	none	0.0	0.0	0	results_review_v2/E1_acbf_calibration/E1_gm0p20_none_r0p00_s003/RS-MARL/none/seed_3	0.09017327912151814	0.8	3.4	0.0	0	0	0.0	0.0	0	15.808341789245606	0.5311456222666981	6.960238795727491	8.239882974885404	0.4	-4457.99697265625	241.5615006068136	4.6	1.3416407864998738
E1_gm0p20_none_r0p00_s004	E1_acbf_calibration	1	RS-MARL	none	0.0	4	0.2	static	none	0.0	0.0	0	results_review_v2/E1_acbf_calibration/E1_gm0p20_none_r0p00_s004/RS-MARL/none/seed_4	0.20674310028553008	0.2	17.4	0.0	0	0	0.0	0.0	0	29.056461334228516	1.7854688482398529	7.895775604993105	9.159527556039393	0.0	-6189.19306640625	407.98038433315105	17.6	3.2093613071762426
E1_gm0p20_none_r0p00_s005	E1_acbf_calibration	1	RS-MARL	none	0.0	5	0.2	static	none	0.0	0.0	0	results_review_v2/E1_acbf_calibration/E1_gm0p20_none_r0p00_s005/RS-MARL/none/seed_5	0.07801895402371883	0.0	14.4	0.0	0	0	0.0	0.0	0	28.439259338378907	2.552451509042797	4.901099787093699	6.078708544373512	0.0	-6273.84853515625	487.6414589131329	14.4	3.7815340802378077
E1_gm0p20_none_r0p00_s006	E1_acbf_calibration	1	RS-MARL	none	0.0	6	0.2	static	none	0.0	0.0	0	results_review_v2/E1_acbf_calibration/E1_gm0p20_none_r0p00_s006/RS-MARL/none/seed_6	0.04041717834770679	0.2	7.2	0.0	0	0	0.0	0.0	0	17.884295654296874	0.5358318548673199	5.293421796523035	6.606664787977934	0.4	-4796.67734375	210.58457129514863	7.8	2.588435821108957
E1_gm0p20_none_r0p00_s007	E1_acbf_calibration	1	RS-MARL	none	0.0	7	0.2	static	none	0.0	0.0	0	results_review_v2/E1_acbf_calibration/E1_gm0p20_none_r0p00_s007/RS-MARL/none/seed_7	0.07865768596529961	0.2	10.0	0.0	0	0	0.0	0.0	0	49.473001098632814	2.9057683848004765	6.040033814497292	7.313412008807063	0.0	-7595.34970703125	290.5400102472448	10.2	3.03315017762062
E1_gm0p20_none_r0p00_s008	E1_acbf_calibration	1	RS-MARL	none	0.0	8	0.2	static	none	0.0	0.0	0	results_review_v2/E1_acbf_calibration/E1_gm0p20_none_r0p00_s008/RS-MARL/none/seed_8	0.0482217013835907	0.0	6.2	0.0	0	0	0.0	0.0	0	20.592453002929688	2.1857070825935367	4.312683176249266	5.572378472425044	0.0	-4401.130419921875	305.09894595050457	6.2	2.4899799195977463
E1_gm0p20_none_r0p00_s009	E1_acbf_calibration	1	RS-MARL	none	0.0	9	0.2	static	none	0.0	0.0	0	results_review_v2/E1_acbf_calibration/E1_gm0p20_none_r0p00_s009/RS-MARL/none/seed_9	0.05346096307039261	0.6	9.4	0.0	0	0	0.0	0.0	0	31.90976448059082	2.038022503045017	5.287457979284227	6.538902758620679	0.2	-6357.326953125	227.26924255329678	10.2	3.03315017762062
E1_gm0p20_none_r0p00_s010	E1_acbf_calibration	1	RS-MARL	none	0.0	10	0.2	static	none	0.0	0.0	0	results_review_v2/E1_acbf_calibration/E1_gm0p20_none_r0p00_s010/RS-MARL/none/seed_10	0.09643258042633533	1.2	2.2	0.0	0	0	0.0	0.0	0	8.060991573333741	1.1554050405821326	7.2446973994374275	8.49567640107125	0.4	-3886.612890625	141.81901157210956	3.8	1.4832396974191326
E1_gm0p20_none_r0p00_s011	E1_acbf_calibration	1	RS-MARL	none	0.0	11	0.2	static	none	0.0	0.0	0	results_review_v2/E1_acbf_calibration/E1_gm0p20_none_r0p00_s011/RS-MARL/none/seed_11	0.062301197275519374	0.2	10.0	0.0	0	0	0.0	0.0	0	27.104199600219726	0.8359939620033725	5.583874601870775	6.822194834239781	0.2	-6016.49404296875	458.50164912591794	10.4	3.2863353450309964
E1_gm0p20_none_r0p00_s012	E1_acbf_calibration	1	RS-MARL	none	0.0	12	0.2	static	none	0.0	0.0	0	results_review_v2/E1_acbf_calibration/E1_gm0p20_none_r0p00_s012/RS-MARL/none/seed_12	0.07315903156995773	2.0	1.8	0.0	0	0	0.0	0.0	0	6.114307308197022	0.6344994716690423	8.718938985839486	9.985250560566783	1.0	-4567.3244140625	202.30583470330288	4.8	1.3038404810405297
E1_gm0p20_none_r0p00_s013	E1_acbf_calibration	1	RS-MARL	none	0.0	13	0.2	static	none	0.0	0.0	0	results_review_v2/E1_acbf_calibration/E1_gm0p20_none_r0p00_s013/RS-MARL/none/seed_13	0.08562947586178779	0.4	5.4	0.0	0	0	0.0	0.0	0	17.134072494506835	1.8928400712854645	6.869385787285864	8.27184678055346	0.2	-4434.20986328125	698.6139627793623	6.0	1.8708286933869707
E1_gm0p20_none_r0p00_s014	E1_acbf_calibration	1	RS-MARL	none	0.0	14	0.2	static	none	0.0	0.0	0	results_review_v2/E1_acbf_calibration/E1_gm0p20_none_r0p00_s014/RS-MARL/none/seed_14	0.11045573726296425	0.4	3.4	0.0	0	0	0.0	0.0	0	9.17614917755127	0.5989335111300785	6.447353563271463	7.761908904649317	0.0	-3869.194482421875	704.7044870473042	3.8	1.3038404810405297
E1_gm0p20_none_r0p00_s015	E1_acbf_calibration	1	RS-MARL	none	0.0	15	0.2	static	none	0.0	0.0	0	results_review_v2/E1_acbf_calibration/E1_gm0p20_none_r0p00_s015/RS-MARL/none/seed_15	1.6724135637283326	0.0	10.8	0.0	0	0	0.0	0.0	0	123.6894317626953	2.7847844415157854	17.065423214808106	18.336982326582074	0.0	-13381.41484375	807.0875644212402	10.8	2.949576240750525
E1_gm0p20_none_r0p00_s016	E1_acbf_calibration	1	RS-MARL	none	0.0	16	0.2	static	none	0.0	0.0	0	results_review_v2/E1_acbf_calibration/E1_gm0p20_none_r0p00_s016/RS-MARL/none/seed_16	0.051780369505286215	0.6	9.8	0.0	0	0	0.0	0.0	0	33.42273712158203	1.853126584557676	5.856501194648445	7.20023475587368	0.0	-6156.13837890625	457.93643540935074	10.4	3.2093613071762426
E1_gm0p20_none_r0p00_s017	E1_acbf_calibration	1	RS-MARL	none	0.0	17	0.2	static	none	0.0	0.0	0	results_review_v2/E1_acbf_calibration/E1_gm0p20_none_r0p00_s017/RS-MARL/none/seed_17	0.09208618104457855	0.2	18.2	0.0	0	0	0.0	0.0	0	69.98821563720703	2.9451611977348437	6.418481818400323	7.812420278787613	0.0	-10292.7373046875	605.6596004274727	18.4	3.361547262794322
E1_gm0p20_none_r0p00_s018	E1_acbf_calibration	1	RS-MARL	none	0.0	18	0.2	static	none	0.0	0.0	0	results_review_v2/E1_acbf_calibration/E1_gm0p20_none_r0p00_s018/RS-MARL/none/seed_18	0.07096282579004765	0.6	13.2	0.0	0	0	0.0	0.0	0	40.03755645751953	3.7371854402070657	6.054696789942682	7.260319776833057	0.0	-6297.02294921875	247.18585167394326	13.8	1.4832396974191324
E1_gm0p20_none_r0p00_s019	E1_acbf_calibration	1	RS-MARL	none	0.0	19	0.2	static	none	0.0	0.0	0	results_review_v2/E1_acbf_calibration/E1_gm0p20_none_r0p00_s019/RS-MARL/none/seed_19	0.07306108996272087	0.8	1.8	0.0	0	0	0.0	0.0	0	13.40727882385254	1.0872592222883437	6.432286836206913	7.74378445930779	0.8	-3900.538134765625	757.9594159224965	3.4	2.4083189157584592
E1_gm0p20_adaptive_r0p10_s000	E1_acbf_calibration	1	RS-MARL	adaptive	0.1	0	0.2	static	none	0.0	0.0	0	results_review_v2/E1_acbf_calibration/E1_gm0p20_adaptive_r0p10_s000/RS-MARL/adaptive/ratio_0.10/seed_0	0.11733078509569168	0.2	4.0	0.0	15	0	0.0	0.0	0	23.745986557006837	1.4134821985059882	6.719923787750304	7.983736600726843	0.8	-4986.49033203125	287.90223062471966	5.0	2.1213203435596424
E1_gm0p20_adaptive_r0p10_s001	E1_acbf_calibration	1	RS-MARL	adaptive	0.1	1	0.2	static	none	0.0	0.0	0	results_review_v2/E1_acbf_calibration/E1_gm0p20_adaptive_r0p10_s001/RS-MARL/adaptive/ratio_0.10/seed_1	0.058345232531428336	0.2	3.8	0.0	15	0	0.0	0.0	0	11.749251747131348	1.3905082041655599	5.458710016682744	6.705594854429364	0.4	-3986.952587890625	251.5770468137844	4.4	1.9493588689617927
E1_gm0p20_adaptive_r0p10_s002	E1_acbf_calibration	1	RS-MARL	adaptive	0.1	2	0.2	static	none	0.0	0.0	0	results_review_v2/E1_acbf_calibration/E1_gm0p20_adaptive_r0p10_s002/RS-MARL/adaptive/ratio_0.10/seed_2	0.15133150219917296	0.0	12.8	0.0	15	0	0.0	0.0	0	33.06907730102539	2.806827366537858	7.010239968076348	8.320010360330343	0.0	-6325.17724609375	621.6060816796946	12.8	3.1937438845342623
E1_gm0p20_adaptive_r0p10_s003	E1_acbf_calibration	1	RS-MARL	adaptive	0.1	3	0.2	static	none	0.0	0.0	0	results_review_v2/E1_acbf_calibration/E1_gm0p20_adaptive_r0p10_s003/RS-MARL/adaptive/ratio_0.10/seed_3	0.47356051206588745	0.2	17.2	0.0	15	0	0.0	0.0	0	85.01167297363281	4.251440970797379	10.714683611877263	11.954686022363603	0.0	-10579.8115234375	492.9897537283811	17.4	3.049590136395381
E1_gm0p20_adaptive_r0p10_s004	E1_acbf_calibration	1	RS-MARL	adaptive	0.1	4	0.2	static	none	0.0	0.0	0	results_review_v2/E1_acbf_calibration/E1_gm0p20_adaptive_r0p10_s004/RS-MARL/adaptive/ratio_0.10/seed_4	0.14492638856172563	0.2	11.2	0.0	15	0	0.0	0.0	0	21.723139190673827	1.3465820883355812	6.458713975735009	7.676013954915106	0.2	-4954.567578125	522.1412000415348	11.6	2.701851217221259
E1_gm0p20_adaptive_r0p10_s005	E1_acbf_calibration	1	RS-MARL	adaptive	0.1	5	0.2	static	none	0.0	0.0	0	results_review_v2/E1_acbf_calibration/E1_gm0p20_adaptive_r0p10_s005/RS-MARL/adaptive/ratio_0.10/seed_5	0.06288451850414276	1.2	2.6	0.125	14	0	1.0	0.06666666666666667	1	11.350303840637206	0.5240458016996717	6.77825000602752	8.079303591512144	1.0	-4890.44404296875	529.1474308074235	4.8	1.9235384061671346
E1_gm0p20_adaptive_r0p10_s006	E1_acbf_calibration	1	RS-MARL	adaptive	0.1	6	0.2	static	none	0.0	0.0	0	results_review_v2/E1_acbf_calibration/E1_gm0p20_adaptive_r0p10_s006/RS-MARL/adaptive/ratio_0.10/seed_6	0.03892919309437275	0.6	3.6	0.0	15	0	0.0	0.0	0	16.89269886016846	0.9412828627603697	5.702570825815201	6.964002829045057	0.2	-4495.2984375	304.7195324894859	4.4	0.8944271909999159
E1_gm0p20_adaptive_r0p10_s007	E1_acbf_calibration	1	RS-MARL	adaptive	0.1	7	0.2	static	none	0.0	0.0	0	results_review_v2/E1_acbf_calibration/E1_gm0p20_adaptive_r0p10_s007/RS-MARL/adaptive/ratio_0.10/seed_7	0.06711732670664787	0.2	9.8	0.0	15	0	0.0	0.0	0	22.054454803466797	1.027644721746816	5.458168196491897	6.686381809413433	0.0	-4678.23642578125	656.0302861653572	10.0	2.449489742783178
E1_gm0p20_adaptive_r0p10_s008	E1_acbf_calibration	1	RS-MARL	adaptive	0.1	8	0.2	static	none	0.0	0.0	0	results_review_v2/E1_acbf_calibration/E1_gm0p20_adaptive_r0p10_s008/RS-MARL/adaptive/ratio_0.10/seed_8	0.04086039736866951	1.0	4.6	0.0	15	0	0.0	0.0	0	19.390317153930663	1.9547651597756153	5.456510023213923	6.695032445713878	0.0	-4329.297607421875	662.2344746305731	5.6	1.816590212458495
E1_gm0p20_adaptive_r0p10_s009	E1_acbf_calibration	1	RS-MARL	adaptive	0.1	9	0.2	static	none	0.0	0.0	0	results_review_v2/E1_acbf_calibration/E1_gm0p20_adaptive_r0p10_s009/RS-MARL/adaptive/ratio_0.10/seed_9	0.06368093267083168	0.2	5.6	0.0	15	0	0.0	0.0	0	23.605236434936522	1.5054726142304513	6.064323405735195	7.3229665867984295	0.6	-5562.16044921875	418.31950925850543	6.4	2.073644135332772
E1_gm0p20_adaptive_r0p10_s010	E1_acbf_calibration	1	RS-MARL	adaptive	0.1	10	0.2	static	none	0.0	0.0	0	results_review_v2/E1_acbf_calibration/E1_gm0p20_adaptive_r0p10_s010/RS-MARL/adaptive/ratio_0.10/seed_10	0.03936079912818968	0.2	2.8	0.0	15	0	0.0	0.0	0	13.37289218902588	0.6205781860708531	6.141351209953427	7.357506616972387	0.6	-3883.178515625	346.2405823348393	3.6	0.8944271909999159
E1_gm0p20_adaptive_r0p10_s011	E1_acbf_calibration	1	RS-MARL	adaptive	0.1	11	0.2	static	none	0.0	0.0	0	results_review_v2/E1_acbf_calibration/E1_gm0p20_adaptive_r0p10_s011/RS-MARL/adaptive/ratio_0.10/seed_11	0.11465116664767265	0.2	14.4	0.0	15	0	0.0	0.0	0	33.44557685852051	1.9498577138292223	6.6373680252581835	7.873932644724846	0.0	-6769.18828125	316.1031199270217	14.6	2.8809720581775866
E1_gm0p20_adaptive_r0p10_s012	E1_acbf_calibration	1	RS-MARL	adaptive	0.1	12	0.2	static	none	0.0	0.0	0	results_review_v2/E1_acbf_calibration/E1_gm0p20_adaptive_r0p10_s012/RS-MARL/adaptive/ratio_0.10/seed_12	0.07738037407398224	1.8	1.4	0.125	14	0	1.0	0.06666666666666667	1	5.967002105712891	0.4597794599404931	8.221661974675953	9.465598803944886	1.6	-3999.73984375	316.97590538655174	4.8	2.588435821108957
E1_gm0p20_adaptive_r0p10_s013	E1_acbf_calibration	1	RS-MARL	adaptive	0.1	13	0.2	static	none	0.0	0.0	0	results_review_v2/E1_acbf_calibration/E1_gm0p20_adaptive_r0p10_s013/RS-MARL/adaptive/ratio_0.10/seed_13	0.08308364152908325	0.8	3.4	0.0	15	0	0.0	0.0	0	13.383368682861327	1.5912273775803447	7.22733021248132	8.49129925481975	1.0	-4313.778857421875	325.83211332629764	5.2	2.3874672772626644
E1_gm0p20_adaptive_r0p10_s014	E1_acbf_calibration	1	RS-MARL	adaptive	0.1	14	0.2	static	none	0.0	0.0	0	results_review_v2/E1_acbf_calibration/E1_gm0p20_adaptive_r0p10_s014/RS-MARL/adaptive/ratio_0.10/seed_14	0.07180662155151367	0.6	4.6	0.125	14	0	1.0	0.06666666666666667	1	13.542888832092284	1.3842509218602035	6.393631803803146	7.637015404179692	0.4	-3875.563623046875	364.8527924206429	5.6	3.7815340802378072
E1_gm0p20_adaptive_r0p10_s015	E1_acbf_calibration	1	RS-MARL	adaptive	0.1	15	0.2	static	none	0.0	0.0	0	results_review_v2/E1_acbf_calibration/E1_gm0p20_adaptive_r0p10_s015/RS-MARL/adaptive/ratio_0.10/seed_15	0.057887112349271776	0.8	5.0	0.0	15	0	0.0	0.0	0	20.52787666320801	2.836223117024908	6.123204389587045	7.449361379258335	0.0	-4531.1244140625	279.09936287173207	5.8	1.0954451150103321
E1_gm0p20_adaptive_r0p10_s016	E1_acbf_calibration	1	RS-MARL	adaptive	0.1	16	0.2	static	none	0.0	0.0	0	results_review_v2/E1_acbf_calibration/E1_gm0p20_adaptive_r0p10_s016/RS-MARL/adaptive/ratio_0.10/seed_16	0.061812395602464675	0.2	15.2	0.125	14	0	1.0	0.06666666666666667	1	41.702063751220706	1.3962180146788743	5.42774701025337	6.759791448712349	0.0	-7576.2154296875	495.634696456396	15.4	4.77493455452533
E1_gm0p20_adaptive_r0p10_s017	E1_acbf_calibration	1	RS-MARL	adaptive	0.1	17	0.2	static	none	0.0	0.0	0	results_review_v2/E1_acbf_calibration/E1_gm0p20_adaptive_r0p10_s017/RS-MARL/adaptive/ratio_0.10/seed_17	0.0611220333725214	0.2	8.2	0.125	14	0	1.0	0.06666666666666667	1	16.81234951019287	2.489060879109184	5.42036599945277	6.614752183668315	0.0	-4488.716650390625	438.6323034917494	8.4	1.1401754250991378
E1_gm0p20_adaptive_r0p10_s018	E1_acbf_calibration	1	RS-MARL	adaptive	0.1	18	0.2	static	none	0.0	0.0	0	results_review_v2/E1_acbf_calibration/E1_gm0p20_adaptive_r0p10_s018/RS-MARL/adaptive/ratio_0.10/seed_18	0.05357950963079929	0.0	10.2	0.0	15	0	0.0	0.0	0	31.790620422363283	1.7575853186213226	5.672609992325306	6.970502180047333	0.2	-5700.04921875	564.5621608541175	10.4	3.1304951684997055
E1_gm0p20_adaptive_r0p10_s019	E1_acbf_calibration	1	RS-MARL	adaptive	0.1	19	0.2	static	none	0.0	0.0	0	results_review_v2/E1_acbf_calibration/E1_gm0p20_adaptive_r0p10_s019/RS-MARL/adaptive/ratio_0.10/seed_19	0.06761018335819244	0.2	5.4	0.0	15	0	0.0	0.0	0	17.471873092651368	0.7282108323394808	5.275291204452515	6.552233430556953	0.2	-4319.13408203125	196.05911593868422	5.8	1.9235384061671346
E1_gm0p20_adaptive_r0p30_s000	E1_acbf_calibration	1	RS-MARL	adaptive	0.3	0	0.2	static	none	0.0	0.0	0	results_review_v2/E1_acbf_calibration/E1_gm0p20_adaptive_r0p30_s000/RS-MARL/adaptive/ratio_0.30/seed_0	0.09904550313949585	0.2	6.4	0.0	45	0	0.0	0.0	0	21.496170425415038	1.557056700681222	6.28086980432272	7.501367619261146	0.2	-4767.70625	68.71830225352389	6.8	1.9235384061671346
E1_gm0p20_adaptive_r0p30_s001	E1_acbf_calibration	1	RS-MARL	adaptive	0.3	1	0.2	static	none	0.0	0.0	0	results_review_v2/E1_acbf_calibration/E1_gm0p20_adaptive_r0p30_s001/RS-MARL/adaptive/ratio_0.30/seed_1	0.05658058132976294	0.4	3.0	0.0	45	0	0.0	0.0	0	12.652898597717286	1.407182732001559	5.765057005919516	6.98530359659344	0.2	-4254.156689453125	513.0903831539215	3.6	1.5165750888103102
E1_gm0p20_adaptive_r0p30_s002	E1_acbf_calibration	1	RS-MARL	adaptive	0.3	2	0.2	static	none	0.0	0.0	0	results_review_v2/E1_acbf_calibration/E1_gm0p20_adaptive_r0p30_s002/RS-MARL/adaptive/ratio_0.30/seed_2	0.21163261830806732	0.2	19.0	0.0	45	0	0.0	0.0	0	44.84976654052734	3.6048857273434862	7.704384229145944	9.10338603425771	0.0	-8285.7689453125	892.7916251903237	19.2	5.974947698515862
E1_gm0p20_adaptive_r0p30_s003	E1_acbf_calibration	1	RS-MARL	adaptive	0.3	3	0.2	static	none	0.0	0.0	0	results_review_v2/E1_acbf_calibration/E1_gm0p20_adaptive_r0p30_s003/RS-MARL/adaptive/ratio_0.30/seed_3	0.06457763127982616	0.0	9.8	0.0	45	0	0.0	0.0	0	25.523279190063477	1.5160878801873063	6.032072193920612	7.335647149011493	0.0	-4933.10966796875	516.2992386768126	9.8	3.420526275297414
E1_gm0p20_adaptive_r0p30_s004	E1_acbf_calibration	1	RS-MARL	adaptive	0.3	4	0.2	static	none	0.0	0.0	0	results_review_v2/E1_acbf_calibration/E1_gm0p20_adaptive_r0p30_s004/RS-MARL/adaptive/ratio_0.30/seed_4	0.21786631047725677	0.2	11.6	0.0	45	0	0.0	0.0	0	58.169962310791014	6.227541823235443	7.966637751087546	9.23424419015646	0.0	-8079.16923828125	748.3531519802713	11.8	2.4899799195977463
E1_gm0p20_adaptive_r0p30_s005	E1_acbf_calibration	1	RS-MARL	adaptive	0.3	5	0.2	static	none	0.0	0.0	0	results_review_v2/E1_acbf_calibration/E1_gm0p20_adaptive_r0p30_s005/RS-MARL/adaptive/ratio_0.30/seed_5	0.07846527174115181	0.8	6.6	0.0	45	0	0.0	0.0	0	17.608684539794922	0.4555049782344391	5.589162022806704	6.7582202376797795	0.2	-4994.865234375	655.3133439716659	7.6	1.9493588689617927
E1_gm0p20_adaptive_r0p30_s006	E1_acbf_calibration	1	RS-MARL	adaptive	0.3	6	0.2	static	none	0.0	0.0	0	results_review_v2/E1_acbf_calibration/E1_gm0p20_adaptive_r0p30_s006/RS-MARL/adaptive/ratio_0.30/seed_6	0.05347620099782944	1.2	3.8	0.0	45	0	0.0	0.0	0	10.94832706451416	0.243470235269247	6.707513006404042	7.942447392269969	1.0	-4377.6302734375	350.3138706756238	6.0	2.5495097567963922
E1_gm0p20_adaptive_r0p30_s007	E1_acbf_calibration	1	RS-MARL	adaptive	0.3	7	0.2	static	none	0.0	0.0	0	results_review_v2/E1_acbf_calibration/E1_gm0p20_adaptive_r0p30_s007/RS-MARL/adaptive/ratio_0.30/seed_7	0.07840791791677475	0.4	9.4	0.0	45	0	0.0	0.0	0	49.30603790283203	4.074841551820998	5.880808411166072	7.062832755036652	0.0	-6848.03515625	270.2046436716482	9.8	3.271085446759225
E1_gm0p20_adaptive_r0p30_s008	E1_acbf_calibration	1	RS-MARL	adaptive	0.3	8	0.2	static	none	0.0	0.0	0	results_review_v2/E1_acbf_calibration/E1_gm0p20_adaptive_r0p30_s008/RS-MARL/adaptive/ratio_0.30/seed_8	0.040612411126494406	0.2	3.6	0.0	45	0	0.0	0.0	0	16.66767120361328	1.3960254486709314	4.507340001873672	5.768689466640353	0.4	-4114.292529296875	467.53919359286743	4.2	1.4832396974191326
E1_gm0p20_adaptive_r0p30_s009	E1_acbf_calibration	1	RS-MARL	adaptive	0.3	9	0.2	static	none	0.0	0.0	0	results_review_v2/E1_acbf_calibration/E1_gm0p20_adaptive_r0p30_s009/RS-MARL/adaptive/ratio_0.30/seed_9	0.0829317644238472	0.2	11.0	0.0	45	0	0.0	0.0	0	31.243087005615234	2.3940273639776324	5.633611371740699	6.973892590031028	0.0	-6376.474609375	359.1841452909705	11.2	2.949576240750525
E1_gm0p20_adaptive_r0p30_s010	E1_acbf_calibration	1	RS-MARL	adaptive	0.3	10	0.2	static	none	0.0	0.0	0	results_review_v2/E1_acbf_calibration/E1_gm0p20_adaptive_r0p30_s010/RS-MARL/adaptive/ratio_0.30/seed_10	0.04720182977616787	0.0	14.6	0.0	45	0	0.0	0.0	0	27.48686065673828	1.249359622804268	6.144490605220199	7.476203236728907	0.2	-6169.9884765625	442.025853269608	14.8	3.7013511046643495
E1_gm0p20_adaptive_r0p30_s011	E1_acbf_calibration	1	RS-MARL	adaptive	0.3	11	0.2	static	none	0.0	0.0	0	results_review_v2/E1_acbf_calibration/E1_gm0p20_adaptive_r0p30_s011/RS-MARL/adaptive/ratio_0.30/seed_11	0.08326279893517494	0.4	12.0	0.0	45	0	0.0	0.0	0	40.18679275512695	2.6783975105756945	5.956798791885376	7.172740949317813	0.0	-7261.892578125	1015.1526969044858	12.4	3.361547262794322
E1_gm0p20_adaptive_r0p30_s012	E1_acbf_calibration	1	RS-MARL	adaptive	0.3	12	0.2	static	none	0.0	0.0	0	results_review_v2/E1_acbf_calibration/E1_gm0p20_adaptive_r0p30_s012/RS-MARL/adaptive/ratio_0.30/seed_12	0.09493841603398323	3.4	1.0	0.08333333333333334	43	1	0.6666666666666666	0.044444444444444446	2	5.594495487213135	0.35824714574062916	11.56757299322635	12.983199232257903	3.0	-5331.88125	427.49146328182604	7.4	3.2093613071762426
E1_gm0p20_adaptive_r0p30_s013	E1_acbf_calibration	1	RS-MARL	adaptive	0.3	13	0.2	static	none	0.0	0.0	0	results_review_v2/E1_acbf_calibration/E1_gm0p20_adaptive_r0p30_s013/RS-MARL/adaptive/ratio_0.30/seed_13	0.10963498912751675	1.0	2.4	0.0	45	0	0.0	0.0	0	10.587986755371094	1.013362613357841	7.34296296723187	8.60516675747931	0.6	-3951.526513671875	335.07123506081876	4.0	2.8284271247461903
E1_gm0p20_adaptive_r0p30_s014	E1_acbf_calibration	1	RS-MARL	adaptive	0.3	14	0.2	static	none	0.0	0.0	0	results_review_v2/E1_acbf_calibration/E1_gm0p20_adaptive_r0p30_s014/RS-MARL/adaptive/ratio_0.30/seed_14	0.09001606404781341	0.6	2.6	0.04347826086956522	44	0	1.0	0.022222222222222223	1	11.183609771728516	0.6605905394557872	6.623058579862118	8.00173575989902	0.2	-3658.365380859375	362.47020636252887	3.4	2.6076809620810595
E1_gm0p20_adaptive_r0p30_s015	E1_acbf_calibration	1	RS-MARL	adaptive	0.3	15	0.2	static	none	0.0	0.0	0	results_review_v2/E1_acbf_calibration/E1_gm0p20_adaptive_r0p30_s015/RS-MARL/adaptive/ratio_0.30/seed_15	0.06187931746244431	0.6	5.0	0.0	45	0	0.0	0.0	0	17.737278938293457	2.0997843020546925	6.3647435978055	7.564383605495095	0.4	-4332.542822265625	237.44358890296837	6.0	0.7071067811865476
E1_gm0p20_adaptive_r0p30_s016	E1_acbf_calibration	1	RS-MARL	adaptive	0.3	16	0.2	static	none	0.0	0.0	0	results_review_v2/E1_acbf_calibration/E1_gm0p20_adaptive_r0p30_s016/RS-MARL/adaptive/ratio_0.30/seed_16	0.08444543480873108	0.0	13.0	0.04347826086956522	44	0	1.0	0.022222222222222223	1	43.49682693481445	2.4569238408514633	6.043068622238934	7.387764239683747	0.2	-7532.9328125	1056.029537107459	13.2	3.5637059362410923
E1_gm0p20_adaptive_r0p30_s017	E1_acbf_calibration	1	RS-MARL	adaptive	0.3	17	0.2	static	none	0.0	0.0	0	results_review_v2/E1_acbf_calibration/E1_gm0p20_adaptive_r0p30_s017/RS-MARL/adaptive/ratio_0.30/seed_17	0.07132821194827557	0.0	15.6	0.0	45	0	0.0	0.0	0	59.51681823730469	3.3023941391749747	5.44195540715009	6.761470390483737	0.0	-8645.9865234375	368.7898530220228	15.6	1.3416407864998738
E1_gm0p20_adaptive_r0p30_s018	E1_acbf_calibration	1	RS-MARL	adaptive	0.3	18	0.2	static	none	0.0	0.0	0	results_review_v2/E1_acbf_calibration/E1_gm0p20_adaptive_r0p30_s018/RS-MARL/adaptive/ratio_0.30/seed_18	0.08906844966113567	0.0	12.2	0.0	45	0	0.0	0.0	0	44.092237091064455	3.588104324086939	5.673270393162966	6.821040599606931	0.0	-6853.9666015625	258.29504979200453	12.2	1.3038404810405297
E1_gm0p20_adaptive_r0p30_s019	E1_acbf_calibration	1	RS-MARL	adaptive	0.3	19	0.2	static	none	0.0	0.0	0	results_review_v2/E1_acbf_calibration/E1_gm0p20_adaptive_r0p30_s019/RS-MARL/adaptive/ratio_0.30/seed_19	0.0762319453060627	0.4	10.8	0.0	45	0	0.0	0.0	0	32.34486846923828	2.517801296604506	6.362405978143215	7.703797961585224	0.0	-5945.33115234375	244.71011151048728	11.2	3.03315017762062
E1_gm0p20_collusive_r0p10_s000	E1_acbf_calibration	1	RS-MARL	collusive	0.1	0	0.2	static	none	0.0	0.0	0	results_review_v2/E1_acbf_calibration/E1_gm0p20_collusive_r0p10_s000/RS-MARL/collusive/ratio_0.10/seed_0	0.09381228387355804	0.8	5.2	1.0	0	0	1.0	1.0	15	19.536236572265626	1.238903581146666	6.297681201249361	7.400850346311927	0.2	-4577.84951171875	475.5313342860006	6.2	2.280350850198276
E1_gm0p20_collusive_r0p10_s001	E1_acbf_calibration	1	RS-MARL	collusive	0.1	1	0.2	static	none	0.0	0.0	0	results_review_v2/E1_acbf_calibration/E1_gm0p20_collusive_r0p10_s001/RS-MARL/collusive/ratio_0.10/seed_1	0.065269011631608	0.4	3.4	1.0	0	0	1.0	1.0	15	9.833257293701172	0.9447927068050104	4.913742979988456	6.171145406551659	0.0	-3979.621044921875	501.59696717764933	3.8	1.0954451150103321
E1_gm0p20_collusive_r0p10_s002	E1_acbf_calibration	1	RS-MARL	collusive	0.1	2	0.2	static	none	0.0	0.0	0	results_review_v2/E1_acbf_calibration/E1_gm0p20_collusive_r0p10_s002/RS-MARL/collusive/ratio_0.10/seed_2	0.20117826908826827	0.0	18.4	1.0	0	0	1.0	1.0	15	42.965040588378905	2.669151801832	6.9469989743083715	8.133535366505384	0.0	-7975.14794921875	611.8825774550652	18.4	4.33589667773576
E1_gm0p20_collusive_r0p10_s003	E1_acbf_calibration	1	RS-MARL	collusive	0.1	3	0.2	static	none	0.0	0.0	0	results_review_v2/E1_acbf_calibration/E1_gm0p20_collusive_r0p10_s003/RS-MARL/collusive/ratio_0.10/seed_3	0.32888861298561095	0.2	16.2	1.0	0	0	1.0	1.0	15	77.38216400146484	4.000944329419968	9.035723214037716	10.232019983232021	0.0	-9955.430078125	904.800492599454	16.4	3.2093613071762426
E1_gm0p20_collusive_r0p10_s004	E1_acbf_calibration	1	RS-MARL	collusive	0.1	4	0.2	static	none	0.0	0.0	0	results_review_v2/E1_acbf_calibration/E1_gm0p20_collusive_r0p10_s004/RS-MARL/collusive/ratio_0.10/seed_4	0.24257419407367706	0.4	12.6	1.0	0	0	1.0	1.0	15	24.401021194458007	2.0380817170012606	8.614878985099494	9.949671407230198	0.0	-5438.58984375	396.7506366567185	13.0	2.345207879911715
E1_gm0p20_collusive_r0p10_s005	E1_acbf_calibration	1	RS-MARL	collusive	0.1	5	0.2	static	none	0.0	0.0	0	results_review_v2/E1_acbf_calibration/E1_gm0p20_collusive_r0p10_s005/RS-MARL/collusive/ratio_0.10/seed_5	0.0650974178686738	0.4	11.8	1.0	0	0	1.0	1.0	15	34.41626396179199	2.9456426785800502	5.516393226571381	6.76518501713872	0.0	-6142.87646484375	430.77706382123256	12.2	3.420526275297414
E1_gm0p20_collusive_r0p10_s006	E1_acbf_calibration	1	RS-MARL	collusive	0.1	6	0.2	static	none	0.0	0.0	0	results_review_v2/E1_acbf_calibration/E1_gm0p20_collusive_r0p10_s006/RS-MARL/collusive/ratio_0.10/seed_6	0.051419812440872195	1.4	1.6	1.0	0	0	1.0	1.0	15	11.926236724853515	0.5868060353810639	6.418049987405539	7.591304997913539	1.2	-4054.283544921875	505.3273844487952	4.2	2.04939015319192
E1_gm0p20_collusive_r0p10_s007	E1_acbf_calibration	1	RS-MARL	collusive	0.1	7	0.2	static	none	0.0	0.0	0	results_review_v2/E1_acbf_calibration/E1_gm0p20_collusive_r0p10_s007/RS-MARL/collusive/ratio_0.10/seed_7	0.0598888024687767	0.6	6.0	1.0	0	0	1.0	1.0	15	23.40648078918457	2.3240653748720224	6.212893989868462	7.456166995689273	0.0	-4641.419140625	263.76477625857024	6.6	2.073644135332772
E1_gm0p20_collusive_r0p10_s008	E1_acbf_calibration	1	RS-MARL	collusive	0.1	8	0.2	static	none	0.0	0.0	0	results_review_v2/E1_acbf_calibration/E1_gm0p20_collusive_r0p10_s008/RS-MARL/collusive/ratio_0.10/seed_8	0.04408572716638446	1.2	1.8	1.0	0	0	1.0	1.0	15	22.428366470336915	2.4761920245421156	5.512365000322461	6.692089443095028	0.2	-5074.28779296875	811.8680260862078	3.2	1.4832396974191326
E1_gm0p20_collusive_r0p10_s009	E1_acbf_calibration	1	RS-MARL	collusive	0.1	9	0.2	static	none	0.0	0.0	0	results_review_v2/E1_acbf_calibration/E1_gm0p20_collusive_r0p10_s009/RS-MARL/collusive/ratio_0.10/seed_9	0.058723481744527815	1.0	4.6	1.0	0	0	1.0	1.0	15	15.987708854675294	0.668219208147948	9.527613618411124	10.874966392293572	1.8	-4608.635498046875	382.39958000632015	7.4	1.816590212458495
E1_gm0p20_collusive_r0p10_s010	E1_acbf_calibration	1	RS-MARL	collusive	0.1	10	0.2	static	none	0.0	0.0	0	results_review_v2/E1_acbf_calibration/E1_gm0p20_collusive_r0p10_s010/RS-MARL/collusive/ratio_0.10/seed_10	0.08189723715186119	1.6	1.8	1.0	0	0	1.0	1.0	15	8.992286872863769	1.0607493666415184	9.34964579064399	10.670870239846408	1.2	-4089.771484375	176.30092626438952	4.6	2.701851217221259
E1_gm0p20_collusive_r0p10_s011	E1_acbf_calibration	1	RS-MARL	collusive	0.1	11	0.2	static	none	0.0	0.0	0	results_review_v2/E1_acbf_calibration/E1_gm0p20_collusive_r0p10_s011/RS-MARL/collusive/ratio_0.10/seed_11	0.07088278979063034	1.6	4.0	1.0	0	0	1.0	1.0	15	8.180960750579834	0.48706189562048385	7.613539812155068	8.854607213288546	0.4	-4358.032470703125	390.57848570245005	6.0	4.0
E1_gm0p20_collusive_r0p10_s012	E1_acbf_calibration	1	RS-MARL	collusive	0.1	12	0.2	static	none	0.0	0.0	0	results_review_v2/E1_acbf_calibration/E1_gm0p20_collusive_r0p10_s012/RS-MARL/collusive/ratio_0.10/seed_12	0.08151869773864746	1.6	1.6	1.0	0	0	1.0	1.0	15	7.3181134223937985	0.8774312652070668	7.295366609469056	8.446230203844607	1.4	-4369.833447265625	317.27058225629463	4.6	3.0495901363953815
E1_gm0p20_collusive_r0p10_s013	E1_acbf_calibration	1	RS-MARL	collusive	0.1	13	0.2	static	none	0.0	0.0	0	results_review_v2/E1_acbf_calibration/E1_gm0p20_collusive_r0p10_s013/RS-MARL/collusive/ratio_0.10/seed_13	0.10023385137319565	0.4	2.6	1.0	0	0	1.0	1.0	15	12.581100463867188	0.7610438458393225	6.803778209723532	8.036329364404082	0.6	-4168.49169921875	275.94255768557076	3.6	0.5477225575051661
E1_gm0p20_collusive_r0p10_s014	E1_acbf_calibration	1	RS-MARL	collusive	0.1	14	0.2	static	none	0.0	0.0	0	results_review_v2/E1_acbf_calibration/E1_gm0p20_collusive_r0p10_s014/RS-MARL/collusive/ratio_0.10/seed_14	0.07809459492564201	0.8	3.6	1.0	0	0	1.0	1.0	15	11.905633544921875	1.3217786499126827	5.9923289809376	7.326356042176485	0.2	-3697.62314453125	312.6806466510625	4.6	1.3416407864998738
E1_gm0p20_collusive_r0p10_s015	E1_acbf_calibration	1	RS-MARL	collusive	0.1	15	0.2	static	none	0.0	0.0	0	results_review_v2/E1_acbf_calibration/E1_gm0p20_collusive_r0p10_s015/RS-MARL/collusive/ratio_0.10/seed_15	0.055310274660587314	0.0	4.0	1.0	0	0	1.0	1.0	15	22.234186553955077	2.3640800080890294	5.430370406247675	6.566725065931678	0.4	-4515.9224609375	310.57001508674006	4.4	1.51657508881031
E1_gm0p20_collusive_r0p10_s016	E1_acbf_calibration	1	RS-MARL	collusive	0.1	16	0.2	static	none	0.0	0.0	0	results_review_v2/E1_acbf_calibration/E1_gm0p20_collusive_r0p10_s016/RS-MARL/collusive/ratio_0.10/seed_16	0.05532825365662575	0.2	11.0	1.0	0	0	1.0	1.0	15	32.26229667663574	1.6694386680038962	5.560599989257753	6.884543178603053	0.2	-6568.55029296875	647.3737851672128	11.4	2.701851217221259
E1_gm0p20_collusive_r0p10_s017	E1_acbf_calibration	1	RS-MARL	collusive	0.1	17	0.2	static	none	0.0	0.0	0	results_review_v2/E1_acbf_calibration/E1_gm0p20_collusive_r0p10_s017/RS-MARL/collusive/ratio_0.10/seed_17	0.057620735932141544	0.2	13.2	1.0	0	0	1.0	1.0	15	41.446861267089844	3.508002569086747	6.086963601410389	7.315313653089106	0.0	-7017.64482421875	404.6454217300845	13.4	3.847076812334269
E1_gm0p20_collusive_r0p10_s018	E1_acbf_calibration	1	RS-MARL	collusive	0.1	18	0.2	static	none	0.0	0.0	0	results_review_v2/E1_acbf_calibration/E1_gm0p20_collusive_r0p10_s018/RS-MARL/collusive/ratio_0.10/seed_18	0.18970601558685302	0.0	13.2	1.0	0	0	1.0	1.0	15	64.71581497192383	4.825423406745079	8.789290580898523	10.092019359581172	0.0	-8483.92822265625	345.0195572848706	13.2	3.63318042491699
E1_gm0p20_collusive_r0p10_s019	E1_acbf_calibration	1	RS-MARL	collusive	0.1	19	0.2	static	none	0.0	0.0	0	results_review_v2/E1_acbf_calibration/E1_gm0p20_collusive_r0p10_s019/RS-MARL/collusive/ratio_0.10/seed_19	0.07854331843554974	0.0	11.4	1.0	0	0	1.0	1.0	15	35.956656265258786	4.56575296861249	5.51100461743772	6.699262885376811	0.0	-6063.85068359375	390.5733487495175	11.4	3.1304951684997055
E1_gm0p20_collusive_r0p30_s000	E1_acbf_calibration	1	RS-MARL	collusive	0.3	0	0.2	static	none	0.0	0.0	0	results_review_v2/E1_acbf_calibration/E1_gm0p20_collusive_r0p30_s000/RS-MARL/collusive/ratio_0.30/seed_0	0.10595596134662628	0.2	7.2	1.0	0	0	1.0	1.0	45	22.882995223999025	1.4838761364744093	6.51143544819206	7.805167441256344	0.2	-5153.1669921875	192.56660296994596	7.6	3.5071355833500366
E1_gm0p20_collusive_r0p30_s001	E1_acbf_calibration	1	RS-MARL	collusive	0.3	1	0.2	static	none	0.0	0.0	0	results_review_v2/E1_acbf_calibration/E1_gm0p20_collusive_r0p30_s001/RS-MARL/collusive/ratio_0.30/seed_1	0.07005226239562035	0.6	2.8	1.0	0	0	1.0	1.0	45	12.77430305480957	0.7357337029854462	6.320984987542033	7.532540406100452	0.2	-4018.000537109375	349.3986359943803	3.6	2.073644135332772
E1_gm0p20_collusive_r0p30_s002	E1_acbf_calibration	1	RS-MARL	collusive	0.3	2	0.2	static	none	0.0	0.0	0	results_review_v2/E1_acbf_calibration/E1_gm0p20_collusive_r0p30_s002/RS-MARL/collusive/ratio_0.30/seed_2	0.08663109466433525	0.6	3.8	0.9887640449438202	1	0	1.0	0.9777777777777777	44	12.94055233001709	1.389336579551721	7.817898830398917	9.200068633072078	0.4	-4106.626708984375	392.9211887021108	4.8	2.3874672772626644
E1_gm0p20_collusive_r0p30_s003	E1_acbf_calibration	1	RS-MARL	collusive	0.3	3	0.2	static	none	0.0	0.0	0	results_review_v2/E1_acbf_calibration/E1_gm0p20_collusive_r0p30_s003/RS-MARL/collusive/ratio_0.30/seed_3	0.06718032471835614	0.6	5.2	0.9887640449438202	1	0	1.0	0.9777777777777777	44	21.190002059936525	1.13049589493585	6.836033775471151	8.128215745091438	0.0	-4490.871875	290.458859634406	5.8	2.16794833886788
E1_gm0p20_collusive_r0p30_s004	E1_acbf_calibration	1	RS-MARL	collusive	0.3	4	0.2	static	none	0.0	0.0	0	results_review_v2/E1_acbf_calibration/E1_gm0p20_collusive_r0p30_s004/RS-MARL/collusive/ratio_0.30/seed_4	0.16108740419149398	0.6	8.4	1.0	0	0	1.0	1.0	45	15.43032455444336	1.6734950536390087	7.133116573095322	8.360735140740871	0.4	-4528.831982421875	526.0072493612938	9.4	3.714835124201342
E1_gm0p20_collusive_r0p30_s005	E1_acbf_calibration	1	RS-MARL	collusive	0.3	5	0.2	static	none	0.0	0.0	0	results_review_v2/E1_acbf_calibration/E1_gm0p20_collusive_r0p30_s005/RS-MARL/collusive/ratio_0.30/seed_5	0.08321874290704727	0.0	12.0	1.0	0	0	1.0	1.0	45	25.6322998046875	1.8908221011409938	5.346976360306144	6.579009420238435	0.0	-5854.82890625	491.55764062200194	12.0	2.1213203435596424
E1_gm0p20_collusive_r0p30_s006	E1_acbf_calibration	1	RS-MARL	collusive	0.3	6	0.2	static	none	0.0	0.0	0	results_review_v2/E1_acbf_calibration/E1_gm0p20_collusive_r0p30_s006/RS-MARL/collusive/ratio_0.30/seed_6	0.036403756216168405	1.6	1.8	0.9887640449438202	1	0	1.0	0.9777777777777777	44	11.388485527038574	0.35521037091208774	8.69525175075978	10.139186563901603	1.6	-4525.17431640625	249.89126432961135	5.0	0.7071067811865476
E1_gm0p20_collusive_r0p30_s007	E1_acbf_calibration	1	RS-MARL	collusive	0.3	7	0.2	static	none	0.0	0.0	0	results_review_v2/E1_acbf_calibration/E1_gm0p20_collusive_r0p30_s007/RS-MARL/collusive/ratio_0.30/seed_7	0.079383734613657	0.2	12.4	1.0	0	0	1.0	1.0	45	44.054717254638675	2.85106097083076	5.862315208651125	7.170031848363578	0.0	-6985.087109375	558.4260078170506	12.6	2.792848008753788
E1_gm0p20_collusive_r0p30_s008	E1_acbf_calibration	1	RS-MARL	collusive	0.3	8	0.2	static	none	0.0	0.0	0	results_review_v2/E1_acbf_calibration/E1_gm0p20_collusive_r0p30_s008/RS-MARL/collusive/ratio_0.30/seed_8	0.03723225365392864	0.8	2.2	1.0	0	0	1.0	1.0	45	16.10830307006836	1.4046930060245482	5.6339978240430355	6.82303705252707	0.2	-4427.29658203125	313.264081791158	3.2	1.3038404810405297
E1_gm0p20_collusive_r0p30_s009	E1_acbf_calibration	1	RS-MARL	collusive	0.3	9	0.2	static	none	0.0	0.0	0	results_review_v2/E1_acbf_calibration/E1_gm0p20_collusive_r0p30_s009/RS-MARL/collusive/ratio_0.30/seed_9	0.053944381326436995	0.6	3.8	1.0	0	0	1.0	1.0	45	16.8170259475708	2.6517974628948555	6.447207392193377	7.818286819383502	0.0	-4578.876806640625	489.30936649364094	4.4	0.8944271909999159
E1_gm0p20_collusive_r0p30_s010	E1_acbf_calibration	1	RS-MARL	collusive	0.3	10	0.2	static	none	0.0	0.0	0	results_review_v2/E1_acbf_calibration/E1_gm0p20_collusive_r0p30_s010/RS-MARL/collusive/ratio_0.30/seed_10	0.047624217439442874	0.2	8.8	1.0	0	0	1.0	1.0	45	36.18652114868164	2.723011121595286	5.204125796444714	6.47950463462621	0.0	-6274.09833984375	345.6026202603909	9.0	2.6457513110645907
E1_gm0p20_collusive_r0p30_s011	E1_acbf_calibration	1	RS-MARL	collusive	0.3	11	0.2	static	none	0.0	0.0	0	results_review_v2/E1_acbf_calibration/E1_gm0p20_collusive_r0p30_s011/RS-MARL/collusive/ratio_0.30/seed_11	0.06896621510386466	0.2	11.6	1.0	0	0	1.0	1.0	45	22.177741622924806	2.1225312940487036	6.345135648734868	7.615335518494248	0.2	-5463.82119140625	763.2322138824502	12.0	0.7071067811865476
E1_gm0p20_collusive_r0p30_s012	E1_acbf_calibration	1	RS-MARL	collusive	0.3	12	0.2	static	none	0.0	0.0	0	results_review_v2/E1_acbf_calibration/E1_gm0p20_collusive_r0p30_s012/RS-MARL/collusive/ratio_0.30/seed_12	0.07073643356561661	0.8	2.6	0.9887640449438202	1	0	1.0	0.9777777777777777	44	13.560682106018067	2.2560715982365145	5.825488991104066	7.014790549874306	0.4	-4304.521337890625	616.4171797869427	3.8	1.7888543819998317
E1_gm0p20_collusive_r0p30_s013	E1_acbf_calibration	1	RS-MARL	collusive	0.3	13	0.2	static	none	0.0	0.0	0	results_review_v2/E1_acbf_calibration/E1_gm0p20_collusive_r0p30_s013/RS-MARL/collusive/ratio_0.30/seed_13	0.08812866844236851	0.2	3.2	1.0	0	0	1.0	1.0	45	11.692637825012207	0.9295817121656914	5.653906776569784	6.8011542316526175	0.8	-4089.18876953125	156.01645065985034	4.2	1.0954451150103321
E1_gm0p20_collusive_r0p30_s014	E1_acbf_calibration	1	RS-MARL	collusive	0.3	14	0.2	static	none	0.0	0.0	0	results_review_v2/E1_acbf_calibration/E1_gm0p20_collusive_r0p30_s014/RS-MARL/collusive/ratio_0.30/seed_14	0.07445041872560978	0.4	4.2	0.9772727272727273	2	0	1.0	0.9555555555555556	43	15.789280891418457	1.6388590160801542	6.51809039991349	7.735521160066128	0.2	-3911.286669921875	349.1635692360449	4.8	3.1937438845342627
E1_gm0p20_collusive_r0p30_s015	E1_acbf_calibration	1	RS-MARL	collusive	0.3	15	0.2	static	none	0.0	0.0	0	results_review_v2/E1_acbf_calibration/E1_gm0p20_collusive_r0p30_s015/RS-MARL/collusive/ratio_0.30/seed_15	0.06061843186616898	1.0	4.4	1.0	0	0	1.0	1.0	45	14.295220565795898	0.9199082115978652	5.976573028601706	7.140873419120908	0.0	-4233.74560546875	217.2480377137727	5.4	1.816590212458495
E1_gm0p20_collusive_r0p30_s016	E1_acbf_calibration	1	RS-MARL	collusive	0.3	16	0.2	static	none	0.0	0.0	0	results_review_v2/E1_acbf_calibration/E1_gm0p20_collusive_r0p30_s016/RS-MARL/collusive/ratio_0.30/seed_16	0.05209625586867332	0.2	11.8	1.0	0	0	1.0	1.0	45	31.458168029785156	1.7821159233491852	4.837398207746446	6.120774522423744	0.2	-6225.701171875	675.0442545926281	12.2	2.6832815729997477
E1_gm0p20_collusive_r0p30_s017	E1_acbf_calibration	1	RS-MARL	collusive	0.3	17	0.2	static	none	0.0	0.0	0	results_review_v2/E1_acbf_calibration/E1_gm0p20_collusive_r0p30_s017/RS-MARL/collusive/ratio_0.30/seed_17	0.057960647903382775	0.4	11.4	1.0	0	0	1.0	1.0	45	21.43358955383301	3.258926481466468	5.852867593057454	7.122484780848026	0.0	-5498.77392578125	927.7653426889099	11.8	2.588435821108957
E1_gm0p20_collusive_r0p30_s018	E1_acbf_calibration	1	RS-MARL	collusive	0.3	18	0.2	static	none	0.0	0.0	0	results_review_v2/E1_acbf_calibration/E1_gm0p20_collusive_r0p30_s018/RS-MARL/collusive/ratio_0.30/seed_18	0.08784897327423095	0.2	10.2	1.0	0	0	1.0	1.0	45	49.365351867675784	3.185746737764839	6.530742603354156	7.784116035327315	0.0	-7161.487109375	472.34815943134646	10.4	2.701851217221259
E1_gm0p20_collusive_r0p30_s019	E1_acbf_calibration	1	RS-MARL	collusive	0.3	19	0.2	static	none	0.0	0.0	0	results_review_v2/E1_acbf_calibration/E1_gm0p20_collusive_r0p30_s019/RS-MARL/collusive/ratio_0.30/seed_19	0.07803260013461114	0.2	7.6	1.0	0	0	1.0	1.0	45	29.142021560668944	2.8379982257899523	7.654023566283286	9.136348008178174	0.0	-5472.200390625	367.1002910225779	7.8	1.6431676725154984
E1_gm0p20_sign_flip_r0p10_s000	E1_acbf_calibration	1	RS-MARL	sign_flip	0.1	0	0.2	static	none	0.0	0.0	0	results_review_v2/E1_acbf_calibration/E1_gm0p20_sign_flip_r0p10_s000/RS-MARL/sign_flip/ratio_0.10/seed_0	0.09695516228675842	0.8	5.4	0.0	15	0	0.0	0.0	0	22.91923294067383	1.1311257336398997	7.00350534170866	8.355453703552485	0.0	-4838.00283203125	195.74835669819183	6.2	2.04939015319192
E1_gm0p20_sign_flip_r0p10_s001	E1_acbf_calibration	1	RS-MARL	sign_flip	0.1	1	0.2	static	none	0.0	0.0	0	results_review_v2/E1_acbf_calibration/E1_gm0p20_sign_flip_r0p10_s001/RS-MARL/sign_flip/ratio_0.10/seed_1	0.057847334444522856	0.8	3.4	0.0	15	0	0.0	0.0	0	10.582282829284669	1.2780114341869444	5.514692212454975	6.829475029371679	0.4	-4063.771630859375	508.9270230078723	4.6	0.5477225575051662
E1_gm0p20_sign_flip_r0p10_s002	E1_acbf_calibration	1	RS-MARL	sign_flip	0.1	2	0.2	static	none	0.0	0.0	0	results_review_v2/E1_acbf_calibration/E1_gm0p20_sign_flip_r0p10_s002/RS-MARL/sign_flip/ratio_0.10/seed_2	0.1500429980456829	0.0	20.8	0.0	15	0	0.0	0.0	0	32.89111251831055	3.401666898862957	6.150100799277425	7.309459033422172	0.2	-7250.12802734375	394.6317060843579	21.0	4.123105625617661
E1_gm0p20_sign_flip_r0p10_s003	E1_acbf_calibration	1	RS-MARL	sign_flip	0.1	3	0.2	static	none	0.0	0.0	0	results_review_v2/E1_acbf_calibration/E1_gm0p20_sign_flip_r0p10_s003/RS-MARL/sign_flip/ratio_0.10/seed_3	0.2804718971252441	0.0	17.8	0.0	15	0	0.0	0.0	0	75.70620269775391	5.262552688759734	8.567616622895002	9.873312572017312	0.0	-10021.98056640625	1177.099926125538	17.8	3.1144823004794873
E1_gm0p20_sign_flip_r0p10_s004	E1_acbf_calibration	1	RS-MARL	sign_flip	0.1	4	0.2	static	none	0.0	0.0	0	results_review_v2/E1_acbf_calibration/E1_gm0p20_sign_flip_r0p10_s004/RS-MARL/sign_flip/ratio_0.10/seed_4	0.15939106345176696	0.0	14.8	0.0	15	0	0.0	0.0	0	23.68654556274414	2.08112665754231	7.751854369416833	9.128213999792933	0.2	-5410.4921875	455.91335754886506	15.0	2.449489742783178
E1_gm0p20_sign_flip_r0p10_s005	E1_acbf_calibration	1	RS-MARL	sign_flip	0.1	5	0.2	static	none	0.0	0.0	0	results_review_v2/E1_acbf_calibration/E1_gm0p20_sign_flip_r0p10_s005/RS-MARL/sign_flip/ratio_0.10/seed_5	0.06896497383713722	0.2	10.8	0.0	15	0	0.0	0.0	0	34.87340202331543	2.866693757572775	5.101447179913521	6.316088559105992	0.0	-6390.79248046875	624.8414735933367	11.0	3.5355339059327378
E1_gm0p20_sign_flip_r0p10_s006	E1_acbf_calibration	1	RS-MARL	sign_flip	0.1	6	0.2	static	none	0.0	0.0	0	results_review_v2/E1_acbf_calibration/E1_gm0p20_sign_flip_r0p10_s006/RS-MARL/sign_flip/ratio_0.10/seed_6	0.045316068828105925	1.2	3.2	0.0	15	0	0.0	0.0	0	13.937930297851562	1.381611229657641	5.670854169875383	6.877020327374339	0.2	-4425.726513671875	226.07385065724537	4.6	1.51657508881031
E1_gm0p20_sign_flip_r0p10_s007	E1_acbf_calibration	1	RS-MARL	sign_flip	0.1	7	0.2	static	none	0.0	0.0	0	results_review_v2/E1_acbf_calibration/E1_gm0p20_sign_flip_r0p10_s007/RS-MARL/sign_flip/ratio_0.10/seed_7	0.09763059951364994	0.2	14.4	0.0	15	0	0.0	0.0	0	45.51999969482422	2.6542634975807746	6.0139804147183895	7.2243147529661655	0.0	-7533.99384765625	352.8654291428267	14.6	2.4083189157584592
E1_gm0p20_sign_flip_r0p10_s008	E1_acbf_calibration	1	RS-MARL	sign_flip	0.1	8	0.2	static	none	0.0	0.0	0	results_review_v2/E1_acbf_calibration/E1_gm0p20_sign_flip_r0p10_s008/RS-MARL/sign_flip/ratio_0.10/seed_8	0.038488009944558144	0.4	3.6	0.0	15	0	0.0	0.0	0	17.00841999053955	1.673919431450227	5.221936199814081	6.5190674271434546	0.6	-4492.487353515625	363.4515066581242	4.6	1.1401754250991378
E1_gm0p20_sign_flip_r0p10_s009	E1_acbf_calibration	1	RS-MARL	sign_flip	0.1	9	0.2	static	none	0.0	0.0	0	results_review_v2/E1_acbf_calibration/E1_gm0p20_sign_flip_r0p10_s009/RS-MARL/sign_flip/ratio_0.10/seed_9	0.06221112236380577	0.2	5.6	0.0	15	0	0.0	0.0	0	18.391282272338866	1.447216083332904	5.369204794988036	6.553075578995049	0.6	-5114.87001953125	217.0400753232826	6.4	2.073644135332772
E1_gm0p20_sign_flip_r0p10_s010	E1_acbf_calibration	1	RS-MARL	sign_flip	0.1	10	0.2	static	none	0.0	0.0	0	results_review_v2/E1_acbf_calibration/E1_gm0p20_sign_flip_r0p10_s010/RS-MARL/sign_flip/ratio_0.10/seed_10	0.05533541589975357	0.0	12.4	0.0	15	0	0.0	0.0	0	34.348078918457034	3.1115096282685006	5.4129902040585876	6.612418009899557	0.4	-6523.1548828125	638.140603474799	12.8	2.7748873851023217
E1_gm0p20_sign_flip_r0p10_s011	E1_acbf_calibration	1	RS-MARL	sign_flip	0.1	11	0.2	static	none	0.0	0.0	0	results_review_v2/E1_acbf_calibration/E1_gm0p20_sign_flip_r0p10_s011/RS-MARL/sign_flip/ratio_0.10/seed_11	0.08295389479026198	0.2	11.2	0.0	15	0	0.0	0.0	0	21.22741279602051	1.7195753512820093	5.93033223412931	7.272656843997538	0.0	-5249.83125	250.67030254052239	11.4	2.4083189157584592
E1_gm0p20_sign_flip_r0p10_s012	E1_acbf_calibration	1	RS-MARL	sign_flip	0.1	12	0.2	static	none	0.0	0.0	0	results_review_v2/E1_acbf_calibration/E1_gm0p20_sign_flip_r0p10_s012/RS-MARL/sign_flip/ratio_0.10/seed_12	0.06569555699825287	1.4	1.0	0.0	15	0	0.0	0.0	0	6.669011783599854	0.40903085229245706	8.174536051228642	9.362737461924553	2.6	-5304.1830078125	493.8880421450359	5.0	2.0
E1_gm0p20_sign_flip_r0p10_s013	E1_acbf_calibration	1	RS-MARL	sign_flip	0.1	13	0.2	static	none	0.0	0.0	0	results_review_v2/E1_acbf_calibration/E1_gm0p20_sign_flip_r0p10_s013/RS-MARL/sign_flip/ratio_0.10/seed_13	0.09225772321224213	0.6	4.6	0.0	15	0	0.0	0.0	0	15.438555335998535	0.9081548145870318	6.589931412599981	7.863777293823659	0.2	-3964.894873046875	333.0853327420143	5.4	2.073644135332772
E1_gm0p20_sign_flip_r0p10_s014	E1_acbf_calibration	1	RS-MARL	sign_flip	0.1	14	0.2	static	none	0.0	0.0	0	results_review_v2/E1_acbf_calibration/E1_gm0p20_sign_flip_r0p10_s014/RS-MARL/sign_flip/ratio_0.10/seed_14	0.09850071296095848	0.8	4.0	0.0	15	0	0.0	0.0	0	10.634827804565429	1.0995634749342882	7.19827979337424	8.6138327838853	0.0	-3956.834033203125	254.99160424016205	4.8	0.8366600265340756
E1_gm0p20_sign_flip_r0p10_s015	E1_acbf_calibration	1	RS-MARL	sign_flip	0.1	15	0.2	static	none	0.0	0.0	0	results_review_v2/E1_acbf_calibration/E1_gm0p20_sign_flip_r0p10_s015/RS-MARL/sign_flip/ratio_0.10/seed_15	1.8633950233459473	0.0	11.6	0.06666666666666667	14	14	0.06666666666666667	0.06666666666666667	1	125.13736572265626	4.25826633341031	16.443567560054362	17.732793209142983	0.0	-13583.3615234375	590.7890294990768	11.6	1.51657508881031
E1_gm0p20_sign_flip_r0p10_s016	E1_acbf_calibration	1	RS-MARL	sign_flip	0.1	16	0.2	static	none	0.0	0.0	0	results_review_v2/E1_acbf_calibration/E1_gm0p20_sign_flip_r0p10_s016/RS-MARL/sign_flip/ratio_0.10/seed_16	0.05015098750591278	0.2	8.4	0.0	15	0	0.0	0.0	0	33.16566848754883	2.2760311893074534	5.397568014450371	6.745370011776686	0.0	-6205.6447265625	311.4305324266135	8.6	1.51657508881031
E1_gm0p20_sign_flip_r0p10_s017	E1_acbf_calibration	1	RS-MARL	sign_flip	0.1	17	0.2	static	none	0.0	0.0	0	results_review_v2/E1_acbf_calibration/E1_gm0p20_sign_flip_r0p10_s017/RS-MARL/sign_flip/ratio_0.10/seed_17	0.08011524789035321	0.0	15.6	0.0	15	0	0.0	0.0	0	51.75581359863281	4.045666858075778	5.808479990810156	7.144318823702633	0.0	-8249.44560546875	421.356355385558	15.6	0.5477225575051661
E1_gm0p20_sign_flip_r0p10_s018	E1_acbf_calibration	1	RS-MARL	sign_flip	0.1	18	0.2	static	none	0.0	0.0	0	results_review_v2/E1_acbf_calibration/E1_gm0p20_sign_flip_r0p10_s018/RS-MARL/sign_flip/ratio_0.10/seed_18	0.059130032919347285	0.4	20.8	0.0	15	0	0.0	0.0	0	44.82674560546875	2.1448690036262654	5.9593722224235535	7.277112267911434	0.0	-8600.78173828125	593.8430022461966	21.2	3.271085446759225
E1_gm0p20_sign_flip_r0p10_s019	E1_acbf_calibration	1	RS-MARL	sign_flip	0.1	19	0.2	static	none	0.0	0.0	0	results_review_v2/E1_acbf_calibration/E1_gm0p20_sign_flip_r0p10_s019/RS-MARL/sign_flip/ratio_0.10/seed_19	0.06868329867720604	0.2	8.6	0.0	15	0	0.0	0.0	0	25.469425201416016	1.798935619153345	5.824265442788601	7.160052447579801	0.0	-5138.2287109375	277.50511472593564	8.8	1.9235384061671343
E1_gm0p20_sign_flip_r0p30_s000	E1_acbf_calibration	1	RS-MARL	sign_flip	0.3	0	0.2	static	none	0.0	0.0	0	results_review_v2/E1_acbf_calibration/E1_gm0p20_sign_flip_r0p30_s000/RS-MARL/sign_flip/ratio_0.30/seed_0	0.11059404164552689	1.0	5.2	0.0	45	0	0.0	0.0	0	15.603569793701173	0.8687740810029015	6.474825763143599	7.8021054388955235	0.2	-4704.020703125	496.1663066113201	6.4	2.073644135332772
E1_gm0p20_sign_flip_r0p30_s001	E1_acbf_calibration	1	RS-MARL	sign_flip	0.3	1	0.2	static	none	0.0	0.0	0	results_review_v2/E1_acbf_calibration/E1_gm0p20_sign_flip_r0p30_s001/RS-MARL/sign_flip/ratio_0.30/seed_1	0.07041716761887074	0.8	2.6	0.04347826086956522	44	0	1.0	0.022222222222222223	1	12.425407028198242	1.1241384208538836	6.264737015590072	7.486281800083816	0.0	-4228.310888671875	444.09454029713004	3.4	1.6733200530681511
E1_gm0p20_sign_flip_r0p30_s002	E1_acbf_calibration	1	RS-MARL	sign_flip	0.3	2	0.2	static	none	0.0	0.0	0	results_review_v2/E1_acbf_calibration/E1_gm0p20_sign_flip_r0p30_s002/RS-MARL/sign_flip/ratio_0.30/seed_2	0.19053956270217895	0.0	19.8	0.0	45	0	0.0	0.0	0	44.88614120483398	3.1300090031556085	7.22102418076247	8.50893878377974	0.0	-8563.430859375	800.4220305615925	19.8	3.03315017762062
E1_gm0p20_sign_flip_r0p30_s003	E1_acbf_calibration	1	RS-MARL	sign_flip	0.3	3	0.2	static	none	0.0	0.0	0	results_review_v2/E1_acbf_calibration/E1_gm0p20_sign_flip_r0p30_s003/RS-MARL/sign_flip/ratio_0.30/seed_3	0.06297216303646565	0.4	2.2	0.0	45	0	0.0	0.0	0	18.0944034576416	0.8233936954741955	6.355052418075502	7.7293203910812736	0.6	-4635.0638671875	253.299945605233	3.2	1.6431676725154984
E1_gm0p20_sign_flip_r0p30_s004	E1_acbf_calibration	1	RS-MARL	sign_flip	0.3	4	0.2	static	none	0.0	0.0	0	results_review_v2/E1_acbf_calibration/E1_gm0p20_sign_flip_r0p30_s004/RS-MARL/sign_flip/ratio_0.30/seed_4	1.059748351573944	0.0	12.0	0.0	45	2	0.0	0.0	0	110.50757904052735	7.460031492806156	14.041265589185059	15.359522798098624	0.0	-12518.596875	780.1368353136164	12.0	3.082207001484488
E1_gm0p20_sign_flip_r0p30_s005	E1_acbf_calibration	1	RS-MARL	sign_flip	0.3	5	0.2	static	none	0.0	0.0	0	results_review_v2/E1_acbf_calibration/E1_gm0p20_sign_flip_r0p30_s005/RS-MARL/sign_flip/ratio_0.30/seed_5	0.07366999220103025	0.4	7.6	0.0	45	0	0.0	0.0	0	27.936012268066406	2.2451527643578397	5.72045361623168	6.99991260189563	0.0	-5539.099609375	419.98048845606957	8.0	1.224744871391589
E1_gm0p20_sign_flip_r0p30_s006	E1_acbf_calibration	1	RS-MARL	sign_flip	0.3	6	0.2	static	none	0.0	0.0	0	results_review_v2/E1_acbf_calibration/E1_gm0p20_sign_flip_r0p30_s006/RS-MARL/sign_flip/ratio_0.30/seed_6	0.04778217505663633	1.4	0.8	0.0	45	0	0.0	0.0	0	10.159204864501953	0.7127147793811628	7.123678782954812	8.42880280688405	2.4	-4475.693896484375	332.262418327061	4.6	1.3416407864998738
E1_gm0p20_sign_flip_r0p30_s007	E1_acbf_calibration	1	RS-MARL	sign_flip	0.3	7	0.2	static	none	0.0	0.0	0	results_review_v2/E1_acbf_calibration/E1_gm0p20_sign_flip_r0p30_s007/RS-MARL/sign_flip/ratio_0.30/seed_7	0.048454159125685695	0.6	4.8	0.0	45	0	0.0	0.0	0	18.304285049438477	1.0007842865772643	6.691194209270179	7.964618247933686	0.4	-4434.823486328125	594.0488070591485	5.8	2.16794833886788
E1_gm0p20_sign_flip_r0p30_s008	E1_acbf_calibration	1	RS-MARL	sign_flip	0.3	8	0.2	static	none	0.0	0.0	0	results_review_v2/E1_acbf_calibration/E1_gm0p20_sign_flip_r0p30_s008/RS-MARL/sign_flip/ratio_0.30/seed_8	0.04630695693194866	0.6	2.8	0.0	45	0	0.0	0.0	0	18.075638580322266	2.5878571118604716	5.367526598274708	6.61939075216651	0.2	-4409.28369140625	230.06486154612173	3.6	1.816590212458495
E1_gm0p20_sign_flip_r0p30_s009	E1_acbf_calibration	1	RS-MARL	sign_flip	0.3	9	0.2	static	none	0.0	0.0	0	results_review_v2/E1_acbf_calibration/E1_gm0p20_sign_flip_r0p30_s009/RS-MARL/sign_flip/ratio_0.30/seed_9	0.06357849836349487	0.2	8.0	0.0	45	0	0.0	0.0	0	30.439921188354493	2.1028539768686767	6.179673201404512	7.507875375449657	0.4	-6271.5931640625	246.5928146281236	8.6	1.1401754250991378
E1_gm0p20_sign_flip_r0p30_s010	E1_acbf_calibration	1	RS-MARL	sign_flip	0.3	10	0.2	static	none	0.0	0.0	0	results_review_v2/E1_acbf_calibration/E1_gm0p20_sign_flip_r0p30_s010/RS-MARL/sign_flip/ratio_0.30/seed_10	0.04366901256144047	1.0	1.6	0.0	45	0	0.0	0.0	0	9.070671558380127	1.0787400371123932	7.14867461938411	8.426708588376641	0.2	-4148.169970703125	190.72795072383232	2.8	1.3038404810405297
E1_gm0p20_sign_flip_r0p30_s011	E1_acbf_calibration	1	RS-MARL	sign_flip	0.3	11	0.2	static	none	0.0	0.0	0	results_review_v2/E1_acbf_calibration/E1_gm0p20_sign_flip_r0p30_s011/RS-MARL/sign_flip/ratio_0.30/seed_11	0.08875367380678653	0.8	3.6	0.04347826086956522	44	0	1.0	0.022222222222222223	1	7.2911149024963375	0.20757986936377743	8.86200878303498	10.090101603418589	2.0	-4506.752880859375	543.8321947838588	6.4	1.816590212458495
E1_gm0p20_sign_flip_r0p30_s012	E1_acbf_calibration	1	RS-MARL	sign_flip	0.3	12	0.2	static	none	0.0	0.0	0	results_review_v2/E1_acbf_calibration/E1_gm0p20_sign_flip_r0p30_s012/RS-MARL/sign_flip/ratio_0.30/seed_12	0.06969866529107094	3.0	1.4	0.0	45	0	0.0	0.0	0	5.118707084655762	0.44759019154834456	10.246746987104416	11.482481542043388	3.8	-4611.198046875	356.09938733501593	8.2	3.8340579025361627
E1_gm0p20_sign_flip_r0p30_s013	E1_acbf_calibration	1	RS-MARL	sign_flip	0.3	13	0.2	static	none	0.0	0.0	0	results_review_v2/E1_acbf_calibration/E1_gm0p20_sign_flip_r0p30_s013/RS-MARL/sign_flip/ratio_0.30/seed_13	0.12729093357920646	1.0	1.4	0.0	45	0	0.0	0.0	0	12.132456207275391	0.7681833889172247	7.47290316503495	8.816684759221971	1.2	-4534.02265625	214.92505966583715	3.6	2.5099800796022267
E1_gm0p20_sign_flip_r0p30_s014	E1_acbf_calibration	1	RS-MARL	sign_flip	0.3	14	0.2	static	none	0.0	0.0	0	results_review_v2/E1_acbf_calibration/E1_gm0p20_sign_flip_r0p30_s014/RS-MARL/sign_flip/ratio_0.30/seed_14	0.08083905838429928	0.4	2.8	0.0	45	0	0.0	0.0	0	10.091557884216309	0.9877614590245153	5.848029209300876	7.126707769930363	0.2	-3607.86435546875	185.3826920768536	3.4	0.8944271909999159
E1_gm0p20_sign_flip_r0p30_s015	E1_acbf_calibration	1	RS-MARL	sign_flip	0.3	15	0.2	static	none	0.0	0.0	0	results_review_v2/E1_acbf_calibration/E1_gm0p20_sign_flip_r0p30_s015/RS-MARL/sign_flip/ratio_0.30/seed_15	0.057944314926862715	0.4	4.4	0.0	45	0	0.0	0.0	0	18.54973773956299	2.1282974708974876	6.430836790241301	7.805598736740649	0.0	-4488.68974609375	228.1535619744308	4.8	1.6431676725154984
E1_gm0p20_sign_flip_r0p30_s016	E1_acbf_calibration	1	RS-MARL	sign_flip	0.3	16	0.2	static	none	0.0	0.0	0	results_review_v2/E1_acbf_calibration/E1_gm0p20_sign_flip_r0p30_s016/RS-MARL/sign_flip/ratio_0.30/seed_16	0.10744577944278717	0.2	16.2	0.0	45	0	0.0	0.0	0	48.59042205810547	2.798009220483951	6.173341628164053	7.431011996231973	0.0	-8320.82783203125	622.3215123355259	16.4	2.073644135332772
E1_gm0p20_sign_flip_r0p30_s017	E1_acbf_calibration	1	RS-MARL	sign_flip	0.3	17	0.2	static	none	0.0	0.0	0	results_review_v2/E1_acbf_calibration/E1_gm0p20_sign_flip_r0p30_s017/RS-MARL/sign_flip/ratio_0.30/seed_17	0.077627257630229	0.2	16.6	0.0	45	0	0.0	0.0	0	58.69633178710937	2.440385328157744	6.279764836654067	7.616011844947934	0.0	-8934.8970703125	351.7484401117914	16.8	3.03315017762062
E1_gm0p20_sign_flip_r0p30_s018	E1_acbf_calibration	1	RS-MARL	sign_flip	0.3	18	0.2	static	none	0.0	0.0	0	results_review_v2/E1_acbf_calibration/E1_gm0p20_sign_flip_r0p30_s018/RS-MARL/sign_flip/ratio_0.30/seed_18	0.11917297765612603	0.2	14.2	0.0	45	0	0.0	0.0	0	51.468648529052736	3.943852798776849	7.375419628806412	8.620598400011659	0.2	-7746.44619140625	442.232667518287	14.6	4.33589667773576
E1_gm0p20_sign_flip_r0p30_s019	E1_acbf_calibration	1	RS-MARL	sign_flip	0.3	19	0.2	static	none	0.0	0.0	0	results_review_v2/E1_acbf_calibration/E1_gm0p20_sign_flip_r0p30_s019/RS-MARL/sign_flip/ratio_0.30/seed_19	0.0860180553048849	0.4	6.8	0.0	45	0	0.0	0.0	0	23.33118438720703	1.7792351445537256	5.57113322429359	6.84969206340611	0.0	-4814.79111328125	250.35206155342433	7.2	1.7888543819998317
E1_gm0p35_none_r0p00_s000	E1_acbf_calibration	1	RS-MARL	none	0.0	0	0.35	static	none	0.0	0.0	0	results_review_v2/E1_acbf_calibration/E1_gm0p35_none_r0p00_s000/RS-MARL/none/seed_0	0.10444502979516983	1.0	5.6	0.0	0	0	0.0	0.0	0	14.636854362487792	0.9531465645415729	6.924391002394259	8.198816422373056	0.6	-4811.11767578125	377.5110947473819	7.2	2.16794833886788
E1_gm0p35_none_r0p00_s001	E1_acbf_calibration	1	RS-MARL	none	0.0	1	0.35	static	none	0.0	0.0	0	results_review_v2/E1_acbf_calibration/E1_gm0p35_none_r0p00_s001/RS-MARL/none/seed_1	0.07333246879279613	0.6	3.4	0.0	0	0	0.0	0.0	0	13.251296615600586	1.6916309671276442	6.440303986892104	7.649233564734459	0.2	-4197.301220703125	437.56273425885627	4.2	1.9235384061671346
E1_gm0p35_none_r0p00_s002	E1_acbf_calibration	1	RS-MARL	none	0.0	2	0.35	static	none	0.0	0.0	0	results_review_v2/E1_acbf_calibration/E1_gm0p35_none_r0p00_s002/RS-MARL/none/seed_2	0.13535224497318268	0.0	17.4	0.0	0	0	0.0	0.0	0	34.13943099975586	1.6350590327430625	7.633217377588153	8.922200370579958	0.0	-7034.476171875	528.3972889557454	17.4	4.159326868617084
E1_gm0p35_none_r0p00_s003	E1_acbf_calibration	1	RS-MARL	none	0.0	3	0.35	static	none	0.0	0.0	0	results_review_v2/E1_acbf_calibration/E1_gm0p35_none_r0p00_s003/RS-MARL/none/seed_3	0.06440500430762768	0.4	6.2	0.0	0	0	0.0	0.0	0	19.593680953979494	0.25572591165810993	5.795541778206825	7.020091777667403	0.6	-4533.2365234375	256.4223102608889	7.2	1.7888543819998317
E1_gm0p35_none_r0p00_s004	E1_acbf_calibration	1	RS-MARL	none	0.0	4	0.35	static	none	0.0	0.0	0	results_review_v2/E1_acbf_calibration/E1_gm0p35_none_r0p00_s004/RS-MARL/none/seed_4	0.2596688836812973	0.0	13.4	0.0	0	0	0.0	0.0	0	62.5747673034668	5.578995511160513	8.12983380164951	9.400714398361742	0.0	-8680.11279296875	609.2310933850961	13.4	3.5071355833500366
E1_gm0p35_none_r0p00_s005	E1_acbf_calibration	1	RS-MARL	none	0.0	5	0.35	static	none	0.0	0.0	0	results_review_v2/E1_acbf_calibration/E1_gm0p35_none_r0p00_s005/RS-MARL/none/seed_5	0.06520752999931574	0.2	9.2	0.0	0	0	0.0	0.0	0	22.909748077392578	2.0708792161870555	5.035476176999509	6.225155154243112	0.0	-5202.14677734375	503.76165872843274	9.4	4.219004621945797
E1_gm0p35_none_r0p00_s006	E1_acbf_calibration	1	RS-MARL	none	0.0	6	0.35	static	none	0.0	0.0	0	results_review_v2/E1_acbf_calibration/E1_gm0p35_none_r0p00_s006/RS-MARL/none/seed_6	0.03809526730328798	0.0	13.2	0.0	0	0	0.0	0.0	0	21.325031280517578	1.3347440607519767	5.293549410998821	6.611939030699432	0.2	-5302.558984375	149.10933002286166	13.4	2.9664793948382653
E1_gm0p35_none_r0p00_s007	E1_acbf_calibration	1	RS-MARL	none	0.0	7	0.35	static	none	0.0	0.0	0	results_review_v2/E1_acbf_calibration/E1_gm0p35_none_r0p00_s007/RS-MARL/none/seed_7	0.06378069892525673	0.0	10.0	0.0	0	0	0.0	0.0	0	41.86357955932617	2.801993576615507	5.485439021140337	6.728455796837807	0.2	-6518.3677734375	581.7993770747286	10.2	3.1144823004794873
E1_gm0p35_none_r0p00_s008	E1_acbf_calibration	1	RS-MARL	none	0.0	8	0.35	static	none	0.0	0.0	0	results_review_v2/E1_acbf_calibration/E1_gm0p35_none_r0p00_s008/RS-MARL/none/seed_8	0.03665561936795712	0.4	9.2	0.0	0	0	0.0	0.0	0	21.27850799560547	1.5295834548631295	4.570391983725131	5.733880773186684	0.2	-5082.77109375	318.9842120230485	9.8	2.2803508501982757
E1_gm0p35_none_r0p00_s009	E1_acbf_calibration	1	RS-MARL	none	0.0	9	0.35	static	none	0.0	0.0	0	results_review_v2/E1_acbf_calibration/E1_gm0p35_none_r0p00_s009/RS-MARL/none/seed_9	0.05481279119849205	0.2	7.4	0.0	0	0	0.0	0.0	0	29.261344528198244	1.717918935707966	5.142370797693729	6.414858601056039	0.6	-5785.58662109375	440.2031044194282	8.2	1.7888543819998317
E1_gm0p35_none_r0p00_s010	E1_acbf_calibration	1	RS-MARL	none	0.0	10	0.35	static	none	0.0	0.0	0	results_review_v2/E1_acbf_calibration/E1_gm0p35_none_r0p00_s010/RS-MARL/none/seed_10	0.08189434707164764	0.0	18.8	0.0	0	0	0.0	0.0	0	46.612667846679685	2.8772605084185536	6.20511241722852	7.487721834331751	0.0	-8215.0373046875	633.4817027504822	18.8	3.03315017762062
E1_gm0p35_none_r0p00_s011	E1_acbf_calibration	1	RS-MARL	none	0.0	11	0.35	static	none	0.0	0.0	0	results_review_v2/E1_acbf_calibration/E1_gm0p35_none_r0p00_s011/RS-MARL/none/seed_11	0.06262948997318744	1.2	3.4	0.0	0	0	0.0	0.0	0	13.181450080871581	1.0250579254182166	8.378446195274591	9.810761385597289	0.2	-4360.2244140625	368.15497976410524	4.8	3.492849839314596
E1_gm0p35_none_r0p00_s012	E1_acbf_calibration	1	RS-MARL	none	0.0	12	0.35	static	none	0.0	0.0	0	results_review_v2/E1_acbf_calibration/E1_gm0p35_none_r0p00_s012/RS-MARL/none/seed_12	0.055636366456747056	1.4	1.4	0.0	0	0	0.0	0.0	0	8.687755393981934	1.2916691244774434	8.329468383453786	9.695045347325504	1.6	-4025.210888671875	127.01065001836902	4.4	0.8944271909999159
E1_gm0p35_none_r0p00_s013	E1_acbf_calibration	1	RS-MARL	none	0.0	13	0.35	static	none	0.0	0.0	0	results_review_v2/E1_acbf_calibration/E1_gm0p35_none_r0p00_s013/RS-MARL/none/seed_13	0.10984540693461894	0.8	4.6	0.0	0	0	0.0	0.0	0	14.35489273071289	1.1061333918694476	5.884442036040127	7.085232436656952	0.0	-4187.282958984375	309.5747910019065	5.4	1.1401754250991378
E1_gm0p35_none_r0p00_s014	E1_acbf_calibration	1	RS-MARL	none	0.0	14	0.35	static	none	0.0	0.0	0	results_review_v2/E1_acbf_calibration/E1_gm0p35_none_r0p00_s014/RS-MARL/none/seed_14	0.0800958126783371	0.6	4.4	0.0	0	0	0.0	0.0	0	14.785950851440429	1.8826230210297334	5.78955439850688	6.9790010107681155	0.8	-4001.310791015625	452.1112881156084	5.8	2.949576240750525
E1_gm0p35_none_r0p00_s015	E1_acbf_calibration	1	RS-MARL	none	0.0	15	0.35	static	none	0.0	0.0	0	results_review_v2/E1_acbf_calibration/E1_gm0p35_none_r0p00_s015/RS-MARL/none/seed_15	0.05839211270213127	0.2	4.0	0.0	0	0	0.0	0.0	0	17.81949520111084	2.4515240824967717	5.597421410493553	7.009895006194711	0.0	-4357.172509765625	383.8187423247813	4.2	1.7888543819998317
E1_gm0p35_none_r0p00_s016	E1_acbf_calibration	1	RS-MARL	none	0.0	16	0.35	static	none	0.0	0.0	0	results_review_v2/E1_acbf_calibration/E1_gm0p35_none_r0p00_s016/RS-MARL/none/seed_16	0.05245386883616447	0.4	10.4	0.0	0	0	0.0	0.0	0	41.729695892333986	2.4862551475794468	4.281954816542566	5.455634463578463	0.0	-7165.4484375	256.6443087356933	10.8	2.16794833886788
E1_gm0p35_none_r0p00_s017	E1_acbf_calibration	1	RS-MARL	none	0.0	17	0.35	static	none	0.0	0.0	0	results_review_v2/E1_acbf_calibration/E1_gm0p35_none_r0p00_s017/RS-MARL/none/seed_17	0.10204619504511356	0.0	17.2	0.0	0	0	0.0	0.0	0	54.420352172851565	4.4964393934274245	5.272176396101713	6.485727778635919	0.0	-8812.92470703125	787.5479809475238	17.2	3.492849839314596
E1_gm0p35_none_r0p00_s018	E1_acbf_calibration	1	RS-MARL	none	0.0	18	0.35	static	none	0.0	0.0	0	results_review_v2/E1_acbf_calibration/E1_gm0p35_none_r0p00_s018/RS-MARL/none/seed_18	0.08610451519489289	0.4	7.8	0.0	0	0	0.0	0.0	0	36.242578125	2.965265708462272	5.62226758338511	6.836229166947305	0.0	-6328.0275390625	671.7412630898798	8.2	1.6431676725154982
E1_gm0p35_none_r0p00_s019	E1_acbf_calibration	1	RS-MARL	none	0.0	19	0.35	static	none	0.0	0.0	0	results_review_v2/E1_acbf_calibration/E1_gm0p35_none_r0p00_s019/RS-MARL/none/seed_19	0.07664421275258064	0.0	9.4	0.0	0	0	0.0	0.0	0	28.770590591430665	2.2482895765672675	5.653638998046517	6.842546397820115	0.2	-5443.9083984375	337.725596293062	9.6	1.816590212458495
E1_gm0p35_adaptive_r0p10_s000	E1_acbf_calibration	1	RS-MARL	adaptive	0.1	0	0.35	static	none	0.0	0.0	0	results_review_v2/E1_acbf_calibration/E1_gm0p35_adaptive_r0p10_s000/RS-MARL/adaptive/ratio_0.10/seed_0	0.10183259844779968	0.2	3.0	0.0	15	0	0.0	0.0	0	11.588249015808106	1.0462037858050128	5.685137235559523	6.954422825947404	0.4	-4561.88134765625	342.5031185323163	3.6	2.3021728866442674
E1_gm0p35_adaptive_r0p10_s001	E1_acbf_calibration	1	RS-MARL	adaptive	0.1	1	0.35	static	none	0.0	0.0	0	results_review_v2/E1_acbf_calibration/E1_gm0p35_adaptive_r0p10_s001/RS-MARL/adaptive/ratio_0.10/seed_1	0.05461445152759552	0.6	3.8	0.0	15	0	0.0	0.0	0	11.379800415039062	1.1697787213637345	5.6152901612222195	6.79999990388751	0.4	-4071.077197265625	380.5057134978032	4.8	1.4832396974191326
E1_gm0p35_adaptive_r0p10_s002	E1_acbf_calibration	1	RS-MARL	adaptive	0.1	2	0.35	static	none	0.0	0.0	0	results_review_v2/E1_acbf_calibration/E1_gm0p35_adaptive_r0p10_s002/RS-MARL/adaptive/ratio_0.10/seed_2	0.17752643674612045	0.0	15.0	0.0	15	0	0.0	0.0	0	39.63627700805664	3.041715828844315	6.499500386416912	7.7402859926223755	0.0	-7306.55078125	860.6764547833078	15.0	4.358898943540674
E1_gm0p35_adaptive_r0p10_s003	E1_acbf_calibration	1	RS-MARL	adaptive	0.1	3	0.35	static	none	0.0	0.0	0	results_review_v2/E1_acbf_calibration/E1_gm0p35_adaptive_r0p10_s003/RS-MARL/adaptive/ratio_0.10/seed_3	0.061421288177371025	0.6	3.6	0.0	15	0	0.0	0.0	0	22.790529632568358	0.7249889340728382	5.601511825807393	6.760391243733466	0.6	-4795.3423828125	335.23590892535935	4.8	2.16794833886788
E1_gm0p35_adaptive_r0p10_s004	E1_acbf_calibration	1	RS-MARL	adaptive	0.1	4	0.35	static	none	0.0	0.0	0	results_review_v2/E1_acbf_calibration/E1_gm0p35_adaptive_r0p10_s004/RS-MARL/adaptive/ratio_0.10/seed_4	0.511211609840393	0.2	14.6	0.0	15	0	0.0	0.0	0	94.70801391601563	6.6167731416251785	10.53801542147994	11.724192625842988	0.0	-11803.3955078125	583.6116163815308	14.8	5.019960159204453
E1_gm0p35_adaptive_r0p10_s005	E1_acbf_calibration	1	RS-MARL	adaptive	0.1	5	0.35	static	none	0.0	0.0	0	results_review_v2/E1_acbf_calibration/E1_gm0p35_adaptive_r0p10_s005/RS-MARL/adaptive/ratio_0.10/seed_5	0.06612121537327767	0.2	8.0	0.0	15	0	0.0	0.0	0	21.254378890991212	0.9800290173128874	5.793125811032951	7.0579977706074715	0.2	-5100.91572265625	532.5048478929594	8.4	3.9749213828703582
E1_gm0p35_adaptive_r0p10_s006	E1_acbf_calibration	1	RS-MARL	adaptive	0.1	6	0.35	static	none	0.0	0.0	0	results_review_v2/E1_acbf_calibration/E1_gm0p35_adaptive_r0p10_s006/RS-MARL/adaptive/ratio_0.10/seed_6	0.048989341408014295	1.4	2.2	0.0	15	0	0.0	0.0	0	10.975726318359374	0.735866596527852	8.217703807167709	9.530373010784388	0.6	-4473.72470703125	387.7219679790156	4.2	0.8366600265340756
E1_gm0p35_adaptive_r0p10_s007	E1_acbf_calibration	1	RS-MARL	adaptive	0.1	7	0.35	static	none	0.0	0.0	0	results_review_v2/E1_acbf_calibration/E1_gm0p35_adaptive_r0p10_s007/RS-MARL/adaptive/ratio_0.10/seed_7	0.056797684729099275	1.0	3.0	0.125	14	0	1.0	0.06666666666666667	1	8.511248779296874	0.48721518478513326	6.295761209912598	7.562690228223801	0.8	-4005.338623046875	217.95558642751087	4.8	1.6431676725154984
E1_gm0p35_adaptive_r0p10_s008	E1_acbf_calibration	1	RS-MARL	adaptive	0.1	8	0.35	static	none	0.0	0.0	0	results_review_v2/E1_acbf_calibration/E1_gm0p35_adaptive_r0p10_s008/RS-MARL/adaptive/ratio_0.10/seed_8	0.04273741841316223	0.4	7.4	0.0	15	0	0.0	0.0	0	20.42014083862305	2.105009258260381	4.740996588952839	5.90743760112673	0.0	-4599.6994140625	426.2239232288936	7.8	2.949576240750525
E1_gm0p35_adaptive_r0p10_s009	E1_acbf_calibration	1	RS-MARL	adaptive	0.1	9	0.35	static	none	0.0	0.0	0	results_review_v2/E1_acbf_calibration/E1_gm0p35_adaptive_r0p10_s009/RS-MARL/adaptive/ratio_0.10/seed_9	0.05637042373418808	0.0	12.6	0.0	15	0	0.0	0.0	0	38.60697250366211	2.6931888482140467	5.617994023486972	6.841632607392967	0.0	-6991.7140625	440.79751398108453	12.6	1.51657508881031
E1_gm0p35_adaptive_r0p10_s010	E1_acbf_calibration	1	RS-MARL	adaptive	0.1	10	0.35	static	none	0.0	0.0	0	results_review_v2/E1_acbf_calibration/E1_gm0p35_adaptive_r0p10_s010/RS-MARL/adaptive/ratio_0.10/seed_10	0.053510994836688044	0.6	7.6	0.0	15	0	0.0	0.0	0	22.274563217163085	1.802566859356264	5.9938756050542	7.270754617638886	0.6	-5595.94541015625	306.74106379933386	8.8	2.0493901531919194
E1_gm0p35_adaptive_r0p10_s011	E1_acbf_calibration	1	RS-MARL	adaptive	0.1	11	0.35	static	none	0.0	0.0	0	results_review_v2/E1_acbf_calibration/E1_gm0p35_adaptive_r0p10_s011/RS-MARL/adaptive/ratio_0.10/seed_11	0.07444349769502878	1.0	8.4	0.0	15	0	0.0	0.0	0	32.50599746704101	1.7318638969020983	6.4757621847093105	7.760536763817072	0.2	-6371.7841796875	326.342584278414	9.6	3.2093613071762426
E1_gm0p35_adaptive_r0p10_s012	E1_acbf_calibration	1	RS-MARL	adaptive	0.1	12	0.35	static	none	0.0	0.0	0	results_review_v2/E1_acbf_calibration/E1_gm0p35_adaptive_r0p10_s012/RS-MARL/adaptive/ratio_0.10/seed_12	0.06026844754815101	0.6	3.6	0.0	15	0	0.0	0.0	0	12.47963924407959	1.2832760753533434	7.503946986980736	8.77401598263532	1.2	-4444.7697265625	319.76029908905184	5.4	2.6076809620810595
E1_gm0p35_adaptive_r0p10_s013	E1_acbf_calibration	1	RS-MARL	adaptive	0.1	13	0.35	static	none	0.0	0.0	0	results_review_v2/E1_acbf_calibration/E1_gm0p35_adaptive_r0p10_s013/RS-MARL/adaptive/ratio_0.10/seed_13	0.09389708787202836	1.6	2.2	0.0	15	0	0.0	0.0	0	11.022870826721192	0.8968519990440068	7.288809027522802	8.411544421687722	1.0	-4140.540673828125	234.72230792593723	4.8	2.588435821108957
E1_gm0p35_adaptive_r0p10_s014	E1_acbf_calibration	1	RS-MARL	adaptive	0.1	14	0.35	static	none	0.0	0.0	0	results_review_v2/E1_acbf_calibration/E1_gm0p35_adaptive_r0p10_s014/RS-MARL/adaptive/ratio_0.10/seed_14	0.08339426778256893	0.2	7.4	0.0	15	0	0.0	0.0	0	13.889112663269042	0.666464610134351	5.301281600259244	6.472794222645462	0.4	-3941.06533203125	379.4823366676018	8.0	3.872983346207417
E1_gm0p35_adaptive_r0p10_s015	E1_acbf_calibration	1	RS-MARL	adaptive	0.1	15	0.35	static	none	0.0	0.0	0	results_review_v2/E1_acbf_calibration/E1_gm0p35_adaptive_r0p10_s015/RS-MARL/adaptive/ratio_0.10/seed_15	0.060668326914310455	0.0	5.4	0.0	15	0	0.0	0.0	0	16.325908279418947	2.1918383437647013	5.636659427545965	6.889962195418775	0.0	-4132.644580078125	297.14955129741384	5.4	3.361547262794322
E1_gm0p35_adaptive_r0p10_s016	E1_acbf_calibration	1	RS-MARL	adaptive	0.1	16	0.35	static	none	0.0	0.0	0	results_review_v2/E1_acbf_calibration/E1_gm0p35_adaptive_r0p10_s016/RS-MARL/adaptive/ratio_0.10/seed_16	0.11290485560894012	0.2	18.8	0.125	14	0	1.0	0.06666666666666667	1	46.863834381103516	2.359993408323658	6.18086620233953	7.3331503896042705	0.0	-8441.7482421875	870.9217088819669	19.0	3.605551275463989
E1_gm0p35_adaptive_r0p10_s017	E1_acbf_calibration	1	RS-MARL	adaptive	0.1	17	0.35	static	none	0.0	0.0	0	results_review_v2/E1_acbf_calibration/E1_gm0p35_adaptive_r0p10_s017/RS-MARL/adaptive/ratio_0.10/seed_17	0.07816771045327187	0.2	18.6	0.0	15	0	0.0	0.0	0	57.30586929321289	4.9252684197351355	4.859426198527217	6.018294603563845	0.0	-9266.5765625	634.4818992124352	18.8	3.03315017762062
E1_gm0p35_adaptive_r0p10_s018	E1_acbf_calibration	1	RS-MARL	adaptive	0.1	18	0.35	static	none	0.0	0.0	0	results_review_v2/E1_acbf_calibration/E1_gm0p35_adaptive_r0p10_s018/RS-MARL/adaptive/ratio_0.10/seed_18	0.05333343492820859	0.4	6.2	0.0	15	0	0.0	0.0	0	27.876607513427736	1.8927012039965796	5.074513214640319	6.24406065326184	0.0	-4974.42333984375	471.60068462172893	6.6	2.8809720581775866
E1_gm0p35_adaptive_r0p10_s019	E1_acbf_calibration	1	RS-MARL	adaptive	0.1	19	0.35	static	none	0.0	0.0	0	results_review_v2/E1_acbf_calibration/E1_gm0p35_adaptive_r0p10_s019/RS-MARL/adaptive/ratio_0.10/seed_19	0.08054888732731343	0.2	9.6	0.0	15	0	0.0	0.0	0	24.431620788574218	1.5660470340679993	6.5196249866858125	7.832118193618953	0.0	-4927.7416015625	273.26690534834523	9.8	1.6431676725154984
E1_gm0p35_adaptive_r0p30_s000	E1_acbf_calibration	1	RS-MARL	adaptive	0.3	0	0.35	static	none	0.0	0.0	0	results_review_v2/E1_acbf_calibration/E1_gm0p35_adaptive_r0p30_s000/RS-MARL/adaptive/ratio_0.30/seed_0	0.0990178257226944	0.2	7.0	0.0	45	0	0.0	0.0	0	23.08641128540039	1.4001004474261576	5.603349185548723	6.7977642407640815	0.2	-5092.7982421875	108.09209792646632	7.4	1.3416407864998738
E1_gm0p35_adaptive_r0p30_s001	E1_acbf_calibration	1	RS-MARL	adaptive	0.3	1	0.35	static	none	0.0	0.0	0	results_review_v2/E1_acbf_calibration/E1_gm0p35_adaptive_r0p30_s001/RS-MARL/adaptive/ratio_0.30/seed_1	0.07391990907490253	0.6	4.8	0.0	45	0	0.0	0.0	0	13.37485866546631	1.5009136174009086	5.66426704172045	6.806034431792796	0.2	-4475.708056640625	423.98753293558366	5.6	1.51657508881031
E1_gm0p35_adaptive_r0p30_s002	E1_acbf_calibration	1	RS-MARL	adaptive	0.3	2	0.35	static	none	0.0	0.0	0	results_review_v2/E1_acbf_calibration/E1_gm0p35_adaptive_r0p30_s002/RS-MARL/adaptive/ratio_0.30/seed_2	0.21668303906917571	0.0	19.6	0.0	45	0	0.0	0.0	0	45.01570816040039	3.815042043161219	6.615987210534513	7.802266627550125	0.0	-8366.4966796875	794.8939067011363	19.6	4.979959839195493
E1_gm0p35_adaptive_r0p30_s003	E1_acbf_calibration	1	RS-MARL	adaptive	0.3	3	0.35	static	none	0.0	0.0	0	results_review_v2/E1_acbf_calibration/E1_gm0p35_adaptive_r0p30_s003/RS-MARL/adaptive/ratio_0.30/seed_3	0.48871779441833496	0.2	19.8	0.0	45	0	0.0	0.0	0	88.6752716064453	4.05385576967064	10.910389153286815	12.149038771167397	0.0	-11600.299609375	910.1106789897107	20.0	4.123105625617661
E1_gm0p35_adaptive_r0p30_s004	E1_acbf_calibration	1	RS-MARL	adaptive	0.3	4	0.35	static	none	0.0	0.0	0	results_review_v2/E1_acbf_calibration/E1_gm0p35_adaptive_r0p30_s004/RS-MARL/adaptive/ratio_0.30/seed_4	0.19551291465759277	0.0	16.8	0.0	45	0	0.0	0.0	0	54.88822021484375	4.292329859522932	7.566411606967449	8.895528153516352	0.0	-8787.90283203125	724.4856138461274	16.8	2.949576240750525
E1_gm0p35_adaptive_r0p30_s005	E1_acbf_calibration	1	RS-MARL	adaptive	0.3	5	0.35	static	none	0.0	0.0	0	results_review_v2/E1_acbf_calibration/E1_gm0p35_adaptive_r0p30_s005/RS-MARL/adaptive/ratio_0.30/seed_5	0.08540828190743924	0.2	9.4	0.0	45	0	0.0	0.0	0	22.539585876464844	2.390469308536096	5.718447407707572	6.967557989992201	0.0	-5265.8439453125	563.5291881303135	9.6	1.51657508881031
E1_gm0p35_adaptive_r0p30_s006	E1_acbf_calibration	1	RS-MARL	adaptive	0.3	6	0.35	static	none	0.0	0.0	0	results_review_v2/E1_acbf_calibration/E1_gm0p35_adaptive_r0p30_s006/RS-MARL/adaptive/ratio_0.30/seed_6	0.04822920821607113	1.0	1.2	0.0851063829787234	43	0	1.0	0.044444444444444446	2	8.768061065673828	0.5216427809149631	7.1070651756599545	8.250423520803452	2.8	-4962.56728515625	405.55966285401587	5.0	2.7386127875258306
E1_gm0p35_adaptive_r0p30_s007	E1_acbf_calibration	1	RS-MARL	adaptive	0.3	7	0.35	static	none	0.0	0.0	0	results_review_v2/E1_acbf_calibration/E1_gm0p35_adaptive_r0p30_s007/RS-MARL/adaptive/ratio_0.30/seed_7	0.052508588135242465	0.6	4.0	0.0	45	0	0.0	0.0	0	16.799365997314453	0.8704414816895029	6.56142218504101	7.813853560946882	0.4	-4079.305517578125	136.66554206239573	5.0	2.9154759474226504
E1_gm0p35_adaptive_r0p30_s008	E1_acbf_calibration	1	RS-MARL	adaptive	0.3	8	0.35	static	none	0.0	0.0	0	results_review_v2/E1_acbf_calibration/E1_gm0p35_adaptive_r0p30_s008/RS-MARL/adaptive/ratio_0.30/seed_8	0.04190547801554203	0.2	8.8	0.0	45	0	0.0	0.0	0	21.17179756164551	1.1047185476213173	5.1494390005245805	6.361330370418727	0.0	-5031.05146484375	402.75756294260964	9.0	3.082207001484488
E1_gm0p35_adaptive_r0p30_s009	E1_acbf_calibration	1	RS-MARL	adaptive	0.3	9	0.35	static	none	0.0	0.0	0	results_review_v2/E1_acbf_calibration/E1_gm0p35_adaptive_r0p30_s009/RS-MARL/adaptive/ratio_0.30/seed_9	0.05532910451292992	0.2	13.6	0.0	45	0	0.0	0.0	0	43.41157913208008	3.2703053599966965	5.066617205739021	6.23923079110682	0.0	-7099.98017578125	497.60362657899265	13.8	2.7748873851023217
E1_gm0p35_adaptive_r0p30_s010	E1_acbf_calibration	1	RS-MARL	adaptive	0.3	10	0.35	static	none	0.0	0.0	0	results_review_v2/E1_acbf_calibration/E1_gm0p35_adaptive_r0p30_s010/RS-MARL/adaptive/ratio_0.30/seed_10	0.04635202400386333	0.8	3.2	0.04347826086956522	44	0	1.0	0.022222222222222223	1	14.852230453491211	1.3287308493809675	6.089931400492787	7.271924405358732	0.8	-4517.55126953125	363.24521798017213	4.8	2.949576240750525
E1_gm0p35_adaptive_r0p30_s011	E1_acbf_calibration	1	RS-MARL	adaptive	0.3	11	0.35	static	none	0.0	0.0	0	results_review_v2/E1_acbf_calibration/E1_gm0p35_adaptive_r0p30_s011/RS-MARL/adaptive/ratio_0.30/seed_11	0.08717766739428043	1.4	2.6	0.0	45	0	0.0	0.0	0	9.79158420562744	0.2516803504265142	7.520347647368908	8.704174030572176	1.2	-4165.729736328125	387.7374687438034	5.2	2.863564212655271
E1_gm0p35_adaptive_r0p30_s012	E1_acbf_calibration	1	RS-MARL	adaptive	0.3	12	0.35	static	none	0.0	0.0	0	results_review_v2/E1_acbf_calibration/E1_gm0p35_adaptive_r0p30_s012/RS-MARL/adaptive/ratio_0.30/seed_12	0.0838365875184536	1.0	3.2	0.0	45	0	0.0	0.0	0	10.535758018493652	1.3117422522754694	6.341098202392459	7.482343586161733	0.4	-3956.144677734375	522.0730290766751	4.6	2.073644135332772
E1_gm0p35_adaptive_r0p30_s013	E1_acbf_calibration	1	RS-MARL	adaptive	0.3	13	0.35	static	none	0.0	0.0	0	results_review_v2/E1_acbf_calibration/E1_gm0p35_adaptive_r0p30_s013/RS-MARL/adaptive/ratio_0.30/seed_13	0.09165105186402797	0.2	7.2	0.0	45	0	0.0	0.0	0	19.768605422973632	2.0684045592017832	5.710475775413215	6.8784273928031325	0.0	-4582.38037109375	417.0151987284808	7.4	2.701851217221259
E1_gm0p35_adaptive_r0p30_s014	E1_acbf_calibration	1	RS-MARL	adaptive	0.3	14	0.35	static	none	0.0	0.0	0	results_review_v2/E1_acbf_calibration/E1_gm0p35_adaptive_r0p30_s014/RS-MARL/adaptive/ratio_0.30/seed_14	0.12500189542770385	0.4	3.8	0.04347826086956522	44	0	1.0	0.022222222222222223	1	8.994603729248047	0.21109959638231543	6.983057991601527	8.224074402824044	0.4	-3820.841162109375	118.15144604991308	4.6	2.1908902300206643
E1_gm0p35_adaptive_r0p30_s015	E1_acbf_calibration	1	RS-MARL	adaptive	0.3	15	0.35	static	none	0.0	0.0	0	results_review_v2/E1_acbf_calibration/E1_gm0p35_adaptive_r0p30_s015/RS-MARL/adaptive/ratio_0.30/seed_15	0.05653287395834923	1.0	3.0	0.0	45	0	0.0	0.0	0	16.287522888183595	0.3830253209107461	7.014309824444354	8.311703824438155	0.8	-4541.600439453125	473.3029432985297	4.8	2.280350850198276
E1_gm0p35_adaptive_r0p30_s016	E1_acbf_calibration	1	RS-MARL	adaptive	0.3	16	0.35	static	none	0.0	0.0	0	results_review_v2/E1_acbf_calibration/E1_gm0p35_adaptive_r0p30_s016/RS-MARL/adaptive/ratio_0.30/seed_16	0.07128996029496193	0.4	5.6	0.0	45	0	0.0	0.0	0	25.85727195739746	1.6654976027159687	5.226410808973014	6.4123381627723575	0.4	-5360.72255859375	520.8987498372375	6.4	2.701851217221259
E1_gm0p35_adaptive_r0p30_s017	E1_acbf_calibration	1	RS-MARL	adaptive	0.3	17	0.35	static	none	0.0	0.0	0	results_review_v2/E1_acbf_calibration/E1_gm0p35_adaptive_r0p30_s017/RS-MARL/adaptive/ratio_0.30/seed_17	0.08896762281656265	0.4	14.8	0.0	45	0	0.0	0.0	0	48.87443542480469	3.4427316430581474	5.6519889971241355	6.835971958935261	0.0	-7895.61015625	418.79973035537154	15.2	1.3038404810405297
E1_gm0p35_adaptive_r0p30_s018	E1_acbf_calibration	1	RS-MARL	adaptive	0.3	18	0.35	static	none	0.0	0.0	0	results_review_v2/E1_acbf_calibration/E1_gm0p35_adaptive_r0p30_s018/RS-MARL/adaptive/ratio_0.30/seed_18	0.06977497339248658	0.2	14.6	0.0	45	0	0.0	0.0	0	41.636766052246095	1.9447096587440533	5.298052215948701	6.51673199608922	0.0	-7467.7236328125	677.0311379613725	14.8	3.8987177379235853
E1_gm0p35_adaptive_r0p30_s019	E1_acbf_calibration	1	RS-MARL	adaptive	0.3	19	0.35	static	none	0.0	0.0	0	results_review_v2/E1_acbf_calibration/E1_gm0p35_adaptive_r0p30_s019/RS-MARL/adaptive/ratio_0.30/seed_19	0.07262552194297314	0.4	15.8	0.0	45	0	0.0	0.0	0	31.133246994018556	2.0485393619375696	6.687547778710723	7.985542993992567	0.0	-6115.560546875	439.4457078688572	16.2	3.96232255123179
E1_gm0p35_collusive_r0p10_s000	E1_acbf_calibration	1	RS-MARL	collusive	0.1	0	0.35	static	none	0.0	0.0	0	results_review_v2/E1_acbf_calibration/E1_gm0p35_collusive_r0p10_s000/RS-MARL/collusive/ratio_0.10/seed_0	0.10941009670495987	0.6	2.6	1.0	0	0	1.0	1.0	15	14.093409729003906	1.153885429497828	6.539319013245404	7.83075662329793	0.2	-4338.274853515625	400.09488537475414	3.4	1.9493588689617927
E1_gm0p35_collusive_r0p10_s001	E1_acbf_calibration	1	RS-MARL	collusive	0.1	1	0.35	static	none	0.0	0.0	0	results_review_v2/E1_acbf_calibration/E1_gm0p35_collusive_r0p10_s001/RS-MARL/collusive/ratio_0.10/seed_1	0.059971011430025103	0.8	4.8	1.0	0	0	1.0	1.0	15	13.960609245300294	1.5247190970799611	5.2482086000964046	6.478447001427412	0.2	-4512.579345703125	292.80930459712533	5.8	2.16794833886788
E1_gm0p35_collusive_r0p10_s002	E1_acbf_calibration	1	RS-MARL	collusive	0.1	2	0.35	static	none	0.0	0.0	0	results_review_v2/E1_acbf_calibration/E1_gm0p35_collusive_r0p10_s002/RS-MARL/collusive/ratio_0.10/seed_2	0.20025587528944017	0.0	17.0	1.0	0	0	1.0	1.0	15	42.398789978027345	3.0276300053329255	7.409699633717537	8.81166027393192	0.0	-7792.67880859375	606.4140478345306	17.0	4.636809247747852
E1_gm0p35_collusive_r0p10_s003	E1_acbf_calibration	1	RS-MARL	collusive	0.1	3	0.35	static	none	0.0	0.0	0	results_review_v2/E1_acbf_calibration/E1_gm0p35_collusive_r0p10_s003/RS-MARL/collusive/ratio_0.10/seed_3	0.06605954002588987	0.2	3.2	1.0	0	0	1.0	1.0	15	16.125490570068358	1.1229684626086125	5.650755390524864	6.882437411695719	0.4	-4131.7724609375	258.7942675467395	3.8	1.0954451150103321
E1_gm0p35_collusive_r0p10_s004	E1_acbf_calibration	1	RS-MARL	collusive	0.1	4	0.35	static	none	0.0	0.0	0	results_review_v2/E1_acbf_calibration/E1_gm0p35_collusive_r0p10_s004/RS-MARL/collusive/ratio_0.10/seed_4	0.15459358394145967	0.4	12.2	1.0	0	0	1.0	1.0	15	28.55079460144043	1.8064578923965584	7.259817770682275	8.471371955238283	0.0	-5649.8462890625	620.7537568499861	12.6	4.159326868617084
E1_gm0p35_collusive_r0p10_s005	E1_acbf_calibration	1	RS-MARL	collusive	0.1	5	0.35	static	none	0.0	0.0	0	results_review_v2/E1_acbf_calibration/E1_gm0p35_collusive_r0p10_s005/RS-MARL/collusive/ratio_0.10/seed_5	0.0657140288501978	0.4	13.0	1.0	0	0	1.0	1.0	15	23.385596084594727	1.957369706783262	5.710137984715402	6.933492003008723	0.2	-5328.27529296875	504.13107647242725	13.6	2.701851217221259
E1_gm0p35_collusive_r0p10_s006	E1_acbf_calibration	1	RS-MARL	collusive	0.1	6	0.35	static	none	0.0	0.0	0	results_review_v2/E1_acbf_calibration/E1_gm0p35_collusive_r0p10_s006/RS-MARL/collusive/ratio_0.10/seed_6	0.06897789239883423	0.8	3.8	1.0	0	0	1.0	1.0	15	12.003486633300781	0.919704876331314	6.165707600302994	7.328106765635312	1.2	-4856.95576171875	551.8218670703171	5.8	2.0493901531919194
E1_gm0p35_collusive_r0p10_s007	E1_acbf_calibration	1	RS-MARL	collusive	0.1	7	0.35	static	none	0.0	0.0	0	results_review_v2/E1_acbf_calibration/E1_gm0p35_collusive_r0p10_s007/RS-MARL/collusive/ratio_0.10/seed_7	0.05081577487289905	0.8	6.6	1.0	0	0	1.0	1.0	15	22.656000900268555	2.0795941058423035	5.880960007198155	7.010170817375183	0.0	-4740.11181640625	369.53928089359187	7.4	2.073644135332772
E1_gm0p35_collusive_r0p10_s008	E1_acbf_calibration	1	RS-MARL	collusive	0.1	8	0.35	static	none	0.0	0.0	0	results_review_v2/E1_acbf_calibration/E1_gm0p35_collusive_r0p10_s008/RS-MARL/collusive/ratio_0.10/seed_8	0.06905443146824837	0.6	4.8	1.0	0	0	1.0	1.0	15	20.525576782226562	3.0458948426687633	5.384162184782326	6.530380784533918	0.4	-4359.27197265625	407.477295127943	5.8	2.280350850198276
E1_gm0p35_collusive_r0p10_s009	E1_acbf_calibration	1	RS-MARL	collusive	0.1	9	0.35	static	none	0.0	0.0	0	results_review_v2/E1_acbf_calibration/E1_gm0p35_collusive_r0p10_s009/RS-MARL/collusive/ratio_0.10/seed_9	0.06473520174622535	0.2	10.0	1.0	0	0	1.0	1.0	15	30.736437225341795	2.3033704663513443	5.612145224586129	6.795035186223686	1.0	-6163.11181640625	154.9167164327002	11.2	4.43846820423443
E1_gm0p35_collusive_r0p10_s010	E1_acbf_calibration	1	RS-MARL	collusive	0.1	10	0.35	static	none	0.0	0.0	0	results_review_v2/E1_acbf_calibration/E1_gm0p35_collusive_r0p10_s010/RS-MARL/collusive/ratio_0.10/seed_10	0.06623630039393902	0.2	11.6	1.0	0	0	1.0	1.0	15	39.45399017333985	2.3974758259890376	5.996145657263696	7.2083806386217475	0.0	-6694.14873046875	656.4101127852823	11.8	3.271085446759225
E1_gm0p35_collusive_r0p10_s011	E1_acbf_calibration	1	RS-MARL	collusive	0.1	11	0.35	static	none	0.0	0.0	0	results_review_v2/E1_acbf_calibration/E1_gm0p35_collusive_r0p10_s011/RS-MARL/collusive/ratio_0.10/seed_11	0.07196230590343475	0.4	8.2	1.0	0	0	1.0	1.0	15	22.262511825561525	1.600039943780042	5.486921593546867	6.638044537976384	0.0	-5235.128515625	411.35481201520525	8.6	3.5777087639996634
E1_gm0p35_collusive_r0p10_s012	E1_acbf_calibration	1	RS-MARL	collusive	0.1	12	0.35	static	none	0.0	0.0	0	results_review_v2/E1_acbf_calibration/E1_gm0p35_collusive_r0p10_s012/RS-MARL/collusive/ratio_0.10/seed_12	0.0793728105723858	1.0	2.6	1.0	0	0	1.0	1.0	15	8.663453769683837	0.7541239680452956	7.182147819548845	8.339104242622852	0.8	-4594.149755859375	659.0468145376379	4.4	2.073644135332772
E1_gm0p35_collusive_r0p10_s013	E1_acbf_calibration	1	RS-MARL	collusive	0.1	13	0.35	static	none	0.0	0.0	0	results_review_v2/E1_acbf_calibration/E1_gm0p35_collusive_r0p10_s013/RS-MARL/collusive/ratio_0.10/seed_13	0.09078626967966556	0.4	4.6	1.0	0	0	1.0	1.0	15	21.4661808013916	2.187992502631248	6.271378183737397	7.523917546495795	0.4	-4960.1302734375	387.5576082632658	5.4	2.8809720581775866
E1_gm0p35_collusive_r0p10_s014	E1_acbf_calibration	1	RS-MARL	collusive	0.1	14	0.35	static	none	0.0	0.0	0	results_review_v2/E1_acbf_calibration/E1_gm0p35_collusive_r0p10_s014/RS-MARL/collusive/ratio_0.10/seed_14	0.11461130902171135	0.6	2.4	1.0	0	0	1.0	1.0	15	6.545960235595703	0.407448032069808	6.784262997098267	8.014070428907871	0.8	-3952.850927734375	264.18628767273253	3.8	1.9235384061671346
E1_gm0p35_collusive_r0p10_s015	E1_acbf_calibration	1	RS-MARL	collusive	0.1	15	0.35	static	none	0.0	0.0	0	results_review_v2/E1_acbf_calibration/E1_gm0p35_collusive_r0p10_s015/RS-MARL/collusive/ratio_0.10/seed_15	1.0529750347137452	0.2	19.6	0.6	0	20	0.42857142857142855	1.0	15	107.05987243652343	5.979166349463003	14.11381121724844	15.307079418562353	0.0	-13307.02265625	499.584123494677	19.8	2.7748873851023212
E1_gm0p35_collusive_r0p10_s016	E1_acbf_calibration	1	RS-MARL	collusive	0.1	16	0.35	static	none	0.0	0.0	0	results_review_v2/E1_acbf_calibration/E1_gm0p35_collusive_r0p10_s016/RS-MARL/collusive/ratio_0.10/seed_16	0.06648677699267865	0.0	10.8	1.0	0	0	1.0	1.0	15	26.337679290771483	1.7320227354227777	5.754883564077318	7.082994352094829	0.4	-5874.9337890625	377.19221768871427	11.2	4.266145801540309
E1_gm0p35_collusive_r0p10_s017	E1_acbf_calibration	1	RS-MARL	collusive	0.1	17	0.35	static	none	0.0	0.0	0	results_review_v2/E1_acbf_calibration/E1_gm0p35_collusive_r0p10_s017/RS-MARL/collusive/ratio_0.10/seed_17	0.08516051061451435	0.2	17.8	1.0	0	0	1.0	1.0	15	44.10946197509766	3.1574727686068496	5.829744390211999	7.032160391099751	0.0	-7722.67255859375	165.739456255164	18.0	1.4142135623730951
E1_gm0p35_collusive_r0p10_s018	E1_acbf_calibration	1	RS-MARL	collusive	0.1	18	0.35	static	none	0.0	0.0	0	results_review_v2/E1_acbf_calibration/E1_gm0p35_collusive_r0p10_s018/RS-MARL/collusive/ratio_0.10/seed_18	0.05800759345293045	0.2	12.8	1.0	0	0	1.0	1.0	15	36.92696304321289	2.67403030193122	5.007720831781626	6.204199651256204	0.0	-6535.1841796875	677.4035342060732	13.0	2.7386127875258306
E1_gm0p35_collusive_r0p10_s019	E1_acbf_calibration	1	RS-MARL	collusive	0.1	19	0.35	static	none	0.0	0.0	0	results_review_v2/E1_acbf_calibration/E1_gm0p35_collusive_r0p10_s019/RS-MARL/collusive/ratio_0.10/seed_19	0.08645664229989052	0.4	4.0	1.0	0	0	1.0	1.0	15	17.663440322875978	0.8242366705606756	5.872640595771372	7.078052568249404	0.4	-4219.299072265625	409.809333744896	4.8	1.3038404810405297
E1_gm0p35_collusive_r0p30_s000	E1_acbf_calibration	1	RS-MARL	collusive	0.3	0	0.35	static	none	0.0	0.0	0	results_review_v2/E1_acbf_calibration/E1_gm0p35_collusive_r0p30_s000/RS-MARL/collusive/ratio_0.30/seed_0	0.09943782687187194	0.0	7.4	1.0	0	0	1.0	1.0	45	24.435074234008788	1.4909969739735238	5.746441800147295	6.927407416515052	0.4	-5138.484765625	276.5143691545762	7.8	1.6431676725154984
E1_gm0p35_collusive_r0p30_s001	E1_acbf_calibration	1	RS-MARL	collusive	0.3	1	0.35	static	none	0.0	0.0	0	results_review_v2/E1_acbf_calibration/E1_gm0p35_collusive_r0p30_s001/RS-MARL/collusive/ratio_0.30/seed_1	0.06910177189856767	0.8	3.6	1.0	0	0	1.0	1.0	45	13.527929306030273	0.9814507852042349	5.899379798211157	7.049915171228349	0.2	-4268.10625	321.53595005230443	4.6	1.9493588689617927
E1_gm0p35_collusive_r0p30_s002	E1_acbf_calibration	1	RS-MARL	collusive	0.3	2	0.35	static	none	0.0	0.0	0	results_review_v2/E1_acbf_calibration/E1_gm0p35_collusive_r0p30_s002/RS-MARL/collusive/ratio_0.30/seed_2	0.10128323957324029	0.2	10.0	0.9887640449438202	1	0	1.0	0.9777777777777777	44	18.112868118286134	2.059538902229187	7.968540978617966	9.19255802873522	0.4	-5038.32890625	298.15173755534	10.6	2.073644135332772
E1_gm0p35_collusive_r0p30_s003	E1_acbf_calibration	1	RS-MARL	collusive	0.3	3	0.35	static	none	0.0	0.0	0	results_review_v2/E1_acbf_calibration/E1_gm0p35_collusive_r0p30_s003/RS-MARL/collusive/ratio_0.30/seed_3	0.066578908264637	0.2	4.0	1.0	0	0	1.0	1.0	45	22.778781509399415	1.0780590006588224	5.41899180971086	6.588081433437765	0.4	-4721.3787109375	537.1228962688605	4.6	2.4083189157584592
E1_gm0p35_collusive_r0p30_s004	E1_acbf_calibration	1	RS-MARL	collusive	0.3	4	0.35	static	none	0.0	0.0	0	results_review_v2/E1_acbf_calibration/E1_gm0p35_collusive_r0p30_s004/RS-MARL/collusive/ratio_0.30/seed_4	0.16141242086887359	0.8	4.4	1.0	0	0	1.0	1.0	45	10.096726417541504	0.7988090816557125	8.255003788508475	9.406890417449176	1.4	-4430.3005859375	355.85179945026596	6.6	2.5099800796022267
E1_gm0p35_collusive_r0p30_s005	E1_acbf_calibration	1	RS-MARL	collusive	0.3	5	0.35	static	none	0.0	0.0	0	results_review_v2/E1_acbf_calibration/E1_gm0p35_collusive_r0p30_s005/RS-MARL/collusive/ratio_0.30/seed_5	0.07729377821087838	0.6	10.2	1.0	0	0	1.0	1.0	45	23.136388778686523	1.3471310929347176	5.381939001381397	6.524260365404189	0.0	-5616.86875	666.5902512558011	10.8	3.7013511046643495
E1_gm0p35_collusive_r0p30_s006	E1_acbf_calibration	1	RS-MARL	collusive	0.3	6	0.35	static	none	0.0	0.0	0	results_review_v2/E1_acbf_calibration/E1_gm0p35_collusive_r0p30_s006/RS-MARL/collusive/ratio_0.30/seed_6	0.08936312682926655	3.2	1.2	0.9655172413793104	3	0	1.0	0.9333333333333333	42	9.34498233795166	0.5316587967737609	9.105460625141859	10.233355057425797	1.4	-5262.0162109375	593.1352627115967	5.8	1.4832396974191326
E1_gm0p35_collusive_r0p30_s007	E1_acbf_calibration	1	RS-MARL	collusive	0.3	7	0.35	static	none	0.0	0.0	0	results_review_v2/E1_acbf_calibration/E1_gm0p35_collusive_r0p30_s007/RS-MARL/collusive/ratio_0.30/seed_7	0.04498857334256172	0.6	3.4	1.0	0	0	1.0	1.0	45	21.22695655822754	1.7570154173782682	5.989869590848684	7.175366370938718	0.2	-4683.74697265625	380.67638794212	4.2	1.6431676725154984
E1_gm0p35_collusive_r0p30_s008	E1_acbf_calibration	1	RS-MARL	collusive	0.3	8	0.35	static	none	0.0	0.0	0	results_review_v2/E1_acbf_calibration/E1_gm0p35_collusive_r0p30_s008/RS-MARL/collusive/ratio_0.30/seed_8	0.03732401691377163	1.6	3.6	1.0	0	0	1.0	1.0	45	17.63573169708252	1.3615223987684424	5.766113824211061	7.023303839378059	0.0	-4240.024755859375	237.59705846518293	5.2	2.280350850198276
E1_gm0p35_collusive_r0p30_s009	E1_acbf_calibration	1	RS-MARL	collusive	0.3	9	0.35	static	none	0.0	0.0	0	results_review_v2/E1_acbf_calibration/E1_gm0p35_collusive_r0p30_s009/RS-MARL/collusive/ratio_0.30/seed_9	0.04495699219405651	0.6	4.4	0.9887640449438202	1	0	1.0	0.9777777777777777	44	17.539579391479492	1.130717492092959	6.98680377099663	8.181838993914425	2.2	-4910.79111328125	402.1932293722273	7.2	3.1144823004794873
E1_gm0p35_collusive_r0p30_s010	E1_acbf_calibration	1	RS-MARL	collusive	0.3	10	0.35	static	none	0.0	0.0	0	results_review_v2/E1_acbf_calibration/E1_gm0p35_collusive_r0p30_s010/RS-MARL/collusive/ratio_0.30/seed_10	0.0507263470441103	0.4	6.2	0.9887640449438202	1	0	1.0	0.9777777777777777	44	18.572385406494142	0.8335456616799651	6.4259473932906985	7.63774081133306	0.0	-4976.79912109375	517.4481253519186	6.6	3.361547262794322
E1_gm0p35_collusive_r0p30_s011	E1_acbf_calibration	1	RS-MARL	collusive	0.3	11	0.35	static	none	0.0	0.0	0	results_review_v2/E1_acbf_calibration/E1_gm0p35_collusive_r0p30_s011/RS-MARL/collusive/ratio_0.30/seed_11	0.0954418683424592	0.2	9.4	1.0	0	0	1.0	1.0	45	42.54365615844726	1.7686497978477942	5.712818028405309	6.876454618759453	0.0	-6648.35498046875	559.791782955874	9.6	2.3021728866442674
E1_gm0p35_collusive_r0p30_s012	E1_acbf_calibration	1	RS-MARL	collusive	0.3	12	0.35	static	none	0.0	0.0	0	results_review_v2/E1_acbf_calibration/E1_gm0p35_collusive_r0p30_s012/RS-MARL/collusive/ratio_0.30/seed_12	0.09934858381748199	1.8	2.4	1.0	0	0	1.0	1.0	45	10.733352088928223	1.3283473927067437	8.415256789885461	9.660959150642157	0.4	-4700.18193359375	328.4518654442154	4.6	1.3416407864998738
E1_gm0p35_collusive_r0p30_s013	E1_acbf_calibration	1	RS-MARL	collusive	0.3	13	0.35	static	none	0.0	0.0	0	results_review_v2/E1_acbf_calibration/E1_gm0p35_collusive_r0p30_s013/RS-MARL/collusive/ratio_0.30/seed_13	0.0941212758421898	0.8	3.6	1.0	0	0	1.0	1.0	45	14.715268898010255	1.0254597985990839	6.69014563318342	7.859172043390572	0.6	-4415.04990234375	176.50632180409377	5.0	1.4142135623730951
E1_gm0p35_collusive_r0p30_s014	E1_acbf_calibration	1	RS-MARL	collusive	0.3	14	0.35	static	none	0.0	0.0	0	results_review_v2/E1_acbf_calibration/E1_gm0p35_collusive_r0p30_s014/RS-MARL/collusive/ratio_0.30/seed_14	0.10710473954677582	1.6	3.2	0.9411764705882353	5	0	1.0	0.8888888888888888	40	6.6494475364685055	0.32801950592150514	9.039683593437076	10.366906109265983	1.8	-3951.005908203125	329.46494995682093	6.6	2.5099800796022267
E1_gm0p35_collusive_r0p30_s015	E1_acbf_calibration	1	RS-MARL	collusive	0.3	15	0.35	static	none	0.0	0.0	0	results_review_v2/E1_acbf_calibration/E1_gm0p35_collusive_r0p30_s015/RS-MARL/collusive/ratio_0.30/seed_15	0.06186993569135666	0.6	3.8	0.9887640449438202	1	0	1.0	0.9777777777777777	44	15.373945236206055	0.8313773009733091	5.978008033707738	7.215855456888676	0.0	-4258.85712890625	221.27015490719887	4.4	2.8809720581775866
E1_gm0p35_collusive_r0p30_s016	E1_acbf_calibration	1	RS-MARL	collusive	0.3	16	0.35	static	none	0.0	0.0	0	results_review_v2/E1_acbf_calibration/E1_gm0p35_collusive_r0p30_s016/RS-MARL/collusive/ratio_0.30/seed_16	0.059140709415078166	0.6	5.4	0.9887640449438202	1	0	1.0	0.9777777777777777	44	23.84638442993164	2.5815711718092498	5.439519579522312	6.6271982388570905	0.4	-5347.9076171875	558.6716078402617	6.4	1.816590212458495
E1_gm0p35_collusive_r0p30_s017	E1_acbf_calibration	1	RS-MARL	collusive	0.3	17	0.35	static	none	0.0	0.0	0	results_review_v2/E1_acbf_calibration/E1_gm0p35_collusive_r0p30_s017/RS-MARL/collusive/ratio_0.30/seed_17	0.06370190419256687	0.4	1.0	1.0	0	0	1.0	1.0	45	15.893410873413085	0.8164759038057149	6.467105192132294	7.728058402426541	1.0	-4912.51640625	486.4182172522497	2.4	1.140175425099138
E1_gm0p35_collusive_r0p30_s018	E1_acbf_calibration	1	RS-MARL	collusive	0.3	18	0.35	static	none	0.0	0.0	0	results_review_v2/E1_acbf_calibration/E1_gm0p35_collusive_r0p30_s018/RS-MARL/collusive/ratio_0.30/seed_18	0.09486013725399971	0.0	14.6	1.0	0	0	1.0	1.0	45	51.30452117919922	3.438222508542992	5.6380718015134335	6.794910994358361	0.0	-7805.96552734375	462.9092328607131	14.6	3.361547262794322
E1_gm0p35_collusive_r0p30_s019	E1_acbf_calibration	1	RS-MARL	collusive	0.3	19	0.35	static	none	0.0	0.0	0	results_review_v2/E1_acbf_calibration/E1_gm0p35_collusive_r0p30_s019/RS-MARL/collusive/ratio_0.30/seed_19	0.07575465999543667	0.4	12.6	1.0	0	0	1.0	1.0	45	29.261891555786132	1.6572805084401834	5.712800403125584	7.033555768430233	0.2	-5766.03447265625	365.3497954273917	13.2	6.058052492344383
E1_gm0p35_sign_flip_r0p10_s000	E1_acbf_calibration	1	RS-MARL	sign_flip	0.1	0	0.35	static	none	0.0	0.0	0	results_review_v2/E1_acbf_calibration/E1_gm0p35_sign_flip_r0p10_s000/RS-MARL/sign_flip/ratio_0.10/seed_0	0.09766955524682999	0.4	4.8	0.0	15	0	0.0	0.0	0	22.72818832397461	1.0570394051119776	5.689997971057892	6.860469793900847	0.4	-4866.0013671875	197.21857381706124	5.6	0.8944271909999159
E1_gm0p35_sign_flip_r0p10_s001	E1_acbf_calibration	1	RS-MARL	sign_flip	0.1	1	0.35	static	none	0.0	0.0	0	results_review_v2/E1_acbf_calibration/E1_gm0p35_sign_flip_r0p10_s001/RS-MARL/sign_flip/ratio_0.10/seed_1	0.05064365491271019	1.4	2.0	0.0	15	0	0.0	0.0	0	8.70440845489502	0.9442170372759684	6.0676886001601815	7.277755020186305	0.0	-4161.00263671875	563.7809120328183	3.4	2.302172886644268
E1_gm0p35_sign_flip_r0p10_s002	E1_acbf_calibration	1	RS-MARL	sign_flip	0.1	2	0.35	static	none	0.0	0.0	0	results_review_v2/E1_acbf_calibration/E1_gm0p35_sign_flip_r0p10_s002/RS-MARL/sign_flip/ratio_0.10/seed_2	0.19485384821891785	0.0	17.6	0.0	15	0	0.0	0.0	0	39.63350067138672	3.2835349836023076	6.847974983975291	8.035803609527647	0.0	-7472.4849609375	825.4477615934179	17.6	6.107372593840989
E1_gm0p35_sign_flip_r0p10_s003	E1_acbf_calibration	1	RS-MARL	sign_flip	0.1	3	0.35	static	none	0.0	0.0	0	results_review_v2/E1_acbf_calibration/E1_gm0p35_sign_flip_r0p10_s003/RS-MARL/sign_flip/ratio_0.10/seed_3	0.07133747711777687	0.2	4.4	0.0	15	0	0.0	0.0	0	25.715695190429688	1.2249150828337438	5.7550915982574224	6.955199968069792	0.2	-4804.80478515625	212.55723358181794	4.8	1.6431676725154984
E1_gm0p35_sign_flip_r0p10_s004	E1_acbf_calibration	1	RS-MARL	sign_flip	0.1	4	0.35	static	none	0.0	0.0	0	results_review_v2/E1_acbf_calibration/E1_gm0p35_sign_flip_r0p10_s004/RS-MARL/sign_flip/ratio_0.10/seed_4	0.1708897277712822	0.2	16.0	0.0	15	0	0.0	0.0	0	24.517294311523436	2.1660501836622843	7.080706371925771	8.238887577317655	0.0	-5589.91396484375	351.4684437396422	16.2	2.3874672772626644
E1_gm0p35_sign_flip_r0p10_s005	E1_acbf_calibration	1	RS-MARL	sign_flip	0.1	5	0.35	static	none	0.0	0.0	0	results_review_v2/E1_acbf_calibration/E1_gm0p35_sign_flip_r0p10_s005/RS-MARL/sign_flip/ratio_0.10/seed_5	0.07539337538182736	0.2	13.6	0.0	15	0	0.0	0.0	0	28.04125633239746	2.999867010724101	5.166773614473641	6.30842805840075	0.6	-6108.1943359375	692.1127043824295	14.4	2.5099800796022267
E1_gm0p35_sign_flip_r0p10_s006	E1_acbf_calibration	1	RS-MARL	sign_flip	0.1	6	0.35	static	none	0.0	0.0	0	results_review_v2/E1_acbf_calibration/E1_gm0p35_sign_flip_r0p10_s006/RS-MARL/sign_flip/ratio_0.10/seed_6	0.03621483966708183	1.6	2.0	0.0	15	0	0.0	0.0	0	10.95910930633545	0.5139984737356516	6.768283620476723	7.971549057401717	1.2	-4902.54619140625	612.1023675693577	4.8	2.16794833886788
E1_gm0p35_sign_flip_r0p10_s007	E1_acbf_calibration	1	RS-MARL	sign_flip	0.1	7	0.35	static	none	0.0	0.0	0	results_review_v2/E1_acbf_calibration/E1_gm0p35_sign_flip_r0p10_s007/RS-MARL/sign_flip/ratio_0.10/seed_7	0.06437900438904762	0.6	6.6	0.0	15	0	0.0	0.0	0	30.865314483642578	1.843280368996366	5.652537615969777	6.821197411045432	0.0	-5277.73212890625	246.38748452413597	7.2	2.280350850198276
E1_gm0p35_sign_flip_r0p10_s008	E1_acbf_calibration	1	RS-MARL	sign_flip	0.1	8	0.35	static	none	0.0	0.0	0	results_review_v2/E1_acbf_calibration/E1_gm0p35_sign_flip_r0p10_s008/RS-MARL/sign_flip/ratio_0.10/seed_8	0.04433096759021282	0.4	2.8	0.0	15	0	0.0	0.0	0	16.780004692077636	2.4561867817066094	4.809175571426749	5.976166413165629	0.2	-4486.3458984375	409.4275525872263	3.4	1.9493588689617927
E1_gm0p35_sign_flip_r0p10_s009	E1_acbf_calibration	1	RS-MARL	sign_flip	0.1	9	0.35	static	none	0.0	0.0	0	results_review_v2/E1_acbf_calibration/E1_gm0p35_sign_flip_r0p10_s009/RS-MARL/sign_flip/ratio_0.10/seed_9	0.0673880085349083	1.8	1.8	0.0	15	0	0.0	0.0	0	6.606577014923095	0.20896249891976754	7.587219984270632	8.846233994700015	0.8	-4223.90146484375	467.4110352346715	4.4	2.5099800796022267
E1_gm0p35_sign_flip_r0p10_s010	E1_acbf_calibration	1	RS-MARL	sign_flip	0.1	10	0.35	static	none	0.0	0.0	0	results_review_v2/E1_acbf_calibration/E1_gm0p35_sign_flip_r0p10_s010/RS-MARL/sign_flip/ratio_0.10/seed_10	0.0428088491782546	1.0	3.0	0.0	15	0	0.0	0.0	0	12.070165252685547	1.3314617371755917	6.026876997202635	7.1943644201382995	0.4	-4122.20380859375	263.0615790507686	4.4	2.3021728866442674
E1_gm0p35_sign_flip_r0p10_s011	E1_acbf_calibration	1	RS-MARL	sign_flip	0.1	11	0.35	static	none	0.0	0.0	0	results_review_v2/E1_acbf_calibration/E1_gm0p35_sign_flip_r0p10_s011/RS-MARL/sign_flip/ratio_0.10/seed_11	0.11105243824422359	0.0	17.6	0.0	15	0	0.0	0.0	0	44.821451568603514	2.1993996144464347	5.917194811627269	7.094817399047315	0.0	-8079.056640625	668.1781317439769	17.6	2.4083189157584592
E1_gm0p35_sign_flip_r0p10_s012	E1_acbf_calibration	1	RS-MARL	sign_flip	0.1	12	0.35	static	none	0.0	0.0	0	results_review_v2/E1_acbf_calibration/E1_gm0p35_sign_flip_r0p10_s012/RS-MARL/sign_flip/ratio_0.10/seed_12	0.07486451566219329	0.2	5.6	0.0	15	0	0.0	0.0	0	13.789884185791015	1.7623380310440282	6.153530185110867	7.478572451509535	0.8	-4386.36875	561.2703706978602	6.6	1.6733200530681511
E1_gm0p35_sign_flip_r0p10_s013	E1_acbf_calibration	1	RS-MARL	sign_flip	0.1	13	0.35	static	none	0.0	0.0	0	results_review_v2/E1_acbf_calibration/E1_gm0p35_sign_flip_r0p10_s013/RS-MARL/sign_flip/ratio_0.10/seed_13	0.09539753124117852	0.6	2.8	0.0	15	0	0.0	0.0	0	12.575622367858887	0.8587868438465915	7.160841394215822	8.466144208796322	0.8	-4397.745556640625	349.0943771375112	4.2	0.8366600265340756
E1_gm0p35_sign_flip_r0p10_s014	E1_acbf_calibration	1	RS-MARL	sign_flip	0.1	14	0.35	static	none	0.0	0.0	0	results_review_v2/E1_acbf_calibration/E1_gm0p35_sign_flip_r0p10_s014/RS-MARL/sign_flip/ratio_0.10/seed_14	0.07949295155704021	1.4	3.6	0.0	15	0	0.0	0.0	0	12.162140464782714	1.4708534382571716	6.317709805443883	7.581099565140903	0.4	-4012.19580078125	284.24967852911266	5.4	2.9664793948382653
E1_gm0p35_sign_flip_r0p10_s015	E1_acbf_calibration	1	RS-MARL	sign_flip	0.1	15	0.35	static	none	0.0	0.0	0	results_review_v2/E1_acbf_calibration/E1_gm0p35_sign_flip_r0p10_s015/RS-MARL/sign_flip/ratio_0.10/seed_15	0.05705186724662781	0.6	2.8	0.0	15	0	0.0	0.0	0	18.525751686096193	1.8270870890815418	5.443809204734862	6.589778233319521	0.4	-4244.14912109375	357.8683341825867	3.8	1.9235384061671346
E1_gm0p35_sign_flip_r0p10_s016	E1_acbf_calibration	1	RS-MARL	sign_flip	0.1	16	0.35	static	none	0.0	0.0	0	results_review_v2/E1_acbf_calibration/E1_gm0p35_sign_flip_r0p10_s016/RS-MARL/sign_flip/ratio_0.10/seed_16	0.10098476111888885	0.2	16.6	0.0	15	0	0.0	0.0	0	45.34015808105469	2.1877831080360437	6.148140388540924	7.417677971534431	0.2	-8080.6662109375	859.2573891936453	17.0	3.0
E1_gm0p35_sign_flip_r0p10_s017	E1_acbf_calibration	1	RS-MARL	sign_flip	0.1	17	0.35	static	none	0.0	0.0	0	results_review_v2/E1_acbf_calibration/E1_gm0p35_sign_flip_r0p10_s017/RS-MARL/sign_flip/ratio_0.10/seed_17	0.13743620812892915	0.2	16.4	0.0	15	0	0.0	0.0	0	62.09644393920898	1.1288804361900178	6.215991429053247	7.351103262044489	0.0	-8762.5244140625	451.0665980746605	16.6	2.701851217221259
E1_gm0p35_sign_flip_r0p10_s018	E1_acbf_calibration	1	RS-MARL	sign_flip	0.1	18	0.35	static	none	0.0	0.0	0	results_review_v2/E1_acbf_calibration/E1_gm0p35_sign_flip_r0p10_s018/RS-MARL/sign_flip/ratio_0.10/seed_18	0.05120825953781605	0.0	11.6	0.0	15	0	0.0	0.0	0	28.02068176269531	1.8772911149658713	4.725803597830236	5.866435542702675	0.0	-5613.1076171875	640.1674992466191	11.6	1.9493588689617927
E1_gm0p35_sign_flip_r0p10_s019	E1_acbf_calibration	1	RS-MARL	sign_flip	0.1	19	0.35	static	none	0.0	0.0	0	results_review_v2/E1_acbf_calibration/E1_gm0p35_sign_flip_r0p10_s019/RS-MARL/sign_flip/ratio_0.10/seed_19	0.0718447994440794	0.0	9.2	0.0	15	0	0.0	0.0	0	29.52260818481445	2.1655411359425965	5.139273218810558	6.305553042329848	0.0	-5477.9501953125	285.53035193234535	9.2	2.7748873851023212
E1_gm0p35_sign_flip_r0p30_s000	E1_acbf_calibration	1	RS-MARL	sign_flip	0.3	0	0.35	static	none	0.0	0.0	0	results_review_v2/E1_acbf_calibration/E1_gm0p35_sign_flip_r0p30_s000/RS-MARL/sign_flip/ratio_0.30/seed_0	0.13570480942726135	1.4	2.0	0.0	45	0	0.0	0.0	0	10.68948745727539	1.358385439399819	7.364100380800664	8.507959614507854	1.0	-5053.79736328125	476.0986462629569	4.4	1.51657508881031
E1_gm0p35_sign_flip_r0p30_s001	E1_acbf_calibration	1	RS-MARL	sign_flip	0.3	1	0.35	static	none	0.0	0.0	0	results_review_v2/E1_acbf_calibration/E1_gm0p35_sign_flip_r0p30_s001/RS-MARL/sign_flip/ratio_0.30/seed_1	0.06217710115015507	0.2	9.8	0.0	45	0	0.0	0.0	0	23.71060791015625	1.6889425895109422	5.036742356605828	6.216058763675392	0.2	-4949.237060546875	845.6458711055252	10.2	2.280350850198276
E1_gm0p35_sign_flip_r0p30_s002	E1_acbf_calibration	1	RS-MARL	sign_flip	0.3	2	0.35	static	none	0.0	0.0	0	results_review_v2/E1_acbf_calibration/E1_gm0p35_sign_flip_r0p30_s002/RS-MARL/sign_flip/ratio_0.30/seed_2	0.19886113703250885	0.0	17.8	0.0	45	0	0.0	0.0	0	42.84583053588867	2.7392854892903697	6.559784174896777	7.758103986270726	0.0	-8043.191796875	752.3465219189848	17.8	3.03315017762062
E1_gm0p35_sign_flip_r0p30_s003	E1_acbf_calibration	1	RS-MARL	sign_flip	0.3	3	0.35	static	none	0.0	0.0	0	results_review_v2/E1_acbf_calibration/E1_gm0p35_sign_flip_r0p30_s003/RS-MARL/sign_flip/ratio_0.30/seed_3	0.062426783889532086	0.8	5.2	0.0	45	0	0.0	0.0	0	24.549477767944335	1.1413116503509637	5.584256211295724	6.74769445322454	0.0	-4866.38359375	264.92188376797634	6.0	2.449489742783178
E1_gm0p35_sign_flip_r0p30_s004	E1_acbf_calibration	1	RS-MARL	sign_flip	0.3	4	0.35	static	none	0.0	0.0	0	results_review_v2/E1_acbf_calibration/E1_gm0p35_sign_flip_r0p30_s004/RS-MARL/sign_flip/ratio_0.30/seed_4	0.15129929333925246	0.0	6.8	0.0	45	0	0.0	0.0	0	15.202586364746093	2.07936717146571	7.492367783561349	8.725095819681883	0.4	-4501.9943359375	454.7935139604774	7.2	3.271085446759225
E1_gm0p35_sign_flip_r0p30_s005	E1_acbf_calibration	1	RS-MARL	sign_flip	0.3	5	0.35	static	none	0.0	0.0	0	results_review_v2/E1_acbf_calibration/E1_gm0p35_sign_flip_r0p30_s005/RS-MARL/sign_flip/ratio_0.30/seed_5	0.06686317324638366	0.0	6.4	0.0	45	0	0.0	0.0	0	18.313948822021484	1.276695935566936	4.8815790098160505	6.039421213790774	0.0	-4869.39638671875	474.7986706627972	6.4	2.1908902300206643
E1_gm0p35_sign_flip_r0p30_s006	E1_acbf_calibration	1	RS-MARL	sign_flip	0.3	6	0.35	static	none	0.0	0.0	0	results_review_v2/E1_acbf_calibration/E1_gm0p35_sign_flip_r0p30_s006/RS-MARL/sign_flip/ratio_0.30/seed_6	0.04651624858379364	1.2	1.8	0.0	45	0	0.0	0.0	0	10.782708930969239	0.6612091441933609	6.994324014522135	8.192688971757889	0.8	-4334.213671875	446.4238501959127	3.8	2.387467277262665
E1_gm0p35_sign_flip_r0p30_s007	E1_acbf_calibration	1	RS-MARL	sign_flip	0.3	7	0.35	static	none	0.0	0.0	0	results_review_v2/E1_acbf_calibration/E1_gm0p35_sign_flip_r0p30_s007/RS-MARL/sign_flip/ratio_0.30/seed_7	0.04829532336443663	0.8	7.0	0.0	45	0	0.0	0.0	0	26.22692451477051	2.0878073144554863	6.348314811475575	7.559385849162936	0.0	-4939.87783203125	503.0177183559921	7.8	1.0954451150103321
E1_gm0p35_sign_flip_r0p30_s008	E1_acbf_calibration	1	RS-MARL	sign_flip	0.3	8	0.35	static	none	0.0	0.0	0	results_review_v2/E1_acbf_calibration/E1_gm0p35_sign_flip_r0p30_s008/RS-MARL/sign_flip/ratio_0.30/seed_8	0.04680381491780281	0.2	6.2	0.0	45	0	0.0	0.0	0	23.082625579833984	2.685463159724994	5.293337581679225	6.4910875633358955	0.0	-4404.622216796875	325.0928531369422	6.4	3.361547262794322
E1_gm0p35_sign_flip_r0p30_s009	E1_acbf_calibration	1	RS-MARL	sign_flip	0.3	9	0.35	static	none	0.0	0.0	0	results_review_v2/E1_acbf_calibration/E1_gm0p35_sign_flip_r0p30_s009/RS-MARL/sign_flip/ratio_0.30/seed_9	0.07879123613238334	0.6	7.4	0.0	45	0	0.0	0.0	0	32.41248626708985	2.124952407751266	5.522700003348291	6.709018652327359	0.2	-6003.20888671875	349.236757101677	8.2	0.8366600265340756
E1_gm0p35_sign_flip_r0p30_s010	E1_acbf_calibration	1	RS-MARL	sign_flip	0.3	10	0.35	static	none	0.0	0.0	0	results_review_v2/E1_acbf_calibration/E1_gm0p35_sign_flip_r0p30_s010/RS-MARL/sign_flip/ratio_0.30/seed_10	0.07788920663297176	0.0	15.2	0.0	45	0	0.0	0.0	0	44.73029708862305	2.0854025720097624	6.189420819282532	7.447735406458378	0.2	-7439.8826171875	654.0177559145276	15.4	2.4083189157584592
E1_gm0p35_sign_flip_r0p30_s011	E1_acbf_calibration	1	RS-MARL	sign_flip	0.3	11	0.35	static	none	0.0	0.0	0	results_review_v2/E1_acbf_calibration/E1_gm0p35_sign_flip_r0p30_s011/RS-MARL/sign_flip/ratio_0.30/seed_11	0.0950398676097393	0.6	8.4	0.0	45	0	0.0	0.0	0	30.258542633056642	1.7055969549349685	5.715751205570996	6.852692365646362	0.0	-6059.7365234375	482.10287142862137	9.0	3.391164991562634
E1_gm0p35_sign_flip_r0p30_s012	E1_acbf_calibration	1	RS-MARL	sign_flip	0.3	12	0.35	static	none	0.0	0.0	0	results_review_v2/E1_acbf_calibration/E1_gm0p35_sign_flip_r0p30_s012/RS-MARL/sign_flip/ratio_0.30/seed_12	0.08018332421779632	1.2	4.0	0.0	45	0	0.0	0.0	0	14.586537551879882	0.4003741305305084	6.51103020645678	7.668329728767276	0.6	-4412.461572265625	484.0600568207811	5.8	2.16794833886788
E1_gm0p35_sign_flip_r0p30_s013	E1_acbf_calibration	1	RS-MARL	sign_flip	0.3	13	0.35	static	none	0.0	0.0	0	results_review_v2/E1_acbf_calibration/E1_gm0p35_sign_flip_r0p30_s013/RS-MARL/sign_flip/ratio_0.30/seed_13	0.10800138115882874	1.4	1.2	0.0	45	0	0.0	0.0	0	10.681139183044433	1.1156418520323994	8.134499215520918	9.343069209717214	1.8	-4269.6322265625	396.25386914756695	4.4	2.4083189157584592
E1_gm0p35_sign_flip_r0p30_s014	E1_acbf_calibration	1	RS-MARL	sign_flip	0.3	14	0.35	static	none	0.0	0.0	0	results_review_v2/E1_acbf_calibration/E1_gm0p35_sign_flip_r0p30_s014/RS-MARL/sign_flip/ratio_0.30/seed_14	0.07766476534307003	0.6	6.2	0.0	45	0	0.0	0.0	0	15.371297645568848	1.1855388574902197	5.6254938011989	6.7837882321327925	0.0	-3956.187939453125	535.6245952540519	6.8	3.1144823004794873
E1_gm0p35_sign_flip_r0p30_s015	E1_acbf_calibration	1	RS-MARL	sign_flip	0.3	15	0.35	static	none	0.0	0.0	0	results_review_v2/E1_acbf_calibration/E1_gm0p35_sign_flip_r0p30_s015/RS-MARL/sign_flip/ratio_0.30/seed_15	1.9189779043197632	0.4	10.8	0.26086956521739135	36	15	0.375	0.2	9	125.67055816650391	2.542046438108183	15.304267592728138	16.53701257891953	0.0	-13669.6625	583.727732355633	11.2	1.7888543819998317
E1_gm0p35_sign_flip_r0p30_s016	E1_acbf_calibration	1	RS-MARL	sign_flip	0.3	16	0.35	static	none	0.0	0.0	0	results_review_v2/E1_acbf_calibration/E1_gm0p35_sign_flip_r0p30_s016/RS-MARL/sign_flip/ratio_0.30/seed_16	0.05935554057359695	0.4	12.8	0.0	45	0	0.0	0.0	0	38.42299957275391	1.3223681761394586	4.942314000800252	6.135393748991191	0.0	-7059.8958984375	523.4004569847538	13.2	1.4832396974191326
E1_gm0p35_sign_flip_r0p30_s017	E1_acbf_calibration	1	RS-MARL	sign_flip	0.3	17	0.35	static	none	0.0	0.0	0	results_review_v2/E1_acbf_calibration/E1_gm0p35_sign_flip_r0p30_s017/RS-MARL/sign_flip/ratio_0.30/seed_17	0.08183957114815713	0.0	10.8	0.0	45	0	0.0	0.0	0	61.17945251464844	2.859056943151252	5.328721390105784	6.5375289879739285	0.0	-8408.5236328125	499.2977362177033	10.8	2.949576240750525
E1_gm0p35_sign_flip_r0p30_s018	E1_acbf_calibration	1	RS-MARL	sign_flip	0.3	18	0.35	static	none	0.0	0.0	0	results_review_v2/E1_acbf_calibration/E1_gm0p35_sign_flip_r0p30_s018/RS-MARL/sign_flip/ratio_0.30/seed_18	0.07089805379509925	0.2	12.0	0.0	45	0	0.0	0.0	0	39.400901794433594	2.796092158759491	5.548301385715604	6.738734990358353	0.0	-6795.51455078125	709.8738309737083	12.2	4.08656334834051
E1_gm0p35_sign_flip_r0p30_s019	E1_acbf_calibration	1	RS-MARL	sign_flip	0.3	19	0.35	static	none	0.0	0.0	0	results_review_v2/E1_acbf_calibration/E1_gm0p35_sign_flip_r0p30_s019/RS-MARL/sign_flip/ratio_0.30/seed_19	0.07555736489593982	0.8	8.6	0.0	45	0	0.0	0.0	0	31.59850196838379	3.3732790758458733	5.9023139998316765	7.0337522542104125	0.0	-5400.87001953125	265.66677085515647	9.4	1.51657508881031
E1_gm0p55_none_r0p00_s000	E1_acbf_calibration	1	RS-MARL	none	0.0	0	0.55	static	none	0.0	0.0	0	results_review_v2/E1_acbf_calibration/E1_gm0p55_none_r0p00_s000/RS-MARL/none/seed_0	0.10364014655351639	0.4	3.6	0.0	0	0	0.0	0.0	0	21.53342056274414	1.1622103239414396	5.684530013240874	6.880768807604909	0.2	-4845.379296875	797.1975515692986	4.2	2.16794833886788
E1_gm0p55_none_r0p00_s001	E1_acbf_calibration	1	RS-MARL	none	0.0	1	0.55	static	none	0.0	0.0	0	results_review_v2/E1_acbf_calibration/E1_gm0p55_none_r0p00_s001/RS-MARL/none/seed_1	0.06685128398239612	1.4	3.6	0.0	0	0	0.0	0.0	0	11.111554145812988	1.3384929372475693	6.854823208414018	8.178584813140333	0.6	-4320.01318359375	354.4271502524973	5.6	1.51657508881031
E1_gm0p55_none_r0p00_s002	E1_acbf_calibration	1	RS-MARL	none	0.0	2	0.55	static	none	0.0	0.0	0	results_review_v2/E1_acbf_calibration/E1_gm0p55_none_r0p00_s002/RS-MARL/none/seed_2	0.2162906914949417	0.0	19.0	0.0	0	0	0.0	0.0	0	45.2580322265625	3.3647882193594065	6.733151595108211	7.933695171959698	0.0	-8404.60439453125	819.1750879982635	19.0	6.2048368229954285
E1_gm0p55_none_r0p00_s003	E1_acbf_calibration	1	RS-MARL	none	0.0	3	0.55	static	none	0.0	0.0	0	results_review_v2/E1_acbf_calibration/E1_gm0p55_none_r0p00_s003/RS-MARL/none/seed_3	0.25645976066589354	0.2	16.8	0.0	0	0	0.0	0.0	0	77.1422348022461	4.587377749998743	7.922834623605013	9.097763011232018	0.0	-10407.5521484375	745.9228738798279	17.0	3.6742346141747673
E1_gm0p55_none_r0p00_s004	E1_acbf_calibration	1	RS-MARL	none	0.0	4	0.55	static	none	0.0	0.0	0	results_review_v2/E1_acbf_calibration/E1_gm0p55_none_r0p00_s004/RS-MARL/none/seed_4	0.9849060893058776	0.2	14.2	0.0	0	0	0.0	0.0	0	107.96532135009765	6.407568643848945	12.590149999596179	13.813553773798048	0.0	-12791.73203125	857.1822556810097	14.4	2.6076809620810595
E1_gm0p55_none_r0p00_s005	E1_acbf_calibration	1	RS-MARL	none	0.0	5	0.55	static	none	0.0	0.0	0	results_review_v2/E1_acbf_calibration/E1_gm0p55_none_r0p00_s005/RS-MARL/none/seed_5	0.06544315461069346	0.2	9.0	0.0	0	0	0.0	0.0	0	23.59200553894043	2.176283485225233	5.2487697917968035	6.4690468134358525	0.8	-5103.8373046875	479.08935421111505	10.0	2.9154759474226504
E1_gm0p55_none_r0p00_s006	E1_acbf_calibration	1	RS-MARL	none	0.0	6	0.55	static	none	0.0	0.0	0	results_review_v2/E1_acbf_calibration/E1_gm0p55_none_r0p00_s006/RS-MARL/none/seed_6	0.04305701181292534	1.0	2.6	0.0	0	0	0.0	0.0	0	13.438300323486327	0.4161963799729628	6.167616625316441	7.401909958571196	0.8	-3968.517236328125	151.23878699410562	4.4	1.51657508881031
E1_gm0p55_none_r0p00_s007	E1_acbf_calibration	1	RS-MARL	none	0.0	7	0.55	static	none	0.0	0.0	0	results_review_v2/E1_acbf_calibration/E1_gm0p55_none_r0p00_s007/RS-MARL/none/seed_7	0.04474307931959629	0.2	5.8	0.0	0	0	0.0	0.0	0	17.95409812927246	0.3450429731347234	5.996905965730548	7.296286337077618	0.2	-4681.784765625	422.0859450627977	6.2	2.588435821108957
E1_gm0p55_none_r0p00_s008	E1_acbf_calibration	1	RS-MARL	none	0.0	8	0.55	static	none	0.0	0.0	0	results_review_v2/E1_acbf_calibration/E1_gm0p55_none_r0p00_s008/RS-MARL/none/seed_8	0.04386427355930209	0.2	7.4	0.0	0	0	0.0	0.0	0	23.015802001953126	3.3720074886211777	4.875003593042493	6.054168799892068	0.2	-4888.83232421875	260.2916695254099	7.8	0.44721359549995787
E1_gm0p55_none_r0p00_s009	E1_acbf_calibration	1	RS-MARL	none	0.0	9	0.55	static	none	0.0	0.0	0	results_review_v2/E1_acbf_calibration/E1_gm0p55_none_r0p00_s009/RS-MARL/none/seed_9	0.0573024295270443	0.4	11.8	0.0	0	0	0.0	0.0	0	46.34839782714844	3.5498967004322344	5.101623781956732	6.251162639819086	0.0	-7072.08681640625	367.01750263589844	12.2	1.6431676725154982
E1_gm0p55_none_r0p00_s010	E1_acbf_calibration	1	RS-MARL	none	0.0	10	0.55	static	none	0.0	0.0	0	results_review_v2/E1_acbf_calibration/E1_gm0p55_none_r0p00_s010/RS-MARL/none/seed_10	0.05321625769138336	0.2	13.6	0.0	0	0	0.0	0.0	0	30.94501304626465	1.8989556665077514	5.335240601561964	6.52479836717248	0.0	-6179.70078125	298.110549185539	13.8	2.949576240750525
E1_gm0p55_none_r0p00_s011	E1_acbf_calibration	1	RS-MARL	none	0.0	11	0.55	static	none	0.0	0.0	0	results_review_v2/E1_acbf_calibration/E1_gm0p55_none_r0p00_s011/RS-MARL/none/seed_11	0.10356371887028218	2.2	2.4	0.0	0	0	0.0	0.0	0	7.166861057281494	0.4990858767450951	7.6425929786637425	8.82836717646569	2.6	-4606.00107421875	478.7229462783885	7.2	3.5637059362410923
E1_gm0p55_none_r0p00_s012	E1_acbf_calibration	1	RS-MARL	none	0.0	12	0.55	static	none	0.0	0.0	0	results_review_v2/E1_acbf_calibration/E1_gm0p55_none_r0p00_s012/RS-MARL/none/seed_12	0.05820376016199589	2.0	1.8	0.0	0	0	0.0	0.0	0	4.979346656799317	0.26571971143498174	8.931260579265654	10.152869764715433	1.0	-4015.024658203125	487.25664981578	4.8	2.6832815729997477
E1_gm0p55_none_r0p00_s013	E1_acbf_calibration	1	RS-MARL	none	0.0	13	0.55	static	none	0.0	0.0	0	results_review_v2/E1_acbf_calibration/E1_gm0p55_none_r0p00_s013/RS-MARL/none/seed_13	0.09551161900162697	1.0	6.0	0.0	0	0	0.0	0.0	0	16.457937049865723	1.2504163341034136	6.743947020731866	8.022001618519425	0.2	-4505.4181640625	282.16417887049687	7.2	1.788854381999832
E1_gm0p55_none_r0p00_s014	E1_acbf_calibration	1	RS-MARL	none	0.0	14	0.55	static	none	0.0	0.0	0	results_review_v2/E1_acbf_calibration/E1_gm0p55_none_r0p00_s014/RS-MARL/none/seed_14	0.07245862782001496	0.6	2.6	0.0	0	0	0.0	0.0	0	12.949313354492187	1.1569265326600833	5.763691593892872	7.067113369703293	0.2	-3713.561376953125	183.16525334142557	3.4	1.140175425099138
E1_gm0p55_none_r0p00_s015	E1_acbf_calibration	1	RS-MARL	none	0.0	15	0.55	static	none	0.0	0.0	0	results_review_v2/E1_acbf_calibration/E1_gm0p55_none_r0p00_s015/RS-MARL/none/seed_15	0.05682231411337853	0.6	3.0	0.0	0	0	0.0	0.0	0	16.835706329345705	1.8729959308940956	5.552041786722839	6.789326178841293	0.0	-4142.53759765625	296.4956563569905	3.6	1.140175425099138
E1_gm0p55_none_r0p00_s016	E1_acbf_calibration	1	RS-MARL	none	0.0	16	0.55	static	none	0.0	0.0	0	results_review_v2/E1_acbf_calibration/E1_gm0p55_none_r0p00_s016/RS-MARL/none/seed_16	0.04924040399491787	0.8	2.6	0.0	0	0	0.0	0.0	0	22.16719169616699	1.5474289236021581	4.829604760743678	6.022592773661017	0.2	-5160.365234375	386.14667434099994	3.6	2.5099800796022267
E1_gm0p55_none_r0p00_s017	E1_acbf_calibration	1	RS-MARL	none	0.0	17	0.55	static	none	0.0	0.0	0	results_review_v2/E1_acbf_calibration/E1_gm0p55_none_r0p00_s017/RS-MARL/none/seed_17	0.1086556263267994	0.4	9.0	0.0	0	0	0.0	0.0	0	70.57598876953125	1.4530511062670988	5.380435986444354	6.562086148187518	0.0	-8762.60703125	583.6751463055249	9.4	2.073644135332772
E1_gm0p55_none_r0p00_s018	E1_acbf_calibration	1	RS-MARL	none	0.0	18	0.55	static	none	0.0	0.0	0	results_review_v2/E1_acbf_calibration/E1_gm0p55_none_r0p00_s018/RS-MARL/none/seed_18	0.049129753932356836	0.4	5.8	0.0	0	0	0.0	0.0	0	27.06958885192871	1.9071378678958082	5.812638765200973	7.03059253282845	0.2	-4832.72041015625	403.2777595754135	6.4	3.646916505762094
E1_gm0p55_none_r0p00_s019	E1_acbf_calibration	1	RS-MARL	none	0.0	19	0.55	static	none	0.0	0.0	0	results_review_v2/E1_acbf_calibration/E1_gm0p55_none_r0p00_s019/RS-MARL/none/seed_19	0.07885517477989197	0.0	15.0	0.0	0	0	0.0	0.0	0	31.979568099975587	2.4577413825958496	6.0685898177325726	7.3777350364252925	0.2	-6392.2443359375	237.67235775961802	15.2	2.3874672772626644
E1_gm0p55_adaptive_r0p10_s000	E1_acbf_calibration	1	RS-MARL	adaptive	0.1	0	0.55	static	none	0.0	0.0	0	results_review_v2/E1_acbf_calibration/E1_gm0p55_adaptive_r0p10_s000/RS-MARL/adaptive/ratio_0.10/seed_0	0.1035866305232048	0.8	2.2	0.0	15	0	0.0	0.0	0	10.968263816833495	1.243181226212559	7.364759594202042	8.586710598319769	1.0	-4947.18515625	512.0652623377821	4.0	2.5495097567963922
E1_gm0p55_adaptive_r0p10_s001	E1_acbf_calibration	1	RS-MARL	adaptive	0.1	1	0.55	static	none	0.0	0.0	0	results_review_v2/E1_acbf_calibration/E1_gm0p55_adaptive_r0p10_s001/RS-MARL/adaptive/ratio_0.10/seed_1	0.05235016010701656	1.6	3.2	0.0	15	0	0.0	0.0	0	12.480621337890625	1.4550646744564038	6.08908177819103	7.249285979196429	0.0	-3938.9830078125	160.03845420766493	4.8	2.280350850198276
E1_gm0p55_adaptive_r0p10_s002	E1_acbf_calibration	1	RS-MARL	adaptive	0.1	2	0.55	static	none	0.0	0.0	0	results_review_v2/E1_acbf_calibration/E1_gm0p55_adaptive_r0p10_s002/RS-MARL/adaptive/ratio_0.10/seed_2	0.09808323532342911	0.4	6.6	0.0	15	0	0.0	0.0	0	15.983497428894044	1.5940257875058537	7.060354808345437	8.311444753780961	0.2	-4341.908984375	635.196435743746	7.2	2.588435821108957
E1_gm0p55_adaptive_r0p10_s003	E1_acbf_calibration	1	RS-MARL	adaptive	0.1	3	0.55	static	none	0.0	0.0	0	results_review_v2/E1_acbf_calibration/E1_gm0p55_adaptive_r0p10_s003/RS-MARL/adaptive/ratio_0.10/seed_3	0.06428164448589087	0.2	4.2	0.0	15	0	0.0	0.0	0	20.258926010131837	0.20359861862891124	5.362994805909693	6.594602181576192	0.2	-4443.896435546875	299.2953371398497	4.6	1.51657508881031
E1_gm0p55_adaptive_r0p10_s004	E1_acbf_calibration	1	RS-MARL	adaptive	0.1	4	0.55	static	none	0.0	0.0	0	results_review_v2/E1_acbf_calibration/E1_gm0p55_adaptive_r0p10_s004/RS-MARL/adaptive/ratio_0.10/seed_4	0.17875056564807892	0.2	14.8	0.0	15	0	0.0	0.0	0	26.41097183227539	1.7931749041042313	7.303099823184311	8.460717997513711	0.0	-5790.45869140625	399.6756255351585	15.0	4.58257569495584
E1_gm0p55_adaptive_r0p10_s005	E1_acbf_calibration	1	RS-MARL	adaptive	0.1	5	0.55	static	none	0.0	0.0	0	results_review_v2/E1_acbf_calibration/E1_gm0p55_adaptive_r0p10_s005/RS-MARL/adaptive/ratio_0.10/seed_5	0.07824785709381103	0.0	12.8	0.0	15	0	0.0	0.0	0	29.499977111816406	1.765537269794013	4.777913028374314	5.899454187601805	0.0	-6306.69755859375	549.444244457777	12.8	2.7748873851023217
E1_gm0p55_adaptive_r0p10_s006	E1_acbf_calibration	1	RS-MARL	adaptive	0.1	6	0.55	static	none	0.0	0.0	0	results_review_v2/E1_acbf_calibration/E1_gm0p55_adaptive_r0p10_s006/RS-MARL/adaptive/ratio_0.10/seed_6	0.059221962839365004	1.6	2.4	0.0	15	0	0.0	0.0	0	9.695972633361816	0.7147124422660852	7.812852598726749	9.00606163777411	2.2	-5301.69990234375	613.8656909415452	6.2	1.7888543819998317
E1_gm0p55_adaptive_r0p10_s007	E1_acbf_calibration	1	RS-MARL	adaptive	0.1	7	0.55	static	none	0.0	0.0	0	results_review_v2/E1_acbf_calibration/E1_gm0p55_adaptive_r0p10_s007/RS-MARL/adaptive/ratio_0.10/seed_7	0.04888890907168388	1.0	7.0	0.0	15	0	0.0	0.0	0	31.3897403717041	2.5787711483014193	5.801919009536505	6.971949618309736	0.0	-5318.07392578125	367.85145455399237	8.0	2.1213203435596424
E1_gm0p55_adaptive_r0p10_s008	E1_acbf_calibration	1	RS-MARL	adaptive	0.1	8	0.55	static	none	0.0	0.0	0	results_review_v2/E1_acbf_calibration/E1_gm0p55_adaptive_r0p10_s008/RS-MARL/adaptive/ratio_0.10/seed_8	0.040909476950764655	0.2	6.2	0.0	15	0	0.0	0.0	0	21.59013252258301	1.7503944151814212	4.71681400667876	5.912959831766784	0.0	-4665.49677734375	314.8487557264766	6.4	2.701851217221259
E1_gm0p55_adaptive_r0p10_s009	E1_acbf_calibration	1	RS-MARL	adaptive	0.1	9	0.55	static	none	0.0	0.0	0	results_review_v2/E1_acbf_calibration/E1_gm0p55_adaptive_r0p10_s009/RS-MARL/adaptive/ratio_0.10/seed_9	0.04584368765354156	0.2	7.8	0.0	15	0	0.0	0.0	0	36.18714218139648	2.2707765244980394	4.750557197257876	5.895357835106552	0.2	-6484.1244140625	342.9383467405005	8.2	2.0493901531919194
E1_gm0p55_adaptive_r0p10_s010	E1_acbf_calibration	1	RS-MARL	adaptive	0.1	10	0.55	static	none	0.0	0.0	0	results_review_v2/E1_acbf_calibration/E1_gm0p55_adaptive_r0p10_s010/RS-MARL/adaptive/ratio_0.10/seed_10	0.057485347241163255	1.2	2.6	0.125	14	0	1.0	0.06666666666666667	1	9.909655380249024	1.1524303296784997	6.9675091886892915	8.171864179894328	0.2	-4194.49453125	279.135523264034	4.0	1.224744871391589
E1_gm0p55_adaptive_r0p10_s011	E1_acbf_calibration	1	RS-MARL	adaptive	0.1	11	0.55	static	none	0.0	0.0	0	results_review_v2/E1_acbf_calibration/E1_gm0p55_adaptive_r0p10_s011/RS-MARL/adaptive/ratio_0.10/seed_11	0.07562794759869576	0.0	6.0	0.0	15	0	0.0	0.0	0	28.617870330810547	2.1166103690553633	5.9344790410250425	7.113342056982219	0.4	-5809.73798828125	696.5508991480762	6.4	1.51657508881031
E1_gm0p55_adaptive_r0p10_s012	E1_acbf_calibration	1	RS-MARL	adaptive	0.1	12	0.55	static	none	0.0	0.0	0	results_review_v2/E1_acbf_calibration/E1_gm0p55_adaptive_r0p10_s012/RS-MARL/adaptive/ratio_0.10/seed_12	0.0671745479106903	1.0	2.6	0.0	15	0	0.0	0.0	0	12.283974647521973	0.9499579149618413	6.394286616705358	7.714278134517372	0.8	-4275.199609375	285.26220062131375	4.4	1.9493588689617927
E1_gm0p55_adaptive_r0p10_s013	E1_acbf_calibration	1	RS-MARL	adaptive	0.1	13	0.55	static	none	0.0	0.0	0	results_review_v2/E1_acbf_calibration/E1_gm0p55_adaptive_r0p10_s013/RS-MARL/adaptive/ratio_0.10/seed_13	0.09116535894572735	0.8	3.0	0.0	15	0	0.0	0.0	0	11.524444961547852	0.8472561697267585	7.0107911713421345	8.218869962729514	0.6	-4033.679150390625	90.8619819267781	4.4	1.3416407864998738
E1_gm0p55_adaptive_r0p10_s014	E1_acbf_calibration	1	RS-MARL	adaptive	0.1	14	0.55	static	none	0.0	0.0	0	results_review_v2/E1_acbf_calibration/E1_gm0p55_adaptive_r0p10_s014/RS-MARL/adaptive/ratio_0.10/seed_14	0.08974893055856228	1.0	4.2	0.0	15	0	0.0	0.0	0	10.855480766296386	1.3952096897462567	6.232153018936515	7.477306225337088	0.0	-3662.936376953125	336.1129977878198	5.2	2.5884358211089573
E1_gm0p55_adaptive_r0p10_s015	E1_acbf_calibration	1	RS-MARL	adaptive	0.1	15	0.55	static	none	0.0	0.0	0	results_review_v2/E1_acbf_calibration/E1_gm0p55_adaptive_r0p10_s015/RS-MARL/adaptive/ratio_0.10/seed_15	0.05464622974395752	0.2	1.8	0.0	15	0	0.0	0.0	0	21.0190788269043	2.7175370575905453	5.312567204236984	6.452437397092581	0.2	-4358.481396484375	322.84539388646664	2.2	0.8366600265340756
E1_gm0p55_adaptive_r0p10_s016	E1_acbf_calibration	1	RS-MARL	adaptive	0.1	16	0.55	static	none	0.0	0.0	0	results_review_v2/E1_acbf_calibration/E1_gm0p55_adaptive_r0p10_s016/RS-MARL/adaptive/ratio_0.10/seed_16	0.055042159743607044	0.2	10.6	0.0	15	0	0.0	0.0	0	38.353189086914064	1.3638263752012498	4.449322982691228	5.639512208290398	0.0	-6861.5830078125	646.2710068596822	10.8	1.6431676725154982
E1_gm0p55_adaptive_r0p10_s017	E1_acbf_calibration	1	RS-MARL	adaptive	0.1	17	0.55	static	none	0.0	0.0	0	results_review_v2/E1_acbf_calibration/E1_gm0p55_adaptive_r0p10_s017/RS-MARL/adaptive/ratio_0.10/seed_17	0.0592433501034975	0.2	1.8	0.0	15	0	0.0	0.0	0	12.93050537109375	0.8239015757828447	6.916095991618931	8.147704764269292	1.2	-4739.86416015625	683.1975280524958	3.2	1.0954451150103321
E1_gm0p55_adaptive_r0p10_s018	E1_acbf_calibration	1	RS-MARL	adaptive	0.1	18	0.55	static	none	0.0	0.0	0	results_review_v2/E1_acbf_calibration/E1_gm0p55_adaptive_r0p10_s018/RS-MARL/adaptive/ratio_0.10/seed_18	0.06253932639956475	0.0	14.2	0.0	15	0	0.0	0.0	0	38.88515014648438	3.188803936077378	5.472918995656073	6.63031218573451	0.0	-6539.84296875	834.7722242719874	14.2	4.969909455915671
E1_gm0p55_adaptive_r0p10_s019	E1_acbf_calibration	1	RS-MARL	adaptive	0.1	19	0.55	static	none	0.0	0.0	0	results_review_v2/E1_acbf_calibration/E1_gm0p55_adaptive_r0p10_s019/RS-MARL/adaptive/ratio_0.10/seed_19	0.07222240306437015	0.6	8.8	0.0	15	0	0.0	0.0	0	32.96168594360351	3.6653018561215918	5.860912823118269	7.081449450924993	0.2	-5712.16572265625	252.44727210912052	9.6	2.5099800796022267
E1_gm0p55_adaptive_r0p30_s000	E1_acbf_calibration	1	RS-MARL	adaptive	0.3	0	0.55	static	none	0.0	0.0	0	results_review_v2/E1_acbf_calibration/E1_gm0p55_adaptive_r0p30_s000/RS-MARL/adaptive/ratio_0.30/seed_0	0.09317870438098907	0.8	6.4	0.04347826086956522	44	0	1.0	0.022222222222222223	1	21.985000610351562	1.2788730711886185	5.751091404817998	6.927006412297487	0.2	-4931.20361328125	346.5023838354448	7.4	3.4351128074635335
E1_gm0p55_adaptive_r0p30_s001	E1_acbf_calibration	1	RS-MARL	adaptive	0.3	1	0.55	static	none	0.0	0.0	0	results_review_v2/E1_acbf_calibration/E1_gm0p55_adaptive_r0p30_s001/RS-MARL/adaptive/ratio_0.30/seed_1	0.05877215713262558	0.8	3.6	0.0851063829787234	43	0	1.0	0.044444444444444446	2	11.13093147277832	1.2492219660953185	5.549724004231393	6.720193801447749	0.0	-4138.017236328125	335.53063482672434	4.4	2.3021728866442674
E1_gm0p55_adaptive_r0p30_s002	E1_acbf_calibration	1	RS-MARL	adaptive	0.3	2	0.55	static	none	0.0	0.0	0	results_review_v2/E1_acbf_calibration/E1_gm0p55_adaptive_r0p30_s002/RS-MARL/adaptive/ratio_0.30/seed_2	0.23298753201961517	0.2	17.2	0.0	45	0	0.0	0.0	0	45.68289489746094	3.476724104502732	6.97187923360616	8.138959016650915	0.0	-8119.27578125	909.4925287205776	17.4	5.029910535983716
E1_gm0p55_adaptive_r0p30_s003	E1_acbf_calibration	1	RS-MARL	adaptive	0.3	3	0.55	static	none	0.0	0.0	0	results_review_v2/E1_acbf_calibration/E1_gm0p55_adaptive_r0p30_s003/RS-MARL/adaptive/ratio_0.30/seed_3	0.9190308690071106	0.0	14.6	0.0	45	2	0.0	0.0	0	103.71309814453124	3.6322131689456065	13.179165800102055	14.331912994384766	0.0	-12148.9861328125	815.4497019190123	14.6	3.4351128074635335
E1_gm0p55_adaptive_r0p30_s004	E1_acbf_calibration	1	RS-MARL	adaptive	0.3	4	0.55	static	none	0.0	0.0	0	results_review_v2/E1_acbf_calibration/E1_gm0p55_adaptive_r0p30_s004/RS-MARL/adaptive/ratio_0.30/seed_4	0.18751632869243623	0.2	15.8	0.0	45	0	0.0	0.0	0	57.78162307739258	2.706689342596623	6.562416790984571	7.767277234233916	0.0	-9046.698046875	723.1262596763644	16.0	2.1213203435596424
E1_gm0p55_adaptive_r0p30_s005	E1_acbf_calibration	1	RS-MARL	adaptive	0.3	5	0.55	static	none	0.0	0.0	0	results_review_v2/E1_acbf_calibration/E1_gm0p55_adaptive_r0p30_s005/RS-MARL/adaptive/ratio_0.30/seed_5	0.07817101292312145	0.2	8.6	0.0	45	0	0.0	0.0	0	25.256348037719725	1.8310773210266098	6.034400779753923	7.249315385706723	0.2	-5424.62939453125	455.71078439387446	9.0	3.391164991562634
E1_gm0p55_adaptive_r0p30_s006	E1_acbf_calibration	1	RS-MARL	adaptive	0.3	6	0.55	static	none	0.0	0.0	0	results_review_v2/E1_acbf_calibration/E1_gm0p55_adaptive_r0p30_s006/RS-MARL/adaptive/ratio_0.30/seed_6	0.04556253999471664	1.2	0.8	0.0	45	0	0.0	0.0	0	14.432072067260743	0.6182923873257898	5.705531197600067	6.950433389283717	0.4	-4311.615869140625	303.7030630344493	2.4	1.5165750888103102
E1_gm0p55_adaptive_r0p30_s007	E1_acbf_calibration	1	RS-MARL	adaptive	0.3	7	0.55	static	none	0.0	0.0	0	results_review_v2/E1_acbf_calibration/E1_gm0p55_adaptive_r0p30_s007/RS-MARL/adaptive/ratio_0.30/seed_7	0.1465176559984684	0.0	18.4	0.0	45	0	0.0	0.0	0	52.38779067993164	2.448575101462048	6.753370421938598	7.972430600784719	0.0	-8893.41953125	616.7417868022096	18.4	3.049590136395381
E1_gm0p55_adaptive_r0p30_s008	E1_acbf_calibration	1	RS-MARL	adaptive	0.3	8	0.55	static	none	0.0	0.0	0	results_review_v2/E1_acbf_calibration/E1_gm0p55_adaptive_r0p30_s008/RS-MARL/adaptive/ratio_0.30/seed_8	0.043637715210206804	0.8	6.0	0.04347826086956522	44	0	1.0	0.022222222222222223	1	18.873929977416992	2.408487047515208	5.535654979757965	6.699133361689746	0.0	-4568.871484375	293.44857599104165	6.8	1.4832396974191329
E1_gm0p55_adaptive_r0p30_s009	E1_acbf_calibration	1	RS-MARL	adaptive	0.3	9	0.55	static	none	0.0	0.0	0	results_review_v2/E1_acbf_calibration/E1_gm0p55_adaptive_r0p30_s009/RS-MARL/adaptive/ratio_0.30/seed_9	0.05454548150300979	2.8	1.8	0.04347826086956522	44	0	1.0	0.022222222222222223	1	8.506784915924072	0.7547368297629905	7.974698184989393	9.235698380507529	1.4	-4331.030126953125	434.444686813863	6.0	1.8708286933869707
E1_gm0p55_adaptive_r0p30_s010	E1_acbf_calibration	1	RS-MARL	adaptive	0.3	10	0.55	static	none	0.0	0.0	0	results_review_v2/E1_acbf_calibration/E1_gm0p55_adaptive_r0p30_s010/RS-MARL/adaptive/ratio_0.30/seed_10	0.043141381815075874	0.0	4.8	0.04347826086956522	44	0	1.0	0.022222222222222223	1	18.110331344604493	1.4121437131083165	5.128165823407471	6.338740233331919	0.2	-4788.1296875	190.08922865722457	5.0	1.5811388300841898
E1_gm0p55_adaptive_r0p30_s011	E1_acbf_calibration	1	RS-MARL	adaptive	0.3	11	0.55	static	none	0.0	0.0	0	results_review_v2/E1_acbf_calibration/E1_gm0p55_adaptive_r0p30_s011/RS-MARL/adaptive/ratio_0.30/seed_11	0.06557278893887997	0.2	10.2	0.0	45	0	0.0	0.0	0	33.01168632507324	1.1947742058698017	5.237986985594034	6.473322631791234	0.0	-6636.9623046875	501.2204787012548	10.4	2.8809720581775866
E1_gm0p55_adaptive_r0p30_s012	E1_acbf_calibration	1	RS-MARL	adaptive	0.3	12	0.55	static	none	0.0	0.0	0	results_review_v2/E1_acbf_calibration/E1_gm0p55_adaptive_r0p30_s012/RS-MARL/adaptive/ratio_0.30/seed_12	0.07048375532031059	0.4	2.6	0.0	45	0	0.0	0.0	0	8.590671348571778	0.5314913650524837	5.868119653314352	7.115427637472749	1.6	-3955.73056640625	379.09437276755096	4.6	1.1401754250991378
E1_gm0p55_adaptive_r0p30_s013	E1_acbf_calibration	1	RS-MARL	adaptive	0.3	13	0.55	static	none	0.0	0.0	0	results_review_v2/E1_acbf_calibration/E1_gm0p55_adaptive_r0p30_s013/RS-MARL/adaptive/ratio_0.30/seed_13	0.09767983816564083	0.6	2.4	0.04347826086956522	44	0	1.0	0.022222222222222223	1	11.569375801086426	0.8998676096476699	6.723453965969384	7.883045915514231	1.4	-4314.335009765625	493.3097019602648	4.4	1.816590212458495
E1_gm0p55_adaptive_r0p30_s014	E1_acbf_calibration	1	RS-MARL	adaptive	0.3	14	0.55	static	none	0.0	0.0	0	results_review_v2/E1_acbf_calibration/E1_gm0p55_adaptive_r0p30_s014/RS-MARL/adaptive/ratio_0.30/seed_14	0.08642115443944931	0.0	8.6	0.0	45	0	0.0	0.0	0	21.46650810241699	1.86876749901474	4.957683011889458	6.168277421966195	0.0	-5009.933203125	515.9561818448859	8.6	1.6733200530681511
E1_gm0p55_adaptive_r0p30_s015	E1_acbf_calibration	1	RS-MARL	adaptive	0.3	15	0.55	static	none	0.0	0.0	0	results_review_v2/E1_acbf_calibration/E1_gm0p55_adaptive_r0p30_s015/RS-MARL/adaptive/ratio_0.30/seed_15	0.05474217683076858	0.0	3.4	0.0	45	0	0.0	0.0	0	17.872542762756346	2.9044292582545483	5.021400563418865	6.168161146342754	0.4	-4391.78759765625	213.77978299377412	3.8	1.3038404810405297
E1_gm0p55_adaptive_r0p30_s016	E1_acbf_calibration	1	RS-MARL	adaptive	0.3	16	0.55	static	none	0.0	0.0	0	results_review_v2/E1_acbf_calibration/E1_gm0p55_adaptive_r0p30_s016/RS-MARL/adaptive/ratio_0.30/seed_16	0.04475945625454188	1.0	4.2	0.0	45	0	0.0	0.0	0	24.424860763549805	1.2330539395041653	5.838402220979333	7.044502021744847	0.0	-5110.625	399.4619288582456	5.2	2.4899799195977463
E1_gm0p55_adaptive_r0p30_s017	E1_acbf_calibration	1	RS-MARL	adaptive	0.3	17	0.55	static	none	0.0	0.0	0	results_review_v2/E1_acbf_calibration/E1_gm0p55_adaptive_r0p30_s017/RS-MARL/adaptive/ratio_0.30/seed_17	0.05596567473839968	0.2	14.0	0.0	45	0	0.0	0.0	0	30.936664962768553	2.708666927255656	5.082549573853612	6.300435401499271	0.0	-6247.278515625	348.15336860088934	14.2	3.420526275297414
E1_gm0p55_adaptive_r0p30_s018	E1_acbf_calibration	1	RS-MARL	adaptive	0.3	18	0.55	static	none	0.0	0.0	0	results_review_v2/E1_acbf_calibration/E1_gm0p55_adaptive_r0p30_s018/RS-MARL/adaptive/ratio_0.30/seed_18	0.07624736428260803	0.2	13.4	0.0	45	0	0.0	0.0	0	39.12315292358399	2.315962439909287	5.396010004915297	6.530985399149358	0.0	-7069.625	616.139666121943	13.6	3.4351128074635335
E1_gm0p55_adaptive_r0p30_s019	E1_acbf_calibration	1	RS-MARL	adaptive	0.3	19	0.55	static	none	0.0	0.0	0	results_review_v2/E1_acbf_calibration/E1_gm0p55_adaptive_r0p30_s019/RS-MARL/adaptive/ratio_0.30/seed_19	0.07433647140860558	0.8	4.4	0.0	45	0	0.0	0.0	0	18.263251876831056	1.4042761914034445	6.4620679942891	7.676693191751838	0.4	-4476.16484375	482.64185545961857	5.6	2.5099800796022267
E1_gm0p55_collusive_r0p10_s000	E1_acbf_calibration	1	RS-MARL	collusive	0.1	0	0.55	static	none	0.0	0.0	0	results_review_v2/E1_acbf_calibration/E1_gm0p55_collusive_r0p10_s000/RS-MARL/collusive/ratio_0.10/seed_0	0.09655679613351822	0.4	7.0	1.0	0	0	1.0	1.0	15	25.086764907836915	1.7118432912879455	5.72290460113436	6.883925618603826	0.2	-5108.73876953125	130.67113989258675	7.6	4.159326868617085
E1_gm0p55_collusive_r0p10_s001	E1_acbf_calibration	1	RS-MARL	collusive	0.1	1	0.55	static	none	0.0	0.0	0	results_review_v2/E1_acbf_calibration/E1_gm0p55_collusive_r0p10_s001/RS-MARL/collusive/ratio_0.10/seed_1	0.05824715793132782	1.8	3.2	1.0	0	0	1.0	1.0	15	11.69571475982666	1.0465868477904132	7.008647406473756	8.190708560869098	0.4	-3988.5931640625	343.7714487080133	5.4	1.6733200530681511
E1_gm0p55_collusive_r0p10_s002	E1_acbf_calibration	1	RS-MARL	collusive	0.1	2	0.55	static	none	0.0	0.0	0	results_review_v2/E1_acbf_calibration/E1_gm0p55_collusive_r0p10_s002/RS-MARL/collusive/ratio_0.10/seed_2	0.2041190266609192	0.0	18.2	1.0	0	0	1.0	1.0	15	41.49775161743164	3.4494514589650462	6.48562521673739	7.6709686778485775	0.0	-7724.16064453125	520.2308407141147	18.2	4.207136793592526
E1_gm0p55_collusive_r0p10_s003	E1_acbf_calibration	1	RS-MARL	collusive	0.1	3	0.55	static	none	0.0	0.0	0	results_review_v2/E1_acbf_calibration/E1_gm0p55_collusive_r0p10_s003/RS-MARL/collusive/ratio_0.10/seed_3	0.06381641961634159	0.2	6.4	1.0	0	0	1.0	1.0	15	25.536962509155273	0.8667731968809982	6.088812183588743	7.300914847292006	0.6	-4904.59833984375	213.36617913240616	7.2	2.2803508501982757
E1_gm0p55_collusive_r0p10_s004	E1_acbf_calibration	1	RS-MARL	collusive	0.1	4	0.55	static	none	0.0	0.0	0	results_review_v2/E1_acbf_calibration/E1_gm0p55_collusive_r0p10_s004/RS-MARL/collusive/ratio_0.10/seed_4	0.18043633550405502	0.2	9.0	1.0	0	0	1.0	1.0	15	24.969224548339845	2.7026597911263983	7.718723989091814	8.900749171152711	0.0	-5052.228125	385.7214269307042	9.2	2.6832815729997477
E1_gm0p55_collusive_r0p10_s005	E1_acbf_calibration	1	RS-MARL	collusive	0.1	5	0.55	static	none	0.0	0.0	0	results_review_v2/E1_acbf_calibration/E1_gm0p55_collusive_r0p10_s005/RS-MARL/collusive/ratio_0.10/seed_5	0.07024214789271355	0.4	10.6	1.0	0	0	1.0	1.0	15	23.859656143188477	2.0903812648632423	6.054407823830843	7.3442872148007154	0.0	-5396.590234375	415.87612192758195	11.0	2.8284271247461903
E1_gm0p55_collusive_r0p10_s006	E1_acbf_calibration	1	RS-MARL	collusive	0.1	6	0.55	static	none	0.0	0.0	0	results_review_v2/E1_acbf_calibration/E1_gm0p55_collusive_r0p10_s006/RS-MARL/collusive/ratio_0.10/seed_6	0.06041068285703659	2.6	1.4	1.0	0	0	1.0	1.0	15	8.77139835357666	0.30628757260048306	9.266951610334218	10.48180244397372	2.6	-6172.5927734375	871.5292538872352	6.6	2.792848008753788
E1_gm0p55_collusive_r0p10_s007	E1_acbf_calibration	1	RS-MARL	collusive	0.1	7	0.55	static	none	0.0	0.0	0	results_review_v2/E1_acbf_calibration/E1_gm0p55_collusive_r0p10_s007/RS-MARL/collusive/ratio_0.10/seed_7	0.07728614881634713	0.2	10.2	1.0	0	0	1.0	1.0	15	36.80909805297851	2.476955359439217	5.944604799151421	7.191565865650773	0.2	-6337.229296875	320.83280884659405	10.6	1.3416407864998738
E1_gm0p55_collusive_r0p10_s008	E1_acbf_calibration	1	RS-MARL	collusive	0.1	8	0.55	static	none	0.0	0.0	0	results_review_v2/E1_acbf_calibration/E1_gm0p55_collusive_r0p10_s008/RS-MARL/collusive/ratio_0.10/seed_8	0.06442049778997898	0.4	7.8	1.0	0	0	1.0	1.0	15	25.56176643371582	1.5739364596463594	4.8193319933488965	5.982252606190741	0.0	-5063.380078125	457.10577216189444	8.2	4.604345773288535
E1_gm0p55_collusive_r0p10_s009	E1_acbf_calibration	1	RS-MARL	collusive	0.1	9	0.55	static	none	0.0	0.0	0	results_review_v2/E1_acbf_calibration/E1_gm0p55_collusive_r0p10_s009/RS-MARL/collusive/ratio_0.10/seed_9	0.05954479351639748	0.4	6.6	1.0	0	0	1.0	1.0	15	25.26201057434082	1.7790554929935256	5.192412994801998	6.343880924396217	0.6	-5754.00029296875	318.1231446230056	7.6	1.816590212458495
E1_gm0p55_collusive_r0p10_s010	E1_acbf_calibration	1	RS-MARL	collusive	0.1	10	0.55	static	none	0.0	0.0	0	results_review_v2/E1_acbf_calibration/E1_gm0p55_collusive_r0p10_s010/RS-MARL/collusive/ratio_0.10/seed_10	0.03822543155401945	1.2	1.4	1.0	0	0	1.0	1.0	15	10.501154708862305	0.924912460593751	6.58400182146579	7.789802015759051	0.4	-4093.540625	213.3451274245545	3.0	1.0
E1_gm0p55_collusive_r0p10_s011	E1_acbf_calibration	1	RS-MARL	collusive	0.1	11	0.55	static	none	0.0	0.0	0	results_review_v2/E1_acbf_calibration/E1_gm0p55_collusive_r0p10_s011/RS-MARL/collusive/ratio_0.10/seed_11	0.06546937245875598	0.0	14.8	1.0	0	0	1.0	1.0	15	44.94767379760742	2.51159396820484	5.0653048092499375	6.245632818900049	0.0	-8256.13369140625	411.51101290513293	14.8	3.3466401061363023
E1_gm0p55_collusive_r0p10_s012	E1_acbf_calibration	1	RS-MARL	collusive	0.1	12	0.55	static	none	0.0	0.0	0	results_review_v2/E1_acbf_calibration/E1_gm0p55_collusive_r0p10_s012/RS-MARL/collusive/ratio_0.10/seed_12	0.0703684501349926	3.6	1.4	1.0	0	0	1.0	1.0	15	7.441086006164551	0.055984611548599864	10.096661187708378	11.309954430907965	3.0	-5049.98759765625	368.22509181914825	8.0	5.196152422706632
E1_gm0p55_collusive_r0p10_s013	E1_acbf_calibration	1	RS-MARL	collusive	0.1	13	0.55	static	none	0.0	0.0	0	results_review_v2/E1_acbf_calibration/E1_gm0p55_collusive_r0p10_s013/RS-MARL/collusive/ratio_0.10/seed_13	0.09774383157491684	1.0	3.2	1.0	0	0	1.0	1.0	15	15.625510025024415	1.382811287296687	6.266675214283168	7.413207436911762	0.0	-4326.766015625	224.42687742940174	4.2	1.7888543819998317
E1_gm0p55_collusive_r0p10_s014	E1_acbf_calibration	1	RS-MARL	collusive	0.1	14	0.55	static	none	0.0	0.0	0	results_review_v2/E1_acbf_calibration/E1_gm0p55_collusive_r0p10_s014/RS-MARL/collusive/ratio_0.10/seed_14	0.0728948999196291	0.6	2.6	1.0	0	0	1.0	1.0	15	13.376812171936034	1.1239349390407798	6.0565336141735315	7.24830599501729	0.2	-3692.43486328125	346.37874145903976	3.4	1.9493588689617927
E1_gm0p55_collusive_r0p10_s015	E1_acbf_calibration	1	RS-MARL	collusive	0.1	15	0.55	static	none	0.0	0.0	0	results_review_v2/E1_acbf_calibration/E1_gm0p55_collusive_r0p10_s015/RS-MARL/collusive/ratio_0.10/seed_15	0.05995832234621048	1.4	5.0	1.0	0	0	1.0	1.0	15	14.684031295776368	0.991769840444664	6.078753597103059	7.282642787322402	0.4	-4195.500927734375	289.3922208792984	6.8	0.8366600265340756
E1_gm0p55_collusive_r0p10_s016	E1_acbf_calibration	1	RS-MARL	collusive	0.1	16	0.55	static	none	0.0	0.0	0	results_review_v2/E1_acbf_calibration/E1_gm0p55_collusive_r0p10_s016/RS-MARL/collusive/ratio_0.10/seed_16	0.054172557964921	0.0	7.8	1.0	0	0	1.0	1.0	15	21.806354522705078	1.5630436575332658	5.076830182224512	6.243137805722654	0.0	-5314.89453125	243.23924083869932	7.8	1.788854381999832
E1_gm0p55_collusive_r0p10_s017	E1_acbf_calibration	1	RS-MARL	collusive	0.1	17	0.55	static	none	0.0	0.0	0	results_review_v2/E1_acbf_calibration/E1_gm0p55_collusive_r0p10_s017/RS-MARL/collusive/ratio_0.10/seed_17	0.050725282356143	1.0	3.0	1.0	0	0	1.0	1.0	15	13.369160270690918	0.5823045683581419	7.250270596705377	8.412034017965198	1.6	-4900.146484375	464.0686505854779	5.6	1.816590212458495
E1_gm0p55_collusive_r0p10_s018	E1_acbf_calibration	1	RS-MARL	collusive	0.1	18	0.55	static	none	0.0	0.0	0	results_review_v2/E1_acbf_calibration/E1_gm0p55_collusive_r0p10_s018/RS-MARL/collusive/ratio_0.10/seed_18	0.10470317751169204	0.2	12.8	1.0	0	0	1.0	1.0	15	47.06609191894531	4.034614521894219	7.05598178319633	8.27086924109608	0.0	-6877.2197265625	367.49971692194384	13.0	4.949747468305833
E1_gm0p55_collusive_r0p10_s019	E1_acbf_calibration	1	RS-MARL	collusive	0.1	19	0.55	static	none	0.0	0.0	0	results_review_v2/E1_acbf_calibration/E1_gm0p55_collusive_r0p10_s019/RS-MARL/collusive/ratio_0.10/seed_19	0.06577836200594903	0.0	8.4	1.0	0	0	1.0	1.0	15	19.912921142578124	1.0620657102498314	5.403592600487173	6.625414127483964	0.2	-4821.8810546875	309.4331072963018	8.6	1.9493588689617927
E1_gm0p55_collusive_r0p30_s000	E1_acbf_calibration	1	RS-MARL	collusive	0.3	0	0.55	static	none	0.0	0.0	0	results_review_v2/E1_acbf_calibration/E1_gm0p55_collusive_r0p30_s000/RS-MARL/collusive/ratio_0.30/seed_0	0.12505703121423722	0.4	9.4	1.0	0	0	1.0	1.0	45	25.466130447387695	1.5089275444919796	5.7469920022413135	6.936316168867052	0.0	-5433.089453125	318.54563373423565	9.8	4.43846820423443
E1_gm0p55_collusive_r0p30_s001	E1_acbf_calibration	1	RS-MARL	collusive	0.3	1	0.55	static	none	0.0	0.0	0	results_review_v2/E1_acbf_calibration/E1_gm0p55_collusive_r0p30_s001/RS-MARL/collusive/ratio_0.30/seed_1	0.05739290826022625	1.4	4.2	1.0	0	0	1.0	1.0	45	12.569757270812989	0.536603308553893	6.77808856125921	7.918305927887559	0.4	-4284.020751953125	483.4205989511329	6.0	1.224744871391589
E1_gm0p55_collusive_r0p30_s002	E1_acbf_calibration	1	RS-MARL	collusive	0.3	2	0.55	static	none	0.0	0.0	0	results_review_v2/E1_acbf_calibration/E1_gm0p55_collusive_r0p30_s002/RS-MARL/collusive/ratio_0.30/seed_2	0.18621512353420258	0.2	18.4	1.0	0	0	1.0	1.0	45	39.471693420410155	1.5130323678694373	6.777196796610951	7.959107798524201	0.0	-7442.85234375	811.7503252245085	18.6	4.449719092257397
E1_gm0p55_collusive_r0p30_s003	E1_acbf_calibration	1	RS-MARL	collusive	0.3	3	0.55	static	none	0.0	0.0	0	results_review_v2/E1_acbf_calibration/E1_gm0p55_collusive_r0p30_s003/RS-MARL/collusive/ratio_0.30/seed_3	0.1063794957473874	0.2	14.8	1.0	0	0	1.0	1.0	45	40.43690643310547	3.5750568290049913	6.02518399246037	7.152975373901427	0.2	-6858.5365234375	745.6313394633061	15.2	2.04939015319192
E1_gm0p55_collusive_r0p30_s004	E1_acbf_calibration	1	RS-MARL	collusive	0.3	4	0.55	static	none	0.0	0.0	0	results_review_v2/E1_acbf_calibration/E1_gm0p55_collusive_r0p30_s004/RS-MARL/collusive/ratio_0.30/seed_4	0.1360238179564476	1.0	3.4	1.0	0	0	1.0	1.0	45	9.34063777923584	0.7493667756724305	8.607925591059029	9.856646973639727	1.6	-4680.0875	520.8961506989283	6.0	1.8708286933869707
E1_gm0p55_collusive_r0p30_s005	E1_acbf_calibration	1	RS-MARL	collusive	0.3	5	0.55	static	none	0.0	0.0	0	results_review_v2/E1_acbf_calibration/E1_gm0p55_collusive_r0p30_s005/RS-MARL/collusive/ratio_0.30/seed_5	0.08143636398017406	0.0	17.2	1.0	0	0	1.0	1.0	45	39.39240646362305	4.251883515270205	5.1306386245414615	6.312259798869491	0.0	-7253.2166015625	569.0659375113202	17.2	4.08656334834051
E1_gm0p55_collusive_r0p30_s006	E1_acbf_calibration	1	RS-MARL	collusive	0.3	6	0.55	static	none	0.0	0.0	0	results_review_v2/E1_acbf_calibration/E1_gm0p55_collusive_r0p30_s006/RS-MARL/collusive/ratio_0.30/seed_6	0.042915677465498445	1.0	3.6	0.9887640449438202	1	0	1.0	0.9777777777777777	44	13.706694602966309	0.8081089500755242	5.911290622316301	7.096869847737253	0.2	-4217.660986328125	206.77914781768732	4.8	1.4832396974191326
E1_gm0p55_collusive_r0p30_s007	E1_acbf_calibration	1	RS-MARL	collusive	0.3	7	0.55	static	none	0.0	0.0	0	results_review_v2/E1_acbf_calibration/E1_gm0p55_collusive_r0p30_s007/RS-MARL/collusive/ratio_0.30/seed_7	0.06732043325901031	0.2	5.4	0.9887640449438202	1	0	1.0	0.9777777777777777	44	20.554354858398437	1.3527955951362278	5.626778025180101	6.854088604450226	0.0	-5101.38134765625	283.78002520207536	5.6	3.361547262794322
E1_gm0p55_collusive_r0p30_s008	E1_acbf_calibration	1	RS-MARL	collusive	0.3	8	0.55	static	none	0.0	0.0	0	results_review_v2/E1_acbf_calibration/E1_gm0p55_collusive_r0p30_s008/RS-MARL/collusive/ratio_0.30/seed_8	0.04614292755723	0.2	7.8	0.9887640449438202	1	0	1.0	0.9777777777777777	44	21.30635643005371	1.4721515468491588	4.806498205289245	5.913169775158167	0.0	-4886.491015625	330.76810040879127	8.0	2.9154759474226504
E1_gm0p55_collusive_r0p30_s009	E1_acbf_calibration	1	RS-MARL	collusive	0.3	9	0.55	static	none	0.0	0.0	0	results_review_v2/E1_acbf_calibration/E1_gm0p55_collusive_r0p30_s009/RS-MARL/collusive/ratio_0.30/seed_9	0.04818355031311512	2.2	3.0	1.0	0	0	1.0	1.0	45	13.125715065002442	1.1792904089959027	7.2779936250299215	8.42396137304604	1.8	-5040.20146484375	193.06184353832597	7.0	4.0
E1_gm0p55_collusive_r0p30_s010	E1_acbf_calibration	1	RS-MARL	collusive	0.3	10	0.55	static	none	0.0	0.0	0	results_review_v2/E1_acbf_calibration/E1_gm0p55_collusive_r0p30_s010/RS-MARL/collusive/ratio_0.30/seed_10	0.06642564460635185	0.8	3.6	0.9772727272727273	2	0	1.0	0.9555555555555556	43	10.268022155761718	0.5324938409288079	6.229798775166273	7.39374253898859	0.8	-4212.452392578125	370.93836686339154	5.2	2.588435821108957
E1_gm0p55_collusive_r0p30_s011	E1_acbf_calibration	1	RS-MARL	collusive	0.3	11	0.55	static	none	0.0	0.0	0	results_review_v2/E1_acbf_calibration/E1_gm0p55_collusive_r0p30_s011/RS-MARL/collusive/ratio_0.30/seed_11	0.07684711702167987	0.2	10.6	1.0	0	0	1.0	1.0	45	44.06247177124023	1.81057984400844	5.650844401679933	6.879221391864121	0.0	-7826.20634765625	470.1373238953466	10.8	1.9235384061671346
E1_gm0p55_collusive_r0p30_s012	E1_acbf_calibration	1	RS-MARL	collusive	0.3	12	0.55	static	none	0.0	0.0	0	results_review_v2/E1_acbf_calibration/E1_gm0p55_collusive_r0p30_s012/RS-MARL/collusive/ratio_0.30/seed_12	0.07169511392712594	4.2	1.6	0.9887640449438202	1	0	1.0	0.9777777777777777	44	8.605513668060302	0.8338708211916932	10.492654563859105	11.797239002771676	3.2	-4662.193505859375	785.98534646639	9.0	3.6742346141747673
E1_gm0p55_collusive_r0p30_s013	E1_acbf_calibration	1	RS-MARL	collusive	0.3	13	0.55	static	none	0.0	0.0	0	results_review_v2/E1_acbf_calibration/E1_gm0p55_collusive_r0p30_s013/RS-MARL/collusive/ratio_0.30/seed_13	0.09625505283474922	1.0	4.2	1.0	0	0	1.0	1.0	45	12.369014930725097	1.0174167016693976	9.058479126542807	10.380010679364204	0.6	-4325.86572265625	266.0507108138844	5.8	1.3038404810405297
E1_gm0p55_collusive_r0p30_s014	E1_acbf_calibration	1	RS-MARL	collusive	0.3	14	0.55	static	none	0.0	0.0	0	results_review_v2/E1_acbf_calibration/E1_gm0p55_collusive_r0p30_s014/RS-MARL/collusive/ratio_0.30/seed_14	0.09867138527333737	1.4	3.8	0.9887640449438202	1	0	1.0	0.9777777777777777	44	13.410128211975097	1.5015764642857639	7.204355206340551	8.422639383934438	0.4	-3826.178955078125	368.4544962192646	5.6	1.3416407864998738
E1_gm0p55_collusive_r0p30_s015	E1_acbf_calibration	1	RS-MARL	collusive	0.3	15	0.55	static	none	0.0	0.0	0	results_review_v2/E1_acbf_calibration/E1_gm0p55_collusive_r0p30_s015/RS-MARL/collusive/ratio_0.30/seed_15	0.06919449083507061	0.0	4.2	1.0	0	0	1.0	1.0	45	14.707878303527831	1.1384303729402958	5.822211597114801	6.974770571105182	0.4	-4075.643798828125	465.7101373037358	4.6	1.9493588689617927
E1_gm0p55_collusive_r0p30_s016	E1_acbf_calibration	1	RS-MARL	collusive	0.3	16	0.55	static	none	0.0	0.0	0	results_review_v2/E1_acbf_calibration/E1_gm0p55_collusive_r0p30_s016/RS-MARL/collusive/ratio_0.30/seed_16	0.05050431229174137	0.2	6.0	1.0	0	0	1.0	1.0	45	21.141699600219727	1.6371300429930655	5.570054822601378	6.833345419727266	0.0	-4740.0791015625	423.2385653063975	6.2	2.3874672772626644
E1_gm0p55_collusive_r0p30_s017	E1_acbf_calibration	1	RS-MARL	collusive	0.3	17	0.55	static	none	0.0	0.0	0	results_review_v2/E1_acbf_calibration/E1_gm0p55_collusive_r0p30_s017/RS-MARL/collusive/ratio_0.30/seed_17	0.05744332578033209	0.2	13.4	1.0	0	0	1.0	1.0	45	42.14656982421875	1.8714675356682897	5.253075808286667	6.447210791520774	0.0	-6816.27724609375	508.57803221753915	13.6	2.701851217221259
E1_gm0p55_collusive_r0p30_s018	E1_acbf_calibration	1	RS-MARL	collusive	0.3	18	0.55	static	none	0.0	0.0	0	results_review_v2/E1_acbf_calibration/E1_gm0p55_collusive_r0p30_s018/RS-MARL/collusive/ratio_0.30/seed_18	0.06507003158330918	0.2	16.8	1.0	0	0	1.0	1.0	45	39.45099105834961	1.8355517250735782	5.05456340033561	6.180332601070404	0.0	-7601.463671875	495.73953194052825	17.0	2.345207879911715
E1_gm0p55_collusive_r0p30_s019	E1_acbf_calibration	1	RS-MARL	collusive	0.3	19	0.55	static	none	0.0	0.0	0	results_review_v2/E1_acbf_calibration/E1_gm0p55_collusive_r0p30_s019/RS-MARL/collusive/ratio_0.30/seed_19	0.07258753404021263	1.0	11.6	1.0	0	0	1.0	1.0	45	27.55232963562012	3.332272067163124	6.050476618111134	7.247920776717365	0.0	-5770.3822265625	369.4247040089319	12.6	1.816590212458495
E1_gm0p55_sign_flip_r0p10_s000	E1_acbf_calibration	1	RS-MARL	sign_flip	0.1	0	0.55	static	none	0.0	0.0	0	results_review_v2/E1_acbf_calibration/E1_gm0p55_sign_flip_r0p10_s000/RS-MARL/sign_flip/ratio_0.10/seed_0	0.1030101165175438	0.6	3.4	0.0	15	0	0.0	0.0	0	13.98530387878418	1.2830093699351155	6.0302314115688205	7.215726817958057	0.2	-4358.133447265625	382.6706149156015	4.2	1.4832396974191326
E1_gm0p55_sign_flip_r0p10_s001	E1_acbf_calibration	1	RS-MARL	sign_flip	0.1	1	0.55	static	none	0.0	0.0	0	results_review_v2/E1_acbf_calibration/E1_gm0p55_sign_flip_r0p10_s001/RS-MARL/sign_flip/ratio_0.10/seed_1	0.07599404752254486	0.4	2.4	0.0	15	0	0.0	0.0	0	12.354701614379882	1.2391695334175323	6.137989577837288	7.3851833352819085	0.8	-4003.74375	368.16048683553413	3.6	1.3416407864998738
E1_gm0p55_sign_flip_r0p10_s002	E1_acbf_calibration	1	RS-MARL	sign_flip	0.1	2	0.55	static	none	0.0	0.0	0	results_review_v2/E1_acbf_calibration/E1_gm0p55_sign_flip_r0p10_s002/RS-MARL/sign_flip/ratio_0.10/seed_2	0.19434476643800735	0.0	19.8	0.0	15	0	0.0	0.0	0	43.03431625366211	2.9351220213005402	7.141765812411904	8.384887431748211	0.0	-8209.1484375	788.1559448673418	19.8	3.420526275297414
E1_gm0p55_sign_flip_r0p10_s003	E1_acbf_calibration	1	RS-MARL	sign_flip	0.1	3	0.55	static	none	0.0	0.0	0	results_review_v2/E1_acbf_calibration/E1_gm0p55_sign_flip_r0p10_s003/RS-MARL/sign_flip/ratio_0.10/seed_3	0.058119075000286104	0.2	5.8	0.0	15	0	0.0	0.0	0	17.345639038085938	0.3339186911518875	6.359884771518409	7.592078344896436	0.6	-4452.779296875	259.18978327827904	6.6	0.8944271909999159
E1_gm0p55_sign_flip_r0p10_s004	E1_acbf_calibration	1	RS-MARL	sign_flip	0.1	4	0.55	static	none	0.0	0.0	0	results_review_v2/E1_acbf_calibration/E1_gm0p55_sign_flip_r0p10_s004/RS-MARL/sign_flip/ratio_0.10/seed_4	0.1394183561205864	0.2	13.2	0.0	15	0	0.0	0.0	0	22.11717643737793	1.8818333675077525	6.650932622142136	7.779153622686863	0.0	-5151.5390625	449.7010474330823	13.4	3.714835124201342
E1_gm0p55_sign_flip_r0p10_s005	E1_acbf_calibration	1	RS-MARL	sign_flip	0.1	5	0.55	static	none	0.0	0.0	0	results_review_v2/E1_acbf_calibration/E1_gm0p55_sign_flip_r0p10_s005/RS-MARL/sign_flip/ratio_0.10/seed_5	0.06654968746006489	0.8	4.8	0.0	15	0	0.0	0.0	0	15.973025894165039	1.5026620731503533	5.6393979815766215	6.8507605930790305	0.0	-4315.061474609375	302.2072783952618	5.6	0.5477225575051662
E1_gm0p55_sign_flip_r0p10_s006	E1_acbf_calibration	1	RS-MARL	sign_flip	0.1	6	0.55	static	none	0.0	0.0	0	results_review_v2/E1_acbf_calibration/E1_gm0p55_sign_flip_r0p10_s006/RS-MARL/sign_flip/ratio_0.10/seed_6	0.04909509345889092	0.4	4.2	0.0	15	0	0.0	0.0	0	15.512045097351074	0.49310786213192187	5.528015200980008	6.745163421146572	0.0	-4340.29326171875	86.39739875545015	4.6	1.140175425099138
E1_gm0p55_sign_flip_r0p10_s007	E1_acbf_calibration	1	RS-MARL	sign_flip	0.1	7	0.55	static	none	0.0	0.0	0	results_review_v2/E1_acbf_calibration/E1_gm0p55_sign_flip_r0p10_s007/RS-MARL/sign_flip/ratio_0.10/seed_7	0.09551249742507935	0.4	8.4	0.0	15	0	0.0	0.0	0	34.19517555236816	2.881957319957549	5.755753419362009	6.988138682208955	0.0	-5964.86123046875	655.1446698012494	8.8	2.16794833886788
E1_gm0p55_sign_flip_r0p10_s008	E1_acbf_calibration	1	RS-MARL	sign_flip	0.1	8	0.55	static	none	0.0	0.0	0	results_review_v2/E1_acbf_calibration/E1_gm0p55_sign_flip_r0p10_s008/RS-MARL/sign_flip/ratio_0.10/seed_8	0.04092497229576111	0.6	6.2	0.0	15	0	0.0	0.0	0	18.54428176879883	1.9280117743980996	5.619717412628233	6.89750334713608	0.0	-4563.760009765625	581.6141249209048	6.8	3.492849839314596
E1_gm0p55_sign_flip_r0p10_s009	E1_acbf_calibration	1	RS-MARL	sign_flip	0.1	9	0.55	static	none	0.0	0.0	0	results_review_v2/E1_acbf_calibration/E1_gm0p55_sign_flip_r0p10_s009/RS-MARL/sign_flip/ratio_0.10/seed_9	0.051379308104515076	0.2	9.0	0.0	15	0	0.0	0.0	0	32.94424591064453	2.1976870990327577	5.519993999041617	6.7885080352425575	0.4	-6399.24970703125	253.57266337726517	9.6	1.3416407864998738
E1_gm0p55_sign_flip_r0p10_s010	E1_acbf_calibration	1	RS-MARL	sign_flip	0.1	10	0.55	static	none	0.0	0.0	0	results_review_v2/E1_acbf_calibration/E1_gm0p55_sign_flip_r0p10_s010/RS-MARL/sign_flip/ratio_0.10/seed_10	0.04532469511032104	0.6	9.6	0.0	15	0	0.0	0.0	0	24.640255737304688	1.2774836182490752	5.029646214097738	6.195241794921458	0.0	-5136.14580078125	337.0841719679701	10.2	2.7748873851023212
E1_gm0p55_sign_flip_r0p10_s011	E1_acbf_calibration	1	RS-MARL	sign_flip	0.1	11	0.55	static	none	0.0	0.0	0	results_review_v2/E1_acbf_calibration/E1_gm0p55_sign_flip_r0p10_s011/RS-MARL/sign_flip/ratio_0.10/seed_11	0.09267947971820831	0.8	4.4	0.0	15	0	0.0	0.0	0	9.743008232116699	0.8278521309034346	6.855168589390814	8.107902761548758	0.8	-4339.028662109375	487.7895501805963	6.0	1.4142135623730951
E1_gm0p55_sign_flip_r0p10_s012	E1_acbf_calibration	1	RS-MARL	sign_flip	0.1	12	0.55	static	none	0.0	0.0	0	results_review_v2/E1_acbf_calibration/E1_gm0p55_sign_flip_r0p10_s012/RS-MARL/sign_flip/ratio_0.10/seed_12	0.06705889850854874	0.0	2.6	0.0	15	0	0.0	0.0	0	11.325470542907714	1.1707551476924536	5.666927807033062	6.874362099915743	0.4	-4143.1794921875	254.09535384281304	3.0	0.7071067811865476
E1_gm0p55_sign_flip_r0p10_s013	E1_acbf_calibration	1	RS-MARL	sign_flip	0.1	13	0.55	static	none	0.0	0.0	0	results_review_v2/E1_acbf_calibration/E1_gm0p55_sign_flip_r0p10_s013/RS-MARL/sign_flip/ratio_0.10/seed_13	0.13036723025143146	0.8	2.2	0.0	15	0	0.0	0.0	0	12.554211616516113	1.1939585472687582	8.262459398247302	9.540698141790926	1.0	-4370.799267578125	325.464233217127	4.0	2.7386127875258306
E1_gm0p55_sign_flip_r0p10_s014	E1_acbf_calibration	1	RS-MARL	sign_flip	0.1	14	0.55	static	none	0.0	0.0	0	results_review_v2/E1_acbf_calibration/E1_gm0p55_sign_flip_r0p10_s014/RS-MARL/sign_flip/ratio_0.10/seed_14	0.0886240940541029	0.2	6.8	0.0	15	0	0.0	0.0	0	17.742771530151366	1.0543061033167511	5.596205568872392	6.893186760134995	0.2	-4120.34384765625	508.2649623723401	7.2	3.2710854467592254
E1_gm0p55_sign_flip_r0p10_s015	E1_acbf_calibration	1	RS-MARL	sign_flip	0.1	15	0.55	static	none	0.0	0.0	0	results_review_v2/E1_acbf_calibration/E1_gm0p55_sign_flip_r0p10_s015/RS-MARL/sign_flip/ratio_0.10/seed_15	0.06819258481264115	0.2	3.6	0.0	15	0	0.0	0.0	0	24.280604934692384	2.2383309872103463	5.732353590428829	6.981928157620132	0.2	-5088.8615234375	406.77252051432	4.0	2.345207879911715
E1_gm0p55_sign_flip_r0p10_s016	E1_acbf_calibration	1	RS-MARL	sign_flip	0.1	16	0.55	static	none	0.0	0.0	0	results_review_v2/E1_acbf_calibration/E1_gm0p55_sign_flip_r0p10_s016/RS-MARL/sign_flip/ratio_0.10/seed_16	0.2019926816225052	0.0	15.4	0.0	15	0	0.0	0.0	0	62.98082427978515	3.780266199904961	8.039749204181135	9.353616228327155	0.0	-8955.398828125	715.3291385435725	15.4	4.219004621945797
E1_gm0p55_sign_flip_r0p10_s017	E1_acbf_calibration	1	RS-MARL	sign_flip	0.1	17	0.55	static	none	0.0	0.0	0	results_review_v2/E1_acbf_calibration/E1_gm0p55_sign_flip_r0p10_s017/RS-MARL/sign_flip/ratio_0.10/seed_17	0.08985243421047925	0.0	19.6	0.0	15	0	0.0	0.0	0	50.14437637329102	4.045137473467109	5.225431243889034	6.353859673254192	0.0	-8681.92880859375	580.8823049183652	19.6	3.4351128074635335
E1_gm0p55_sign_flip_r0p10_s018	E1_acbf_calibration	1	RS-MARL	sign_flip	0.1	18	0.55	static	none	0.0	0.0	0	results_review_v2/E1_acbf_calibration/E1_gm0p55_sign_flip_r0p10_s018/RS-MARL/sign_flip/ratio_0.10/seed_18	0.04856969565153122	0.2	5.8	0.0	15	0	0.0	0.0	0	30.362384033203124	1.8183318398867796	6.587561219930649	7.830003392882645	0.0	-5140.684765625	479.7466510297007	6.0	2.0
E1_gm0p55_sign_flip_r0p10_s019	E1_acbf_calibration	1	RS-MARL	sign_flip	0.1	19	0.55	static	none	0.0	0.0	0	results_review_v2/E1_acbf_calibration/E1_gm0p55_sign_flip_r0p10_s019/RS-MARL/sign_flip/ratio_0.10/seed_19	0.07680118717253208	0.6	8.8	0.0	15	0	0.0	0.0	0	31.09633026123047	2.3740774870647363	5.648628366179764	6.83430815115571	0.2	-5528.1033203125	268.6538007574199	9.6	3.286335345030997
E1_gm0p55_sign_flip_r0p30_s000	E1_acbf_calibration	1	RS-MARL	sign_flip	0.3	0	0.55	static	none	0.0	0.0	0	results_review_v2/E1_acbf_calibration/E1_gm0p55_sign_flip_r0p30_s000/RS-MARL/sign_flip/ratio_0.30/seed_0	0.1081069365143776	0.6	4.4	0.0	45	0	0.0	0.0	0	17.319221878051756	0.8467599028096257	5.584595398977399	6.740140006877482	0.2	-4640.0080078125	502.9827078423549	5.2	2.588435821108957
E1_gm0p55_sign_flip_r0p30_s001	E1_acbf_calibration	1	RS-MARL	sign_flip	0.3	1	0.55	static	none	0.0	0.0	0	results_review_v2/E1_acbf_calibration/E1_gm0p55_sign_flip_r0p30_s001/RS-MARL/sign_flip/ratio_0.30/seed_1	0.05467201918363571	0.2	11.4	0.0	45	0	0.0	0.0	0	23.724893188476564	2.0224024476171594	4.5091203879565	5.73719700332731	0.0	-5051.46279296875	343.82958515196106	11.6	3.2093613071762426
E1_gm0p55_sign_flip_r0p30_s002	E1_acbf_calibration	1	RS-MARL	sign_flip	0.3	2	0.55	static	none	0.0	0.0	0	results_review_v2/E1_acbf_calibration/E1_gm0p55_sign_flip_r0p30_s002/RS-MARL/sign_flip/ratio_0.30/seed_2	0.19859990775585173	0.2	18.0	0.0	45	0	0.0	0.0	0	41.8306884765625	3.9086921496289326	6.682927603833377	7.830352010205388	0.0	-7805.72744140625	997.3014630978845	18.2	5.310367218940701
E1_gm0p55_sign_flip_r0p30_s003	E1_acbf_calibration	1	RS-MARL	sign_flip	0.3	3	0.55	static	none	0.0	0.0	0	results_review_v2/E1_acbf_calibration/E1_gm0p55_sign_flip_r0p30_s003/RS-MARL/sign_flip/ratio_0.30/seed_3	0.06254173563793301	0.8	2.2	0.0	45	0	0.0	0.0	0	14.918505668640137	1.150743200772797	7.420970150269568	8.654241007752717	1.0	-3962.681787109375	186.32142305077969	4.0	1.8708286933869707
E1_gm0p55_sign_flip_r0p30_s004	E1_acbf_calibration	1	RS-MARL	sign_flip	0.3	4	0.55	static	none	0.0	0.0	0	results_review_v2/E1_acbf_calibration/E1_gm0p55_sign_flip_r0p30_s004/RS-MARL/sign_flip/ratio_0.30/seed_4	0.19307649731636048	0.0	20.4	0.0	45	0	0.0	0.0	0	59.31422729492188	3.1269377015020385	7.416516216471791	8.640387654304504	0.0	-9716.25234375	450.08973094043915	20.4	2.6076809620810595
E1_gm0p55_sign_flip_r0p30_s005	E1_acbf_calibration	1	RS-MARL	sign_flip	0.3	5	0.55	static	none	0.0	0.0	0	results_review_v2/E1_acbf_calibration/E1_gm0p55_sign_flip_r0p30_s005/RS-MARL/sign_flip/ratio_0.30/seed_5	0.05869738906621933	0.0	9.6	0.0	45	0	0.0	0.0	0	23.734931564331056	1.5167230472251751	4.966207011602819	6.145786005072296	0.2	-5324.45322265625	669.2119386468758	9.8	3.1144823004794873
E1_gm0p55_sign_flip_r0p30_s006	E1_acbf_calibration	1	RS-MARL	sign_flip	0.3	6	0.55	static	none	0.0	0.0	0	results_review_v2/E1_acbf_calibration/E1_gm0p55_sign_flip_r0p30_s006/RS-MARL/sign_flip/ratio_0.30/seed_6	0.045190732553601266	1.0	1.0	0.0	45	0	0.0	0.0	0	12.318289947509765	0.500820780507639	6.4824607921764255	7.706639962270856	0.6	-4084.46513671875	290.34610964679786	2.6	1.9493588689617927
E1_gm0p55_sign_flip_r0p30_s007	E1_acbf_calibration	1	RS-MARL	sign_flip	0.3	7	0.55	static	none	0.0	0.0	0	results_review_v2/E1_acbf_calibration/E1_gm0p55_sign_flip_r0p30_s007/RS-MARL/sign_flip/ratio_0.30/seed_7	0.03614449426531792	0.4	6.8	0.0	45	0	0.0	0.0	0	21.60114860534668	1.3761222982193457	6.160277989692986	7.533692009747028	0.2	-4745.93984375	439.25568989003324	7.4	1.51657508881031
E1_gm0p55_sign_flip_r0p30_s008	E1_acbf_calibration	1	RS-MARL	sign_flip	0.3	8	0.55	static	none	0.0	0.0	0	results_review_v2/E1_acbf_calibration/E1_gm0p55_sign_flip_r0p30_s008/RS-MARL/sign_flip/ratio_0.30/seed_8	0.04419144913554192	0.8	8.4	0.0	45	0	0.0	0.0	0	23.3293155670166	2.248507971542733	6.549816788174212	7.853533420711756	0.2	-5058.14765625	519.3025557303102	9.4	4.098780306383839
E1_gm0p55_sign_flip_r0p30_s009	E1_acbf_calibration	1	RS-MARL	sign_flip	0.3	9	0.55	static	none	0.0	0.0	0	results_review_v2/E1_acbf_calibration/E1_gm0p55_sign_flip_r0p30_s009/RS-MARL/sign_flip/ratio_0.30/seed_9	0.055276927351951596	0.0	13.2	0.0	45	0	0.0	0.0	0	36.82825698852539	2.8107038187986504	5.649237800389528	6.961532961577177	0.0	-6895.243359375	330.95471243085234	13.2	2.588435821108957
E1_gm0p55_sign_flip_r0p30_s010	E1_acbf_calibration	1	RS-MARL	sign_flip	0.3	10	0.55	static	none	0.0	0.0	0	results_review_v2/E1_acbf_calibration/E1_gm0p55_sign_flip_r0p30_s010/RS-MARL/sign_flip/ratio_0.30/seed_10	0.04693636745214462	0.2	5.6	0.0	45	0	0.0	0.0	0	15.247204208374024	0.8579623937499742	5.9149607783183455	7.2002287255600095	0.0	-4641.693798828125	646.2372575119831	5.8	2.949576240750525
E1_gm0p55_sign_flip_r0p30_s011	E1_acbf_calibration	1	RS-MARL	sign_flip	0.3	11	0.55	static	none	0.0	0.0	0	results_review_v2/E1_acbf_calibration/E1_gm0p55_sign_flip_r0p30_s011/RS-MARL/sign_flip/ratio_0.30/seed_11	0.09045134037733078	2.6	3.4	0.0	45	0	0.0	0.0	0	6.380124855041504	0.4557358223082818	9.393402189016342	10.682396404445171	2.2	-4322.084033203125	515.1703593684957	8.2	3.3466401061363023
E1_gm0p55_sign_flip_r0p30_s012	E1_acbf_calibration	1	RS-MARL	sign_flip	0.3	12	0.55	static	none	0.0	0.0	0	results_review_v2/E1_acbf_calibration/E1_gm0p55_sign_flip_r0p30_s012/RS-MARL/sign_flip/ratio_0.30/seed_12	0.09814149141311646	2.8	1.4	0.0	45	0	0.0	0.0	0	5.940753364562989	0.6684261394202762	9.148166980594397	10.333272791467607	2.0	-5039.25625	406.22049828079855	6.2	1.0954451150103321
E1_gm0p55_sign_flip_r0p30_s013	E1_acbf_calibration	1	RS-MARL	sign_flip	0.3	13	0.55	static	none	0.0	0.0	0	results_review_v2/E1_acbf_calibration/E1_gm0p55_sign_flip_r0p30_s013/RS-MARL/sign_flip/ratio_0.30/seed_13	0.09129943326115608	1.2	1.6	0.0	45	0	0.0	0.0	0	9.641228103637696	1.1080744029385197	6.863288977183402	8.070681593380868	1.4	-3708.006396484375	261.5361116062276	4.2	1.0954451150103321
E1_gm0p55_sign_flip_r0p30_s014	E1_acbf_calibration	1	RS-MARL	sign_flip	0.3	14	0.55	static	none	0.0	0.0	0	results_review_v2/E1_acbf_calibration/E1_gm0p55_sign_flip_r0p30_s014/RS-MARL/sign_flip/ratio_0.30/seed_14	0.07869302555918693	0.2	3.8	0.0	45	0	0.0	0.0	0	12.736262321472168	0.704923566239199	5.46960320789367	6.741357198916376	0.4	-3724.00078125	427.46713237547016	4.4	2.792848008753788
E1_gm0p55_sign_flip_r0p30_s015	E1_acbf_calibration	1	RS-MARL	sign_flip	0.3	15	0.55	static	none	0.0	0.0	0	results_review_v2/E1_acbf_calibration/E1_gm0p55_sign_flip_r0p30_s015/RS-MARL/sign_flip/ratio_0.30/seed_15	0.05581069737672806	0.8	3.8	0.0	45	0	0.0	0.0	0	20.522534942626955	2.3730107971094663	5.5561607936397195	6.7611182341352105	0.4	-4371.65126953125	277.0298969139796	5.0	2.449489742783178
E1_gm0p55_sign_flip_r0p30_s016	E1_acbf_calibration	1	RS-MARL	sign_flip	0.3	16	0.55	static	none	0.0	0.0	0	results_review_v2/E1_acbf_calibration/E1_gm0p55_sign_flip_r0p30_s016/RS-MARL/sign_flip/ratio_0.30/seed_16	0.065020240098238	0.0	13.2	0.0	45	0	0.0	0.0	0	30.145901489257813	1.5685466020904268	5.173833202570677	6.31111019756645	0.0	-6046.20390625	612.2179905250226	13.2	3.271085446759225
E1_gm0p55_sign_flip_r0p30_s017	E1_acbf_calibration	1	RS-MARL	sign_flip	0.3	17	0.55	static	none	0.0	0.0	0	results_review_v2/E1_acbf_calibration/E1_gm0p55_sign_flip_r0p30_s017/RS-MARL/sign_flip/ratio_0.30/seed_17	0.07967202700674533	0.0	11.0	0.0	45	0	0.0	0.0	0	36.7810676574707	3.840961608147747	5.3988063940778375	6.559900427237153	0.0	-6571.3369140625	354.23643489637675	11.0	2.8284271247461903
E1_gm0p55_sign_flip_r0p30_s018	E1_acbf_calibration	1	RS-MARL	sign_flip	0.3	18	0.55	static	none	0.0	0.0	0	results_review_v2/E1_acbf_calibration/E1_gm0p55_sign_flip_r0p30_s018/RS-MARL/sign_flip/ratio_0.30/seed_18	0.04874312821775675	0.4	6.4	0.0	45	0	0.0	0.0	0	32.927559280395506	2.894642496794714	5.385661567561328	6.519888737238944	0.0	-5227.77783203125	451.71601514684437	6.8	2.588435821108957
E1_gm0p55_sign_flip_r0p30_s019	E1_acbf_calibration	1	RS-MARL	sign_flip	0.3	19	0.55	static	none	0.0	0.0	0	results_review_v2/E1_acbf_calibration/E1_gm0p55_sign_flip_r0p30_s019/RS-MARL/sign_flip/ratio_0.30/seed_19	0.0738066177815199	0.4	3.2	0.0	45	0	0.0	0.0	0	15.674758148193359	1.3325892584079337	5.66939499694854	6.907126237638295	0.4	-4177.58984375	546.7538677937763	4.0	2.345207879911715
E2_full_adaptive_r0p10_s000	E2_four_switch_ablation	2	RS-MARL	adaptive	0.1	0	0.55	static	none	0.0	0.0	0	results_review_v2/E2_four_switch_ablation/E2_full_adaptive_r0p10_s000/RS-MARL/adaptive/ratio_0.10/seed_0	0.1035866305232048	0.8	2.2	0.0	15	0	0.0	0.0	0	10.968263816833495	1.243181226212559	8.662605984136462	10.037019988521934	1.0	-4947.18515625	512.0652623377821	4.0	2.5495097567963922
E2_full_adaptive_r0p10_s001	E2_four_switch_ablation	2	RS-MARL	adaptive	0.1	1	0.55	static	none	0.0	0.0	0	results_review_v2/E2_four_switch_ablation/E2_full_adaptive_r0p10_s001/RS-MARL/adaptive/ratio_0.10/seed_1	0.05235016010701656	1.6	3.2	0.0	15	0	0.0	0.0	0	12.480621337890625	1.4550646744564038	6.224241573363543	7.408581580966711	0.0	-3938.9830078125	160.03845420766493	4.8	2.280350850198276
E2_full_adaptive_r0p10_s002	E2_four_switch_ablation	2	RS-MARL	adaptive	0.1	2	0.55	static	none	0.0	0.0	0	results_review_v2/E2_four_switch_ablation/E2_full_adaptive_r0p10_s002/RS-MARL/adaptive/ratio_0.10/seed_2	0.09808323532342911	0.4	6.6	0.0	15	0	0.0	0.0	0	15.983497428894044	1.5940257875058537	6.649395613931119	7.780106971040368	0.2	-4341.908984375	635.196435743746	7.2	2.588435821108957
E2_full_adaptive_r0p10_s003	E2_four_switch_ablation	2	RS-MARL	adaptive	0.1	3	0.55	static	none	0.0	0.0	0	results_review_v2/E2_four_switch_ablation/E2_full_adaptive_r0p10_s003/RS-MARL/adaptive/ratio_0.10/seed_3	0.06428164448589087	0.2	4.2	0.0	15	0	0.0	0.0	0	20.258926010131837	0.20359861862891124	5.248718615621328	6.466130190528929	0.2	-4443.896435546875	299.2953371398497	4.6	1.51657508881031
E2_full_adaptive_r0p10_s004	E2_four_switch_ablation	2	RS-MARL	adaptive	0.1	4	0.55	static	none	0.0	0.0	0	results_review_v2/E2_four_switch_ablation/E2_full_adaptive_r0p10_s004/RS-MARL/adaptive/ratio_0.10/seed_4	0.17875056564807892	0.2	14.8	0.0	15	0	0.0	0.0	0	26.41097183227539	1.7931749041042313	7.2931533912196755	8.383294590748847	0.0	-5790.45869140625	399.6756255351585	15.0	4.58257569495584
E2_full_adaptive_r0p10_s005	E2_four_switch_ablation	2	RS-MARL	adaptive	0.1	5	0.55	static	none	0.0	0.0	0	results_review_v2/E2_four_switch_ablation/E2_full_adaptive_r0p10_s005/RS-MARL/adaptive/ratio_0.10/seed_5	0.07824785709381103	0.0	12.8	0.0	15	0	0.0	0.0	0	29.499977111816406	1.765537269794013	5.758158606477082	7.062336779199541	0.0	-6306.69755859375	549.444244457777	12.8	2.7748873851023217
E2_full_adaptive_r0p10_s006	E2_four_switch_ablation	2	RS-MARL	adaptive	0.1	6	0.55	static	none	0.0	0.0	0	results_review_v2/E2_four_switch_ablation/E2_full_adaptive_r0p10_s006/RS-MARL/adaptive/ratio_0.10/seed_6	0.059221962839365004	1.6	2.4	0.0	15	0	0.0	0.0	0	9.695972633361816	0.7147124422660852	7.551097008399665	8.759783837012947	2.2	-5301.69990234375	613.8656909415452	6.2	1.7888543819998317
E2_full_adaptive_r0p10_s007	E2_four_switch_ablation	2	RS-MARL	adaptive	0.1	7	0.55	static	none	0.0	0.0	0	results_review_v2/E2_four_switch_ablation/E2_full_adaptive_r0p10_s007/RS-MARL/adaptive/ratio_0.10/seed_7	0.04888890907168388	1.0	7.0	0.0	15	0	0.0	0.0	0	31.3897403717041	2.5787711483014193	6.11754241399467	7.296718563884497	0.0	-5318.07392578125	367.85145455399237	8.0	2.1213203435596424
E2_full_adaptive_r0p10_s008	E2_four_switch_ablation	2	RS-MARL	adaptive	0.1	8	0.55	static	none	0.0	0.0	0	results_review_v2/E2_four_switch_ablation/E2_full_adaptive_r0p10_s008/RS-MARL/adaptive/ratio_0.10/seed_8	0.040909476950764655	0.2	6.2	0.0	15	0	0.0	0.0	0	21.59013252258301	1.7503944151814212	4.9692447995767	6.232301192358136	0.0	-4665.49677734375	314.8487557264766	6.4	2.701851217221259
E2_full_adaptive_r0p10_s009	E2_four_switch_ablation	2	RS-MARL	adaptive	0.1	9	0.55	static	none	0.0	0.0	0	results_review_v2/E2_four_switch_ablation/E2_full_adaptive_r0p10_s009/RS-MARL/adaptive/ratio_0.10/seed_9	0.04584368765354156	0.2	7.8	0.0	15	0	0.0	0.0	0	36.18714218139648	2.2707765244980394	5.1852995762601495	6.398813589476049	0.2	-6484.1244140625	342.9383467405005	8.2	2.0493901531919194
E2_full_adaptive_r0p10_s010	E2_four_switch_ablation	2	RS-MARL	adaptive	0.1	10	0.55	static	none	0.0	0.0	0	results_review_v2/E2_four_switch_ablation/E2_full_adaptive_r0p10_s010/RS-MARL/adaptive/ratio_0.10/seed_10	0.057485347241163255	1.2	2.6	0.125	14	0	1.0	0.06666666666666667	1	9.909655380249024	1.1524303296784997	6.982604810036719	8.26423759572208	0.2	-4194.49453125	279.135523264034	4.0	1.224744871391589
E2_full_adaptive_r0p10_s011	E2_four_switch_ablation	2	RS-MARL	adaptive	0.1	11	0.55	static	none	0.0	0.0	0	results_review_v2/E2_four_switch_ablation/E2_full_adaptive_r0p10_s011/RS-MARL/adaptive/ratio_0.10/seed_11	0.07562794759869576	0.0	6.0	0.0	15	0	0.0	0.0	0	28.617870330810547	2.1166103690553633	5.607623769901693	6.830437551252544	0.4	-5809.73798828125	696.5508991480762	6.4	1.51657508881031
E2_full_adaptive_r0p10_s012	E2_four_switch_ablation	2	RS-MARL	adaptive	0.1	12	0.55	static	none	0.0	0.0	0	results_review_v2/E2_four_switch_ablation/E2_full_adaptive_r0p10_s012/RS-MARL/adaptive/ratio_0.10/seed_12	0.0671745479106903	1.0	2.6	0.0	15	0	0.0	0.0	0	12.283974647521973	0.9499579149618413	6.2579389894381166	7.471323781646788	0.8	-4275.199609375	285.26220062131375	4.4	1.9493588689617927
E2_full_adaptive_r0p10_s013	E2_four_switch_ablation	2	RS-MARL	adaptive	0.1	13	0.55	static	none	0.0	0.0	0	results_review_v2/E2_four_switch_ablation/E2_full_adaptive_r0p10_s013/RS-MARL/adaptive/ratio_0.10/seed_13	0.09116535894572735	0.8	3.0	0.0	15	0	0.0	0.0	0	11.524444961547852	0.8472561697267585	6.579067185521126	7.738092355430126	0.6	-4033.679150390625	90.8619819267781	4.4	1.3416407864998738
E2_full_adaptive_r0p10_s014	E2_four_switch_ablation	2	RS-MARL	adaptive	0.1	14	0.55	static	none	0.0	0.0	0	results_review_v2/E2_four_switch_ablation/E2_full_adaptive_r0p10_s014/RS-MARL/adaptive/ratio_0.10/seed_14	0.08974893055856228	1.0	4.2	0.0	15	0	0.0	0.0	0	10.855480766296386	1.3952096897462567	6.333369202911854	7.557909190654755	0.0	-3662.936376953125	336.1129977878198	5.2	2.5884358211089573
E2_full_adaptive_r0p10_s015	E2_four_switch_ablation	2	RS-MARL	adaptive	0.1	15	0.55	static	none	0.0	0.0	0	results_review_v2/E2_four_switch_ablation/E2_full_adaptive_r0p10_s015/RS-MARL/adaptive/ratio_0.10/seed_15	0.05464622974395752	0.2	1.8	0.0	15	0	0.0	0.0	0	21.0190788269043	2.7175370575905453	5.359247187152505	6.563289975747466	0.2	-4358.481396484375	322.84539388646664	2.2	0.8366600265340756
E2_full_adaptive_r0p10_s016	E2_four_switch_ablation	2	RS-MARL	adaptive	0.1	16	0.55	static	none	0.0	0.0	0	results_review_v2/E2_four_switch_ablation/E2_full_adaptive_r0p10_s016/RS-MARL/adaptive/ratio_0.10/seed_16	0.055042159743607044	0.2	10.6	0.0	15	0	0.0	0.0	0	38.353189086914064	1.3638263752012498	4.610651801340282	5.838121986016631	0.0	-6861.5830078125	646.2710068596822	10.8	1.6431676725154982
E2_full_adaptive_r0p10_s017	E2_four_switch_ablation	2	RS-MARL	adaptive	0.1	17	0.55	static	none	0.0	0.0	0	results_review_v2/E2_four_switch_ablation/E2_full_adaptive_r0p10_s017/RS-MARL/adaptive/ratio_0.10/seed_17	0.0592433501034975	0.2	1.8	0.0	15	0	0.0	0.0	0	12.93050537109375	0.8239015757828447	6.473915185779333	7.677693152800202	1.2	-4739.86416015625	683.1975280524958	3.2	1.0954451150103321
E2_full_adaptive_r0p10_s018	E2_four_switch_ablation	2	RS-MARL	adaptive	0.1	18	0.55	static	none	0.0	0.0	0	results_review_v2/E2_four_switch_ablation/E2_full_adaptive_r0p10_s018/RS-MARL/adaptive/ratio_0.10/seed_18	0.06253932639956475	0.0	14.2	0.0	15	0	0.0	0.0	0	38.88515014648438	3.188803936077378	5.34432481508702	6.469718390144408	0.0	-6539.84296875	834.7722242719874	14.2	4.969909455915671
E2_full_adaptive_r0p10_s019	E2_four_switch_ablation	2	RS-MARL	adaptive	0.1	19	0.55	static	none	0.0	0.0	0	results_review_v2/E2_four_switch_ablation/E2_full_adaptive_r0p10_s019/RS-MARL/adaptive/ratio_0.10/seed_19	0.07222240306437015	0.6	8.8	0.0	15	0	0.0	0.0	0	32.96168594360351	3.6653018561215918	5.395017191767693	6.566087598912418	0.2	-5712.16572265625	252.44727210912052	9.6	2.5099800796022267
E2_full_adaptive_r0p30_s000	E2_four_switch_ablation	2	RS-MARL	adaptive	0.3	0	0.55	static	none	0.0	0.0	0	results_review_v2/E2_four_switch_ablation/E2_full_adaptive_r0p30_s000/RS-MARL/adaptive/ratio_0.30/seed_0	0.09317870438098907	0.8	6.4	0.04347826086956522	44	0	1.0	0.022222222222222223	1	21.985000610351562	1.2788730711886185	5.946906376630068	7.237540604546666	0.2	-4931.20361328125	346.5023838354448	7.4	3.4351128074635335
E2_full_adaptive_r0p30_s001	E2_four_switch_ablation	2	RS-MARL	adaptive	0.3	1	0.55	static	none	0.0	0.0	0	results_review_v2/E2_four_switch_ablation/E2_full_adaptive_r0p30_s001/RS-MARL/adaptive/ratio_0.30/seed_1	0.05877215713262558	0.8	3.6	0.0851063829787234	43	0	1.0	0.044444444444444446	2	11.13093147277832	1.2492219660953185	6.049500568769872	7.263899361714721	0.0	-4138.017236328125	335.53063482672434	4.4	2.3021728866442674
E2_full_adaptive_r0p30_s002	E2_four_switch_ablation	2	RS-MARL	adaptive	0.3	2	0.55	static	none	0.0	0.0	0	results_review_v2/E2_four_switch_ablation/E2_full_adaptive_r0p30_s002/RS-MARL/adaptive/ratio_0.30/seed_2	0.23298753201961517	0.2	17.2	0.0	45	0	0.0	0.0	0	45.68289489746094	3.476724104502732	7.675173389725387	8.946031029336154	0.0	-8119.27578125	909.4925287205776	17.4	5.029910535983716
E2_full_adaptive_r0p30_s003	E2_four_switch_ablation	2	RS-MARL	adaptive	0.3	3	0.55	static	none	0.0	0.0	0	results_review_v2/E2_four_switch_ablation/E2_full_adaptive_r0p30_s003/RS-MARL/adaptive/ratio_0.30/seed_3	0.9190308690071106	0.0	14.6	0.0	45	2	0.0	0.0	0	103.71309814453124	3.6322131689456065	13.200129801407456	14.416921162046492	0.0	-12148.9861328125	815.4497019190123	14.6	3.4351128074635335
E2_full_adaptive_r0p30_s004	E2_four_switch_ablation	2	RS-MARL	adaptive	0.3	4	0.55	static	none	0.0	0.0	0	results_review_v2/E2_four_switch_ablation/E2_full_adaptive_r0p30_s004/RS-MARL/adaptive/ratio_0.30/seed_4	0.18751632869243623	0.2	15.8	0.0	45	0	0.0	0.0	0	57.78162307739258	2.706689342596623	6.590358819812536	7.807573047466576	0.0	-9046.698046875	723.1262596763644	16.0	2.1213203435596424
E2_full_adaptive_r0p30_s005	E2_four_switch_ablation	2	RS-MARL	adaptive	0.3	5	0.55	static	none	0.0	0.0	0	results_review_v2/E2_four_switch_ablation/E2_full_adaptive_r0p30_s005/RS-MARL/adaptive/ratio_0.30/seed_5	0.07817101292312145	0.2	8.6	0.0	45	0	0.0	0.0	0	25.256348037719725	1.8310773210266098	6.07174860779196	7.308388198725879	0.2	-5424.62939453125	455.71078439387446	9.0	3.391164991562634
E2_full_adaptive_r0p30_s006	E2_four_switch_ablation	2	RS-MARL	adaptive	0.3	6	0.55	static	none	0.0	0.0	0	results_review_v2/E2_four_switch_ablation/E2_full_adaptive_r0p30_s006/RS-MARL/adaptive/ratio_0.30/seed_6	0.04556253999471664	1.2	0.8	0.0	45	0	0.0	0.0	0	14.432072067260743	0.6182923873257898	5.702024232596159	6.890010298229754	0.4	-4311.615869140625	303.7030630344493	2.4	1.5165750888103102
E2_full_adaptive_r0p30_s007	E2_four_switch_ablation	2	RS-MARL	adaptive	0.3	7	0.55	static	none	0.0	0.0	0	results_review_v2/E2_four_switch_ablation/E2_full_adaptive_r0p30_s007/RS-MARL/adaptive/ratio_0.30/seed_7	0.1465176559984684	0.0	18.4	0.0	45	0	0.0	0.0	0	52.38779067993164	2.448575101462048	6.235906830988824	7.383319828659296	0.0	-8893.41953125	616.7417868022096	18.4	3.049590136395381
E2_full_adaptive_r0p30_s008	E2_four_switch_ablation	2	RS-MARL	adaptive	0.3	8	0.55	static	none	0.0	0.0	0	results_review_v2/E2_four_switch_ablation/E2_full_adaptive_r0p30_s008/RS-MARL/adaptive/ratio_0.30/seed_8	0.043637715210206804	0.8	6.0	0.04347826086956522	44	0	1.0	0.022222222222222223	1	18.873929977416992	2.408487047515208	5.767837772145867	6.945090345107019	0.0	-4568.871484375	293.44857599104165	6.8	1.4832396974191329
E2_full_adaptive_r0p30_s009	E2_four_switch_ablation	2	RS-MARL	adaptive	0.3	9	0.55	static	none	0.0	0.0	0	results_review_v2/E2_four_switch_ablation/E2_full_adaptive_r0p30_s009/RS-MARL/adaptive/ratio_0.30/seed_9	0.05454548150300979	2.8	1.8	0.04347826086956522	44	0	1.0	0.022222222222222223	1	8.506784915924072	0.7547368297629905	7.369609409943223	8.568280003964901	1.4	-4331.030126953125	434.444686813863	6.0	1.8708286933869707
E2_full_adaptive_r0p30_s010	E2_four_switch_ablation	2	RS-MARL	adaptive	0.3	10	0.55	static	none	0.0	0.0	0	results_review_v2/E2_four_switch_ablation/E2_full_adaptive_r0p30_s010/RS-MARL/adaptive/ratio_0.30/seed_10	0.043141381815075874	0.0	4.8	0.04347826086956522	44	0	1.0	0.022222222222222223	1	18.110331344604493	1.4121437131083165	5.404784576967359	6.638693204149604	0.2	-4788.1296875	190.08922865722457	5.0	1.5811388300841898
E2_full_adaptive_r0p30_s011	E2_four_switch_ablation	2	RS-MARL	adaptive	0.3	11	0.55	static	none	0.0	0.0	0	results_review_v2/E2_four_switch_ablation/E2_full_adaptive_r0p30_s011/RS-MARL/adaptive/ratio_0.30/seed_11	0.06557278893887997	0.2	10.2	0.0	45	0	0.0	0.0	0	33.01168632507324	1.1947742058698017	5.421605170704424	6.538487179204822	0.0	-6636.9623046875	501.2204787012548	10.4	2.8809720581775866
E2_full_adaptive_r0p30_s012	E2_four_switch_ablation	2	RS-MARL	adaptive	0.3	12	0.55	static	none	0.0	0.0	0	results_review_v2/E2_four_switch_ablation/E2_full_adaptive_r0p30_s012/RS-MARL/adaptive/ratio_0.30/seed_12	0.07048375532031059	0.4	2.6	0.0	45	0	0.0	0.0	0	8.590671348571778	0.5314913650524837	5.787886818870902	7.014804007485509	1.6	-3955.73056640625	379.09437276755096	4.6	1.1401754250991378
E2_full_adaptive_r0p30_s013	E2_four_switch_ablation	2	RS-MARL	adaptive	0.3	13	0.55	static	none	0.0	0.0	0	results_review_v2/E2_four_switch_ablation/E2_full_adaptive_r0p30_s013/RS-MARL/adaptive/ratio_0.30/seed_13	0.09767983816564083	0.6	2.4	0.04347826086956522	44	0	1.0	0.022222222222222223	1	11.569375801086426	0.8998676096476699	6.696094432845712	7.840720401145518	1.4	-4314.335009765625	493.3097019602648	4.4	1.816590212458495
E2_full_adaptive_r0p30_s014	E2_four_switch_ablation	2	RS-MARL	adaptive	0.3	14	0.55	static	none	0.0	0.0	0	results_review_v2/E2_four_switch_ablation/E2_full_adaptive_r0p30_s014/RS-MARL/adaptive/ratio_0.30/seed_14	0.08642115443944931	0.0	8.6	0.0	45	0	0.0	0.0	0	21.46650810241699	1.86876749901474	4.689435963518918	5.874268733896315	0.0	-5009.933203125	515.9561818448859	8.6	1.6733200530681511
E2_full_adaptive_r0p30_s015	E2_four_switch_ablation	2	RS-MARL	adaptive	0.3	15	0.55	static	none	0.0	0.0	0	results_review_v2/E2_four_switch_ablation/E2_full_adaptive_r0p30_s015/RS-MARL/adaptive/ratio_0.30/seed_15	0.05474217683076858	0.0	3.4	0.0	45	0	0.0	0.0	0	17.872542762756346	2.9044292582545483	5.534195760264993	6.759572401642799	0.4	-4391.78759765625	213.77978299377412	3.8	1.3038404810405297
E2_full_adaptive_r0p30_s016	E2_four_switch_ablation	2	RS-MARL	adaptive	0.3	16	0.55	static	none	0.0	0.0	0	results_review_v2/E2_four_switch_ablation/E2_full_adaptive_r0p30_s016/RS-MARL/adaptive/ratio_0.30/seed_16	0.04475945625454188	1.0	4.2	0.0	45	0	0.0	0.0	0	24.424860763549805	1.2330539395041653	5.1252919947728515	6.270642438903451	0.0	-5110.625	399.4619288582456	5.2	2.4899799195977463
E2_full_adaptive_r0p30_s017	E2_four_switch_ablation	2	RS-MARL	adaptive	0.3	17	0.55	static	none	0.0	0.0	0	results_review_v2/E2_four_switch_ablation/E2_full_adaptive_r0p30_s017/RS-MARL/adaptive/ratio_0.30/seed_17	0.05596567473839968	0.2	14.0	0.0	45	0	0.0	0.0	0	30.936664962768553	2.708666927255656	4.6308426186442375	5.814696615561843	0.0	-6247.278515625	348.15336860088934	14.2	3.420526275297414
E2_full_adaptive_r0p30_s018	E2_four_switch_ablation	2	RS-MARL	adaptive	0.3	18	0.55	static	none	0.0	0.0	0	results_review_v2/E2_four_switch_ablation/E2_full_adaptive_r0p30_s018/RS-MARL/adaptive/ratio_0.30/seed_18	0.07624736428260803	0.2	13.4	0.0	45	0	0.0	0.0	0	39.12315292358399	2.315962439909287	5.626166774891317	6.853077793493867	0.0	-7069.625	616.139666121943	13.6	3.4351128074635335
E2_full_adaptive_r0p30_s019	E2_four_switch_ablation	2	RS-MARL	adaptive	0.3	19	0.55	static	none	0.0	0.0	0	results_review_v2/E2_four_switch_ablation/E2_full_adaptive_r0p30_s019/RS-MARL/adaptive/ratio_0.30/seed_19	0.07433647140860558	0.8	4.4	0.0	45	0	0.0	0.0	0	18.263251876831056	1.4042761914034445	6.029978045262396	7.222176878713071	0.4	-4476.16484375	482.64185545961857	5.6	2.5099800796022267
E2_full_collusive_r0p10_s000	E2_four_switch_ablation	2	RS-MARL	collusive	0.1	0	0.55	static	none	0.0	0.0	0	results_review_v2/E2_four_switch_ablation/E2_full_collusive_r0p10_s000/RS-MARL/collusive/ratio_0.10/seed_0	0.09655679613351822	0.4	7.0	1.0	0	0	1.0	1.0	15	25.086764907836915	1.7118432912879455	6.484361831098795	7.70757682621479	0.2	-5108.73876953125	130.67113989258675	7.6	4.159326868617085
E2_full_collusive_r0p10_s001	E2_four_switch_ablation	2	RS-MARL	collusive	0.1	1	0.55	static	none	0.0	0.0	0	results_review_v2/E2_four_switch_ablation/E2_full_collusive_r0p10_s001/RS-MARL/collusive/ratio_0.10/seed_1	0.05824715793132782	1.8	3.2	1.0	0	0	1.0	1.0	15	11.69571475982666	1.0465868477904132	6.591575010679662	7.7192517928779125	0.4	-3988.5931640625	343.7714487080133	5.4	1.6733200530681511
E2_full_collusive_r0p10_s002	E2_four_switch_ablation	2	RS-MARL	collusive	0.1	2	0.55	static	none	0.0	0.0	0	results_review_v2/E2_four_switch_ablation/E2_full_collusive_r0p10_s002/RS-MARL/collusive/ratio_0.10/seed_2	0.2041190266609192	0.0	18.2	1.0	0	0	1.0	1.0	15	41.49775161743164	3.4494514589650462	6.7458718083798885	7.904083211906254	0.0	-7724.16064453125	520.2308407141147	18.2	4.207136793592526
E2_full_collusive_r0p10_s003	E2_four_switch_ablation	2	RS-MARL	collusive	0.1	3	0.55	static	none	0.0	0.0	0	results_review_v2/E2_four_switch_ablation/E2_full_collusive_r0p10_s003/RS-MARL/collusive/ratio_0.10/seed_3	0.06381641961634159	0.2	6.4	1.0	0	0	1.0	1.0	15	25.536962509155273	0.8667731968809982	5.92513638548553	7.123660389333963	0.6	-4904.59833984375	213.36617913240616	7.2	2.2803508501982757
E2_full_collusive_r0p10_s004	E2_four_switch_ablation	2	RS-MARL	collusive	0.1	4	0.55	static	none	0.0	0.0	0	results_review_v2/E2_four_switch_ablation/E2_full_collusive_r0p10_s004/RS-MARL/collusive/ratio_0.10/seed_4	0.18043633550405502	0.2	9.0	1.0	0	0	1.0	1.0	15	24.969224548339845	2.7026597911263983	7.2511761682108045	8.409017138183117	0.0	-5052.228125	385.7214269307042	9.2	2.6832815729997477
E2_full_collusive_r0p10_s005	E2_four_switch_ablation	2	RS-MARL	collusive	0.1	5	0.55	static	none	0.0	0.0	0	results_review_v2/E2_four_switch_ablation/E2_full_collusive_r0p10_s005/RS-MARL/collusive/ratio_0.10/seed_5	0.07024214789271355	0.4	10.6	1.0	0	0	1.0	1.0	15	23.859656143188477	2.0903812648632423	5.445157433860004	6.636632396839559	0.0	-5396.590234375	415.87612192758195	11.0	2.8284271247461903
E2_full_collusive_r0p10_s006	E2_four_switch_ablation	2	RS-MARL	collusive	0.1	6	0.55	static	none	0.0	0.0	0	results_review_v2/E2_four_switch_ablation/E2_full_collusive_r0p10_s006/RS-MARL/collusive/ratio_0.10/seed_6	0.06041068285703659	2.6	1.4	1.0	0	0	1.0	1.0	15	8.77139835357666	0.30628757260048306	8.846654021181166	10.032624215818942	2.6	-6172.5927734375	871.5292538872352	6.6	2.792848008753788
E2_full_collusive_r0p10_s007	E2_four_switch_ablation	2	RS-MARL	collusive	0.1	7	0.55	static	none	0.0	0.0	0	results_review_v2/E2_four_switch_ablation/E2_full_collusive_r0p10_s007/RS-MARL/collusive/ratio_0.10/seed_7	0.07728614881634713	0.2	10.2	1.0	0	0	1.0	1.0	15	36.80909805297851	2.476955359439217	5.428356816992164	6.548742391169071	0.2	-6337.229296875	320.83280884659405	10.6	1.3416407864998738
E2_full_collusive_r0p10_s008	E2_four_switch_ablation	2	RS-MARL	collusive	0.1	8	0.55	static	none	0.0	0.0	0	results_review_v2/E2_four_switch_ablation/E2_full_collusive_r0p10_s008/RS-MARL/collusive/ratio_0.10/seed_8	0.06442049778997898	0.4	7.8	1.0	0	0	1.0	1.0	15	25.56176643371582	1.5739364596463594	4.847947205416858	5.9850292513147	0.0	-5063.380078125	457.10577216189444	8.2	4.604345773288535
E2_full_collusive_r0p10_s009	E2_four_switch_ablation	2	RS-MARL	collusive	0.1	9	0.55	static	none	0.0	0.0	0	results_review_v2/E2_four_switch_ablation/E2_full_collusive_r0p10_s009/RS-MARL/collusive/ratio_0.10/seed_9	0.05954479351639748	0.4	6.6	1.0	0	0	1.0	1.0	15	25.26201057434082	1.7790554929935256	5.741510819643736	6.983426189981401	0.6	-5754.00029296875	318.1231446230056	7.6	1.816590212458495
E2_full_collusive_r0p10_s010	E2_four_switch_ablation	2	RS-MARL	collusive	0.1	10	0.55	static	none	0.0	0.0	0	results_review_v2/E2_four_switch_ablation/E2_full_collusive_r0p10_s010/RS-MARL/collusive/ratio_0.10/seed_10	0.03822543155401945	1.2	1.4	1.0	0	0	1.0	1.0	15	10.501154708862305	0.924912460593751	6.758699216879904	8.107936196029186	0.4	-4093.540625	213.3451274245545	3.0	1.0
E2_full_collusive_r0p10_s011	E2_four_switch_ablation	2	RS-MARL	collusive	0.1	11	0.55	static	none	0.0	0.0	0	results_review_v2/E2_four_switch_ablation/E2_full_collusive_r0p10_s011/RS-MARL/collusive/ratio_0.10/seed_11	0.06546937245875598	0.0	14.8	1.0	0	0	1.0	1.0	15	44.94767379760742	2.51159396820484	5.047952546738088	6.190729723311961	0.0	-8256.13369140625	411.51101290513293	14.8	3.3466401061363023
E2_full_collusive_r0p10_s012	E2_four_switch_ablation	2	RS-MARL	collusive	0.1	12	0.55	static	none	0.0	0.0	0	results_review_v2/E2_four_switch_ablation/E2_full_collusive_r0p10_s012/RS-MARL/collusive/ratio_0.10/seed_12	0.0703684501349926	3.6	1.4	1.0	0	0	1.0	1.0	15	7.441086006164551	0.055984611548599864	10.046640411019325	11.292560794390738	3.0	-5049.98759765625	368.22509181914825	8.0	5.196152422706632
E2_full_collusive_r0p10_s013	E2_four_switch_ablation	2	RS-MARL	collusive	0.1	13	0.55	static	none	0.0	0.0	0	results_review_v2/E2_four_switch_ablation/E2_full_collusive_r0p10_s013/RS-MARL/collusive/ratio_0.10/seed_13	0.09774383157491684	1.0	3.2	1.0	0	0	1.0	1.0	15	15.625510025024415	1.382811287296687	6.300315400585532	7.437036372721195	0.0	-4326.766015625	224.42687742940174	4.2	1.7888543819998317
E2_full_collusive_r0p10_s014	E2_four_switch_ablation	2	RS-MARL	collusive	0.1	14	0.55	static	none	0.0	0.0	0	results_review_v2/E2_four_switch_ablation/E2_full_collusive_r0p10_s014/RS-MARL/collusive/ratio_0.10/seed_14	0.0728948999196291	0.6	2.6	1.0	0	0	1.0	1.0	15	13.376812171936034	1.1239349390407798	6.253887573257089	7.471117773093283	0.2	-3692.43486328125	346.37874145903976	3.4	1.9493588689617927
E2_full_collusive_r0p10_s015	E2_four_switch_ablation	2	RS-MARL	collusive	0.1	15	0.55	static	none	0.0	0.0	0	results_review_v2/E2_four_switch_ablation/E2_full_collusive_r0p10_s015/RS-MARL/collusive/ratio_0.10/seed_15	0.05995832234621048	1.4	5.0	1.0	0	0	1.0	1.0	15	14.684031295776368	0.991769840444664	6.784457992762327	8.077624766156077	0.4	-4195.500927734375	289.3922208792984	6.8	0.8366600265340756
E2_full_collusive_r0p10_s016	E2_four_switch_ablation	2	RS-MARL	collusive	0.1	16	0.55	static	none	0.0	0.0	0	results_review_v2/E2_four_switch_ablation/E2_full_collusive_r0p10_s016/RS-MARL/collusive/ratio_0.10/seed_16	0.054172557964921	0.0	7.8	1.0	0	0	1.0	1.0	15	21.806354522705078	1.5630436575332658	5.355875636450946	6.626119208522141	0.0	-5314.89453125	243.23924083869932	7.8	1.788854381999832
E2_full_collusive_r0p10_s017	E2_four_switch_ablation	2	RS-MARL	collusive	0.1	17	0.55	static	none	0.0	0.0	0	results_review_v2/E2_four_switch_ablation/E2_full_collusive_r0p10_s017/RS-MARL/collusive/ratio_0.10/seed_17	0.050725282356143	1.0	3.0	1.0	0	0	1.0	1.0	15	13.369160270690918	0.5823045683581419	7.354296580888331	8.554845722392201	1.6	-4900.146484375	464.0686505854779	5.6	1.816590212458495
E2_full_collusive_r0p10_s018	E2_four_switch_ablation	2	RS-MARL	collusive	0.1	18	0.55	static	none	0.0	0.0	0	results_review_v2/E2_four_switch_ablation/E2_full_collusive_r0p10_s018/RS-MARL/collusive/ratio_0.10/seed_18	0.10470317751169204	0.2	12.8	1.0	0	0	1.0	1.0	15	47.06609191894531	4.034614521894219	6.873160437680781	8.042779262177646	0.0	-6877.2197265625	367.49971692194384	13.0	4.949747468305833
E2_full_collusive_r0p10_s019	E2_four_switch_ablation	2	RS-MARL	collusive	0.1	19	0.55	static	none	0.0	0.0	0	results_review_v2/E2_four_switch_ablation/E2_full_collusive_r0p10_s019/RS-MARL/collusive/ratio_0.10/seed_19	0.06577836200594903	0.0	8.4	1.0	0	0	1.0	1.0	15	19.912921142578124	1.0620657102498314	5.444893823005259	6.61832089535892	0.2	-4821.8810546875	309.4331072963018	8.6	1.9493588689617927
E2_full_collusive_r0p30_s000	E2_four_switch_ablation	2	RS-MARL	collusive	0.3	0	0.55	static	none	0.0	0.0	0	results_review_v2/E2_four_switch_ablation/E2_full_collusive_r0p30_s000/RS-MARL/collusive/ratio_0.30/seed_0	0.12505703121423722	0.4	9.4	1.0	0	0	1.0	1.0	45	25.466130447387695	1.5089275444919796	6.1940840212628245	7.36436469014734	0.0	-5433.089453125	318.54563373423565	9.8	4.43846820423443
E2_full_collusive_r0p30_s001	E2_four_switch_ablation	2	RS-MARL	collusive	0.3	1	0.55	static	none	0.0	0.0	0	results_review_v2/E2_four_switch_ablation/E2_full_collusive_r0p30_s001/RS-MARL/collusive/ratio_0.30/seed_1	0.05739290826022625	1.4	4.2	1.0	0	0	1.0	1.0	45	12.569757270812989	0.536603308553893	6.887477403506637	8.065006183460355	0.4	-4284.020751953125	483.4205989511329	6.0	1.224744871391589
E2_full_collusive_r0p30_s002	E2_four_switch_ablation	2	RS-MARL	collusive	0.3	2	0.55	static	none	0.0	0.0	0	results_review_v2/E2_four_switch_ablation/E2_full_collusive_r0p30_s002/RS-MARL/collusive/ratio_0.30/seed_2	0.18621512353420258	0.2	18.4	1.0	0	0	1.0	1.0	45	39.471693420410155	1.5130323678694373	6.823726021684706	8.004736015573144	0.0	-7442.85234375	811.7503252245085	18.6	4.449719092257397
E2_full_collusive_r0p30_s003	E2_four_switch_ablation	2	RS-MARL	collusive	0.3	3	0.55	static	none	0.0	0.0	0	results_review_v2/E2_four_switch_ablation/E2_full_collusive_r0p30_s003/RS-MARL/collusive/ratio_0.30/seed_3	0.1063794957473874	0.2	14.8	1.0	0	0	1.0	1.0	45	40.43690643310547	3.5750568290049913	6.096502626314759	7.2445596335455775	0.2	-6858.5365234375	745.6313394633061	15.2	2.04939015319192
E2_full_collusive_r0p30_s004	E2_four_switch_ablation	2	RS-MARL	collusive	0.3	4	0.55	static	none	0.0	0.0	0	results_review_v2/E2_four_switch_ablation/E2_full_collusive_r0p30_s004/RS-MARL/collusive/ratio_0.30/seed_4	0.1360238179564476	1.0	3.4	1.0	0	0	1.0	1.0	45	9.34063777923584	0.7493667756724305	8.867139369249344	10.16832017339766	1.6	-4680.0875	520.8961506989283	6.0	1.8708286933869707
E2_full_collusive_r0p30_s005	E2_four_switch_ablation	2	RS-MARL	collusive	0.3	5	0.55	static	none	0.0	0.0	0	results_review_v2/E2_four_switch_ablation/E2_full_collusive_r0p30_s005/RS-MARL/collusive/ratio_0.30/seed_5	0.08143636398017406	0.0	17.2	1.0	0	0	1.0	1.0	45	39.39240646362305	4.251883515270205	5.318153044208884	6.5006934106349945	0.0	-7253.2166015625	569.0659375113202	17.2	4.08656334834051
E2_full_collusive_r0p30_s006	E2_four_switch_ablation	2	RS-MARL	collusive	0.3	6	0.55	static	none	0.0	0.0	0	results_review_v2/E2_four_switch_ablation/E2_full_collusive_r0p30_s006/RS-MARL/collusive/ratio_0.30/seed_6	0.042915677465498445	1.0	3.6	0.9887640449438202	1	0	1.0	0.9777777777777777	44	13.706694602966309	0.8081089500755242	6.500413571484387	7.721927552483976	0.2	-4217.660986328125	206.77914781768732	4.8	1.4832396974191326
E2_full_collusive_r0p30_s007	E2_four_switch_ablation	2	RS-MARL	collusive	0.3	7	0.55	static	none	0.0	0.0	0	results_review_v2/E2_four_switch_ablation/E2_full_collusive_r0p30_s007/RS-MARL/collusive/ratio_0.30/seed_7	0.06732043325901031	0.2	5.4	0.9887640449438202	1	0	1.0	0.9777777777777777	44	20.554354858398437	1.3527955951362278	5.164621793664992	6.341348798014224	0.0	-5101.38134765625	283.78002520207536	5.6	3.361547262794322
E2_full_collusive_r0p30_s008	E2_four_switch_ablation	2	RS-MARL	collusive	0.3	8	0.55	static	none	0.0	0.0	0	results_review_v2/E2_four_switch_ablation/E2_full_collusive_r0p30_s008/RS-MARL/collusive/ratio_0.30/seed_8	0.04614292755723	0.2	7.8	0.9887640449438202	1	0	1.0	0.9777777777777777	44	21.30635643005371	1.4721515468491588	5.250573600642383	6.560306414030492	0.0	-4886.491015625	330.76810040879127	8.0	2.9154759474226504
E2_full_collusive_r0p30_s009	E2_four_switch_ablation	2	RS-MARL	collusive	0.3	9	0.55	static	none	0.0	0.0	0	results_review_v2/E2_four_switch_ablation/E2_full_collusive_r0p30_s009/RS-MARL/collusive/ratio_0.30/seed_9	0.04818355031311512	2.2	3.0	1.0	0	0	1.0	1.0	45	13.125715065002442	1.1792904089959027	7.977372407913208	9.205744205974042	1.8	-5040.20146484375	193.06184353832597	7.0	4.0
E2_full_collusive_r0p30_s010	E2_four_switch_ablation	2	RS-MARL	collusive	0.3	10	0.55	static	none	0.0	0.0	0	results_review_v2/E2_four_switch_ablation/E2_full_collusive_r0p30_s010/RS-MARL/collusive/ratio_0.30/seed_10	0.06642564460635185	0.8	3.6	0.9772727272727273	2	0	1.0	0.9555555555555556	43	10.268022155761718	0.5324938409288079	6.667637987993658	7.900387165136635	0.8	-4212.452392578125	370.93836686339154	5.2	2.588435821108957
E2_full_collusive_r0p30_s011	E2_four_switch_ablation	2	RS-MARL	collusive	0.3	11	0.55	static	none	0.0	0.0	0	results_review_v2/E2_four_switch_ablation/E2_full_collusive_r0p30_s011/RS-MARL/collusive/ratio_0.30/seed_11	0.07684711702167987	0.2	10.6	1.0	0	0	1.0	1.0	45	44.06247177124023	1.81057984400844	5.176269984804094	6.303151021711528	0.0	-7826.20634765625	470.1373238953466	10.8	1.9235384061671346
E2_full_collusive_r0p30_s012	E2_four_switch_ablation	2	RS-MARL	collusive	0.3	12	0.55	static	none	0.0	0.0	0	results_review_v2/E2_four_switch_ablation/E2_full_collusive_r0p30_s012/RS-MARL/collusive/ratio_0.30/seed_12	0.07169511392712594	4.2	1.6	0.9887640449438202	1	0	1.0	0.9777777777777777	44	8.605513668060302	0.8338708211916932	10.116962599568069	11.304622027091682	3.2	-4662.193505859375	785.98534646639	9.0	3.6742346141747673
E2_full_collusive_r0p30_s013	E2_four_switch_ablation	2	RS-MARL	collusive	0.3	13	0.55	static	none	0.0	0.0	0	results_review_v2/E2_four_switch_ablation/E2_full_collusive_r0p30_s013/RS-MARL/collusive/ratio_0.30/seed_13	0.09625505283474922	1.0	4.2	1.0	0	0	1.0	1.0	45	12.369014930725097	1.0174167016693976	8.124822587706149	9.375419211573899	0.6	-4325.86572265625	266.0507108138844	5.8	1.3038404810405297
E2_full_collusive_r0p30_s014	E2_four_switch_ablation	2	RS-MARL	collusive	0.3	14	0.55	static	none	0.0	0.0	0	results_review_v2/E2_four_switch_ablation/E2_full_collusive_r0p30_s014/RS-MARL/collusive/ratio_0.30/seed_14	0.09867138527333737	1.4	3.8	0.9887640449438202	1	0	1.0	0.9777777777777777	44	13.410128211975097	1.5015764642857639	6.952143809758127	8.137057418935001	0.4	-3826.178955078125	368.4544962192646	5.6	1.3416407864998738
E2_full_collusive_r0p30_s015	E2_four_switch_ablation	2	RS-MARL	collusive	0.3	15	0.55	static	none	0.0	0.0	0	results_review_v2/E2_four_switch_ablation/E2_full_collusive_r0p30_s015/RS-MARL/collusive/ratio_0.30/seed_15	0.06919449083507061	0.0	4.2	1.0	0	0	1.0	1.0	45	14.707878303527831	1.1384303729402958	5.962765379808843	7.141176029108465	0.4	-4075.643798828125	465.7101373037358	4.6	1.9493588689617927
E2_full_collusive_r0p30_s016	E2_four_switch_ablation	2	RS-MARL	collusive	0.3	16	0.55	static	none	0.0	0.0	0	results_review_v2/E2_four_switch_ablation/E2_full_collusive_r0p30_s016/RS-MARL/collusive/ratio_0.30/seed_16	0.05050431229174137	0.2	6.0	1.0	0	0	1.0	1.0	45	21.141699600219727	1.6371300429930655	5.144061427563429	6.308163376525044	0.0	-4740.0791015625	423.2385653063975	6.2	2.3874672772626644
E2_full_collusive_r0p30_s017	E2_four_switch_ablation	2	RS-MARL	collusive	0.3	17	0.55	static	none	0.0	0.0	0	results_review_v2/E2_four_switch_ablation/E2_full_collusive_r0p30_s017/RS-MARL/collusive/ratio_0.30/seed_17	0.05744332578033209	0.2	13.4	1.0	0	0	1.0	1.0	45	42.14656982421875	1.8714675356682897	5.267526465468109	6.4834530698135495	0.0	-6816.27724609375	508.57803221753915	13.6	2.701851217221259
E2_full_collusive_r0p30_s018	E2_four_switch_ablation	2	RS-MARL	collusive	0.3	18	0.55	static	none	0.0	0.0	0	results_review_v2/E2_four_switch_ablation/E2_full_collusive_r0p30_s018/RS-MARL/collusive/ratio_0.30/seed_18	0.06507003158330918	0.2	16.8	1.0	0	0	1.0	1.0	45	39.45099105834961	1.8355517250735782	5.204152618534863	6.391599006019533	0.0	-7601.463671875	495.73953194052825	17.0	2.345207879911715
E2_full_collusive_r0p30_s019	E2_four_switch_ablation	2	RS-MARL	collusive	0.3	19	0.55	static	none	0.0	0.0	0	results_review_v2/E2_four_switch_ablation/E2_full_collusive_r0p30_s019/RS-MARL/collusive/ratio_0.30/seed_19	0.07258753404021263	1.0	11.6	1.0	0	0	1.0	1.0	45	27.55232963562012	3.332272067163124	6.280818395316601	7.455719797872007	0.0	-5770.3822265625	369.4247040089319	12.6	1.816590212458495
E2_full_sign_flip_r0p10_s000	E2_four_switch_ablation	2	RS-MARL	sign_flip	0.1	0	0.55	static	none	0.0	0.0	0	results_review_v2/E2_four_switch_ablation/E2_full_sign_flip_r0p10_s000/RS-MARL/sign_flip/ratio_0.10/seed_0	0.1030101165175438	0.6	3.4	0.0	15	0	0.0	0.0	0	13.98530387878418	1.2830093699351155	6.162823992781341	7.351919589564204	0.2	-4358.133447265625	382.6706149156015	4.2	1.4832396974191326
E2_full_sign_flip_r0p10_s001	E2_four_switch_ablation	2	RS-MARL	sign_flip	0.1	1	0.55	static	none	0.0	0.0	0	results_review_v2/E2_four_switch_ablation/E2_full_sign_flip_r0p10_s001/RS-MARL/sign_flip/ratio_0.10/seed_1	0.07599404752254486	0.4	2.4	0.0	15	0	0.0	0.0	0	12.354701614379882	1.2391695334175323	5.714693199843168	6.848844792693853	0.8	-4003.74375	368.16048683553413	3.6	1.3416407864998738
E2_full_sign_flip_r0p10_s002	E2_four_switch_ablation	2	RS-MARL	sign_flip	0.1	2	0.55	static	none	0.0	0.0	0	results_review_v2/E2_four_switch_ablation/E2_full_sign_flip_r0p10_s002/RS-MARL/sign_flip/ratio_0.10/seed_2	0.19434476643800735	0.0	19.8	0.0	15	0	0.0	0.0	0	43.03431625366211	2.9351220213005402	6.6535614198073745	7.85979819484055	0.0	-8209.1484375	788.1559448673418	19.8	3.420526275297414
E2_full_sign_flip_r0p10_s003	E2_four_switch_ablation	2	RS-MARL	sign_flip	0.1	3	0.55	static	none	0.0	0.0	0	results_review_v2/E2_four_switch_ablation/E2_full_sign_flip_r0p10_s003/RS-MARL/sign_flip/ratio_0.10/seed_3	0.058119075000286104	0.2	5.8	0.0	15	0	0.0	0.0	0	17.345639038085938	0.3339186911518875	6.120284600183368	7.307480974122882	0.6	-4452.779296875	259.18978327827904	6.6	0.8944271909999159
E2_full_sign_flip_r0p10_s004	E2_four_switch_ablation	2	RS-MARL	sign_flip	0.1	4	0.55	static	none	0.0	0.0	0	results_review_v2/E2_four_switch_ablation/E2_full_sign_flip_r0p10_s004/RS-MARL/sign_flip/ratio_0.10/seed_4	0.1394183561205864	0.2	13.2	0.0	15	0	0.0	0.0	0	22.11717643737793	1.8818333675077525	7.068050978705287	8.332098787650466	0.0	-5151.5390625	449.7010474330823	13.4	3.714835124201342
E2_full_sign_flip_r0p10_s005	E2_four_switch_ablation	2	RS-MARL	sign_flip	0.1	5	0.55	static	none	0.0	0.0	0	results_review_v2/E2_four_switch_ablation/E2_full_sign_flip_r0p10_s005/RS-MARL/sign_flip/ratio_0.10/seed_5	0.06654968746006489	0.8	4.8	0.0	15	0	0.0	0.0	0	15.973025894165039	1.5026620731503533	5.6686167838051915	6.895432318560779	0.0	-4315.061474609375	302.2072783952618	5.6	0.5477225575051662
E2_full_sign_flip_r0p10_s006	E2_four_switch_ablation	2	RS-MARL	sign_flip	0.1	6	0.55	static	none	0.0	0.0	0	results_review_v2/E2_four_switch_ablation/E2_full_sign_flip_r0p10_s006/RS-MARL/sign_flip/ratio_0.10/seed_6	0.04909509345889092	0.4	4.2	0.0	15	0	0.0	0.0	0	15.512045097351074	0.49310786213192187	5.371581413783133	6.514499289914966	0.0	-4340.29326171875	86.39739875545015	4.6	1.140175425099138
E2_full_sign_flip_r0p10_s007	E2_four_switch_ablation	2	RS-MARL	sign_flip	0.1	7	0.55	static	none	0.0	0.0	0	results_review_v2/E2_four_switch_ablation/E2_full_sign_flip_r0p10_s007/RS-MARL/sign_flip/ratio_0.10/seed_7	0.09551249742507935	0.4	8.4	0.0	15	0	0.0	0.0	0	34.19517555236816	2.881957319957549	5.9987090062350035	7.2420614073053	0.0	-5964.86123046875	655.1446698012494	8.8	2.16794833886788
E2_full_sign_flip_r0p10_s008	E2_four_switch_ablation	2	RS-MARL	sign_flip	0.1	8	0.55	static	none	0.0	0.0	0	results_review_v2/E2_four_switch_ablation/E2_full_sign_flip_r0p10_s008/RS-MARL/sign_flip/ratio_0.10/seed_8	0.04092497229576111	0.6	6.2	0.0	15	0	0.0	0.0	0	18.54428176879883	1.9280117743980996	4.968600207939744	6.169004016555846	0.0	-4563.760009765625	581.6141249209048	6.8	3.492849839314596
E2_full_sign_flip_r0p10_s009	E2_four_switch_ablation	2	RS-MARL	sign_flip	0.1	9	0.55	static	none	0.0	0.0	0	results_review_v2/E2_four_switch_ablation/E2_full_sign_flip_r0p10_s009/RS-MARL/sign_flip/ratio_0.10/seed_9	0.051379308104515076	0.2	9.0	0.0	15	0	0.0	0.0	0	32.94424591064453	2.1976870990327577	5.370683618821204	6.54752878472209	0.4	-6399.24970703125	253.57266337726517	9.6	1.3416407864998738
E2_full_sign_flip_r0p10_s010	E2_four_switch_ablation	2	RS-MARL	sign_flip	0.1	10	0.55	static	none	0.0	0.0	0	results_review_v2/E2_four_switch_ablation/E2_full_sign_flip_r0p10_s010/RS-MARL/sign_flip/ratio_0.10/seed_10	0.04532469511032104	0.6	9.6	0.0	15	0	0.0	0.0	0	24.640255737304688	1.2774836182490752	5.198147427290678	6.388972420245409	0.0	-5136.14580078125	337.0841719679701	10.2	2.7748873851023212
E2_full_sign_flip_r0p10_s011	E2_four_switch_ablation	2	RS-MARL	sign_flip	0.1	11	0.55	static	none	0.0	0.0	0	results_review_v2/E2_four_switch_ablation/E2_full_sign_flip_r0p10_s011/RS-MARL/sign_flip/ratio_0.10/seed_11	0.09267947971820831	0.8	4.4	0.0	15	0	0.0	0.0	0	9.743008232116699	0.8278521309034346	7.081718998961151	8.293597982265055	0.8	-4339.028662109375	487.7895501805963	6.0	1.4142135623730951
E2_full_sign_flip_r0p10_s012	E2_four_switch_ablation	2	RS-MARL	sign_flip	0.1	12	0.55	static	none	0.0	0.0	0	results_review_v2/E2_four_switch_ablation/E2_full_sign_flip_r0p10_s012/RS-MARL/sign_flip/ratio_0.10/seed_12	0.06705889850854874	0.0	2.6	0.0	15	0	0.0	0.0	0	11.325470542907714	1.1707551476924536	6.550482590682805	7.842758786864579	0.4	-4143.1794921875	254.09535384281304	3.0	0.7071067811865476
E2_full_sign_flip_r0p10_s013	E2_four_switch_ablation	2	RS-MARL	sign_flip	0.1	13	0.55	static	none	0.0	0.0	0	results_review_v2/E2_four_switch_ablation/E2_full_sign_flip_r0p10_s013/RS-MARL/sign_flip/ratio_0.10/seed_13	0.13036723025143146	0.8	2.2	0.0	15	0	0.0	0.0	0	12.554211616516113	1.1939585472687582	7.911628228612244	9.08140940591693	1.0	-4370.799267578125	325.464233217127	4.0	2.7386127875258306
E2_full_sign_flip_r0p10_s014	E2_four_switch_ablation	2	RS-MARL	sign_flip	0.1	14	0.55	static	none	0.0	0.0	0	results_review_v2/E2_four_switch_ablation/E2_full_sign_flip_r0p10_s014/RS-MARL/sign_flip/ratio_0.10/seed_14	0.0886240940541029	0.2	6.8	0.0	15	0	0.0	0.0	0	17.742771530151366	1.0543061033167511	4.955249954946339	6.136206956580281	0.2	-4120.34384765625	508.2649623723401	7.2	3.2710854467592254
E2_full_sign_flip_r0p10_s015	E2_four_switch_ablation	2	RS-MARL	sign_flip	0.1	15	0.55	static	none	0.0	0.0	0	results_review_v2/E2_four_switch_ablation/E2_full_sign_flip_r0p10_s015/RS-MARL/sign_flip/ratio_0.10/seed_15	0.06819258481264115	0.2	3.6	0.0	15	0	0.0	0.0	0	24.280604934692384	2.2383309872103463	5.440089991316199	6.581837823614478	0.2	-5088.8615234375	406.77252051432	4.0	2.345207879911715
E2_full_sign_flip_r0p10_s016	E2_four_switch_ablation	2	RS-MARL	sign_flip	0.1	16	0.55	static	none	0.0	0.0	0	results_review_v2/E2_four_switch_ablation/E2_full_sign_flip_r0p10_s016/RS-MARL/sign_flip/ratio_0.10/seed_16	0.2019926816225052	0.0	15.4	0.0	15	0	0.0	0.0	0	62.98082427978515	3.780266199904961	8.053277805447578	9.29677418898791	0.0	-8955.398828125	715.3291385435725	15.4	4.219004621945797
E2_full_sign_flip_r0p10_s017	E2_four_switch_ablation	2	RS-MARL	sign_flip	0.1	17	0.55	static	none	0.0	0.0	0	results_review_v2/E2_four_switch_ablation/E2_full_sign_flip_r0p10_s017/RS-MARL/sign_flip/ratio_0.10/seed_17	0.08985243421047925	0.0	19.6	0.0	15	0	0.0	0.0	0	50.14437637329102	4.045137473467109	5.3424343932420015	6.44295415841043	0.0	-8681.92880859375	580.8823049183652	19.6	3.4351128074635335
E2_full_sign_flip_r0p10_s018	E2_four_switch_ablation	2	RS-MARL	sign_flip	0.1	18	0.55	static	none	0.0	0.0	0	results_review_v2/E2_four_switch_ablation/E2_full_sign_flip_r0p10_s018/RS-MARL/sign_flip/ratio_0.10/seed_18	0.04856969565153122	0.2	5.8	0.0	15	0	0.0	0.0	0	30.362384033203124	1.8183318398867796	5.886986386030912	7.092105015181005	0.0	-5140.684765625	479.7466510297007	6.0	2.0
E2_full_sign_flip_r0p10_s019	E2_four_switch_ablation	2	RS-MARL	sign_flip	0.1	19	0.55	static	none	0.0	0.0	0	results_review_v2/E2_four_switch_ablation/E2_full_sign_flip_r0p10_s019/RS-MARL/sign_flip/ratio_0.10/seed_19	0.07680118717253208	0.6	8.8	0.0	15	0	0.0	0.0	0	31.09633026123047	2.3740774870647363	6.1069875955581665	7.291248207911849	0.2	-5528.1033203125	268.6538007574199	9.6	3.286335345030997
E2_full_sign_flip_r0p30_s000	E2_four_switch_ablation	2	RS-MARL	sign_flip	0.3	0	0.55	static	none	0.0	0.0	0	results_review_v2/E2_four_switch_ablation/E2_full_sign_flip_r0p30_s000/RS-MARL/sign_flip/ratio_0.30/seed_0	0.1081069365143776	0.6	4.4	0.0	45	0	0.0	0.0	0	17.319221878051756	0.8467599028096257	6.482218625023961	7.750611170195043	0.2	-4640.0080078125	502.9827078423549	5.2	2.588435821108957
E2_full_sign_flip_r0p30_s001	E2_four_switch_ablation	2	RS-MARL	sign_flip	0.3	1	0.55	static	none	0.0	0.0	0	results_review_v2/E2_four_switch_ablation/E2_full_sign_flip_r0p30_s001/RS-MARL/sign_flip/ratio_0.30/seed_1	0.05467201918363571	0.2	11.4	0.0	45	0	0.0	0.0	0	23.724893188476564	2.0224024476171594	4.367655771784484	5.468552024103701	0.0	-5051.46279296875	343.82958515196106	11.6	3.2093613071762426
E2_full_sign_flip_r0p30_s002	E2_four_switch_ablation	2	RS-MARL	sign_flip	0.3	2	0.55	static	none	0.0	0.0	0	results_review_v2/E2_four_switch_ablation/E2_full_sign_flip_r0p30_s002/RS-MARL/sign_flip/ratio_0.30/seed_2	0.19859990775585173	0.2	18.0	0.0	45	0	0.0	0.0	0	41.8306884765625	3.9086921496289326	6.7531970562413335	7.962332642637193	0.0	-7805.72744140625	997.3014630978845	18.2	5.310367218940701
E2_full_sign_flip_r0p30_s003	E2_four_switch_ablation	2	RS-MARL	sign_flip	0.3	3	0.55	static	none	0.0	0.0	0	results_review_v2/E2_four_switch_ablation/E2_full_sign_flip_r0p30_s003/RS-MARL/sign_flip/ratio_0.30/seed_3	0.06254173563793301	0.8	2.2	0.0	45	0	0.0	0.0	0	14.918505668640137	1.150743200772797	6.879902980290353	8.078402187675238	1.0	-3962.681787109375	186.32142305077969	4.0	1.8708286933869707
E2_full_sign_flip_r0p30_s004	E2_four_switch_ablation	2	RS-MARL	sign_flip	0.3	4	0.55	static	none	0.0	0.0	0	results_review_v2/E2_four_switch_ablation/E2_full_sign_flip_r0p30_s004/RS-MARL/sign_flip/ratio_0.30/seed_4	0.19307649731636048	0.0	20.4	0.0	45	0	0.0	0.0	0	59.31422729492188	3.1269377015020385	6.854677968658507	8.007449982687831	0.0	-9716.25234375	450.08973094043915	20.4	2.6076809620810595
E2_full_sign_flip_r0p30_s005	E2_four_switch_ablation	2	RS-MARL	sign_flip	0.3	5	0.55	static	none	0.0	0.0	0	results_review_v2/E2_four_switch_ablation/E2_full_sign_flip_r0p30_s005/RS-MARL/sign_flip/ratio_0.30/seed_5	0.05869738906621933	0.0	9.6	0.0	45	0	0.0	0.0	0	23.734931564331056	1.5167230472251751	5.074386182241142	6.259253993630409	0.2	-5324.45322265625	669.2119386468758	9.8	3.1144823004794873
E2_full_sign_flip_r0p30_s006	E2_four_switch_ablation	2	RS-MARL	sign_flip	0.3	6	0.55	static	none	0.0	0.0	0	results_review_v2/E2_four_switch_ablation/E2_full_sign_flip_r0p30_s006/RS-MARL/sign_flip/ratio_0.30/seed_6	0.045190732553601266	1.0	1.0	0.0	45	0	0.0	0.0	0	12.318289947509765	0.500820780507639	6.118653807789087	7.270671031437814	0.6	-4084.46513671875	290.34610964679786	2.6	1.9493588689617927
E2_full_sign_flip_r0p30_s007	E2_four_switch_ablation	2	RS-MARL	sign_flip	0.3	7	0.55	static	none	0.0	0.0	0	results_review_v2/E2_four_switch_ablation/E2_full_sign_flip_r0p30_s007/RS-MARL/sign_flip/ratio_0.30/seed_7	0.03614449426531792	0.4	6.8	0.0	45	0	0.0	0.0	0	21.60114860534668	1.3761222982193457	5.253136204555631	6.486094975844026	0.2	-4745.93984375	439.25568989003324	7.4	1.51657508881031
E2_full_sign_flip_r0p30_s008	E2_four_switch_ablation	2	RS-MARL	sign_flip	0.3	8	0.55	static	none	0.0	0.0	0	results_review_v2/E2_four_switch_ablation/E2_full_sign_flip_r0p30_s008/RS-MARL/sign_flip/ratio_0.30/seed_8	0.04419144913554192	0.8	8.4	0.0	45	0	0.0	0.0	0	23.3293155670166	2.248507971542733	6.28968698438257	7.537755370140076	0.2	-5058.14765625	519.3025557303102	9.4	4.098780306383839
E2_full_sign_flip_r0p30_s009	E2_four_switch_ablation	2	RS-MARL	sign_flip	0.3	9	0.55	static	none	0.0	0.0	0	results_review_v2/E2_four_switch_ablation/E2_full_sign_flip_r0p30_s009/RS-MARL/sign_flip/ratio_0.30/seed_9	0.055276927351951596	0.0	13.2	0.0	45	0	0.0	0.0	0	36.82825698852539	2.8107038187986504	5.043656588532031	6.242617615498602	0.0	-6895.243359375	330.95471243085234	13.2	2.588435821108957
E2_full_sign_flip_r0p30_s010	E2_four_switch_ablation	2	RS-MARL	sign_flip	0.3	10	0.55	static	none	0.0	0.0	0	results_review_v2/E2_four_switch_ablation/E2_full_sign_flip_r0p30_s010/RS-MARL/sign_flip/ratio_0.30/seed_10	0.04693636745214462	0.2	5.6	0.0	45	0	0.0	0.0	0	15.247204208374024	0.8579623937499742	5.190540826879442	6.378223211504519	0.0	-4641.693798828125	646.2372575119831	5.8	2.949576240750525
E2_full_sign_flip_r0p30_s011	E2_four_switch_ablation	2	RS-MARL	sign_flip	0.3	11	0.55	static	none	0.0	0.0	0	results_review_v2/E2_four_switch_ablation/E2_full_sign_flip_r0p30_s011/RS-MARL/sign_flip/ratio_0.30/seed_11	0.09045134037733078	2.6	3.4	0.0	45	0	0.0	0.0	0	6.380124855041504	0.4557358223082818	8.403224777430296	9.656266355887055	2.2	-4322.084033203125	515.1703593684957	8.2	3.3466401061363023
E2_full_sign_flip_r0p30_s012	E2_four_switch_ablation	2	RS-MARL	sign_flip	0.3	12	0.55	static	none	0.0	0.0	0	results_review_v2/E2_four_switch_ablation/E2_full_sign_flip_r0p30_s012/RS-MARL/sign_flip/ratio_0.30/seed_12	0.09814149141311646	2.8	1.4	0.0	45	0	0.0	0.0	0	5.940753364562989	0.6684261394202762	9.186475584283471	10.365985380485654	2.0	-5039.25625	406.22049828079855	6.2	1.0954451150103321
E2_full_sign_flip_r0p30_s013	E2_four_switch_ablation	2	RS-MARL	sign_flip	0.3	13	0.55	static	none	0.0	0.0	0	results_review_v2/E2_four_switch_ablation/E2_full_sign_flip_r0p30_s013/RS-MARL/sign_flip/ratio_0.30/seed_13	0.09129943326115608	1.2	1.6	0.0	45	0	0.0	0.0	0	9.641228103637696	1.1080744029385197	7.0933181792497635	8.307294989936054	1.4	-3708.006396484375	261.5361116062276	4.2	1.0954451150103321
E2_full_sign_flip_r0p30_s014	E2_four_switch_ablation	2	RS-MARL	sign_flip	0.3	14	0.55	static	none	0.0	0.0	0	results_review_v2/E2_four_switch_ablation/E2_full_sign_flip_r0p30_s014/RS-MARL/sign_flip/ratio_0.30/seed_14	0.07869302555918693	0.2	3.8	0.0	45	0	0.0	0.0	0	12.736262321472168	0.704923566239199	5.482736183330417	6.734243547543883	0.4	-3724.00078125	427.46713237547016	4.4	2.792848008753788
E2_full_sign_flip_r0p30_s015	E2_four_switch_ablation	2	RS-MARL	sign_flip	0.3	15	0.55	static	none	0.0	0.0	0	results_review_v2/E2_four_switch_ablation/E2_full_sign_flip_r0p30_s015/RS-MARL/sign_flip/ratio_0.30/seed_15	0.05581069737672806	0.8	3.8	0.0	45	0	0.0	0.0	0	20.522534942626955	2.3730107971094663	6.1178021831437945	7.328948983922601	0.4	-4371.65126953125	277.0298969139796	5.0	2.449489742783178
E2_full_sign_flip_r0p30_s016	E2_four_switch_ablation	2	RS-MARL	sign_flip	0.3	16	0.55	static	none	0.0	0.0	0	results_review_v2/E2_four_switch_ablation/E2_full_sign_flip_r0p30_s016/RS-MARL/sign_flip/ratio_0.30/seed_16	0.065020240098238	0.0	13.2	0.0	45	0	0.0	0.0	0	30.145901489257813	1.5685466020904268	5.221481784246862	6.408018572255969	0.0	-6046.20390625	612.2179905250226	13.2	3.271085446759225
E2_full_sign_flip_r0p30_s017	E2_four_switch_ablation	2	RS-MARL	sign_flip	0.3	17	0.55	static	none	0.0	0.0	0	results_review_v2/E2_four_switch_ablation/E2_full_sign_flip_r0p30_s017/RS-MARL/sign_flip/ratio_0.30/seed_17	0.07967202700674533	0.0	11.0	0.0	45	0	0.0	0.0	0	36.7810676574707	3.840961608147747	5.451207188889384	6.576989544555545	0.0	-6571.3369140625	354.23643489637675	11.0	2.8284271247461903
E2_full_sign_flip_r0p30_s018	E2_four_switch_ablation	2	RS-MARL	sign_flip	0.3	18	0.55	static	none	0.0	0.0	0	results_review_v2/E2_four_switch_ablation/E2_full_sign_flip_r0p30_s018/RS-MARL/sign_flip/ratio_0.30/seed_18	0.04874312821775675	0.4	6.4	0.0	45	0	0.0	0.0	0	32.927559280395506	2.894642496794714	5.28074202593416	6.511772284284234	0.0	-5227.77783203125	451.71601514684437	6.8	2.588435821108957
E2_full_sign_flip_r0p30_s019	E2_four_switch_ablation	2	RS-MARL	sign_flip	0.3	19	0.55	static	none	0.0	0.0	0	results_review_v2/E2_four_switch_ablation/E2_full_sign_flip_r0p30_s019/RS-MARL/sign_flip/ratio_0.30/seed_19	0.0738066177815199	0.4	3.2	0.0	45	0	0.0	0.0	0	15.674758148193359	1.3325892584079337	5.224231770262122	6.480491207912564	0.4	-4177.58984375	546.7538677937763	4.0	2.345207879911715
E2_no_set_adaptive_r0p10_s000	E2_four_switch_ablation	2	RS-MARL	adaptive	0.1	0	0.55	static	set	0.0	0.0	0	results_review_v2/E2_four_switch_ablation/E2_no_set_adaptive_r0p10_s000/RS-MARL/adaptive/ratio_0.10/seed_0	0.11055265367031097	0.8	1.6	0.0	15	0	0.0	0.0	0	10.692755508422852	1.0441452195006822	6.708043999969959	7.938449829816818	1.0	-4459.472998046875	270.7725298491414	3.4	1.140175425099138
E2_no_set_adaptive_r0p10_s001	E2_four_switch_ablation	2	RS-MARL	adaptive	0.1	1	0.55	static	set	0.0	0.0	0	results_review_v2/E2_four_switch_ablation/E2_no_set_adaptive_r0p10_s001/RS-MARL/adaptive/ratio_0.10/seed_1	0.054208806902170184	0.0	3.2	0.0	15	0	0.0	0.0	0	11.691447830200195	1.4467577049056815	5.680327792651951	6.871343776583672	0.6	-4024.571923828125	303.1547312065665	3.8	1.0954451150103321
E2_no_set_adaptive_r0p10_s002	E2_four_switch_ablation	2	RS-MARL	adaptive	0.1	2	0.55	static	set	0.0	0.0	0	results_review_v2/E2_four_switch_ablation/E2_no_set_adaptive_r0p10_s002/RS-MARL/adaptive/ratio_0.10/seed_2	0.12369814366102219	0.0	16.0	0.0	15	0	0.0	0.0	0	31.199964141845705	1.3563763172327317	6.1129126232117414	7.324540219269693	0.2	-6444.64453125	562.772726427165	16.2	4.604345773288535
E2_no_set_adaptive_r0p10_s003	E2_four_switch_ablation	2	RS-MARL	adaptive	0.1	3	0.55	static	set	0.0	0.0	0	results_review_v2/E2_four_switch_ablation/E2_no_set_adaptive_r0p10_s003/RS-MARL/adaptive/ratio_0.10/seed_3	0.3671487718820572	0.0	15.8	0.0	15	0	0.0	0.0	0	81.16484069824219	4.2799449324262735	9.670880762860179	10.881635150872171	0.0	-10069.573046875	388.2017886099227	15.8	4.024922359499621
E2_no_set_adaptive_r0p10_s004	E2_four_switch_ablation	2	RS-MARL	adaptive	0.1	4	0.55	static	set	0.0	0.0	0	results_review_v2/E2_four_switch_ablation/E2_no_set_adaptive_r0p10_s004/RS-MARL/adaptive/ratio_0.10/seed_4	0.2049350321292877	0.0	15.4	0.0	15	0	0.0	0.0	0	28.0684513092041	2.401961915638081	7.544969813898206	8.728288603015244	0.0	-5931.53544921875	305.40277152676714	15.4	2.9664793948382653
E2_no_set_adaptive_r0p10_s005	E2_four_switch_ablation	2	RS-MARL	adaptive	0.1	5	0.55	static	set	0.0	0.0	0	results_review_v2/E2_four_switch_ablation/E2_no_set_adaptive_r0p10_s005/RS-MARL/adaptive/ratio_0.10/seed_5	0.07511422745883464	0.2	11.4	0.0	15	0	0.0	0.0	0	31.493087768554688	1.4996750563757728	4.655042616650462	5.867253406904638	0.0	-6352.42705078125	218.06646928856534	11.6	3.361547262794322
E2_no_set_adaptive_r0p10_s006	E2_four_switch_ablation	2	RS-MARL	adaptive	0.1	6	0.55	static	set	0.0	0.0	0	results_review_v2/E2_four_switch_ablation/E2_no_set_adaptive_r0p10_s006/RS-MARL/adaptive/ratio_0.10/seed_6	0.048096992820501325	0.6	12.2	0.0	15	0	0.0	0.0	0	20.786466598510742	1.3160601039609594	4.985061381012201	6.140779773704708	0.6	-5481.4462890625	274.5951207744176	13.4	2.5099800796022267
E2_no_set_adaptive_r0p10_s007	E2_four_switch_ablation	2	RS-MARL	adaptive	0.1	7	0.55	static	set	0.0	0.0	0	results_review_v2/E2_four_switch_ablation/E2_no_set_adaptive_r0p10_s007/RS-MARL/adaptive/ratio_0.10/seed_7	0.09144827984273433	0.0	13.4	0.0	15	0	0.0	0.0	0	38.66716079711914	2.4479535973009234	5.568936164490879	6.751612410880625	0.0	-7129.15478515625	611.8838913991402	13.4	1.9493588689617927
E2_no_set_adaptive_r0p10_s008	E2_four_switch_ablation	2	RS-MARL	adaptive	0.1	8	0.55	static	set	0.0	0.0	0	results_review_v2/E2_four_switch_ablation/E2_no_set_adaptive_r0p10_s008/RS-MARL/adaptive/ratio_0.10/seed_8	0.039724142476916316	0.2	2.8	0.0	15	0	0.0	0.0	0	17.688771629333495	1.4861542856154955	4.532883828505874	5.7087034452706575	0.2	-4229.313427734375	162.6215340373989	3.2	0.8366600265340756
E2_no_set_adaptive_r0p10_s009	E2_four_switch_ablation	2	RS-MARL	adaptive	0.1	9	0.55	static	set	0.0	0.0	0	results_review_v2/E2_four_switch_ablation/E2_no_set_adaptive_r0p10_s009/RS-MARL/adaptive/ratio_0.10/seed_9	0.051731270551681516	1.0	1.6	0.0	15	0	0.0	0.0	0	10.785702514648438	0.5232494674018202	5.752673209644854	6.9285680539906025	0.6	-4616.09228515625	356.9400280582552	3.2	1.4832396974191326
E2_no_set_adaptive_r0p10_s010	E2_four_switch_ablation	2	RS-MARL	adaptive	0.1	10	0.55	static	set	0.0	0.0	0	results_review_v2/E2_four_switch_ablation/E2_no_set_adaptive_r0p10_s010/RS-MARL/adaptive/ratio_0.10/seed_10	0.03824150348082185	1.0	2.2	0.0	15	0	0.0	0.0	0	9.978914833068847	0.45291915585051873	6.452415813691914	7.654030830599368	0.8	-3971.858154296875	629.2393272880227	4.0	3.391164991562634
E2_no_set_adaptive_r0p10_s011	E2_four_switch_ablation	2	RS-MARL	adaptive	0.1	11	0.55	static	set	0.0	0.0	0	results_review_v2/E2_four_switch_ablation/E2_no_set_adaptive_r0p10_s011/RS-MARL/adaptive/ratio_0.10/seed_11	0.08770230561494827	5.4	0.6	0.0	15	0	0.0	0.0	0	6.0209626197814945	0.5459231177497748	12.621663208119571	13.74349205289036	5.6	-5744.01201171875	836.7328652992027	11.6	1.51657508881031
E2_no_set_adaptive_r0p10_s012	E2_four_switch_ablation	2	RS-MARL	adaptive	0.1	12	0.55	static	set	0.0	0.0	0	results_review_v2/E2_four_switch_ablation/E2_no_set_adaptive_r0p10_s012/RS-MARL/adaptive/ratio_0.10/seed_12	0.07764192521572114	2.2	0.4	0.0	15	0	0.0	0.0	0	5.29380578994751	0.32612384467146316	8.767093811184168	10.021139052696526	2.6	-4321.932568359375	497.4748709424596	5.2	1.4832396974191326
E2_no_set_adaptive_r0p10_s013	E2_four_switch_ablation	2	RS-MARL	adaptive	0.1	13	0.55	static	set	0.0	0.0	0	results_review_v2/E2_four_switch_ablation/E2_no_set_adaptive_r0p10_s013/RS-MARL/adaptive/ratio_0.10/seed_13	0.08973195515573025	0.4	2.6	0.0	15	0	0.0	0.0	0	15.214944076538085	1.336060325694863	6.009498587809503	7.240085140801966	0.2	-4288.858251953125	273.94110892895367	3.2	2.6832815729997477
E2_no_set_adaptive_r0p10_s014	E2_four_switch_ablation	2	RS-MARL	adaptive	0.1	14	0.55	static	set	0.0	0.0	0	results_review_v2/E2_four_switch_ablation/E2_no_set_adaptive_r0p10_s014/RS-MARL/adaptive/ratio_0.10/seed_14	0.09266233183443547	0.4	4.4	0.0	15	0	0.0	0.0	0	12.404613876342774	2.0929635275464293	5.936371977441013	7.178195170126855	0.6	-4061.91455078125	285.50468756541375	5.4	4.09878030638384
E2_no_set_adaptive_r0p10_s015	E2_four_switch_ablation	2	RS-MARL	adaptive	0.1	15	0.55	static	set	0.0	0.0	0	results_review_v2/E2_four_switch_ablation/E2_no_set_adaptive_r0p10_s015/RS-MARL/adaptive/ratio_0.10/seed_15	0.05748462155461311	0.6	3.0	0.0	15	0	0.0	0.0	0	18.09958209991455	2.6136068636817535	5.436394992284477	6.613227212801576	0.0	-4191.5583984375	195.6130729645694	3.6	2.302172886644268
E2_no_set_adaptive_r0p10_s016	E2_four_switch_ablation	2	RS-MARL	adaptive	0.1	16	0.55	static	set	0.0	0.0	0	results_review_v2/E2_four_switch_ablation/E2_no_set_adaptive_r0p10_s016/RS-MARL/adaptive/ratio_0.10/seed_16	0.05368126966059208	0.4	12.8	0.0	15	0	0.0	0.0	0	33.220933532714845	2.0841213959428426	4.268755973316729	5.51092301029712	0.0	-6739.503125	485.85756471361987	13.2	2.3874672772626644
E2_no_set_adaptive_r0p10_s017	E2_four_switch_ablation	2	RS-MARL	adaptive	0.1	17	0.55	static	set	0.0	0.0	0	results_review_v2/E2_four_switch_ablation/E2_no_set_adaptive_r0p10_s017/RS-MARL/adaptive/ratio_0.10/seed_17	0.06643007989041508	0.6	4.6	0.0	15	0	0.0	0.0	0	19.301987838745116	2.0016954982650823	5.423980392515659	6.615679361857474	0.0	-4597.502587890625	593.9656073597449	5.2	1.4832396974191326
E2_no_set_adaptive_r0p10_s018	E2_four_switch_ablation	2	RS-MARL	adaptive	0.1	18	0.55	static	set	0.0	0.0	0	results_review_v2/E2_four_switch_ablation/E2_no_set_adaptive_r0p10_s018/RS-MARL/adaptive/ratio_0.10/seed_18	0.05599676873534918	0.6	13.6	0.0	15	0	0.0	0.0	0	33.25815010070801	2.3615717470073814	5.5888582020998	6.773726618848741	0.0	-6150.9546875	892.7639913152542	14.2	4.381780460041329
E2_no_set_adaptive_r0p10_s019	E2_four_switch_ablation	2	RS-MARL	adaptive	0.1	19	0.55	static	set	0.0	0.0	0	results_review_v2/E2_four_switch_ablation/E2_no_set_adaptive_r0p10_s019/RS-MARL/adaptive/ratio_0.10/seed_19	0.08087798953056335	0.2	8.0	0.0	15	0	0.0	0.0	0	22.823041915893555	1.1622494238000465	5.892029940150678	7.223312556743622	0.0	-4644.45703125	405.6405583756992	8.2	2.280350850198276
E2_no_set_adaptive_r0p30_s000	E2_four_switch_ablation	2	RS-MARL	adaptive	0.3	0	0.55	static	set	0.0	0.0	0	results_review_v2/E2_four_switch_ablation/E2_no_set_adaptive_r0p30_s000/RS-MARL/adaptive/ratio_0.30/seed_0	0.1165171816945076	0.8	1.8	0.0	45	0	0.0	0.0	0	10.364191818237305	1.1670342178650372	6.360255181789398	7.555989408865571	0.8	-4996.7865234375	673.4956869615613	3.4	2.4083189157584592
E2_no_set_adaptive_r0p30_s001	E2_four_switch_ablation	2	RS-MARL	adaptive	0.3	1	0.55	static	set	0.0	0.0	0	results_review_v2/E2_four_switch_ablation/E2_no_set_adaptive_r0p30_s001/RS-MARL/adaptive/ratio_0.30/seed_1	0.05469695404171944	0.2	2.8	0.0	45	0	0.0	0.0	0	12.143741989135743	1.5912309653628829	5.723555665463209	6.842624070122838	0.4	-4215.899365234375	201.4722551455696	3.4	2.1908902300206647
E2_no_set_adaptive_r0p30_s002	E2_four_switch_ablation	2	RS-MARL	adaptive	0.3	2	0.55	static	set	0.0	0.0	0	results_review_v2/E2_four_switch_ablation/E2_no_set_adaptive_r0p30_s002/RS-MARL/adaptive/ratio_0.30/seed_2	0.14995245933532714	0.0	20.8	0.0	45	0	0.0	0.0	0	52.257775115966794	3.583766447134613	6.74994420260191	7.95976803638041	0.0	-8895.98798828125	687.7390058233584	20.8	3.1144823004794873
E2_no_set_adaptive_r0p30_s003	E2_four_switch_ablation	2	RS-MARL	adaptive	0.3	3	0.55	static	set	0.0	0.0	0	results_review_v2/E2_four_switch_ablation/E2_no_set_adaptive_r0p30_s003/RS-MARL/adaptive/ratio_0.30/seed_3	0.07312474604696036	0.4	7.4	0.0	45	0	0.0	0.0	0	20.232353591918944	0.989940236892077	6.115424376912415	7.454039808362722	0.4	-4730.0251953125	369.33528733567533	8.2	2.04939015319192
E2_no_set_adaptive_r0p30_s004	E2_four_switch_ablation	2	RS-MARL	adaptive	0.3	4	0.55	static	set	0.0	0.0	0	results_review_v2/E2_four_switch_ablation/E2_no_set_adaptive_r0p30_s004/RS-MARL/adaptive/ratio_0.30/seed_4	0.1512361526489258	0.2	16.6	0.0	45	0	0.0	0.0	0	42.285037231445315	2.389713757140475	6.389396404847503	7.53845542203635	0.0	-7747.05751953125	623.5894379906046	16.8	2.588435821108957
E2_no_set_adaptive_r0p30_s005	E2_four_switch_ablation	2	RS-MARL	adaptive	0.3	5	0.55	static	set	0.0	0.0	0	results_review_v2/E2_four_switch_ablation/E2_no_set_adaptive_r0p30_s005/RS-MARL/adaptive/ratio_0.30/seed_5	0.06121059115976095	0.8	3.4	0.0	45	0	0.0	0.0	0	9.724781227111816	0.6595667286375415	6.804413627833128	8.031277847476304	1.2	-4565.88525390625	369.58706702411075	5.4	1.9493588689617927
E2_no_set_adaptive_r0p30_s006	E2_four_switch_ablation	2	RS-MARL	adaptive	0.3	6	0.55	static	set	0.0	0.0	0	results_review_v2/E2_four_switch_ablation/E2_no_set_adaptive_r0p30_s006/RS-MARL/adaptive/ratio_0.30/seed_6	0.049535971879959104	0.6	1.8	0.0	45	0	0.0	0.0	0	11.797624206542968	1.0197289296551721	5.8316044276580215	7.045035040937364	0.6	-4670.8525390625	383.9547491590745	3.0	1.5811388300841898
E2_no_set_adaptive_r0p30_s007	E2_four_switch_ablation	2	RS-MARL	adaptive	0.3	7	0.55	static	set	0.0	0.0	0	results_review_v2/E2_four_switch_ablation/E2_no_set_adaptive_r0p30_s007/RS-MARL/adaptive/ratio_0.30/seed_7	0.06667114645242692	0.2	10.4	0.0	45	0	0.0	0.0	0	33.821817779541014	2.7175691723101516	5.162673234008253	6.297548254951835	0.0	-6069.18779296875	685.3405253841299	10.6	3.9115214431215892
E2_no_set_adaptive_r0p30_s008	E2_four_switch_ablation	2	RS-MARL	adaptive	0.3	8	0.55	static	set	0.0	0.0	0	results_review_v2/E2_four_switch_ablation/E2_no_set_adaptive_r0p30_s008/RS-MARL/adaptive/ratio_0.30/seed_8	0.04414872527122497	0.4	7.8	0.0	45	0	0.0	0.0	0	20.303299713134766	1.7808175495546428	5.354295182041824	6.575506762601435	0.2	-4849.881640625	480.7723507481967	8.4	2.792848008753788
E2_no_set_adaptive_r0p30_s009	E2_four_switch_ablation	2	RS-MARL	adaptive	0.3	9	0.55	static	set	0.0	0.0	0	results_review_v2/E2_four_switch_ablation/E2_no_set_adaptive_r0p30_s009/RS-MARL/adaptive/ratio_0.30/seed_9	0.0598217785358429	0.4	10.0	0.0	45	0	0.0	0.0	0	27.465069198608397	2.1225308360925794	5.548306624405086	6.79406737908721	0.6	-6034.0623046875	298.98451860873456	11.0	1.224744871391589
E2_no_set_adaptive_r0p30_s010	E2_four_switch_ablation	2	RS-MARL	adaptive	0.3	10	0.55	static	set	0.0	0.0	0	results_review_v2/E2_four_switch_ablation/E2_no_set_adaptive_r0p30_s010/RS-MARL/adaptive/ratio_0.30/seed_10	0.06023177430033684	0.4	5.2	0.0	45	0	0.0	0.0	0	18.66123275756836	1.2856873214100517	6.720416573807597	8.017402212135494	0.6	-4872.791796875	339.45789832102554	6.2	1.6431676725154984
E2_no_set_adaptive_r0p30_s011	E2_four_switch_ablation	2	RS-MARL	adaptive	0.3	11	0.55	static	set	0.0	0.0	0	results_review_v2/E2_four_switch_ablation/E2_no_set_adaptive_r0p30_s011/RS-MARL/adaptive/ratio_0.30/seed_11	0.09260403253138065	1.2	6.0	0.0	45	0	0.0	0.0	0	8.196818733215332	0.7258298238752553	6.758987414650619	7.9587125685065985	1.2	-3871.360009765625	489.8798117511616	8.4	2.6076809620810595
E2_no_set_adaptive_r0p30_s012	E2_four_switch_ablation	2	RS-MARL	adaptive	0.3	12	0.55	static	set	0.0	0.0	0	results_review_v2/E2_four_switch_ablation/E2_no_set_adaptive_r0p30_s012/RS-MARL/adaptive/ratio_0.30/seed_12	0.06630893088877202	1.2	1.4	0.0	45	0	0.0	0.0	0	6.716182136535645	0.34446258536474145	8.217654027976096	9.398254193365574	2.0	-4509.3357421875	398.35232854478943	4.6	1.816590212458495
E2_no_set_adaptive_r0p30_s013	E2_four_switch_ablation	2	RS-MARL	adaptive	0.3	13	0.55	static	set	0.0	0.0	0	results_review_v2/E2_four_switch_ablation/E2_no_set_adaptive_r0p30_s013/RS-MARL/adaptive/ratio_0.30/seed_13	0.08502381332218648	1.2	4.0	0.0	45	0	0.0	0.0	0	14.073896789550782	1.6679336284887152	6.316660414449871	7.558782189153135	0.6	-4112.876708984375	416.61061404253235	5.8	1.3038404810405297
E2_no_set_adaptive_r0p30_s014	E2_four_switch_ablation	2	RS-MARL	adaptive	0.3	14	0.55	static	set	0.0	0.0	0	results_review_v2/E2_four_switch_ablation/E2_no_set_adaptive_r0p30_s014/RS-MARL/adaptive/ratio_0.30/seed_14	0.07472266852855683	0.4	3.2	0.0	45	0	0.0	0.0	0	12.10324993133545	0.7153500676203514	5.381094780750573	6.542009953409433	0.2	-3679.804150390625	395.63972409595743	3.8	2.04939015319192
E2_no_set_adaptive_r0p30_s015	E2_four_switch_ablation	2	RS-MARL	adaptive	0.3	15	0.55	static	set	0.0	0.0	0	results_review_v2/E2_four_switch_ablation/E2_no_set_adaptive_r0p30_s015/RS-MARL/adaptive/ratio_0.30/seed_15	0.05371860787272453	0.4	4.8	0.0	45	0	0.0	0.0	0	19.113537406921388	2.7985568893948423	5.308524006977677	6.531643006019294	0.0	-4556.67265625	219.98080153945344	5.2	1.3038404810405297
E2_no_set_adaptive_r0p30_s016	E2_four_switch_ablation	2	RS-MARL	adaptive	0.3	16	0.55	static	set	0.0	0.0	0	results_review_v2/E2_four_switch_ablation/E2_no_set_adaptive_r0p30_s016/RS-MARL/adaptive/ratio_0.30/seed_16	0.09888573791831731	1.0	1.8	0.0	45	0	0.0	0.0	0	15.305840682983398	1.8038623917193586	6.266478216275573	7.447325624525547	0.6	-4388.97890625	517.1495650922957	3.4	2.1908902300206647
E2_no_set_adaptive_r0p30_s017	E2_four_switch_ablation	2	RS-MARL	adaptive	0.3	17	0.55	static	set	0.0	0.0	0	results_review_v2/E2_four_switch_ablation/E2_no_set_adaptive_r0p30_s017/RS-MARL/adaptive/ratio_0.30/seed_17	0.08842586502432823	0.4	12.0	0.0	45	0	0.0	0.0	0	44.5437873840332	1.1535576185290146	5.32236322760582	6.440510414540768	0.0	-6898.16630859375	394.6728327696006	12.4	3.847076812334269
E2_no_set_adaptive_r0p30_s018	E2_four_switch_ablation	2	RS-MARL	adaptive	0.3	18	0.55	static	set	0.0	0.0	0	results_review_v2/E2_four_switch_ablation/E2_no_set_adaptive_r0p30_s018/RS-MARL/adaptive/ratio_0.30/seed_18	0.06461989544332028	0.4	11.6	0.0	45	0	0.0	0.0	0	35.37357177734375	1.716150421900622	5.524996598251164	6.706773373298347	0.0	-6333.39306640625	563.1006202629006	12.0	2.9154759474226504
E2_no_set_adaptive_r0p30_s019	E2_four_switch_ablation	2	RS-MARL	adaptive	0.3	19	0.55	static	set	0.0	0.0	0	results_review_v2/E2_four_switch_ablation/E2_no_set_adaptive_r0p30_s019/RS-MARL/adaptive/ratio_0.30/seed_19	0.07600702047348022	0.0	14.0	0.0	45	0	0.0	0.0	0	29.614351272583008	2.2295013146032767	5.430157436057925	6.6312798066064715	0.0	-5778.05068359375	288.19442466440455	14.0	1.5811388300841898
E2_no_set_collusive_r0p10_s000	E2_four_switch_ablation	2	RS-MARL	collusive	0.1	0	0.55	static	set	0.0	0.0	0	results_review_v2/E2_four_switch_ablation/E2_no_set_collusive_r0p10_s000/RS-MARL/collusive/ratio_0.10/seed_0	0.09850608706474304	0.6	6.0	0.0	15	0	0.0	0.0	0	22.982681274414062	1.3448283223689854	5.794598371721804	6.9599265698343515	0.2	-5076.24677734375	155.83843165162224	6.8	0.8366600265340756
E2_no_set_collusive_r0p10_s001	E2_four_switch_ablation	2	RS-MARL	collusive	0.1	1	0.55	static	set	0.0	0.0	0	results_review_v2/E2_four_switch_ablation/E2_no_set_collusive_r0p10_s001/RS-MARL/collusive/ratio_0.10/seed_1	0.05466149523854256	0.6	4.0	0.0	15	0	0.0	0.0	0	16.32686595916748	1.377485846613569	5.62068501021713	6.772856786847115	0.0	-4391.590869140625	445.70088855026506	4.6	2.9664793948382653
E2_no_set_collusive_r0p10_s002	E2_four_switch_ablation	2	RS-MARL	collusive	0.1	2	0.55	static	set	0.0	0.0	0	results_review_v2/E2_four_switch_ablation/E2_no_set_collusive_r0p10_s002/RS-MARL/collusive/ratio_0.10/seed_2	0.20314526557922363	0.0	18.6	0.0	15	0	0.0	0.0	0	42.59287796020508	3.216464455425756	6.9617073982954025	8.120053517632186	0.0	-7837.22861328125	712.905077094035	18.6	3.5777087639996634
E2_no_set_collusive_r0p10_s003	E2_four_switch_ablation	2	RS-MARL	collusive	0.1	3	0.55	static	set	0.0	0.0	0	results_review_v2/E2_four_switch_ablation/E2_no_set_collusive_r0p10_s003/RS-MARL/collusive/ratio_0.10/seed_3	0.4361362040042877	0.2	18.4	0.0	15	0	0.0	0.0	0	80.12074279785156	4.574995228652822	10.09425565134734	11.265172646380961	0.0	-10768.51484375	504.6294396154839	18.6	2.8809720581775866
E2_no_set_collusive_r0p10_s004	E2_four_switch_ablation	2	RS-MARL	collusive	0.1	4	0.55	static	set	0.0	0.0	0	results_review_v2/E2_four_switch_ablation/E2_no_set_collusive_r0p10_s004/RS-MARL/collusive/ratio_0.10/seed_4	0.1848672240972519	0.2	15.2	0.0	15	0	0.0	0.0	0	25.67192497253418	2.380895987092499	7.867309544235468	9.147600154392421	0.0	-5925.67861328125	575.8598542457814	15.4	2.792848008753788
E2_no_set_collusive_r0p10_s005	E2_four_switch_ablation	2	RS-MARL	collusive	0.1	5	0.55	static	set	0.0	0.0	0	results_review_v2/E2_four_switch_ablation/E2_no_set_collusive_r0p10_s005/RS-MARL/collusive/ratio_0.10/seed_5	0.06180783715099096	0.0	12.2	0.0	15	0	0.0	0.0	0	34.39102973937988	2.914669359916474	7.8593176091089845	9.371641604229808	0.0	-6273.44541015625	335.7455807219614	12.2	3.63318042491699
E2_no_set_collusive_r0p10_s006	E2_four_switch_ablation	2	RS-MARL	collusive	0.1	6	0.55	static	set	0.0	0.0	0	results_review_v2/E2_four_switch_ablation/E2_no_set_collusive_r0p10_s006/RS-MARL/collusive/ratio_0.10/seed_6	0.044293572381138804	0.6	4.8	0.0	15	0	0.0	0.0	0	14.37668514251709	1.2642077660180338	5.320850759744644	6.5311594400554895	0.2	-4338.966650390625	241.1248988548579	5.6	1.1401754250991378
E2_no_set_collusive_r0p10_s007	E2_four_switch_ablation	2	RS-MARL	collusive	0.1	7	0.55	static	set	0.0	0.0	0	results_review_v2/E2_four_switch_ablation/E2_no_set_collusive_r0p10_s007/RS-MARL/collusive/ratio_0.10/seed_7	0.046540848165750506	0.4	8.4	0.0	15	0	0.0	0.0	0	22.618672943115236	1.4064289241560928	5.227680993266404	6.438153982162476	0.0	-4779.8314453125	325.6403003108032	8.8	2.949576240750525
E2_no_set_collusive_r0p10_s008	E2_four_switch_ablation	2	RS-MARL	collusive	0.1	8	0.55	static	set	0.0	0.0	0	results_review_v2/E2_four_switch_ablation/E2_no_set_collusive_r0p10_s008/RS-MARL/collusive/ratio_0.10/seed_8	0.04553408101201058	0.2	6.8	0.0	15	0	0.0	0.0	0	23.990388870239258	2.2400959911975993	4.7484505688771605	5.9055783320218325	0.2	-4782.7287109375	607.2184318862041	7.2	3.1144823004794873
E2_no_set_collusive_r0p10_s009	E2_four_switch_ablation	2	RS-MARL	collusive	0.1	9	0.55	static	set	0.0	0.0	0	results_review_v2/E2_four_switch_ablation/E2_no_set_collusive_r0p10_s009/RS-MARL/collusive/ratio_0.10/seed_9	0.06227661892771721	0.6	8.0	0.0	15	0	0.0	0.0	0	28.371035766601562	1.9785521147345162	6.118069193325937	7.403735024854541	0.2	-6152.57412109375	292.1490282378209	8.8	0.8366600265340756
E2_no_set_collusive_r0p10_s010	E2_four_switch_ablation	2	RS-MARL	collusive	0.1	10	0.55	static	set	0.0	0.0	0	results_review_v2/E2_four_switch_ablation/E2_no_set_collusive_r0p10_s010/RS-MARL/collusive/ratio_0.10/seed_10	0.05480793602764607	0.2	11.8	0.0	15	0	0.0	0.0	0	29.562308502197265	2.54802115605974	5.455016391351819	6.653443397954106	0.2	-6173.1638671875	316.044914495749	12.2	4.604345773288535
E2_no_set_collusive_r0p10_s011	E2_four_switch_ablation	2	RS-MARL	collusive	0.1	11	0.55	static	set	0.0	0.0	0	results_review_v2/E2_four_switch_ablation/E2_no_set_collusive_r0p10_s011/RS-MARL/collusive/ratio_0.10/seed_11	0.0770439587533474	0.2	11.6	0.0	15	0	0.0	0.0	0	45.48643569946289	2.3853804336433564	5.606014444492757	6.759409420192242	0.0	-7291.7294921875	634.6648930416544	11.8	1.7888543819998317
E2_no_set_collusive_r0p10_s012	E2_four_switch_ablation	2	RS-MARL	collusive	0.1	12	0.55	static	set	0.0	0.0	0	results_review_v2/E2_four_switch_ablation/E2_no_set_collusive_r0p10_s012/RS-MARL/collusive/ratio_0.10/seed_12	0.0663617268204689	1.4	0.6	0.0	15	0	0.0	0.0	0	6.8696215629577635	0.5131016621919489	9.0059187496081	10.106846550479531	2.0	-5099.2986328125	421.07805150773953	4.0	2.6457513110645907
E2_no_set_collusive_r0p10_s013	E2_four_switch_ablation	2	RS-MARL	collusive	0.1	13	0.55	static	set	0.0	0.0	0	results_review_v2/E2_four_switch_ablation/E2_no_set_collusive_r0p10_s013/RS-MARL/collusive/ratio_0.10/seed_13	0.09704419001936912	1.4	0.8	0.0	15	0	0.0	0.0	0	8.858548736572265	0.5920808506745965	8.566885394975543	9.737885231152177	1.0	-4049.48720703125	239.84632335938673	3.2	1.4832396974191326
E2_no_set_collusive_r0p10_s014	E2_four_switch_ablation	2	RS-MARL	collusive	0.1	14	0.55	static	set	0.0	0.0	0	results_review_v2/E2_four_switch_ablation/E2_no_set_collusive_r0p10_s014/RS-MARL/collusive/ratio_0.10/seed_14	0.11870770305395126	0.0	6.2	0.0	15	0	0.0	0.0	0	10.809723854064941	0.6419628833750196	6.020894576795399	7.271730783395469	0.6	-4069.246728515625	76.8940318839844	6.8	1.4832396974191326
E2_no_set_collusive_r0p10_s015	E2_four_switch_ablation	2	RS-MARL	collusive	0.1	15	0.55	static	set	0.0	0.0	0	results_review_v2/E2_four_switch_ablation/E2_no_set_collusive_r0p10_s015/RS-MARL/collusive/ratio_0.10/seed_15	0.06258120834827423	0.2	4.8	0.0	15	0	0.0	0.0	0	13.388890838623047	0.9307437952080004	5.998271214775741	7.236507418565452	0.6	-4008.4712890625	386.10618821295867	5.6	2.6076809620810595
E2_no_set_collusive_r0p10_s016	E2_four_switch_ablation	2	RS-MARL	collusive	0.1	16	0.55	static	set	0.0	0.0	0	results_review_v2/E2_four_switch_ablation/E2_no_set_collusive_r0p10_s016/RS-MARL/collusive/ratio_0.10/seed_16	0.052134192734956744	0.4	7.4	0.0	15	0	0.0	0.0	0	29.980957794189454	2.3336096030411304	5.110043822787702	6.2433065846562386	0.4	-5832.92958984375	320.0877622072811	8.2	1.9235384061671343
E2_no_set_collusive_r0p10_s017	E2_four_switch_ablation	2	RS-MARL	collusive	0.1	17	0.55	static	set	0.0	0.0	0	results_review_v2/E2_four_switch_ablation/E2_no_set_collusive_r0p10_s017/RS-MARL/collusive/ratio_0.10/seed_17	0.10639133900403977	0.8	5.8	0.0	15	0	0.0	0.0	0	18.373525619506836	1.8890990763825628	7.217409205622971	8.451544679701328	0.6	-4622.44267578125	384.10086695084857	7.2	2.3874672772626644
E2_no_set_collusive_r0p10_s018	E2_four_switch_ablation	2	RS-MARL	collusive	0.1	18	0.55	static	set	0.0	0.0	0	results_review_v2/E2_four_switch_ablation/E2_no_set_collusive_r0p10_s018/RS-MARL/collusive/ratio_0.10/seed_18	0.06731143146753311	0.2	12.4	0.0	15	0	0.0	0.0	0	40.8632568359375	3.8174975418058676	5.870710359886289	7.057141745463014	0.0	-6496.44921875	482.67009552731986	12.6	3.847076812334269
E2_no_set_collusive_r0p10_s019	E2_four_switch_ablation	2	RS-MARL	collusive	0.1	19	0.55	static	set	0.0	0.0	0	results_review_v2/E2_four_switch_ablation/E2_no_set_collusive_r0p10_s019/RS-MARL/collusive/ratio_0.10/seed_19	0.07431902550160885	0.2	7.2	0.0	15	0	0.0	0.0	0	27.336335372924804	2.3960065257277092	5.375845404341817	6.51641262229532	0.0	-5134.77216796875	290.43917271378865	7.4	2.701851217221259
E2_no_set_collusive_r0p30_s000	E2_four_switch_ablation	2	RS-MARL	collusive	0.3	0	0.55	static	set	0.0	0.0	0	results_review_v2/E2_four_switch_ablation/E2_no_set_collusive_r0p30_s000/RS-MARL/collusive/ratio_0.30/seed_0	0.10551139265298844	1.0	2.0	0.0	45	0	0.0	0.0	0	8.579983043670655	0.7720386258138521	7.610464608296752	8.844134444370866	1.8	-4907.832275390625	695.1843207976046	4.8	1.6431676725154984
E2_no_set_collusive_r0p30_s001	E2_four_switch_ablation	2	RS-MARL	collusive	0.3	1	0.55	static	set	0.0	0.0	0	results_review_v2/E2_four_switch_ablation/E2_no_set_collusive_r0p30_s001/RS-MARL/collusive/ratio_0.30/seed_1	0.08534393347799778	0.4	3.8	0.0	45	0	0.0	0.0	0	12.507367706298828	1.0638866687980069	6.678976025432348	7.974515808746219	0.0	-4215.84873046875	512.3862833770153	4.2	2.16794833886788
E2_no_set_collusive_r0p30_s002	E2_four_switch_ablation	2	RS-MARL	collusive	0.3	2	0.55	static	set	0.0	0.0	0	results_review_v2/E2_four_switch_ablation/E2_no_set_collusive_r0p30_s002/RS-MARL/collusive/ratio_0.30/seed_2	0.1030610553920269	0.4	12.2	0.0	45	0	0.0	0.0	0	35.54799880981445	2.6084144212513176	6.414795387536287	7.554462598636746	0.4	-6538.86728515625	698.2283420858608	13.0	3.5355339059327378
E2_no_set_collusive_r0p30_s003	E2_four_switch_ablation	2	RS-MARL	collusive	0.3	3	0.55	static	set	0.0	0.0	0	results_review_v2/E2_four_switch_ablation/E2_no_set_collusive_r0p30_s003/RS-MARL/collusive/ratio_0.30/seed_3	0.06525056287646294	0.8	2.0	0.0	45	0	0.0	0.0	0	19.64085998535156	0.9290633230392358	6.852018786594272	8.072821772657335	1.4	-4697.223828125	218.96086729567605	4.2	0.8366600265340756
E2_no_set_collusive_r0p30_s004	E2_four_switch_ablation	2	RS-MARL	collusive	0.3	4	0.55	static	set	0.0	0.0	0	results_review_v2/E2_four_switch_ablation/E2_no_set_collusive_r0p30_s004/RS-MARL/collusive/ratio_0.30/seed_4	0.115604829788208	0.4	4.2	0.0	45	0	0.0	0.0	0	9.043828392028809	0.3141160485676214	7.94066118542105	9.208163409493864	1.2	-3879.863818359375	638.0509063201557	5.8	2.8635642126552705
E2_no_set_collusive_r0p30_s005	E2_four_switch_ablation	2	RS-MARL	collusive	0.3	5	0.55	static	set	0.0	0.0	0	results_review_v2/E2_four_switch_ablation/E2_no_set_collusive_r0p30_s005/RS-MARL/collusive/ratio_0.30/seed_5	0.06687026470899582	0.2	10.6	0.0	45	0	0.0	0.0	0	24.42694549560547	1.8137792698228163	5.109425634145737	6.278981268405914	0.2	-5532.85927734375	373.7167505587353	11.0	2.345207879911715
E2_no_set_collusive_r0p30_s006	E2_four_switch_ablation	2	RS-MARL	collusive	0.3	6	0.55	static	set	0.0	0.0	0	results_review_v2/E2_four_switch_ablation/E2_no_set_collusive_r0p30_s006/RS-MARL/collusive/ratio_0.30/seed_6	0.04224908053874969	0.8	6.2	0.0	45	0	0.0	0.0	0	16.105687522888182	0.7168786425859948	5.4232291877269745	6.622755201533437	0.0	-4566.5171875	250.77137579172455	7.0	1.224744871391589
E2_no_set_collusive_r0p30_s007	E2_four_switch_ablation	2	RS-MARL	collusive	0.3	7	0.55	static	set	0.0	0.0	0	results_review_v2/E2_four_switch_ablation/E2_no_set_collusive_r0p30_s007/RS-MARL/collusive/ratio_0.30/seed_7	0.117782973498106	0.0	18.0	0.0	45	0	0.0	0.0	0	50.241118621826175	3.271571648292776	5.7852289872244	6.943949172273278	0.0	-8509.7896484375	349.91687607434534	18.0	2.5495097567963922
E2_no_set_collusive_r0p30_s008	E2_four_switch_ablation	2	RS-MARL	collusive	0.3	8	0.55	static	set	0.0	0.0	0	results_review_v2/E2_four_switch_ablation/E2_no_set_collusive_r0p30_s008/RS-MARL/collusive/ratio_0.30/seed_8	0.045121375331655146	0.4	8.0	0.0	45	0	0.0	0.0	0	24.573311233520506	2.4718421966227453	5.576410004869103	6.820882018655539	0.0	-5043.607421875	352.6690225822594	8.4	2.3021728866442674
E2_no_set_collusive_r0p30_s009	E2_four_switch_ablation	2	RS-MARL	collusive	0.3	9	0.55	static	set	0.0	0.0	0	results_review_v2/E2_four_switch_ablation/E2_no_set_collusive_r0p30_s009/RS-MARL/collusive/ratio_0.30/seed_9	0.04901155605912209	0.2	9.2	0.0	45	0	0.0	0.0	0	24.607875442504884	0.9874751820494139	5.1806454081088305	6.343537429347634	0.0	-5289.24267578125	479.49369382055295	9.4	4.560701700396552
E2_no_set_collusive_r0p30_s010	E2_four_switch_ablation	2	RS-MARL	collusive	0.3	10	0.55	static	set	0.0	0.0	0	results_review_v2/E2_four_switch_ablation/E2_no_set_collusive_r0p30_s010/RS-MARL/collusive/ratio_0.30/seed_10	0.04544976837933064	0.4	6.8	0.0	45	0	0.0	0.0	0	22.966601181030274	1.7996581888378238	5.811788188293576	6.983909546397626	1.0	-5243.97451171875	289.87704025243903	8.2	3.3466401061363023
E2_no_set_collusive_r0p30_s011	E2_four_switch_ablation	2	RS-MARL	collusive	0.3	11	0.55	static	set	0.0	0.0	0	results_review_v2/E2_four_switch_ablation/E2_no_set_collusive_r0p30_s011/RS-MARL/collusive/ratio_0.30/seed_11	0.0767915464937687	1.4	2.0	0.0	45	0	0.0	0.0	0	9.376155471801757	0.46951685736833937	7.345295627601445	8.430653205141425	1.2	-4474.21572265625	349.0791051351339	4.6	1.6733200530681511
E2_no_set_collusive_r0p30_s012	E2_four_switch_ablation	2	RS-MARL	collusive	0.3	12	0.55	static	set	0.0	0.0	0	results_review_v2/E2_four_switch_ablation/E2_no_set_collusive_r0p30_s012/RS-MARL/collusive/ratio_0.30/seed_12	0.06357554271817208	0.6	4.4	0.0	45	0	0.0	0.0	0	17.426686096191407	1.0414882108825625	6.347304745577276	7.483972003683448	1.0	-4853.742578125	558.6967986730325	6.0	1.8708286933869707
E2_no_set_collusive_r0p30_s013	E2_four_switch_ablation	2	RS-MARL	collusive	0.3	13	0.55	static	set	0.0	0.0	0	results_review_v2/E2_four_switch_ablation/E2_no_set_collusive_r0p30_s013/RS-MARL/collusive/ratio_0.30/seed_13	0.1060739204287529	0.8	4.0	0.0	45	0	0.0	0.0	0	13.914722061157226	0.9361935840907658	7.181861996650696	8.357367990538478	0.8	-4602.0685546875	191.96049830601604	5.6	1.1401754250991378
E2_no_set_collusive_r0p30_s014	E2_four_switch_ablation	2	RS-MARL	collusive	0.3	14	0.55	static	set	0.0	0.0	0	results_review_v2/E2_four_switch_ablation/E2_no_set_collusive_r0p30_s014/RS-MARL/collusive/ratio_0.30/seed_14	0.08238186687231064	0.0	4.6	0.0	45	0	0.0	0.0	0	14.490381240844727	1.83449070261071	4.997436003759503	6.147953565232456	0.0	-3870.009033203125	488.5895522662535	4.6	2.3021728866442674
E2_no_set_collusive_r0p30_s015	E2_four_switch_ablation	2	RS-MARL	collusive	0.3	15	0.55	static	set	0.0	0.0	0	results_review_v2/E2_four_switch_ablation/E2_no_set_collusive_r0p30_s015/RS-MARL/collusive/ratio_0.30/seed_15	1.5171361684799194	0.0	16.2	0.0	45	0	0.0	0.0	0	119.18590240478515	5.006199593688841	14.884839416481555	16.098633804358542	0.0	-14089.7291015625	572.6909450615975	16.2	3.1144823004794873
E2_no_set_collusive_r0p30_s016	E2_four_switch_ablation	2	RS-MARL	collusive	0.3	16	0.55	static	set	0.0	0.0	0	results_review_v2/E2_four_switch_ablation/E2_no_set_collusive_r0p30_s016/RS-MARL/collusive/ratio_0.30/seed_16	0.05352729707956314	0.0	5.0	0.0	45	0	0.0	0.0	0	23.01833724975586	2.053936228503099	4.644398018717766	5.876118829473853	0.0	-4973.57080078125	354.83526425950885	5.0	1.0
E2_no_set_collusive_r0p30_s017	E2_four_switch_ablation	2	RS-MARL	collusive	0.3	17	0.55	static	set	0.0	0.0	0	results_review_v2/E2_four_switch_ablation/E2_no_set_collusive_r0p30_s017/RS-MARL/collusive/ratio_0.30/seed_17	0.06345001012086868	0.4	11.2	0.0	45	0	0.0	0.0	0	50.55433044433594	0.5900071439297059	6.3379647908732295	7.620572531595826	0.0	-7401.37177734375	425.1373839414959	11.6	0.5477225575051662
E2_no_set_collusive_r0p30_s018	E2_four_switch_ablation	2	RS-MARL	collusive	0.3	18	0.55	static	set	0.0	0.0	0	results_review_v2/E2_four_switch_ablation/E2_no_set_collusive_r0p30_s018/RS-MARL/collusive/ratio_0.30/seed_18	0.046383165009319785	0.8	7.0	0.0	45	0	0.0	0.0	0	36.06803665161133	2.4511861064857396	6.326669408008456	7.601816626265645	0.0	-5844.893359375	315.16381969781554	7.8	1.6431676725154984
E2_no_set_collusive_r0p30_s019	E2_four_switch_ablation	2	RS-MARL	collusive	0.3	19	0.55	static	set	0.0	0.0	0	results_review_v2/E2_four_switch_ablation/E2_no_set_collusive_r0p30_s019/RS-MARL/collusive/ratio_0.30/seed_19	0.06754356771707534	0.0	8.4	0.0	45	0	0.0	0.0	0	27.007260894775392	2.3501567053832133	5.154383601620793	6.2609701650217175	0.0	-5386.76884765625	144.4249992914218	8.4	1.51657508881031
E2_no_set_sign_flip_r0p10_s000	E2_four_switch_ablation	2	RS-MARL	sign_flip	0.1	0	0.55	static	set	0.0	0.0	0	results_review_v2/E2_four_switch_ablation/E2_no_set_sign_flip_r0p10_s000/RS-MARL/sign_flip/ratio_0.10/seed_0	0.09883697628974915	0.2	6.6	0.0	15	0	0.0	0.0	0	23.204106903076173	1.0513520935040552	5.850486969575286	7.055813609622419	0.0	-5263.376171875	430.6286272461745	6.8	1.6431676725154984
E2_no_set_sign_flip_r0p10_s001	E2_four_switch_ablation	2	RS-MARL	sign_flip	0.1	1	0.55	static	set	0.0	0.0	0	results_review_v2/E2_four_switch_ablation/E2_no_set_sign_flip_r0p10_s001/RS-MARL/sign_flip/ratio_0.10/seed_1	0.06438960582017898	0.2	4.0	0.0	15	0	0.0	0.0	0	11.734257888793945	1.3574584185862295	5.816216813400388	7.006408669985831	0.6	-4081.44755859375	378.35750057148414	4.8	2.949576240750525
E2_no_set_sign_flip_r0p10_s002	E2_four_switch_ablation	2	RS-MARL	sign_flip	0.1	2	0.55	static	set	0.0	0.0	0	results_review_v2/E2_four_switch_ablation/E2_no_set_sign_flip_r0p10_s002/RS-MARL/sign_flip/ratio_0.10/seed_2	0.1425794243812561	0.2	19.6	0.0	15	0	0.0	0.0	0	37.779859924316405	4.559345553309861	6.487613380886614	7.696053199470043	0.0	-7886.86513671875	724.8167059248648	19.8	1.4832396974191326
E2_no_set_sign_flip_r0p10_s003	E2_four_switch_ablation	2	RS-MARL	sign_flip	0.1	3	0.55	static	set	0.0	0.0	0	results_review_v2/E2_four_switch_ablation/E2_no_set_sign_flip_r0p10_s003/RS-MARL/sign_flip/ratio_0.10/seed_3	0.05978410504758358	0.6	1.6	0.0	15	0	0.0	0.0	0	17.496392822265626	0.2702137028389998	6.684786034747958	7.855142024345696	0.6	-4309.49404296875	203.13126098326677	2.8	1.4832396974191326
E2_no_set_sign_flip_r0p10_s004	E2_four_switch_ablation	2	RS-MARL	sign_flip	0.1	4	0.55	static	set	0.0	0.0	0	results_review_v2/E2_four_switch_ablation/E2_no_set_sign_flip_r0p10_s004/RS-MARL/sign_flip/ratio_0.10/seed_4	0.21448919773101807	0.0	16.6	0.0	15	0	0.0	0.0	0	28.448099517822264	1.6887990706147686	7.755029620602727	9.033590042963624	0.0	-6099.29970703125	265.276313958344	16.6	3.714835124201342
E2_no_set_sign_flip_r0p10_s005	E2_four_switch_ablation	2	RS-MARL	sign_flip	0.1	5	0.55	static	set	0.0	0.0	0	results_review_v2/E2_four_switch_ablation/E2_no_set_sign_flip_r0p10_s005/RS-MARL/sign_flip/ratio_0.10/seed_5	0.06895892098546028	0.2	10.6	0.0	15	0	0.0	0.0	0	24.87407569885254	2.738895002819866	5.637019011192024	6.878560804761946	0.0	-5791.553125	354.7212009574454	10.8	2.16794833886788
E2_no_set_sign_flip_r0p10_s006	E2_four_switch_ablation	2	RS-MARL	sign_flip	0.1	6	0.55	static	set	0.0	0.0	0	results_review_v2/E2_four_switch_ablation/E2_no_set_sign_flip_r0p10_s006/RS-MARL/sign_flip/ratio_0.10/seed_6	0.03839270435273647	0.8	3.4	0.0	15	0	0.0	0.0	0	16.56424674987793	0.6817226381964453	5.055993632413447	6.2189832562580705	0.0	-4297.894189453125	269.90786012734833	4.2	1.3038404810405297
E2_no_set_sign_flip_r0p10_s007	E2_four_switch_ablation	2	RS-MARL	sign_flip	0.1	7	0.55	static	set	0.0	0.0	0	results_review_v2/E2_four_switch_ablation/E2_no_set_sign_flip_r0p10_s007/RS-MARL/sign_flip/ratio_0.10/seed_7	0.0930870644748211	0.4	15.6	0.0	15	0	0.0	0.0	0	46.076254272460936	2.944815510574375	6.025587557815015	7.221146975643933	0.0	-7802.05927734375	460.3783058250044	16.0	3.8078865529319543
E2_no_set_sign_flip_r0p10_s008	E2_four_switch_ablation	2	RS-MARL	sign_flip	0.1	8	0.55	static	set	0.0	0.0	0	results_review_v2/E2_four_switch_ablation/E2_no_set_sign_flip_r0p10_s008/RS-MARL/sign_flip/ratio_0.10/seed_8	0.0376536276191473	0.8	2.8	0.0	15	0	0.0	0.0	0	17.192234992980957	1.8812331118425734	5.312069389037788	6.44616459030658	0.6	-4367.19248046875	239.85102052072887	4.2	3.271085446759225
E2_no_set_sign_flip_r0p10_s009	E2_four_switch_ablation	2	RS-MARL	sign_flip	0.1	9	0.55	static	set	0.0	0.0	0	results_review_v2/E2_four_switch_ablation/E2_no_set_sign_flip_r0p10_s009/RS-MARL/sign_flip/ratio_0.10/seed_9	0.06753134131431579	0.6	6.6	0.0	15	0	0.0	0.0	0	24.569766998291016	1.7672596337611264	5.423432402312756	6.6213571932166815	0.6	-5737.0275390625	292.04168906468703	7.8	1.6431676725154984
E2_no_set_sign_flip_r0p10_s010	E2_four_switch_ablation	2	RS-MARL	sign_flip	0.1	10	0.55	static	set	0.0	0.0	0	results_review_v2/E2_four_switch_ablation/E2_no_set_sign_flip_r0p10_s010/RS-MARL/sign_flip/ratio_0.10/seed_10	0.04497390426695347	2.0	1.0	0.0	15	0	0.0	0.0	0	9.74837760925293	0.9677860448930743	6.966345012187958	8.151886565610766	0.8	-4076.994189453125	277.99203067676814	3.8	1.7888543819998317
E2_no_set_sign_flip_r0p10_s011	E2_four_switch_ablation	2	RS-MARL	sign_flip	0.1	11	0.55	static	set	0.0	0.0	0	results_review_v2/E2_four_switch_ablation/E2_no_set_sign_flip_r0p10_s011/RS-MARL/sign_flip/ratio_0.10/seed_11	0.07897295653820038	0.2	11.0	0.0	15	0	0.0	0.0	0	22.560107803344728	2.5524251415527575	5.345376185141504	6.510709994472563	0.0	-5282.3451171875	589.7373988801605	11.2	2.2803508501982757
E2_no_set_sign_flip_r0p10_s012	E2_four_switch_ablation	2	RS-MARL	sign_flip	0.1	12	0.55	static	set	0.0	0.0	0	results_review_v2/E2_four_switch_ablation/E2_no_set_sign_flip_r0p10_s012/RS-MARL/sign_flip/ratio_0.10/seed_12	0.07106633260846137	0.6	3.6	0.0	15	0	0.0	0.0	0	8.105112266540527	0.7634762572356523	6.00767619907856	7.2064494248479605	1.2	-3642.398486328125	411.4812657532807	5.4	2.6076809620810595
E2_no_set_sign_flip_r0p10_s013	E2_four_switch_ablation	2	RS-MARL	sign_flip	0.1	13	0.55	static	set	0.0	0.0	0	results_review_v2/E2_four_switch_ablation/E2_no_set_sign_flip_r0p10_s013/RS-MARL/sign_flip/ratio_0.10/seed_13	0.0904128983616829	1.6	2.6	0.0	15	0	0.0	0.0	0	10.65139217376709	0.8604755826949319	6.242055608890951	7.408480998128653	0.8	-4006.795654296875	360.62492264258384	5.0	2.449489742783178
E2_no_set_sign_flip_r0p10_s014	E2_four_switch_ablation	2	RS-MARL	sign_flip	0.1	14	0.55	static	set	0.0	0.0	0	results_review_v2/E2_four_switch_ablation/E2_no_set_sign_flip_r0p10_s014/RS-MARL/sign_flip/ratio_0.10/seed_14	0.11810136288404464	0.2	6.4	0.0	15	0	0.0	0.0	0	12.907464981079102	0.4099618400488161	5.407317797653377	6.632449617609382	0.4	-4045.22041015625	219.14220225131368	7.0	2.6457513110645907
E2_no_set_sign_flip_r0p10_s015	E2_four_switch_ablation	2	RS-MARL	sign_flip	0.1	15	0.55	static	set	0.0	0.0	0	results_review_v2/E2_four_switch_ablation/E2_no_set_sign_flip_r0p10_s015/RS-MARL/sign_flip/ratio_0.10/seed_15	1.6427055835723876	0.0	12.2	0.0	15	0	0.0	0.0	0	122.96839599609375	3.8077053439107007	15.957358200103045	17.245710641145706	0.0	-13543.0111328125	810.2539781961822	12.2	2.588435821108957
E2_no_set_sign_flip_r0p10_s016	E2_four_switch_ablation	2	RS-MARL	sign_flip	0.1	16	0.55	static	set	0.0	0.0	0	results_review_v2/E2_four_switch_ablation/E2_no_set_sign_flip_r0p10_s016/RS-MARL/sign_flip/ratio_0.10/seed_16	0.06313505582511425	0.0	9.6	0.0	15	0	0.0	0.0	0	39.837975311279294	1.7526354228934145	4.4847533805295825	5.601364164613187	0.2	-6727.771875	289.2816641946452	9.8	1.9235384061671343
E2_no_set_sign_flip_r0p10_s017	E2_four_switch_ablation	2	RS-MARL	sign_flip	0.1	17	0.55	static	set	0.0	0.0	0	results_review_v2/E2_four_switch_ablation/E2_no_set_sign_flip_r0p10_s017/RS-MARL/sign_flip/ratio_0.10/seed_17	0.04490199806168675	1.4	2.8	0.0	15	0	0.0	0.0	0	17.022578048706055	1.204660150692574	6.277946196496487	7.460858020931482	1.0	-4587.687939453125	461.24851434031604	5.2	1.7888543819998317
E2_no_set_sign_flip_r0p10_s018	E2_four_switch_ablation	2	RS-MARL	sign_flip	0.1	18	0.55	static	set	0.0	0.0	0	results_review_v2/E2_four_switch_ablation/E2_no_set_sign_flip_r0p10_s018/RS-MARL/sign_flip/ratio_0.10/seed_18	0.042808045027777554	0.4	5.8	0.0	15	0	0.0	0.0	0	31.239591217041017	2.4602388787923015	5.695235636085272	6.888974062167108	0.2	-5075.84306640625	490.37554597357473	6.4	2.073644135332772
E2_no_set_sign_flip_r0p10_s019	E2_four_switch_ablation	2	RS-MARL	sign_flip	0.1	19	0.55	static	set	0.0	0.0	0	results_review_v2/E2_four_switch_ablation/E2_no_set_sign_flip_r0p10_s019/RS-MARL/sign_flip/ratio_0.10/seed_19	0.0801660068333149	0.8	3.8	0.0	15	0	0.0	0.0	0	12.136228370666505	1.2287620804000796	6.319267395883799	7.588562252931297	0.2	-3845.224267578125	450.941655754336	4.8	1.3038404810405297
E2_no_set_sign_flip_r0p30_s000	E2_four_switch_ablation	2	RS-MARL	sign_flip	0.3	0	0.55	static	set	0.0	0.0	0	results_review_v2/E2_four_switch_ablation/E2_no_set_sign_flip_r0p30_s000/RS-MARL/sign_flip/ratio_0.30/seed_0	0.10766405314207077	0.8	2.4	0.0	45	0	0.0	0.0	0	10.69827880859375	1.1488717232581998	6.744928658008575	7.981689879670739	0.8	-4503.041064453125	363.5850705308934	4.0	0.0
E2_no_set_sign_flip_r0p30_s001	E2_four_switch_ablation	2	RS-MARL	sign_flip	0.3	1	0.55	static	set	0.0	0.0	0	results_review_v2/E2_four_switch_ablation/E2_no_set_sign_flip_r0p30_s001/RS-MARL/sign_flip/ratio_0.30/seed_1	0.06049457266926765	0.0	4.0	0.0	45	0	0.0	0.0	0	17.68443603515625	0.7645726482944135	5.271433014422655	6.427031010389328	0.0	-4050.18994140625	504.6340602229306	4.0	0.7071067811865476
E2_no_set_sign_flip_r0p30_s002	E2_four_switch_ablation	2	RS-MARL	sign_flip	0.3	2	0.55	static	set	0.0	0.0	0	results_review_v2/E2_four_switch_ablation/E2_no_set_sign_flip_r0p30_s002/RS-MARL/sign_flip/ratio_0.30/seed_2	0.1005515418946743	0.6	11.4	0.0	45	0	0.0	0.0	0	24.936714553833006	3.059148934971602	6.004420784302056	7.2058995719999075	0.0	-5471.81533203125	502.2736891430274	12.0	3.391164991562634
E2_no_set_sign_flip_r0p30_s003	E2_four_switch_ablation	2	RS-MARL	sign_flip	0.3	3	0.55	static	set	0.0	0.0	0	results_review_v2/E2_four_switch_ablation/E2_no_set_sign_flip_r0p30_s003/RS-MARL/sign_flip/ratio_0.30/seed_3	0.10363747105002404	0.6	4.6	0.0	45	0	0.0	0.0	0	24.19062614440918	1.086835435660513	6.775452010333538	7.98497200012207	0.0	-4604.30869140625	229.23945429787577	5.2	2.16794833886788
E2_no_set_sign_flip_r0p30_s004	E2_four_switch_ablation	2	RS-MARL	sign_flip	0.3	4	0.55	static	set	0.0	0.0	0	results_review_v2/E2_four_switch_ablation/E2_no_set_sign_flip_r0p30_s004/RS-MARL/sign_flip/ratio_0.30/seed_4	0.14443909674882888	0.2	10.2	0.0	45	0	0.0	0.0	0	22.367840576171876	1.5592778378410046	6.3900178065523505	7.568763010203838	0.0	-5226.1591796875	474.63051480054884	10.4	3.7815340802378077
E2_no_set_sign_flip_r0p30_s005	E2_four_switch_ablation	2	RS-MARL	sign_flip	0.3	5	0.55	static	set	0.0	0.0	0	results_review_v2/E2_four_switch_ablation/E2_no_set_sign_flip_r0p30_s005/RS-MARL/sign_flip/ratio_0.30/seed_5	0.06687691523693502	1.8	1.4	0.0	45	0	0.0	0.0	0	5.561218929290772	0.5652892610617645	8.242537803016603	9.459094749763608	0.8	-4327.25341796875	207.22099203462471	4.0	3.6742346141747673
E2_no_set_sign_flip_r0p30_s006	E2_four_switch_ablation	2	RS-MARL	sign_flip	0.3	6	0.55	static	set	0.0	0.0	0	results_review_v2/E2_four_switch_ablation/E2_no_set_sign_flip_r0p30_s006/RS-MARL/sign_flip/ratio_0.30/seed_6	0.045664883032441136	1.2	1.6	0.0	45	0	0.0	0.0	0	10.849810791015624	0.67580657580232	8.47361700143665	9.771137777715921	1.0	-4459.16630859375	558.4592813801144	3.8	1.4832396974191326
E2_no_set_sign_flip_r0p30_s007	E2_four_switch_ablation	2	RS-MARL	sign_flip	0.3	7	0.55	static	set	0.0	0.0	0	results_review_v2/E2_four_switch_ablation/E2_no_set_sign_flip_r0p30_s007/RS-MARL/sign_flip/ratio_0.30/seed_7	0.03961832169443369	0.8	5.2	0.0	45	0	0.0	0.0	0	21.836048889160157	1.2263912811614475	5.503566982224584	6.669995211996138	0.0	-4603.33349609375	348.68970088209454	6.0	2.345207879911715
E2_no_set_sign_flip_r0p30_s008	E2_four_switch_ablation	2	RS-MARL	sign_flip	0.3	8	0.55	static	set	0.0	0.0	0	results_review_v2/E2_four_switch_ablation/E2_no_set_sign_flip_r0p30_s008/RS-MARL/sign_flip/ratio_0.30/seed_8	0.06298456974327564	0.0	4.8	0.0	45	0	0.0	0.0	0	18.251247215270997	1.6320948304406213	4.8725762171670794	6.084887962788343	0.2	-4405.58974609375	294.9460520553098	5.0	1.0
E2_no_set_sign_flip_r0p30_s009	E2_four_switch_ablation	2	RS-MARL	sign_flip	0.3	9	0.55	static	set	0.0	0.0	0	results_review_v2/E2_four_switch_ablation/E2_no_set_sign_flip_r0p30_s009/RS-MARL/sign_flip/ratio_0.30/seed_9	0.05978273674845695	0.0	9.2	0.0	45	0	0.0	0.0	0	21.359305953979494	1.6874747244088135	4.89234400447458	6.080147041939199	0.2	-5198.9712890625	281.60319447544424	9.4	0.8944271909999159
E2_no_set_sign_flip_r0p30_s010	E2_four_switch_ablation	2	RS-MARL	sign_flip	0.3	10	0.55	static	set	0.0	0.0	0	results_review_v2/E2_four_switch_ablation/E2_no_set_sign_flip_r0p30_s010/RS-MARL/sign_flip/ratio_0.30/seed_10	0.04504301976412535	0.8	1.4	0.0	45	0	0.0	0.0	0	11.775718307495117	0.5006762873882231	6.1227281810715795	7.304501975886524	0.0	-3782.631787109375	288.6962293722995	2.2	0.8366600265340756
E2_no_set_sign_flip_r0p30_s011	E2_four_switch_ablation	2	RS-MARL	sign_flip	0.3	11	0.55	static	set	0.0	0.0	0	results_review_v2/E2_four_switch_ablation/E2_no_set_sign_flip_r0p30_s011/RS-MARL/sign_flip/ratio_0.30/seed_11	0.06909023597836494	0.2	5.6	0.0	45	0	0.0	0.0	0	27.54367790222168	2.1887008186901507	5.285899620503187	6.542680668644607	0.2	-5623.033984375	741.3743471197264	6.0	1.8708286933869707
E2_no_set_sign_flip_r0p30_s012	E2_four_switch_ablation	2	RS-MARL	sign_flip	0.3	12	0.55	static	set	0.0	0.0	0	results_review_v2/E2_four_switch_ablation/E2_no_set_sign_flip_r0p30_s012/RS-MARL/sign_flip/ratio_0.30/seed_12	0.07232478484511376	0.4	2.6	0.0	45	0	0.0	0.0	0	9.276156234741212	0.8249862322848637	5.914834211580455	7.08493844140321	0.6	-3868.89833984375	526.8445419200751	3.6	1.8165902124584952
E2_no_set_sign_flip_r0p30_s013	E2_four_switch_ablation	2	RS-MARL	sign_flip	0.3	13	0.55	static	set	0.0	0.0	0	results_review_v2/E2_four_switch_ablation/E2_no_set_sign_flip_r0p30_s013/RS-MARL/sign_flip/ratio_0.30/seed_13	0.09504092112183571	0.4	6.2	0.0	45	0	0.0	0.0	0	16.807932090759277	1.5462579312954774	6.080779200419784	7.324158982373774	1.0	-4646.23876953125	327.4439154005746	7.6	1.51657508881031
E2_no_set_sign_flip_r0p30_s014	E2_four_switch_ablation	2	RS-MARL	sign_flip	0.3	14	0.55	static	set	0.0	0.0	0	results_review_v2/E2_four_switch_ablation/E2_no_set_sign_flip_r0p30_s014/RS-MARL/sign_flip/ratio_0.30/seed_14	0.1074754498898983	0.4	2.6	0.0	45	0	0.0	0.0	0	8.099421882629395	0.745445030010179	6.464752811007202	7.697617611847818	1.0	-4261.013037109375	742.0997428100994	4.0	2.449489742783178
E2_no_set_sign_flip_r0p30_s015	E2_four_switch_ablation	2	RS-MARL	sign_flip	0.3	15	0.55	static	set	0.0	0.0	0	results_review_v2/E2_four_switch_ablation/E2_no_set_sign_flip_r0p30_s015/RS-MARL/sign_flip/ratio_0.30/seed_15	2.0881052017211914	0.0	11.2	0.0	45	0	0.0	0.0	0	126.58486328125	2.9981817948795726	15.779205411672592	16.9706626329571	0.0	-13511.82421875	690.8402176710307	11.2	3.7013511046643495
E2_no_set_sign_flip_r0p30_s016	E2_four_switch_ablation	2	RS-MARL	sign_flip	0.3	16	0.55	static	set	0.0	0.0	0	results_review_v2/E2_four_switch_ablation/E2_no_set_sign_flip_r0p30_s016/RS-MARL/sign_flip/ratio_0.30/seed_16	0.04754635840654373	0.6	2.6	0.0	45	0	0.0	0.0	0	26.60971794128418	1.901351420393799	5.3863543551415205	6.5438407473266125	0.2	-5137.853515625	274.92863686157506	3.4	1.3416407864998738
E2_no_set_sign_flip_r0p30_s017	E2_four_switch_ablation	2	RS-MARL	sign_flip	0.3	17	0.55	static	set	0.0	0.0	0	results_review_v2/E2_four_switch_ablation/E2_no_set_sign_flip_r0p30_s017/RS-MARL/sign_flip/ratio_0.30/seed_17	0.08373160809278488	2.2	1.2	0.0	45	0	0.0	0.0	0	12.500802040100098	0.8198508526572675	8.617937983945012	9.889740427024662	1.2	-5266.51259765625	666.8032590818945	4.6	1.51657508881031
E2_no_set_sign_flip_r0p30_s018	E2_four_switch_ablation	2	RS-MARL	sign_flip	0.3	18	0.55	static	set	0.0	0.0	0	results_review_v2/E2_four_switch_ablation/E2_no_set_sign_flip_r0p30_s018/RS-MARL/sign_flip/ratio_0.30/seed_18	0.09154164604842663	0.4	11.4	0.0	45	0	0.0	0.0	0	43.628134155273436	3.8543525501537643	6.330999219790101	7.471263618208468	0.0	-6662.3740234375	457.37119284148054	11.8	3.1144823004794873
E2_no_set_sign_flip_r0p30_s019	E2_four_switch_ablation	2	RS-MARL	sign_flip	0.3	19	0.55	static	set	0.0	0.0	0	results_review_v2/E2_four_switch_ablation/E2_no_set_sign_flip_r0p30_s019/RS-MARL/sign_flip/ratio_0.30/seed_19	0.07105775363743305	0.6	6.0	0.0	45	0	0.0	0.0	0	17.86815414428711	0.9377222432801687	6.325514800846577	7.616123789921403	0.2	-4407.212109375	261.4564369436441	6.8	1.7888543819998317
E2_no_twcc_critic_adaptive_r0p10_s000	E2_four_switch_ablation	2	RS-MARL	adaptive	0.1	0	0.55	static	twcc_critic	0.0	0.0	0	results_review_v2/E2_four_switch_ablation/E2_no_twcc_critic_adaptive_r0p10_s000/RS-MARL/adaptive/ratio_0.10/seed_0	0.10154427438974381	1.0	1.6	0.0	15	0	0.0	0.0	0	11.63455810546875	0.28627699182875066	6.127643794752657	7.264618552289903	0.2	-4264.141748046875	353.23485953331976	2.8	1.4832396974191326
E2_no_twcc_critic_adaptive_r0p10_s001	E2_four_switch_ablation	2	RS-MARL	adaptive	0.1	1	0.55	static	twcc_critic	0.0	0.0	0	results_review_v2/E2_four_switch_ablation/E2_no_twcc_critic_adaptive_r0p10_s001/RS-MARL/adaptive/ratio_0.10/seed_1	0.05506303757429123	0.4	3.6	0.125	14	0	1.0	0.06666666666666667	1	11.38112964630127	1.3115044517466061	5.370246828533709	6.565648433752358	0.2	-3884.521484375	298.6214023109804	4.2	1.7888543819998317
E2_no_twcc_critic_adaptive_r0p10_s002	E2_four_switch_ablation	2	RS-MARL	adaptive	0.1	2	0.55	static	twcc_critic	0.0	0.0	0	results_review_v2/E2_four_switch_ablation/E2_no_twcc_critic_adaptive_r0p10_s002/RS-MARL/adaptive/ratio_0.10/seed_2	0.17130613476037979	0.0	20.6	0.0	15	0	0.0	0.0	0	37.451535034179685	2.4172456655309573	7.572958595119417	8.812745986506343	0.0	-8040.41220703125	572.3049148945926	20.6	1.140175425099138
E2_no_twcc_critic_adaptive_r0p10_s003	E2_four_switch_ablation	2	RS-MARL	adaptive	0.1	3	0.55	static	twcc_critic	0.0	0.0	0	results_review_v2/E2_four_switch_ablation/E2_no_twcc_critic_adaptive_r0p10_s003/RS-MARL/adaptive/ratio_0.10/seed_3	0.08167925253510475	0.8	4.6	0.0	15	0	0.0	0.0	0	24.961613845825195	0.6924938057509658	6.173135386779904	7.3102896101772785	0.2	-4559.68271484375	250.81383502485127	5.6	1.9493588689617927
E2_no_twcc_critic_adaptive_r0p10_s004	E2_four_switch_ablation	2	RS-MARL	adaptive	0.1	4	0.55	static	twcc_critic	0.0	0.0	0	results_review_v2/E2_four_switch_ablation/E2_no_twcc_critic_adaptive_r0p10_s004/RS-MARL/adaptive/ratio_0.10/seed_4	0.18169845640659332	0.2	16.0	0.0	15	0	0.0	0.0	0	28.069044876098634	2.2165943338896854	7.477929978631437	8.699197717942297	0.0	-6058.9041015625	171.03200753830254	16.2	1.6431676725154982
E2_no_twcc_critic_adaptive_r0p10_s005	E2_four_switch_ablation	2	RS-MARL	adaptive	0.1	5	0.55	static	twcc_critic	0.0	0.0	0	results_review_v2/E2_four_switch_ablation/E2_no_twcc_critic_adaptive_r0p10_s005/RS-MARL/adaptive/ratio_0.10/seed_5	0.07022380772978068	0.4	9.0	0.0	15	0	0.0	0.0	0	21.99773063659668	1.4146144278735828	5.6602081982418895	6.899852445349097	0.0	-5311.8015625	545.5661043256727	9.4	2.9664793948382653
E2_no_twcc_critic_adaptive_r0p10_s006	E2_four_switch_ablation	2	RS-MARL	adaptive	0.1	6	0.55	static	twcc_critic	0.0	0.0	0	results_review_v2/E2_four_switch_ablation/E2_no_twcc_critic_adaptive_r0p10_s006/RS-MARL/adaptive/ratio_0.10/seed_6	0.056580298393964765	1.2	2.4	0.0	15	0	0.0	0.0	0	11.81547508239746	0.480449363905483	6.183866364881396	7.372852764092386	0.8	-4463.64248046875	319.7784459308653	4.4	2.792848008753788
E2_no_twcc_critic_adaptive_r0p10_s007	E2_four_switch_ablation	2	RS-MARL	adaptive	0.1	7	0.55	static	twcc_critic	0.0	0.0	0	results_review_v2/E2_four_switch_ablation/E2_no_twcc_critic_adaptive_r0p10_s007/RS-MARL/adaptive/ratio_0.10/seed_7	0.08422520309686661	0.2	9.2	0.0	15	0	0.0	0.0	0	36.50887603759766	2.464296638027776	5.420623999089003	6.615833844989538	0.0	-6239.076953125	589.4458112962535	9.4	1.140175425099138
E2_no_twcc_critic_adaptive_r0p10_s008	E2_four_switch_ablation	2	RS-MARL	adaptive	0.1	8	0.55	static	twcc_critic	0.0	0.0	0	results_review_v2/E2_four_switch_ablation/E2_no_twcc_critic_adaptive_r0p10_s008/RS-MARL/adaptive/ratio_0.10/seed_8	0.04228450171649456	0.6	6.4	0.0	15	0	0.0	0.0	0	22.394327545166014	2.1012165733598094	5.141611979342997	6.358344224281609	0.2	-4898.837890625	256.284899699692	7.2	2.588435821108957
E2_no_twcc_critic_adaptive_r0p10_s009	E2_four_switch_ablation	2	RS-MARL	adaptive	0.1	9	0.55	static	twcc_critic	0.0	0.0	0	results_review_v2/E2_four_switch_ablation/E2_no_twcc_critic_adaptive_r0p10_s009/RS-MARL/adaptive/ratio_0.10/seed_9	0.05255025401711464	0.6	3.0	0.0	15	0	0.0	0.0	0	18.89451446533203	1.187779008216593	5.294958595186472	6.481303623877466	0.8	-4972.5162109375	347.4140834478335	4.4	2.9664793948382653
E2_no_twcc_critic_adaptive_r0p10_s010	E2_four_switch_ablation	2	RS-MARL	adaptive	0.1	10	0.55	static	twcc_critic	0.0	0.0	0	results_review_v2/E2_four_switch_ablation/E2_no_twcc_critic_adaptive_r0p10_s010/RS-MARL/adaptive/ratio_0.10/seed_10	0.06902244538068772	0.8	9.2	0.0	15	0	0.0	0.0	0	29.283888244628905	2.430378030061894	5.479761748574674	6.595617788843811	0.2	-6025.1443359375	277.1246565904843	10.2	2.7748873851023212
E2_no_twcc_critic_adaptive_r0p10_s011	E2_four_switch_ablation	2	RS-MARL	adaptive	0.1	11	0.55	static	twcc_critic	0.0	0.0	0	results_review_v2/E2_four_switch_ablation/E2_no_twcc_critic_adaptive_r0p10_s011/RS-MARL/adaptive/ratio_0.10/seed_11	0.0808554895222187	1.6	4.2	0.0	15	0	0.0	0.0	0	6.87885856628418	0.5552281183862263	7.987721194513142	9.166443604044616	1.4	-4291.241162109375	645.399045681861	7.2	2.8635642126552705
E2_no_twcc_critic_adaptive_r0p10_s012	E2_four_switch_ablation	2	RS-MARL	adaptive	0.1	12	0.55	static	twcc_critic	0.0	0.0	0	results_review_v2/E2_four_switch_ablation/E2_no_twcc_critic_adaptive_r0p10_s012/RS-MARL/adaptive/ratio_0.10/seed_12	0.0840107448399067	0.4	3.2	0.0	15	0	0.0	0.0	0	8.448628139495849	0.8016545383151297	6.629940983839333	7.799643208272755	1.6	-4788.44423828125	145.5859459025281	5.2	1.7888543819998317
E2_no_twcc_critic_adaptive_r0p10_s013	E2_four_switch_ablation	2	RS-MARL	adaptive	0.1	13	0.55	static	twcc_critic	0.0	0.0	0	results_review_v2/E2_four_switch_ablation/E2_no_twcc_critic_adaptive_r0p10_s013/RS-MARL/adaptive/ratio_0.10/seed_13	0.09985671117901802	0.4	2.8	0.0	15	0	0.0	0.0	0	13.355132865905762	0.9689055112860752	6.207003048621118	7.4216395150870085	0.6	-4193.399462890625	352.2781670940781	3.8	1.7888543819998317
E2_no_twcc_critic_adaptive_r0p10_s014	E2_four_switch_ablation	2	RS-MARL	adaptive	0.1	14	0.55	static	twcc_critic	0.0	0.0	0	results_review_v2/E2_four_switch_ablation/E2_no_twcc_critic_adaptive_r0p10_s014/RS-MARL/adaptive/ratio_0.10/seed_14	0.0741020031273365	0.6	5.0	0.0	15	0	0.0	0.0	0	12.60683650970459	1.251648201639505	5.649650609120727	6.7938946187496185	0.2	-3678.06982421875	413.3356972908797	5.8	1.9235384061671346
E2_no_twcc_critic_adaptive_r0p10_s015	E2_four_switch_ablation	2	RS-MARL	adaptive	0.1	15	0.55	static	twcc_critic	0.0	0.0	0	results_review_v2/E2_four_switch_ablation/E2_no_twcc_critic_adaptive_r0p10_s015/RS-MARL/adaptive/ratio_0.10/seed_15	0.09450382888317108	0.2	3.8	0.0	15	0	0.0	0.0	0	17.052924346923827	1.0354067435093373	6.298759812489152	7.475160015746951	0.2	-4232.250439453125	470.88543381916014	4.2	2.1679483388678804
E2_no_twcc_critic_adaptive_r0p10_s016	E2_four_switch_ablation	2	RS-MARL	adaptive	0.1	16	0.55	static	twcc_critic	0.0	0.0	0	results_review_v2/E2_four_switch_ablation/E2_no_twcc_critic_adaptive_r0p10_s016/RS-MARL/adaptive/ratio_0.10/seed_16	0.05202929340302944	0.2	8.6	0.0	15	0	0.0	0.0	0	41.374697875976565	2.0263086758605366	4.391202819533646	5.622193217277527	0.0	-7018.8833984375	404.42035937818736	8.8	1.9235384061671346
E2_no_twcc_critic_adaptive_r0p10_s017	E2_four_switch_ablation	2	RS-MARL	adaptive	0.1	17	0.55	static	twcc_critic	0.0	0.0	0	results_review_v2/E2_four_switch_ablation/E2_no_twcc_critic_adaptive_r0p10_s017/RS-MARL/adaptive/ratio_0.10/seed_17	0.05111915878951549	0.0	11.8	0.0	15	0	0.0	0.0	0	31.704876708984376	3.1750940604954834	5.965661793015897	7.305558794178069	0.0	-6062.7580078125	596.3991128041828	11.8	1.6431676725154982
E2_no_twcc_critic_adaptive_r0p10_s018	E2_four_switch_ablation	2	RS-MARL	adaptive	0.1	18	0.55	static	twcc_critic	0.0	0.0	0	results_review_v2/E2_four_switch_ablation/E2_no_twcc_critic_adaptive_r0p10_s018/RS-MARL/adaptive/ratio_0.10/seed_18	0.04299840708263218	0.0	11.4	0.0	15	1	0.0	0.0	0	23.27250556945801	1.322038671092404	5.09871959220618	6.241322192363441	0.0	-4870.394384765625	461.9148221195613	11.4	2.073644135332772
E2_no_twcc_critic_adaptive_r0p10_s019	E2_four_switch_ablation	2	RS-MARL	adaptive	0.1	19	0.55	static	twcc_critic	0.0	0.0	0	results_review_v2/E2_four_switch_ablation/E2_no_twcc_critic_adaptive_r0p10_s019/RS-MARL/adaptive/ratio_0.10/seed_19	0.07372148782014847	0.0	9.2	0.0	15	0	0.0	0.0	0	22.538368225097656	1.4653847619511247	5.580527591519058	6.822560983709991	0.2	-5051.29873046875	406.83260772212697	9.4	3.2093613071762426
E2_no_twcc_critic_adaptive_r0p30_s000	E2_four_switch_ablation	2	RS-MARL	adaptive	0.3	0	0.55	static	twcc_critic	0.0	0.0	0	results_review_v2/E2_four_switch_ablation/E2_no_twcc_critic_adaptive_r0p30_s000/RS-MARL/adaptive/ratio_0.30/seed_0	0.10334600657224655	0.4	5.0	0.0	45	0	0.0	0.0	0	18.924497985839842	1.1381724493444003	6.358224782161415	7.572360150516033	0.0	-4568.96123046875	322.9002825604703	5.4	2.1908902300206643
E2_no_twcc_critic_adaptive_r0p30_s001	E2_four_switch_ablation	2	RS-MARL	adaptive	0.3	1	0.55	static	twcc_critic	0.0	0.0	0	results_review_v2/E2_four_switch_ablation/E2_no_twcc_critic_adaptive_r0p30_s001/RS-MARL/adaptive/ratio_0.30/seed_1	0.059661485627293585	1.0	4.8	0.04347826086956522	44	0	1.0	0.022222222222222223	1	13.259945106506347	1.5186868563703952	6.536658201366663	7.808699388988316	0.2	-4561.4353515625	331.53568098588016	6.0	2.9154759474226504
E2_no_twcc_critic_adaptive_r0p30_s002	E2_four_switch_ablation	2	RS-MARL	adaptive	0.3	2	0.55	static	twcc_critic	0.0	0.0	0	results_review_v2/E2_four_switch_ablation/E2_no_twcc_critic_adaptive_r0p30_s002/RS-MARL/adaptive/ratio_0.30/seed_2	0.2086879849433899	0.0	17.6	0.0	45	0	0.0	0.0	0	45.22663345336914	3.9295535409505096	6.533251004293561	7.751405192539096	0.0	-8278.57109375	1081.1095885296638	17.6	6.8044103344816005
E2_no_twcc_critic_adaptive_r0p30_s003	E2_four_switch_ablation	2	RS-MARL	adaptive	0.3	3	0.55	static	twcc_critic	0.0	0.0	0	results_review_v2/E2_four_switch_ablation/E2_no_twcc_critic_adaptive_r0p30_s003/RS-MARL/adaptive/ratio_0.30/seed_3	0.09803654588758945	0.0	12.8	0.04347826086956522	44	0	1.0	0.022222222222222223	1	37.80712356567383	2.0433359447674917	5.786893959157169	7.00801876373589	0.0	-6263.63876953125	593.2142850910891	12.8	3.271085446759225
E2_no_twcc_critic_adaptive_r0p30_s004	E2_four_switch_ablation	2	RS-MARL	adaptive	0.3	4	0.55	static	twcc_critic	0.0	0.0	0	results_review_v2/E2_four_switch_ablation/E2_no_twcc_critic_adaptive_r0p30_s004/RS-MARL/adaptive/ratio_0.30/seed_4	0.19315884113311768	0.0	13.8	0.0	45	0	0.0	0.0	0	25.77946357727051	1.9235361614505284	7.439548405818641	8.671154431067407	0.0	-5479.717578125	267.2053822521039	13.8	2.4899799195977463
E2_no_twcc_critic_adaptive_r0p30_s005	E2_four_switch_ablation	2	RS-MARL	adaptive	0.3	5	0.55	static	twcc_critic	0.0	0.0	0	results_review_v2/E2_four_switch_ablation/E2_no_twcc_critic_adaptive_r0p30_s005/RS-MARL/adaptive/ratio_0.30/seed_5	0.05589629001915455	0.8	1.0	0.0	45	0	0.0	0.0	0	7.085106277465821	0.5977083204477585	5.565350200049579	6.7063144175335765	0.6	-4296.8013671875	368.0738663370805	2.4	1.6733200530681511
E2_no_twcc_critic_adaptive_r0p30_s006	E2_four_switch_ablation	2	RS-MARL	adaptive	0.3	6	0.55	static	twcc_critic	0.0	0.0	0	results_review_v2/E2_four_switch_ablation/E2_no_twcc_critic_adaptive_r0p30_s006/RS-MARL/adaptive/ratio_0.30/seed_6	0.053348136320710185	1.0	2.2	0.0851063829787234	43	0	1.0	0.044444444444444446	2	12.875082397460938	1.12009701015716	6.236712378449738	7.468844554387033	0.6	-4369.74541015625	130.72443885133814	3.8	1.9235384061671346
E2_no_twcc_critic_adaptive_r0p30_s007	E2_four_switch_ablation	2	RS-MARL	adaptive	0.3	7	0.55	static	twcc_critic	0.0	0.0	0	results_review_v2/E2_four_switch_ablation/E2_no_twcc_critic_adaptive_r0p30_s007/RS-MARL/adaptive/ratio_0.30/seed_7	0.10384454131126404	0.0	16.0	0.0	45	0	0.0	0.0	0	41.540887451171876	2.8937466100068745	5.393616179935634	6.525472947396338	0.0	-7545.8291015625	631.5248474187467	16.0	4.06201920231798
E2_no_twcc_critic_adaptive_r0p30_s008	E2_four_switch_ablation	2	RS-MARL	adaptive	0.3	8	0.55	static	twcc_critic	0.0	0.0	0	results_review_v2/E2_four_switch_ablation/E2_no_twcc_critic_adaptive_r0p30_s008/RS-MARL/adaptive/ratio_0.30/seed_8	0.03908252529799938	0.2	4.8	0.0	45	0	0.0	0.0	0	21.33853187561035	1.9014637619496304	5.051372805610299	6.175825418904424	0.2	-4832.59091796875	196.94840826128313	5.2	1.6431676725154984
E2_no_twcc_critic_adaptive_r0p30_s009	E2_four_switch_ablation	2	RS-MARL	adaptive	0.3	9	0.55	static	twcc_critic	0.0	0.0	0	results_review_v2/E2_four_switch_ablation/E2_no_twcc_critic_adaptive_r0p30_s009/RS-MARL/adaptive/ratio_0.30/seed_9	0.06053709909319878	0.2	6.4	0.04347826086956522	44	0	1.0	0.022222222222222223	1	21.355854415893553	1.3970747621561719	5.381956626661122	6.74327565357089	0.6	-5281.523828125	361.51746474488465	7.2	2.949576240750525
E2_no_twcc_critic_adaptive_r0p30_s010	E2_four_switch_ablation	2	RS-MARL	adaptive	0.3	10	0.55	static	twcc_critic	0.0	0.0	0	results_review_v2/E2_four_switch_ablation/E2_no_twcc_critic_adaptive_r0p30_s010/RS-MARL/adaptive/ratio_0.30/seed_10	0.05738045275211334	1.4	2.4	0.0851063829787234	43	0	1.0	0.044444444444444446	2	9.311238288879395	0.9555378214663155	7.129001407884061	8.370795613154769	1.2	-4245.310986328125	382.5619884931198	5.0	3.5355339059327378
E2_no_twcc_critic_adaptive_r0p30_s011	E2_four_switch_ablation	2	RS-MARL	adaptive	0.3	11	0.55	static	twcc_critic	0.0	0.0	0	results_review_v2/E2_four_switch_ablation/E2_no_twcc_critic_adaptive_r0p30_s011/RS-MARL/adaptive/ratio_0.30/seed_11	0.09402012154459953	1.0	2.2	0.0	45	0	0.0	0.0	0	10.546346473693848	0.6763197788784613	7.006757776252925	8.19033458828926	1.2	-4530.2712890625	595.8787584097855	4.4	1.140175425099138
E2_no_twcc_critic_adaptive_r0p30_s012	E2_four_switch_ablation	2	RS-MARL	adaptive	0.3	12	0.55	static	twcc_critic	0.0	0.0	0	results_review_v2/E2_four_switch_ablation/E2_no_twcc_critic_adaptive_r0p30_s012/RS-MARL/adaptive/ratio_0.30/seed_12	0.07672383785247802	0.6	4.0	0.04347826086956522	44	0	1.0	0.022222222222222223	1	8.50799913406372	0.8486937077629209	7.211066782474518	8.366397768259048	0.6	-4361.856494140625	333.7808935362612	5.2	2.9495762407505253
E2_no_twcc_critic_adaptive_r0p30_s013	E2_four_switch_ablation	2	RS-MARL	adaptive	0.3	13	0.55	static	twcc_critic	0.0	0.0	0	results_review_v2/E2_four_switch_ablation/E2_no_twcc_critic_adaptive_r0p30_s013/RS-MARL/adaptive/ratio_0.30/seed_13	0.08332152776420117	0.8	3.4	0.0	45	0	0.0	0.0	0	12.709615707397461	0.8942610122843474	5.282540014013648	6.4321920508518815	0.4	-3832.830322265625	433.5394537769646	4.6	0.8944271909999159
E2_no_twcc_critic_adaptive_r0p30_s014	E2_four_switch_ablation	2	RS-MARL	adaptive	0.3	14	0.55	static	twcc_critic	0.0	0.0	0	results_review_v2/E2_four_switch_ablation/E2_no_twcc_critic_adaptive_r0p30_s014/RS-MARL/adaptive/ratio_0.30/seed_14	0.07846961244940757	0.4	4.2	0.0	45	0	0.0	0.0	0	14.313273048400879	1.2724271880749132	5.9718974167481065	7.1867292281240225	0.2	-4020.0310546875	400.76813778114604	4.8	2.6832815729997477
E2_no_twcc_critic_adaptive_r0p30_s015	E2_four_switch_ablation	2	RS-MARL	adaptive	0.3	15	0.55	static	twcc_critic	0.0	0.0	0	results_review_v2/E2_four_switch_ablation/E2_no_twcc_critic_adaptive_r0p30_s015/RS-MARL/adaptive/ratio_0.30/seed_15	0.9990482687950134	0.0	14.0	0.0816326530612245	43	2	0.5	0.044444444444444446	2	106.79524383544921	8.891409708464899	13.611732213757932	14.80995339807123	0.0	-12279.237109375	594.5696739616496	14.0	4.47213595499958
E2_no_twcc_critic_adaptive_r0p30_s016	E2_four_switch_ablation	2	RS-MARL	adaptive	0.3	16	0.55	static	twcc_critic	0.0	0.0	0	results_review_v2/E2_four_switch_ablation/E2_no_twcc_critic_adaptive_r0p30_s016/RS-MARL/adaptive/ratio_0.30/seed_16	0.06753628477454185	0.6	6.8	0.0	45	0	0.0	0.0	0	36.61707763671875	1.9710789114268177	5.953334248624742	7.219884218648076	0.0	-6059.80986328125	485.3546629881781	7.4	1.816590212458495
E2_no_twcc_critic_adaptive_r0p30_s017	E2_four_switch_ablation	2	RS-MARL	adaptive	0.3	17	0.55	static	twcc_critic	0.0	0.0	0	results_review_v2/E2_four_switch_ablation/E2_no_twcc_critic_adaptive_r0p30_s017/RS-MARL/adaptive/ratio_0.30/seed_17	0.09716571345925332	0.2	14.8	0.0	45	0	0.0	0.0	0	53.521994018554686	1.3861720776969417	5.756552191451192	6.979743158444762	0.0	-8030.13388671875	529.6568383542585	15.0	1.5811388300841898
E2_no_twcc_critic_adaptive_r0p30_s018	E2_four_switch_ablation	2	RS-MARL	adaptive	0.3	18	0.55	static	twcc_critic	0.0	0.0	0	results_review_v2/E2_four_switch_ablation/E2_no_twcc_critic_adaptive_r0p30_s018/RS-MARL/adaptive/ratio_0.30/seed_18	0.06957401186227799	0.2	17.4	0.04347826086956522	44	0	1.0	0.022222222222222223	1	44.75904998779297	1.8892067029883972	5.43748417403549	6.624137354083359	0.0	-8141.054296875	504.5381769713564	17.6	2.8809720581775866
E2_no_twcc_critic_adaptive_r0p30_s019	E2_four_switch_ablation	2	RS-MARL	adaptive	0.3	19	0.55	static	twcc_critic	0.0	0.0	0	results_review_v2/E2_four_switch_ablation/E2_no_twcc_critic_adaptive_r0p30_s019/RS-MARL/adaptive/ratio_0.30/seed_19	0.08643444068729877	0.6	3.2	0.0	45	1	0.0	0.0	0	15.992528343200684	0.7964450930863313	5.683427979238331	6.842842139303684	0.4	-4141.239013671875	354.55085602587576	4.2	3.1144823004794877
E2_no_twcc_critic_collusive_r0p10_s000	E2_four_switch_ablation	2	RS-MARL	collusive	0.1	0	0.55	static	twcc_critic	0.0	0.0	0	results_review_v2/E2_four_switch_ablation/E2_no_twcc_critic_collusive_r0p10_s000/RS-MARL/collusive/ratio_0.10/seed_0	0.09925190061330795	0.8	6.8	1.0	0	0	1.0	1.0	15	26.14383773803711	1.6474446347090885	5.766306607984006	6.920033227652311	0.0	-5058.84287109375	205.6842610088809	7.6	3.1304951684997055
E2_no_twcc_critic_collusive_r0p10_s001	E2_four_switch_ablation	2	RS-MARL	collusive	0.1	1	0.55	static	twcc_critic	0.0	0.0	0	results_review_v2/E2_four_switch_ablation/E2_no_twcc_critic_collusive_r0p10_s001/RS-MARL/collusive/ratio_0.10/seed_1	0.0590413935482502	1.2	3.6	1.0	0	0	1.0	1.0	15	11.839546012878419	1.082976582317056	6.7930166143924	8.050525421276689	1.0	-4376.094482421875	336.46946129617857	5.8	1.6431676725154984
E2_no_twcc_critic_collusive_r0p10_s002	E2_four_switch_ablation	2	RS-MARL	collusive	0.1	2	0.55	static	twcc_critic	0.0	0.0	0	results_review_v2/E2_four_switch_ablation/E2_no_twcc_critic_collusive_r0p10_s002/RS-MARL/collusive/ratio_0.10/seed_2	0.2169652134180069	0.0	18.8	1.0	0	0	1.0	1.0	15	45.37131118774414	2.513202680988024	7.109396788291633	8.333624992519617	0.0	-8334.7126953125	749.6622148967341	18.8	5.019960159204453
E2_no_twcc_critic_collusive_r0p10_s003	E2_four_switch_ablation	2	RS-MARL	collusive	0.1	3	0.55	static	twcc_critic	0.0	0.0	0	results_review_v2/E2_four_switch_ablation/E2_no_twcc_critic_collusive_r0p10_s003/RS-MARL/collusive/ratio_0.10/seed_3	0.06187489964067936	0.0	3.0	1.0	0	0	1.0	1.0	15	20.429264068603516	0.551206177352031	4.98795781750232	6.148750032298267	0.2	-4447.2201171875	238.84428563230736	3.2	1.3038404810405297
E2_no_twcc_critic_collusive_r0p10_s004	E2_four_switch_ablation	2	RS-MARL	collusive	0.1	4	0.55	static	twcc_critic	0.0	0.0	0	results_review_v2/E2_four_switch_ablation/E2_no_twcc_critic_collusive_r0p10_s004/RS-MARL/collusive/ratio_0.10/seed_4	0.17583761513233184	0.2	17.0	1.0	0	0	1.0	1.0	15	26.067079925537108	2.22576739792089	7.628031796775758	8.84556658565998	0.2	-6018.45185546875	232.41128874924593	17.4	2.701851217221259
E2_no_twcc_critic_collusive_r0p10_s005	E2_four_switch_ablation	2	RS-MARL	collusive	0.1	5	0.55	static	twcc_critic	0.0	0.0	0	results_review_v2/E2_four_switch_ablation/E2_no_twcc_critic_collusive_r0p10_s005/RS-MARL/collusive/ratio_0.10/seed_5	0.06754890847951174	0.4	12.2	1.0	0	0	1.0	1.0	15	30.65106658935547	3.331158120199098	5.325161409564316	6.472670054063201	0.0	-5999.51259765625	578.0507659143296	12.6	2.3021728866442674
E2_no_twcc_critic_collusive_r0p10_s006	E2_four_switch_ablation	2	RS-MARL	collusive	0.1	6	0.55	static	twcc_critic	0.0	0.0	0	results_review_v2/E2_four_switch_ablation/E2_no_twcc_critic_collusive_r0p10_s006/RS-MARL/collusive/ratio_0.10/seed_6	0.048516491800546645	0.4	2.6	1.0	0	0	1.0	1.0	15	11.760844039916993	0.3000392490605535	5.956917814910412	7.052244199439883	0.6	-4348.706982421875	490.1718321166163	3.6	1.9493588689617927
E2_no_twcc_critic_collusive_r0p10_s007	E2_four_switch_ablation	2	RS-MARL	collusive	0.1	7	0.55	static	twcc_critic	0.0	0.0	0	results_review_v2/E2_four_switch_ablation/E2_no_twcc_critic_collusive_r0p10_s007/RS-MARL/collusive/ratio_0.10/seed_7	0.05825688764452934	0.0	5.8	1.0	0	0	1.0	1.0	15	27.63458824157715	2.6787290060466664	5.23390939924866	6.399209378287196	0.2	-5345.6177734375	255.55626238037115	6.0	1.4142135623730951
E2_no_twcc_critic_collusive_r0p10_s008	E2_four_switch_ablation	2	RS-MARL	collusive	0.1	8	0.55	static	twcc_critic	0.0	0.0	0	results_review_v2/E2_four_switch_ablation/E2_no_twcc_critic_collusive_r0p10_s008/RS-MARL/collusive/ratio_0.10/seed_8	0.04206893327645957	0.0	6.0	1.0	0	0	1.0	1.0	15	20.759114837646486	2.375976176501174	4.5481894398108125	5.634725862182677	0.0	-4644.47685546875	363.75117008417584	6.0	1.5811388300841898
E2_no_twcc_critic_collusive_r0p10_s009	E2_four_switch_ablation	2	RS-MARL	collusive	0.1	9	0.55	static	twcc_critic	0.0	0.0	0	results_review_v2/E2_four_switch_ablation/E2_no_twcc_critic_collusive_r0p10_s009/RS-MARL/collusive/ratio_0.10/seed_9	0.05725824162364006	0.4	3.2	1.0	0	0	1.0	1.0	15	10.128348922729492	0.6289509975744009	5.810861778445542	6.989762745797634	0.8	-4837.86728515625	241.73622840401129	4.4	1.51657508881031
E2_no_twcc_critic_collusive_r0p10_s010	E2_four_switch_ablation	2	RS-MARL	collusive	0.1	10	0.55	static	twcc_critic	0.0	0.0	0	results_review_v2/E2_four_switch_ablation/E2_no_twcc_critic_collusive_r0p10_s010/RS-MARL/collusive/ratio_0.10/seed_10	0.06551029505208135	0.2	9.4	1.0	0	0	1.0	1.0	15	39.349629974365236	2.4371585059975533	5.546482629142702	6.731774611398578	0.0	-6503.14091796875	515.7991535268524	9.6	2.073644135332772
E2_no_twcc_critic_collusive_r0p10_s011	E2_four_switch_ablation	2	RS-MARL	collusive	0.1	11	0.55	static	twcc_critic	0.0	0.0	0	results_review_v2/E2_four_switch_ablation/E2_no_twcc_critic_collusive_r0p10_s011/RS-MARL/collusive/ratio_0.10/seed_11	0.07110375426709652	0.2	15.2	1.0	0	0	1.0	1.0	15	29.450756454467772	2.644561845627214	5.192318232730031	6.324864039197564	0.2	-6736.042578125	783.6218087937484	15.6	2.073644135332772
E2_no_twcc_critic_collusive_r0p10_s012	E2_four_switch_ablation	2	RS-MARL	collusive	0.1	12	0.55	static	twcc_critic	0.0	0.0	0	results_review_v2/E2_four_switch_ablation/E2_no_twcc_critic_collusive_r0p10_s012/RS-MARL/collusive/ratio_0.10/seed_12	0.06664519794285298	1.6	0.4	1.0	0	0	1.0	1.0	15	7.338627338409424	0.7561910223759907	8.169328235089779	9.347929619252682	2.4	-5069.45205078125	438.9195964814793	4.4	1.9493588689617927
E2_no_twcc_critic_collusive_r0p10_s013	E2_four_switch_ablation	2	RS-MARL	collusive	0.1	13	0.55	static	twcc_critic	0.0	0.0	0	results_review_v2/E2_four_switch_ablation/E2_no_twcc_critic_collusive_r0p10_s013/RS-MARL/collusive/ratio_0.10/seed_13	0.09453587234020233	0.6	3.0	1.0	0	0	1.0	1.0	15	12.737715530395509	1.1799138109935512	6.445598602294922	7.638476649299264	1.0	-4431.252490234375	680.7219167091237	4.6	3.9115214431215892
E2_no_twcc_critic_collusive_r0p10_s014	E2_four_switch_ablation	2	RS-MARL	collusive	0.1	14	0.55	static	twcc_critic	0.0	0.0	0	results_review_v2/E2_four_switch_ablation/E2_no_twcc_critic_collusive_r0p10_s014/RS-MARL/collusive/ratio_0.10/seed_14	0.11382361799478531	0.4	3.4	1.0	0	0	1.0	1.0	15	7.820123291015625	0.3707470616617259	5.714679416269064	6.947228009812534	0.6	-3851.889111328125	211.7620551336375	4.4	1.1401754250991378
E2_no_twcc_critic_collusive_r0p10_s015	E2_four_switch_ablation	2	RS-MARL	collusive	0.1	15	0.55	static	twcc_critic	0.0	0.0	0	results_review_v2/E2_four_switch_ablation/E2_no_twcc_critic_collusive_r0p10_s015/RS-MARL/collusive/ratio_0.10/seed_15	2.0923688650131225	0.4	10.4	0.9375	0	2	0.8823529411764706	1.0	15	128.5148666381836	3.2186435906024182	15.654679015278816	16.907762945629656	0.0	-13806.9353515625	506.22120358990884	10.8	3.1144823004794873
E2_no_twcc_critic_collusive_r0p10_s016	E2_four_switch_ablation	2	RS-MARL	collusive	0.1	16	0.55	static	twcc_critic	0.0	0.0	0	results_review_v2/E2_four_switch_ablation/E2_no_twcc_critic_collusive_r0p10_s016/RS-MARL/collusive/ratio_0.10/seed_16	0.05191881991922855	0.6	5.4	1.0	0	0	1.0	1.0	15	21.9777400970459	1.470748726070391	6.034679617732763	7.292773039080203	0.0	-4978.56337890625	465.4056729216505	6.0	3.082207001484488
E2_no_twcc_critic_collusive_r0p10_s017	E2_four_switch_ablation	2	RS-MARL	collusive	0.1	17	0.55	static	twcc_critic	0.0	0.0	0	results_review_v2/E2_four_switch_ablation/E2_no_twcc_critic_collusive_r0p10_s017/RS-MARL/collusive/ratio_0.10/seed_17	0.10012491252273321	0.4	17.8	1.0	0	0	1.0	1.0	15	49.22912750244141	3.669605587066848	6.72745720949024	7.976040663197637	0.0	-8318.02958984375	235.3310996182497	18.2	2.16794833886788
E2_no_twcc_critic_collusive_r0p10_s018	E2_four_switch_ablation	2	RS-MARL	collusive	0.1	18	0.55	static	twcc_critic	0.0	0.0	0	results_review_v2/E2_four_switch_ablation/E2_no_twcc_critic_collusive_r0p10_s018/RS-MARL/collusive/ratio_0.10/seed_18	0.07362193427979946	0.4	19.2	1.0	0	0	1.0	1.0	15	47.97911682128906	2.737311033674981	5.104342172853649	6.20894159656018	0.2	-8683.17412109375	589.1008326394821	19.8	3.1144823004794873
E2_no_twcc_critic_collusive_r0p10_s019	E2_four_switch_ablation	2	RS-MARL	collusive	0.1	19	0.55	static	twcc_critic	0.0	0.0	0	results_review_v2/E2_four_switch_ablation/E2_no_twcc_critic_collusive_r0p10_s019/RS-MARL/collusive/ratio_0.10/seed_19	0.07837934494018554	0.0	14.2	1.0	0	0	1.0	1.0	15	30.777829360961913	2.196067925245934	5.251791561022401	6.370911537669599	0.0	-5875.83193359375	144.59241388164054	14.2	0.8366600265340756
E2_no_twcc_critic_collusive_r0p30_s000	E2_four_switch_ablation	2	RS-MARL	collusive	0.3	0	0.55	static	twcc_critic	0.0	0.0	0	results_review_v2/E2_four_switch_ablation/E2_no_twcc_critic_collusive_r0p30_s000/RS-MARL/collusive/ratio_0.30/seed_0	0.10232390165328979	0.4	9.0	1.0	0	0	1.0	1.0	45	22.59805679321289	1.479776795235453	5.932480376213789	7.102198153734207	0.0	-5103.76875	277.54285527506295	9.4	2.5099800796022267
E2_no_twcc_critic_collusive_r0p30_s001	E2_four_switch_ablation	2	RS-MARL	collusive	0.3	1	0.55	static	twcc_critic	0.0	0.0	0	results_review_v2/E2_four_switch_ablation/E2_no_twcc_critic_collusive_r0p30_s001/RS-MARL/collusive/ratio_0.30/seed_1	0.05571909435093403	0.6	3.2	1.0	0	0	1.0	1.0	45	11.231008911132813	0.7786653384102228	5.684309802018106	6.856798194348812	0.0	-4077.667626953125	323.5469067619818	3.8	1.4832396974191326
E2_no_twcc_critic_collusive_r0p30_s002	E2_four_switch_ablation	2	RS-MARL	collusive	0.3	2	0.55	static	twcc_critic	0.0	0.0	0	results_review_v2/E2_four_switch_ablation/E2_no_twcc_critic_collusive_r0p30_s002/RS-MARL/collusive/ratio_0.30/seed_2	0.13578395023941994	0.2	15.4	1.0	0	0	1.0	1.0	45	28.494663619995116	2.5112868593367312	6.263807392679155	7.521353010088205	0.2	-6261.53505859375	840.6750732020147	15.8	6.180614856144977
E2_no_twcc_critic_collusive_r0p30_s003	E2_four_switch_ablation	2	RS-MARL	collusive	0.3	3	0.55	static	twcc_critic	0.0	0.0	0	results_review_v2/E2_four_switch_ablation/E2_no_twcc_critic_collusive_r0p30_s003/RS-MARL/collusive/ratio_0.30/seed_3	0.2745208203792572	0.0	18.8	1.0	0	0	1.0	1.0	45	72.84980621337891	4.677946029771971	8.11492579523474	9.30995219387114	0.0	-10265.745703125	710.538084475054	18.8	4.868264577855234
[truncated: 1,376 more rows]
