# Supplementary material for: Operating-Regime Evaluation of Byzantine-Resilient Multi-Agent Reinforcement Learning for Sensor-Networked Safe Formation Control
Source: Sensors (Basel). 2026 Jul 11;26(14):4408. doi: 10.3390/s26144408 (PMC13418820; doi:10.3390/s26144408)
Supplement: Supplementary file 1 [file sensors-26-04408-s001.zip › File_S1/figure_source_data/review_audit_v2/power_sensitivity_v2.csv]

n_paired_seeds	correction_scope	alpha_two_sided	mdes_80pct_power_paired_d	required_n_for_d_0p20	required_n_for_d_0p50
20	uncorrected_alpha_0.05	0.05	0.6264534992459171	197	32
20	bonferroni_360_family	0.0001388888888888889	1.0401651271332955	541	87
100	uncorrected_alpha_0.05	0.05	0.2801585218112968	197	32
100	bonferroni_360_family	0.0001388888888888889	0.4651759864189519	541	87
