# Supplementary material for: Operating-Regime Evaluation of Byzantine-Resilient Multi-Agent Reinforcement Learning for Sensor-Networked Safe Formation Control
Source: Sensors (Basel). 2026 Jul 11;26(14):4408. doi: 10.3390/s26144408 (PMC13418820; doi:10.3390/s26144408)
Supplement: Supplementary file 1 [file sensors-26-04408-s001.zip › File_S1/figure_source_data/review_audit_v2/summary_review_audit_v2.csv]

block	method	attack	ratio	gm	acbf	ablate	pkt_loss	obs_noise	msg_delay	formation_error_mean_mean	formation_error_mean_std	formation_error_mean_count	return_mean_mean	return_mean_std	return_mean_count	safety_violations_mean_mean	safety_violations_mean_std	safety_violations_mean_count	detection_f1_mean	detection_f1_std	detection_f1_count	latency_total_ms_mean_mean	latency_total_ms_mean_std	latency_total_ms_mean_count
E1_acbf_calibration	RS-MARL	adaptive	0.1	0.0	static	none	0.0	0.0	0	26.473708271980286	15.68006705668226	20	-5655.896789550781	1514.6599608036822	20	9.15	4.830113870293329	20	0.00625	0.02795084971874737	20	6.923780225915834	1.0833062061521406	20
E1_acbf_calibration	RS-MARL	adaptive	0.1	0.1	static	none	0.0	0.0	0	24.858684310913084	13.870117586177502	20	-5371.9401269531245	1384.3032546812922	20	8.709999999999999	4.389209256202857	20	0.01875	0.0457934435665654	20	7.319848240585998	1.140104424852125	20
E1_acbf_calibration	RS-MARL	adaptive	0.1	0.2	static	none	0.0	0.0	0	23.83043254852295	16.897436915467754	20	-5212.256257324219	1611.453337892374	20	8.1	4.222496143776869	20	0.03125	0.055532707289914905	20	7.677986120106652	1.2624375095212164	20
E1_acbf_calibration	RS-MARL	adaptive	0.1	0.35	static	none	0.0	0.0	0	27.242368049621582	20.744964473447865	20	-5697.343969726562	2097.538847714733	20	8.85	4.792922413638457	20	0.0125	0.038474188203193274	20	7.494332792703062	1.3463346678799426	20
E1_acbf_calibration	RS-MARL	adaptive	0.1	0.55	static	none	0.0	0.0	0	21.590314035415652	10.359636092063552	20	-5086.32548828125	971.5750766184225	20	7.08	3.6794736465681437	20	0.00625	0.027950849718747367	20	7.276781059335917	1.0240472921840211	20
E1_acbf_calibration	RS-MARL	adaptive	0.3	0.0	static	none	0.0	0.0	0	25.08188808917999	14.149292084648168	20	-5598.609279785156	1627.9402719364957	20	9.52	5.530546751309589	20	0.017027058279370955	0.03459598368495603	20	6.924494359409437	0.7863981943489722	20
E1_acbf_calibration	RS-MARL	adaptive	0.3	0.1	static	none	0.0	0.0	0	28.60127594947815	17.730925911766224	20	-5902.769045410156	1786.3187592846411	20	9.77	5.334801333054295	20	0.008695652173913045	0.017843101775393985	20	7.863237861311063	1.82289686238322	20
E1_acbf_calibration	RS-MARL	adaptive	0.3	0.2	static	none	0.0	0.0	0	29.034682993888858	16.70440033249449	20	-5835.7811352539065	1579.1937478388047	20	9.51	4.41408034171988	20	0.00851449275362319	0.022094570711874397	20	7.757176688173786	1.477370968771394	20
E1_acbf_calibration	RS-MARL	adaptive	0.3	0.35	static	none	0.0	0.0	0	28.27314423561096	20.19834437850543	20	-5859.29091796875	2048.5442295946673	20	9.790000000000001	5.491227453618037	20	0.008603145235892692	0.02241185377288664	20	7.635313060600311	1.337526623486271	20
E1_acbf_calibration	RS-MARL	adaptive	0.3	0.55	static	none	0.0	0.0	0	29.155976004600525	22.513821126138247	20	-5895.715947265625	2166.0348138272525	20	8.889999999999999	5.026445851169276	20	0.015124884366327477	0.02525621312098057	20	7.484597578877583	1.7945772502446726	20
E1_acbf_calibration	RS-MARL	collusive	0.1	0.0	static	none	0.0	0.0	0	31.089978942871095	27.782226885850417	20	-6030.641103515625	2614.8356181081717	20	9.55	5.455996218550935	20	0.9848837209302326	0.06760205513371456	20	7.663704517763108	2.318225408615525	20
E1_acbf_calibration	RS-MARL	collusive	0.1	0.1	static	none	0.0	0.0	0	27.17068853855133	19.995122330962406	20	-5647.0826342773435	1971.5955575374246	20	9.27	4.924386149294999	20	0.9983870967741936	0.007213122508063856	20	7.791392031358555	1.8252226473003037	20
E1_acbf_calibration	RS-MARL	collusive	0.1	0.2	static	none	0.0	0.0	0	26.39383436203003	18.97884549843311	20	-5489.089479980468	1725.7130384257594	20	8.43	4.749858723660825	20	1.0	0.0	20	8.107959628105164	1.4971741836161117	20
E1_acbf_calibration	RS-MARL	collusive	0.1	0.35	static	none	0.0	0.0	0	27.746285281181336	21.57873629579608	20	-5748.419943847656	2111.955068844116	20	9.36	5.116166327899909	20	0.9800000000000001	0.0894427190999916	20	7.674993129912764	1.9277858391251432	20
E1_acbf_calibration	RS-MARL	collusive	0.1	0.55	static	none	0.0	0.0	0	22.88905718803406	11.852090581411943	20	-5351.530861816406	1209.408633324299	20	8.34	3.7563139827285608	20	1.0	0.0	20	7.65660283039324	1.3593679503752432	20
E1_acbf_calibration	RS-MARL	collusive	0.3	0.0	static	none	0.0	0.0	0	25.30205678462982	26.31237357489944	20	-5485.5507299804685	2211.3681899778367	20	7.44	4.361361448471168	20	0.993779374357765	0.011368301883799555	20	8.222812892636284	2.4263203549251573	20
E1_acbf_calibration	RS-MARL	collusive	0.3	0.1	static	none	0.0	0.0	0	25.0749870967865	19.2468222815011	20	-5434.8065893554685	1788.3178216796498	20	8.03	4.6847007431245355	20	0.9971522665633475	0.008205781978250915	20	7.938235745532438	1.69522771206507	20
E1_acbf_calibration	RS-MARL	collusive	0.3	0.2	static	none	0.0	0.0	0	22.216011199951172	10.884494358357845	20	-5065.17931640625	1004.0582087084482	20	7.49	3.383224870787602	20	0.9966164453524003	0.006458559512900805	20	7.6253590965643525	1.0014132439574868	20
E1_acbf_calibration	RS-MARL	collusive	0.3	0.35	static	none	0.0	0.0	0	20.336464085578918	10.82461147933689	20	-5054.636000976562	900.9297194688338	20	7.040000000000001	3.191831680036435	20	0.9925256968343323	0.014802555839814591	20	7.805189434438944	1.2619109939733095	20
E1_acbf_calibration	RS-MARL	collusive	0.3	0.55	static	none	0.0	0.0	0	23.45426359653473	12.73658438906854	20	-5452.714047851563	1337.2221429559534	20	9.43	4.655398677031353	20	0.9960546475995914	0.006635019709938194	20	7.649006739957258	1.5032980808345582	20
E1_acbf_calibration	RS-MARL	none	0.0	0.0	static	none	0.0	0.0	0	21.971043162345886	10.560602381854935	20	-5073.616086425782	1196.9026116955936	20	7.83	4.7365432654271356	20	0.0	0.0	20	7.194076559972018	0.9506201709364148	20
E1_acbf_calibration	RS-MARL	none	0.0	0.1	static	none	0.0	0.0	0	31.214842481613157	26.79226206438614	20	-5939.2044677734375	2381.6277272705192	20	9.14	4.6467192727772995	20	0.0	0.0	20	8.199604974361137	2.3033363078002216	20
E1_acbf_calibration	RS-MARL	none	0.0	0.2	static	none	0.0	0.0	0	30.028348903656006	27.134438040442106	20	-5994.973271484375	2390.9056037206824	20	9.24	5.234943321464652	20	0.0	0.0	20	8.174212377052754	2.6136225181653856	20
E1_acbf_calibration	RS-MARL	none	0.0	0.35	static	none	0.0	0.0	0	27.871983528137207	15.161373107888743	20	-5702.211179199219	1568.361655547701	20	9.48	4.5284597125756845	20	0.0	0.0	20	7.329657035879791	1.2570750553533092	20
E1_acbf_calibration	RS-MARL	none	0.0	0.55	static	none	0.0	0.0	0	31.424284090995787	26.371973906638424	20	-5939.726008300781	2418.695490770453	20	8.77	4.869788712589403	20	0.0	0.0	20	7.687721154652536	1.7994294906510395	20
E1_acbf_calibration	RS-MARL	sign_flip	0.1	0.0	static	none	0.0	0.0	0	28.28284140586853	17.214197409945708	20	-5690.251020507812	1796.470039783106	20	9.36	5.143662426510389	20	0.0	0.0	20	7.425308276433498	1.222959739649817	20
E1_acbf_calibration	RS-MARL	sign_flip	0.1	0.1	static	none	0.0	0.0	0	25.16540750980377	17.37006332030603	20	-5438.315549316407	1680.7228595954898	20	8.5	4.341961720115386	20	0.0	0.0	20	7.6461558835580945	1.1135439339240643	20
E1_acbf_calibration	RS-MARL	sign_flip	0.1	0.2	static	none	0.0	0.0	0	33.20946580410004	27.325194827636896	20	-6315.930290527344	2394.984414081197	20	10.55	5.5421352525804295	20	0.003333333333333333	0.014907119849998596	20	8.038527506869286	2.499255931542603	20
E1_acbf_calibration	RS-MARL	sign_flip	0.1	0.35	static	none	0.0	0.0	0	24.67381281375885	14.503037385607232	20	-5453.444792480468	1488.1757759584707	20	8.91	5.530955946688649	20	0.0	0.0	20	7.231861850013956	0.8123523956439026	20
E1_acbf_calibration	RS-MARL	sign_flip	0.1	0.55	static	none	0.0	0.0	0	25.04380744934082	14.147447108629027	20	-5363.152199707031	1543.05068825864	20	8.4	5.053815650731529	20	0.0	0.0	20	7.379610539646819	0.8991832120217234	20
E1_acbf_calibration	RS-MARL	sign_flip	0.3	0.0	static	none	0.0	0.0	0	30.44428419113159	27.140417508168944	20	-5979.6562304687495	2364.593812666629	20	8.61	5.03899530503954	20	0.0034482758620689655	0.015421158465515792	20	8.268474583746865	2.552697418026929	20
E1_acbf_calibration	RS-MARL	sign_flip	0.3	0.1	static	none	0.0	0.0	0	25.749088129997254	24.913717563968646	20	-5608.415197753906	2186.548040372178	20	8.08	4.527529824947537	20	0.0019999999999999996	0.008944271909999158	20	8.493114918237552	2.7198687663145993	20
E1_acbf_calibration	RS-MARL	sign_flip	0.3	0.2	static	none	0.0	0.0	0	27.538649730682373	25.142574613381424	20	-5774.678845214844	2277.084855638821	20	7.9799999999999995	5.184551952422544	20	0.004347826086956523	0.01338232633154549	20	8.43361831502989	1.9827709685403	20
E1_acbf_calibration	RS-MARL	sign_flip	0.3	0.35	static	none	0.0	0.0	0	31.985845613479615	25.802667857977276	20	-5971.91453125	2246.8447091700996	20	8.82	3.7528375229530275	20	0.013043478260869568	0.05833220810869017	20	7.701227619545534	2.269491178751236	20
E1_acbf_calibration	RS-MARL	sign_flip	0.3	0.55	static	none	0.0	0.0	0	23.045843677520754	13.35701746215833	20	-5255.699130859375	1507.7474330177795	20	8.53	4.859835388158738	20	0.0	0.0	20	7.49452912947163	1.2981826520798176	20
E2_four_switch_ablation	RS-MARL	adaptive	0.1	0.55	static	acbf_trust	0.0	0.0	0	32.43108933925629	27.631299394072045	20	-6134.962722167968	2319.2715507524404	20	8.959999999999999	3.836445723514629	20	0.0146218487394958	0.05348519653065993	20	7.979887917172164	2.860133214341047	20
E2_four_switch_ablation	RS-MARL	adaptive	0.1	0.55	static	none	0.0	0.0	0	21.590314035415652	10.359636092063552	20	-5086.32548828125	971.5750766184225	20	7.08	3.6794736465681437	20	0.00625	0.027950849718747367	20	7.340099943103269	1.0052067376139928	20
E2_four_switch_ablation	RS-MARL	adaptive	0.1	0.55	static	set	0.0	0.0	0	22.892779273986815	16.931319810211587	20	-5372.539157714844	1508.0037840061543	20	8.66	5.076302010840486	20	0.0	0.0	20	7.585749283898622	1.9693045286945599	20
E2_four_switch_ablation	RS-MARL	adaptive	0.1	0.55	static	twcc_critic	0.0	0.0	0	21.581276116371154	10.129002807798184	20	-5145.271066894531	1116.0197846201238	20	8.1	4.486001619071909	20	0.00625	0.02795084971874737	20	7.181236057076603	0.900000521868738	20
E2_four_switch_ablation	RS-MARL	adaptive	0.1	0.55	static	twcc_feat	0.0	0.0	0	23.724890832901004	13.147102321618588	20	-5249.044086914063	1388.1054302633931	20	8.190000000000001	4.676694739258756	20	0.0	0.0	20	7.184347884031013	0.7717409436915426	20
E2_four_switch_ablation	RS-MARL	adaptive	0.3	0.55	static	acbf_trust	0.0	0.0	0	22.87733063697815	12.045670264806015	20	-5214.371560058594	1240.7194359754783	20	7.07	4.408735347967833	20	0.006521739130434784	0.01592815428402275	20	7.069136012578383	0.903642357663544	20
E2_four_switch_ablation	RS-MARL	adaptive	0.3	0.55	static	none	0.0	0.0	0	29.155976004600525	22.513821126138247	20	-5895.715947265625	2166.0348138272525	20	8.889999999999999	5.026445851169276	20	0.015124884366327477	0.02525621312098057	20	7.479709676699713	1.8074949517905812	20
E2_four_switch_ablation	RS-MARL	adaptive	0.3	0.55	static	set	0.0	0.0	0	22.204908037185668	13.344315926443537	20	-5288.852807617188	1355.1597923867184	20	8.34	4.956696692885612	20	0.0	0.0	20	7.266350268619135	0.7710608785995927	20
E2_four_switch_ablation	RS-MARL	adaptive	0.3	0.55	static	twcc_critic	0.0	0.0	0	27.913374629020687	23.45179229209476	20	-5756.029448242187	2132.6860408826865	20	8.620000000000001	5.216128832764774	20	0.02346183616832487	0.0321122403344729	20	7.672719021793455	1.8251865697685428	20
E2_four_switch_ablation	RS-MARL	adaptive	0.3	0.55	static	twcc_feat	0.0	0.0	0	24.413893189430237	13.557038275965374	20	-5394.61798828125	1459.3181729689893	20	8.55	4.60840193787962	20	0.006521739130434784	0.01592815428402275	20	7.251297892071307	0.8413605252046517	20
E2_four_switch_ablation	RS-MARL	collusive	0.1	0.55	static	acbf_trust	0.0	0.0	0	22.571060423851016	11.304979964917761	20	-5255.327109375	1138.5942657721228	20	8.11	4.320562828833153	20	1.0	0.0	20	7.553091528825462	1.1340594441974818	20
E2_four_switch_ablation	RS-MARL	collusive	0.1	0.55	static	none	0.0	0.0	0	22.88905718803406	11.852090581411943	20	-5351.530861816406	1209.408633324299	20	8.34	3.7563139827285608	20	1.0	0.0	20	7.673455725889653	1.277357253166313	20
E2_four_switch_ablation	RS-MARL	collusive	0.1	0.55	static	set	0.0	0.0	0	27.148625512123107	16.61655380964464	20	-5655.239846191406	1621.2306131706825	20	9.28	4.504687616951458	20	0.0	0.0	20	7.697505324613303	1.4916471991698699	20
E2_four_switch_ablation	RS-MARL	collusive	0.1	0.55	static	twcc_critic	0.0	0.0	0	30.298026728630067	26.516667192644334	20	-6083.290751953125	2304.5182301562645	20	9.65	5.764820716617026	20	0.996875	0.013975424859373684	20	7.629690760513768	2.3871316120655703	20
E2_four_switch_ablation	RS-MARL	collusive	0.1	0.55	static	twcc_feat	0.0	0.0	0	30.674591999053956	22.732962735510593	20	-5832.493854980469	2113.412788332204	20	9.3	4.981016594610931	20	0.9848837209302326	0.06760205513371456	20	7.651504895184189	2.517955692636619	20
E2_four_switch_ablation	RS-MARL	collusive	0.3	0.55	static	acbf_trust	0.0	0.0	0	24.131592564582824	18.36013103355025	20	-5363.583696289063	1630.430260826487	20	8.03	4.390552057363749	20	0.9960159029269839	0.009292391766265038	20	7.619506848277524	1.7000268953308604	20
E2_four_switch_ablation	RS-MARL	collusive	0.3	0.55	static	none	0.0	0.0	0	23.45426359653473	12.73658438906854	20	-5452.714047851563	1337.2221429559534	20	9.43	4.655398677031353	20	0.9960546475995914	0.006635019709938194	20	7.6988877600524575	1.3949801763642278	20
E2_four_switch_ablation	RS-MARL	collusive	0.3	0.55	static	set	0.0	0.0	0	27.964169497489927	24.66066468997033	20	-5696.099821777343	2277.6869665882277	20	8.190000000000001	3.991293155436165	20	0.0	0.0	20	7.776308569591492	2.1758424342227274	20
E2_four_switch_ablation	RS-MARL	collusive	0.3	0.55	static	twcc_critic	0.0	0.0	0	23.38644594192505	14.371061800352281	20	-5275.144958496094	1516.5933841066753	20	8.18	4.673283529529149	20	0.997752808988764	0.004611138661056892	20	7.361599303549156	0.8514961499595575	20
E2_four_switch_ablation	RS-MARL	collusive	0.3	0.55	static	twcc_feat	0.0	0.0	0	23.974966197013856	16.808482660906673	20	-5515.753659667969	1501.5787309246268	20	8.129999999999999	4.13522735326099	20	0.9966164453524003	0.006458559512900791	20	7.80141913681291	2.016748950065718	20
E2_four_switch_ablation	RS-MARL	sign_flip	0.1	0.55	static	acbf_trust	0.0	0.0	0	26.94541672706604	20.731398155935732	20	-5739.758254394531	2022.13693927055	20	9.14	4.507350721467743	20	0.0	0.0	20	7.5719020736869425	1.6976844746598851	20
E2_four_switch_ablation	RS-MARL	sign_flip	0.1	0.55	static	none	0.0	0.0	0	25.04380744934082	14.147447108629027	20	-5363.152199707031	1543.05068825864	20	8.4	5.053815650731529	20	0.0	0.0	20	7.275826655095443	0.9211815419572342	20
E2_four_switch_ablation	RS-MARL	sign_flip	0.1	0.55	static	set	0.0	0.0	0	26.75582597732544	25.013398834898307	20	-5523.475068359376	2265.4943217889627	20	8.23	4.800120612519736	20	0.0	0.0	20	7.6364333054516464	2.3818381902329797	20
E2_four_switch_ablation	RS-MARL	sign_flip	0.1	0.55	static	twcc_critic	0.0	0.0	0	22.880040335655213	12.207292297380537	20	-5483.532180175781	1347.0756942130427	20	8.809999999999999	5.069402539280458	20	0.0	0.0	20	7.397869122214615	0.8153237403243896	20
E2_four_switch_ablation	RS-MARL	sign_flip	0.1	0.55	static	twcc_feat	0.0	0.0	0	21.77372156620026	10.859143258570796	20	-5089.761430664063	1194.2495670807527	20	7.659999999999999	4.609418275889623	20	0.0	0.0	20	7.285751790041104	0.9083419769099623	20
E2_four_switch_ablation	RS-MARL	sign_flip	0.3	0.55	static	acbf_trust	0.0	0.0	0	33.8799623632431	26.74664928685596	20	-6168.824291992188	2381.7841751959345	20	9.45	4.3163703075128925	20	0.014502680166765933	0.05548029713802883	20	7.747817020863295	2.405671805088449	20
E2_four_switch_ablation	RS-MARL	sign_flip	0.3	0.55	static	none	0.0	0.0	0	23.045843677520754	13.35701746215833	20	-5255.699130859375	1507.7474330177795	20	8.53	4.859835388158738	20	0.0	0.0	20	7.290598753606901	1.2089657931808606	20
E2_four_switch_ablation	RS-MARL	sign_flip	0.3	0.55	static	set	0.0	0.0	0	23.92150529384613	25.697422470944442	20	-5200.8710424804685	2071.6719026990013	20	6.25	3.086046696102688	20	0.0	0.0	20	7.983957355609164	2.387012618824132	20
E2_four_switch_ablation	RS-MARL	sign_flip	0.3	0.55	static	twcc_critic	0.0	0.0	0	21.704701948165894	11.20533472556415	20	-5188.259831542969	1141.3088719991533	20	8.14	4.0528612375118795	20	0.0	0.0	20	7.417167038656771	0.792498068810176	20
E2_four_switch_ablation	RS-MARL	sign_flip	0.3	0.55	static	twcc_feat	0.0	0.0	0	24.45150071144104	10.733353793015613	20	-5372.3826953125	1188.3855759433318	20	8.1	3.8903389109568924	20	0.0	0.0	20	7.09205029765144	0.7588373422116022	20
E3_sensor_impairment	RS-MARL	collusive	0.3	0.55	static	none	0.0	0.0	0	23.537065277099607	12.180839072425153	10	-5519.753798828125	1212.7379603783354	10	9.82	5.206363627544875	10	0.996629213483146	0.0054274819274118015	10	7.553459513001144	1.1419322961223102	10
E3_sensor_impairment	RS-MARL	collusive	0.3	0.55	static	none	0.0	0.0	1	34.10638851165771	24.574049788657636	10	-6407.07794921875	2381.965671001901	10	10.98	5.396665637224527	10	1.0	0.0	10	8.257075077854097	2.6098348594330596	10
E3_sensor_impairment	RS-MARL	collusive	0.3	0.55	static	none	0.0	0.05	0	27.021146516799927	22.500771677314113	10	-5911.7193603515625	2005.7492579013767	10	9.22	5.9736086246087465	10	0.9977272727272727	0.007186994682200859	10	8.744056180585176	1.4929320387163565	10
E3_sensor_impairment	RS-MARL	collusive	0.3	0.55	static	none	0.0	0.1	0	23.207796611785888	11.36670102374218	10	-5390.05302734375	1396.8869338024717	10	9.6	5.723246941689268	10	0.9988764044943821	0.0035531209664813384	10	7.041443954221904	0.8663694271524103	10
E3_sensor_impairment	RS-MARL	collusive	0.3	0.55	static	none	0.1	0.0	0	25.302560958862305	20.223077122532164	10	-5401.9137988281245	1708.6109460923212	10	8.08	5.256276671223125	10	0.031538461538461536	0.0694157074005952	10	7.843648842535913	1.5766181031209086	10
E3_sensor_impairment	RS-MARL	collusive	0.3	0.55	static	none	0.1	0.05	0	22.57619136810303	8.60457875773953	10	-5136.673286132813	1029.8680409090416	10	8.04	4.741120355171573	10	0.040581849761181066	0.07600984511437138	10	6.999628669582307	0.4942402171459484	10
E3_sensor_impairment	RS-MARL	collusive	0.3	0.55	static	none	0.1	0.05	1	19.70870855331421	7.318398813430424	10	-5025.6675390625005	963.1597362361068	10	8.16	5.305594531561315	10	0.00425531914893617	0.013456500681567571	10	7.09027084056288	0.6325932795001263	10
E3_sensor_impairment	RS-MARL	collusive	0.3	0.55	static	none	0.1	0.1	0	33.028294334411626	23.334109771863087	10	-6146.80931640625	2267.192521300995	10	10.68	5.061576390370449	10	0.0	0.0	10	7.559846108779311	2.48639914251671	10
E3_sensor_impairment	RS-MARL	collusive	0.3	0.55	static	none	0.2	0.0	0	18.359423360824586	9.543049619724677	10	-4787.868310546875	993.011344235095	10	6.36	4.021939830479814	10	0.0	0.0	10	8.077725667972118	1.2244711360356	10
E3_sensor_impairment	RS-MARL	collusive	0.3	0.55	static	none	0.2	0.05	0	22.156950397491453	8.413365741655488	10	-5192.746328125	1068.192562976851	10	8.32	5.462762833747935	10	0.0	0.0	10	7.069230861961842	0.9388365435534404	10
E3_sensor_impairment	RS-MARL	collusive	0.3	0.55	static	none	0.2	0.1	0	24.82887104034424	11.035223684923844	10	-5233.37392578125	917.4436898196695	10	8.7	3.7774182835488164	10	0.0	0.0	10	7.403621757403016	1.0481110414671282	10
E3_sensor_impairment	RS-MARL	collusive	0.3	0.55	static	none	0.2	0.1	1	26.42021680831909	23.697309365385568	10	-5648.56064453125	2294.2392614070964	10	8.72	5.68835066898423	10	0.0	0.0	10	7.848461982794106	1.7335827682420655	10
E3_sensor_impairment	RS-MARL	none	0.0	0.55	static	none	0.0	0.0	0	38.735916690826414	31.57986050726013	10	-6648.433950195313	2987.732063673868	10	10.08	5.351801358213678	10	0.0	0.0	10	8.123909393325448	3.096147620225056	10
E3_sensor_impairment	RS-MARL	none	0.0	0.55	static	none	0.0	0.0	1	28.81237163543701	22.544586152975796	10	-5883.285219726562	2053.4803452164656	10	10.2	5.8787753826796285	10	0.0	0.0	10	7.685895930044353	1.6680321937822744	10
E3_sensor_impairment	RS-MARL	none	0.0	0.55	static	none	0.0	0.05	0	24.61926006317139	12.30908143878482	10	-5375.65482421875	1288.6932667375825	10	8.92	5.21723639061482	10	0.0	0.0	10	7.537316067609936	0.88901694866756	10
E3_sensor_impairment	RS-MARL	none	0.0	0.55	static	none	0.0	0.1	0	24.14909730911255	9.801107193412767	10	-5366.7722363281255	1264.5331741195557	10	8.82	4.8336321746694795	10	0.0	0.0	10	6.9735779031179845	0.561029720618587	10
E3_sensor_impairment	RS-MARL	none	0.0	0.55	static	none	0.1	0.0	0	23.682398090362547	12.500532696519267	10	-5217.322587890625	1212.4514308873208	10	7.739999999999999	4.416182363384314	10	0.0	0.0	10	7.041058100294322	0.5818445262901412	10
E3_sensor_impairment	RS-MARL	none	0.0	0.55	static	none	0.1	0.05	0	22.286038093566894	8.928087184783701	10	-5193.872661132812	1100.8778116312424	10	7.92	4.550164832179159	10	0.0	0.0	10	7.115394223947078	0.8879462642477888	10
E3_sensor_impairment	RS-MARL	none	0.0	0.55	static	none	0.1	0.05	1	25.416518268585207	10.510644266282862	10	-5411.085205078125	1273.9850346943385	10	9.2	4.888989897946428	10	0.0	0.0	10	7.305828211829066	0.7853553928670853	10
E3_sensor_impairment	RS-MARL	none	0.0	0.55	static	none	0.1	0.1	0	20.51168203353882	6.016784386791806	10	-4945.98693359375	681.0222181498896	10	8.32	3.8322607194999425	10	0.0	0.0	10	7.6380380732007325	1.5222036515872273	10
E3_sensor_impairment	RS-MARL	none	0.0	0.55	static	none	0.2	0.0	0	29.412507581710816	13.475459050205778	10	-5976.290151367188	1472.070081592282	10	11.28	5.248661204959265	10	0.0	0.0	10	6.974952949676663	0.9204420725980988	10
E3_sensor_impairment	RS-MARL	none	0.0	0.55	static	none	0.2	0.05	0	20.007184381484983	10.74125782787998	10	-5108.5623779296875	1095.6120186889286	10	8.16	6.1360863386653515	10	0.0	0.0	10	7.940894472412765	0.9782668215019281	10
E3_sensor_impairment	RS-MARL	none	0.0	0.55	static	none	0.2	0.1	0	26.089194736480714	11.31699801853039	10	-5547.814868164062	1263.8279753622733	10	9.580000000000002	5.684638168882089	10	0.0	0.0	10	7.151622555684298	0.8096773960539444	10
E3_sensor_impairment	RS-MARL	none	0.0	0.55	static	none	0.2	0.1	1	25.912932004928585	11.970801400140124	10	-5497.4806640625	1335.398300041407	10	9.239999999999998	5.76333236938492	10	0.0	0.0	10	7.24080853164196	1.2469307517735437	10
E3_sensor_impairment	Safe-MAPPO	collusive	0.3	0.55	static	none	0.0	0.0	0	22.527497625350954	12.806323488701635	10	-5318.16521484375	1341.7078969979625	10	8.58	4.443672155123758	10	0.0	0.0	10	7.46226096060127	1.2217226698960773	10
E3_sensor_impairment	Safe-MAPPO	collusive	0.3	0.55	static	none	0.0	0.0	1	27.931823768615725	24.13574568784993	10	-5590.055600585938	2171.270687474897	10	7.62	5.068815333871307	10	0.0	0.0	10	7.593831117264926	1.6411929393937361	10
E3_sensor_impairment	Safe-MAPPO	collusive	0.3	0.55	static	none	0.0	0.05	0	32.72596969604492	28.60960081444345	10	-6338.318784179688	2560.4207465933155	10	10.52	6.161673654310348	10	0.0	0.0	10	8.194113080389798	2.3080957546444285	10
E3_sensor_impairment	Safe-MAPPO	collusive	0.3	0.55	static	none	0.0	0.1	0	28.09652601242065	22.72648234279022	10	-5811.828872070312	2318.530526897252	10	9.620000000000001	5.749164190461853	10	0.0	0.0	10	8.41732497094199	2.3773707723748942	10
E3_sensor_impairment	Safe-MAPPO	collusive	0.3	0.55	static	none	0.1	0.0	0	29.92264548301697	27.49771924633804	10	-6065.079702148438	2616.496945362835	10	9.9	6.239836180185787	10	0.0	0.0	10	7.99434119137004	2.425389756671121	10
E3_sensor_impairment	Safe-MAPPO	collusive	0.3	0.55	static	none	0.1	0.05	0	20.716477642059324	9.270606722186509	10	-5185.747939453125	650.7902934929742	10	8.32	4.926301294525584	10	0.0	0.0	10	7.306448626331985	0.8391669838293706	10
E3_sensor_impairment	Safe-MAPPO	collusive	0.3	0.55	static	none	0.1	0.05	1	23.381745834350586	10.259280141736042	10	-5339.183056640625	832.7866680469994	10	8.14	3.691491718954698	10	0.0	0.0	10	7.388225861359388	0.8607057119540936	10
E3_sensor_impairment	Safe-MAPPO	collusive	0.3	0.55	static	none	0.1	0.1	0	31.826723289489745	25.03446508675647	10	-6117.093603515625	2416.5037411218605	10	9.8	5.804978706057223	10	0.0	0.0	10	7.801543911918998	1.875739939102004	10
E3_sensor_impairment	Safe-MAPPO	collusive	0.3	0.55	static	none	0.2	0.0	0	29.814202575683595	27.046042764839964	10	-5933.508891601562	2640.3914885844397	10	8.42	6.661631431814081	10	0.0	0.0	10	7.671415777876973	2.5945764523375634	10
E3_sensor_impairment	Safe-MAPPO	collusive	0.3	0.55	static	none	0.2	0.05	0	30.42858446121216	24.81240073810414	10	-5952.868989257812	2524.1735386500927	10	10.0	5.492621313078928	10	0.0	0.0	10	8.122832986991853	2.650530706170016	10
E3_sensor_impairment	Safe-MAPPO	collusive	0.3	0.55	static	none	0.2	0.1	0	24.015709342956544	13.360475641945976	10	-5362.180810546875	1595.0994903156748	10	8.82	5.611456535022296	10	0.0	0.0	10	7.108014884870499	0.8918751750726411	10
E3_sensor_impairment	Safe-MAPPO	collusive	0.3	0.55	static	none	0.2	0.1	1	27.250630350112914	23.553650468714448	10	-5657.180859375	2165.161106216785	10	9.28	5.417830644168281	10	0.0	0.0	10	8.107449659146369	1.4791317990674082	10
E3_sensor_impairment	Safe-MAPPO	none	0.0	0.55	static	none	0.0	0.0	0	29.015468158721923	18.10466023350793	10	-5943.127998046875	1667.795568236564	10	10.16	5.846784491401141	10	0.0	0.0	10	7.637190816458315	1.1674629421254707	10
E3_sensor_impairment	Safe-MAPPO	none	0.0	0.55	static	none	0.0	0.0	1	25.554926223754883	11.36756233176605	10	-5394.023715820313	1182.3529816167902	10	8.92	5.595394931945773	10	0.0	0.0	10	6.904196331743151	0.7327405088864876	10
E3_sensor_impairment	Safe-MAPPO	none	0.0	0.55	static	none	0.0	0.05	0	30.43752996444702	18.62671872753719	10	-6068.4539160156255	1855.7504550247418	10	10.36	5.143971660540562	10	0.0	0.0	10	7.425483374390751	1.1783722046778897	10
E3_sensor_impairment	Safe-MAPPO	none	0.0	0.55	static	none	0.0	0.1	0	24.876138458251955	12.081799824498196	10	-5535.747216796875	1306.937279718276	10	8.7	5.241077073358957	10	0.0	0.0	10	7.180583421140909	0.734361987378447	10
E3_sensor_impairment	Safe-MAPPO	none	0.0	0.55	static	none	0.1	0.0	0	32.22502841949463	18.09332735712327	10	-6045.817880859375	1872.5789424391205	10	9.940000000000001	4.949567882373391	10	0.0	0.0	10	7.326978854835033	1.1378005928630412	10
E3_sensor_impairment	Safe-MAPPO	none	0.0	0.55	static	none	0.1	0.05	0	22.703753204345702	7.969745972615749	10	-5308.2807031249995	849.3595328074399	10	9.059999999999999	4.816683967673657	10	0.0	0.0	10	7.013757424429059	0.8505866499728425	10
E3_sensor_impairment	Safe-MAPPO	none	0.0	0.55	static	none	0.1	0.05	1	25.47636867523193	10.807748946896423	10	-5352.7509570312495	1225.900787246137	10	9.08	4.86547930721002	10	0.0	0.0	10	7.0889672776684165	0.6875028666834608	10
E3_sensor_impairment	Safe-MAPPO	none	0.0	0.55	static	none	0.1	0.1	0	21.27459196090698	8.764298785918495	10	-5210.89427734375	1043.949780028401	10	7.94	4.700874623112408	10	0.0	0.0	10	7.315548523329198	0.670326530454481	10
E3_sensor_impairment	Safe-MAPPO	none	0.0	0.55	static	none	0.2	0.0	0	29.56655347824097	20.591886068403458	10	-5841.808505859375	1969.4257247749365	10	8.66	4.836941182193556	10	0.0	0.0	10	7.427629083395004	0.9452286424370737	10
E3_sensor_impairment	Safe-MAPPO	none	0.0	0.55	static	none	0.2	0.05	0	29.970035762786864	21.558026183216274	10	-5825.3782568359375	1971.2593050729479	10	8.82	5.285157413823063	10	0.0	0.0	10	7.449650685302913	1.6530423346109175	10
E3_sensor_impairment	Safe-MAPPO	none	0.0	0.55	static	none	0.2	0.1	0	32.90160680770874	24.068252074920927	10	-6466.460722656249	2373.5483124143525	10	10.74	6.995268242017441	10	0.0	0.0	10	7.985113828908652	2.0065779116046585	10
E3_sensor_impairment	Safe-MAPPO	none	0.0	0.55	static	none	0.2	0.1	1	25.398540420532225	14.232100834101102	10	-5340.346704101563	1560.7367698792143	10	7.76	4.872416694459172	10	0.0	0.0	10	6.946657639928162	0.931407488783657	10
E4_key_domain_n100	RS-MARL	collusive	0.1	0.55	static	none	0.0	0.0	0	22.178973104476928	14.449447119261707	100	-5245.130922363282	1345.8393972832644	100	8.154	3.7110650816718427	100	0.997095872290533	0.0196863941995136	100	7.5589277560357	1.4535270462769594	100
E4_key_domain_n100	RS-MARL	collusive	0.3	0.55	static	none	0.0	0.0	0	21.77147748851776	14.176297836297584	100	-5220.475857910156	1369.50747344891	100	8.52	4.282546207596834	100	0.996161899897855	0.006866354038499698	100	7.575063216732815	1.318158203276377	100
E4_key_domain_n100	RS-MARL	sign_flip	0.2	0.55	static	none	0.0	0.0	0	23.480468282699587	19.55966193306125	100	-5353.3912421875	1779.568583019036	100	8.378	4.237103546604268	100	0.003251106894370651	0.021488649448344763	100	7.71112346323207	1.6343058779056454	100
E4_key_domain_n100	Safe-MAPPO	collusive	0.1	0.55	static	none	0.0	0.0	0	23.12972043609619	16.036192121193114	100	-5302.241837402344	1471.6944674254064	100	8.138	4.156211853322322	100	0.0	0.0	100	7.4905433158855885	1.4065300399808747	100
E4_key_domain_n100	Safe-MAPPO	collusive	0.3	0.55	static	none	0.0	0.0	0	23.744585371017457	18.565955272571692	100	-5346.1560556640625	1692.7110487249927	100	8.256	3.9128981225137616	100	0.0	0.0	100	7.640503266593441	1.5646141345007938	100
E4_key_domain_n100	Safe-MAPPO	sign_flip	0.2	0.55	static	none	0.0	0.0	0	22.730738755226135	17.015944645341435	100	-5292.659407226562	1592.5812046168733	100	7.94	4.572248303127744	100	0.0	0.0	100	7.579801633488387	1.2767688710005312	100
