# Supplementary material for: Operating-Regime Evaluation of Byzantine-Resilient Multi-Agent Reinforcement Learning for Sensor-Networked Safe Formation Control
Source: Sensors (Basel). 2026 Jul 11;26(14):4408. doi: 10.3390/s26144408 (PMC13418820; doi:10.3390/s26144408)
Supplement: Supplementary file 1 [file sensors-26-04408-s001.zip › File_S1/processed_data/canonical_580/ablation_480/full_matrix_completeness.csv]

method	attack	ratio	n_success	expected_n	complete
RS-MARL	adaptive	0.1	20	20	True
RS-MARL	adaptive	0.3	20	20	True
RS-MARL	collusive	0.1	20	20	True
RS-MARL	collusive	0.3	20	20	True
RS-MARL	constant	0.1	20	20	True
RS-MARL	constant	0.3	20	20	True
RS-MARL-no-SET	adaptive	0.1	20	20	True
RS-MARL-no-SET	adaptive	0.3	20	20	True
RS-MARL-no-SET	collusive	0.1	20	20	True
RS-MARL-no-SET	collusive	0.3	20	20	True
RS-MARL-no-SET	constant	0.1	20	20	True
RS-MARL-no-SET	constant	0.3	20	20	True
RS-MARL-no-TWCC	adaptive	0.1	20	20	True
RS-MARL-no-TWCC	adaptive	0.3	20	20	True
RS-MARL-no-TWCC	collusive	0.1	20	20	True
RS-MARL-no-TWCC	collusive	0.3	20	20	True
RS-MARL-no-TWCC	constant	0.1	20	20	True
RS-MARL-no-TWCC	constant	0.3	20	20	True
RS-MARL-no-A-CBF	adaptive	0.1	20	20	True
RS-MARL-no-A-CBF	adaptive	0.3	20	20	True
RS-MARL-no-A-CBF	collusive	0.1	20	20	True
RS-MARL-no-A-CBF	collusive	0.3	20	20	True
RS-MARL-no-A-CBF	constant	0.1	20	20	True
RS-MARL-no-A-CBF	constant	0.3	20	20	True
