# Supplementary material for: Operating-Regime Evaluation of Byzantine-Resilient Multi-Agent Reinforcement Learning for Sensor-Networked Safe Formation Control
Source: Sensors (Basel). 2026 Jul 11;26(14):4408. doi: 10.3390/s26144408 (PMC13418820; doi:10.3390/s26144408)
Supplement: Supplementary file 1 [file sensors-26-04408-s001.zip › File_S1/processed_data/canonical_580/ablation_480/missing_pair_report.csv]

attack	ratio	comparator	metric	paired_n	rs_only_seeds	comparator_only_seeds
adaptive	0.1	RS-MARL-no-SET	final_fe	20
adaptive	0.1	RS-MARL-no-SET	final_return	20
adaptive	0.1	RS-MARL-no-SET	final_safety_violations	20
adaptive	0.1	RS-MARL-no-TWCC	final_fe	20
adaptive	0.1	RS-MARL-no-TWCC	final_return	20
adaptive	0.1	RS-MARL-no-TWCC	final_safety_violations	20
adaptive	0.1	RS-MARL-no-A-CBF	final_fe	20
adaptive	0.1	RS-MARL-no-A-CBF	final_return	20
adaptive	0.1	RS-MARL-no-A-CBF	final_safety_violations	20
adaptive	0.3	RS-MARL-no-SET	final_fe	20
adaptive	0.3	RS-MARL-no-SET	final_return	20
adaptive	0.3	RS-MARL-no-SET	final_safety_violations	20
adaptive	0.3	RS-MARL-no-TWCC	final_fe	20
adaptive	0.3	RS-MARL-no-TWCC	final_return	20
adaptive	0.3	RS-MARL-no-TWCC	final_safety_violations	20
adaptive	0.3	RS-MARL-no-A-CBF	final_fe	20
adaptive	0.3	RS-MARL-no-A-CBF	final_return	20
adaptive	0.3	RS-MARL-no-A-CBF	final_safety_violations	20
collusive	0.1	RS-MARL-no-SET	final_fe	20
collusive	0.1	RS-MARL-no-SET	final_return	20
collusive	0.1	RS-MARL-no-SET	final_safety_violations	20
collusive	0.1	RS-MARL-no-TWCC	final_fe	20
collusive	0.1	RS-MARL-no-TWCC	final_return	20
collusive	0.1	RS-MARL-no-TWCC	final_safety_violations	20
collusive	0.1	RS-MARL-no-A-CBF	final_fe	20
collusive	0.1	RS-MARL-no-A-CBF	final_return	20
collusive	0.1	RS-MARL-no-A-CBF	final_safety_violations	20
collusive	0.3	RS-MARL-no-SET	final_fe	20
collusive	0.3	RS-MARL-no-SET	final_return	20
collusive	0.3	RS-MARL-no-SET	final_safety_violations	20
collusive	0.3	RS-MARL-no-TWCC	final_fe	20
collusive	0.3	RS-MARL-no-TWCC	final_return	20
collusive	0.3	RS-MARL-no-TWCC	final_safety_violations	20
collusive	0.3	RS-MARL-no-A-CBF	final_fe	20
collusive	0.3	RS-MARL-no-A-CBF	final_return	20
collusive	0.3	RS-MARL-no-A-CBF	final_safety_violations	20
constant	0.1	RS-MARL-no-SET	final_fe	20
constant	0.1	RS-MARL-no-SET	final_return	20
constant	0.1	RS-MARL-no-SET	final_safety_violations	20
constant	0.1	RS-MARL-no-TWCC	final_fe	20
constant	0.1	RS-MARL-no-TWCC	final_return	20
constant	0.1	RS-MARL-no-TWCC	final_safety_violations	20
constant	0.1	RS-MARL-no-A-CBF	final_fe	20
constant	0.1	RS-MARL-no-A-CBF	final_return	20
constant	0.1	RS-MARL-no-A-CBF	final_safety_violations	20
constant	0.3	RS-MARL-no-SET	final_fe	20
constant	0.3	RS-MARL-no-SET	final_return	20
constant	0.3	RS-MARL-no-SET	final_safety_violations	20
constant	0.3	RS-MARL-no-TWCC	final_fe	20
constant	0.3	RS-MARL-no-TWCC	final_return	20
constant	0.3	RS-MARL-no-TWCC	final_safety_violations	20
constant	0.3	RS-MARL-no-A-CBF	final_fe	20
constant	0.3	RS-MARL-no-A-CBF	final_return	20
constant	0.3	RS-MARL-no-A-CBF	final_safety_violations	20
