# Supplementary material for: Operating-Regime Evaluation of Byzantine-Resilient Multi-Agent Reinforcement Learning for Sensor-Networked Safe Formation Control
Source: Sensors (Basel). 2026 Jul 11;26(14):4408. doi: 10.3390/s26144408 (PMC13418820; doi:10.3390/s26144408)
Supplement: Supplementary file 1 [file sensors-26-04408-s001.zip › File_S1/processed_data/canonical_580/ablation_480/per_run_summary.csv]

run_id	method	attack	ratio	seed	final_fe	final_return	final_safety_violations	final_f1	final_precision	final_recall	eval_rows	rows	latency_total_ms	latency_qp_ms	action_deviation	n_byzantine	realized_byzantine_ratio	source_file
RS-MARL_adaptive_ratio0.10_seed0	RS-MARL	adaptive	0.1	0	10.968263816833495	-4947.18515625	4.0			0.0	5	55	9.873403597157449	8.323682204354554	0.10358663052320476	3.0	0.1	results/ablation_v3/RS-MARL/adaptive/ratio_0.10/seed_0/episode_metrics.csv
RS-MARL_adaptive_ratio0.10_seed1	RS-MARL	adaptive	0.1	1	12.480621337890625	-3938.9830078125	4.8			0.0	5	55	7.8978288162034005	6.5936382103245705	0.0523501601070165	3.0	0.1	results/ablation_v3/RS-MARL/adaptive/ratio_0.10/seed_1/episode_metrics.csv
RS-MARL_adaptive_ratio0.10_seed2	RS-MARL	adaptive	0.1	2	15.983497428894044	-4341.908984375	7.2			0.0	5	55	7.760047196643427	6.572277197847143	0.09808323532342905	3.0	0.1	results/ablation_v3/RS-MARL/adaptive/ratio_0.10/seed_2/episode_metrics.csv
RS-MARL_adaptive_ratio0.10_seed3	RS-MARL	adaptive	0.1	3	20.258926010131837	-4443.896435546875	4.6			0.0	5	55	6.567196402465925	5.375801597256213	0.06428164448589083	3.0	0.1	results/ablation_v3/RS-MARL/adaptive/ratio_0.10/seed_3/episode_metrics.csv
RS-MARL_adaptive_ratio0.10_seed4	RS-MARL	adaptive	0.1	4	26.41097183227539	-5790.45869140625	15.0			0.0	5	55	8.7016370089259	7.503740006359294	0.17875056564807887	3.0	0.1	results/ablation_v3/RS-MARL/adaptive/ratio_0.10/seed_4/episode_metrics.csv
RS-MARL_adaptive_ratio0.10_seed5	RS-MARL	adaptive	0.1	5	29.499977111816406	-6306.69755859375	12.8			0.0	5	55	5.983861407730728	4.807822802104056	0.07824785709381098	3.0	0.1	results/ablation_v3/RS-MARL/adaptive/ratio_0.10/seed_5/episode_metrics.csv
RS-MARL_adaptive_ratio0.10_seed6	RS-MARL	adaptive	0.1	6	9.695972633361816	-5301.69990234375	6.2			0.0	5	55	8.972139999968931	7.648038392653689	0.05922196283936496	3.0	0.1	results/ablation_v3/RS-MARL/adaptive/ratio_0.10/seed_6/episode_metrics.csv
RS-MARL_adaptive_ratio0.10_seed7	RS-MARL	adaptive	0.1	7	31.3897403717041	-5318.07392578125	8.0			0.0	5	55	6.986427208175883	5.832053406629711	0.04888890907168382	3.0	0.1	results/ablation_v3/RS-MARL/adaptive/ratio_0.10/seed_7/episode_metrics.csv
RS-MARL_adaptive_ratio0.10_seed8	RS-MARL	adaptive	0.1	8	21.59013252258301	-4665.49677734375	6.4			0.0	5	55	6.549952208297327	5.270274204667658	0.04090947695076462	3.0	0.1	results/ablation_v3/RS-MARL/adaptive/ratio_0.10/seed_8/episode_metrics.csv
RS-MARL_adaptive_ratio0.10_seed9	RS-MARL	adaptive	0.1	9	36.18714218139648	-6484.1244140625	8.2			0.0	5	55	6.419618398649618	5.187345203012228	0.045843687653541534	3.0	0.1	results/ablation_v3/RS-MARL/adaptive/ratio_0.10/seed_9/episode_metrics.csv
RS-MARL_adaptive_ratio0.10_seed10	RS-MARL	adaptive	0.1	10	9.909655380249024	-4194.49453125	4.0	0.125	1.0	0.06666666666666667	5	55	7.616702403174713	6.436485407175496	0.0574853472411632	3.0	0.1	results/ablation_v3/RS-MARL/adaptive/ratio_0.10/seed_10/episode_metrics.csv
RS-MARL_adaptive_ratio0.10_seed11	RS-MARL	adaptive	0.1	11	28.617870330810547	-5809.73798828125	6.4			0.0	5	55	6.492545601213351	5.36886359914206	0.07562794759869572	3.0	0.1	results/ablation_v3/RS-MARL/adaptive/ratio_0.10/seed_11/episode_metrics.csv
RS-MARL_adaptive_ratio0.10_seed12	RS-MARL	adaptive	0.1	12	12.283974647521973	-4275.199609375	4.4			0.0	5	55	7.15389620163478	5.904076201841235	0.06717454791069026	3.0	0.1	results/ablation_v3/RS-MARL/adaptive/ratio_0.10/seed_12/episode_metrics.csv
RS-MARL_adaptive_ratio0.10_seed13	RS-MARL	adaptive	0.1	13	11.524444961547852	-4033.679150390625	4.4			0.0	5	55	8.025455800816417	6.809477403294295	0.09116535894572728	3.0	0.1	results/ablation_v3/RS-MARL/adaptive/ratio_0.10/seed_13/episode_metrics.csv
RS-MARL_adaptive_ratio0.10_seed14	RS-MARL	adaptive	0.1	14	10.855480766296386	-3662.936376953125	5.2			0.0	5	55	13.701036002021283	7.600125198950991	0.08974893055856223	3.0	0.1	results/ablation_v3/RS-MARL/adaptive/ratio_0.10/seed_14/episode_metrics.csv
RS-MARL_adaptive_ratio0.10_seed15	RS-MARL	adaptive	0.1	15	21.0190788269043	-4358.481396484375	2.2			0.0	5	55	6.543948192847893	5.366462399251759	0.054646229743957456	3.0	0.1	results/ablation_v3/RS-MARL/adaptive/ratio_0.10/seed_15/episode_metrics.csv
RS-MARL_adaptive_ratio0.10_seed16	RS-MARL	adaptive	0.1	16	38.353189086914064	-6861.5830078125	10.8			0.0	10	110	6.417348701506853	5.053468502592295	0.055042159743606975	3.0	0.1	results/ablation_v3/RS-MARL/adaptive/ratio_0.10/seed_16/episode_metrics.csv
RS-MARL_adaptive_ratio0.10_seed17	RS-MARL	adaptive	0.1	17	12.93050537109375	-4739.86416015625	3.2			0.0	10	110	9.65295959613286	8.163442893419415	0.05924335010349745	3.0	0.1	results/ablation_v3/RS-MARL/adaptive/ratio_0.10/seed_17/episode_metrics.csv
RS-MARL_adaptive_ratio0.10_seed18	RS-MARL	adaptive	0.1	18	38.88515014648438	-6539.84296875	14.2			0.0	10	110	7.4251898098737	6.1150343011831865	0.0625393263995647	3.0	0.1	results/ablation_v3/RS-MARL/adaptive/ratio_0.10/seed_18/episode_metrics.csv
RS-MARL_adaptive_ratio0.10_seed19	RS-MARL	adaptive	0.1	19	32.96168594360351	-5712.16572265625	9.6			0.0	10	110	7.350852389936335	6.054001490701921	0.07222240306437008	3.0	0.1	results/ablation_v3/RS-MARL/adaptive/ratio_0.10/seed_19/episode_metrics.csv
RS-MARL_adaptive_ratio0.30_seed0	RS-MARL	adaptive	0.3	0	21.985000610351562	-4931.20361328125	7.4	0.04347826086956522	1.0	0.022222222222222223	10	110	7.546566796372645	6.186407199129462	0.09317870438098905	9.0	0.29999999999999993	results/ablation_v3/RS-MARL/adaptive/ratio_0.30/seed_0/episode_metrics.csv
RS-MARL_adaptive_ratio0.30_seed1	RS-MARL	adaptive	0.3	1	11.13093147277832	-4138.017236328125	4.4	0.0851063829787234	1.0	0.044444444444444446	10	110	7.489729902590625	6.21292480500415	0.05877215713262555	9.0	0.29999999999999993	results/ablation_v3/RS-MARL/adaptive/ratio_0.30/seed_1/episode_metrics.csv
RS-MARL_adaptive_ratio0.30_seed2	RS-MARL	adaptive	0.3	2	45.68289489746094	-8119.27578125	17.4			0.0	10	110	8.582086695241742	7.309250000980683	0.23298753201961517	9.0	0.29999999999999993	results/ablation_v3/RS-MARL/adaptive/ratio_0.30/seed_2/episode_metrics.csv
RS-MARL_adaptive_ratio0.30_seed3	RS-MARL	adaptive	0.3	3	103.71309814453124	-12148.9861328125	14.6		0.0	0.0	10	110	16.292943700682372	14.968313393183053	0.9190308690071106	9.0	0.29999999999999993	results/ablation_v3/RS-MARL/adaptive/ratio_0.30/seed_3/episode_metrics.csv
RS-MARL_adaptive_ratio0.30_seed4	RS-MARL	adaptive	0.3	4	57.78162307739258	-9046.698046875	16.0			0.0	10	110	9.998882000218146	8.459759401739575	0.18751632869243623	9.0	0.29999999999999993	results/ablation_v3/RS-MARL/adaptive/ratio_0.30/seed_4/episode_metrics.csv
RS-MARL_adaptive_ratio0.30_seed5	RS-MARL	adaptive	0.3	5	25.256348037719725	-5424.62939453125	9.0			0.0	10	110	7.558850807254203	6.199868902331218	0.07817101292312137	9.0	0.29999999999999993	results/ablation_v3/RS-MARL/adaptive/ratio_0.30/seed_5/episode_metrics.csv
RS-MARL_adaptive_ratio0.30_seed6	RS-MARL	adaptive	0.3	6	14.432072067260743	-4311.615869140625	2.4			0.0	10	110	7.578787402599119	6.2355930072953925	0.04556253999471662	9.0	0.29999999999999993	results/ablation_v3/RS-MARL/adaptive/ratio_0.30/seed_6/episode_metrics.csv
RS-MARL_adaptive_ratio0.30_seed7	RS-MARL	adaptive	0.3	7	52.38779067993164	-8893.41953125	18.4			0.0	10	110	8.106835803482682	6.791519303806126	0.1465176559984684	9.0	0.29999999999999993	results/ablation_v3/RS-MARL/adaptive/ratio_0.30/seed_7/episode_metrics.csv
RS-MARL_adaptive_ratio0.30_seed8	RS-MARL	adaptive	0.3	8	18.873929977416992	-4568.871484375	6.8	0.04347826086956522	1.0	0.022222222222222223	5	55	7.811019982909784	6.46013260120526	0.04363771521020676	9.0	0.3	results/ablation_v3/RS-MARL/adaptive/ratio_0.30/seed_8/episode_metrics.csv
RS-MARL_adaptive_ratio0.30_seed9	RS-MARL	adaptive	0.3	9	8.506784915924072	-4331.030126953125	6.0	0.04347826086956522	1.0	0.022222222222222223	5	55	10.367465595481917	8.870245201978832	0.054545481503009766	9.0	0.3	results/ablation_v3/RS-MARL/adaptive/ratio_0.30/seed_9/episode_metrics.csv
RS-MARL_adaptive_ratio0.30_seed10	RS-MARL	adaptive	0.3	10	18.110331344604493	-4788.1296875	5.0	0.04347826086956522	1.0	0.022222222222222223	5	55	7.437069807201624	5.991413397714496	0.043141381815075805	9.0	0.3	results/ablation_v3/RS-MARL/adaptive/ratio_0.30/seed_10/episode_metrics.csv
RS-MARL_adaptive_ratio0.30_seed11	RS-MARL	adaptive	0.3	11	33.01168632507324	-6636.9623046875	10.4			0.0	5	55	7.313684589462355	6.001159397419542	0.06557278893887993	9.0	0.3	results/ablation_v3/RS-MARL/adaptive/ratio_0.30/seed_11/episode_metrics.csv
RS-MARL_adaptive_ratio0.30_seed12	RS-MARL	adaptive	0.3	12	8.590671348571778	-3955.73056640625	4.6			0.0	5	55	7.130986195988953	5.905953998444602	0.07048375532031059	9.0	0.3	results/ablation_v3/RS-MARL/adaptive/ratio_0.30/seed_12/episode_metrics.csv
RS-MARL_adaptive_ratio0.30_seed13	RS-MARL	adaptive	0.3	13	11.569375801086426	-4314.335009765625	4.4	0.04347826086956522	1.0	0.022222222222222223	5	55	9.542715200223029	8.117039990611374	0.09767983816564077	9.0	0.3	results/ablation_v3/RS-MARL/adaptive/ratio_0.30/seed_13/episode_metrics.csv
RS-MARL_adaptive_ratio0.30_seed14	RS-MARL	adaptive	0.3	14	21.46650810241699	-5009.933203125	8.6			0.0	5	55	6.8071986199356616	5.436514801112935	0.08642115443944925	9.0	0.3	results/ablation_v3/RS-MARL/adaptive/ratio_0.30/seed_14/episode_metrics.csv
RS-MARL_adaptive_ratio0.30_seed15	RS-MARL	adaptive	0.3	15	17.872542762756346	-4391.78759765625	3.8			0.0	5	55	7.197626010747626	5.924033001065254	0.05474217683076854	9.0	0.3	results/ablation_v3/RS-MARL/adaptive/ratio_0.30/seed_15/episode_metrics.csv
RS-MARL_adaptive_ratio0.30_seed16	RS-MARL	adaptive	0.3	16	24.424860763549805	-5110.625	5.2			0.0	5	55	6.894328608177602	5.631278606597334	0.04475945625454184	9.0	0.3	results/ablation_v3/RS-MARL/adaptive/ratio_0.30/seed_16/episode_metrics.csv
RS-MARL_adaptive_ratio0.30_seed17	RS-MARL	adaptive	0.3	17	30.936664962768553	-6247.278515625	14.2			0.0	5	55	6.383621611166745	5.146073206560686	0.05596567473839964	9.0	0.3	results/ablation_v3/RS-MARL/adaptive/ratio_0.30/seed_17/episode_metrics.csv
RS-MARL_adaptive_ratio0.30_seed18	RS-MARL	adaptive	0.3	18	39.12315292358399	-7069.625	13.6			0.0	5	55	7.24032701109536	5.963520199293271	0.076247364282608	9.0	0.3	results/ablation_v3/RS-MARL/adaptive/ratio_0.30/seed_18/episode_metrics.csv
RS-MARL_adaptive_ratio0.30_seed19	RS-MARL	adaptive	0.3	19	18.263251876831056	-4476.16484375	5.6			0.0	5	55	8.77966700354591	7.419752405257896	0.07433647140860555	9.0	0.3	results/ablation_v3/RS-MARL/adaptive/ratio_0.30/seed_19/episode_metrics.csv
RS-MARL_collusive_ratio0.10_seed0	RS-MARL	collusive	0.1	0	25.086764907836915	-5108.73876953125	7.6	1.0	1.0	1.0	5	55	8.29144740710035	6.854681606637314	0.09655679613351818	3.0	0.1	results/ablation_v3/RS-MARL/collusive/ratio_0.10/seed_0/episode_metrics.csv
RS-MARL_collusive_ratio0.10_seed1	RS-MARL	collusive	0.1	1	11.69571475982666	-3988.5931640625	5.4	1.0	1.0	1.0	5	55	9.52206338988617	8.021773799555376	0.058247157931327766	3.0	0.1	results/ablation_v3/RS-MARL/collusive/ratio_0.10/seed_1/episode_metrics.csv
RS-MARL_collusive_ratio0.10_seed2	RS-MARL	collusive	0.1	2	41.49775161743164	-7724.16064453125	18.2	1.0	1.0	1.0	5	55	8.808902197051793	7.437281997408718	0.2041190266609192	3.0	0.1	results/ablation_v3/RS-MARL/collusive/ratio_0.10/seed_2/episode_metrics.csv
RS-MARL_collusive_ratio0.10_seed3	RS-MARL	collusive	0.1	3	25.536962509155273	-4904.59833984375	7.2	1.0	1.0	1.0	5	55	8.86492480058223	7.488596002804115	0.06381641961634152	3.0	0.1	results/ablation_v3/RS-MARL/collusive/ratio_0.10/seed_3/episode_metrics.csv
RS-MARL_collusive_ratio0.10_seed4	RS-MARL	collusive	0.1	4	24.969224548339845	-5052.228125	9.2	1.0	1.0	1.0	5	55	10.032013588352129	8.64215639885515	0.18043633550405502	3.0	0.1	results/ablation_v3/RS-MARL/collusive/ratio_0.10/seed_4/episode_metrics.csv
RS-MARL_collusive_ratio0.10_seed5	RS-MARL	collusive	0.1	5	23.859656143188477	-5396.590234375	11.0	1.0	1.0	1.0	5	55	8.152839815011248	6.6959650022909045	0.07024214789271352	3.0	0.1	results/ablation_v3/RS-MARL/collusive/ratio_0.10/seed_5/episode_metrics.csv
RS-MARL_collusive_ratio0.10_seed6	RS-MARL	collusive	0.1	6	8.77139835357666	-6172.5927734375	6.6	1.0	1.0	1.0	5	55	10.315526998601854	9.023166389670223	0.060410682857036546	3.0	0.1	results/ablation_v3/RS-MARL/collusive/ratio_0.10/seed_6/episode_metrics.csv
RS-MARL_collusive_ratio0.10_seed7	RS-MARL	collusive	0.1	7	36.80909805297851	-6337.229296875	10.6	1.0	1.0	1.0	5	55	6.841955805430189	5.570672411704436	0.07728614881634707	3.0	0.1	results/ablation_v3/RS-MARL/collusive/ratio_0.10/seed_7/episode_metrics.csv
RS-MARL_collusive_ratio0.10_seed8	RS-MARL	collusive	0.1	8	25.56176643371582	-5063.380078125	8.2	1.0	1.0	1.0	5	55	6.633311999030411	5.354906996944919	0.06442049778997894	3.0	0.1	results/ablation_v3/RS-MARL/collusive/ratio_0.10/seed_8/episode_metrics.csv
RS-MARL_collusive_ratio0.10_seed9	RS-MARL	collusive	0.1	9	25.26201057434082	-5754.00029296875	7.6	1.0	1.0	1.0	5	55	6.4708312100265175	5.245457007549703	0.05954479351639742	3.0	0.1	results/ablation_v3/RS-MARL/collusive/ratio_0.10/seed_9/episode_metrics.csv
RS-MARL_collusive_ratio0.10_seed10	RS-MARL	collusive	0.1	10	10.501154708862305	-4093.540625	3.0	1.0	1.0	1.0	5	55	7.757708599092439	6.556881999131292	0.038225431554019404	3.0	0.1	results/ablation_v3/RS-MARL/collusive/ratio_0.10/seed_10/episode_metrics.csv
RS-MARL_collusive_ratio0.10_seed11	RS-MARL	collusive	0.1	11	44.94767379760742	-8256.13369140625	14.8	1.0	1.0	1.0	5	55	6.81397199514322	5.567477602744475	0.06546937245875593	3.0	0.1	results/ablation_v3/RS-MARL/collusive/ratio_0.10/seed_11/episode_metrics.csv
RS-MARL_collusive_ratio0.10_seed12	RS-MARL	collusive	0.1	12	7.441086006164551	-5049.98759765625	8.0	1.0	1.0	1.0	5	55	12.185265799053013	10.796536999987438	0.07036845013499253	3.0	0.1	results/ablation_v3/RS-MARL/collusive/ratio_0.10/seed_12/episode_metrics.csv
RS-MARL_collusive_ratio0.10_seed13	RS-MARL	collusive	0.1	13	15.625510025024415	-4326.766015625	4.2	1.0	1.0	1.0	5	55	8.4807992214337	7.171607809141278	0.09774383157491678	3.0	0.1	results/ablation_v3/RS-MARL/collusive/ratio_0.10/seed_13/episode_metrics.csv
RS-MARL_collusive_ratio0.10_seed14	RS-MARL	collusive	0.1	14	13.376812171936034	-3692.43486328125	3.4	1.0	1.0	1.0	5	55	7.327430386794731	6.152560195187107	0.07289489991962902	3.0	0.1	results/ablation_v3/RS-MARL/collusive/ratio_0.10/seed_14/episode_metrics.csv
RS-MARL_collusive_ratio0.10_seed15	RS-MARL	collusive	0.1	15	14.684031295776368	-4195.500927734375	6.8	1.0	1.0	1.0	5	55	7.802625990007073	6.5956651931628585	0.05995832234621044	3.0	0.1	results/ablation_v3/RS-MARL/collusive/ratio_0.10/seed_15/episode_metrics.csv
RS-MARL_collusive_ratio0.10_seed16	RS-MARL	collusive	0.1	16	21.806354522705078	-5314.89453125	7.8	1.0	1.0	1.0	5	55	6.263888190733269	5.053069599671289	0.054172557964920966	3.0	0.1	results/ablation_v3/RS-MARL/collusive/ratio_0.10/seed_16/episode_metrics.csv
RS-MARL_collusive_ratio0.10_seed17	RS-MARL	collusive	0.1	17	13.369160270690918	-4900.146484375	5.6	1.0	1.0	1.0	5	55	12.754643993685022	11.176642397185788	0.050725282356142945	3.0	0.1	results/ablation_v3/RS-MARL/collusive/ratio_0.10/seed_17/episode_metrics.csv
RS-MARL_collusive_ratio0.10_seed18	RS-MARL	collusive	0.1	18	47.06609191894531	-6877.2197265625	13.0	1.0	1.0	1.0	5	55	8.818423806224018	7.530868804315105	0.10470317751169203	3.0	0.1	results/ablation_v3/RS-MARL/collusive/ratio_0.10/seed_18/episode_metrics.csv
RS-MARL_collusive_ratio0.10_seed19	RS-MARL	collusive	0.1	19	19.912921142578124	-4821.8810546875	8.6	1.0	1.0	1.0	5	55	6.913868000265211	5.716702196514234	0.06577836200594897	3.0	0.1	results/ablation_v3/RS-MARL/collusive/ratio_0.10/seed_19/episode_metrics.csv
RS-MARL_collusive_ratio0.30_seed0	RS-MARL	collusive	0.3	0	25.466130447387695	-5433.089453125	9.8	1.0	1.0	1.0	5	55	7.809744193218648	6.508325197501108	0.1250570312142372	9.0	0.3	results/ablation_v3/RS-MARL/collusive/ratio_0.30/seed_0/episode_metrics.csv
RS-MARL_collusive_ratio0.30_seed1	RS-MARL	collusive	0.3	1	12.569757270812989	-4284.020751953125	6.0	1.0	1.0	1.0	5	55	9.132583404425532	7.781794399488717	0.05739290826022621	9.0	0.3	results/ablation_v3/RS-MARL/collusive/ratio_0.30/seed_1/episode_metrics.csv
RS-MARL_collusive_ratio0.30_seed2	RS-MARL	collusive	0.3	2	39.471693420410155	-7442.85234375	18.6	1.0	1.0	1.0	5	55	8.668973797466606	7.371098798466846	0.18621512353420253	9.0	0.3	results/ablation_v3/RS-MARL/collusive/ratio_0.30/seed_2/episode_metrics.csv
RS-MARL_collusive_ratio0.30_seed3	RS-MARL	collusive	0.3	3	40.43690643310547	-6858.5365234375	15.2	1.0	1.0	1.0	5	55	7.795472000725567	6.50432999827899	0.10637949574738739	9.0	0.3	results/ablation_v3/RS-MARL/collusive/ratio_0.30/seed_3/episode_metrics.csv
RS-MARL_collusive_ratio0.30_seed4	RS-MARL	collusive	0.3	4	9.34063777923584	-4680.0875	6.0	1.0	1.0	1.0	5	55	11.48865680443123	10.086826205952093	0.13602381795644755	9.0	0.3	results/ablation_v3/RS-MARL/collusive/ratio_0.30/seed_4/episode_metrics.csv
RS-MARL_collusive_ratio0.30_seed5	RS-MARL	collusive	0.3	5	39.39240646362305	-7253.2166015625	17.2	1.0	1.0	1.0	5	55	7.3863359983079135	6.0326449980493635	0.081436363980174	9.0	0.3	results/ablation_v3/RS-MARL/collusive/ratio_0.30/seed_5/episode_metrics.csv
RS-MARL_collusive_ratio0.30_seed6	RS-MARL	collusive	0.3	6	13.706694602966309	-4217.660986328125	4.8	0.9887640449438202	1.0	0.9777777777777777	5	55	7.5681085989344865	6.3108560047112405	0.04291567746549842	9.0	0.3	results/ablation_v3/RS-MARL/collusive/ratio_0.30/seed_6/episode_metrics.csv
RS-MARL_collusive_ratio0.30_seed7	RS-MARL	collusive	0.3	7	20.554354858398437	-5101.38134765625	5.6	0.9887640449438202	1.0	0.9777777777777777	5	55	7.8476972004864365	6.490952800959349	0.06732043325901026	9.0	0.3	results/ablation_v3/RS-MARL/collusive/ratio_0.30/seed_7/episode_metrics.csv
RS-MARL_collusive_ratio0.30_seed8	RS-MARL	collusive	0.3	8	21.30635643005371	-4886.491015625	8.0	0.9887640449438202	1.0	0.9777777777777777	5	55	6.827222410356626	5.536895606201142	0.046142927557229964	9.0	0.3	results/ablation_v3/RS-MARL/collusive/ratio_0.30/seed_8/episode_metrics.csv
RS-MARL_collusive_ratio0.30_seed9	RS-MARL	collusive	0.3	9	13.125715065002442	-5040.20146484375	7.0	1.0	1.0	1.0	5	55	10.843080800259486	9.359398001106456	0.04818355031311508	9.0	0.3	results/ablation_v3/RS-MARL/collusive/ratio_0.30/seed_9/episode_metrics.csv
RS-MARL_collusive_ratio0.30_seed10	RS-MARL	collusive	0.3	10	10.268022155761718	-4212.452392578125	5.2	0.9772727272727273	1.0	0.9555555555555556	5	55	8.902001392561942	7.491769798798487	0.06642564460635178	9.0	0.3	results/ablation_v3/RS-MARL/collusive/ratio_0.30/seed_10/episode_metrics.csv
RS-MARL_collusive_ratio0.30_seed11	RS-MARL	collusive	0.3	11	44.06247177124023	-7826.20634765625	10.8	1.0	1.0	1.0	5	55	7.2272405959665775	5.93349079717882	0.07684711702167982	9.0	0.3	results/ablation_v3/RS-MARL/collusive/ratio_0.30/seed_11/episode_metrics.csv
RS-MARL_collusive_ratio0.30_seed12	RS-MARL	collusive	0.3	12	8.605513668060302	-4662.193505859375	9.0	0.9887640449438202	1.0	0.9777777777777777	5	55	14.723633014364168	13.247979810694233	0.07169511392712588	9.0	0.3	results/ablation_v3/RS-MARL/collusive/ratio_0.30/seed_12/episode_metrics.csv
RS-MARL_collusive_ratio0.30_seed13	RS-MARL	collusive	0.3	13	12.369014930725097	-4325.86572265625	5.8	1.0	1.0	1.0	5	55	9.445918613346294	8.143658802146092	0.09625505283474918	9.0	0.3	results/ablation_v3/RS-MARL/collusive/ratio_0.30/seed_13/episode_metrics.csv
RS-MARL_collusive_ratio0.30_seed14	RS-MARL	collusive	0.3	14	13.410128211975097	-3826.178955078125	5.6	0.9887640449438202	1.0	0.9777777777777777	5	55	10.071231785696	8.674473193241283	0.09867138527333733	9.0	0.3	results/ablation_v3/RS-MARL/collusive/ratio_0.30/seed_14/episode_metrics.csv
RS-MARL_collusive_ratio0.30_seed15	RS-MARL	collusive	0.3	15	14.707878303527831	-4075.643798828125	4.6	1.0	1.0	1.0	5	55	7.878047396661714	6.556714599719271	0.06919449083507057	9.0	0.3	results/ablation_v3/RS-MARL/collusive/ratio_0.30/seed_15/episode_metrics.csv
RS-MARL_collusive_ratio0.30_seed16	RS-MARL	collusive	0.3	16	21.141699600219727	-4740.0791015625	6.2	1.0	1.0	1.0	5	55	8.436703792540357	6.8740406015422195	0.05050431229174133	9.0	0.3	results/ablation_v3/RS-MARL/collusive/ratio_0.30/seed_16/episode_metrics.csv
RS-MARL_collusive_ratio0.30_seed17	RS-MARL	collusive	0.3	17	42.14656982421875	-6816.27724609375	13.6	1.0	1.0	1.0	5	55	6.791825988329947	5.485210788901895	0.05744332578033203	9.0	0.3	results/ablation_v3/RS-MARL/collusive/ratio_0.30/seed_17/episode_metrics.csv
RS-MARL_collusive_ratio0.30_seed18	RS-MARL	collusive	0.3	18	39.45099105834961	-7601.463671875	17.0	1.0	1.0	1.0	5	55	8.57008658349514	7.102961797500029	0.06507003158330915	9.0	0.3	results/ablation_v3/RS-MARL/collusive/ratio_0.30/seed_18/episode_metrics.csv
RS-MARL_collusive_ratio0.30_seed19	RS-MARL	collusive	0.3	19	27.55232963562012	-5770.3822265625	12.6	1.0	1.0	1.0	5	55	8.321441611042246	6.859042996075004	0.07258753404021259	9.0	0.3	results/ablation_v3/RS-MARL/collusive/ratio_0.30/seed_19/episode_metrics.csv
RS-MARL_constant_ratio0.10_seed0	RS-MARL	constant	0.1	0	21.273058700561524	-4954.12548828125	5.6			0.0	5	55	6.879650213522837	5.60008380562067	0.09180682748556131	3.0	0.1	results/ablation_v3/RS-MARL/constant/ratio_0.10/seed_0/episode_metrics.csv
RS-MARL_constant_ratio0.10_seed1	RS-MARL	constant	0.1	1	11.315346717834473	-3823.977587890625	3.8			0.0	5	55	6.861776008736342	5.570835998514667	0.05400703437626355	3.0	0.1	results/ablation_v3/RS-MARL/constant/ratio_0.10/seed_1/episode_metrics.csv
RS-MARL_constant_ratio0.10_seed2	RS-MARL	constant	0.1	2	22.590957260131837	-4776.841015625	14.0			0.0	5	55	6.7260116105899215	5.524778401013464	0.07852228134870524	3.0	0.1	results/ablation_v3/RS-MARL/constant/ratio_0.10/seed_2/episode_metrics.csv
RS-MARL_constant_ratio0.10_seed3	RS-MARL	constant	0.1	3	14.17215347290039	-4093.072607421875	6.2			0.0	5	55	6.310024601407349	5.0911122059915215	0.06301090754568575	3.0	0.1	results/ablation_v3/RS-MARL/constant/ratio_0.10/seed_3/episode_metrics.csv
RS-MARL_constant_ratio0.10_seed4	RS-MARL	constant	0.1	4	23.83884391784668	-5449.750390625	15.2			0.0	5	55	7.906186592299491	6.697100593009964	0.1607305243611335	3.0	0.1	results/ablation_v3/RS-MARL/constant/ratio_0.10/seed_4/episode_metrics.csv
RS-MARL_constant_ratio0.10_seed5	RS-MARL	constant	0.1	5	37.74134368896485	-7563.8509765625	15.8			0.0	5	55	7.320758601417765	5.985186208272353	0.06452497653663154	3.0	0.1	results/ablation_v3/RS-MARL/constant/ratio_0.10/seed_5/episode_metrics.csv
RS-MARL_constant_ratio0.10_seed6	RS-MARL	constant	0.1	6	14.243327331542968	-4239.273779296875	5.2			0.0	5	55	8.501401409739628	7.161605998408049	0.04413383565843102	3.0	0.1	results/ablation_v3/RS-MARL/constant/ratio_0.10/seed_6/episode_metrics.csv
RS-MARL_constant_ratio0.10_seed7	RS-MARL	constant	0.1	7	31.168267059326173	-5671.76845703125	9.2			0.0	5	55	6.9330725993495435	5.695367400767282	0.06957054212689394	3.0	0.1	results/ablation_v3/RS-MARL/constant/ratio_0.10/seed_7/episode_metrics.csv
RS-MARL_constant_ratio0.10_seed8	RS-MARL	constant	0.1	8	24.58083267211914	-4731.27236328125	7.0			0.0	5	55	6.5688794129528105	5.3516818035859615	0.05442438758909698	3.0	0.1	results/ablation_v3/RS-MARL/constant/ratio_0.10/seed_8/episode_metrics.csv
RS-MARL_constant_ratio0.10_seed9	RS-MARL	constant	0.1	9	33.36210594177246	-6288.53349609375	13.8			0.0	5	55	6.067341408925131	4.883914400124922	0.0685477443039417	3.0	0.1	results/ablation_v3/RS-MARL/constant/ratio_0.10/seed_9/episode_metrics.csv
RS-MARL_constant_ratio0.10_seed10	RS-MARL	constant	0.1	10	9.601404190063477	-4059.4236328125	3.6			0.0	5	55	6.838118808809668	5.638354201801121	0.05212295763194556	3.0	0.1	results/ablation_v3/RS-MARL/constant/ratio_0.10/seed_10/episode_metrics.csv
RS-MARL_constant_ratio0.10_seed11	RS-MARL	constant	0.1	11	35.519718170166016	-6836.025390625	8.8			0.0	5	55	5.955244606593624	4.761382797732949	0.07965038185939188	3.0	0.1	results/ablation_v3/RS-MARL/constant/ratio_0.10/seed_11/episode_metrics.csv
RS-MARL_constant_ratio0.10_seed12	RS-MARL	constant	0.1	12	6.1884359359741214	-4097.991845703125	5.0			0.0	5	55	9.869870182592422	8.56041019433178	0.07541398331522937	3.0	0.1	results/ablation_v3/RS-MARL/constant/ratio_0.10/seed_12/episode_metrics.csv
RS-MARL_constant_ratio0.10_seed13	RS-MARL	constant	0.1	13	13.835799407958984	-4402.31748046875	3.8			0.0	5	55	7.062557217432186	5.771899601677433	0.09230415076017374	3.0	0.1	results/ablation_v3/RS-MARL/constant/ratio_0.10/seed_13/episode_metrics.csv
RS-MARL_constant_ratio0.10_seed14	RS-MARL	constant	0.1	14	12.702516174316406	-4033.81787109375	4.6			0.0	5	55	6.554552604211494	5.268738802988082	0.08166539296507833	3.0	0.1	results/ablation_v3/RS-MARL/constant/ratio_0.10/seed_14/episode_metrics.csv
RS-MARL_constant_ratio0.10_seed15	RS-MARL	constant	0.1	15	20.085482788085937	-4526.28095703125	4.6			0.0	5	55	6.101149006281048	4.858302004868165	0.05598477646708484	3.0	0.1	results/ablation_v3/RS-MARL/constant/ratio_0.10/seed_15/episode_metrics.csv
RS-MARL_constant_ratio0.10_seed16	RS-MARL	constant	0.1	16	32.86374206542969	-6453.832421875	12.0			0.0	5	55	6.4630692068021744	5.164245201740414	0.05446668006479736	3.0	0.1	results/ablation_v3/RS-MARL/constant/ratio_0.10/seed_16/episode_metrics.csv
RS-MARL_constant_ratio0.10_seed17	RS-MARL	constant	0.1	17	37.17491149902344	-6249.98583984375	12.6			0.0	5	55	5.544312600977719	4.362015600781888	0.05199225544929502	3.0	0.1	results/ablation_v3/RS-MARL/constant/ratio_0.10/seed_17/episode_metrics.csv
RS-MARL_constant_ratio0.10_seed18	RS-MARL	constant	0.1	18	36.1103759765625	-6665.30166015625	13.4			0.0	5	55	6.140099000185728	4.964991594897583	0.06607830710709092	3.0	0.1	results/ablation_v3/RS-MARL/constant/ratio_0.10/seed_18/episode_metrics.csv
RS-MARL_constant_ratio0.10_seed19	RS-MARL	constant	0.1	19	22.565893173217773	-4811.9791015625	7.6			0.0	5	55	7.475022575818002	6.106759188696742	0.0740226954221725	3.0	0.1	results/ablation_v3/RS-MARL/constant/ratio_0.10/seed_19/episode_metrics.csv
RS-MARL_constant_ratio0.30_seed0	RS-MARL	constant	0.3	0	25.049848556518555	-5219.163671875	9.4			0.0	5	55	6.02858520578593	4.858648806111887	0.11018815338611603	9.0	0.3	results/ablation_v3/RS-MARL/constant/ratio_0.30/seed_0/episode_metrics.csv
RS-MARL_constant_ratio0.30_seed1	RS-MARL	constant	0.3	1	13.800693321228028	-4495.294189453125	6.0			0.0	5	55	9.111706999829039	7.764938601758331	0.07075753696262832	9.0	0.3	results/ablation_v3/RS-MARL/constant/ratio_0.30/seed_1/episode_metrics.csv
RS-MARL_constant_ratio0.30_seed2	RS-MARL	constant	0.3	2	42.763964080810545	-7932.5720703125	18.6			0.0	5	55	8.801890595350415	7.544148393208161	0.19725647568702698	9.0	0.3	results/ablation_v3/RS-MARL/constant/ratio_0.30/seed_2/episode_metrics.csv
RS-MARL_constant_ratio0.30_seed3	RS-MARL	constant	0.3	3	17.32715759277344	-4460.842919921875	5.6			0.0	5	55	7.487069978378713	6.3186283921822906	0.06356053017079824	9.0	0.3	results/ablation_v3/RS-MARL/constant/ratio_0.30/seed_3/episode_metrics.csv
RS-MARL_constant_ratio0.30_seed4	RS-MARL	constant	0.3	4	19.67467346191406	-4852.7470703125	12.2			0.0	5	55	8.30640338244848	7.064655388239771	0.1818938106298446	9.0	0.3	results/ablation_v3/RS-MARL/constant/ratio_0.30/seed_4/episode_metrics.csv
RS-MARL_constant_ratio0.30_seed5	RS-MARL	constant	0.3	5	31.91478157043457	-6403.18828125	12.8			0.0	5	55	6.438478792551905	5.271885392721742	0.08453264497220511	9.0	0.3	results/ablation_v3/RS-MARL/constant/ratio_0.30/seed_5/episode_metrics.csv
RS-MARL_constant_ratio0.30_seed6	RS-MARL	constant	0.3	6	17.16754264831543	-4450.691015625	4.4			0.0	5	55	5.786262993933633	4.4995440053753555	0.04045928642153738	9.0	0.3	results/ablation_v3/RS-MARL/constant/ratio_0.30/seed_6/episode_metrics.csv
RS-MARL_constant_ratio0.30_seed7	RS-MARL	constant	0.3	7	15.404296112060546	-4837.4478515625	5.8			0.0	5	55	7.784843997796997	6.510895607061684	0.06338486000895498	9.0	0.3	results/ablation_v3/RS-MARL/constant/ratio_0.30/seed_7/episode_metrics.csv
RS-MARL_constant_ratio0.30_seed8	RS-MARL	constant	0.3	8	19.940174102783203	-4348.618359375	4.0			0.0	5	55	6.092418794287369	4.869353806134313	0.04968501999974249	9.0	0.3	results/ablation_v3/RS-MARL/constant/ratio_0.30/seed_8/episode_metrics.csv
RS-MARL_constant_ratio0.30_seed9	RS-MARL	constant	0.3	9	17.0803861618042	-4843.189453125	6.4			0.0	5	55	7.268871815176681	5.989522597519681	0.057869727909564926	9.0	0.3	results/ablation_v3/RS-MARL/constant/ratio_0.30/seed_9/episode_metrics.csv
RS-MARL_constant_ratio0.30_seed10	RS-MARL	constant	0.3	10	44.161067962646484	-7550.905859375	17.0			0.0	5	55	7.765180995920673	6.48160480777733	0.07056839615106578	9.0	0.3	results/ablation_v3/RS-MARL/constant/ratio_0.30/seed_10/episode_metrics.csv
RS-MARL_constant_ratio0.30_seed11	RS-MARL	constant	0.3	11	25.003422927856445	-5528.41298828125	11.2			0.0	5	55	7.13171359966509	5.772332806373015	0.08813299387693402	9.0	0.3	results/ablation_v3/RS-MARL/constant/ratio_0.30/seed_11/episode_metrics.csv
RS-MARL_constant_ratio0.30_seed12	RS-MARL	constant	0.3	12	7.767244720458985	-5115.01904296875	5.6			0.0	5	55	9.129418985685334	7.906586583703756	0.08047673404216761	9.0	0.3	results/ablation_v3/RS-MARL/constant/ratio_0.30/seed_12/episode_metrics.csv
RS-MARL_constant_ratio0.30_seed13	RS-MARL	constant	0.3	13	9.994709014892578	-4213.5951171875	3.6			0.0	5	55	7.964297191938385	6.743574800202623	0.10993372201919556	9.0	0.3	results/ablation_v3/RS-MARL/constant/ratio_0.30/seed_13/episode_metrics.csv
RS-MARL_constant_ratio0.30_seed14	RS-MARL	constant	0.3	14	15.229092025756836	-4102.156884765625	6.8			0.0	5	55	7.632114994339645	6.403385597513989	0.08449132181704037	9.0	0.3	results/ablation_v3/RS-MARL/constant/ratio_0.30/seed_14/episode_metrics.csv
RS-MARL_constant_ratio0.30_seed15	RS-MARL	constant	0.3	15	16.58538112640381	-4075.61767578125	4.0			0.0	5	55	6.945951806847006	5.6555888033472	0.05583131536841388	9.0	0.3	results/ablation_v3/RS-MARL/constant/ratio_0.30/seed_15/episode_metrics.csv
RS-MARL_constant_ratio0.30_seed16	RS-MARL	constant	0.3	16	29.206460189819335	-6065.1845703125	10.0			0.0	5	55	5.6498568039387465	4.457250406267121	0.05751062408089637	9.0	0.3	results/ablation_v3/RS-MARL/constant/ratio_0.30/seed_16/episode_metrics.csv
RS-MARL_constant_ratio0.30_seed17	RS-MARL	constant	0.3	17	14.293129920959473	-4685.8970703125	5.8			0.0	5	55	7.617252808995545	6.408335006562993	0.052294681593775705	9.0	0.3	results/ablation_v3/RS-MARL/constant/ratio_0.30/seed_17/episode_metrics.csv
RS-MARL_constant_ratio0.30_seed18	RS-MARL	constant	0.3	18	38.163282775878905	-6414.18681640625	11.4			0.0	5	55	6.019377009943128	4.798782808938995	0.06075986623764035	9.0	0.3	results/ablation_v3/RS-MARL/constant/ratio_0.30/seed_18/episode_metrics.csv
RS-MARL_constant_ratio0.30_seed19	RS-MARL	constant	0.3	19	35.68071670532227	-6610.16728515625	13.2			0.0	5	55	7.794383994769305	6.529471400426701	0.07673561833798878	9.0	0.3	results/ablation_v3/RS-MARL/constant/ratio_0.30/seed_19/episode_metrics.csv
RS-MARL-no-SET_adaptive_ratio0.10_seed0	RS-MARL-no-SET	adaptive	0.1	0	10.692755508422852	-4459.472998046875	3.4			0.0	5	55	8.569889992941171	7.258956995792687	0.11055265367031093	3.0	0.1	results/ablation_v3/RS-MARL-no-SET/adaptive/ratio_0.10/seed_0/episode_metrics.csv
RS-MARL-no-SET_adaptive_ratio0.10_seed1	RS-MARL-no-SET	adaptive	0.1	1	11.691447830200195	-4024.571923828125	3.8			0.0	5	55	6.997709191637114	5.733688588952646	0.05420880690217015	3.0	0.1	results/ablation_v3/RS-MARL-no-SET/adaptive/ratio_0.10/seed_1/episode_metrics.csv
RS-MARL-no-SET_adaptive_ratio0.10_seed2	RS-MARL-no-SET	adaptive	0.1	2	31.199964141845705	-6444.64453125	16.2			0.0	5	55	8.164126798510551	6.818547798320651	0.12369814366102214	3.0	0.1	results/ablation_v3/RS-MARL-no-SET/adaptive/ratio_0.10/seed_2/episode_metrics.csv
RS-MARL-no-SET_adaptive_ratio0.10_seed3	RS-MARL-no-SET	adaptive	0.1	3	81.16484069824219	-10069.573046875	15.8			0.0	5	55	11.88495660899207	10.496578400488943	0.3671487718820572	3.0	0.1	results/ablation_v3/RS-MARL-no-SET/adaptive/ratio_0.10/seed_3/episode_metrics.csv
RS-MARL-no-SET_adaptive_ratio0.10_seed4	RS-MARL-no-SET	adaptive	0.1	4	28.0684513092041	-5931.53544921875	15.4			0.0	5	55	10.276324610458687	8.909482008311898	0.2049350321292877	3.0	0.1	results/ablation_v3/RS-MARL-no-SET/adaptive/ratio_0.10/seed_4/episode_metrics.csv
RS-MARL-no-SET_adaptive_ratio0.10_seed5	RS-MARL-no-SET	adaptive	0.1	5	31.493087768554688	-6352.42705078125	11.6			0.0	5	55	7.079348393017426	5.691066203871742	0.07511422745883459	3.0	0.1	results/ablation_v3/RS-MARL-no-SET/adaptive/ratio_0.10/seed_5/episode_metrics.csv
RS-MARL-no-SET_adaptive_ratio0.10_seed6	RS-MARL-no-SET	adaptive	0.1	6	20.786466598510742	-5481.4462890625	13.4			0.0	5	55	7.150080002611503	5.816632398637012	0.04809699282050127	3.0	0.1	results/ablation_v3/RS-MARL-no-SET/adaptive/ratio_0.10/seed_6/episode_metrics.csv
RS-MARL-no-SET_adaptive_ratio0.10_seed7	RS-MARL-no-SET	adaptive	0.1	7	38.66716079711914	-7129.15478515625	13.4			0.0	5	55	7.63216859777458	6.321970600401983	0.09144827984273429	3.0	0.1	results/ablation_v3/RS-MARL-no-SET/adaptive/ratio_0.10/seed_7/episode_metrics.csv
RS-MARL-no-SET_adaptive_ratio0.10_seed8	RS-MARL-no-SET	adaptive	0.1	8	17.688771629333495	-4229.313427734375	3.2			0.0	5	55	5.860433401539922	4.665085201850161	0.03972414247691628	3.0	0.1	results/ablation_v3/RS-MARL-no-SET/adaptive/ratio_0.10/seed_8/episode_metrics.csv
RS-MARL-no-SET_adaptive_ratio0.10_seed9	RS-MARL-no-SET	adaptive	0.1	9	10.785702514648438	-4616.09228515625	3.2			0.0	5	55	7.108483207412064	5.848766601411626	0.051731270551681474	3.0	0.1	results/ablation_v3/RS-MARL-no-SET/adaptive/ratio_0.10/seed_9/episode_metrics.csv
RS-MARL-no-SET_adaptive_ratio0.10_seed10	RS-MARL-no-SET	adaptive	0.1	10	9.978914833068847	-3971.858154296875	4.0			0.0	5	55	7.787313585868105	6.49475259706378	0.03824150348082178	3.0	0.1	results/ablation_v3/RS-MARL-no-SET/adaptive/ratio_0.10/seed_10/episode_metrics.csv
RS-MARL-no-SET_adaptive_ratio0.10_seed11	RS-MARL-no-SET	adaptive	0.1	11	6.0209626197814945	-5744.01201171875	11.6			0.0	5	55	17.642873205477372	16.176332801114768	0.08770230561494824	3.0	0.1	results/ablation_v3/RS-MARL-no-SET/adaptive/ratio_0.10/seed_11/episode_metrics.csv
RS-MARL-no-SET_adaptive_ratio0.10_seed12	RS-MARL-no-SET	adaptive	0.1	12	5.29380578994751	-4321.932568359375	5.2			0.0	5	55	11.674424592638388	10.113235795870423	0.07764192521572111	3.0	0.1	results/ablation_v3/RS-MARL-no-SET/adaptive/ratio_0.10/seed_12/episode_metrics.csv
RS-MARL-no-SET_adaptive_ratio0.10_seed13	RS-MARL-no-SET	adaptive	0.1	13	15.214944076538085	-4288.858251953125	3.2			0.0	5	55	7.371288194553927	6.111451797187328	0.08973195515573021	3.0	0.1	results/ablation_v3/RS-MARL-no-SET/adaptive/ratio_0.10/seed_13/episode_metrics.csv
RS-MARL-no-SET_adaptive_ratio0.10_seed14	RS-MARL-no-SET	adaptive	0.1	14	12.404613876342774	-4061.91455078125	5.4			0.0	5	55	6.752453208900988	5.584017606452107	0.09266233183443542	3.0	0.1	results/ablation_v3/RS-MARL-no-SET/adaptive/ratio_0.10/seed_14/episode_metrics.csv
RS-MARL-no-SET_adaptive_ratio0.10_seed15	RS-MARL-no-SET	adaptive	0.1	15	18.09958209991455	-4191.5583984375	3.6			0.0	5	55	7.093821419402957	5.7516034168656915	0.057484621554613057	3.0	0.1	results/ablation_v3/RS-MARL-no-SET/adaptive/ratio_0.10/seed_15/episode_metrics.csv
RS-MARL-no-SET_adaptive_ratio0.10_seed16	RS-MARL-no-SET	adaptive	0.1	16	33.220933532714845	-6739.503125	13.2			0.0	5	55	6.648461992153898	5.255021201446652	0.053681269660592015	3.0	0.1	results/ablation_v3/RS-MARL-no-SET/adaptive/ratio_0.10/seed_16/episode_metrics.csv
RS-MARL-no-SET_adaptive_ratio0.10_seed17	RS-MARL-no-SET	adaptive	0.1	17	19.301987838745116	-4597.502587890625	5.2			0.0	5	55	7.053294003708288	5.695001408457756	0.06643007989041502	3.0	0.1	results/ablation_v3/RS-MARL-no-SET/adaptive/ratio_0.10/seed_17/episode_metrics.csv
RS-MARL-no-SET_adaptive_ratio0.10_seed18	RS-MARL-no-SET	adaptive	0.1	18	33.25815010070801	-6150.9546875	14.2			0.0	5	55	7.429321383824572	6.1262634000740945	0.055996768735349145	3.0	0.1	results/ablation_v3/RS-MARL-no-SET/adaptive/ratio_0.10/seed_18/episode_metrics.csv
RS-MARL-no-SET_adaptive_ratio0.10_seed19	RS-MARL-no-SET	adaptive	0.1	19	22.823041915893555	-4644.45703125	8.2			0.0	5	55	7.424883608473465	6.06740700895898	0.08087798953056331	3.0	0.1	results/ablation_v3/RS-MARL-no-SET/adaptive/ratio_0.10/seed_19/episode_metrics.csv
RS-MARL-no-SET_adaptive_ratio0.30_seed0	RS-MARL-no-SET	adaptive	0.3	0	10.364191818237305	-4996.7865234375	3.4			0.0	5	55	8.239890786353499	6.972872593905777	0.11651718169450756	9.0	0.3	results/ablation_v3/RS-MARL-no-SET/adaptive/ratio_0.30/seed_0/episode_metrics.csv
RS-MARL-no-SET_adaptive_ratio0.30_seed1	RS-MARL-no-SET	adaptive	0.3	1	12.143741989135743	-4215.899365234375	3.4			0.0	5	55	7.486484403489158	6.186281004920602	0.054696954041719405	9.0	0.3	results/ablation_v3/RS-MARL-no-SET/adaptive/ratio_0.30/seed_1/episode_metrics.csv
RS-MARL-no-SET_adaptive_ratio0.30_seed2	RS-MARL-no-SET	adaptive	0.3	2	52.257775115966794	-8895.98798828125	20.8			0.0	5	55	8.875731186708435	7.534597197081894	0.14995245933532714	9.0	0.3	results/ablation_v3/RS-MARL-no-SET/adaptive/ratio_0.30/seed_2/episode_metrics.csv
RS-MARL-no-SET_adaptive_ratio0.30_seed3	RS-MARL-no-SET	adaptive	0.3	3	20.232353591918944	-4730.0251953125	8.2			0.0	5	55	6.809686607448384	5.4994262114632875	0.07312474604696031	9.0	0.3	results/ablation_v3/RS-MARL-no-SET/adaptive/ratio_0.30/seed_3/episode_metrics.csv
RS-MARL-no-SET_adaptive_ratio0.30_seed4	RS-MARL-no-SET	adaptive	0.3	4	42.285037231445315	-7747.05751953125	16.8			0.0	5	55	8.760537393391132	7.459099992411211	0.1512361526489257	9.0	0.3	results/ablation_v3/RS-MARL-no-SET/adaptive/ratio_0.30/seed_4/episode_metrics.csv
RS-MARL-no-SET_adaptive_ratio0.30_seed5	RS-MARL-no-SET	adaptive	0.3	5	9.724781227111816	-4565.88525390625	5.4			0.0	5	55	7.975696807261556	6.775602605193853	0.06121059115976093	9.0	0.3	results/ablation_v3/RS-MARL-no-SET/adaptive/ratio_0.30/seed_5/episode_metrics.csv
RS-MARL-no-SET_adaptive_ratio0.30_seed6	RS-MARL-no-SET	adaptive	0.3	6	11.797624206542968	-4670.8525390625	3.0			0.0	5	55	7.588973199017346	6.319077796069905	0.04953597187995906	9.0	0.3	results/ablation_v3/RS-MARL-no-SET/adaptive/ratio_0.30/seed_6/episode_metrics.csv
RS-MARL-no-SET_adaptive_ratio0.30_seed7	RS-MARL-no-SET	adaptive	0.3	7	33.821817779541014	-6069.18779296875	10.6			0.0	5	55	6.840608798665926	5.606132803950459	0.06667114645242686	9.0	0.3	results/ablation_v3/RS-MARL-no-SET/adaptive/ratio_0.30/seed_7/episode_metrics.csv
RS-MARL-no-SET_adaptive_ratio0.30_seed8	RS-MARL-no-SET	adaptive	0.3	8	20.303299713134766	-4849.881640625	8.4			0.0	5	55	6.195327005116269	5.03911780542694	0.044148725271224945	9.0	0.3	results/ablation_v3/RS-MARL-no-SET/adaptive/ratio_0.30/seed_8/episode_metrics.csv
RS-MARL-no-SET_adaptive_ratio0.30_seed9	RS-MARL-no-SET	adaptive	0.3	9	27.465069198608397	-6034.0623046875	11.0			0.0	5	55	7.277380401501432	5.930921400431544	0.05982177853584286	9.0	0.3	results/ablation_v3/RS-MARL-no-SET/adaptive/ratio_0.30/seed_9/episode_metrics.csv
RS-MARL-no-SET_adaptive_ratio0.30_seed10	RS-MARL-no-SET	adaptive	0.3	10	18.66123275756836	-4872.791796875	6.2			0.0	5	55	6.926314200973138	5.754225800046697	0.06023177430033679	9.0	0.3	results/ablation_v3/RS-MARL-no-SET/adaptive/ratio_0.30/seed_10/episode_metrics.csv
RS-MARL-no-SET_adaptive_ratio0.30_seed11	RS-MARL-no-SET	adaptive	0.3	11	8.196818733215332	-3871.360009765625	8.4			0.0	5	55	8.330120996106416	7.008777390001342	0.0926040325313806	9.0	0.3	results/ablation_v3/RS-MARL-no-SET/adaptive/ratio_0.30/seed_11/episode_metrics.csv
RS-MARL-no-SET_adaptive_ratio0.30_seed12	RS-MARL-no-SET	adaptive	0.3	12	6.716182136535645	-4509.3357421875	4.6			0.0	5	55	9.294776199385524	8.026675594737753	0.06630893088877196	9.0	0.3	results/ablation_v3/RS-MARL-no-SET/adaptive/ratio_0.30/seed_12/episode_metrics.csv
RS-MARL-no-SET_adaptive_ratio0.30_seed13	RS-MARL-no-SET	adaptive	0.3	13	14.073896789550782	-4112.876708984375	5.8			0.0	5	55	7.3275911854580045	6.124718999490142	0.0850238133221864	9.0	0.3	results/ablation_v3/RS-MARL-no-SET/adaptive/ratio_0.30/seed_13/episode_metrics.csv
RS-MARL-no-SET_adaptive_ratio0.30_seed14	RS-MARL-no-SET	adaptive	0.3	14	12.10324993133545	-3679.804150390625	3.8			0.0	5	55	7.484027207829058	6.195537408348173	0.07472266852855677	9.0	0.3	results/ablation_v3/RS-MARL-no-SET/adaptive/ratio_0.30/seed_14/episode_metrics.csv
RS-MARL-no-SET_adaptive_ratio0.30_seed15	RS-MARL-no-SET	adaptive	0.3	15	19.113537406921388	-4556.67265625	5.2			0.0	5	55	7.130193809280172	5.798352201236412	0.05371860787272449	9.0	0.3	results/ablation_v3/RS-MARL-no-SET/adaptive/ratio_0.30/seed_15/episode_metrics.csv
RS-MARL-no-SET_adaptive_ratio0.30_seed16	RS-MARL-no-SET	adaptive	0.3	16	15.305840682983398	-4388.97890625	3.4			0.0	5	55	7.561529788654298	6.319332408020273	0.09888573791831728	9.0	0.3	results/ablation_v3/RS-MARL-no-SET/adaptive/ratio_0.30/seed_16/episode_metrics.csv
RS-MARL-no-SET_adaptive_ratio0.30_seed17	RS-MARL-no-SET	adaptive	0.3	17	44.5437873840332	-6898.16630859375	12.4			0.0	5	55	6.872900988673791	5.617371399421245	0.08842586502432821	9.0	0.3	results/ablation_v3/RS-MARL-no-SET/adaptive/ratio_0.30/seed_17/episode_metrics.csv
RS-MARL-no-SET_adaptive_ratio0.30_seed18	RS-MARL-no-SET	adaptive	0.3	18	35.37357177734375	-6333.39306640625	12.0			0.0	5	55	7.613498804857954	6.246481603011489	0.06461989544332027	9.0	0.3	results/ablation_v3/RS-MARL-no-SET/adaptive/ratio_0.30/seed_18/episode_metrics.csv
RS-MARL-no-SET_adaptive_ratio0.30_seed19	RS-MARL-no-SET	adaptive	0.3	19	29.614351272583008	-5778.05068359375	14.0			0.0	5	55	7.262904982781038	5.993928399402648	0.0760070204734802	9.0	0.3	results/ablation_v3/RS-MARL-no-SET/adaptive/ratio_0.30/seed_19/episode_metrics.csv
RS-MARL-no-SET_collusive_ratio0.10_seed0	RS-MARL-no-SET	collusive	0.1	0	22.982681274414062	-5076.24677734375	6.8			0.0	5	55	7.1628480101935565	5.962314602220431	0.09850608706474301	3.0	0.1	results/ablation_v3/RS-MARL-no-SET/collusive/ratio_0.10/seed_0/episode_metrics.csv
RS-MARL-no-SET_collusive_ratio0.10_seed1	RS-MARL-no-SET	collusive	0.1	1	16.32686595916748	-4391.590869140625	4.6			0.0	5	55	8.050306810764596	6.574118213029578	0.0546614952385425	3.0	0.1	results/ablation_v3/RS-MARL-no-SET/collusive/ratio_0.10/seed_1/episode_metrics.csv
RS-MARL-no-SET_collusive_ratio0.10_seed2	RS-MARL-no-SET	collusive	0.1	2	42.59287796020508	-7837.22861328125	18.6			0.0	5	55	9.48247000342235	8.085495000705123	0.20314526557922355	3.0	0.1	results/ablation_v3/RS-MARL-no-SET/collusive/ratio_0.10/seed_2/episode_metrics.csv
RS-MARL-no-SET_collusive_ratio0.10_seed3	RS-MARL-no-SET	collusive	0.1	3	80.12074279785156	-10768.51484375	18.6			0.0	5	55	11.643078806810081	10.354907001601532	0.4361362040042877	3.0	0.1	results/ablation_v3/RS-MARL-no-SET/collusive/ratio_0.10/seed_3/episode_metrics.csv
RS-MARL-no-SET_collusive_ratio0.10_seed4	RS-MARL-no-SET	collusive	0.1	4	25.67192497253418	-5925.67861328125	15.4			0.0	5	55	9.75589420995675	8.365327800856903	0.18486722409725184	3.0	0.1	results/ablation_v3/RS-MARL-no-SET/collusive/ratio_0.10/seed_4/episode_metrics.csv
RS-MARL-no-SET_collusive_ratio0.10_seed5	RS-MARL-no-SET	collusive	0.1	5	34.39102973937988	-6273.44541015625	12.2			0.0	5	55	7.3325313976965845	5.969345598714426	0.06180783715099093	3.0	0.1	results/ablation_v3/RS-MARL-no-SET/collusive/ratio_0.10/seed_5/episode_metrics.csv
RS-MARL-no-SET_collusive_ratio0.10_seed6	RS-MARL-no-SET	collusive	0.1	6	14.37668514251709	-4338.966650390625	5.6			0.0	5	55	8.080932998564094	6.593689002329484	0.04429357238113877	3.0	0.1	results/ablation_v3/RS-MARL-no-SET/collusive/ratio_0.10/seed_6/episode_metrics.csv
RS-MARL-no-SET_collusive_ratio0.10_seed7	RS-MARL-no-SET	collusive	0.1	7	22.618672943115236	-4779.8314453125	8.8			0.0	5	55	6.8361636193003505	5.578521400457248	0.04654084816575044	3.0	0.1	results/ablation_v3/RS-MARL-no-SET/collusive/ratio_0.10/seed_7/episode_metrics.csv
RS-MARL-no-SET_collusive_ratio0.10_seed8	RS-MARL-no-SET	collusive	0.1	8	23.990388870239258	-4782.7287109375	7.2			0.0	5	55	6.393244204809889	5.068513605510816	0.04553408101201052	3.0	0.1	results/ablation_v3/RS-MARL-no-SET/collusive/ratio_0.10/seed_8/episode_metrics.csv
RS-MARL-no-SET_collusive_ratio0.10_seed9	RS-MARL-no-SET	collusive	0.1	9	28.371035766601562	-6152.57412109375	8.8			0.0	5	55	7.2049656009767205	5.926935205934569	0.062276618927717145	3.0	0.1	results/ablation_v3/RS-MARL-no-SET/collusive/ratio_0.10/seed_9/episode_metrics.csv
RS-MARL-no-SET_collusive_ratio0.10_seed10	RS-MARL-no-SET	collusive	0.1	10	29.562308502197265	-6173.1638671875	12.2			0.0	5	55	7.617155188927427	6.245106394635513	0.05480793602764602	3.0	0.1	results/ablation_v3/RS-MARL-no-SET/collusive/ratio_0.10/seed_10/episode_metrics.csv
RS-MARL-no-SET_collusive_ratio0.10_seed11	RS-MARL-no-SET	collusive	0.1	11	45.48643569946289	-7291.7294921875	11.8			0.0	5	55	7.752985192928463	6.3881269947160035	0.07704395875334734	3.0	0.1	results/ablation_v3/RS-MARL-no-SET/collusive/ratio_0.10/seed_11/episode_metrics.csv
RS-MARL-no-SET_collusive_ratio0.10_seed12	RS-MARL-no-SET	collusive	0.1	12	6.8696215629577635	-5099.2986328125	4.0			0.0	5	55	9.753140393877402	8.544691192219034	0.06636172682046888	3.0	0.1	results/ablation_v3/RS-MARL-no-SET/collusive/ratio_0.10/seed_12/episode_metrics.csv
RS-MARL-no-SET_collusive_ratio0.10_seed13	RS-MARL-no-SET	collusive	0.1	13	8.858548736572265	-4049.48720703125	3.2			0.0	5	55	10.842419211985543	9.405653405701742	0.09704419001936909	3.0	0.1	results/ablation_v3/RS-MARL-no-SET/collusive/ratio_0.10/seed_13/episode_metrics.csv
RS-MARL-no-SET_collusive_ratio0.10_seed14	RS-MARL-no-SET	collusive	0.1	14	10.809723854064941	-4069.246728515625	6.8			0.0	5	55	8.478912996361032	7.054683589376509	0.11870770305395122	3.0	0.1	results/ablation_v3/RS-MARL-no-SET/collusive/ratio_0.10/seed_14/episode_metrics.csv
RS-MARL-no-SET_collusive_ratio0.10_seed15	RS-MARL-no-SET	collusive	0.1	15	13.388890838623047	-4008.4712890625	5.6			0.0	5	55	7.935784599976614	6.632932799402624	0.06258120834827417	3.0	0.1	results/ablation_v3/RS-MARL-no-SET/collusive/ratio_0.10/seed_15/episode_metrics.csv
RS-MARL-no-SET_collusive_ratio0.10_seed16	RS-MARL-no-SET	collusive	0.1	16	29.980957794189454	-5832.92958984375	8.2			0.0	5	55	7.989834604086354	6.524492194876075	0.052134192734956696	3.0	0.1	results/ablation_v3/RS-MARL-no-SET/collusive/ratio_0.10/seed_16/episode_metrics.csv
RS-MARL-no-SET_collusive_ratio0.10_seed17	RS-MARL-no-SET	collusive	0.1	17	18.373525619506836	-4622.44267578125	7.2			0.0	5	55	8.337443805066869	7.122308399993926	0.10639133900403971	3.0	0.1	results/ablation_v3/RS-MARL-no-SET/collusive/ratio_0.10/seed_17/episode_metrics.csv
RS-MARL-no-SET_collusive_ratio0.10_seed18	RS-MARL-no-SET	collusive	0.1	18	40.8632568359375	-6496.44921875	12.6			0.0	5	55	6.769055407494307	5.617922602687031	0.06731143146753307	3.0	0.1	results/ablation_v3/RS-MARL-no-SET/collusive/ratio_0.10/seed_18/episode_metrics.csv
RS-MARL-no-SET_collusive_ratio0.10_seed19	RS-MARL-no-SET	collusive	0.1	19	27.336335372924804	-5134.77216796875	7.4			0.0	5	55	6.385633803438395	5.248482996830717	0.07431902550160878	3.0	0.1	results/ablation_v3/RS-MARL-no-SET/collusive/ratio_0.10/seed_19/episode_metrics.csv
RS-MARL-no-SET_collusive_ratio0.30_seed0	RS-MARL-no-SET	collusive	0.3	0	8.579983043670655	-4907.832275390625	4.8			0.0	5	55	9.330363804474473	8.015134406741709	0.1055113926529884	9.0	0.3	results/ablation_v3/RS-MARL-no-SET/collusive/ratio_0.30/seed_0/episode_metrics.csv
RS-MARL-no-SET_collusive_ratio0.30_seed1	RS-MARL-no-SET	collusive	0.3	1	12.507367706298828	-4215.84873046875	4.2			0.0	5	55	7.562617608346045	6.282207602635026	0.08534393347799774	9.0	0.3	results/ablation_v3/RS-MARL-no-SET/collusive/ratio_0.30/seed_1/episode_metrics.csv
RS-MARL-no-SET_collusive_ratio0.30_seed2	RS-MARL-no-SET	collusive	0.3	2	35.54799880981445	-6538.86728515625	13.0			0.0	5	55	7.967839401680976	6.776116200489923	0.10306105539202685	9.0	0.3	results/ablation_v3/RS-MARL-no-SET/collusive/ratio_0.30/seed_2/episode_metrics.csv
RS-MARL-no-SET_collusive_ratio0.30_seed3	RS-MARL-no-SET	collusive	0.3	3	19.64085998535156	-4697.223828125	4.2			0.0	5	55	8.480125392088667	7.186461589299142	0.06525056287646287	9.0	0.3	results/ablation_v3/RS-MARL-no-SET/collusive/ratio_0.30/seed_3/episode_metrics.csv
RS-MARL-no-SET_collusive_ratio0.30_seed4	RS-MARL-no-SET	collusive	0.3	4	9.043828392028809	-3879.863818359375	5.8			0.0	5	55	10.385018598753959	8.955684606917202	0.115604829788208	9.0	0.3	results/ablation_v3/RS-MARL-no-SET/collusive/ratio_0.30/seed_4/episode_metrics.csv
RS-MARL-no-SET_collusive_ratio0.30_seed5	RS-MARL-no-SET	collusive	0.3	5	24.42694549560547	-5532.85927734375	11.0			0.0	5	55	7.076349388808012	5.74764579650946	0.06687026470899578	9.0	0.3	results/ablation_v3/RS-MARL-no-SET/collusive/ratio_0.30/seed_5/episode_metrics.csv
RS-MARL-no-SET_collusive_ratio0.30_seed6	RS-MARL-no-SET	collusive	0.3	6	16.105687522888182	-4566.5171875	7.0			0.0	5	55	7.4901671963743865	6.157699605682865	0.04224908053874964	9.0	0.3	results/ablation_v3/RS-MARL-no-SET/collusive/ratio_0.30/seed_6/episode_metrics.csv
RS-MARL-no-SET_collusive_ratio0.30_seed7	RS-MARL-no-SET	collusive	0.3	7	50.241118621826175	-8509.7896484375	18.0			0.0	5	55	8.493651787284762	7.061631593387574	0.11778297349810599	9.0	0.3	results/ablation_v3/RS-MARL-no-SET/collusive/ratio_0.30/seed_7/episode_metrics.csv
RS-MARL-no-SET_collusive_ratio0.30_seed8	RS-MARL-no-SET	collusive	0.3	8	24.573311233520506	-5043.607421875	8.4			0.0	5	55	6.492757413070649	5.289627605816349	0.0451213753316551	9.0	0.3	results/ablation_v3/RS-MARL-no-SET/collusive/ratio_0.30/seed_8/episode_metrics.csv
RS-MARL-no-SET_collusive_ratio0.30_seed9	RS-MARL-no-SET	collusive	0.3	9	24.607875442504884	-5289.24267578125	9.4			0.0	5	55	6.221247214125469	5.046602204674855	0.04901155605912202	9.0	0.3	results/ablation_v3/RS-MARL-no-SET/collusive/ratio_0.30/seed_9/episode_metrics.csv
RS-MARL-no-SET_collusive_ratio0.30_seed10	RS-MARL-no-SET	collusive	0.3	10	22.966601181030274	-5243.97451171875	8.2			0.0	5	55	7.405852590454742	6.122265191515908	0.0454497683793306	9.0	0.3	results/ablation_v3/RS-MARL-no-SET/collusive/ratio_0.30/seed_10/episode_metrics.csv
RS-MARL-no-SET_collusive_ratio0.30_seed11	RS-MARL-no-SET	collusive	0.3	11	9.376155471801757	-4474.21572265625	4.6			0.0	5	55	9.68607259565033	8.28211199841462	0.07679154649376867	9.0	0.3	results/ablation_v3/RS-MARL-no-SET/collusive/ratio_0.30/seed_11/episode_metrics.csv
RS-MARL-no-SET_collusive_ratio0.30_seed12	RS-MARL-no-SET	collusive	0.3	12	17.426686096191407	-4853.742578125	6.0			0.0	5	55	8.237531798658893	6.942223402438685	0.06357554271817203	9.0	0.3	results/ablation_v3/RS-MARL-no-SET/collusive/ratio_0.30/seed_12/episode_metrics.csv
RS-MARL-no-SET_collusive_ratio0.30_seed13	RS-MARL-no-SET	collusive	0.3	13	13.914722061157226	-4602.0685546875	5.6			0.0	5	55	9.120067371986806	7.87810719339177	0.10607392042875285	9.0	0.3	results/ablation_v3/RS-MARL-no-SET/collusive/ratio_0.30/seed_13/episode_metrics.csv
RS-MARL-no-SET_collusive_ratio0.30_seed14	RS-MARL-no-SET	collusive	0.3	14	14.490381240844727	-3870.009033203125	4.6			0.0	5	55	7.014687999617308	5.6946272030472755	0.08238186687231057	9.0	0.3	results/ablation_v3/RS-MARL-no-SET/collusive/ratio_0.30/seed_14/episode_metrics.csv
RS-MARL-no-SET_collusive_ratio0.30_seed15	RS-MARL-no-SET	collusive	0.3	15	119.18590240478515	-14089.7291015625	16.2			0.0	5	55	17.647973814746365	16.35104480665177	1.5171361684799194	9.0	0.3	results/ablation_v3/RS-MARL-no-SET/collusive/ratio_0.30/seed_15/episode_metrics.csv
RS-MARL-no-SET_collusive_ratio0.30_seed16	RS-MARL-no-SET	collusive	0.3	16	23.01833724975586	-4973.57080078125	5.0			0.0	5	55	6.121313403127715	4.813343996647745	0.05352729707956312	9.0	0.3	results/ablation_v3/RS-MARL-no-SET/collusive/ratio_0.30/seed_16/episode_metrics.csv
RS-MARL-no-SET_collusive_ratio0.30_seed17	RS-MARL-no-SET	collusive	0.3	17	50.55433044433594	-7401.37177734375	11.6			0.0	5	55	7.1850885869935155	5.894416000228375	0.06345001012086864	9.0	0.3	results/ablation_v3/RS-MARL-no-SET/collusive/ratio_0.30/seed_17/episode_metrics.csv
RS-MARL-no-SET_collusive_ratio0.30_seed18	RS-MARL-no-SET	collusive	0.3	18	36.06803665161133	-5844.893359375	7.8			0.0	5	55	7.593183405697346	6.291659193811938	0.046383165009319764	9.0	0.3	results/ablation_v3/RS-MARL-no-SET/collusive/ratio_0.30/seed_18/episode_metrics.csv
RS-MARL-no-SET_collusive_ratio0.30_seed19	RS-MARL-no-SET	collusive	0.3	19	27.007260894775392	-5386.76884765625	8.4			0.0	5	55	6.8129241990391165	5.583731399383396	0.0675435677170753	9.0	0.3	results/ablation_v3/RS-MARL-no-SET/collusive/ratio_0.30/seed_19/episode_metrics.csv
RS-MARL-no-SET_constant_ratio0.10_seed0	RS-MARL-no-SET	constant	0.1	0	22.47721061706543	-4898.8953125	5.6			0.0	5	55	6.931216013617814	5.70990460109897	0.0998158827424049	3.0	0.1	results/ablation_v3/RS-MARL-no-SET/constant/ratio_0.10/seed_0/episode_metrics.csv
RS-MARL-no-SET_constant_ratio0.10_seed1	RS-MARL-no-SET	constant	0.1	1	9.362815380096436	-4094.7826171875	4.6			0.0	5	55	7.175353006459773	5.952724604867399	0.06957132630050179	3.0	0.1	results/ablation_v3/RS-MARL-no-SET/constant/ratio_0.10/seed_1/episode_metrics.csv
RS-MARL-no-SET_constant_ratio0.10_seed2	RS-MARL-no-SET	constant	0.1	2	39.30416030883789	-6950.05087890625	15.0			0.0	5	55	8.824503602227196	7.542140403529629	0.17910562157630916	3.0	0.1	results/ablation_v3/RS-MARL-no-SET/constant/ratio_0.10/seed_2/episode_metrics.csv
RS-MARL-no-SET_constant_ratio0.10_seed3	RS-MARL-no-SET	constant	0.1	3	18.196378326416017	-4478.51572265625	3.6			0.0	5	55	7.20001480076462	5.842153198318556	0.06808357480913396	3.0	0.1	results/ablation_v3/RS-MARL-no-SET/constant/ratio_0.10/seed_3/episode_metrics.csv
RS-MARL-no-SET_constant_ratio0.10_seed4	RS-MARL-no-SET	constant	0.1	4	22.954149627685545	-5239.209375	13.6			0.0	5	55	7.915743580088019	6.676838599378243	0.13603059649467467	3.0	0.1	results/ablation_v3/RS-MARL-no-SET/constant/ratio_0.10/seed_4/episode_metrics.csv
RS-MARL-no-SET_constant_ratio0.10_seed5	RS-MARL-no-SET	constant	0.1	5	27.625995254516603	-5957.61416015625	12.2			0.0	5	55	6.254249619087204	5.058473214739934	0.07011624798178669	3.0	0.1	results/ablation_v3/RS-MARL-no-SET/constant/ratio_0.10/seed_5/episode_metrics.csv
RS-MARL-no-SET_constant_ratio0.10_seed6	RS-MARL-no-SET	constant	0.1	6	17.031794357299805	-4560.658349609375	6.6			0.0	5	55	6.472750596003607	5.246331001399085	0.039921661093830996	3.0	0.1	results/ablation_v3/RS-MARL-no-SET/constant/ratio_0.10/seed_6/episode_metrics.csv
RS-MARL-no-SET_constant_ratio0.10_seed7	RS-MARL-no-SET	constant	0.1	7	41.88272933959961	-6953.446484375	16.0			0.0	5	55	7.508495601359755	6.28038999857381	0.080347603932023	3.0	0.1	results/ablation_v3/RS-MARL-no-SET/constant/ratio_0.10/seed_7/episode_metrics.csv
RS-MARL-no-SET_constant_ratio0.10_seed8	RS-MARL-no-SET	constant	0.1	8	19.640963745117187	-4867.44912109375	8.8			0.0	5	55	6.510468613123521	5.271407606778666	0.04407994076609606	3.0	0.1	results/ablation_v3/RS-MARL-no-SET/constant/ratio_0.10/seed_8/episode_metrics.csv
RS-MARL-no-SET_constant_ratio0.10_seed9	RS-MARL-no-SET	constant	0.1	9	56.77969818115234	-8365.444921875	15.6			0.0	5	55	9.192754596006125	7.896231400081888	0.1649384006857872	3.0	0.1	results/ablation_v3/RS-MARL-no-SET/constant/ratio_0.10/seed_9/episode_metrics.csv
RS-MARL-no-SET_constant_ratio0.10_seed10	RS-MARL-no-SET	constant	0.1	10	25.330844497680665	-5745.1302734375	10.6			0.0	5	55	6.103719800012186	4.913437203504145	0.048572196066379504	3.0	0.1	results/ablation_v3/RS-MARL-no-SET/constant/ratio_0.10/seed_10/episode_metrics.csv
RS-MARL-no-SET_constant_ratio0.10_seed11	RS-MARL-no-SET	constant	0.1	11	6.060657691955567	-4721.18857421875	4.2			0.0	5	55	9.824853210011497	8.681516401702538	0.07595343254506583	3.0	0.1	results/ablation_v3/RS-MARL-no-SET/constant/ratio_0.10/seed_11/episode_metrics.csv
RS-MARL-no-SET_constant_ratio0.10_seed12	RS-MARL-no-SET	constant	0.1	12	9.617587280273437	-3822.477783203125	4.6			0.0	5	55	8.80758521379903	7.534237002255395	0.08191082589328284	3.0	0.1	results/ablation_v3/RS-MARL-no-SET/constant/ratio_0.10/seed_12/episode_metrics.csv
RS-MARL-no-SET_constant_ratio0.10_seed13	RS-MARL-no-SET	constant	0.1	13	10.643790435791015	-4196.323291015625	5.0			0.0	5	55	10.419212997658178	9.035209601279348	0.1272464111447334	3.0	0.1	results/ablation_v3/RS-MARL-no-SET/constant/ratio_0.10/seed_13/episode_metrics.csv
RS-MARL-no-SET_constant_ratio0.10_seed14	RS-MARL-no-SET	constant	0.1	14	14.786243057250976	-4077.8794921875	8.8			0.0	5	55	7.97552879084833	6.645288603613153	0.11827490180730818	3.0	0.1	results/ablation_v3/RS-MARL-no-SET/constant/ratio_0.10/seed_14/episode_metrics.csv
RS-MARL-no-SET_constant_ratio0.10_seed15	RS-MARL-no-SET	constant	0.1	15	122.85456848144531	-13462.840625	13.6			0.0	5	55	15.97704539890401	14.766261004842818	1.6127623558044433	3.0	0.1	results/ablation_v3/RS-MARL-no-SET/constant/ratio_0.10/seed_15/episode_metrics.csv
RS-MARL-no-SET_constant_ratio0.10_seed16	RS-MARL-no-SET	constant	0.1	16	26.713769149780273	-5778.06767578125	9.4			0.0	5	55	6.288392195710912	5.106729199178517	0.061529665440320944	3.0	0.1	results/ablation_v3/RS-MARL-no-SET/constant/ratio_0.10/seed_16/episode_metrics.csv
RS-MARL-no-SET_constant_ratio0.10_seed17	RS-MARL-no-SET	constant	0.1	17	11.75634479522705	-5124.86630859375	5.0			0.0	5	55	8.003882213961333	6.738736206898466	0.049974263459444	3.0	0.1	results/ablation_v3/RS-MARL-no-SET/constant/ratio_0.10/seed_17/episode_metrics.csv
RS-MARL-no-SET_constant_ratio0.10_seed18	RS-MARL-no-SET	constant	0.1	18	36.96003341674805	-7090.26650390625	17.0			0.0	5	55	6.349302007583901	5.05829100147821	0.0444730561226606	3.0	0.1	results/ablation_v3/RS-MARL-no-SET/constant/ratio_0.10/seed_18/episode_metrics.csv
RS-MARL-no-SET_constant_ratio0.10_seed19	RS-MARL-no-SET	constant	0.1	19	29.008102798461913	-5622.0001953125	10.6			0.0	5	55	6.900858593871817	5.604825395857915	0.08157738074660296	3.0	0.1	results/ablation_v3/RS-MARL-no-SET/constant/ratio_0.10/seed_19/episode_metrics.csv
RS-MARL-no-SET_constant_ratio0.30_seed0	RS-MARL-no-SET	constant	0.3	0	18.761069107055665	-4477.22314453125	4.2			0.0	5	55	7.818833400961012	6.576706003397703	0.0975167095661163	9.0	0.3	results/ablation_v3/RS-MARL-no-SET/constant/ratio_0.30/seed_0/episode_metrics.csv
RS-MARL-no-SET_constant_ratio0.30_seed1	RS-MARL-no-SET	constant	0.3	1	17.55532112121582	-4697.9119140625	6.4			0.0	5	55	7.506318803643808	6.1714591982308775	0.05931285396218293	9.0	0.3	results/ablation_v3/RS-MARL-no-SET/constant/ratio_0.30/seed_1/episode_metrics.csv
RS-MARL-no-SET_constant_ratio0.30_seed2	RS-MARL-no-SET	constant	0.3	2	42.341033935546875	-8064.78505859375	21.0			0.0	5	55	7.947055000113323	6.699543196009472	0.20439076125621797	9.0	0.3	results/ablation_v3/RS-MARL-no-SET/constant/ratio_0.30/seed_2/episode_metrics.csv
RS-MARL-no-SET_constant_ratio0.30_seed3	RS-MARL-no-SET	constant	0.3	3	41.45825958251953	-6329.3015625	8.8			0.0	5	55	7.6005844050087035	6.375724199460819	0.10094816684722899	9.0	0.3	results/ablation_v3/RS-MARL-no-SET/constant/ratio_0.30/seed_3/episode_metrics.csv
RS-MARL-no-SET_constant_ratio0.30_seed4	RS-MARL-no-SET	constant	0.3	4	25.299204635620118	-5597.5345703125	14.4			0.0	5	55	8.724806999089196	7.5261569989379495	0.16547619849443432	9.0	0.3	results/ablation_v3/RS-MARL-no-SET/constant/ratio_0.30/seed_4/episode_metrics.csv
RS-MARL-no-SET_constant_ratio0.30_seed5	RS-MARL-no-SET	constant	0.3	5	27.927681732177735	-6185.58212890625	13.4			0.0	5	55	6.923142593586817	5.75439739623107	0.08472345769405362	9.0	0.3	results/ablation_v3/RS-MARL-no-SET/constant/ratio_0.30/seed_5/episode_metrics.csv
RS-MARL-no-SET_constant_ratio0.30_seed6	RS-MARL-no-SET	constant	0.3	6	10.682867431640625	-4863.6857421875	5.4			0.0	5	55	7.436486997175962	6.235116580501199	0.05663411915302272	9.0	0.3	results/ablation_v3/RS-MARL-no-SET/constant/ratio_0.30/seed_6/episode_metrics.csv
RS-MARL-no-SET_constant_ratio0.30_seed7	RS-MARL-no-SET	constant	0.3	7	42.47589874267578	-6636.20166015625	10.6			0.0	5	55	6.878525990759954	5.606098199496046	0.06881093308329579	9.0	0.3	results/ablation_v3/RS-MARL-no-SET/constant/ratio_0.30/seed_7/episode_metrics.csv
RS-MARL-no-SET_constant_ratio0.30_seed8	RS-MARL-no-SET	constant	0.3	8	18.072823333740235	-4114.80234375	4.6			0.0	5	55	5.931938206776977	4.637627804186195	0.042572260648012124	9.0	0.3	results/ablation_v3/RS-MARL-no-SET/constant/ratio_0.30/seed_8/episode_metrics.csv
RS-MARL-no-SET_constant_ratio0.30_seed9	RS-MARL-no-SET	constant	0.3	9	13.772926902770996	-5098.4861328125	7.0			0.0	5	55	8.8454362063203	7.597624004120007	0.06157831549644466	9.0	0.3	results/ablation_v3/RS-MARL-no-SET/constant/ratio_0.30/seed_9/episode_metrics.csv
RS-MARL-no-SET_constant_ratio0.30_seed10	RS-MARL-no-SET	constant	0.3	10	39.21086807250977	-6969.6923828125	13.2			0.0	5	55	6.1158717959187925	4.897923197131604	0.0514143934473395	9.0	0.3	results/ablation_v3/RS-MARL-no-SET/constant/ratio_0.30/seed_10/episode_metrics.csv
RS-MARL-no-SET_constant_ratio0.30_seed11	RS-MARL-no-SET	constant	0.3	11	23.313449478149415	-5685.47578125	15.4			0.0	5	55	6.677775416756049	5.528067005798221	0.09218687396496532	9.0	0.3	results/ablation_v3/RS-MARL-no-SET/constant/ratio_0.30/seed_11/episode_metrics.csv
RS-MARL-no-SET_constant_ratio0.30_seed12	RS-MARL-no-SET	constant	0.3	12	6.490754413604736	-5544.35234375	8.2			0.0	5	55	10.823214804986492	9.633964608656242	0.05864974930882451	9.0	0.3	results/ablation_v3/RS-MARL-no-SET/constant/ratio_0.30/seed_12/episode_metrics.csv
RS-MARL-no-SET_constant_ratio0.30_seed13	RS-MARL-no-SET	constant	0.3	13	17.18021240234375	-4500.93115234375	5.6			0.0	5	55	7.434310205280781	6.204082403564826	0.08844759091734883	9.0	0.3	results/ablation_v3/RS-MARL-no-SET/constant/ratio_0.30/seed_13/episode_metrics.csv
RS-MARL-no-SET_constant_ratio0.30_seed14	RS-MARL-no-SET	constant	0.3	14	15.709651565551757	-3941.998095703125	8.2			0.0	5	55	6.989970605354756	5.714191403239965	0.08666323870420452	9.0	0.3	results/ablation_v3/RS-MARL-no-SET/constant/ratio_0.30/seed_14/episode_metrics.csv
RS-MARL-no-SET_constant_ratio0.30_seed15	RS-MARL-no-SET	constant	0.3	15	18.3963565826416	-4249.042578125	3.4			0.0	5	55	7.568034203723073	6.3061868015211076	0.055337819457054085	9.0	0.3	results/ablation_v3/RS-MARL-no-SET/constant/ratio_0.30/seed_15/episode_metrics.csv
RS-MARL-no-SET_constant_ratio0.30_seed16	RS-MARL-no-SET	constant	0.3	16	24.240185928344726	-5499.62294921875	8.4			0.0	5	55	6.616968795424327	5.343085003551096	0.06135701537132258	9.0	0.3	results/ablation_v3/RS-MARL-no-SET/constant/ratio_0.30/seed_16/episode_metrics.csv
RS-MARL-no-SET_constant_ratio0.30_seed17	RS-MARL-no-SET	constant	0.3	17	39.19001007080078	-6667.27744140625	11.4			0.0	5	55	6.8332749826367944	5.557162192417309	0.04762428281828756	9.0	0.3	results/ablation_v3/RS-MARL-no-SET/constant/ratio_0.30/seed_17/episode_metrics.csv
RS-MARL-no-SET_constant_ratio0.30_seed18	RS-MARL-no-SET	constant	0.3	18	44.13070831298828	-6549.91845703125	12.0			0.0	5	55	7.510407827794552	6.259709206642583	0.09504226073622699	9.0	0.3	results/ablation_v3/RS-MARL-no-SET/constant/ratio_0.30/seed_18/episode_metrics.csv
RS-MARL-no-SET_constant_ratio0.30_seed19	RS-MARL-no-SET	constant	0.3	19	17.959867858886717	-4544.259765625	6.0			0.0	5	55	7.499387598363683	6.207560596521944	0.07407626286149022	9.0	0.3	results/ablation_v3/RS-MARL-no-SET/constant/ratio_0.30/seed_19/episode_metrics.csv
RS-MARL-no-TWCC_adaptive_ratio0.10_seed0	RS-MARL-no-TWCC	adaptive	0.1	0	10.692755508422852	-4459.472998046875	3.4			0.0	5	55	7.847659214166924	6.623208004748449	0.11055265367031093	3.0	0.1	results/ablation_v3/RS-MARL-no-TWCC/adaptive/ratio_0.10/seed_0/episode_metrics.csv
RS-MARL-no-TWCC_adaptive_ratio0.10_seed1	RS-MARL-no-TWCC	adaptive	0.1	1	11.691447830200195	-4024.571923828125	3.8			0.0	5	55	6.655456405133009	5.460820003645495	0.05420880690217015	3.0	0.1	results/ablation_v3/RS-MARL-no-TWCC/adaptive/ratio_0.10/seed_1/episode_metrics.csv
RS-MARL-no-TWCC_adaptive_ratio0.10_seed2	RS-MARL-no-TWCC	adaptive	0.1	2	31.199964141845705	-6444.64453125	16.2			0.0	5	55	7.434195396490395	6.254862999776378	0.12369814366102214	3.0	0.1	results/ablation_v3/RS-MARL-no-TWCC/adaptive/ratio_0.10/seed_2/episode_metrics.csv
RS-MARL-no-TWCC_adaptive_ratio0.10_seed3	RS-MARL-no-TWCC	adaptive	0.1	3	81.16484069824219	-10069.573046875	15.8			0.0	5	55	10.935149597935379	9.631505800643936	0.3671487718820572	3.0	0.1	results/ablation_v3/RS-MARL-no-TWCC/adaptive/ratio_0.10/seed_3/episode_metrics.csv
RS-MARL-no-TWCC_adaptive_ratio0.10_seed4	RS-MARL-no-TWCC	adaptive	0.1	4	28.0684513092041	-5931.53544921875	15.4			0.0	5	55	9.09854379715398	7.87939399597235	0.2049350321292877	3.0	0.1	results/ablation_v3/RS-MARL-no-TWCC/adaptive/ratio_0.10/seed_4/episode_metrics.csv
RS-MARL-no-TWCC_adaptive_ratio0.10_seed5	RS-MARL-no-TWCC	adaptive	0.1	5	31.493087768554688	-6352.42705078125	11.6			0.0	5	55	6.234732794109732	4.986467788694426	0.07511422745883459	3.0	0.1	results/ablation_v3/RS-MARL-no-TWCC/adaptive/ratio_0.10/seed_5/episode_metrics.csv
RS-MARL-no-TWCC_adaptive_ratio0.10_seed6	RS-MARL-no-TWCC	adaptive	0.1	6	20.786466598510742	-5481.4462890625	13.4			0.0	5	55	7.547243795124814	6.193255604011938	0.04809699282050127	3.0	0.1	results/ablation_v3/RS-MARL-no-TWCC/adaptive/ratio_0.10/seed_6/episode_metrics.csv
RS-MARL-no-TWCC_adaptive_ratio0.10_seed7	RS-MARL-no-TWCC	adaptive	0.1	7	38.66716079711914	-7129.15478515625	13.4			0.0	5	55	6.71314281062223	5.5078867939300835	0.09144827984273429	3.0	0.1	results/ablation_v3/RS-MARL-no-TWCC/adaptive/ratio_0.10/seed_7/episode_metrics.csv
RS-MARL-no-TWCC_adaptive_ratio0.10_seed8	RS-MARL-no-TWCC	adaptive	0.1	8	17.688771629333495	-4229.313427734375	3.2			0.0	5	55	6.319218588760123	4.953534598462284	0.03972414247691628	3.0	0.1	results/ablation_v3/RS-MARL-no-TWCC/adaptive/ratio_0.10/seed_8/episode_metrics.csv
RS-MARL-no-TWCC_adaptive_ratio0.10_seed9	RS-MARL-no-TWCC	adaptive	0.1	9	10.785702514648438	-4616.09228515625	3.2			0.0	5	55	7.476692192722112	6.206332397414371	0.051731270551681474	3.0	0.1	results/ablation_v3/RS-MARL-no-TWCC/adaptive/ratio_0.10/seed_9/episode_metrics.csv
RS-MARL-no-TWCC_adaptive_ratio0.10_seed10	RS-MARL-no-TWCC	adaptive	0.1	10	9.978914833068847	-3971.858154296875	4.0			0.0	5	55	7.5282485981006175	6.281885999487713	0.03824150348082178	3.0	0.1	results/ablation_v3/RS-MARL-no-TWCC/adaptive/ratio_0.10/seed_10/episode_metrics.csv
RS-MARL-no-TWCC_adaptive_ratio0.10_seed11	RS-MARL-no-TWCC	adaptive	0.1	11	6.0209626197814945	-5744.01201171875	11.6			0.0	5	55	15.148211613995954	13.793340406846255	0.08770230561494824	3.0	0.1	results/ablation_v3/RS-MARL-no-TWCC/adaptive/ratio_0.10/seed_11/episode_metrics.csv
RS-MARL-no-TWCC_adaptive_ratio0.10_seed12	RS-MARL-no-TWCC	adaptive	0.1	12	5.29380578994751	-4321.932568359375	5.2			0.0	5	55	11.0207597957924	9.676037193275988	0.07764192521572111	3.0	0.1	results/ablation_v3/RS-MARL-no-TWCC/adaptive/ratio_0.10/seed_12/episode_metrics.csv
RS-MARL-no-TWCC_adaptive_ratio0.10_seed13	RS-MARL-no-TWCC	adaptive	0.1	13	15.214944076538085	-4288.858251953125	3.2			0.0	5	55	7.180337194586173	5.941613594768569	0.08973195515573021	3.0	0.1	results/ablation_v3/RS-MARL-no-TWCC/adaptive/ratio_0.10/seed_13/episode_metrics.csv
RS-MARL-no-TWCC_adaptive_ratio0.10_seed14	RS-MARL-no-TWCC	adaptive	0.1	14	12.404613876342774	-4061.91455078125	5.4			0.0	5	55	8.475131983868778	7.006002793787047	0.09266233183443542	3.0	0.1	results/ablation_v3/RS-MARL-no-TWCC/adaptive/ratio_0.10/seed_14/episode_metrics.csv
RS-MARL-no-TWCC_adaptive_ratio0.10_seed15	RS-MARL-no-TWCC	adaptive	0.1	15	18.09958209991455	-4191.5583984375	3.6			0.0	5	55	7.195646216860041	5.904648808063939	0.057484621554613057	3.0	0.1	results/ablation_v3/RS-MARL-no-TWCC/adaptive/ratio_0.10/seed_15/episode_metrics.csv
RS-MARL-no-TWCC_adaptive_ratio0.10_seed16	RS-MARL-no-TWCC	adaptive	0.1	16	33.220933532714845	-6739.503125	13.2			0.0	5	55	6.328105187276378	4.971710994141176	0.053681269660592015	3.0	0.1	results/ablation_v3/RS-MARL-no-TWCC/adaptive/ratio_0.10/seed_16/episode_metrics.csv
RS-MARL-no-TWCC_adaptive_ratio0.10_seed17	RS-MARL-no-TWCC	adaptive	0.1	17	19.301987838745116	-4597.502587890625	5.2			0.0	5	55	7.021070609334856	5.673973599914461	0.06643007989041502	3.0	0.1	results/ablation_v3/RS-MARL-no-TWCC/adaptive/ratio_0.10/seed_17/episode_metrics.csv
RS-MARL-no-TWCC_adaptive_ratio0.10_seed18	RS-MARL-no-TWCC	adaptive	0.1	18	33.25815010070801	-6150.9546875	14.2			0.0	5	55	7.4499579961411655	6.102878600358963	0.055996768735349145	3.0	0.1	results/ablation_v3/RS-MARL-no-TWCC/adaptive/ratio_0.10/seed_18/episode_metrics.csv
RS-MARL-no-TWCC_adaptive_ratio0.10_seed19	RS-MARL-no-TWCC	adaptive	0.1	19	22.823041915893555	-4644.45703125	8.2			0.0	5	55	6.611899996642023	5.371681193355471	0.08087798953056331	3.0	0.1	results/ablation_v3/RS-MARL-no-TWCC/adaptive/ratio_0.10/seed_19/episode_metrics.csv
RS-MARL-no-TWCC_adaptive_ratio0.30_seed0	RS-MARL-no-TWCC	adaptive	0.3	0	10.364191818237305	-4996.7865234375	3.4			0.0	5	55	7.297633204143494	6.1058363993652165	0.11651718169450756	9.0	0.3	results/ablation_v3/RS-MARL-no-TWCC/adaptive/ratio_0.30/seed_0/episode_metrics.csv
RS-MARL-no-TWCC_adaptive_ratio0.30_seed1	RS-MARL-no-TWCC	adaptive	0.3	1	12.143741989135743	-4215.899365234375	3.4			0.0	5	55	6.879004585789517	5.64822539454326	0.054696954041719405	9.0	0.3	results/ablation_v3/RS-MARL-no-TWCC/adaptive/ratio_0.30/seed_1/episode_metrics.csv
RS-MARL-no-TWCC_adaptive_ratio0.30_seed2	RS-MARL-no-TWCC	adaptive	0.3	2	52.257775115966794	-8895.98798828125	20.8			0.0	5	55	8.456921193283051	7.204717595595866	0.14995245933532714	9.0	0.3	results/ablation_v3/RS-MARL-no-TWCC/adaptive/ratio_0.30/seed_2/episode_metrics.csv
RS-MARL-no-TWCC_adaptive_ratio0.30_seed3	RS-MARL-no-TWCC	adaptive	0.3	3	20.232353591918944	-4730.0251953125	8.2			0.0	5	55	6.552688998635858	5.321034794906154	0.07312474604696031	9.0	0.3	results/ablation_v3/RS-MARL-no-TWCC/adaptive/ratio_0.30/seed_3/episode_metrics.csv
RS-MARL-no-TWCC_adaptive_ratio0.30_seed4	RS-MARL-no-TWCC	adaptive	0.3	4	42.285037231445315	-7747.05751953125	16.8			0.0	5	55	8.530814188998193	7.184871408389881	0.1512361526489257	9.0	0.3	results/ablation_v3/RS-MARL-no-TWCC/adaptive/ratio_0.30/seed_4/episode_metrics.csv
RS-MARL-no-TWCC_adaptive_ratio0.30_seed5	RS-MARL-no-TWCC	adaptive	0.3	5	9.724781227111816	-4565.88525390625	5.4			0.0	5	55	8.063127793138847	6.769902398809791	0.06121059115976093	9.0	0.3	results/ablation_v3/RS-MARL-no-TWCC/adaptive/ratio_0.30/seed_5/episode_metrics.csv
RS-MARL-no-TWCC_adaptive_ratio0.30_seed6	RS-MARL-no-TWCC	adaptive	0.3	6	11.797624206542968	-4670.8525390625	3.0			0.0	5	55	8.15744620631449	6.817838008282706	0.04953597187995906	9.0	0.3	results/ablation_v3/RS-MARL-no-TWCC/adaptive/ratio_0.30/seed_6/episode_metrics.csv
RS-MARL-no-TWCC_adaptive_ratio0.30_seed7	RS-MARL-no-TWCC	adaptive	0.3	7	33.821817779541014	-6069.18779296875	10.6			0.0	5	55	6.948574783746153	5.685431201709434	0.06667114645242686	9.0	0.3	results/ablation_v3/RS-MARL-no-TWCC/adaptive/ratio_0.30/seed_7/episode_metrics.csv
RS-MARL-no-TWCC_adaptive_ratio0.30_seed8	RS-MARL-no-TWCC	adaptive	0.3	8	20.303299713134766	-4849.881640625	8.4			0.0	5	55	7.494646403938532	6.122633401537314	0.044148725271224945	9.0	0.3	results/ablation_v3/RS-MARL-no-TWCC/adaptive/ratio_0.30/seed_8/episode_metrics.csv
RS-MARL-no-TWCC_adaptive_ratio0.30_seed9	RS-MARL-no-TWCC	adaptive	0.3	9	27.465069198608397	-6034.0623046875	11.0			0.0	5	55	7.804060407215729	6.429538608063012	0.05982177853584286	9.0	0.3	results/ablation_v3/RS-MARL-no-TWCC/adaptive/ratio_0.30/seed_9/episode_metrics.csv
RS-MARL-no-TWCC_adaptive_ratio0.30_seed10	RS-MARL-no-TWCC	adaptive	0.3	10	18.66123275756836	-4872.791796875	6.2			0.0	5	55	7.309678802266717	6.117012002505362	0.06023177430033679	9.0	0.3	results/ablation_v3/RS-MARL-no-TWCC/adaptive/ratio_0.30/seed_10/episode_metrics.csv
RS-MARL-no-TWCC_adaptive_ratio0.30_seed11	RS-MARL-no-TWCC	adaptive	0.3	11	8.196818733215332	-3871.360009765625	8.4			0.0	5	55	7.978318992536515	6.750456604640931	0.0926040325313806	9.0	0.3	results/ablation_v3/RS-MARL-no-TWCC/adaptive/ratio_0.30/seed_11/episode_metrics.csv
RS-MARL-no-TWCC_adaptive_ratio0.30_seed12	RS-MARL-no-TWCC	adaptive	0.3	12	6.716182136535645	-4509.3357421875	4.6			0.0	5	55	9.58922219579108	8.346077997703105	0.06630893088877196	9.0	0.3	results/ablation_v3/RS-MARL-no-TWCC/adaptive/ratio_0.30/seed_12/episode_metrics.csv
RS-MARL-no-TWCC_adaptive_ratio0.30_seed13	RS-MARL-no-TWCC	adaptive	0.3	13	14.073896789550782	-4112.876708984375	5.8			0.0	5	55	7.331921823788434	6.1298406042624265	0.0850238133221864	9.0	0.3	results/ablation_v3/RS-MARL-no-TWCC/adaptive/ratio_0.30/seed_13/episode_metrics.csv
RS-MARL-no-TWCC_adaptive_ratio0.30_seed14	RS-MARL-no-TWCC	adaptive	0.3	14	12.10324993133545	-3679.804150390625	3.8			0.0	5	55	7.161350589012727	5.848909995984286	0.07472266852855677	9.0	0.3	results/ablation_v3/RS-MARL-no-TWCC/adaptive/ratio_0.30/seed_14/episode_metrics.csv
RS-MARL-no-TWCC_adaptive_ratio0.30_seed15	RS-MARL-no-TWCC	adaptive	0.3	15	19.113537406921388	-4556.67265625	5.2			0.0	5	55	6.474670197349042	5.154821393080056	0.05371860787272449	9.0	0.3	results/ablation_v3/RS-MARL-no-TWCC/adaptive/ratio_0.30/seed_15/episode_metrics.csv
RS-MARL-no-TWCC_adaptive_ratio0.30_seed16	RS-MARL-no-TWCC	adaptive	0.3	16	15.305840682983398	-4388.97890625	3.4			0.0	5	55	7.664654799737036	6.414439796935767	0.09888573791831728	9.0	0.3	results/ablation_v3/RS-MARL-no-TWCC/adaptive/ratio_0.30/seed_16/episode_metrics.csv
RS-MARL-no-TWCC_adaptive_ratio0.30_seed17	RS-MARL-no-TWCC	adaptive	0.3	17	44.5437873840332	-6898.16630859375	12.4			0.0	5	55	7.21624240395613	5.917564796982333	0.08842586502432821	9.0	0.3	results/ablation_v3/RS-MARL-no-TWCC/adaptive/ratio_0.30/seed_17/episode_metrics.csv
RS-MARL-no-TWCC_adaptive_ratio0.30_seed18	RS-MARL-no-TWCC	adaptive	0.3	18	35.37357177734375	-6333.39306640625	12.0			0.0	5	55	7.23022460588254	5.905603204155341	0.06461989544332027	9.0	0.3	results/ablation_v3/RS-MARL-no-TWCC/adaptive/ratio_0.30/seed_18/episode_metrics.csv
RS-MARL-no-TWCC_adaptive_ratio0.30_seed19	RS-MARL-no-TWCC	adaptive	0.3	19	29.614351272583008	-5778.05068359375	14.0			0.0	5	55	7.947178406175226	6.590220797806978	0.0760070204734802	9.0	0.3	results/ablation_v3/RS-MARL-no-TWCC/adaptive/ratio_0.30/seed_19/episode_metrics.csv
RS-MARL-no-TWCC_collusive_ratio0.10_seed0	RS-MARL-no-TWCC	collusive	0.1	0	22.982681274414062	-5076.24677734375	6.8			0.0	5	55	7.405764597933739	6.151194003177807	0.09850608706474301	3.0	0.1	results/ablation_v3/RS-MARL-no-TWCC/collusive/ratio_0.10/seed_0/episode_metrics.csv
RS-MARL-no-TWCC_collusive_ratio0.10_seed1	RS-MARL-no-TWCC	collusive	0.1	1	16.32686595916748	-4391.590869140625	4.6			0.0	5	55	7.772367796860635	6.429168797330931	0.0546614952385425	3.0	0.1	results/ablation_v3/RS-MARL-no-TWCC/collusive/ratio_0.10/seed_1/episode_metrics.csv
RS-MARL-no-TWCC_collusive_ratio0.10_seed2	RS-MARL-no-TWCC	collusive	0.1	2	42.59287796020508	-7837.22861328125	18.6			0.0	5	55	8.842544996878132	7.550656999228522	0.20314526557922355	3.0	0.1	results/ablation_v3/RS-MARL-no-TWCC/collusive/ratio_0.10/seed_2/episode_metrics.csv
RS-MARL-no-TWCC_collusive_ratio0.10_seed3	RS-MARL-no-TWCC	collusive	0.1	3	80.12074279785156	-10768.51484375	18.6			0.0	5	55	12.985695205861703	11.703152803238481	0.4361362040042877	3.0	0.1	results/ablation_v3/RS-MARL-no-TWCC/collusive/ratio_0.10/seed_3/episode_metrics.csv
RS-MARL-no-TWCC_collusive_ratio0.10_seed4	RS-MARL-no-TWCC	collusive	0.1	4	25.67192497253418	-5925.67861328125	15.4			0.0	5	55	10.076831199694425	8.61597079783678	0.18486722409725184	3.0	0.1	results/ablation_v3/RS-MARL-no-TWCC/collusive/ratio_0.10/seed_4/episode_metrics.csv
RS-MARL-no-TWCC_collusive_ratio0.10_seed5	RS-MARL-no-TWCC	collusive	0.1	5	34.39102973937988	-6273.44541015625	12.2			0.0	5	55	6.471005588537082	5.238508392358199	0.06180783715099093	3.0	0.1	results/ablation_v3/RS-MARL-no-TWCC/collusive/ratio_0.10/seed_5/episode_metrics.csv
RS-MARL-no-TWCC_collusive_ratio0.10_seed6	RS-MARL-no-TWCC	collusive	0.1	6	14.37668514251709	-4338.966650390625	5.6			0.0	5	55	7.1358752029482275	5.849593196762726	0.04429357238113877	3.0	0.1	results/ablation_v3/RS-MARL-no-TWCC/collusive/ratio_0.10/seed_6/episode_metrics.csv
RS-MARL-no-TWCC_collusive_ratio0.10_seed7	RS-MARL-no-TWCC	collusive	0.1	7	22.618672943115236	-4779.8314453125	8.8			0.0	5	55	8.000760019058362	6.552594405366108	0.04654084816575044	3.0	0.1	results/ablation_v3/RS-MARL-no-TWCC/collusive/ratio_0.10/seed_7/episode_metrics.csv
RS-MARL-no-TWCC_collusive_ratio0.10_seed8	RS-MARL-no-TWCC	collusive	0.1	8	23.990388870239258	-4782.7287109375	7.2			0.0	5	55	7.145413197577	5.782202008413151	0.04553408101201052	3.0	0.1	results/ablation_v3/RS-MARL-no-TWCC/collusive/ratio_0.10/seed_8/episode_metrics.csv
RS-MARL-no-TWCC_collusive_ratio0.10_seed9	RS-MARL-no-TWCC	collusive	0.1	9	28.371035766601562	-6152.57412109375	8.8			0.0	5	55	7.445045991335064	6.127823994029313	0.062276618927717145	3.0	0.1	results/ablation_v3/RS-MARL-no-TWCC/collusive/ratio_0.10/seed_9/episode_metrics.csv
RS-MARL-no-TWCC_collusive_ratio0.10_seed10	RS-MARL-no-TWCC	collusive	0.1	10	29.562308502197265	-6173.1638671875	12.2			0.0	5	55	6.935544998850673	5.664243403589353	0.05480793602764602	3.0	0.1	results/ablation_v3/RS-MARL-no-TWCC/collusive/ratio_0.10/seed_10/episode_metrics.csv
RS-MARL-no-TWCC_collusive_ratio0.10_seed11	RS-MARL-no-TWCC	collusive	0.1	11	45.48643569946289	-7291.7294921875	11.8			0.0	5	55	8.17869600141421	6.775468599516898	0.07704395875334734	3.0	0.1	results/ablation_v3/RS-MARL-no-TWCC/collusive/ratio_0.10/seed_11/episode_metrics.csv
RS-MARL-no-TWCC_collusive_ratio0.10_seed12	RS-MARL-no-TWCC	collusive	0.1	12	6.8696215629577635	-5099.2986328125	4.0			0.0	5	55	10.18932539736852	8.938703400781378	0.06636172682046888	3.0	0.1	results/ablation_v3/RS-MARL-no-TWCC/collusive/ratio_0.10/seed_12/episode_metrics.csv
RS-MARL-no-TWCC_collusive_ratio0.10_seed13	RS-MARL-no-TWCC	collusive	0.1	13	8.858548736572265	-4049.48720703125	3.2			0.0	5	55	10.061089805094525	8.779516001231968	0.09704419001936909	3.0	0.1	results/ablation_v3/RS-MARL-no-TWCC/collusive/ratio_0.10/seed_13/episode_metrics.csv
RS-MARL-no-TWCC_collusive_ratio0.10_seed14	RS-MARL-no-TWCC	collusive	0.1	14	10.809723854064941	-4069.246728515625	6.8			0.0	5	55	7.7870497945696115	6.5062919980846345	0.11870770305395122	3.0	0.1	results/ablation_v3/RS-MARL-no-TWCC/collusive/ratio_0.10/seed_14/episode_metrics.csv
RS-MARL-no-TWCC_collusive_ratio0.10_seed15	RS-MARL-no-TWCC	collusive	0.1	15	13.388890838623047	-4008.4712890625	5.6			0.0	5	55	7.223385787801817	6.006049591815099	0.06258120834827417	3.0	0.1	results/ablation_v3/RS-MARL-no-TWCC/collusive/ratio_0.10/seed_15/episode_metrics.csv
RS-MARL-no-TWCC_collusive_ratio0.10_seed16	RS-MARL-no-TWCC	collusive	0.1	16	29.980957794189454	-5832.92958984375	8.2			0.0	5	55	7.103688211645931	5.782455601729453	0.052134192734956696	3.0	0.1	results/ablation_v3/RS-MARL-no-TWCC/collusive/ratio_0.10/seed_16/episode_metrics.csv
RS-MARL-no-TWCC_collusive_ratio0.10_seed17	RS-MARL-no-TWCC	collusive	0.1	17	18.373525619506836	-4622.44267578125	7.2			0.0	5	55	9.262223390396684	7.853964995592833	0.10639133900403971	3.0	0.1	results/ablation_v3/RS-MARL-no-TWCC/collusive/ratio_0.10/seed_17/episode_metrics.csv
RS-MARL-no-TWCC_collusive_ratio0.10_seed18	RS-MARL-no-TWCC	collusive	0.1	18	40.8632568359375	-6496.44921875	12.6			0.0	5	55	7.377223402727395	6.1279467947315425	0.06731143146753307	3.0	0.1	results/ablation_v3/RS-MARL-no-TWCC/collusive/ratio_0.10/seed_18/episode_metrics.csv
RS-MARL-no-TWCC_collusive_ratio0.10_seed19	RS-MARL-no-TWCC	collusive	0.1	19	27.336335372924804	-5134.77216796875	7.4			0.0	5	55	7.259959809016436	5.906882003182545	0.07431902550160878	3.0	0.1	results/ablation_v3/RS-MARL-no-TWCC/collusive/ratio_0.10/seed_19/episode_metrics.csv
RS-MARL-no-TWCC_collusive_ratio0.30_seed0	RS-MARL-no-TWCC	collusive	0.3	0	8.579983043670655	-4907.832275390625	4.8			0.0	5	55	9.176673187175766	7.914369192440063	0.1055113926529884	9.0	0.3	results/ablation_v3/RS-MARL-no-TWCC/collusive/ratio_0.30/seed_0/episode_metrics.csv
RS-MARL-no-TWCC_collusive_ratio0.30_seed1	RS-MARL-no-TWCC	collusive	0.3	1	12.507367706298828	-4215.84873046875	4.2			0.0	5	55	7.801358605502173	6.512422597734258	0.08534393347799774	9.0	0.3	results/ablation_v3/RS-MARL-no-TWCC/collusive/ratio_0.30/seed_1/episode_metrics.csv
RS-MARL-no-TWCC_collusive_ratio0.30_seed2	RS-MARL-no-TWCC	collusive	0.3	2	35.54799880981445	-6538.86728515625	13.0			0.0	5	55	8.206965186400339	6.958879594458267	0.10306105539202685	9.0	0.3	results/ablation_v3/RS-MARL-no-TWCC/collusive/ratio_0.30/seed_2/episode_metrics.csv
RS-MARL-no-TWCC_collusive_ratio0.30_seed3	RS-MARL-no-TWCC	collusive	0.3	3	19.64085998535156	-4697.223828125	4.2			0.0	5	55	8.196730609051883	6.968231609789655	0.06525056287646287	9.0	0.3	results/ablation_v3/RS-MARL-no-TWCC/collusive/ratio_0.30/seed_3/episode_metrics.csv
RS-MARL-no-TWCC_collusive_ratio0.30_seed4	RS-MARL-no-TWCC	collusive	0.3	4	9.043828392028809	-3879.863818359375	5.8			0.0	5	55	10.392598184989765	8.960844797547907	0.115604829788208	9.0	0.3	results/ablation_v3/RS-MARL-no-TWCC/collusive/ratio_0.30/seed_4/episode_metrics.csv
RS-MARL-no-TWCC_collusive_ratio0.30_seed5	RS-MARL-no-TWCC	collusive	0.3	5	24.42694549560547	-5532.85927734375	11.0			0.0	5	55	6.887812400236726	5.599961802363396	0.06687026470899578	9.0	0.3	results/ablation_v3/RS-MARL-no-TWCC/collusive/ratio_0.30/seed_5/episode_metrics.csv
RS-MARL-no-TWCC_collusive_ratio0.30_seed6	RS-MARL-no-TWCC	collusive	0.3	6	16.105687522888182	-4566.5171875	7.0			0.0	5	55	6.83575141010806	5.592319404240698	0.04224908053874964	9.0	0.3	results/ablation_v3/RS-MARL-no-TWCC/collusive/ratio_0.30/seed_6/episode_metrics.csv
RS-MARL-no-TWCC_collusive_ratio0.30_seed7	RS-MARL-no-TWCC	collusive	0.3	7	50.241118621826175	-8509.7896484375	18.0			0.0	5	55	7.270974008133635	6.097953807329759	0.11778297349810599	9.0	0.3	results/ablation_v3/RS-MARL-no-TWCC/collusive/ratio_0.30/seed_7/episode_metrics.csv
RS-MARL-no-TWCC_collusive_ratio0.30_seed8	RS-MARL-no-TWCC	collusive	0.3	8	24.573311233520506	-5043.607421875	8.4			0.0	5	55	6.328800797928125	5.133952997857705	0.0451213753316551	9.0	0.3	results/ablation_v3/RS-MARL-no-TWCC/collusive/ratio_0.30/seed_8/episode_metrics.csv
RS-MARL-no-TWCC_collusive_ratio0.30_seed9	RS-MARL-no-TWCC	collusive	0.3	9	24.607875442504884	-5289.24267578125	9.4			0.0	5	55	6.870104401605204	5.5708999978378415	0.04901155605912202	9.0	0.3	results/ablation_v3/RS-MARL-no-TWCC/collusive/ratio_0.30/seed_9/episode_metrics.csv
RS-MARL-no-TWCC_collusive_ratio0.30_seed10	RS-MARL-no-TWCC	collusive	0.3	10	22.966601181030274	-5243.97451171875	8.2			0.0	5	55	7.111833203816786	5.891362205147743	0.0454497683793306	9.0	0.3	results/ablation_v3/RS-MARL-no-TWCC/collusive/ratio_0.30/seed_10/episode_metrics.csv
RS-MARL-no-TWCC_collusive_ratio0.30_seed11	RS-MARL-no-TWCC	collusive	0.3	11	9.376155471801757	-4474.21572265625	4.6			0.0	5	55	10.10088900802657	8.699401601916179	0.07679154649376867	9.0	0.3	results/ablation_v3/RS-MARL-no-TWCC/collusive/ratio_0.30/seed_11/episode_metrics.csv
RS-MARL-no-TWCC_collusive_ratio0.30_seed12	RS-MARL-no-TWCC	collusive	0.3	12	17.426686096191407	-4853.742578125	6.0			0.0	5	55	8.472831209655851	7.124754006508738	0.06357554271817203	9.0	0.3	results/ablation_v3/RS-MARL-no-TWCC/collusive/ratio_0.30/seed_12/episode_metrics.csv
RS-MARL-no-TWCC_collusive_ratio0.30_seed13	RS-MARL-no-TWCC	collusive	0.3	13	13.914722061157226	-4602.0685546875	5.6			0.0	5	55	9.321688994532451	7.997799996519461	0.10607392042875285	9.0	0.3	results/ablation_v3/RS-MARL-no-TWCC/collusive/ratio_0.30/seed_13/episode_metrics.csv
RS-MARL-no-TWCC_collusive_ratio0.30_seed14	RS-MARL-no-TWCC	collusive	0.3	14	14.490381240844727	-3870.009033203125	4.6			0.0	5	55	6.453570409212261	5.1966572005767375	0.08238186687231057	9.0	0.3	results/ablation_v3/RS-MARL-no-TWCC/collusive/ratio_0.30/seed_14/episode_metrics.csv
RS-MARL-no-TWCC_collusive_ratio0.30_seed15	RS-MARL-no-TWCC	collusive	0.3	15	119.18590240478515	-14089.7291015625	16.2			0.0	5	55	16.810826590517536	15.521099395118654	1.5171361684799194	9.0	0.3	results/ablation_v3/RS-MARL-no-TWCC/collusive/ratio_0.30/seed_15/episode_metrics.csv
RS-MARL-no-TWCC_collusive_ratio0.30_seed16	RS-MARL-no-TWCC	collusive	0.3	16	23.01833724975586	-4973.57080078125	5.0			0.0	5	55	6.223044195212424	4.858660785248503	0.05352729707956312	9.0	0.3	results/ablation_v3/RS-MARL-no-TWCC/collusive/ratio_0.30/seed_16/episode_metrics.csv
RS-MARL-no-TWCC_collusive_ratio0.30_seed17	RS-MARL-no-TWCC	collusive	0.3	17	50.55433044433594	-7401.37177734375	11.6			0.0	5	55	6.505828205263242	5.276156199397519	0.06345001012086864	9.0	0.3	results/ablation_v3/RS-MARL-no-TWCC/collusive/ratio_0.30/seed_17/episode_metrics.csv
RS-MARL-no-TWCC_collusive_ratio0.30_seed18	RS-MARL-no-TWCC	collusive	0.3	18	36.06803665161133	-5844.893359375	7.8			0.0	5	55	7.492426602402702	6.217162002576515	0.046383165009319764	9.0	0.3	results/ablation_v3/RS-MARL-no-TWCC/collusive/ratio_0.30/seed_18/episode_metrics.csv
RS-MARL-no-TWCC_collusive_ratio0.30_seed19	RS-MARL-no-TWCC	collusive	0.3	19	27.007260894775392	-5386.76884765625	8.4			0.0	5	55	7.667106809094548	6.308251799782738	0.0675435677170753	9.0	0.3	results/ablation_v3/RS-MARL-no-TWCC/collusive/ratio_0.30/seed_19/episode_metrics.csv
RS-MARL-no-TWCC_constant_ratio0.10_seed0	RS-MARL-no-TWCC	constant	0.1	0	22.47721061706543	-4898.8953125	5.6			0.0	5	55	6.858177995309234	5.6889077997766435	0.0998158827424049	3.0	0.1	results/ablation_v3/RS-MARL-no-TWCC/constant/ratio_0.10/seed_0/episode_metrics.csv
RS-MARL-no-TWCC_constant_ratio0.10_seed1	RS-MARL-no-TWCC	constant	0.1	1	9.362815380096436	-4094.7826171875	4.6			0.0	5	55	7.135535404086113	5.884154187515378	0.06957132630050179	3.0	0.1	results/ablation_v3/RS-MARL-no-TWCC/constant/ratio_0.10/seed_1/episode_metrics.csv
RS-MARL-no-TWCC_constant_ratio0.10_seed2	RS-MARL-no-TWCC	constant	0.1	2	39.30416030883789	-6950.05087890625	15.0			0.0	5	55	8.594764600275084	7.34091600170359	0.17910562157630916	3.0	0.1	results/ablation_v3/RS-MARL-no-TWCC/constant/ratio_0.10/seed_2/episode_metrics.csv
RS-MARL-no-TWCC_constant_ratio0.10_seed3	RS-MARL-no-TWCC	constant	0.1	3	18.196378326416017	-4478.51572265625	3.6			0.0	5	55	6.567481602542102	5.390671791974455	0.06808357480913396	3.0	0.1	results/ablation_v3/RS-MARL-no-TWCC/constant/ratio_0.10/seed_3/episode_metrics.csv
RS-MARL-no-TWCC_constant_ratio0.10_seed4	RS-MARL-no-TWCC	constant	0.1	4	22.954149627685545	-5239.209375	13.6			0.0	5	55	7.881309790536761	6.640279997373	0.13603059649467467	3.0	0.1	results/ablation_v3/RS-MARL-no-TWCC/constant/ratio_0.10/seed_4/episode_metrics.csv
RS-MARL-no-TWCC_constant_ratio0.10_seed5	RS-MARL-no-TWCC	constant	0.1	5	27.625995254516603	-5957.61416015625	12.2			0.0	5	55	6.898331007687375	5.58279100805521	0.07011624798178669	3.0	0.1	results/ablation_v3/RS-MARL-no-TWCC/constant/ratio_0.10/seed_5/episode_metrics.csv
RS-MARL-no-TWCC_constant_ratio0.10_seed6	RS-MARL-no-TWCC	constant	0.1	6	17.031794357299805	-4560.658349609375	6.6			0.0	5	55	6.864418601617217	5.661079398123547	0.039921661093830996	3.0	0.1	results/ablation_v3/RS-MARL-no-TWCC/constant/ratio_0.10/seed_6/episode_metrics.csv
RS-MARL-no-TWCC_constant_ratio0.10_seed7	RS-MARL-no-TWCC	constant	0.1	7	41.88272933959961	-6953.446484375	16.0			0.0	5	55	7.530743395909667	6.298372789751738	0.080347603932023	3.0	0.1	results/ablation_v3/RS-MARL-no-TWCC/constant/ratio_0.10/seed_7/episode_metrics.csv
RS-MARL-no-TWCC_constant_ratio0.10_seed8	RS-MARL-no-TWCC	constant	0.1	8	19.640963745117187	-4867.44912109375	8.8			0.0	5	55	6.130220589693636	4.930442804470658	0.04407994076609606	3.0	0.1	results/ablation_v3/RS-MARL-no-TWCC/constant/ratio_0.10/seed_8/episode_metrics.csv
RS-MARL-no-TWCC_constant_ratio0.10_seed9	RS-MARL-no-TWCC	constant	0.1	9	56.77969818115234	-8365.444921875	15.6			0.0	5	55	7.873642415506765	6.658036005683243	0.1649384006857872	3.0	0.1	results/ablation_v3/RS-MARL-no-TWCC/constant/ratio_0.10/seed_9/episode_metrics.csv
RS-MARL-no-TWCC_constant_ratio0.10_seed10	RS-MARL-no-TWCC	constant	0.1	10	25.330844497680665	-5745.1302734375	10.6			0.0	5	55	6.434696190990508	5.175657395739108	0.048572196066379504	3.0	0.1	results/ablation_v3/RS-MARL-no-TWCC/constant/ratio_0.10/seed_10/episode_metrics.csv
RS-MARL-no-TWCC_constant_ratio0.10_seed11	RS-MARL-no-TWCC	constant	0.1	11	6.060657691955567	-4721.18857421875	4.2			0.0	5	55	10.0230521929916	8.783677400788292	0.07595343254506583	3.0	0.1	results/ablation_v3/RS-MARL-no-TWCC/constant/ratio_0.10/seed_11/episode_metrics.csv
RS-MARL-no-TWCC_constant_ratio0.10_seed12	RS-MARL-no-TWCC	constant	0.1	12	9.617587280273437	-3822.477783203125	4.6			0.0	5	55	8.548637182684615	7.289305789163336	0.08191082589328284	3.0	0.1	results/ablation_v3/RS-MARL-no-TWCC/constant/ratio_0.10/seed_12/episode_metrics.csv
RS-MARL-no-TWCC_constant_ratio0.10_seed13	RS-MARL-no-TWCC	constant	0.1	13	10.643790435791015	-4196.323291015625	5.0			0.0	5	55	9.584585204720497	8.326873002806678	0.1272464111447334	3.0	0.1	results/ablation_v3/RS-MARL-no-TWCC/constant/ratio_0.10/seed_13/episode_metrics.csv
RS-MARL-no-TWCC_constant_ratio0.10_seed14	RS-MARL-no-TWCC	constant	0.1	14	14.786243057250976	-4077.8794921875	8.8			0.0	5	55	7.162896200316027	5.957923794630915	0.11827490180730818	3.0	0.1	results/ablation_v3/RS-MARL-no-TWCC/constant/ratio_0.10/seed_14/episode_metrics.csv
RS-MARL-no-TWCC_constant_ratio0.10_seed15	RS-MARL-no-TWCC	constant	0.1	15	122.85456848144531	-13462.840625	13.6			0.0	5	55	15.904314001090825	14.729517797240987	1.6127623558044433	3.0	0.1	results/ablation_v3/RS-MARL-no-TWCC/constant/ratio_0.10/seed_15/episode_metrics.csv
RS-MARL-no-TWCC_constant_ratio0.10_seed16	RS-MARL-no-TWCC	constant	0.1	16	26.713769149780273	-5778.06767578125	9.4			0.0	5	55	6.2285771942697465	4.996099596610293	0.061529665440320944	3.0	0.1	results/ablation_v3/RS-MARL-no-TWCC/constant/ratio_0.10/seed_16/episode_metrics.csv
RS-MARL-no-TWCC_constant_ratio0.10_seed17	RS-MARL-no-TWCC	constant	0.1	17	11.75634479522705	-5124.86630859375	5.0			0.0	5	55	10.092847212217748	8.694723405642435	0.049974263459444	3.0	0.1	results/ablation_v3/RS-MARL-no-TWCC/constant/ratio_0.10/seed_17/episode_metrics.csv
RS-MARL-no-TWCC_constant_ratio0.10_seed18	RS-MARL-no-TWCC	constant	0.1	18	36.96003341674805	-7090.26650390625	17.0			0.0	5	55	6.012453808216378	4.84480939921923	0.0444730561226606	3.0	0.1	results/ablation_v3/RS-MARL-no-TWCC/constant/ratio_0.10/seed_18/episode_metrics.csv
RS-MARL-no-TWCC_constant_ratio0.10_seed19	RS-MARL-no-TWCC	constant	0.1	19	29.008102798461913	-5622.0001953125	10.6			0.0	5	55	6.338889809558168	5.151528603164479	0.08157738074660296	3.0	0.1	results/ablation_v3/RS-MARL-no-TWCC/constant/ratio_0.10/seed_19/episode_metrics.csv
RS-MARL-no-TWCC_constant_ratio0.30_seed0	RS-MARL-no-TWCC	constant	0.3	0	18.761069107055665	-4477.22314453125	4.2			0.0	5	55	7.53286958206445	6.289925589226186	0.0975167095661163	9.0	0.3	results/ablation_v3/RS-MARL-no-TWCC/constant/ratio_0.30/seed_0/episode_metrics.csv
RS-MARL-no-TWCC_constant_ratio0.30_seed1	RS-MARL-no-TWCC	constant	0.3	1	17.55532112121582	-4697.9119140625	6.4			0.0	5	55	6.942421797430143	5.734403000678867	0.05931285396218293	9.0	0.3	results/ablation_v3/RS-MARL-no-TWCC/constant/ratio_0.30/seed_1/episode_metrics.csv
RS-MARL-no-TWCC_constant_ratio0.30_seed2	RS-MARL-no-TWCC	constant	0.3	2	42.341033935546875	-8064.78505859375	21.0			0.0	5	55	8.186238596681505	6.923556397669017	0.20439076125621797	9.0	0.3	results/ablation_v3/RS-MARL-no-TWCC/constant/ratio_0.30/seed_2/episode_metrics.csv
RS-MARL-no-TWCC_constant_ratio0.30_seed3	RS-MARL-no-TWCC	constant	0.3	3	41.45825958251953	-6329.3015625	8.8			0.0	5	55	7.538508402649313	6.353749003028497	0.10094816684722899	9.0	0.3	results/ablation_v3/RS-MARL-no-TWCC/constant/ratio_0.30/seed_3/episode_metrics.csv
RS-MARL-no-TWCC_constant_ratio0.30_seed4	RS-MARL-no-TWCC	constant	0.3	4	25.299204635620118	-5597.5345703125	14.4			0.0	5	55	9.666458406718448	8.335986000020057	0.16547619849443432	9.0	0.3	results/ablation_v3/RS-MARL-no-TWCC/constant/ratio_0.30/seed_4/episode_metrics.csv
RS-MARL-no-TWCC_constant_ratio0.30_seed5	RS-MARL-no-TWCC	constant	0.3	5	27.927681732177735	-6185.58212890625	13.4			0.0	5	55	7.394134998321533	6.146099988836795	0.08472345769405362	9.0	0.3	results/ablation_v3/RS-MARL-no-TWCC/constant/ratio_0.30/seed_5/episode_metrics.csv
RS-MARL-no-TWCC_constant_ratio0.30_seed6	RS-MARL-no-TWCC	constant	0.3	6	10.682867431640625	-4863.6857421875	5.4			0.0	5	55	7.531787198968232	6.353762000799179	0.05663411915302272	9.0	0.3	results/ablation_v3/RS-MARL-no-TWCC/constant/ratio_0.30/seed_6/episode_metrics.csv
RS-MARL-no-TWCC_constant_ratio0.30_seed7	RS-MARL-no-TWCC	constant	0.3	7	42.47589874267578	-6636.20166015625	10.6			0.0	5	55	6.715077784610912	5.480083602014929	0.06881093308329579	9.0	0.3	results/ablation_v3/RS-MARL-no-TWCC/constant/ratio_0.30/seed_7/episode_metrics.csv
RS-MARL-no-TWCC_constant_ratio0.30_seed8	RS-MARL-no-TWCC	constant	0.3	8	18.072823333740235	-4114.80234375	4.6			0.0	5	55	5.753452988574281	4.541085998062044	0.042572260648012124	9.0	0.3	results/ablation_v3/RS-MARL-no-TWCC/constant/ratio_0.30/seed_8/episode_metrics.csv
RS-MARL-no-TWCC_constant_ratio0.30_seed9	RS-MARL-no-TWCC	constant	0.3	9	13.772926902770996	-5098.4861328125	7.0			0.0	5	55	8.911383798113093	7.596329593798146	0.06157831549644466	9.0	0.3	results/ablation_v3/RS-MARL-no-TWCC/constant/ratio_0.30/seed_9/episode_metrics.csv
RS-MARL-no-TWCC_constant_ratio0.30_seed10	RS-MARL-no-TWCC	constant	0.3	10	39.21086807250977	-6969.6923828125	13.2			0.0	5	55	6.621824810281396	5.296809604624286	0.0514143934473395	9.0	0.3	results/ablation_v3/RS-MARL-no-TWCC/constant/ratio_0.30/seed_10/episode_metrics.csv
RS-MARL-no-TWCC_constant_ratio0.30_seed11	RS-MARL-no-TWCC	constant	0.3	11	23.313449478149415	-5685.47578125	15.4			0.0	5	55	7.4016511789523065	6.056658597663045	0.09218687396496532	9.0	0.3	results/ablation_v3/RS-MARL-no-TWCC/constant/ratio_0.30/seed_11/episode_metrics.csv
RS-MARL-no-TWCC_constant_ratio0.30_seed12	RS-MARL-no-TWCC	constant	0.3	12	6.490754413604736	-5544.35234375	8.2			0.0	5	55	12.143972190096974	10.741205397062004	0.05864974930882451	9.0	0.3	results/ablation_v3/RS-MARL-no-TWCC/constant/ratio_0.30/seed_12/episode_metrics.csv
RS-MARL-no-TWCC_constant_ratio0.30_seed13	RS-MARL-no-TWCC	constant	0.3	13	17.18021240234375	-4500.93115234375	5.6			0.0	5	55	7.509092392865568	6.204786995658651	0.08844759091734883	9.0	0.3	results/ablation_v3/RS-MARL-no-TWCC/constant/ratio_0.30/seed_13/episode_metrics.csv
RS-MARL-no-TWCC_constant_ratio0.30_seed14	RS-MARL-no-TWCC	constant	0.3	14	15.709651565551757	-3941.998095703125	8.2			0.0	5	55	6.916449614800513	5.659759807167575	0.08666323870420452	9.0	0.3	results/ablation_v3/RS-MARL-no-TWCC/constant/ratio_0.30/seed_14/episode_metrics.csv
RS-MARL-no-TWCC_constant_ratio0.30_seed15	RS-MARL-no-TWCC	constant	0.3	15	18.3963565826416	-4249.042578125	3.4			0.0	5	55	7.125891617033631	5.907429405488074	0.055337819457054085	9.0	0.3	results/ablation_v3/RS-MARL-no-TWCC/constant/ratio_0.30/seed_15/episode_metrics.csv
RS-MARL-no-TWCC_constant_ratio0.30_seed16	RS-MARL-no-TWCC	constant	0.3	16	24.240185928344726	-5499.62294921875	8.4			0.0	5	55	7.071780989645049	5.733811395475641	0.06135701537132258	9.0	0.3	results/ablation_v3/RS-MARL-no-TWCC/constant/ratio_0.30/seed_16/episode_metrics.csv
RS-MARL-no-TWCC_constant_ratio0.30_seed17	RS-MARL-no-TWCC	constant	0.3	17	39.19001007080078	-6667.27744140625	11.4			0.0	5	55	7.076346600661054	5.715081794187427	0.04762428281828756	9.0	0.3	results/ablation_v3/RS-MARL-no-TWCC/constant/ratio_0.30/seed_17/episode_metrics.csv
RS-MARL-no-TWCC_constant_ratio0.30_seed18	RS-MARL-no-TWCC	constant	0.3	18	44.13070831298828	-6549.91845703125	12.0			0.0	5	55	7.595399214187637	6.329754204489291	0.09504226073622699	9.0	0.3	results/ablation_v3/RS-MARL-no-TWCC/constant/ratio_0.30/seed_18/episode_metrics.csv
RS-MARL-no-TWCC_constant_ratio0.30_seed19	RS-MARL-no-TWCC	constant	0.3	19	17.959867858886717	-4544.259765625	6.0			0.0	5	55	8.38714421261102	6.831896404037252	0.07407626286149022	9.0	0.3	results/ablation_v3/RS-MARL-no-TWCC/constant/ratio_0.30/seed_19/episode_metrics.csv
RS-MARL-no-A-CBF_adaptive_ratio0.10_seed0	RS-MARL-no-A-CBF	adaptive	0.1	0	10.752730560302734	-5763.023828125	6.2			0.0	5	55	1.0586622112896293	0.0	0.0	3.0	0.1	results/ablation_v3/RS-MARL-no-A-CBF/adaptive/ratio_0.10/seed_0/episode_metrics.csv
RS-MARL-no-A-CBF_adaptive_ratio0.10_seed1	RS-MARL-no-A-CBF	adaptive	0.1	1	7.813313579559326	-3853.18759765625	4.6			0.0	5	55	1.1745974188670516	0.0	0.0	3.0	0.1	results/ablation_v3/RS-MARL-no-A-CBF/adaptive/ratio_0.10/seed_1/episode_metrics.csv
RS-MARL-no-A-CBF_adaptive_ratio0.10_seed2	RS-MARL-no-A-CBF	adaptive	0.1	2	13.407420921325684	-4963.52861328125	6.4			0.0	5	55	1.0374446108471602	0.0	0.0	3.0	0.1	results/ablation_v3/RS-MARL-no-A-CBF/adaptive/ratio_0.10/seed_2/episode_metrics.csv
RS-MARL-no-A-CBF_adaptive_ratio0.10_seed3	RS-MARL-no-A-CBF	adaptive	0.1	3	14.504959678649902	-4464.41025390625	10.0	0.23529411764705882	1.0	0.13333333333333333	5	55	1.2586925935465842	0.0	0.0	3.0	0.1	results/ablation_v3/RS-MARL-no-A-CBF/adaptive/ratio_0.10/seed_3/episode_metrics.csv
RS-MARL-no-A-CBF_adaptive_ratio0.10_seed4	RS-MARL-no-A-CBF	adaptive	0.1	4	12.679734992980958	-4817.6888671875	9.4			0.0	5	55	1.259723218390718	0.0	0.0	3.0	0.1	results/ablation_v3/RS-MARL-no-A-CBF/adaptive/ratio_0.10/seed_4/episode_metrics.csv
RS-MARL-no-A-CBF_adaptive_ratio0.10_seed5	RS-MARL-no-A-CBF	adaptive	0.1	5	15.965892791748047	-4831.01806640625	8.0			0.0	5	55	1.2562698044348508	0.0	0.0	3.0	0.1	results/ablation_v3/RS-MARL-no-A-CBF/adaptive/ratio_0.10/seed_5/episode_metrics.csv
RS-MARL-no-A-CBF_adaptive_ratio0.10_seed6	RS-MARL-no-A-CBF	adaptive	0.1	6	12.673843955993652	-4199.385009765625	4.2			0.0	5	55	1.2477801996283233	0.0	0.0	3.0	0.1	results/ablation_v3/RS-MARL-no-A-CBF/adaptive/ratio_0.10/seed_6/episode_metrics.csv
RS-MARL-no-A-CBF_adaptive_ratio0.10_seed7	RS-MARL-no-A-CBF	adaptive	0.1	7	18.584976959228516	-4953.837890625	11.0			0.0	5	55	1.0834287968464196	0.0	0.0	3.0	0.1	results/ablation_v3/RS-MARL-no-A-CBF/adaptive/ratio_0.10/seed_7/episode_metrics.csv
RS-MARL-no-A-CBF_adaptive_ratio0.10_seed8	RS-MARL-no-A-CBF	adaptive	0.1	8	21.000411987304688	-5200.77421875	11.2			0.0	5	55	1.2196931871585548	0.0	0.0	3.0	0.1	results/ablation_v3/RS-MARL-no-A-CBF/adaptive/ratio_0.10/seed_8/episode_metrics.csv
RS-MARL-no-A-CBF_adaptive_ratio0.10_seed9	RS-MARL-no-A-CBF	adaptive	0.1	9	10.627871131896972	-4620.761865234375	4.6			0.0	5	55	1.247101795161143	0.0	0.0	3.0	0.1	results/ablation_v3/RS-MARL-no-A-CBF/adaptive/ratio_0.10/seed_9/episode_metrics.csv
RS-MARL-no-A-CBF_adaptive_ratio0.10_seed10	RS-MARL-no-A-CBF	adaptive	0.1	10	25.72360305786133	-5901.143359375	9.8	0.125	1.0	0.06666666666666667	5	55	1.1874352116137743	0.0	0.0	3.0	0.1	results/ablation_v3/RS-MARL-no-A-CBF/adaptive/ratio_0.10/seed_10/episode_metrics.csv
RS-MARL-no-A-CBF_adaptive_ratio0.10_seed11	RS-MARL-no-A-CBF	adaptive	0.1	11	14.511456489562988	-4588.003515625	7.0	0.125	1.0	0.06666666666666667	5	55	1.4336083899252117	0.0	0.0	3.0	0.1	results/ablation_v3/RS-MARL-no-A-CBF/adaptive/ratio_0.10/seed_11/episode_metrics.csv
RS-MARL-no-A-CBF_adaptive_ratio0.10_seed12	RS-MARL-no-A-CBF	adaptive	0.1	12	18.103360748291017	-4808.7048828125	4.8			0.0	5	55	1.1379749979823828	0.0	0.0	3.0	0.1	results/ablation_v3/RS-MARL-no-A-CBF/adaptive/ratio_0.10/seed_12/episode_metrics.csv
RS-MARL-no-A-CBF_adaptive_ratio0.10_seed13	RS-MARL-no-A-CBF	adaptive	0.1	13	14.986915969848633	-4274.09599609375	7.2			0.0	5	55	1.3011584000196308	0.0	0.0	3.0	0.1	results/ablation_v3/RS-MARL-no-A-CBF/adaptive/ratio_0.10/seed_13/episode_metrics.csv
RS-MARL-no-A-CBF_adaptive_ratio0.10_seed14	RS-MARL-no-A-CBF	adaptive	0.1	14	19.17379837036133	-5320.28623046875	14.4			0.0	5	55	1.4350038080010563	0.0	0.0	3.0	0.1	results/ablation_v3/RS-MARL-no-A-CBF/adaptive/ratio_0.10/seed_14/episode_metrics.csv
RS-MARL-no-A-CBF_adaptive_ratio0.10_seed15	RS-MARL-no-A-CBF	adaptive	0.1	15	11.068135261535645	-5012.44931640625	4.4			0.0	5	55	1.362951408373192	0.0	0.0	3.0	0.1	results/ablation_v3/RS-MARL-no-A-CBF/adaptive/ratio_0.10/seed_15/episode_metrics.csv
RS-MARL-no-A-CBF_adaptive_ratio0.10_seed16	RS-MARL-no-A-CBF	adaptive	0.1	16	24.994547653198243	-6316.3142578125	17.4			0.0	5	55	1.2351369892712682	0.0	0.0	3.0	0.1	results/ablation_v3/RS-MARL-no-A-CBF/adaptive/ratio_0.10/seed_16/episode_metrics.csv
RS-MARL-no-A-CBF_adaptive_ratio0.10_seed17	RS-MARL-no-A-CBF	adaptive	0.1	17	12.370957183837891	-4208.28427734375	5.6	0.11764705882352941	0.5	0.06666666666666667	5	55	1.3449278136249632	0.0	0.0	3.0	0.1	results/ablation_v3/RS-MARL-no-A-CBF/adaptive/ratio_0.10/seed_17/episode_metrics.csv
RS-MARL-no-A-CBF_adaptive_ratio0.10_seed18	RS-MARL-no-A-CBF	adaptive	0.1	18	12.361067008972167	-4129.768212890625	5.6			0.0	5	55	1.4899919973686337	0.0	0.0	3.0	0.1	results/ablation_v3/RS-MARL-no-A-CBF/adaptive/ratio_0.10/seed_18/episode_metrics.csv
RS-MARL-no-A-CBF_adaptive_ratio0.10_seed19	RS-MARL-no-A-CBF	adaptive	0.1	19	12.190977859497071	-4074.06201171875	4.8			0.0	5	55	1.1923198006115854	0.0	0.0	3.0	0.1	results/ablation_v3/RS-MARL-no-A-CBF/adaptive/ratio_0.10/seed_19/episode_metrics.csv
RS-MARL-no-A-CBF_adaptive_ratio0.30_seed0	RS-MARL-no-A-CBF	adaptive	0.3	0	13.124213981628419	-5707.37001953125	6.0			0.0	5	55	1.350544992601499	0.0	0.0	9.0	0.3	results/ablation_v3/RS-MARL-no-A-CBF/adaptive/ratio_0.30/seed_0/episode_metrics.csv
RS-MARL-no-A-CBF_adaptive_ratio0.30_seed1	RS-MARL-no-A-CBF	adaptive	0.3	1	7.748459148406982	-4065.8546875	4.2	0.163265306122449	1.0	0.08888888888888889	5	55	1.3687278027646244	0.0	0.0	9.0	0.3	results/ablation_v3/RS-MARL-no-A-CBF/adaptive/ratio_0.30/seed_1/episode_metrics.csv
RS-MARL-no-A-CBF_adaptive_ratio0.30_seed2	RS-MARL-no-A-CBF	adaptive	0.3	2	14.55550594329834	-4923.05771484375	5.0	0.0425531914893617	0.5	0.022222222222222223	5	55	1.3989436090923848	0.0	0.0	9.0	0.3	results/ablation_v3/RS-MARL-no-A-CBF/adaptive/ratio_0.30/seed_2/episode_metrics.csv
RS-MARL-no-A-CBF_adaptive_ratio0.30_seed3	RS-MARL-no-A-CBF	adaptive	0.3	3	18.480176734924317	-4762.65107421875	11.6			0.0	5	55	1.5671407978516072	0.0	0.0	9.0	0.3	results/ablation_v3/RS-MARL-no-A-CBF/adaptive/ratio_0.30/seed_3/episode_metrics.csv
RS-MARL-no-A-CBF_adaptive_ratio0.30_seed4	RS-MARL-no-A-CBF	adaptive	0.3	4	13.576935195922852	-4708.383251953125	10.0	0.04347826086956522	1.0	0.022222222222222223	5	55	1.1012500093784183	0.0	0.0	9.0	0.3	results/ablation_v3/RS-MARL-no-A-CBF/adaptive/ratio_0.30/seed_4/episode_metrics.csv
RS-MARL-no-A-CBF_adaptive_ratio0.30_seed5	RS-MARL-no-A-CBF	adaptive	0.3	5	17.177279472351074	-4774.069921875	7.6			0.0	5	55	1.4700063969939947	0.0	0.0	9.0	0.3	results/ablation_v3/RS-MARL-no-A-CBF/adaptive/ratio_0.30/seed_5/episode_metrics.csv
RS-MARL-no-A-CBF_adaptive_ratio0.30_seed6	RS-MARL-no-A-CBF	adaptive	0.3	6	13.375559616088868	-4402.925537109375	5.0	0.0851063829787234	1.0	0.044444444444444446	5	55	1.2334742059465498	0.0	0.0	9.0	0.3	results/ablation_v3/RS-MARL-no-A-CBF/adaptive/ratio_0.30/seed_6/episode_metrics.csv
RS-MARL-no-A-CBF_adaptive_ratio0.30_seed7	RS-MARL-no-A-CBF	adaptive	0.3	7	22.317469787597656	-5533.3458984375	13.4	0.04347826086956522	1.0	0.022222222222222223	5	55	1.3257525919470936	0.0	0.0	9.0	0.3	results/ablation_v3/RS-MARL-no-A-CBF/adaptive/ratio_0.30/seed_7/episode_metrics.csv
RS-MARL-no-A-CBF_adaptive_ratio0.30_seed8	RS-MARL-no-A-CBF	adaptive	0.3	8	20.809934616088867	-5084.19921875	10.2			0.0	5	55	1.5685138059780002	0.0	0.0	9.0	0.3	results/ablation_v3/RS-MARL-no-A-CBF/adaptive/ratio_0.30/seed_8/episode_metrics.csv
RS-MARL-no-A-CBF_adaptive_ratio0.30_seed9	RS-MARL-no-A-CBF	adaptive	0.3	9	9.466772651672363	-4586.2091796875	4.6	0.0425531914893617	0.5	0.022222222222222223	5	55	1.3443851959891617	0.0	0.0	9.0	0.3	results/ablation_v3/RS-MARL-no-A-CBF/adaptive/ratio_0.30/seed_9/episode_metrics.csv
RS-MARL-no-A-CBF_adaptive_ratio0.30_seed10	RS-MARL-no-A-CBF	adaptive	0.3	10	29.31970100402832	-6182.95419921875	11.0	0.04347826086956522	1.0	0.022222222222222223	5	55	1.1927199957426637	0.0	0.0	9.0	0.3	results/ablation_v3/RS-MARL-no-A-CBF/adaptive/ratio_0.30/seed_10/episode_metrics.csv
RS-MARL-no-A-CBF_adaptive_ratio0.30_seed11	RS-MARL-no-A-CBF	adaptive	0.3	11	15.175451278686523	-4531.70244140625	7.2			0.0	5	55	1.240462192799896	0.0	0.0	9.0	0.3	results/ablation_v3/RS-MARL-no-A-CBF/adaptive/ratio_0.30/seed_11/episode_metrics.csv
RS-MARL-no-A-CBF_adaptive_ratio0.30_seed12	RS-MARL-no-A-CBF	adaptive	0.3	12	20.259508514404295	-4810.291650390625	6.2	0.04347826086956522	1.0	0.022222222222222223	5	55	1.8401936162263155	0.0	0.0	9.0	0.3	results/ablation_v3/RS-MARL-no-A-CBF/adaptive/ratio_0.30/seed_12/episode_metrics.csv
RS-MARL-no-A-CBF_adaptive_ratio0.30_seed13	RS-MARL-no-A-CBF	adaptive	0.3	13	22.670723342895506	-5146.8638671875	8.4			0.0	5	55	1.2148844019975513	0.0	0.0	9.0	0.3	results/ablation_v3/RS-MARL-no-A-CBF/adaptive/ratio_0.30/seed_13/episode_metrics.csv
RS-MARL-no-A-CBF_adaptive_ratio0.30_seed14	RS-MARL-no-A-CBF	adaptive	0.3	14	15.043951225280761	-4511.52333984375	11.0			0.0	5	55	1.469788613030687	0.0	0.0	9.0	0.3	results/ablation_v3/RS-MARL-no-A-CBF/adaptive/ratio_0.30/seed_14/episode_metrics.csv
RS-MARL-no-A-CBF_adaptive_ratio0.30_seed15	RS-MARL-no-A-CBF	adaptive	0.3	15	14.168808746337891	-4737.70927734375	3.4			0.0	5	55	1.3949405925814062	0.0	0.0	9.0	0.3	results/ablation_v3/RS-MARL-no-A-CBF/adaptive/ratio_0.30/seed_15/episode_metrics.csv
RS-MARL-no-A-CBF_adaptive_ratio0.30_seed16	RS-MARL-no-A-CBF	adaptive	0.3	16	25.0645393371582	-6210.52705078125	15.2			0.0	5	55	1.6613522020634264	0.0	0.0	9.0	0.3	results/ablation_v3/RS-MARL-no-A-CBF/adaptive/ratio_0.30/seed_16/episode_metrics.csv
RS-MARL-no-A-CBF_adaptive_ratio0.30_seed17	RS-MARL-no-A-CBF	adaptive	0.3	17	16.937957954406738	-4698.961328125	5.8			0.0	5	55	1.1926854029297829	0.0	0.0	9.0	0.3	results/ablation_v3/RS-MARL-no-A-CBF/adaptive/ratio_0.30/seed_17/episode_metrics.csv
RS-MARL-no-A-CBF_adaptive_ratio0.30_seed18	RS-MARL-no-A-CBF	adaptive	0.3	18	11.807923698425293	-4258.215576171875	7.2			0.0	5	55	1.181543990969658	0.0	0.0	9.0	0.3	results/ablation_v3/RS-MARL-no-A-CBF/adaptive/ratio_0.30/seed_18/episode_metrics.csv
RS-MARL-no-A-CBF_adaptive_ratio0.30_seed19	RS-MARL-no-A-CBF	adaptive	0.3	19	9.49586067199707	-4306.845751953125	5.2			0.0	5	55	1.5549474104773253	0.0	0.0	9.0	0.3	results/ablation_v3/RS-MARL-no-A-CBF/adaptive/ratio_0.30/seed_19/episode_metrics.csv
RS-MARL-no-A-CBF_collusive_ratio0.10_seed0	RS-MARL-no-A-CBF	collusive	0.1	0	13.61729793548584	-6146.5041015625	4.4	1.0	1.0	1.0	5	55	1.3896599994041026	0.0	0.0	3.0	0.1	results/ablation_v3/RS-MARL-no-A-CBF/collusive/ratio_0.10/seed_0/episode_metrics.csv
RS-MARL-no-A-CBF_collusive_ratio0.10_seed1	RS-MARL-no-A-CBF	collusive	0.1	1	7.794249153137207	-3911.598583984375	4.4	1.0	1.0	1.0	5	55	1.5488828008528799	0.0	0.0	3.0	0.1	results/ablation_v3/RS-MARL-no-A-CBF/collusive/ratio_0.10/seed_1/episode_metrics.csv
RS-MARL-no-A-CBF_collusive_ratio0.10_seed2	RS-MARL-no-A-CBF	collusive	0.1	2	14.046436309814453	-5063.74140625	5.6	1.0	1.0	1.0	5	55	1.3531711883842945	0.0	0.0	3.0	0.1	results/ablation_v3/RS-MARL-no-A-CBF/collusive/ratio_0.10/seed_2/episode_metrics.csv
RS-MARL-no-A-CBF_collusive_ratio0.10_seed3	RS-MARL-no-A-CBF	collusive	0.1	3	17.192116737365723	-5091.86005859375	11.6	1.0	1.0	1.0	5	55	1.247687212890014	0.0	0.0	3.0	0.1	results/ablation_v3/RS-MARL-no-A-CBF/collusive/ratio_0.10/seed_3/episode_metrics.csv
RS-MARL-no-A-CBF_collusive_ratio0.10_seed4	RS-MARL-no-A-CBF	collusive	0.1	4	13.345952415466309	-4759.8244140625	8.2	1.0	1.0	1.0	5	55	1.3852239877451211	0.0	0.0	3.0	0.1	results/ablation_v3/RS-MARL-no-A-CBF/collusive/ratio_0.10/seed_4/episode_metrics.csv
RS-MARL-no-A-CBF_collusive_ratio0.10_seed5	RS-MARL-no-A-CBF	collusive	0.1	5	15.459599494934082	-4759.9638671875	6.6	1.0	1.0	1.0	5	55	1.3903721934184432	0.0	0.0	3.0	0.1	results/ablation_v3/RS-MARL-no-A-CBF/collusive/ratio_0.10/seed_5/episode_metrics.csv
RS-MARL-no-A-CBF_collusive_ratio0.10_seed6	RS-MARL-no-A-CBF	collusive	0.1	6	14.594928741455078	-4278.9626953125	6.8	1.0	1.0	1.0	5	55	1.3572711904998869	0.0	0.0	3.0	0.1	results/ablation_v3/RS-MARL-no-A-CBF/collusive/ratio_0.10/seed_6/episode_metrics.csv
RS-MARL-no-A-CBF_collusive_ratio0.10_seed7	RS-MARL-no-A-CBF	collusive	0.1	7	18.699753189086913	-4984.183203125	11.0	1.0	1.0	1.0	5	55	1.4249255997128785	0.0	0.0	3.0	0.1	results/ablation_v3/RS-MARL-no-A-CBF/collusive/ratio_0.10/seed_7/episode_metrics.csv
RS-MARL-no-A-CBF_collusive_ratio0.10_seed8	RS-MARL-no-A-CBF	collusive	0.1	8	19.80896911621094	-4565.995703125	6.0	1.0	1.0	1.0	5	55	1.258490199688822	0.0	0.0	3.0	0.1	results/ablation_v3/RS-MARL-no-A-CBF/collusive/ratio_0.10/seed_8/episode_metrics.csv
RS-MARL-no-A-CBF_collusive_ratio0.10_seed9	RS-MARL-no-A-CBF	collusive	0.1	9	10.632295989990235	-4650.283203125	5.6	1.0	1.0	1.0	5	55	1.515188190387562	0.0	0.0	3.0	0.1	results/ablation_v3/RS-MARL-no-A-CBF/collusive/ratio_0.10/seed_9/episode_metrics.csv
RS-MARL-no-A-CBF_collusive_ratio0.10_seed10	RS-MARL-no-A-CBF	collusive	0.1	10	25.90723876953125	-6212.3732421875	14.2	1.0	1.0	1.0	5	55	1.4601087954360992	0.0	0.0	3.0	0.1	results/ablation_v3/RS-MARL-no-A-CBF/collusive/ratio_0.10/seed_10/episode_metrics.csv
RS-MARL-no-A-CBF_collusive_ratio0.10_seed11	RS-MARL-no-A-CBF	collusive	0.1	11	16.15316390991211	-4758.9181640625	8.2	1.0	1.0	1.0	5	55	1.4197731972672045	0.0	0.0	3.0	0.1	results/ablation_v3/RS-MARL-no-A-CBF/collusive/ratio_0.10/seed_11/episode_metrics.csv
RS-MARL-no-A-CBF_collusive_ratio0.10_seed12	RS-MARL-no-A-CBF	collusive	0.1	12	10.557598686218261	-4422.4861328125	7.8	1.0	1.0	1.0	5	55	1.4496396004687995	0.0	0.0	3.0	0.1	results/ablation_v3/RS-MARL-no-A-CBF/collusive/ratio_0.10/seed_12/episode_metrics.csv
RS-MARL-no-A-CBF_collusive_ratio0.10_seed13	RS-MARL-no-A-CBF	collusive	0.1	13	12.347331047058105	-4104.365966796875	6.8	1.0	1.0	1.0	5	55	1.2490407971199602	0.0	0.0	3.0	0.1	results/ablation_v3/RS-MARL-no-A-CBF/collusive/ratio_0.10/seed_13/episode_metrics.csv
RS-MARL-no-A-CBF_collusive_ratio0.10_seed14	RS-MARL-no-A-CBF	collusive	0.1	14	15.537533950805663	-4511.169921875	12.2	1.0	1.0	1.0	5	55	1.5541867876891047	0.0	0.0	3.0	0.1	results/ablation_v3/RS-MARL-no-A-CBF/collusive/ratio_0.10/seed_14/episode_metrics.csv
RS-MARL-no-A-CBF_collusive_ratio0.10_seed15	RS-MARL-no-A-CBF	collusive	0.1	15	11.147957229614258	-5035.53271484375	4.8	1.0	1.0	1.0	5	55	1.3090830063447356	0.0	0.0	3.0	0.1	results/ablation_v3/RS-MARL-no-A-CBF/collusive/ratio_0.10/seed_15/episode_metrics.csv
RS-MARL-no-A-CBF_collusive_ratio0.10_seed16	RS-MARL-no-A-CBF	collusive	0.1	16	23.903376007080077	-6149.88154296875	15.8	1.0	1.0	1.0	5	55	1.3330557907465845	0.0	0.0	3.0	0.1	results/ablation_v3/RS-MARL-no-A-CBF/collusive/ratio_0.10/seed_16/episode_metrics.csv
RS-MARL-no-A-CBF_collusive_ratio0.10_seed17	RS-MARL-no-A-CBF	collusive	0.1	17	11.587381553649902	-4143.7001953125	5.2	1.0	1.0	1.0	5	55	1.400030794320628	0.0	0.0	3.0	0.1	results/ablation_v3/RS-MARL-no-A-CBF/collusive/ratio_0.10/seed_17/episode_metrics.csv
RS-MARL-no-A-CBF_collusive_ratio0.10_seed18	RS-MARL-no-A-CBF	collusive	0.1	18	12.98531608581543	-4141.740771484375	6.6	1.0	1.0	1.0	5	55	1.3161081995349377	0.0	0.0	3.0	0.1	results/ablation_v3/RS-MARL-no-A-CBF/collusive/ratio_0.10/seed_18/episode_metrics.csv
RS-MARL-no-A-CBF_collusive_ratio0.10_seed19	RS-MARL-no-A-CBF	collusive	0.1	19	19.956838607788086	-4647.73271484375	9.0	1.0	1.0	1.0	5	55	1.308815210359171	0.0	0.0	3.0	0.1	results/ablation_v3/RS-MARL-no-A-CBF/collusive/ratio_0.10/seed_19/episode_metrics.csv
RS-MARL-no-A-CBF_collusive_ratio0.30_seed0	RS-MARL-no-A-CBF	collusive	0.3	0	11.999017906188964	-5810.2849609375	6.0	1.0	1.0	1.0	5	55	1.4879035879857838	0.0	0.0	9.0	0.3	results/ablation_v3/RS-MARL-no-A-CBF/collusive/ratio_0.30/seed_0/episode_metrics.csv
RS-MARL-no-A-CBF_collusive_ratio0.30_seed1	RS-MARL-no-A-CBF	collusive	0.3	1	7.234537887573242	-3852.919189453125	4.2	0.9772727272727273	1.0	0.9555555555555556	5	55	1.4673990081064403	0.0	0.0	9.0	0.3	results/ablation_v3/RS-MARL-no-A-CBF/collusive/ratio_0.30/seed_1/episode_metrics.csv
RS-MARL-no-A-CBF_collusive_ratio0.30_seed2	RS-MARL-no-A-CBF	collusive	0.3	2	14.95085391998291	-5199.3986328125	5.8	0.9887640449438202	1.0	0.9777777777777777	5	55	1.4929196040611714	0.0	0.0	9.0	0.3	results/ablation_v3/RS-MARL-no-A-CBF/collusive/ratio_0.30/seed_2/episode_metrics.csv
RS-MARL-no-A-CBF_collusive_ratio0.30_seed3	RS-MARL-no-A-CBF	collusive	0.3	3	16.091293716430663	-4467.21162109375	8.2	0.9887640449438202	1.0	0.9777777777777777	5	55	1.2711834104266018	0.0	0.0	9.0	0.3	results/ablation_v3/RS-MARL-no-A-CBF/collusive/ratio_0.30/seed_3/episode_metrics.csv
RS-MARL-no-A-CBF_collusive_ratio0.30_seed4	RS-MARL-no-A-CBF	collusive	0.3	4	14.79421787261963	-4970.38955078125	11.2	0.9887640449438202	1.0	0.9777777777777777	5	55	1.3143713935278356	0.0	0.0	9.0	0.3	results/ablation_v3/RS-MARL-no-A-CBF/collusive/ratio_0.30/seed_4/episode_metrics.csv
RS-MARL-no-A-CBF_collusive_ratio0.30_seed5	RS-MARL-no-A-CBF	collusive	0.3	5	17.5066162109375	-4728.11708984375	4.6	0.9887640449438202	1.0	0.9777777777777777	5	55	1.2857612047810107	0.0	0.0	9.0	0.3	results/ablation_v3/RS-MARL-no-A-CBF/collusive/ratio_0.30/seed_5/episode_metrics.csv
RS-MARL-no-A-CBF_collusive_ratio0.30_seed6	RS-MARL-no-A-CBF	collusive	0.3	6	13.650795364379883	-4475.83525390625	6.2	0.9655172413793104	1.0	0.9333333333333333	5	55	1.5694278001319617	0.0	0.0	9.0	0.3	results/ablation_v3/RS-MARL-no-A-CBF/collusive/ratio_0.30/seed_6/episode_metrics.csv
RS-MARL-no-A-CBF_collusive_ratio0.30_seed7	RS-MARL-no-A-CBF	collusive	0.3	7	24.89873046875	-6041.866015625	15.0	1.0	1.0	1.0	5	55	1.3320067897439003	0.0	0.0	9.0	0.3	results/ablation_v3/RS-MARL-no-A-CBF/collusive/ratio_0.30/seed_7/episode_metrics.csv
RS-MARL-no-A-CBF_collusive_ratio0.30_seed8	RS-MARL-no-A-CBF	collusive	0.3	8	22.449578094482423	-5365.8609375	12.6	1.0	1.0	1.0	5	55	1.0741737904027104	0.0	0.0	9.0	0.3	results/ablation_v3/RS-MARL-no-A-CBF/collusive/ratio_0.30/seed_8/episode_metrics.csv
RS-MARL-no-A-CBF_collusive_ratio0.30_seed9	RS-MARL-no-A-CBF	collusive	0.3	9	9.207759666442872	-4572.56337890625	6.0	0.9655172413793104	1.0	0.9333333333333333	5	55	1.4277636131737381	0.0	0.0	9.0	0.3	results/ablation_v3/RS-MARL-no-A-CBF/collusive/ratio_0.30/seed_9/episode_metrics.csv
RS-MARL-no-A-CBF_collusive_ratio0.30_seed10	RS-MARL-no-A-CBF	collusive	0.3	10	34.25757751464844	-7658.1193359375	18.8	1.0	1.0	1.0	5	55	1.2650523975025862	0.0	0.0	9.0	0.3	results/ablation_v3/RS-MARL-no-A-CBF/collusive/ratio_0.30/seed_10/episode_metrics.csv
RS-MARL-no-A-CBF_collusive_ratio0.30_seed11	RS-MARL-no-A-CBF	collusive	0.3	11	13.759597015380859	-4371.77421875	7.2	0.9655172413793104	1.0	0.9333333333333333	5	55	1.5289723931346089	0.0	0.0	9.0	0.3	results/ablation_v3/RS-MARL-no-A-CBF/collusive/ratio_0.30/seed_11/episode_metrics.csv
RS-MARL-no-A-CBF_collusive_ratio0.30_seed12	RS-MARL-no-A-CBF	collusive	0.3	12	12.847819328308105	-4524.71162109375	7.0	0.9655172413793104	1.0	0.9333333333333333	5	55	1.6207322012633085	0.0	0.0	9.0	0.3	results/ablation_v3/RS-MARL-no-A-CBF/collusive/ratio_0.30/seed_12/episode_metrics.csv
RS-MARL-no-A-CBF_collusive_ratio0.30_seed13	RS-MARL-no-A-CBF	collusive	0.3	13	12.876728820800782	-4229.058642578125	8.0	1.0	1.0	1.0	5	55	1.5939892153255641	0.0	0.0	9.0	0.3	results/ablation_v3/RS-MARL-no-A-CBF/collusive/ratio_0.30/seed_13/episode_metrics.csv
RS-MARL-no-A-CBF_collusive_ratio0.30_seed14	RS-MARL-no-A-CBF	collusive	0.3	14	13.435016059875489	-4344.78330078125	9.4	0.9887640449438202	1.0	0.9777777777777777	5	55	1.2873948027845472	0.0	0.0	9.0	0.3	results/ablation_v3/RS-MARL-no-A-CBF/collusive/ratio_0.30/seed_14/episode_metrics.csv
RS-MARL-no-A-CBF_collusive_ratio0.30_seed15	RS-MARL-no-A-CBF	collusive	0.3	15	10.682769012451171	-5163.06474609375	4.0	1.0	1.0	1.0	5	55	1.476173207629472	0.0	0.0	9.0	0.3	results/ablation_v3/RS-MARL-no-A-CBF/collusive/ratio_0.30/seed_15/episode_metrics.csv
RS-MARL-no-A-CBF_collusive_ratio0.30_seed16	RS-MARL-no-A-CBF	collusive	0.3	16	25.247665023803712	-6373.879296875	16.8	1.0	1.0	1.0	5	55	1.31643459899351	0.0	0.0	9.0	0.3	results/ablation_v3/RS-MARL-no-A-CBF/collusive/ratio_0.30/seed_16/episode_metrics.csv
RS-MARL-no-A-CBF_collusive_ratio0.30_seed17	RS-MARL-no-A-CBF	collusive	0.3	17	18.69094772338867	-4892.515625	6.8	1.0	1.0	1.0	5	55	1.3616824115160853	0.0	0.0	9.0	0.3	results/ablation_v3/RS-MARL-no-A-CBF/collusive/ratio_0.30/seed_17/episode_metrics.csv
RS-MARL-no-A-CBF_collusive_ratio0.30_seed18	RS-MARL-no-A-CBF	collusive	0.3	18	11.095800399780273	-4067.390087890625	6.8	0.9887640449438202	1.0	0.9777777777777777	5	55	1.377662003505975	0.0	0.0	9.0	0.3	results/ablation_v3/RS-MARL-no-A-CBF/collusive/ratio_0.30/seed_18/episode_metrics.csv
RS-MARL-no-A-CBF_collusive_ratio0.30_seed19	RS-MARL-no-A-CBF	collusive	0.3	19	19.347614669799803	-4453.05673828125	6.6	0.9887640449438202	1.0	0.9777777777777777	5	55	1.3567370071541518	0.0	0.0	9.0	0.3	results/ablation_v3/RS-MARL-no-A-CBF/collusive/ratio_0.30/seed_19/episode_metrics.csv
RS-MARL-no-A-CBF_constant_ratio0.10_seed0	RS-MARL-no-A-CBF	constant	0.1	0	12.171797180175782	-5744.7142578125	5.4			0.0	5	55	1.233768800739199	0.0	0.0	3.0	0.1	results/ablation_v3/RS-MARL-no-A-CBF/constant/ratio_0.10/seed_0/episode_metrics.csv
RS-MARL-no-A-CBF_constant_ratio0.10_seed1	RS-MARL-no-A-CBF	constant	0.1	1	7.829726123809815	-4029.70244140625	4.8			0.0	5	55	1.239781390177086	0.0	0.0	3.0	0.1	results/ablation_v3/RS-MARL-no-A-CBF/constant/ratio_0.10/seed_1/episode_metrics.csv
RS-MARL-no-A-CBF_constant_ratio0.10_seed2	RS-MARL-no-A-CBF	constant	0.1	2	14.56105308532715	-5119.2193359375	6.8			0.0	5	55	1.2852766085416079	0.0	0.0	3.0	0.1	results/ablation_v3/RS-MARL-no-A-CBF/constant/ratio_0.10/seed_2/episode_metrics.csv
RS-MARL-no-A-CBF_constant_ratio0.10_seed3	RS-MARL-no-A-CBF	constant	0.1	3	18.61054916381836	-4572.47509765625	9.4			0.0	5	55	1.325859990902245	0.0	0.0	3.0	0.1	results/ablation_v3/RS-MARL-no-A-CBF/constant/ratio_0.10/seed_3/episode_metrics.csv
RS-MARL-no-A-CBF_constant_ratio0.10_seed4	RS-MARL-no-A-CBF	constant	0.1	4	11.578896713256835	-4546.13896484375	7.2			0.0	5	55	1.2782985984813422	0.0	0.0	3.0	0.1	results/ablation_v3/RS-MARL-no-A-CBF/constant/ratio_0.10/seed_4/episode_metrics.csv
RS-MARL-no-A-CBF_constant_ratio0.10_seed5	RS-MARL-no-A-CBF	constant	0.1	5	16.510768699645997	-4815.95986328125	6.4			0.0	5	55	1.2205574079416692	0.0	0.0	3.0	0.1	results/ablation_v3/RS-MARL-no-A-CBF/constant/ratio_0.10/seed_5/episode_metrics.csv
RS-MARL-no-A-CBF_constant_ratio0.10_seed6	RS-MARL-no-A-CBF	constant	0.1	6	15.672692489624023	-4771.4087890625	7.8			0.0	5	55	1.3233462057542056	0.0	0.0	3.0	0.1	results/ablation_v3/RS-MARL-no-A-CBF/constant/ratio_0.10/seed_6/episode_metrics.csv
RS-MARL-no-A-CBF_constant_ratio0.10_seed7	RS-MARL-no-A-CBF	constant	0.1	7	18.596075820922852	-4947.95224609375	11.4			0.0	5	55	1.3176027918234468	0.0	0.0	3.0	0.1	results/ablation_v3/RS-MARL-no-A-CBF/constant/ratio_0.10/seed_7/episode_metrics.csv
RS-MARL-no-A-CBF_constant_ratio0.10_seed8	RS-MARL-no-A-CBF	constant	0.1	8	18.327169036865236	-4442.010107421875	6.4			0.0	5	55	1.6375289938878268	0.0	0.0	3.0	0.1	results/ablation_v3/RS-MARL-no-A-CBF/constant/ratio_0.10/seed_8/episode_metrics.csv
RS-MARL-no-A-CBF_constant_ratio0.10_seed9	RS-MARL-no-A-CBF	constant	0.1	9	11.521480178833007	-4436.317578125	6.4	0.125	1.0	0.06666666666666667	5	55	1.2109681905712932	0.0	0.0	3.0	0.1	results/ablation_v3/RS-MARL-no-A-CBF/constant/ratio_0.10/seed_9/episode_metrics.csv
RS-MARL-no-A-CBF_constant_ratio0.10_seed10	RS-MARL-no-A-CBF	constant	0.1	10	23.9205680847168	-5816.513671875	11.4			0.0	5	55	1.4793991926126182	0.0	0.0	3.0	0.1	results/ablation_v3/RS-MARL-no-A-CBF/constant/ratio_0.10/seed_10/episode_metrics.csv
RS-MARL-no-A-CBF_constant_ratio0.10_seed11	RS-MARL-no-A-CBF	constant	0.1	11	17.445714950561523	-4579.1796875	6.2			0.0	5	55	1.2815034191589803	0.0	0.0	3.0	0.1	results/ablation_v3/RS-MARL-no-A-CBF/constant/ratio_0.10/seed_11/episode_metrics.csv
RS-MARL-no-A-CBF_constant_ratio0.10_seed12	RS-MARL-no-A-CBF	constant	0.1	12	14.399892234802246	-4667.959423828125	6.0			0.0	5	55	1.073836802970618	0.0	0.0	3.0	0.1	results/ablation_v3/RS-MARL-no-A-CBF/constant/ratio_0.10/seed_12/episode_metrics.csv
RS-MARL-no-A-CBF_constant_ratio0.10_seed13	RS-MARL-no-A-CBF	constant	0.1	13	14.882330322265625	-4230.747802734375	7.4			0.0	5	55	1.3151143910363317	0.0	0.0	3.0	0.1	results/ablation_v3/RS-MARL-no-A-CBF/constant/ratio_0.10/seed_13/episode_metrics.csv
RS-MARL-no-A-CBF_constant_ratio0.10_seed14	RS-MARL-no-A-CBF	constant	0.1	14	18.06722297668457	-5215.3935546875	14.0			0.0	5	55	1.3714670087210834	0.0	0.0	3.0	0.1	results/ablation_v3/RS-MARL-no-A-CBF/constant/ratio_0.10/seed_14/episode_metrics.csv
RS-MARL-no-A-CBF_constant_ratio0.10_seed15	RS-MARL-no-A-CBF	constant	0.1	15	14.079791259765624	-4873.95185546875	2.6			0.0	5	55	1.1174305924214423	0.0	0.0	3.0	0.1	results/ablation_v3/RS-MARL-no-A-CBF/constant/ratio_0.10/seed_15/episode_metrics.csv
RS-MARL-no-A-CBF_constant_ratio0.10_seed16	RS-MARL-no-A-CBF	constant	0.1	16	25.281643295288085	-6092.6103515625	16.0			0.0	5	55	1.232391595840454	0.0	0.0	3.0	0.1	results/ablation_v3/RS-MARL-no-A-CBF/constant/ratio_0.10/seed_16/episode_metrics.csv
RS-MARL-no-A-CBF_constant_ratio0.10_seed17	RS-MARL-no-A-CBF	constant	0.1	17	12.150012969970703	-4154.0884765625	5.6			0.0	5	55	1.314661803189665	0.0	0.0	3.0	0.1	results/ablation_v3/RS-MARL-no-A-CBF/constant/ratio_0.10/seed_17/episode_metrics.csv
RS-MARL-no-A-CBF_constant_ratio0.10_seed18	RS-MARL-no-A-CBF	constant	0.1	18	11.769619941711426	-4273.945068359375	4.8			0.0	5	55	1.337232004152611	0.0	0.0	3.0	0.1	results/ablation_v3/RS-MARL-no-A-CBF/constant/ratio_0.10/seed_18/episode_metrics.csv
RS-MARL-no-A-CBF_constant_ratio0.10_seed19	RS-MARL-no-A-CBF	constant	0.1	19	18.422684097290038	-5102.818505859375	9.4			0.0	5	55	1.0857883899006993	0.0	0.0	3.0	0.1	results/ablation_v3/RS-MARL-no-A-CBF/constant/ratio_0.10/seed_19/episode_metrics.csv
RS-MARL-no-A-CBF_constant_ratio0.30_seed0	RS-MARL-no-A-CBF	constant	0.3	0	13.284157180786133	-6213.4564453125	5.8			0.0	5	55	1.3841580017469823	0.0	0.0	9.0	0.3	results/ablation_v3/RS-MARL-no-A-CBF/constant/ratio_0.30/seed_0/episode_metrics.csv
RS-MARL-no-A-CBF_constant_ratio0.30_seed1	RS-MARL-no-A-CBF	constant	0.3	1	7.497989749908447	-4147.576220703125	3.4	0.04347826086956522	1.0	0.022222222222222223	5	55	1.5689455962274224	0.0	0.0	9.0	0.3	results/ablation_v3/RS-MARL-no-A-CBF/constant/ratio_0.30/seed_1/episode_metrics.csv
RS-MARL-no-A-CBF_constant_ratio0.30_seed2	RS-MARL-no-A-CBF	constant	0.3	2	14.42444953918457	-5018.2583984375	5.2			0.0	5	55	1.7030083981808275	0.0	0.0	9.0	0.3	results/ablation_v3/RS-MARL-no-A-CBF/constant/ratio_0.30/seed_2/episode_metrics.csv
RS-MARL-no-A-CBF_constant_ratio0.30_seed3	RS-MARL-no-A-CBF	constant	0.3	3	18.693652725219728	-5315.68662109375	11.8			0.0	5	55	1.6070994024630636	0.0	0.0	9.0	0.3	results/ablation_v3/RS-MARL-no-A-CBF/constant/ratio_0.30/seed_3/episode_metrics.csv
RS-MARL-no-A-CBF_constant_ratio0.30_seed4	RS-MARL-no-A-CBF	constant	0.3	4	14.470326232910157	-4836.98193359375	8.6			0.0	5	55	1.822332397568971	0.0	0.0	9.0	0.3	results/ablation_v3/RS-MARL-no-A-CBF/constant/ratio_0.30/seed_4/episode_metrics.csv
RS-MARL-no-A-CBF_constant_ratio0.30_seed5	RS-MARL-no-A-CBF	constant	0.3	5	19.51921844482422	-4983.05927734375	5.8			0.0	5	55	1.4647101983428001	0.0	0.0	9.0	0.3	results/ablation_v3/RS-MARL-no-A-CBF/constant/ratio_0.30/seed_5/episode_metrics.csv
RS-MARL-no-A-CBF_constant_ratio0.30_seed6	RS-MARL-no-A-CBF	constant	0.3	6	13.684586906433106	-4483.09345703125	6.2			0.0	5	55	1.5239599975757303	0.0	0.0	9.0	0.3	results/ablation_v3/RS-MARL-no-A-CBF/constant/ratio_0.30/seed_6/episode_metrics.csv
RS-MARL-no-A-CBF_constant_ratio0.30_seed7	RS-MARL-no-A-CBF	constant	0.3	7	20.079281616210938	-5101.74169921875	10.8			0.0	5	55	1.3999550079461187	0.0	0.0	9.0	0.3	results/ablation_v3/RS-MARL-no-A-CBF/constant/ratio_0.30/seed_7/episode_metrics.csv
RS-MARL-no-A-CBF_constant_ratio0.30_seed8	RS-MARL-no-A-CBF	constant	0.3	8	21.079053115844726	-5036.6328125	10.6			0.0	5	55	1.4857561967801303	0.0	0.0	9.0	0.3	results/ablation_v3/RS-MARL-no-A-CBF/constant/ratio_0.30/seed_8/episode_metrics.csv
RS-MARL-no-A-CBF_constant_ratio0.30_seed9	RS-MARL-no-A-CBF	constant	0.3	9	10.73371410369873	-4672.325	4.0		0.0	0.0	5	55	1.4274334127549082	0.0	0.0	9.0	0.3	results/ablation_v3/RS-MARL-no-A-CBF/constant/ratio_0.30/seed_9/episode_metrics.csv
RS-MARL-no-A-CBF_constant_ratio0.30_seed10	RS-MARL-no-A-CBF	constant	0.3	10	27.857279968261718	-6122.7908203125	12.6			0.0	5	55	1.1219876003451645	0.0	0.0	9.0	0.3	results/ablation_v3/RS-MARL-no-A-CBF/constant/ratio_0.30/seed_10/episode_metrics.csv
RS-MARL-no-A-CBF_constant_ratio0.30_seed11	RS-MARL-no-A-CBF	constant	0.3	11	14.436388206481933	-4400.744287109375	4.8			0.0	5	55	1.2214733986184	0.0	0.0	9.0	0.3	results/ablation_v3/RS-MARL-no-A-CBF/constant/ratio_0.30/seed_11/episode_metrics.csv
RS-MARL-no-A-CBF_constant_ratio0.30_seed12	RS-MARL-no-A-CBF	constant	0.3	12	13.57310218811035	-4298.0162109375	4.0			0.0	5	55	1.2690354196820408	0.0	0.0	9.0	0.3	results/ablation_v3/RS-MARL-no-A-CBF/constant/ratio_0.30/seed_12/episode_metrics.csv
RS-MARL-no-A-CBF_constant_ratio0.30_seed13	RS-MARL-no-A-CBF	constant	0.3	13	16.505551719665526	-4594.75888671875	8.4			0.0	5	55	1.2823667959310114	0.0	0.0	9.0	0.3	results/ablation_v3/RS-MARL-no-A-CBF/constant/ratio_0.30/seed_13/episode_metrics.csv
RS-MARL-no-A-CBF_constant_ratio0.30_seed14	RS-MARL-no-A-CBF	constant	0.3	14	14.007900619506836	-4357.94912109375	8.6			0.0	5	55	1.1216229991987348	0.0	0.0	9.0	0.3	results/ablation_v3/RS-MARL-no-A-CBF/constant/ratio_0.30/seed_14/episode_metrics.csv
RS-MARL-no-A-CBF_constant_ratio0.30_seed15	RS-MARL-no-A-CBF	constant	0.3	15	11.79990463256836	-5042.0341796875	5.8			0.0	5	55	1.2153192015830427	0.0	0.0	9.0	0.3	results/ablation_v3/RS-MARL-no-A-CBF/constant/ratio_0.30/seed_15/episode_metrics.csv
RS-MARL-no-A-CBF_constant_ratio0.30_seed16	RS-MARL-no-A-CBF	constant	0.3	16	25.217740631103517	-6199.70087890625	15.2			0.0	5	55	1.1897682037670165	0.0	0.0	9.0	0.3	results/ablation_v3/RS-MARL-no-A-CBF/constant/ratio_0.30/seed_16/episode_metrics.csv
RS-MARL-no-A-CBF_constant_ratio0.30_seed17	RS-MARL-no-A-CBF	constant	0.3	17	18.523925018310546	-4931.24296875	7.0			0.0	5	55	1.213342003757134	0.0	0.0	9.0	0.3	results/ablation_v3/RS-MARL-no-A-CBF/constant/ratio_0.30/seed_17/episode_metrics.csv
RS-MARL-no-A-CBF_constant_ratio0.30_seed18	RS-MARL-no-A-CBF	constant	0.3	18	13.203926086425781	-4277.99326171875	6.6			0.0	5	55	1.0675079945940524	0.0	0.0	9.0	0.3	results/ablation_v3/RS-MARL-no-A-CBF/constant/ratio_0.30/seed_18/episode_metrics.csv
RS-MARL-no-A-CBF_constant_ratio0.30_seed19	RS-MARL-no-A-CBF	constant	0.3	19	15.061295509338379	-4398.396728515625	3.6			0.0	5	55	1.100560202030465	0.0	0.0	9.0	0.3	results/ablation_v3/RS-MARL-no-A-CBF/constant/ratio_0.30/seed_19/episode_metrics.csv
