# Supplementary material for: Operating-Regime Evaluation of Byzantine-Resilient Multi-Agent Reinforcement Learning for Sensor-Networked Safe Formation Control
Source: Sensors (Basel). 2026 Jul 11;26(14):4408. doi: 10.3390/s26144408 (PMC13418820; doi:10.3390/s26144408)
Supplement: Supplementary file 1 [file sensors-26-04408-s001.zip › File_S1/processed_data/canonical_580/ablation_480/run_status.csv]

method	attack	attack_path_requested	ratio	seed	expected_path	actual_path	exists	rows	eval_rows	status	message
RS-MARL	adaptive	adaptive	0.1	0	results/ablation_v3/RS-MARL/adaptive/ratio_0.10/seed_0/episode_metrics.csv	results/ablation_v3/RS-MARL/adaptive/ratio_0.10/seed_0/episode_metrics.csv	True	55	5	ok
RS-MARL	adaptive	adaptive	0.1	1	results/ablation_v3/RS-MARL/adaptive/ratio_0.10/seed_1/episode_metrics.csv	results/ablation_v3/RS-MARL/adaptive/ratio_0.10/seed_1/episode_metrics.csv	True	55	5	ok
RS-MARL	adaptive	adaptive	0.1	2	results/ablation_v3/RS-MARL/adaptive/ratio_0.10/seed_2/episode_metrics.csv	results/ablation_v3/RS-MARL/adaptive/ratio_0.10/seed_2/episode_metrics.csv	True	55	5	ok
RS-MARL	adaptive	adaptive	0.1	3	results/ablation_v3/RS-MARL/adaptive/ratio_0.10/seed_3/episode_metrics.csv	results/ablation_v3/RS-MARL/adaptive/ratio_0.10/seed_3/episode_metrics.csv	True	55	5	ok
RS-MARL	adaptive	adaptive	0.1	4	results/ablation_v3/RS-MARL/adaptive/ratio_0.10/seed_4/episode_metrics.csv	results/ablation_v3/RS-MARL/adaptive/ratio_0.10/seed_4/episode_metrics.csv	True	55	5	ok
RS-MARL	adaptive	adaptive	0.1	5	results/ablation_v3/RS-MARL/adaptive/ratio_0.10/seed_5/episode_metrics.csv	results/ablation_v3/RS-MARL/adaptive/ratio_0.10/seed_5/episode_metrics.csv	True	55	5	ok
RS-MARL	adaptive	adaptive	0.1	6	results/ablation_v3/RS-MARL/adaptive/ratio_0.10/seed_6/episode_metrics.csv	results/ablation_v3/RS-MARL/adaptive/ratio_0.10/seed_6/episode_metrics.csv	True	55	5	ok
RS-MARL	adaptive	adaptive	0.1	7	results/ablation_v3/RS-MARL/adaptive/ratio_0.10/seed_7/episode_metrics.csv	results/ablation_v3/RS-MARL/adaptive/ratio_0.10/seed_7/episode_metrics.csv	True	55	5	ok
RS-MARL	adaptive	adaptive	0.1	8	results/ablation_v3/RS-MARL/adaptive/ratio_0.10/seed_8/episode_metrics.csv	results/ablation_v3/RS-MARL/adaptive/ratio_0.10/seed_8/episode_metrics.csv	True	55	5	ok
RS-MARL	adaptive	adaptive	0.1	9	results/ablation_v3/RS-MARL/adaptive/ratio_0.10/seed_9/episode_metrics.csv	results/ablation_v3/RS-MARL/adaptive/ratio_0.10/seed_9/episode_metrics.csv	True	55	5	ok
RS-MARL	adaptive	adaptive	0.1	10	results/ablation_v3/RS-MARL/adaptive/ratio_0.10/seed_10/episode_metrics.csv	results/ablation_v3/RS-MARL/adaptive/ratio_0.10/seed_10/episode_metrics.csv	True	55	5	ok
RS-MARL	adaptive	adaptive	0.1	11	results/ablation_v3/RS-MARL/adaptive/ratio_0.10/seed_11/episode_metrics.csv	results/ablation_v3/RS-MARL/adaptive/ratio_0.10/seed_11/episode_metrics.csv	True	55	5	ok
RS-MARL	adaptive	adaptive	0.1	12	results/ablation_v3/RS-MARL/adaptive/ratio_0.10/seed_12/episode_metrics.csv	results/ablation_v3/RS-MARL/adaptive/ratio_0.10/seed_12/episode_metrics.csv	True	55	5	ok
RS-MARL	adaptive	adaptive	0.1	13	results/ablation_v3/RS-MARL/adaptive/ratio_0.10/seed_13/episode_metrics.csv	results/ablation_v3/RS-MARL/adaptive/ratio_0.10/seed_13/episode_metrics.csv	True	55	5	ok
RS-MARL	adaptive	adaptive	0.1	14	results/ablation_v3/RS-MARL/adaptive/ratio_0.10/seed_14/episode_metrics.csv	results/ablation_v3/RS-MARL/adaptive/ratio_0.10/seed_14/episode_metrics.csv	True	55	5	ok
RS-MARL	adaptive	adaptive	0.1	15	results/ablation_v3/RS-MARL/adaptive/ratio_0.10/seed_15/episode_metrics.csv	results/ablation_v3/RS-MARL/adaptive/ratio_0.10/seed_15/episode_metrics.csv	True	55	5	ok
RS-MARL	adaptive	adaptive	0.1	16	results/ablation_v3/RS-MARL/adaptive/ratio_0.10/seed_16/episode_metrics.csv	results/ablation_v3/RS-MARL/adaptive/ratio_0.10/seed_16/episode_metrics.csv	True	110	10	ok
RS-MARL	adaptive	adaptive	0.1	17	results/ablation_v3/RS-MARL/adaptive/ratio_0.10/seed_17/episode_metrics.csv	results/ablation_v3/RS-MARL/adaptive/ratio_0.10/seed_17/episode_metrics.csv	True	110	10	ok
RS-MARL	adaptive	adaptive	0.1	18	results/ablation_v3/RS-MARL/adaptive/ratio_0.10/seed_18/episode_metrics.csv	results/ablation_v3/RS-MARL/adaptive/ratio_0.10/seed_18/episode_metrics.csv	True	110	10	ok
RS-MARL	adaptive	adaptive	0.1	19	results/ablation_v3/RS-MARL/adaptive/ratio_0.10/seed_19/episode_metrics.csv	results/ablation_v3/RS-MARL/adaptive/ratio_0.10/seed_19/episode_metrics.csv	True	110	10	ok
RS-MARL	adaptive	adaptive	0.3	0	results/ablation_v3/RS-MARL/adaptive/ratio_0.30/seed_0/episode_metrics.csv	results/ablation_v3/RS-MARL/adaptive/ratio_0.30/seed_0/episode_metrics.csv	True	110	10	ok
RS-MARL	adaptive	adaptive	0.3	1	results/ablation_v3/RS-MARL/adaptive/ratio_0.30/seed_1/episode_metrics.csv	results/ablation_v3/RS-MARL/adaptive/ratio_0.30/seed_1/episode_metrics.csv	True	110	10	ok
RS-MARL	adaptive	adaptive	0.3	2	results/ablation_v3/RS-MARL/adaptive/ratio_0.30/seed_2/episode_metrics.csv	results/ablation_v3/RS-MARL/adaptive/ratio_0.30/seed_2/episode_metrics.csv	True	110	10	ok
RS-MARL	adaptive	adaptive	0.3	3	results/ablation_v3/RS-MARL/adaptive/ratio_0.30/seed_3/episode_metrics.csv	results/ablation_v3/RS-MARL/adaptive/ratio_0.30/seed_3/episode_metrics.csv	True	110	10	ok
RS-MARL	adaptive	adaptive	0.3	4	results/ablation_v3/RS-MARL/adaptive/ratio_0.30/seed_4/episode_metrics.csv	results/ablation_v3/RS-MARL/adaptive/ratio_0.30/seed_4/episode_metrics.csv	True	110	10	ok
RS-MARL	adaptive	adaptive	0.3	5	results/ablation_v3/RS-MARL/adaptive/ratio_0.30/seed_5/episode_metrics.csv	results/ablation_v3/RS-MARL/adaptive/ratio_0.30/seed_5/episode_metrics.csv	True	110	10	ok
RS-MARL	adaptive	adaptive	0.3	6	results/ablation_v3/RS-MARL/adaptive/ratio_0.30/seed_6/episode_metrics.csv	results/ablation_v3/RS-MARL/adaptive/ratio_0.30/seed_6/episode_metrics.csv	True	110	10	ok
RS-MARL	adaptive	adaptive	0.3	7	results/ablation_v3/RS-MARL/adaptive/ratio_0.30/seed_7/episode_metrics.csv	results/ablation_v3/RS-MARL/adaptive/ratio_0.30/seed_7/episode_metrics.csv	True	110	10	ok
RS-MARL	adaptive	adaptive	0.3	8	results/ablation_v3/RS-MARL/adaptive/ratio_0.30/seed_8/episode_metrics.csv	results/ablation_v3/RS-MARL/adaptive/ratio_0.30/seed_8/episode_metrics.csv	True	55	5	ok
RS-MARL	adaptive	adaptive	0.3	9	results/ablation_v3/RS-MARL/adaptive/ratio_0.30/seed_9/episode_metrics.csv	results/ablation_v3/RS-MARL/adaptive/ratio_0.30/seed_9/episode_metrics.csv	True	55	5	ok
RS-MARL	adaptive	adaptive	0.3	10	results/ablation_v3/RS-MARL/adaptive/ratio_0.30/seed_10/episode_metrics.csv	results/ablation_v3/RS-MARL/adaptive/ratio_0.30/seed_10/episode_metrics.csv	True	55	5	ok
RS-MARL	adaptive	adaptive	0.3	11	results/ablation_v3/RS-MARL/adaptive/ratio_0.30/seed_11/episode_metrics.csv	results/ablation_v3/RS-MARL/adaptive/ratio_0.30/seed_11/episode_metrics.csv	True	55	5	ok
RS-MARL	adaptive	adaptive	0.3	12	results/ablation_v3/RS-MARL/adaptive/ratio_0.30/seed_12/episode_metrics.csv	results/ablation_v3/RS-MARL/adaptive/ratio_0.30/seed_12/episode_metrics.csv	True	55	5	ok
RS-MARL	adaptive	adaptive	0.3	13	results/ablation_v3/RS-MARL/adaptive/ratio_0.30/seed_13/episode_metrics.csv	results/ablation_v3/RS-MARL/adaptive/ratio_0.30/seed_13/episode_metrics.csv	True	55	5	ok
RS-MARL	adaptive	adaptive	0.3	14	results/ablation_v3/RS-MARL/adaptive/ratio_0.30/seed_14/episode_metrics.csv	results/ablation_v3/RS-MARL/adaptive/ratio_0.30/seed_14/episode_metrics.csv	True	55	5	ok
RS-MARL	adaptive	adaptive	0.3	15	results/ablation_v3/RS-MARL/adaptive/ratio_0.30/seed_15/episode_metrics.csv	results/ablation_v3/RS-MARL/adaptive/ratio_0.30/seed_15/episode_metrics.csv	True	55	5	ok
RS-MARL	adaptive	adaptive	0.3	16	results/ablation_v3/RS-MARL/adaptive/ratio_0.30/seed_16/episode_metrics.csv	results/ablation_v3/RS-MARL/adaptive/ratio_0.30/seed_16/episode_metrics.csv	True	55	5	ok
RS-MARL	adaptive	adaptive	0.3	17	results/ablation_v3/RS-MARL/adaptive/ratio_0.30/seed_17/episode_metrics.csv	results/ablation_v3/RS-MARL/adaptive/ratio_0.30/seed_17/episode_metrics.csv	True	55	5	ok
RS-MARL	adaptive	adaptive	0.3	18	results/ablation_v3/RS-MARL/adaptive/ratio_0.30/seed_18/episode_metrics.csv	results/ablation_v3/RS-MARL/adaptive/ratio_0.30/seed_18/episode_metrics.csv	True	55	5	ok
RS-MARL	adaptive	adaptive	0.3	19	results/ablation_v3/RS-MARL/adaptive/ratio_0.30/seed_19/episode_metrics.csv	results/ablation_v3/RS-MARL/adaptive/ratio_0.30/seed_19/episode_metrics.csv	True	55	5	ok
RS-MARL	collusive	collusive	0.1	0	results/ablation_v3/RS-MARL/collusive/ratio_0.10/seed_0/episode_metrics.csv	results/ablation_v3/RS-MARL/collusive/ratio_0.10/seed_0/episode_metrics.csv	True	55	5	ok
RS-MARL	collusive	collusive	0.1	1	results/ablation_v3/RS-MARL/collusive/ratio_0.10/seed_1/episode_metrics.csv	results/ablation_v3/RS-MARL/collusive/ratio_0.10/seed_1/episode_metrics.csv	True	55	5	ok
RS-MARL	collusive	collusive	0.1	2	results/ablation_v3/RS-MARL/collusive/ratio_0.10/seed_2/episode_metrics.csv	results/ablation_v3/RS-MARL/collusive/ratio_0.10/seed_2/episode_metrics.csv	True	55	5	ok
RS-MARL	collusive	collusive	0.1	3	results/ablation_v3/RS-MARL/collusive/ratio_0.10/seed_3/episode_metrics.csv	results/ablation_v3/RS-MARL/collusive/ratio_0.10/seed_3/episode_metrics.csv	True	55	5	ok
RS-MARL	collusive	collusive	0.1	4	results/ablation_v3/RS-MARL/collusive/ratio_0.10/seed_4/episode_metrics.csv	results/ablation_v3/RS-MARL/collusive/ratio_0.10/seed_4/episode_metrics.csv	True	55	5	ok
RS-MARL	collusive	collusive	0.1	5	results/ablation_v3/RS-MARL/collusive/ratio_0.10/seed_5/episode_metrics.csv	results/ablation_v3/RS-MARL/collusive/ratio_0.10/seed_5/episode_metrics.csv	True	55	5	ok
RS-MARL	collusive	collusive	0.1	6	results/ablation_v3/RS-MARL/collusive/ratio_0.10/seed_6/episode_metrics.csv	results/ablation_v3/RS-MARL/collusive/ratio_0.10/seed_6/episode_metrics.csv	True	55	5	ok
RS-MARL	collusive	collusive	0.1	7	results/ablation_v3/RS-MARL/collusive/ratio_0.10/seed_7/episode_metrics.csv	results/ablation_v3/RS-MARL/collusive/ratio_0.10/seed_7/episode_metrics.csv	True	55	5	ok
RS-MARL	collusive	collusive	0.1	8	results/ablation_v3/RS-MARL/collusive/ratio_0.10/seed_8/episode_metrics.csv	results/ablation_v3/RS-MARL/collusive/ratio_0.10/seed_8/episode_metrics.csv	True	55	5	ok
RS-MARL	collusive	collusive	0.1	9	results/ablation_v3/RS-MARL/collusive/ratio_0.10/seed_9/episode_metrics.csv	results/ablation_v3/RS-MARL/collusive/ratio_0.10/seed_9/episode_metrics.csv	True	55	5	ok
RS-MARL	collusive	collusive	0.1	10	results/ablation_v3/RS-MARL/collusive/ratio_0.10/seed_10/episode_metrics.csv	results/ablation_v3/RS-MARL/collusive/ratio_0.10/seed_10/episode_metrics.csv	True	55	5	ok
RS-MARL	collusive	collusive	0.1	11	results/ablation_v3/RS-MARL/collusive/ratio_0.10/seed_11/episode_metrics.csv	results/ablation_v3/RS-MARL/collusive/ratio_0.10/seed_11/episode_metrics.csv	True	55	5	ok
RS-MARL	collusive	collusive	0.1	12	results/ablation_v3/RS-MARL/collusive/ratio_0.10/seed_12/episode_metrics.csv	results/ablation_v3/RS-MARL/collusive/ratio_0.10/seed_12/episode_metrics.csv	True	55	5	ok
RS-MARL	collusive	collusive	0.1	13	results/ablation_v3/RS-MARL/collusive/ratio_0.10/seed_13/episode_metrics.csv	results/ablation_v3/RS-MARL/collusive/ratio_0.10/seed_13/episode_metrics.csv	True	55	5	ok
RS-MARL	collusive	collusive	0.1	14	results/ablation_v3/RS-MARL/collusive/ratio_0.10/seed_14/episode_metrics.csv	results/ablation_v3/RS-MARL/collusive/ratio_0.10/seed_14/episode_metrics.csv	True	55	5	ok
RS-MARL	collusive	collusive	0.1	15	results/ablation_v3/RS-MARL/collusive/ratio_0.10/seed_15/episode_metrics.csv	results/ablation_v3/RS-MARL/collusive/ratio_0.10/seed_15/episode_metrics.csv	True	55	5	ok
RS-MARL	collusive	collusive	0.1	16	results/ablation_v3/RS-MARL/collusive/ratio_0.10/seed_16/episode_metrics.csv	results/ablation_v3/RS-MARL/collusive/ratio_0.10/seed_16/episode_metrics.csv	True	55	5	ok
RS-MARL	collusive	collusive	0.1	17	results/ablation_v3/RS-MARL/collusive/ratio_0.10/seed_17/episode_metrics.csv	results/ablation_v3/RS-MARL/collusive/ratio_0.10/seed_17/episode_metrics.csv	True	55	5	ok
RS-MARL	collusive	collusive	0.1	18	results/ablation_v3/RS-MARL/collusive/ratio_0.10/seed_18/episode_metrics.csv	results/ablation_v3/RS-MARL/collusive/ratio_0.10/seed_18/episode_metrics.csv	True	55	5	ok
RS-MARL	collusive	collusive	0.1	19	results/ablation_v3/RS-MARL/collusive/ratio_0.10/seed_19/episode_metrics.csv	results/ablation_v3/RS-MARL/collusive/ratio_0.10/seed_19/episode_metrics.csv	True	55	5	ok
RS-MARL	collusive	collusive	0.3	0	results/ablation_v3/RS-MARL/collusive/ratio_0.30/seed_0/episode_metrics.csv	results/ablation_v3/RS-MARL/collusive/ratio_0.30/seed_0/episode_metrics.csv	True	55	5	ok
RS-MARL	collusive	collusive	0.3	1	results/ablation_v3/RS-MARL/collusive/ratio_0.30/seed_1/episode_metrics.csv	results/ablation_v3/RS-MARL/collusive/ratio_0.30/seed_1/episode_metrics.csv	True	55	5	ok
RS-MARL	collusive	collusive	0.3	2	results/ablation_v3/RS-MARL/collusive/ratio_0.30/seed_2/episode_metrics.csv	results/ablation_v3/RS-MARL/collusive/ratio_0.30/seed_2/episode_metrics.csv	True	55	5	ok
RS-MARL	collusive	collusive	0.3	3	results/ablation_v3/RS-MARL/collusive/ratio_0.30/seed_3/episode_metrics.csv	results/ablation_v3/RS-MARL/collusive/ratio_0.30/seed_3/episode_metrics.csv	True	55	5	ok
RS-MARL	collusive	collusive	0.3	4	results/ablation_v3/RS-MARL/collusive/ratio_0.30/seed_4/episode_metrics.csv	results/ablation_v3/RS-MARL/collusive/ratio_0.30/seed_4/episode_metrics.csv	True	55	5	ok
RS-MARL	collusive	collusive	0.3	5	results/ablation_v3/RS-MARL/collusive/ratio_0.30/seed_5/episode_metrics.csv	results/ablation_v3/RS-MARL/collusive/ratio_0.30/seed_5/episode_metrics.csv	True	55	5	ok
RS-MARL	collusive	collusive	0.3	6	results/ablation_v3/RS-MARL/collusive/ratio_0.30/seed_6/episode_metrics.csv	results/ablation_v3/RS-MARL/collusive/ratio_0.30/seed_6/episode_metrics.csv	True	55	5	ok
RS-MARL	collusive	collusive	0.3	7	results/ablation_v3/RS-MARL/collusive/ratio_0.30/seed_7/episode_metrics.csv	results/ablation_v3/RS-MARL/collusive/ratio_0.30/seed_7/episode_metrics.csv	True	55	5	ok
RS-MARL	collusive	collusive	0.3	8	results/ablation_v3/RS-MARL/collusive/ratio_0.30/seed_8/episode_metrics.csv	results/ablation_v3/RS-MARL/collusive/ratio_0.30/seed_8/episode_metrics.csv	True	55	5	ok
RS-MARL	collusive	collusive	0.3	9	results/ablation_v3/RS-MARL/collusive/ratio_0.30/seed_9/episode_metrics.csv	results/ablation_v3/RS-MARL/collusive/ratio_0.30/seed_9/episode_metrics.csv	True	55	5	ok
RS-MARL	collusive	collusive	0.3	10	results/ablation_v3/RS-MARL/collusive/ratio_0.30/seed_10/episode_metrics.csv	results/ablation_v3/RS-MARL/collusive/ratio_0.30/seed_10/episode_metrics.csv	True	55	5	ok
RS-MARL	collusive	collusive	0.3	11	results/ablation_v3/RS-MARL/collusive/ratio_0.30/seed_11/episode_metrics.csv	results/ablation_v3/RS-MARL/collusive/ratio_0.30/seed_11/episode_metrics.csv	True	55	5	ok
RS-MARL	collusive	collusive	0.3	12	results/ablation_v3/RS-MARL/collusive/ratio_0.30/seed_12/episode_metrics.csv	results/ablation_v3/RS-MARL/collusive/ratio_0.30/seed_12/episode_metrics.csv	True	55	5	ok
RS-MARL	collusive	collusive	0.3	13	results/ablation_v3/RS-MARL/collusive/ratio_0.30/seed_13/episode_metrics.csv	results/ablation_v3/RS-MARL/collusive/ratio_0.30/seed_13/episode_metrics.csv	True	55	5	ok
RS-MARL	collusive	collusive	0.3	14	results/ablation_v3/RS-MARL/collusive/ratio_0.30/seed_14/episode_metrics.csv	results/ablation_v3/RS-MARL/collusive/ratio_0.30/seed_14/episode_metrics.csv	True	55	5	ok
RS-MARL	collusive	collusive	0.3	15	results/ablation_v3/RS-MARL/collusive/ratio_0.30/seed_15/episode_metrics.csv	results/ablation_v3/RS-MARL/collusive/ratio_0.30/seed_15/episode_metrics.csv	True	55	5	ok
RS-MARL	collusive	collusive	0.3	16	results/ablation_v3/RS-MARL/collusive/ratio_0.30/seed_16/episode_metrics.csv	results/ablation_v3/RS-MARL/collusive/ratio_0.30/seed_16/episode_metrics.csv	True	55	5	ok
RS-MARL	collusive	collusive	0.3	17	results/ablation_v3/RS-MARL/collusive/ratio_0.30/seed_17/episode_metrics.csv	results/ablation_v3/RS-MARL/collusive/ratio_0.30/seed_17/episode_metrics.csv	True	55	5	ok
RS-MARL	collusive	collusive	0.3	18	results/ablation_v3/RS-MARL/collusive/ratio_0.30/seed_18/episode_metrics.csv	results/ablation_v3/RS-MARL/collusive/ratio_0.30/seed_18/episode_metrics.csv	True	55	5	ok
RS-MARL	collusive	collusive	0.3	19	results/ablation_v3/RS-MARL/collusive/ratio_0.30/seed_19/episode_metrics.csv	results/ablation_v3/RS-MARL/collusive/ratio_0.30/seed_19/episode_metrics.csv	True	55	5	ok
RS-MARL	constant	constant	0.1	0	results/ablation_v3/RS-MARL/constant/ratio_0.10/seed_0/episode_metrics.csv	results/ablation_v3/RS-MARL/constant/ratio_0.10/seed_0/episode_metrics.csv	True	55	5	ok
RS-MARL	constant	constant	0.1	1	results/ablation_v3/RS-MARL/constant/ratio_0.10/seed_1/episode_metrics.csv	results/ablation_v3/RS-MARL/constant/ratio_0.10/seed_1/episode_metrics.csv	True	55	5	ok
RS-MARL	constant	constant	0.1	2	results/ablation_v3/RS-MARL/constant/ratio_0.10/seed_2/episode_metrics.csv	results/ablation_v3/RS-MARL/constant/ratio_0.10/seed_2/episode_metrics.csv	True	55	5	ok
RS-MARL	constant	constant	0.1	3	results/ablation_v3/RS-MARL/constant/ratio_0.10/seed_3/episode_metrics.csv	results/ablation_v3/RS-MARL/constant/ratio_0.10/seed_3/episode_metrics.csv	True	55	5	ok
RS-MARL	constant	constant	0.1	4	results/ablation_v3/RS-MARL/constant/ratio_0.10/seed_4/episode_metrics.csv	results/ablation_v3/RS-MARL/constant/ratio_0.10/seed_4/episode_metrics.csv	True	55	5	ok
RS-MARL	constant	constant	0.1	5	results/ablation_v3/RS-MARL/constant/ratio_0.10/seed_5/episode_metrics.csv	results/ablation_v3/RS-MARL/constant/ratio_0.10/seed_5/episode_metrics.csv	True	55	5	ok
RS-MARL	constant	constant	0.1	6	results/ablation_v3/RS-MARL/constant/ratio_0.10/seed_6/episode_metrics.csv	results/ablation_v3/RS-MARL/constant/ratio_0.10/seed_6/episode_metrics.csv	True	55	5	ok
RS-MARL	constant	constant	0.1	7	results/ablation_v3/RS-MARL/constant/ratio_0.10/seed_7/episode_metrics.csv	results/ablation_v3/RS-MARL/constant/ratio_0.10/seed_7/episode_metrics.csv	True	55	5	ok
RS-MARL	constant	constant	0.1	8	results/ablation_v3/RS-MARL/constant/ratio_0.10/seed_8/episode_metrics.csv	results/ablation_v3/RS-MARL/constant/ratio_0.10/seed_8/episode_metrics.csv	True	55	5	ok
RS-MARL	constant	constant	0.1	9	results/ablation_v3/RS-MARL/constant/ratio_0.10/seed_9/episode_metrics.csv	results/ablation_v3/RS-MARL/constant/ratio_0.10/seed_9/episode_metrics.csv	True	55	5	ok
RS-MARL	constant	constant	0.1	10	results/ablation_v3/RS-MARL/constant/ratio_0.10/seed_10/episode_metrics.csv	results/ablation_v3/RS-MARL/constant/ratio_0.10/seed_10/episode_metrics.csv	True	55	5	ok
RS-MARL	constant	constant	0.1	11	results/ablation_v3/RS-MARL/constant/ratio_0.10/seed_11/episode_metrics.csv	results/ablation_v3/RS-MARL/constant/ratio_0.10/seed_11/episode_metrics.csv	True	55	5	ok
RS-MARL	constant	constant	0.1	12	results/ablation_v3/RS-MARL/constant/ratio_0.10/seed_12/episode_metrics.csv	results/ablation_v3/RS-MARL/constant/ratio_0.10/seed_12/episode_metrics.csv	True	55	5	ok
RS-MARL	constant	constant	0.1	13	results/ablation_v3/RS-MARL/constant/ratio_0.10/seed_13/episode_metrics.csv	results/ablation_v3/RS-MARL/constant/ratio_0.10/seed_13/episode_metrics.csv	True	55	5	ok
RS-MARL	constant	constant	0.1	14	results/ablation_v3/RS-MARL/constant/ratio_0.10/seed_14/episode_metrics.csv	results/ablation_v3/RS-MARL/constant/ratio_0.10/seed_14/episode_metrics.csv	True	55	5	ok
RS-MARL	constant	constant	0.1	15	results/ablation_v3/RS-MARL/constant/ratio_0.10/seed_15/episode_metrics.csv	results/ablation_v3/RS-MARL/constant/ratio_0.10/seed_15/episode_metrics.csv	True	55	5	ok
RS-MARL	constant	constant	0.1	16	results/ablation_v3/RS-MARL/constant/ratio_0.10/seed_16/episode_metrics.csv	results/ablation_v3/RS-MARL/constant/ratio_0.10/seed_16/episode_metrics.csv	True	55	5	ok
RS-MARL	constant	constant	0.1	17	results/ablation_v3/RS-MARL/constant/ratio_0.10/seed_17/episode_metrics.csv	results/ablation_v3/RS-MARL/constant/ratio_0.10/seed_17/episode_metrics.csv	True	55	5	ok
RS-MARL	constant	constant	0.1	18	results/ablation_v3/RS-MARL/constant/ratio_0.10/seed_18/episode_metrics.csv	results/ablation_v3/RS-MARL/constant/ratio_0.10/seed_18/episode_metrics.csv	True	55	5	ok
RS-MARL	constant	constant	0.1	19	results/ablation_v3/RS-MARL/constant/ratio_0.10/seed_19/episode_metrics.csv	results/ablation_v3/RS-MARL/constant/ratio_0.10/seed_19/episode_metrics.csv	True	55	5	ok
RS-MARL	constant	constant	0.3	0	results/ablation_v3/RS-MARL/constant/ratio_0.30/seed_0/episode_metrics.csv	results/ablation_v3/RS-MARL/constant/ratio_0.30/seed_0/episode_metrics.csv	True	55	5	ok
RS-MARL	constant	constant	0.3	1	results/ablation_v3/RS-MARL/constant/ratio_0.30/seed_1/episode_metrics.csv	results/ablation_v3/RS-MARL/constant/ratio_0.30/seed_1/episode_metrics.csv	True	55	5	ok
RS-MARL	constant	constant	0.3	2	results/ablation_v3/RS-MARL/constant/ratio_0.30/seed_2/episode_metrics.csv	results/ablation_v3/RS-MARL/constant/ratio_0.30/seed_2/episode_metrics.csv	True	55	5	ok
RS-MARL	constant	constant	0.3	3	results/ablation_v3/RS-MARL/constant/ratio_0.30/seed_3/episode_metrics.csv	results/ablation_v3/RS-MARL/constant/ratio_0.30/seed_3/episode_metrics.csv	True	55	5	ok
RS-MARL	constant	constant	0.3	4	results/ablation_v3/RS-MARL/constant/ratio_0.30/seed_4/episode_metrics.csv	results/ablation_v3/RS-MARL/constant/ratio_0.30/seed_4/episode_metrics.csv	True	55	5	ok
RS-MARL	constant	constant	0.3	5	results/ablation_v3/RS-MARL/constant/ratio_0.30/seed_5/episode_metrics.csv	results/ablation_v3/RS-MARL/constant/ratio_0.30/seed_5/episode_metrics.csv	True	55	5	ok
RS-MARL	constant	constant	0.3	6	results/ablation_v3/RS-MARL/constant/ratio_0.30/seed_6/episode_metrics.csv	results/ablation_v3/RS-MARL/constant/ratio_0.30/seed_6/episode_metrics.csv	True	55	5	ok
RS-MARL	constant	constant	0.3	7	results/ablation_v3/RS-MARL/constant/ratio_0.30/seed_7/episode_metrics.csv	results/ablation_v3/RS-MARL/constant/ratio_0.30/seed_7/episode_metrics.csv	True	55	5	ok
RS-MARL	constant	constant	0.3	8	results/ablation_v3/RS-MARL/constant/ratio_0.30/seed_8/episode_metrics.csv	results/ablation_v3/RS-MARL/constant/ratio_0.30/seed_8/episode_metrics.csv	True	55	5	ok
RS-MARL	constant	constant	0.3	9	results/ablation_v3/RS-MARL/constant/ratio_0.30/seed_9/episode_metrics.csv	results/ablation_v3/RS-MARL/constant/ratio_0.30/seed_9/episode_metrics.csv	True	55	5	ok
RS-MARL	constant	constant	0.3	10	results/ablation_v3/RS-MARL/constant/ratio_0.30/seed_10/episode_metrics.csv	results/ablation_v3/RS-MARL/constant/ratio_0.30/seed_10/episode_metrics.csv	True	55	5	ok
RS-MARL	constant	constant	0.3	11	results/ablation_v3/RS-MARL/constant/ratio_0.30/seed_11/episode_metrics.csv	results/ablation_v3/RS-MARL/constant/ratio_0.30/seed_11/episode_metrics.csv	True	55	5	ok
RS-MARL	constant	constant	0.3	12	results/ablation_v3/RS-MARL/constant/ratio_0.30/seed_12/episode_metrics.csv	results/ablation_v3/RS-MARL/constant/ratio_0.30/seed_12/episode_metrics.csv	True	55	5	ok
RS-MARL	constant	constant	0.3	13	results/ablation_v3/RS-MARL/constant/ratio_0.30/seed_13/episode_metrics.csv	results/ablation_v3/RS-MARL/constant/ratio_0.30/seed_13/episode_metrics.csv	True	55	5	ok
RS-MARL	constant	constant	0.3	14	results/ablation_v3/RS-MARL/constant/ratio_0.30/seed_14/episode_metrics.csv	results/ablation_v3/RS-MARL/constant/ratio_0.30/seed_14/episode_metrics.csv	True	55	5	ok
RS-MARL	constant	constant	0.3	15	results/ablation_v3/RS-MARL/constant/ratio_0.30/seed_15/episode_metrics.csv	results/ablation_v3/RS-MARL/constant/ratio_0.30/seed_15/episode_metrics.csv	True	55	5	ok
RS-MARL	constant	constant	0.3	16	results/ablation_v3/RS-MARL/constant/ratio_0.30/seed_16/episode_metrics.csv	results/ablation_v3/RS-MARL/constant/ratio_0.30/seed_16/episode_metrics.csv	True	55	5	ok
RS-MARL	constant	constant	0.3	17	results/ablation_v3/RS-MARL/constant/ratio_0.30/seed_17/episode_metrics.csv	results/ablation_v3/RS-MARL/constant/ratio_0.30/seed_17/episode_metrics.csv	True	55	5	ok
RS-MARL	constant	constant	0.3	18	results/ablation_v3/RS-MARL/constant/ratio_0.30/seed_18/episode_metrics.csv	results/ablation_v3/RS-MARL/constant/ratio_0.30/seed_18/episode_metrics.csv	True	55	5	ok
RS-MARL	constant	constant	0.3	19	results/ablation_v3/RS-MARL/constant/ratio_0.30/seed_19/episode_metrics.csv	results/ablation_v3/RS-MARL/constant/ratio_0.30/seed_19/episode_metrics.csv	True	55	5	ok
RS-MARL-no-SET	adaptive	adaptive	0.1	0	results/ablation_v3/RS-MARL-no-SET/adaptive/ratio_0.10/seed_0/episode_metrics.csv	results/ablation_v3/RS-MARL-no-SET/adaptive/ratio_0.10/seed_0/episode_metrics.csv	True	55	5	ok
RS-MARL-no-SET	adaptive	adaptive	0.1	1	results/ablation_v3/RS-MARL-no-SET/adaptive/ratio_0.10/seed_1/episode_metrics.csv	results/ablation_v3/RS-MARL-no-SET/adaptive/ratio_0.10/seed_1/episode_metrics.csv	True	55	5	ok
RS-MARL-no-SET	adaptive	adaptive	0.1	2	results/ablation_v3/RS-MARL-no-SET/adaptive/ratio_0.10/seed_2/episode_metrics.csv	results/ablation_v3/RS-MARL-no-SET/adaptive/ratio_0.10/seed_2/episode_metrics.csv	True	55	5	ok
RS-MARL-no-SET	adaptive	adaptive	0.1	3	results/ablation_v3/RS-MARL-no-SET/adaptive/ratio_0.10/seed_3/episode_metrics.csv	results/ablation_v3/RS-MARL-no-SET/adaptive/ratio_0.10/seed_3/episode_metrics.csv	True	55	5	ok
RS-MARL-no-SET	adaptive	adaptive	0.1	4	results/ablation_v3/RS-MARL-no-SET/adaptive/ratio_0.10/seed_4/episode_metrics.csv	results/ablation_v3/RS-MARL-no-SET/adaptive/ratio_0.10/seed_4/episode_metrics.csv	True	55	5	ok
RS-MARL-no-SET	adaptive	adaptive	0.1	5	results/ablation_v3/RS-MARL-no-SET/adaptive/ratio_0.10/seed_5/episode_metrics.csv	results/ablation_v3/RS-MARL-no-SET/adaptive/ratio_0.10/seed_5/episode_metrics.csv	True	55	5	ok
RS-MARL-no-SET	adaptive	adaptive	0.1	6	results/ablation_v3/RS-MARL-no-SET/adaptive/ratio_0.10/seed_6/episode_metrics.csv	results/ablation_v3/RS-MARL-no-SET/adaptive/ratio_0.10/seed_6/episode_metrics.csv	True	55	5	ok
RS-MARL-no-SET	adaptive	adaptive	0.1	7	results/ablation_v3/RS-MARL-no-SET/adaptive/ratio_0.10/seed_7/episode_metrics.csv	results/ablation_v3/RS-MARL-no-SET/adaptive/ratio_0.10/seed_7/episode_metrics.csv	True	55	5	ok
RS-MARL-no-SET	adaptive	adaptive	0.1	8	results/ablation_v3/RS-MARL-no-SET/adaptive/ratio_0.10/seed_8/episode_metrics.csv	results/ablation_v3/RS-MARL-no-SET/adaptive/ratio_0.10/seed_8/episode_metrics.csv	True	55	5	ok
RS-MARL-no-SET	adaptive	adaptive	0.1	9	results/ablation_v3/RS-MARL-no-SET/adaptive/ratio_0.10/seed_9/episode_metrics.csv	results/ablation_v3/RS-MARL-no-SET/adaptive/ratio_0.10/seed_9/episode_metrics.csv	True	55	5	ok
RS-MARL-no-SET	adaptive	adaptive	0.1	10	results/ablation_v3/RS-MARL-no-SET/adaptive/ratio_0.10/seed_10/episode_metrics.csv	results/ablation_v3/RS-MARL-no-SET/adaptive/ratio_0.10/seed_10/episode_metrics.csv	True	55	5	ok
RS-MARL-no-SET	adaptive	adaptive	0.1	11	results/ablation_v3/RS-MARL-no-SET/adaptive/ratio_0.10/seed_11/episode_metrics.csv	results/ablation_v3/RS-MARL-no-SET/adaptive/ratio_0.10/seed_11/episode_metrics.csv	True	55	5	ok
RS-MARL-no-SET	adaptive	adaptive	0.1	12	results/ablation_v3/RS-MARL-no-SET/adaptive/ratio_0.10/seed_12/episode_metrics.csv	results/ablation_v3/RS-MARL-no-SET/adaptive/ratio_0.10/seed_12/episode_metrics.csv	True	55	5	ok
RS-MARL-no-SET	adaptive	adaptive	0.1	13	results/ablation_v3/RS-MARL-no-SET/adaptive/ratio_0.10/seed_13/episode_metrics.csv	results/ablation_v3/RS-MARL-no-SET/adaptive/ratio_0.10/seed_13/episode_metrics.csv	True	55	5	ok
RS-MARL-no-SET	adaptive	adaptive	0.1	14	results/ablation_v3/RS-MARL-no-SET/adaptive/ratio_0.10/seed_14/episode_metrics.csv	results/ablation_v3/RS-MARL-no-SET/adaptive/ratio_0.10/seed_14/episode_metrics.csv	True	55	5	ok
RS-MARL-no-SET	adaptive	adaptive	0.1	15	results/ablation_v3/RS-MARL-no-SET/adaptive/ratio_0.10/seed_15/episode_metrics.csv	results/ablation_v3/RS-MARL-no-SET/adaptive/ratio_0.10/seed_15/episode_metrics.csv	True	55	5	ok
RS-MARL-no-SET	adaptive	adaptive	0.1	16	results/ablation_v3/RS-MARL-no-SET/adaptive/ratio_0.10/seed_16/episode_metrics.csv	results/ablation_v3/RS-MARL-no-SET/adaptive/ratio_0.10/seed_16/episode_metrics.csv	True	55	5	ok
RS-MARL-no-SET	adaptive	adaptive	0.1	17	results/ablation_v3/RS-MARL-no-SET/adaptive/ratio_0.10/seed_17/episode_metrics.csv	results/ablation_v3/RS-MARL-no-SET/adaptive/ratio_0.10/seed_17/episode_metrics.csv	True	55	5	ok
RS-MARL-no-SET	adaptive	adaptive	0.1	18	results/ablation_v3/RS-MARL-no-SET/adaptive/ratio_0.10/seed_18/episode_metrics.csv	results/ablation_v3/RS-MARL-no-SET/adaptive/ratio_0.10/seed_18/episode_metrics.csv	True	55	5	ok
RS-MARL-no-SET	adaptive	adaptive	0.1	19	results/ablation_v3/RS-MARL-no-SET/adaptive/ratio_0.10/seed_19/episode_metrics.csv	results/ablation_v3/RS-MARL-no-SET/adaptive/ratio_0.10/seed_19/episode_metrics.csv	True	55	5	ok
RS-MARL-no-SET	adaptive	adaptive	0.3	0	results/ablation_v3/RS-MARL-no-SET/adaptive/ratio_0.30/seed_0/episode_metrics.csv	results/ablation_v3/RS-MARL-no-SET/adaptive/ratio_0.30/seed_0/episode_metrics.csv	True	55	5	ok
RS-MARL-no-SET	adaptive	adaptive	0.3	1	results/ablation_v3/RS-MARL-no-SET/adaptive/ratio_0.30/seed_1/episode_metrics.csv	results/ablation_v3/RS-MARL-no-SET/adaptive/ratio_0.30/seed_1/episode_metrics.csv	True	55	5	ok
RS-MARL-no-SET	adaptive	adaptive	0.3	2	results/ablation_v3/RS-MARL-no-SET/adaptive/ratio_0.30/seed_2/episode_metrics.csv	results/ablation_v3/RS-MARL-no-SET/adaptive/ratio_0.30/seed_2/episode_metrics.csv	True	55	5	ok
RS-MARL-no-SET	adaptive	adaptive	0.3	3	results/ablation_v3/RS-MARL-no-SET/adaptive/ratio_0.30/seed_3/episode_metrics.csv	results/ablation_v3/RS-MARL-no-SET/adaptive/ratio_0.30/seed_3/episode_metrics.csv	True	55	5	ok
RS-MARL-no-SET	adaptive	adaptive	0.3	4	results/ablation_v3/RS-MARL-no-SET/adaptive/ratio_0.30/seed_4/episode_metrics.csv	results/ablation_v3/RS-MARL-no-SET/adaptive/ratio_0.30/seed_4/episode_metrics.csv	True	55	5	ok
RS-MARL-no-SET	adaptive	adaptive	0.3	5	results/ablation_v3/RS-MARL-no-SET/adaptive/ratio_0.30/seed_5/episode_metrics.csv	results/ablation_v3/RS-MARL-no-SET/adaptive/ratio_0.30/seed_5/episode_metrics.csv	True	55	5	ok
RS-MARL-no-SET	adaptive	adaptive	0.3	6	results/ablation_v3/RS-MARL-no-SET/adaptive/ratio_0.30/seed_6/episode_metrics.csv	results/ablation_v3/RS-MARL-no-SET/adaptive/ratio_0.30/seed_6/episode_metrics.csv	True	55	5	ok
RS-MARL-no-SET	adaptive	adaptive	0.3	7	results/ablation_v3/RS-MARL-no-SET/adaptive/ratio_0.30/seed_7/episode_metrics.csv	results/ablation_v3/RS-MARL-no-SET/adaptive/ratio_0.30/seed_7/episode_metrics.csv	True	55	5	ok
RS-MARL-no-SET	adaptive	adaptive	0.3	8	results/ablation_v3/RS-MARL-no-SET/adaptive/ratio_0.30/seed_8/episode_metrics.csv	results/ablation_v3/RS-MARL-no-SET/adaptive/ratio_0.30/seed_8/episode_metrics.csv	True	55	5	ok
RS-MARL-no-SET	adaptive	adaptive	0.3	9	results/ablation_v3/RS-MARL-no-SET/adaptive/ratio_0.30/seed_9/episode_metrics.csv	results/ablation_v3/RS-MARL-no-SET/adaptive/ratio_0.30/seed_9/episode_metrics.csv	True	55	5	ok
RS-MARL-no-SET	adaptive	adaptive	0.3	10	results/ablation_v3/RS-MARL-no-SET/adaptive/ratio_0.30/seed_10/episode_metrics.csv	results/ablation_v3/RS-MARL-no-SET/adaptive/ratio_0.30/seed_10/episode_metrics.csv	True	55	5	ok
RS-MARL-no-SET	adaptive	adaptive	0.3	11	results/ablation_v3/RS-MARL-no-SET/adaptive/ratio_0.30/seed_11/episode_metrics.csv	results/ablation_v3/RS-MARL-no-SET/adaptive/ratio_0.30/seed_11/episode_metrics.csv	True	55	5	ok
RS-MARL-no-SET	adaptive	adaptive	0.3	12	results/ablation_v3/RS-MARL-no-SET/adaptive/ratio_0.30/seed_12/episode_metrics.csv	results/ablation_v3/RS-MARL-no-SET/adaptive/ratio_0.30/seed_12/episode_metrics.csv	True	55	5	ok
RS-MARL-no-SET	adaptive	adaptive	0.3	13	results/ablation_v3/RS-MARL-no-SET/adaptive/ratio_0.30/seed_13/episode_metrics.csv	results/ablation_v3/RS-MARL-no-SET/adaptive/ratio_0.30/seed_13/episode_metrics.csv	True	55	5	ok
RS-MARL-no-SET	adaptive	adaptive	0.3	14	results/ablation_v3/RS-MARL-no-SET/adaptive/ratio_0.30/seed_14/episode_metrics.csv	results/ablation_v3/RS-MARL-no-SET/adaptive/ratio_0.30/seed_14/episode_metrics.csv	True	55	5	ok
RS-MARL-no-SET	adaptive	adaptive	0.3	15	results/ablation_v3/RS-MARL-no-SET/adaptive/ratio_0.30/seed_15/episode_metrics.csv	results/ablation_v3/RS-MARL-no-SET/adaptive/ratio_0.30/seed_15/episode_metrics.csv	True	55	5	ok
RS-MARL-no-SET	adaptive	adaptive	0.3	16	results/ablation_v3/RS-MARL-no-SET/adaptive/ratio_0.30/seed_16/episode_metrics.csv	results/ablation_v3/RS-MARL-no-SET/adaptive/ratio_0.30/seed_16/episode_metrics.csv	True	55	5	ok
RS-MARL-no-SET	adaptive	adaptive	0.3	17	results/ablation_v3/RS-MARL-no-SET/adaptive/ratio_0.30/seed_17/episode_metrics.csv	results/ablation_v3/RS-MARL-no-SET/adaptive/ratio_0.30/seed_17/episode_metrics.csv	True	55	5	ok
RS-MARL-no-SET	adaptive	adaptive	0.3	18	results/ablation_v3/RS-MARL-no-SET/adaptive/ratio_0.30/seed_18/episode_metrics.csv	results/ablation_v3/RS-MARL-no-SET/adaptive/ratio_0.30/seed_18/episode_metrics.csv	True	55	5	ok
RS-MARL-no-SET	adaptive	adaptive	0.3	19	results/ablation_v3/RS-MARL-no-SET/adaptive/ratio_0.30/seed_19/episode_metrics.csv	results/ablation_v3/RS-MARL-no-SET/adaptive/ratio_0.30/seed_19/episode_metrics.csv	True	55	5	ok
RS-MARL-no-SET	collusive	collusive	0.1	0	results/ablation_v3/RS-MARL-no-SET/collusive/ratio_0.10/seed_0/episode_metrics.csv	results/ablation_v3/RS-MARL-no-SET/collusive/ratio_0.10/seed_0/episode_metrics.csv	True	55	5	ok
RS-MARL-no-SET	collusive	collusive	0.1	1	results/ablation_v3/RS-MARL-no-SET/collusive/ratio_0.10/seed_1/episode_metrics.csv	results/ablation_v3/RS-MARL-no-SET/collusive/ratio_0.10/seed_1/episode_metrics.csv	True	55	5	ok
RS-MARL-no-SET	collusive	collusive	0.1	2	results/ablation_v3/RS-MARL-no-SET/collusive/ratio_0.10/seed_2/episode_metrics.csv	results/ablation_v3/RS-MARL-no-SET/collusive/ratio_0.10/seed_2/episode_metrics.csv	True	55	5	ok
RS-MARL-no-SET	collusive	collusive	0.1	3	results/ablation_v3/RS-MARL-no-SET/collusive/ratio_0.10/seed_3/episode_metrics.csv	results/ablation_v3/RS-MARL-no-SET/collusive/ratio_0.10/seed_3/episode_metrics.csv	True	55	5	ok
RS-MARL-no-SET	collusive	collusive	0.1	4	results/ablation_v3/RS-MARL-no-SET/collusive/ratio_0.10/seed_4/episode_metrics.csv	results/ablation_v3/RS-MARL-no-SET/collusive/ratio_0.10/seed_4/episode_metrics.csv	True	55	5	ok
RS-MARL-no-SET	collusive	collusive	0.1	5	results/ablation_v3/RS-MARL-no-SET/collusive/ratio_0.10/seed_5/episode_metrics.csv	results/ablation_v3/RS-MARL-no-SET/collusive/ratio_0.10/seed_5/episode_metrics.csv	True	55	5	ok
RS-MARL-no-SET	collusive	collusive	0.1	6	results/ablation_v3/RS-MARL-no-SET/collusive/ratio_0.10/seed_6/episode_metrics.csv	results/ablation_v3/RS-MARL-no-SET/collusive/ratio_0.10/seed_6/episode_metrics.csv	True	55	5	ok
RS-MARL-no-SET	collusive	collusive	0.1	7	results/ablation_v3/RS-MARL-no-SET/collusive/ratio_0.10/seed_7/episode_metrics.csv	results/ablation_v3/RS-MARL-no-SET/collusive/ratio_0.10/seed_7/episode_metrics.csv	True	55	5	ok
RS-MARL-no-SET	collusive	collusive	0.1	8	results/ablation_v3/RS-MARL-no-SET/collusive/ratio_0.10/seed_8/episode_metrics.csv	results/ablation_v3/RS-MARL-no-SET/collusive/ratio_0.10/seed_8/episode_metrics.csv	True	55	5	ok
RS-MARL-no-SET	collusive	collusive	0.1	9	results/ablation_v3/RS-MARL-no-SET/collusive/ratio_0.10/seed_9/episode_metrics.csv	results/ablation_v3/RS-MARL-no-SET/collusive/ratio_0.10/seed_9/episode_metrics.csv	True	55	5	ok
RS-MARL-no-SET	collusive	collusive	0.1	10	results/ablation_v3/RS-MARL-no-SET/collusive/ratio_0.10/seed_10/episode_metrics.csv	results/ablation_v3/RS-MARL-no-SET/collusive/ratio_0.10/seed_10/episode_metrics.csv	True	55	5	ok
RS-MARL-no-SET	collusive	collusive	0.1	11	results/ablation_v3/RS-MARL-no-SET/collusive/ratio_0.10/seed_11/episode_metrics.csv	results/ablation_v3/RS-MARL-no-SET/collusive/ratio_0.10/seed_11/episode_metrics.csv	True	55	5	ok
RS-MARL-no-SET	collusive	collusive	0.1	12	results/ablation_v3/RS-MARL-no-SET/collusive/ratio_0.10/seed_12/episode_metrics.csv	results/ablation_v3/RS-MARL-no-SET/collusive/ratio_0.10/seed_12/episode_metrics.csv	True	55	5	ok
RS-MARL-no-SET	collusive	collusive	0.1	13	results/ablation_v3/RS-MARL-no-SET/collusive/ratio_0.10/seed_13/episode_metrics.csv	results/ablation_v3/RS-MARL-no-SET/collusive/ratio_0.10/seed_13/episode_metrics.csv	True	55	5	ok
RS-MARL-no-SET	collusive	collusive	0.1	14	results/ablation_v3/RS-MARL-no-SET/collusive/ratio_0.10/seed_14/episode_metrics.csv	results/ablation_v3/RS-MARL-no-SET/collusive/ratio_0.10/seed_14/episode_metrics.csv	True	55	5	ok
RS-MARL-no-SET	collusive	collusive	0.1	15	results/ablation_v3/RS-MARL-no-SET/collusive/ratio_0.10/seed_15/episode_metrics.csv	results/ablation_v3/RS-MARL-no-SET/collusive/ratio_0.10/seed_15/episode_metrics.csv	True	55	5	ok
RS-MARL-no-SET	collusive	collusive	0.1	16	results/ablation_v3/RS-MARL-no-SET/collusive/ratio_0.10/seed_16/episode_metrics.csv	results/ablation_v3/RS-MARL-no-SET/collusive/ratio_0.10/seed_16/episode_metrics.csv	True	55	5	ok
RS-MARL-no-SET	collusive	collusive	0.1	17	results/ablation_v3/RS-MARL-no-SET/collusive/ratio_0.10/seed_17/episode_metrics.csv	results/ablation_v3/RS-MARL-no-SET/collusive/ratio_0.10/seed_17/episode_metrics.csv	True	55	5	ok
RS-MARL-no-SET	collusive	collusive	0.1	18	results/ablation_v3/RS-MARL-no-SET/collusive/ratio_0.10/seed_18/episode_metrics.csv	results/ablation_v3/RS-MARL-no-SET/collusive/ratio_0.10/seed_18/episode_metrics.csv	True	55	5	ok
RS-MARL-no-SET	collusive	collusive	0.1	19	results/ablation_v3/RS-MARL-no-SET/collusive/ratio_0.10/seed_19/episode_metrics.csv	results/ablation_v3/RS-MARL-no-SET/collusive/ratio_0.10/seed_19/episode_metrics.csv	True	55	5	ok
RS-MARL-no-SET	collusive	collusive	0.3	0	results/ablation_v3/RS-MARL-no-SET/collusive/ratio_0.30/seed_0/episode_metrics.csv	results/ablation_v3/RS-MARL-no-SET/collusive/ratio_0.30/seed_0/episode_metrics.csv	True	55	5	ok
RS-MARL-no-SET	collusive	collusive	0.3	1	results/ablation_v3/RS-MARL-no-SET/collusive/ratio_0.30/seed_1/episode_metrics.csv	results/ablation_v3/RS-MARL-no-SET/collusive/ratio_0.30/seed_1/episode_metrics.csv	True	55	5	ok
RS-MARL-no-SET	collusive	collusive	0.3	2	results/ablation_v3/RS-MARL-no-SET/collusive/ratio_0.30/seed_2/episode_metrics.csv	results/ablation_v3/RS-MARL-no-SET/collusive/ratio_0.30/seed_2/episode_metrics.csv	True	55	5	ok
RS-MARL-no-SET	collusive	collusive	0.3	3	results/ablation_v3/RS-MARL-no-SET/collusive/ratio_0.30/seed_3/episode_metrics.csv	results/ablation_v3/RS-MARL-no-SET/collusive/ratio_0.30/seed_3/episode_metrics.csv	True	55	5	ok
RS-MARL-no-SET	collusive	collusive	0.3	4	results/ablation_v3/RS-MARL-no-SET/collusive/ratio_0.30/seed_4/episode_metrics.csv	results/ablation_v3/RS-MARL-no-SET/collusive/ratio_0.30/seed_4/episode_metrics.csv	True	55	5	ok
RS-MARL-no-SET	collusive	collusive	0.3	5	results/ablation_v3/RS-MARL-no-SET/collusive/ratio_0.30/seed_5/episode_metrics.csv	results/ablation_v3/RS-MARL-no-SET/collusive/ratio_0.30/seed_5/episode_metrics.csv	True	55	5	ok
RS-MARL-no-SET	collusive	collusive	0.3	6	results/ablation_v3/RS-MARL-no-SET/collusive/ratio_0.30/seed_6/episode_metrics.csv	results/ablation_v3/RS-MARL-no-SET/collusive/ratio_0.30/seed_6/episode_metrics.csv	True	55	5	ok
RS-MARL-no-SET	collusive	collusive	0.3	7	results/ablation_v3/RS-MARL-no-SET/collusive/ratio_0.30/seed_7/episode_metrics.csv	results/ablation_v3/RS-MARL-no-SET/collusive/ratio_0.30/seed_7/episode_metrics.csv	True	55	5	ok
RS-MARL-no-SET	collusive	collusive	0.3	8	results/ablation_v3/RS-MARL-no-SET/collusive/ratio_0.30/seed_8/episode_metrics.csv	results/ablation_v3/RS-MARL-no-SET/collusive/ratio_0.30/seed_8/episode_metrics.csv	True	55	5	ok
RS-MARL-no-SET	collusive	collusive	0.3	9	results/ablation_v3/RS-MARL-no-SET/collusive/ratio_0.30/seed_9/episode_metrics.csv	results/ablation_v3/RS-MARL-no-SET/collusive/ratio_0.30/seed_9/episode_metrics.csv	True	55	5	ok
RS-MARL-no-SET	collusive	collusive	0.3	10	results/ablation_v3/RS-MARL-no-SET/collusive/ratio_0.30/seed_10/episode_metrics.csv	results/ablation_v3/RS-MARL-no-SET/collusive/ratio_0.30/seed_10/episode_metrics.csv	True	55	5	ok
RS-MARL-no-SET	collusive	collusive	0.3	11	results/ablation_v3/RS-MARL-no-SET/collusive/ratio_0.30/seed_11/episode_metrics.csv	results/ablation_v3/RS-MARL-no-SET/collusive/ratio_0.30/seed_11/episode_metrics.csv	True	55	5	ok
RS-MARL-no-SET	collusive	collusive	0.3	12	results/ablation_v3/RS-MARL-no-SET/collusive/ratio_0.30/seed_12/episode_metrics.csv	results/ablation_v3/RS-MARL-no-SET/collusive/ratio_0.30/seed_12/episode_metrics.csv	True	55	5	ok
RS-MARL-no-SET	collusive	collusive	0.3	13	results/ablation_v3/RS-MARL-no-SET/collusive/ratio_0.30/seed_13/episode_metrics.csv	results/ablation_v3/RS-MARL-no-SET/collusive/ratio_0.30/seed_13/episode_metrics.csv	True	55	5	ok
RS-MARL-no-SET	collusive	collusive	0.3	14	results/ablation_v3/RS-MARL-no-SET/collusive/ratio_0.30/seed_14/episode_metrics.csv	results/ablation_v3/RS-MARL-no-SET/collusive/ratio_0.30/seed_14/episode_metrics.csv	True	55	5	ok
RS-MARL-no-SET	collusive	collusive	0.3	15	results/ablation_v3/RS-MARL-no-SET/collusive/ratio_0.30/seed_15/episode_metrics.csv	results/ablation_v3/RS-MARL-no-SET/collusive/ratio_0.30/seed_15/episode_metrics.csv	True	55	5	ok
RS-MARL-no-SET	collusive	collusive	0.3	16	results/ablation_v3/RS-MARL-no-SET/collusive/ratio_0.30/seed_16/episode_metrics.csv	results/ablation_v3/RS-MARL-no-SET/collusive/ratio_0.30/seed_16/episode_metrics.csv	True	55	5	ok
RS-MARL-no-SET	collusive	collusive	0.3	17	results/ablation_v3/RS-MARL-no-SET/collusive/ratio_0.30/seed_17/episode_metrics.csv	results/ablation_v3/RS-MARL-no-SET/collusive/ratio_0.30/seed_17/episode_metrics.csv	True	55	5	ok
RS-MARL-no-SET	collusive	collusive	0.3	18	results/ablation_v3/RS-MARL-no-SET/collusive/ratio_0.30/seed_18/episode_metrics.csv	results/ablation_v3/RS-MARL-no-SET/collusive/ratio_0.30/seed_18/episode_metrics.csv	True	55	5	ok
RS-MARL-no-SET	collusive	collusive	0.3	19	results/ablation_v3/RS-MARL-no-SET/collusive/ratio_0.30/seed_19/episode_metrics.csv	results/ablation_v3/RS-MARL-no-SET/collusive/ratio_0.30/seed_19/episode_metrics.csv	True	55	5	ok
RS-MARL-no-SET	constant	constant	0.1	0	results/ablation_v3/RS-MARL-no-SET/constant/ratio_0.10/seed_0/episode_metrics.csv	results/ablation_v3/RS-MARL-no-SET/constant/ratio_0.10/seed_0/episode_metrics.csv	True	55	5	ok
RS-MARL-no-SET	constant	constant	0.1	1	results/ablation_v3/RS-MARL-no-SET/constant/ratio_0.10/seed_1/episode_metrics.csv	results/ablation_v3/RS-MARL-no-SET/constant/ratio_0.10/seed_1/episode_metrics.csv	True	55	5	ok
RS-MARL-no-SET	constant	constant	0.1	2	results/ablation_v3/RS-MARL-no-SET/constant/ratio_0.10/seed_2/episode_metrics.csv	results/ablation_v3/RS-MARL-no-SET/constant/ratio_0.10/seed_2/episode_metrics.csv	True	55	5	ok
RS-MARL-no-SET	constant	constant	0.1	3	results/ablation_v3/RS-MARL-no-SET/constant/ratio_0.10/seed_3/episode_metrics.csv	results/ablation_v3/RS-MARL-no-SET/constant/ratio_0.10/seed_3/episode_metrics.csv	True	55	5	ok
RS-MARL-no-SET	constant	constant	0.1	4	results/ablation_v3/RS-MARL-no-SET/constant/ratio_0.10/seed_4/episode_metrics.csv	results/ablation_v3/RS-MARL-no-SET/constant/ratio_0.10/seed_4/episode_metrics.csv	True	55	5	ok
RS-MARL-no-SET	constant	constant	0.1	5	results/ablation_v3/RS-MARL-no-SET/constant/ratio_0.10/seed_5/episode_metrics.csv	results/ablation_v3/RS-MARL-no-SET/constant/ratio_0.10/seed_5/episode_metrics.csv	True	55	5	ok
RS-MARL-no-SET	constant	constant	0.1	6	results/ablation_v3/RS-MARL-no-SET/constant/ratio_0.10/seed_6/episode_metrics.csv	results/ablation_v3/RS-MARL-no-SET/constant/ratio_0.10/seed_6/episode_metrics.csv	True	55	5	ok
RS-MARL-no-SET	constant	constant	0.1	7	results/ablation_v3/RS-MARL-no-SET/constant/ratio_0.10/seed_7/episode_metrics.csv	results/ablation_v3/RS-MARL-no-SET/constant/ratio_0.10/seed_7/episode_metrics.csv	True	55	5	ok
RS-MARL-no-SET	constant	constant	0.1	8	results/ablation_v3/RS-MARL-no-SET/constant/ratio_0.10/seed_8/episode_metrics.csv	results/ablation_v3/RS-MARL-no-SET/constant/ratio_0.10/seed_8/episode_metrics.csv	True	55	5	ok
RS-MARL-no-SET	constant	constant	0.1	9	results/ablation_v3/RS-MARL-no-SET/constant/ratio_0.10/seed_9/episode_metrics.csv	results/ablation_v3/RS-MARL-no-SET/constant/ratio_0.10/seed_9/episode_metrics.csv	True	55	5	ok
RS-MARL-no-SET	constant	constant	0.1	10	results/ablation_v3/RS-MARL-no-SET/constant/ratio_0.10/seed_10/episode_metrics.csv	results/ablation_v3/RS-MARL-no-SET/constant/ratio_0.10/seed_10/episode_metrics.csv	True	55	5	ok
RS-MARL-no-SET	constant	constant	0.1	11	results/ablation_v3/RS-MARL-no-SET/constant/ratio_0.10/seed_11/episode_metrics.csv	results/ablation_v3/RS-MARL-no-SET/constant/ratio_0.10/seed_11/episode_metrics.csv	True	55	5	ok
RS-MARL-no-SET	constant	constant	0.1	12	results/ablation_v3/RS-MARL-no-SET/constant/ratio_0.10/seed_12/episode_metrics.csv	results/ablation_v3/RS-MARL-no-SET/constant/ratio_0.10/seed_12/episode_metrics.csv	True	55	5	ok
RS-MARL-no-SET	constant	constant	0.1	13	results/ablation_v3/RS-MARL-no-SET/constant/ratio_0.10/seed_13/episode_metrics.csv	results/ablation_v3/RS-MARL-no-SET/constant/ratio_0.10/seed_13/episode_metrics.csv	True	55	5	ok
RS-MARL-no-SET	constant	constant	0.1	14	results/ablation_v3/RS-MARL-no-SET/constant/ratio_0.10/seed_14/episode_metrics.csv	results/ablation_v3/RS-MARL-no-SET/constant/ratio_0.10/seed_14/episode_metrics.csv	True	55	5	ok
RS-MARL-no-SET	constant	constant	0.1	15	results/ablation_v3/RS-MARL-no-SET/constant/ratio_0.10/seed_15/episode_metrics.csv	results/ablation_v3/RS-MARL-no-SET/constant/ratio_0.10/seed_15/episode_metrics.csv	True	55	5	ok
RS-MARL-no-SET	constant	constant	0.1	16	results/ablation_v3/RS-MARL-no-SET/constant/ratio_0.10/seed_16/episode_metrics.csv	results/ablation_v3/RS-MARL-no-SET/constant/ratio_0.10/seed_16/episode_metrics.csv	True	55	5	ok
RS-MARL-no-SET	constant	constant	0.1	17	results/ablation_v3/RS-MARL-no-SET/constant/ratio_0.10/seed_17/episode_metrics.csv	results/ablation_v3/RS-MARL-no-SET/constant/ratio_0.10/seed_17/episode_metrics.csv	True	55	5	ok
RS-MARL-no-SET	constant	constant	0.1	18	results/ablation_v3/RS-MARL-no-SET/constant/ratio_0.10/seed_18/episode_metrics.csv	results/ablation_v3/RS-MARL-no-SET/constant/ratio_0.10/seed_18/episode_metrics.csv	True	55	5	ok
RS-MARL-no-SET	constant	constant	0.1	19	results/ablation_v3/RS-MARL-no-SET/constant/ratio_0.10/seed_19/episode_metrics.csv	results/ablation_v3/RS-MARL-no-SET/constant/ratio_0.10/seed_19/episode_metrics.csv	True	55	5	ok
RS-MARL-no-SET	constant	constant	0.3	0	results/ablation_v3/RS-MARL-no-SET/constant/ratio_0.30/seed_0/episode_metrics.csv	results/ablation_v3/RS-MARL-no-SET/constant/ratio_0.30/seed_0/episode_metrics.csv	True	55	5	ok
RS-MARL-no-SET	constant	constant	0.3	1	results/ablation_v3/RS-MARL-no-SET/constant/ratio_0.30/seed_1/episode_metrics.csv	results/ablation_v3/RS-MARL-no-SET/constant/ratio_0.30/seed_1/episode_metrics.csv	True	55	5	ok
RS-MARL-no-SET	constant	constant	0.3	2	results/ablation_v3/RS-MARL-no-SET/constant/ratio_0.30/seed_2/episode_metrics.csv	results/ablation_v3/RS-MARL-no-SET/constant/ratio_0.30/seed_2/episode_metrics.csv	True	55	5	ok
RS-MARL-no-SET	constant	constant	0.3	3	results/ablation_v3/RS-MARL-no-SET/constant/ratio_0.30/seed_3/episode_metrics.csv	results/ablation_v3/RS-MARL-no-SET/constant/ratio_0.30/seed_3/episode_metrics.csv	True	55	5	ok
RS-MARL-no-SET	constant	constant	0.3	4	results/ablation_v3/RS-MARL-no-SET/constant/ratio_0.30/seed_4/episode_metrics.csv	results/ablation_v3/RS-MARL-no-SET/constant/ratio_0.30/seed_4/episode_metrics.csv	True	55	5	ok
RS-MARL-no-SET	constant	constant	0.3	5	results/ablation_v3/RS-MARL-no-SET/constant/ratio_0.30/seed_5/episode_metrics.csv	results/ablation_v3/RS-MARL-no-SET/constant/ratio_0.30/seed_5/episode_metrics.csv	True	55	5	ok
RS-MARL-no-SET	constant	constant	0.3	6	results/ablation_v3/RS-MARL-no-SET/constant/ratio_0.30/seed_6/episode_metrics.csv	results/ablation_v3/RS-MARL-no-SET/constant/ratio_0.30/seed_6/episode_metrics.csv	True	55	5	ok
RS-MARL-no-SET	constant	constant	0.3	7	results/ablation_v3/RS-MARL-no-SET/constant/ratio_0.30/seed_7/episode_metrics.csv	results/ablation_v3/RS-MARL-no-SET/constant/ratio_0.30/seed_7/episode_metrics.csv	True	55	5	ok
RS-MARL-no-SET	constant	constant	0.3	8	results/ablation_v3/RS-MARL-no-SET/constant/ratio_0.30/seed_8/episode_metrics.csv	results/ablation_v3/RS-MARL-no-SET/constant/ratio_0.30/seed_8/episode_metrics.csv	True	55	5	ok
RS-MARL-no-SET	constant	constant	0.3	9	results/ablation_v3/RS-MARL-no-SET/constant/ratio_0.30/seed_9/episode_metrics.csv	results/ablation_v3/RS-MARL-no-SET/constant/ratio_0.30/seed_9/episode_metrics.csv	True	55	5	ok
RS-MARL-no-SET	constant	constant	0.3	10	results/ablation_v3/RS-MARL-no-SET/constant/ratio_0.30/seed_10/episode_metrics.csv	results/ablation_v3/RS-MARL-no-SET/constant/ratio_0.30/seed_10/episode_metrics.csv	True	55	5	ok
RS-MARL-no-SET	constant	constant	0.3	11	results/ablation_v3/RS-MARL-no-SET/constant/ratio_0.30/seed_11/episode_metrics.csv	results/ablation_v3/RS-MARL-no-SET/constant/ratio_0.30/seed_11/episode_metrics.csv	True	55	5	ok
RS-MARL-no-SET	constant	constant	0.3	12	results/ablation_v3/RS-MARL-no-SET/constant/ratio_0.30/seed_12/episode_metrics.csv	results/ablation_v3/RS-MARL-no-SET/constant/ratio_0.30/seed_12/episode_metrics.csv	True	55	5	ok
RS-MARL-no-SET	constant	constant	0.3	13	results/ablation_v3/RS-MARL-no-SET/constant/ratio_0.30/seed_13/episode_metrics.csv	results/ablation_v3/RS-MARL-no-SET/constant/ratio_0.30/seed_13/episode_metrics.csv	True	55	5	ok
RS-MARL-no-SET	constant	constant	0.3	14	results/ablation_v3/RS-MARL-no-SET/constant/ratio_0.30/seed_14/episode_metrics.csv	results/ablation_v3/RS-MARL-no-SET/constant/ratio_0.30/seed_14/episode_metrics.csv	True	55	5	ok
RS-MARL-no-SET	constant	constant	0.3	15	results/ablation_v3/RS-MARL-no-SET/constant/ratio_0.30/seed_15/episode_metrics.csv	results/ablation_v3/RS-MARL-no-SET/constant/ratio_0.30/seed_15/episode_metrics.csv	True	55	5	ok
RS-MARL-no-SET	constant	constant	0.3	16	results/ablation_v3/RS-MARL-no-SET/constant/ratio_0.30/seed_16/episode_metrics.csv	results/ablation_v3/RS-MARL-no-SET/constant/ratio_0.30/seed_16/episode_metrics.csv	True	55	5	ok
RS-MARL-no-SET	constant	constant	0.3	17	results/ablation_v3/RS-MARL-no-SET/constant/ratio_0.30/seed_17/episode_metrics.csv	results/ablation_v3/RS-MARL-no-SET/constant/ratio_0.30/seed_17/episode_metrics.csv	True	55	5	ok
RS-MARL-no-SET	constant	constant	0.3	18	results/ablation_v3/RS-MARL-no-SET/constant/ratio_0.30/seed_18/episode_metrics.csv	results/ablation_v3/RS-MARL-no-SET/constant/ratio_0.30/seed_18/episode_metrics.csv	True	55	5	ok
RS-MARL-no-SET	constant	constant	0.3	19	results/ablation_v3/RS-MARL-no-SET/constant/ratio_0.30/seed_19/episode_metrics.csv	results/ablation_v3/RS-MARL-no-SET/constant/ratio_0.30/seed_19/episode_metrics.csv	True	55	5	ok
RS-MARL-no-TWCC	adaptive	adaptive	0.1	0	results/ablation_v3/RS-MARL-no-TWCC/adaptive/ratio_0.10/seed_0/episode_metrics.csv	results/ablation_v3/RS-MARL-no-TWCC/adaptive/ratio_0.10/seed_0/episode_metrics.csv	True	55	5	ok
RS-MARL-no-TWCC	adaptive	adaptive	0.1	1	results/ablation_v3/RS-MARL-no-TWCC/adaptive/ratio_0.10/seed_1/episode_metrics.csv	results/ablation_v3/RS-MARL-no-TWCC/adaptive/ratio_0.10/seed_1/episode_metrics.csv	True	55	5	ok
RS-MARL-no-TWCC	adaptive	adaptive	0.1	2	results/ablation_v3/RS-MARL-no-TWCC/adaptive/ratio_0.10/seed_2/episode_metrics.csv	results/ablation_v3/RS-MARL-no-TWCC/adaptive/ratio_0.10/seed_2/episode_metrics.csv	True	55	5	ok
RS-MARL-no-TWCC	adaptive	adaptive	0.1	3	results/ablation_v3/RS-MARL-no-TWCC/adaptive/ratio_0.10/seed_3/episode_metrics.csv	results/ablation_v3/RS-MARL-no-TWCC/adaptive/ratio_0.10/seed_3/episode_metrics.csv	True	55	5	ok
RS-MARL-no-TWCC	adaptive	adaptive	0.1	4	results/ablation_v3/RS-MARL-no-TWCC/adaptive/ratio_0.10/seed_4/episode_metrics.csv	results/ablation_v3/RS-MARL-no-TWCC/adaptive/ratio_0.10/seed_4/episode_metrics.csv	True	55	5	ok
RS-MARL-no-TWCC	adaptive	adaptive	0.1	5	results/ablation_v3/RS-MARL-no-TWCC/adaptive/ratio_0.10/seed_5/episode_metrics.csv	results/ablation_v3/RS-MARL-no-TWCC/adaptive/ratio_0.10/seed_5/episode_metrics.csv	True	55	5	ok
RS-MARL-no-TWCC	adaptive	adaptive	0.1	6	results/ablation_v3/RS-MARL-no-TWCC/adaptive/ratio_0.10/seed_6/episode_metrics.csv	results/ablation_v3/RS-MARL-no-TWCC/adaptive/ratio_0.10/seed_6/episode_metrics.csv	True	55	5	ok
RS-MARL-no-TWCC	adaptive	adaptive	0.1	7	results/ablation_v3/RS-MARL-no-TWCC/adaptive/ratio_0.10/seed_7/episode_metrics.csv	results/ablation_v3/RS-MARL-no-TWCC/adaptive/ratio_0.10/seed_7/episode_metrics.csv	True	55	5	ok
RS-MARL-no-TWCC	adaptive	adaptive	0.1	8	results/ablation_v3/RS-MARL-no-TWCC/adaptive/ratio_0.10/seed_8/episode_metrics.csv	results/ablation_v3/RS-MARL-no-TWCC/adaptive/ratio_0.10/seed_8/episode_metrics.csv	True	55	5	ok
RS-MARL-no-TWCC	adaptive	adaptive	0.1	9	results/ablation_v3/RS-MARL-no-TWCC/adaptive/ratio_0.10/seed_9/episode_metrics.csv	results/ablation_v3/RS-MARL-no-TWCC/adaptive/ratio_0.10/seed_9/episode_metrics.csv	True	55	5	ok
RS-MARL-no-TWCC	adaptive	adaptive	0.1	10	results/ablation_v3/RS-MARL-no-TWCC/adaptive/ratio_0.10/seed_10/episode_metrics.csv	results/ablation_v3/RS-MARL-no-TWCC/adaptive/ratio_0.10/seed_10/episode_metrics.csv	True	55	5	ok
RS-MARL-no-TWCC	adaptive	adaptive	0.1	11	results/ablation_v3/RS-MARL-no-TWCC/adaptive/ratio_0.10/seed_11/episode_metrics.csv	results/ablation_v3/RS-MARL-no-TWCC/adaptive/ratio_0.10/seed_11/episode_metrics.csv	True	55	5	ok
RS-MARL-no-TWCC	adaptive	adaptive	0.1	12	results/ablation_v3/RS-MARL-no-TWCC/adaptive/ratio_0.10/seed_12/episode_metrics.csv	results/ablation_v3/RS-MARL-no-TWCC/adaptive/ratio_0.10/seed_12/episode_metrics.csv	True	55	5	ok
RS-MARL-no-TWCC	adaptive	adaptive	0.1	13	results/ablation_v3/RS-MARL-no-TWCC/adaptive/ratio_0.10/seed_13/episode_metrics.csv	results/ablation_v3/RS-MARL-no-TWCC/adaptive/ratio_0.10/seed_13/episode_metrics.csv	True	55	5	ok
RS-MARL-no-TWCC	adaptive	adaptive	0.1	14	results/ablation_v3/RS-MARL-no-TWCC/adaptive/ratio_0.10/seed_14/episode_metrics.csv	results/ablation_v3/RS-MARL-no-TWCC/adaptive/ratio_0.10/seed_14/episode_metrics.csv	True	55	5	ok
RS-MARL-no-TWCC	adaptive	adaptive	0.1	15	results/ablation_v3/RS-MARL-no-TWCC/adaptive/ratio_0.10/seed_15/episode_metrics.csv	results/ablation_v3/RS-MARL-no-TWCC/adaptive/ratio_0.10/seed_15/episode_metrics.csv	True	55	5	ok
RS-MARL-no-TWCC	adaptive	adaptive	0.1	16	results/ablation_v3/RS-MARL-no-TWCC/adaptive/ratio_0.10/seed_16/episode_metrics.csv	results/ablation_v3/RS-MARL-no-TWCC/adaptive/ratio_0.10/seed_16/episode_metrics.csv	True	55	5	ok
RS-MARL-no-TWCC	adaptive	adaptive	0.1	17	results/ablation_v3/RS-MARL-no-TWCC/adaptive/ratio_0.10/seed_17/episode_metrics.csv	results/ablation_v3/RS-MARL-no-TWCC/adaptive/ratio_0.10/seed_17/episode_metrics.csv	True	55	5	ok
RS-MARL-no-TWCC	adaptive	adaptive	0.1	18	results/ablation_v3/RS-MARL-no-TWCC/adaptive/ratio_0.10/seed_18/episode_metrics.csv	results/ablation_v3/RS-MARL-no-TWCC/adaptive/ratio_0.10/seed_18/episode_metrics.csv	True	55	5	ok
RS-MARL-no-TWCC	adaptive	adaptive	0.1	19	results/ablation_v3/RS-MARL-no-TWCC/adaptive/ratio_0.10/seed_19/episode_metrics.csv	results/ablation_v3/RS-MARL-no-TWCC/adaptive/ratio_0.10/seed_19/episode_metrics.csv	True	55	5	ok
RS-MARL-no-TWCC	adaptive	adaptive	0.3	0	results/ablation_v3/RS-MARL-no-TWCC/adaptive/ratio_0.30/seed_0/episode_metrics.csv	results/ablation_v3/RS-MARL-no-TWCC/adaptive/ratio_0.30/seed_0/episode_metrics.csv	True	55	5	ok
RS-MARL-no-TWCC	adaptive	adaptive	0.3	1	results/ablation_v3/RS-MARL-no-TWCC/adaptive/ratio_0.30/seed_1/episode_metrics.csv	results/ablation_v3/RS-MARL-no-TWCC/adaptive/ratio_0.30/seed_1/episode_metrics.csv	True	55	5	ok
RS-MARL-no-TWCC	adaptive	adaptive	0.3	2	results/ablation_v3/RS-MARL-no-TWCC/adaptive/ratio_0.30/seed_2/episode_metrics.csv	results/ablation_v3/RS-MARL-no-TWCC/adaptive/ratio_0.30/seed_2/episode_metrics.csv	True	55	5	ok
RS-MARL-no-TWCC	adaptive	adaptive	0.3	3	results/ablation_v3/RS-MARL-no-TWCC/adaptive/ratio_0.30/seed_3/episode_metrics.csv	results/ablation_v3/RS-MARL-no-TWCC/adaptive/ratio_0.30/seed_3/episode_metrics.csv	True	55	5	ok
RS-MARL-no-TWCC	adaptive	adaptive	0.3	4	results/ablation_v3/RS-MARL-no-TWCC/adaptive/ratio_0.30/seed_4/episode_metrics.csv	results/ablation_v3/RS-MARL-no-TWCC/adaptive/ratio_0.30/seed_4/episode_metrics.csv	True	55	5	ok
RS-MARL-no-TWCC	adaptive	adaptive	0.3	5	results/ablation_v3/RS-MARL-no-TWCC/adaptive/ratio_0.30/seed_5/episode_metrics.csv	results/ablation_v3/RS-MARL-no-TWCC/adaptive/ratio_0.30/seed_5/episode_metrics.csv	True	55	5	ok
RS-MARL-no-TWCC	adaptive	adaptive	0.3	6	results/ablation_v3/RS-MARL-no-TWCC/adaptive/ratio_0.30/seed_6/episode_metrics.csv	results/ablation_v3/RS-MARL-no-TWCC/adaptive/ratio_0.30/seed_6/episode_metrics.csv	True	55	5	ok
RS-MARL-no-TWCC	adaptive	adaptive	0.3	7	results/ablation_v3/RS-MARL-no-TWCC/adaptive/ratio_0.30/seed_7/episode_metrics.csv	results/ablation_v3/RS-MARL-no-TWCC/adaptive/ratio_0.30/seed_7/episode_metrics.csv	True	55	5	ok
RS-MARL-no-TWCC	adaptive	adaptive	0.3	8	results/ablation_v3/RS-MARL-no-TWCC/adaptive/ratio_0.30/seed_8/episode_metrics.csv	results/ablation_v3/RS-MARL-no-TWCC/adaptive/ratio_0.30/seed_8/episode_metrics.csv	True	55	5	ok
RS-MARL-no-TWCC	adaptive	adaptive	0.3	9	results/ablation_v3/RS-MARL-no-TWCC/adaptive/ratio_0.30/seed_9/episode_metrics.csv	results/ablation_v3/RS-MARL-no-TWCC/adaptive/ratio_0.30/seed_9/episode_metrics.csv	True	55	5	ok
RS-MARL-no-TWCC	adaptive	adaptive	0.3	10	results/ablation_v3/RS-MARL-no-TWCC/adaptive/ratio_0.30/seed_10/episode_metrics.csv	results/ablation_v3/RS-MARL-no-TWCC/adaptive/ratio_0.30/seed_10/episode_metrics.csv	True	55	5	ok
RS-MARL-no-TWCC	adaptive	adaptive	0.3	11	results/ablation_v3/RS-MARL-no-TWCC/adaptive/ratio_0.30/seed_11/episode_metrics.csv	results/ablation_v3/RS-MARL-no-TWCC/adaptive/ratio_0.30/seed_11/episode_metrics.csv	True	55	5	ok
RS-MARL-no-TWCC	adaptive	adaptive	0.3	12	results/ablation_v3/RS-MARL-no-TWCC/adaptive/ratio_0.30/seed_12/episode_metrics.csv	results/ablation_v3/RS-MARL-no-TWCC/adaptive/ratio_0.30/seed_12/episode_metrics.csv	True	55	5	ok
RS-MARL-no-TWCC	adaptive	adaptive	0.3	13	results/ablation_v3/RS-MARL-no-TWCC/adaptive/ratio_0.30/seed_13/episode_metrics.csv	results/ablation_v3/RS-MARL-no-TWCC/adaptive/ratio_0.30/seed_13/episode_metrics.csv	True	55	5	ok
RS-MARL-no-TWCC	adaptive	adaptive	0.3	14	results/ablation_v3/RS-MARL-no-TWCC/adaptive/ratio_0.30/seed_14/episode_metrics.csv	results/ablation_v3/RS-MARL-no-TWCC/adaptive/ratio_0.30/seed_14/episode_metrics.csv	True	55	5	ok
RS-MARL-no-TWCC	adaptive	adaptive	0.3	15	results/ablation_v3/RS-MARL-no-TWCC/adaptive/ratio_0.30/seed_15/episode_metrics.csv	results/ablation_v3/RS-MARL-no-TWCC/adaptive/ratio_0.30/seed_15/episode_metrics.csv	True	55	5	ok
RS-MARL-no-TWCC	adaptive	adaptive	0.3	16	results/ablation_v3/RS-MARL-no-TWCC/adaptive/ratio_0.30/seed_16/episode_metrics.csv	results/ablation_v3/RS-MARL-no-TWCC/adaptive/ratio_0.30/seed_16/episode_metrics.csv	True	55	5	ok
RS-MARL-no-TWCC	adaptive	adaptive	0.3	17	results/ablation_v3/RS-MARL-no-TWCC/adaptive/ratio_0.30/seed_17/episode_metrics.csv	results/ablation_v3/RS-MARL-no-TWCC/adaptive/ratio_0.30/seed_17/episode_metrics.csv	True	55	5	ok
RS-MARL-no-TWCC	adaptive	adaptive	0.3	18	results/ablation_v3/RS-MARL-no-TWCC/adaptive/ratio_0.30/seed_18/episode_metrics.csv	results/ablation_v3/RS-MARL-no-TWCC/adaptive/ratio_0.30/seed_18/episode_metrics.csv	True	55	5	ok
RS-MARL-no-TWCC	adaptive	adaptive	0.3	19	results/ablation_v3/RS-MARL-no-TWCC/adaptive/ratio_0.30/seed_19/episode_metrics.csv	results/ablation_v3/RS-MARL-no-TWCC/adaptive/ratio_0.30/seed_19/episode_metrics.csv	True	55	5	ok
RS-MARL-no-TWCC	collusive	collusive	0.1	0	results/ablation_v3/RS-MARL-no-TWCC/collusive/ratio_0.10/seed_0/episode_metrics.csv	results/ablation_v3/RS-MARL-no-TWCC/collusive/ratio_0.10/seed_0/episode_metrics.csv	True	55	5	ok
RS-MARL-no-TWCC	collusive	collusive	0.1	1	results/ablation_v3/RS-MARL-no-TWCC/collusive/ratio_0.10/seed_1/episode_metrics.csv	results/ablation_v3/RS-MARL-no-TWCC/collusive/ratio_0.10/seed_1/episode_metrics.csv	True	55	5	ok
RS-MARL-no-TWCC	collusive	collusive	0.1	2	results/ablation_v3/RS-MARL-no-TWCC/collusive/ratio_0.10/seed_2/episode_metrics.csv	results/ablation_v3/RS-MARL-no-TWCC/collusive/ratio_0.10/seed_2/episode_metrics.csv	True	55	5	ok
RS-MARL-no-TWCC	collusive	collusive	0.1	3	results/ablation_v3/RS-MARL-no-TWCC/collusive/ratio_0.10/seed_3/episode_metrics.csv	results/ablation_v3/RS-MARL-no-TWCC/collusive/ratio_0.10/seed_3/episode_metrics.csv	True	55	5	ok
RS-MARL-no-TWCC	collusive	collusive	0.1	4	results/ablation_v3/RS-MARL-no-TWCC/collusive/ratio_0.10/seed_4/episode_metrics.csv	results/ablation_v3/RS-MARL-no-TWCC/collusive/ratio_0.10/seed_4/episode_metrics.csv	True	55	5	ok
RS-MARL-no-TWCC	collusive	collusive	0.1	5	results/ablation_v3/RS-MARL-no-TWCC/collusive/ratio_0.10/seed_5/episode_metrics.csv	results/ablation_v3/RS-MARL-no-TWCC/collusive/ratio_0.10/seed_5/episode_metrics.csv	True	55	5	ok
RS-MARL-no-TWCC	collusive	collusive	0.1	6	results/ablation_v3/RS-MARL-no-TWCC/collusive/ratio_0.10/seed_6/episode_metrics.csv	results/ablation_v3/RS-MARL-no-TWCC/collusive/ratio_0.10/seed_6/episode_metrics.csv	True	55	5	ok
RS-MARL-no-TWCC	collusive	collusive	0.1	7	results/ablation_v3/RS-MARL-no-TWCC/collusive/ratio_0.10/seed_7/episode_metrics.csv	results/ablation_v3/RS-MARL-no-TWCC/collusive/ratio_0.10/seed_7/episode_metrics.csv	True	55	5	ok
RS-MARL-no-TWCC	collusive	collusive	0.1	8	results/ablation_v3/RS-MARL-no-TWCC/collusive/ratio_0.10/seed_8/episode_metrics.csv	results/ablation_v3/RS-MARL-no-TWCC/collusive/ratio_0.10/seed_8/episode_metrics.csv	True	55	5	ok
RS-MARL-no-TWCC	collusive	collusive	0.1	9	results/ablation_v3/RS-MARL-no-TWCC/collusive/ratio_0.10/seed_9/episode_metrics.csv	results/ablation_v3/RS-MARL-no-TWCC/collusive/ratio_0.10/seed_9/episode_metrics.csv	True	55	5	ok
RS-MARL-no-TWCC	collusive	collusive	0.1	10	results/ablation_v3/RS-MARL-no-TWCC/collusive/ratio_0.10/seed_10/episode_metrics.csv	results/ablation_v3/RS-MARL-no-TWCC/collusive/ratio_0.10/seed_10/episode_metrics.csv	True	55	5	ok
RS-MARL-no-TWCC	collusive	collusive	0.1	11	results/ablation_v3/RS-MARL-no-TWCC/collusive/ratio_0.10/seed_11/episode_metrics.csv	results/ablation_v3/RS-MARL-no-TWCC/collusive/ratio_0.10/seed_11/episode_metrics.csv	True	55	5	ok
RS-MARL-no-TWCC	collusive	collusive	0.1	12	results/ablation_v3/RS-MARL-no-TWCC/collusive/ratio_0.10/seed_12/episode_metrics.csv	results/ablation_v3/RS-MARL-no-TWCC/collusive/ratio_0.10/seed_12/episode_metrics.csv	True	55	5	ok
RS-MARL-no-TWCC	collusive	collusive	0.1	13	results/ablation_v3/RS-MARL-no-TWCC/collusive/ratio_0.10/seed_13/episode_metrics.csv	results/ablation_v3/RS-MARL-no-TWCC/collusive/ratio_0.10/seed_13/episode_metrics.csv	True	55	5	ok
RS-MARL-no-TWCC	collusive	collusive	0.1	14	results/ablation_v3/RS-MARL-no-TWCC/collusive/ratio_0.10/seed_14/episode_metrics.csv	results/ablation_v3/RS-MARL-no-TWCC/collusive/ratio_0.10/seed_14/episode_metrics.csv	True	55	5	ok
RS-MARL-no-TWCC	collusive	collusive	0.1	15	results/ablation_v3/RS-MARL-no-TWCC/collusive/ratio_0.10/seed_15/episode_metrics.csv	results/ablation_v3/RS-MARL-no-TWCC/collusive/ratio_0.10/seed_15/episode_metrics.csv	True	55	5	ok
RS-MARL-no-TWCC	collusive	collusive	0.1	16	results/ablation_v3/RS-MARL-no-TWCC/collusive/ratio_0.10/seed_16/episode_metrics.csv	results/ablation_v3/RS-MARL-no-TWCC/collusive/ratio_0.10/seed_16/episode_metrics.csv	True	55	5	ok
RS-MARL-no-TWCC	collusive	collusive	0.1	17	results/ablation_v3/RS-MARL-no-TWCC/collusive/ratio_0.10/seed_17/episode_metrics.csv	results/ablation_v3/RS-MARL-no-TWCC/collusive/ratio_0.10/seed_17/episode_metrics.csv	True	55	5	ok
RS-MARL-no-TWCC	collusive	collusive	0.1	18	results/ablation_v3/RS-MARL-no-TWCC/collusive/ratio_0.10/seed_18/episode_metrics.csv	results/ablation_v3/RS-MARL-no-TWCC/collusive/ratio_0.10/seed_18/episode_metrics.csv	True	55	5	ok
RS-MARL-no-TWCC	collusive	collusive	0.1	19	results/ablation_v3/RS-MARL-no-TWCC/collusive/ratio_0.10/seed_19/episode_metrics.csv	results/ablation_v3/RS-MARL-no-TWCC/collusive/ratio_0.10/seed_19/episode_metrics.csv	True	55	5	ok
RS-MARL-no-TWCC	collusive	collusive	0.3	0	results/ablation_v3/RS-MARL-no-TWCC/collusive/ratio_0.30/seed_0/episode_metrics.csv	results/ablation_v3/RS-MARL-no-TWCC/collusive/ratio_0.30/seed_0/episode_metrics.csv	True	55	5	ok
RS-MARL-no-TWCC	collusive	collusive	0.3	1	results/ablation_v3/RS-MARL-no-TWCC/collusive/ratio_0.30/seed_1/episode_metrics.csv	results/ablation_v3/RS-MARL-no-TWCC/collusive/ratio_0.30/seed_1/episode_metrics.csv	True	55	5	ok
RS-MARL-no-TWCC	collusive	collusive	0.3	2	results/ablation_v3/RS-MARL-no-TWCC/collusive/ratio_0.30/seed_2/episode_metrics.csv	results/ablation_v3/RS-MARL-no-TWCC/collusive/ratio_0.30/seed_2/episode_metrics.csv	True	55	5	ok
RS-MARL-no-TWCC	collusive	collusive	0.3	3	results/ablation_v3/RS-MARL-no-TWCC/collusive/ratio_0.30/seed_3/episode_metrics.csv	results/ablation_v3/RS-MARL-no-TWCC/collusive/ratio_0.30/seed_3/episode_metrics.csv	True	55	5	ok
RS-MARL-no-TWCC	collusive	collusive	0.3	4	results/ablation_v3/RS-MARL-no-TWCC/collusive/ratio_0.30/seed_4/episode_metrics.csv	results/ablation_v3/RS-MARL-no-TWCC/collusive/ratio_0.30/seed_4/episode_metrics.csv	True	55	5	ok
RS-MARL-no-TWCC	collusive	collusive	0.3	5	results/ablation_v3/RS-MARL-no-TWCC/collusive/ratio_0.30/seed_5/episode_metrics.csv	results/ablation_v3/RS-MARL-no-TWCC/collusive/ratio_0.30/seed_5/episode_metrics.csv	True	55	5	ok
RS-MARL-no-TWCC	collusive	collusive	0.3	6	results/ablation_v3/RS-MARL-no-TWCC/collusive/ratio_0.30/seed_6/episode_metrics.csv	results/ablation_v3/RS-MARL-no-TWCC/collusive/ratio_0.30/seed_6/episode_metrics.csv	True	55	5	ok
RS-MARL-no-TWCC	collusive	collusive	0.3	7	results/ablation_v3/RS-MARL-no-TWCC/collusive/ratio_0.30/seed_7/episode_metrics.csv	results/ablation_v3/RS-MARL-no-TWCC/collusive/ratio_0.30/seed_7/episode_metrics.csv	True	55	5	ok
RS-MARL-no-TWCC	collusive	collusive	0.3	8	results/ablation_v3/RS-MARL-no-TWCC/collusive/ratio_0.30/seed_8/episode_metrics.csv	results/ablation_v3/RS-MARL-no-TWCC/collusive/ratio_0.30/seed_8/episode_metrics.csv	True	55	5	ok
RS-MARL-no-TWCC	collusive	collusive	0.3	9	results/ablation_v3/RS-MARL-no-TWCC/collusive/ratio_0.30/seed_9/episode_metrics.csv	results/ablation_v3/RS-MARL-no-TWCC/collusive/ratio_0.30/seed_9/episode_metrics.csv	True	55	5	ok
RS-MARL-no-TWCC	collusive	collusive	0.3	10	results/ablation_v3/RS-MARL-no-TWCC/collusive/ratio_0.30/seed_10/episode_metrics.csv	results/ablation_v3/RS-MARL-no-TWCC/collusive/ratio_0.30/seed_10/episode_metrics.csv	True	55	5	ok
RS-MARL-no-TWCC	collusive	collusive	0.3	11	results/ablation_v3/RS-MARL-no-TWCC/collusive/ratio_0.30/seed_11/episode_metrics.csv	results/ablation_v3/RS-MARL-no-TWCC/collusive/ratio_0.30/seed_11/episode_metrics.csv	True	55	5	ok
RS-MARL-no-TWCC	collusive	collusive	0.3	12	results/ablation_v3/RS-MARL-no-TWCC/collusive/ratio_0.30/seed_12/episode_metrics.csv	results/ablation_v3/RS-MARL-no-TWCC/collusive/ratio_0.30/seed_12/episode_metrics.csv	True	55	5	ok
RS-MARL-no-TWCC	collusive	collusive	0.3	13	results/ablation_v3/RS-MARL-no-TWCC/collusive/ratio_0.30/seed_13/episode_metrics.csv	results/ablation_v3/RS-MARL-no-TWCC/collusive/ratio_0.30/seed_13/episode_metrics.csv	True	55	5	ok
RS-MARL-no-TWCC	collusive	collusive	0.3	14	results/ablation_v3/RS-MARL-no-TWCC/collusive/ratio_0.30/seed_14/episode_metrics.csv	results/ablation_v3/RS-MARL-no-TWCC/collusive/ratio_0.30/seed_14/episode_metrics.csv	True	55	5	ok
RS-MARL-no-TWCC	collusive	collusive	0.3	15	results/ablation_v3/RS-MARL-no-TWCC/collusive/ratio_0.30/seed_15/episode_metrics.csv	results/ablation_v3/RS-MARL-no-TWCC/collusive/ratio_0.30/seed_15/episode_metrics.csv	True	55	5	ok
RS-MARL-no-TWCC	collusive	collusive	0.3	16	results/ablation_v3/RS-MARL-no-TWCC/collusive/ratio_0.30/seed_16/episode_metrics.csv	results/ablation_v3/RS-MARL-no-TWCC/collusive/ratio_0.30/seed_16/episode_metrics.csv	True	55	5	ok
RS-MARL-no-TWCC	collusive	collusive	0.3	17	results/ablation_v3/RS-MARL-no-TWCC/collusive/ratio_0.30/seed_17/episode_metrics.csv	results/ablation_v3/RS-MARL-no-TWCC/collusive/ratio_0.30/seed_17/episode_metrics.csv	True	55	5	ok
RS-MARL-no-TWCC	collusive	collusive	0.3	18	results/ablation_v3/RS-MARL-no-TWCC/collusive/ratio_0.30/seed_18/episode_metrics.csv	results/ablation_v3/RS-MARL-no-TWCC/collusive/ratio_0.30/seed_18/episode_metrics.csv	True	55	5	ok
RS-MARL-no-TWCC	collusive	collusive	0.3	19	results/ablation_v3/RS-MARL-no-TWCC/collusive/ratio_0.30/seed_19/episode_metrics.csv	results/ablation_v3/RS-MARL-no-TWCC/collusive/ratio_0.30/seed_19/episode_metrics.csv	True	55	5	ok
RS-MARL-no-TWCC	constant	constant	0.1	0	results/ablation_v3/RS-MARL-no-TWCC/constant/ratio_0.10/seed_0/episode_metrics.csv	results/ablation_v3/RS-MARL-no-TWCC/constant/ratio_0.10/seed_0/episode_metrics.csv	True	55	5	ok
RS-MARL-no-TWCC	constant	constant	0.1	1	results/ablation_v3/RS-MARL-no-TWCC/constant/ratio_0.10/seed_1/episode_metrics.csv	results/ablation_v3/RS-MARL-no-TWCC/constant/ratio_0.10/seed_1/episode_metrics.csv	True	55	5	ok
RS-MARL-no-TWCC	constant	constant	0.1	2	results/ablation_v3/RS-MARL-no-TWCC/constant/ratio_0.10/seed_2/episode_metrics.csv	results/ablation_v3/RS-MARL-no-TWCC/constant/ratio_0.10/seed_2/episode_metrics.csv	True	55	5	ok
RS-MARL-no-TWCC	constant	constant	0.1	3	results/ablation_v3/RS-MARL-no-TWCC/constant/ratio_0.10/seed_3/episode_metrics.csv	results/ablation_v3/RS-MARL-no-TWCC/constant/ratio_0.10/seed_3/episode_metrics.csv	True	55	5	ok
RS-MARL-no-TWCC	constant	constant	0.1	4	results/ablation_v3/RS-MARL-no-TWCC/constant/ratio_0.10/seed_4/episode_metrics.csv	results/ablation_v3/RS-MARL-no-TWCC/constant/ratio_0.10/seed_4/episode_metrics.csv	True	55	5	ok
RS-MARL-no-TWCC	constant	constant	0.1	5	results/ablation_v3/RS-MARL-no-TWCC/constant/ratio_0.10/seed_5/episode_metrics.csv	results/ablation_v3/RS-MARL-no-TWCC/constant/ratio_0.10/seed_5/episode_metrics.csv	True	55	5	ok
RS-MARL-no-TWCC	constant	constant	0.1	6	results/ablation_v3/RS-MARL-no-TWCC/constant/ratio_0.10/seed_6/episode_metrics.csv	results/ablation_v3/RS-MARL-no-TWCC/constant/ratio_0.10/seed_6/episode_metrics.csv	True	55	5	ok
RS-MARL-no-TWCC	constant	constant	0.1	7	results/ablation_v3/RS-MARL-no-TWCC/constant/ratio_0.10/seed_7/episode_metrics.csv	results/ablation_v3/RS-MARL-no-TWCC/constant/ratio_0.10/seed_7/episode_metrics.csv	True	55	5	ok
RS-MARL-no-TWCC	constant	constant	0.1	8	results/ablation_v3/RS-MARL-no-TWCC/constant/ratio_0.10/seed_8/episode_metrics.csv	results/ablation_v3/RS-MARL-no-TWCC/constant/ratio_0.10/seed_8/episode_metrics.csv	True	55	5	ok
RS-MARL-no-TWCC	constant	constant	0.1	9	results/ablation_v3/RS-MARL-no-TWCC/constant/ratio_0.10/seed_9/episode_metrics.csv	results/ablation_v3/RS-MARL-no-TWCC/constant/ratio_0.10/seed_9/episode_metrics.csv	True	55	5	ok
RS-MARL-no-TWCC	constant	constant	0.1	10	results/ablation_v3/RS-MARL-no-TWCC/constant/ratio_0.10/seed_10/episode_metrics.csv	results/ablation_v3/RS-MARL-no-TWCC/constant/ratio_0.10/seed_10/episode_metrics.csv	True	55	5	ok
RS-MARL-no-TWCC	constant	constant	0.1	11	results/ablation_v3/RS-MARL-no-TWCC/constant/ratio_0.10/seed_11/episode_metrics.csv	results/ablation_v3/RS-MARL-no-TWCC/constant/ratio_0.10/seed_11/episode_metrics.csv	True	55	5	ok
RS-MARL-no-TWCC	constant	constant	0.1	12	results/ablation_v3/RS-MARL-no-TWCC/constant/ratio_0.10/seed_12/episode_metrics.csv	results/ablation_v3/RS-MARL-no-TWCC/constant/ratio_0.10/seed_12/episode_metrics.csv	True	55	5	ok
RS-MARL-no-TWCC	constant	constant	0.1	13	results/ablation_v3/RS-MARL-no-TWCC/constant/ratio_0.10/seed_13/episode_metrics.csv	results/ablation_v3/RS-MARL-no-TWCC/constant/ratio_0.10/seed_13/episode_metrics.csv	True	55	5	ok
RS-MARL-no-TWCC	constant	constant	0.1	14	results/ablation_v3/RS-MARL-no-TWCC/constant/ratio_0.10/seed_14/episode_metrics.csv	results/ablation_v3/RS-MARL-no-TWCC/constant/ratio_0.10/seed_14/episode_metrics.csv	True	55	5	ok
RS-MARL-no-TWCC	constant	constant	0.1	15	results/ablation_v3/RS-MARL-no-TWCC/constant/ratio_0.10/seed_15/episode_metrics.csv	results/ablation_v3/RS-MARL-no-TWCC/constant/ratio_0.10/seed_15/episode_metrics.csv	True	55	5	ok
RS-MARL-no-TWCC	constant	constant	0.1	16	results/ablation_v3/RS-MARL-no-TWCC/constant/ratio_0.10/seed_16/episode_metrics.csv	results/ablation_v3/RS-MARL-no-TWCC/constant/ratio_0.10/seed_16/episode_metrics.csv	True	55	5	ok
RS-MARL-no-TWCC	constant	constant	0.1	17	results/ablation_v3/RS-MARL-no-TWCC/constant/ratio_0.10/seed_17/episode_metrics.csv	results/ablation_v3/RS-MARL-no-TWCC/constant/ratio_0.10/seed_17/episode_metrics.csv	True	55	5	ok
RS-MARL-no-TWCC	constant	constant	0.1	18	results/ablation_v3/RS-MARL-no-TWCC/constant/ratio_0.10/seed_18/episode_metrics.csv	results/ablation_v3/RS-MARL-no-TWCC/constant/ratio_0.10/seed_18/episode_metrics.csv	True	55	5	ok
RS-MARL-no-TWCC	constant	constant	0.1	19	results/ablation_v3/RS-MARL-no-TWCC/constant/ratio_0.10/seed_19/episode_metrics.csv	results/ablation_v3/RS-MARL-no-TWCC/constant/ratio_0.10/seed_19/episode_metrics.csv	True	55	5	ok
RS-MARL-no-TWCC	constant	constant	0.3	0	results/ablation_v3/RS-MARL-no-TWCC/constant/ratio_0.30/seed_0/episode_metrics.csv	results/ablation_v3/RS-MARL-no-TWCC/constant/ratio_0.30/seed_0/episode_metrics.csv	True	55	5	ok
RS-MARL-no-TWCC	constant	constant	0.3	1	results/ablation_v3/RS-MARL-no-TWCC/constant/ratio_0.30/seed_1/episode_metrics.csv	results/ablation_v3/RS-MARL-no-TWCC/constant/ratio_0.30/seed_1/episode_metrics.csv	True	55	5	ok
RS-MARL-no-TWCC	constant	constant	0.3	2	results/ablation_v3/RS-MARL-no-TWCC/constant/ratio_0.30/seed_2/episode_metrics.csv	results/ablation_v3/RS-MARL-no-TWCC/constant/ratio_0.30/seed_2/episode_metrics.csv	True	55	5	ok
RS-MARL-no-TWCC	constant	constant	0.3	3	results/ablation_v3/RS-MARL-no-TWCC/constant/ratio_0.30/seed_3/episode_metrics.csv	results/ablation_v3/RS-MARL-no-TWCC/constant/ratio_0.30/seed_3/episode_metrics.csv	True	55	5	ok
RS-MARL-no-TWCC	constant	constant	0.3	4	results/ablation_v3/RS-MARL-no-TWCC/constant/ratio_0.30/seed_4/episode_metrics.csv	results/ablation_v3/RS-MARL-no-TWCC/constant/ratio_0.30/seed_4/episode_metrics.csv	True	55	5	ok
RS-MARL-no-TWCC	constant	constant	0.3	5	results/ablation_v3/RS-MARL-no-TWCC/constant/ratio_0.30/seed_5/episode_metrics.csv	results/ablation_v3/RS-MARL-no-TWCC/constant/ratio_0.30/seed_5/episode_metrics.csv	True	55	5	ok
RS-MARL-no-TWCC	constant	constant	0.3	6	results/ablation_v3/RS-MARL-no-TWCC/constant/ratio_0.30/seed_6/episode_metrics.csv	results/ablation_v3/RS-MARL-no-TWCC/constant/ratio_0.30/seed_6/episode_metrics.csv	True	55	5	ok
RS-MARL-no-TWCC	constant	constant	0.3	7	results/ablation_v3/RS-MARL-no-TWCC/constant/ratio_0.30/seed_7/episode_metrics.csv	results/ablation_v3/RS-MARL-no-TWCC/constant/ratio_0.30/seed_7/episode_metrics.csv	True	55	5	ok
RS-MARL-no-TWCC	constant	constant	0.3	8	results/ablation_v3/RS-MARL-no-TWCC/constant/ratio_0.30/seed_8/episode_metrics.csv	results/ablation_v3/RS-MARL-no-TWCC/constant/ratio_0.30/seed_8/episode_metrics.csv	True	55	5	ok
RS-MARL-no-TWCC	constant	constant	0.3	9	results/ablation_v3/RS-MARL-no-TWCC/constant/ratio_0.30/seed_9/episode_metrics.csv	results/ablation_v3/RS-MARL-no-TWCC/constant/ratio_0.30/seed_9/episode_metrics.csv	True	55	5	ok
RS-MARL-no-TWCC	constant	constant	0.3	10	results/ablation_v3/RS-MARL-no-TWCC/constant/ratio_0.30/seed_10/episode_metrics.csv	results/ablation_v3/RS-MARL-no-TWCC/constant/ratio_0.30/seed_10/episode_metrics.csv	True	55	5	ok
RS-MARL-no-TWCC	constant	constant	0.3	11	results/ablation_v3/RS-MARL-no-TWCC/constant/ratio_0.30/seed_11/episode_metrics.csv	results/ablation_v3/RS-MARL-no-TWCC/constant/ratio_0.30/seed_11/episode_metrics.csv	True	55	5	ok
RS-MARL-no-TWCC	constant	constant	0.3	12	results/ablation_v3/RS-MARL-no-TWCC/constant/ratio_0.30/seed_12/episode_metrics.csv	results/ablation_v3/RS-MARL-no-TWCC/constant/ratio_0.30/seed_12/episode_metrics.csv	True	55	5	ok
RS-MARL-no-TWCC	constant	constant	0.3	13	results/ablation_v3/RS-MARL-no-TWCC/constant/ratio_0.30/seed_13/episode_metrics.csv	results/ablation_v3/RS-MARL-no-TWCC/constant/ratio_0.30/seed_13/episode_metrics.csv	True	55	5	ok
RS-MARL-no-TWCC	constant	constant	0.3	14	results/ablation_v3/RS-MARL-no-TWCC/constant/ratio_0.30/seed_14/episode_metrics.csv	results/ablation_v3/RS-MARL-no-TWCC/constant/ratio_0.30/seed_14/episode_metrics.csv	True	55	5	ok
RS-MARL-no-TWCC	constant	constant	0.3	15	results/ablation_v3/RS-MARL-no-TWCC/constant/ratio_0.30/seed_15/episode_metrics.csv	results/ablation_v3/RS-MARL-no-TWCC/constant/ratio_0.30/seed_15/episode_metrics.csv	True	55	5	ok
RS-MARL-no-TWCC	constant	constant	0.3	16	results/ablation_v3/RS-MARL-no-TWCC/constant/ratio_0.30/seed_16/episode_metrics.csv	results/ablation_v3/RS-MARL-no-TWCC/constant/ratio_0.30/seed_16/episode_metrics.csv	True	55	5	ok
RS-MARL-no-TWCC	constant	constant	0.3	17	results/ablation_v3/RS-MARL-no-TWCC/constant/ratio_0.30/seed_17/episode_metrics.csv	results/ablation_v3/RS-MARL-no-TWCC/constant/ratio_0.30/seed_17/episode_metrics.csv	True	55	5	ok
RS-MARL-no-TWCC	constant	constant	0.3	18	results/ablation_v3/RS-MARL-no-TWCC/constant/ratio_0.30/seed_18/episode_metrics.csv	results/ablation_v3/RS-MARL-no-TWCC/constant/ratio_0.30/seed_18/episode_metrics.csv	True	55	5	ok
RS-MARL-no-TWCC	constant	constant	0.3	19	results/ablation_v3/RS-MARL-no-TWCC/constant/ratio_0.30/seed_19/episode_metrics.csv	results/ablation_v3/RS-MARL-no-TWCC/constant/ratio_0.30/seed_19/episode_metrics.csv	True	55	5	ok
RS-MARL-no-A-CBF	adaptive	adaptive	0.1	0	results/ablation_v3/RS-MARL-no-A-CBF/adaptive/ratio_0.10/seed_0/episode_metrics.csv	results/ablation_v3/RS-MARL-no-A-CBF/adaptive/ratio_0.10/seed_0/episode_metrics.csv	True	55	5	ok
RS-MARL-no-A-CBF	adaptive	adaptive	0.1	1	results/ablation_v3/RS-MARL-no-A-CBF/adaptive/ratio_0.10/seed_1/episode_metrics.csv	results/ablation_v3/RS-MARL-no-A-CBF/adaptive/ratio_0.10/seed_1/episode_metrics.csv	True	55	5	ok
RS-MARL-no-A-CBF	adaptive	adaptive	0.1	2	results/ablation_v3/RS-MARL-no-A-CBF/adaptive/ratio_0.10/seed_2/episode_metrics.csv	results/ablation_v3/RS-MARL-no-A-CBF/adaptive/ratio_0.10/seed_2/episode_metrics.csv	True	55	5	ok
RS-MARL-no-A-CBF	adaptive	adaptive	0.1	3	results/ablation_v3/RS-MARL-no-A-CBF/adaptive/ratio_0.10/seed_3/episode_metrics.csv	results/ablation_v3/RS-MARL-no-A-CBF/adaptive/ratio_0.10/seed_3/episode_metrics.csv	True	55	5	ok
RS-MARL-no-A-CBF	adaptive	adaptive	0.1	4	results/ablation_v3/RS-MARL-no-A-CBF/adaptive/ratio_0.10/seed_4/episode_metrics.csv	results/ablation_v3/RS-MARL-no-A-CBF/adaptive/ratio_0.10/seed_4/episode_metrics.csv	True	55	5	ok
RS-MARL-no-A-CBF	adaptive	adaptive	0.1	5	results/ablation_v3/RS-MARL-no-A-CBF/adaptive/ratio_0.10/seed_5/episode_metrics.csv	results/ablation_v3/RS-MARL-no-A-CBF/adaptive/ratio_0.10/seed_5/episode_metrics.csv	True	55	5	ok
RS-MARL-no-A-CBF	adaptive	adaptive	0.1	6	results/ablation_v3/RS-MARL-no-A-CBF/adaptive/ratio_0.10/seed_6/episode_metrics.csv	results/ablation_v3/RS-MARL-no-A-CBF/adaptive/ratio_0.10/seed_6/episode_metrics.csv	True	55	5	ok
RS-MARL-no-A-CBF	adaptive	adaptive	0.1	7	results/ablation_v3/RS-MARL-no-A-CBF/adaptive/ratio_0.10/seed_7/episode_metrics.csv	results/ablation_v3/RS-MARL-no-A-CBF/adaptive/ratio_0.10/seed_7/episode_metrics.csv	True	55	5	ok
RS-MARL-no-A-CBF	adaptive	adaptive	0.1	8	results/ablation_v3/RS-MARL-no-A-CBF/adaptive/ratio_0.10/seed_8/episode_metrics.csv	results/ablation_v3/RS-MARL-no-A-CBF/adaptive/ratio_0.10/seed_8/episode_metrics.csv	True	55	5	ok
RS-MARL-no-A-CBF	adaptive	adaptive	0.1	9	results/ablation_v3/RS-MARL-no-A-CBF/adaptive/ratio_0.10/seed_9/episode_metrics.csv	results/ablation_v3/RS-MARL-no-A-CBF/adaptive/ratio_0.10/seed_9/episode_metrics.csv	True	55	5	ok
RS-MARL-no-A-CBF	adaptive	adaptive	0.1	10	results/ablation_v3/RS-MARL-no-A-CBF/adaptive/ratio_0.10/seed_10/episode_metrics.csv	results/ablation_v3/RS-MARL-no-A-CBF/adaptive/ratio_0.10/seed_10/episode_metrics.csv	True	55	5	ok
RS-MARL-no-A-CBF	adaptive	adaptive	0.1	11	results/ablation_v3/RS-MARL-no-A-CBF/adaptive/ratio_0.10/seed_11/episode_metrics.csv	results/ablation_v3/RS-MARL-no-A-CBF/adaptive/ratio_0.10/seed_11/episode_metrics.csv	True	55	5	ok
RS-MARL-no-A-CBF	adaptive	adaptive	0.1	12	results/ablation_v3/RS-MARL-no-A-CBF/adaptive/ratio_0.10/seed_12/episode_metrics.csv	results/ablation_v3/RS-MARL-no-A-CBF/adaptive/ratio_0.10/seed_12/episode_metrics.csv	True	55	5	ok
RS-MARL-no-A-CBF	adaptive	adaptive	0.1	13	results/ablation_v3/RS-MARL-no-A-CBF/adaptive/ratio_0.10/seed_13/episode_metrics.csv	results/ablation_v3/RS-MARL-no-A-CBF/adaptive/ratio_0.10/seed_13/episode_metrics.csv	True	55	5	ok
RS-MARL-no-A-CBF	adaptive	adaptive	0.1	14	results/ablation_v3/RS-MARL-no-A-CBF/adaptive/ratio_0.10/seed_14/episode_metrics.csv	results/ablation_v3/RS-MARL-no-A-CBF/adaptive/ratio_0.10/seed_14/episode_metrics.csv	True	55	5	ok
RS-MARL-no-A-CBF	adaptive	adaptive	0.1	15	results/ablation_v3/RS-MARL-no-A-CBF/adaptive/ratio_0.10/seed_15/episode_metrics.csv	results/ablation_v3/RS-MARL-no-A-CBF/adaptive/ratio_0.10/seed_15/episode_metrics.csv	True	55	5	ok
RS-MARL-no-A-CBF	adaptive	adaptive	0.1	16	results/ablation_v3/RS-MARL-no-A-CBF/adaptive/ratio_0.10/seed_16/episode_metrics.csv	results/ablation_v3/RS-MARL-no-A-CBF/adaptive/ratio_0.10/seed_16/episode_metrics.csv	True	55	5	ok
RS-MARL-no-A-CBF	adaptive	adaptive	0.1	17	results/ablation_v3/RS-MARL-no-A-CBF/adaptive/ratio_0.10/seed_17/episode_metrics.csv	results/ablation_v3/RS-MARL-no-A-CBF/adaptive/ratio_0.10/seed_17/episode_metrics.csv	True	55	5	ok
RS-MARL-no-A-CBF	adaptive	adaptive	0.1	18	results/ablation_v3/RS-MARL-no-A-CBF/adaptive/ratio_0.10/seed_18/episode_metrics.csv	results/ablation_v3/RS-MARL-no-A-CBF/adaptive/ratio_0.10/seed_18/episode_metrics.csv	True	55	5	ok
RS-MARL-no-A-CBF	adaptive	adaptive	0.1	19	results/ablation_v3/RS-MARL-no-A-CBF/adaptive/ratio_0.10/seed_19/episode_metrics.csv	results/ablation_v3/RS-MARL-no-A-CBF/adaptive/ratio_0.10/seed_19/episode_metrics.csv	True	55	5	ok
RS-MARL-no-A-CBF	adaptive	adaptive	0.3	0	results/ablation_v3/RS-MARL-no-A-CBF/adaptive/ratio_0.30/seed_0/episode_metrics.csv	results/ablation_v3/RS-MARL-no-A-CBF/adaptive/ratio_0.30/seed_0/episode_metrics.csv	True	55	5	ok
RS-MARL-no-A-CBF	adaptive	adaptive	0.3	1	results/ablation_v3/RS-MARL-no-A-CBF/adaptive/ratio_0.30/seed_1/episode_metrics.csv	results/ablation_v3/RS-MARL-no-A-CBF/adaptive/ratio_0.30/seed_1/episode_metrics.csv	True	55	5	ok
RS-MARL-no-A-CBF	adaptive	adaptive	0.3	2	results/ablation_v3/RS-MARL-no-A-CBF/adaptive/ratio_0.30/seed_2/episode_metrics.csv	results/ablation_v3/RS-MARL-no-A-CBF/adaptive/ratio_0.30/seed_2/episode_metrics.csv	True	55	5	ok
RS-MARL-no-A-CBF	adaptive	adaptive	0.3	3	results/ablation_v3/RS-MARL-no-A-CBF/adaptive/ratio_0.30/seed_3/episode_metrics.csv	results/ablation_v3/RS-MARL-no-A-CBF/adaptive/ratio_0.30/seed_3/episode_metrics.csv	True	55	5	ok
RS-MARL-no-A-CBF	adaptive	adaptive	0.3	4	results/ablation_v3/RS-MARL-no-A-CBF/adaptive/ratio_0.30/seed_4/episode_metrics.csv	results/ablation_v3/RS-MARL-no-A-CBF/adaptive/ratio_0.30/seed_4/episode_metrics.csv	True	55	5	ok
RS-MARL-no-A-CBF	adaptive	adaptive	0.3	5	results/ablation_v3/RS-MARL-no-A-CBF/adaptive/ratio_0.30/seed_5/episode_metrics.csv	results/ablation_v3/RS-MARL-no-A-CBF/adaptive/ratio_0.30/seed_5/episode_metrics.csv	True	55	5	ok
RS-MARL-no-A-CBF	adaptive	adaptive	0.3	6	results/ablation_v3/RS-MARL-no-A-CBF/adaptive/ratio_0.30/seed_6/episode_metrics.csv	results/ablation_v3/RS-MARL-no-A-CBF/adaptive/ratio_0.30/seed_6/episode_metrics.csv	True	55	5	ok
RS-MARL-no-A-CBF	adaptive	adaptive	0.3	7	results/ablation_v3/RS-MARL-no-A-CBF/adaptive/ratio_0.30/seed_7/episode_metrics.csv	results/ablation_v3/RS-MARL-no-A-CBF/adaptive/ratio_0.30/seed_7/episode_metrics.csv	True	55	5	ok
RS-MARL-no-A-CBF	adaptive	adaptive	0.3	8	results/ablation_v3/RS-MARL-no-A-CBF/adaptive/ratio_0.30/seed_8/episode_metrics.csv	results/ablation_v3/RS-MARL-no-A-CBF/adaptive/ratio_0.30/seed_8/episode_metrics.csv	True	55	5	ok
RS-MARL-no-A-CBF	adaptive	adaptive	0.3	9	results/ablation_v3/RS-MARL-no-A-CBF/adaptive/ratio_0.30/seed_9/episode_metrics.csv	results/ablation_v3/RS-MARL-no-A-CBF/adaptive/ratio_0.30/seed_9/episode_metrics.csv	True	55	5	ok
RS-MARL-no-A-CBF	adaptive	adaptive	0.3	10	results/ablation_v3/RS-MARL-no-A-CBF/adaptive/ratio_0.30/seed_10/episode_metrics.csv	results/ablation_v3/RS-MARL-no-A-CBF/adaptive/ratio_0.30/seed_10/episode_metrics.csv	True	55	5	ok
RS-MARL-no-A-CBF	adaptive	adaptive	0.3	11	results/ablation_v3/RS-MARL-no-A-CBF/adaptive/ratio_0.30/seed_11/episode_metrics.csv	results/ablation_v3/RS-MARL-no-A-CBF/adaptive/ratio_0.30/seed_11/episode_metrics.csv	True	55	5	ok
RS-MARL-no-A-CBF	adaptive	adaptive	0.3	12	results/ablation_v3/RS-MARL-no-A-CBF/adaptive/ratio_0.30/seed_12/episode_metrics.csv	results/ablation_v3/RS-MARL-no-A-CBF/adaptive/ratio_0.30/seed_12/episode_metrics.csv	True	55	5	ok
RS-MARL-no-A-CBF	adaptive	adaptive	0.3	13	results/ablation_v3/RS-MARL-no-A-CBF/adaptive/ratio_0.30/seed_13/episode_metrics.csv	results/ablation_v3/RS-MARL-no-A-CBF/adaptive/ratio_0.30/seed_13/episode_metrics.csv	True	55	5	ok
RS-MARL-no-A-CBF	adaptive	adaptive	0.3	14	results/ablation_v3/RS-MARL-no-A-CBF/adaptive/ratio_0.30/seed_14/episode_metrics.csv	results/ablation_v3/RS-MARL-no-A-CBF/adaptive/ratio_0.30/seed_14/episode_metrics.csv	True	55	5	ok
RS-MARL-no-A-CBF	adaptive	adaptive	0.3	15	results/ablation_v3/RS-MARL-no-A-CBF/adaptive/ratio_0.30/seed_15/episode_metrics.csv	results/ablation_v3/RS-MARL-no-A-CBF/adaptive/ratio_0.30/seed_15/episode_metrics.csv	True	55	5	ok
RS-MARL-no-A-CBF	adaptive	adaptive	0.3	16	results/ablation_v3/RS-MARL-no-A-CBF/adaptive/ratio_0.30/seed_16/episode_metrics.csv	results/ablation_v3/RS-MARL-no-A-CBF/adaptive/ratio_0.30/seed_16/episode_metrics.csv	True	55	5	ok
RS-MARL-no-A-CBF	adaptive	adaptive	0.3	17	results/ablation_v3/RS-MARL-no-A-CBF/adaptive/ratio_0.30/seed_17/episode_metrics.csv	results/ablation_v3/RS-MARL-no-A-CBF/adaptive/ratio_0.30/seed_17/episode_metrics.csv	True	55	5	ok
RS-MARL-no-A-CBF	adaptive	adaptive	0.3	18	results/ablation_v3/RS-MARL-no-A-CBF/adaptive/ratio_0.30/seed_18/episode_metrics.csv	results/ablation_v3/RS-MARL-no-A-CBF/adaptive/ratio_0.30/seed_18/episode_metrics.csv	True	55	5	ok
RS-MARL-no-A-CBF	adaptive	adaptive	0.3	19	results/ablation_v3/RS-MARL-no-A-CBF/adaptive/ratio_0.30/seed_19/episode_metrics.csv	results/ablation_v3/RS-MARL-no-A-CBF/adaptive/ratio_0.30/seed_19/episode_metrics.csv	True	55	5	ok
RS-MARL-no-A-CBF	collusive	collusive	0.1	0	results/ablation_v3/RS-MARL-no-A-CBF/collusive/ratio_0.10/seed_0/episode_metrics.csv	results/ablation_v3/RS-MARL-no-A-CBF/collusive/ratio_0.10/seed_0/episode_metrics.csv	True	55	5	ok
RS-MARL-no-A-CBF	collusive	collusive	0.1	1	results/ablation_v3/RS-MARL-no-A-CBF/collusive/ratio_0.10/seed_1/episode_metrics.csv	results/ablation_v3/RS-MARL-no-A-CBF/collusive/ratio_0.10/seed_1/episode_metrics.csv	True	55	5	ok
RS-MARL-no-A-CBF	collusive	collusive	0.1	2	results/ablation_v3/RS-MARL-no-A-CBF/collusive/ratio_0.10/seed_2/episode_metrics.csv	results/ablation_v3/RS-MARL-no-A-CBF/collusive/ratio_0.10/seed_2/episode_metrics.csv	True	55	5	ok
RS-MARL-no-A-CBF	collusive	collusive	0.1	3	results/ablation_v3/RS-MARL-no-A-CBF/collusive/ratio_0.10/seed_3/episode_metrics.csv	results/ablation_v3/RS-MARL-no-A-CBF/collusive/ratio_0.10/seed_3/episode_metrics.csv	True	55	5	ok
RS-MARL-no-A-CBF	collusive	collusive	0.1	4	results/ablation_v3/RS-MARL-no-A-CBF/collusive/ratio_0.10/seed_4/episode_metrics.csv	results/ablation_v3/RS-MARL-no-A-CBF/collusive/ratio_0.10/seed_4/episode_metrics.csv	True	55	5	ok
RS-MARL-no-A-CBF	collusive	collusive	0.1	5	results/ablation_v3/RS-MARL-no-A-CBF/collusive/ratio_0.10/seed_5/episode_metrics.csv	results/ablation_v3/RS-MARL-no-A-CBF/collusive/ratio_0.10/seed_5/episode_metrics.csv	True	55	5	ok
RS-MARL-no-A-CBF	collusive	collusive	0.1	6	results/ablation_v3/RS-MARL-no-A-CBF/collusive/ratio_0.10/seed_6/episode_metrics.csv	results/ablation_v3/RS-MARL-no-A-CBF/collusive/ratio_0.10/seed_6/episode_metrics.csv	True	55	5	ok
RS-MARL-no-A-CBF	collusive	collusive	0.1	7	results/ablation_v3/RS-MARL-no-A-CBF/collusive/ratio_0.10/seed_7/episode_metrics.csv	results/ablation_v3/RS-MARL-no-A-CBF/collusive/ratio_0.10/seed_7/episode_metrics.csv	True	55	5	ok
RS-MARL-no-A-CBF	collusive	collusive	0.1	8	results/ablation_v3/RS-MARL-no-A-CBF/collusive/ratio_0.10/seed_8/episode_metrics.csv	results/ablation_v3/RS-MARL-no-A-CBF/collusive/ratio_0.10/seed_8/episode_metrics.csv	True	55	5	ok
RS-MARL-no-A-CBF	collusive	collusive	0.1	9	results/ablation_v3/RS-MARL-no-A-CBF/collusive/ratio_0.10/seed_9/episode_metrics.csv	results/ablation_v3/RS-MARL-no-A-CBF/collusive/ratio_0.10/seed_9/episode_metrics.csv	True	55	5	ok
RS-MARL-no-A-CBF	collusive	collusive	0.1	10	results/ablation_v3/RS-MARL-no-A-CBF/collusive/ratio_0.10/seed_10/episode_metrics.csv	results/ablation_v3/RS-MARL-no-A-CBF/collusive/ratio_0.10/seed_10/episode_metrics.csv	True	55	5	ok
RS-MARL-no-A-CBF	collusive	collusive	0.1	11	results/ablation_v3/RS-MARL-no-A-CBF/collusive/ratio_0.10/seed_11/episode_metrics.csv	results/ablation_v3/RS-MARL-no-A-CBF/collusive/ratio_0.10/seed_11/episode_metrics.csv	True	55	5	ok
RS-MARL-no-A-CBF	collusive	collusive	0.1	12	results/ablation_v3/RS-MARL-no-A-CBF/collusive/ratio_0.10/seed_12/episode_metrics.csv	results/ablation_v3/RS-MARL-no-A-CBF/collusive/ratio_0.10/seed_12/episode_metrics.csv	True	55	5	ok
RS-MARL-no-A-CBF	collusive	collusive	0.1	13	results/ablation_v3/RS-MARL-no-A-CBF/collusive/ratio_0.10/seed_13/episode_metrics.csv	results/ablation_v3/RS-MARL-no-A-CBF/collusive/ratio_0.10/seed_13/episode_metrics.csv	True	55	5	ok
RS-MARL-no-A-CBF	collusive	collusive	0.1	14	results/ablation_v3/RS-MARL-no-A-CBF/collusive/ratio_0.10/seed_14/episode_metrics.csv	results/ablation_v3/RS-MARL-no-A-CBF/collusive/ratio_0.10/seed_14/episode_metrics.csv	True	55	5	ok
RS-MARL-no-A-CBF	collusive	collusive	0.1	15	results/ablation_v3/RS-MARL-no-A-CBF/collusive/ratio_0.10/seed_15/episode_metrics.csv	results/ablation_v3/RS-MARL-no-A-CBF/collusive/ratio_0.10/seed_15/episode_metrics.csv	True	55	5	ok
RS-MARL-no-A-CBF	collusive	collusive	0.1	16	results/ablation_v3/RS-MARL-no-A-CBF/collusive/ratio_0.10/seed_16/episode_metrics.csv	results/ablation_v3/RS-MARL-no-A-CBF/collusive/ratio_0.10/seed_16/episode_metrics.csv	True	55	5	ok
RS-MARL-no-A-CBF	collusive	collusive	0.1	17	results/ablation_v3/RS-MARL-no-A-CBF/collusive/ratio_0.10/seed_17/episode_metrics.csv	results/ablation_v3/RS-MARL-no-A-CBF/collusive/ratio_0.10/seed_17/episode_metrics.csv	True	55	5	ok
RS-MARL-no-A-CBF	collusive	collusive	0.1	18	results/ablation_v3/RS-MARL-no-A-CBF/collusive/ratio_0.10/seed_18/episode_metrics.csv	results/ablation_v3/RS-MARL-no-A-CBF/collusive/ratio_0.10/seed_18/episode_metrics.csv	True	55	5	ok
RS-MARL-no-A-CBF	collusive	collusive	0.1	19	results/ablation_v3/RS-MARL-no-A-CBF/collusive/ratio_0.10/seed_19/episode_metrics.csv	results/ablation_v3/RS-MARL-no-A-CBF/collusive/ratio_0.10/seed_19/episode_metrics.csv	True	55	5	ok
RS-MARL-no-A-CBF	collusive	collusive	0.3	0	results/ablation_v3/RS-MARL-no-A-CBF/collusive/ratio_0.30/seed_0/episode_metrics.csv	results/ablation_v3/RS-MARL-no-A-CBF/collusive/ratio_0.30/seed_0/episode_metrics.csv	True	55	5	ok
RS-MARL-no-A-CBF	collusive	collusive	0.3	1	results/ablation_v3/RS-MARL-no-A-CBF/collusive/ratio_0.30/seed_1/episode_metrics.csv	results/ablation_v3/RS-MARL-no-A-CBF/collusive/ratio_0.30/seed_1/episode_metrics.csv	True	55	5	ok
RS-MARL-no-A-CBF	collusive	collusive	0.3	2	results/ablation_v3/RS-MARL-no-A-CBF/collusive/ratio_0.30/seed_2/episode_metrics.csv	results/ablation_v3/RS-MARL-no-A-CBF/collusive/ratio_0.30/seed_2/episode_metrics.csv	True	55	5	ok
RS-MARL-no-A-CBF	collusive	collusive	0.3	3	results/ablation_v3/RS-MARL-no-A-CBF/collusive/ratio_0.30/seed_3/episode_metrics.csv	results/ablation_v3/RS-MARL-no-A-CBF/collusive/ratio_0.30/seed_3/episode_metrics.csv	True	55	5	ok
RS-MARL-no-A-CBF	collusive	collusive	0.3	4	results/ablation_v3/RS-MARL-no-A-CBF/collusive/ratio_0.30/seed_4/episode_metrics.csv	results/ablation_v3/RS-MARL-no-A-CBF/collusive/ratio_0.30/seed_4/episode_metrics.csv	True	55	5	ok
RS-MARL-no-A-CBF	collusive	collusive	0.3	5	results/ablation_v3/RS-MARL-no-A-CBF/collusive/ratio_0.30/seed_5/episode_metrics.csv	results/ablation_v3/RS-MARL-no-A-CBF/collusive/ratio_0.30/seed_5/episode_metrics.csv	True	55	5	ok
RS-MARL-no-A-CBF	collusive	collusive	0.3	6	results/ablation_v3/RS-MARL-no-A-CBF/collusive/ratio_0.30/seed_6/episode_metrics.csv	results/ablation_v3/RS-MARL-no-A-CBF/collusive/ratio_0.30/seed_6/episode_metrics.csv	True	55	5	ok
RS-MARL-no-A-CBF	collusive	collusive	0.3	7	results/ablation_v3/RS-MARL-no-A-CBF/collusive/ratio_0.30/seed_7/episode_metrics.csv	results/ablation_v3/RS-MARL-no-A-CBF/collusive/ratio_0.30/seed_7/episode_metrics.csv	True	55	5	ok
RS-MARL-no-A-CBF	collusive	collusive	0.3	8	results/ablation_v3/RS-MARL-no-A-CBF/collusive/ratio_0.30/seed_8/episode_metrics.csv	results/ablation_v3/RS-MARL-no-A-CBF/collusive/ratio_0.30/seed_8/episode_metrics.csv	True	55	5	ok
RS-MARL-no-A-CBF	collusive	collusive	0.3	9	results/ablation_v3/RS-MARL-no-A-CBF/collusive/ratio_0.30/seed_9/episode_metrics.csv	results/ablation_v3/RS-MARL-no-A-CBF/collusive/ratio_0.30/seed_9/episode_metrics.csv	True	55	5	ok
RS-MARL-no-A-CBF	collusive	collusive	0.3	10	results/ablation_v3/RS-MARL-no-A-CBF/collusive/ratio_0.30/seed_10/episode_metrics.csv	results/ablation_v3/RS-MARL-no-A-CBF/collusive/ratio_0.30/seed_10/episode_metrics.csv	True	55	5	ok
RS-MARL-no-A-CBF	collusive	collusive	0.3	11	results/ablation_v3/RS-MARL-no-A-CBF/collusive/ratio_0.30/seed_11/episode_metrics.csv	results/ablation_v3/RS-MARL-no-A-CBF/collusive/ratio_0.30/seed_11/episode_metrics.csv	True	55	5	ok
RS-MARL-no-A-CBF	collusive	collusive	0.3	12	results/ablation_v3/RS-MARL-no-A-CBF/collusive/ratio_0.30/seed_12/episode_metrics.csv	results/ablation_v3/RS-MARL-no-A-CBF/collusive/ratio_0.30/seed_12/episode_metrics.csv	True	55	5	ok
RS-MARL-no-A-CBF	collusive	collusive	0.3	13	results/ablation_v3/RS-MARL-no-A-CBF/collusive/ratio_0.30/seed_13/episode_metrics.csv	results/ablation_v3/RS-MARL-no-A-CBF/collusive/ratio_0.30/seed_13/episode_metrics.csv	True	55	5	ok
RS-MARL-no-A-CBF	collusive	collusive	0.3	14	results/ablation_v3/RS-MARL-no-A-CBF/collusive/ratio_0.30/seed_14/episode_metrics.csv	results/ablation_v3/RS-MARL-no-A-CBF/collusive/ratio_0.30/seed_14/episode_metrics.csv	True	55	5	ok
RS-MARL-no-A-CBF	collusive	collusive	0.3	15	results/ablation_v3/RS-MARL-no-A-CBF/collusive/ratio_0.30/seed_15/episode_metrics.csv	results/ablation_v3/RS-MARL-no-A-CBF/collusive/ratio_0.30/seed_15/episode_metrics.csv	True	55	5	ok
RS-MARL-no-A-CBF	collusive	collusive	0.3	16	results/ablation_v3/RS-MARL-no-A-CBF/collusive/ratio_0.30/seed_16/episode_metrics.csv	results/ablation_v3/RS-MARL-no-A-CBF/collusive/ratio_0.30/seed_16/episode_metrics.csv	True	55	5	ok
RS-MARL-no-A-CBF	collusive	collusive	0.3	17	results/ablation_v3/RS-MARL-no-A-CBF/collusive/ratio_0.30/seed_17/episode_metrics.csv	results/ablation_v3/RS-MARL-no-A-CBF/collusive/ratio_0.30/seed_17/episode_metrics.csv	True	55	5	ok
RS-MARL-no-A-CBF	collusive	collusive	0.3	18	results/ablation_v3/RS-MARL-no-A-CBF/collusive/ratio_0.30/seed_18/episode_metrics.csv	results/ablation_v3/RS-MARL-no-A-CBF/collusive/ratio_0.30/seed_18/episode_metrics.csv	True	55	5	ok
RS-MARL-no-A-CBF	collusive	collusive	0.3	19	results/ablation_v3/RS-MARL-no-A-CBF/collusive/ratio_0.30/seed_19/episode_metrics.csv	results/ablation_v3/RS-MARL-no-A-CBF/collusive/ratio_0.30/seed_19/episode_metrics.csv	True	55	5	ok
RS-MARL-no-A-CBF	constant	constant	0.1	0	results/ablation_v3/RS-MARL-no-A-CBF/constant/ratio_0.10/seed_0/episode_metrics.csv	results/ablation_v3/RS-MARL-no-A-CBF/constant/ratio_0.10/seed_0/episode_metrics.csv	True	55	5	ok
RS-MARL-no-A-CBF	constant	constant	0.1	1	results/ablation_v3/RS-MARL-no-A-CBF/constant/ratio_0.10/seed_1/episode_metrics.csv	results/ablation_v3/RS-MARL-no-A-CBF/constant/ratio_0.10/seed_1/episode_metrics.csv	True	55	5	ok
RS-MARL-no-A-CBF	constant	constant	0.1	2	results/ablation_v3/RS-MARL-no-A-CBF/constant/ratio_0.10/seed_2/episode_metrics.csv	results/ablation_v3/RS-MARL-no-A-CBF/constant/ratio_0.10/seed_2/episode_metrics.csv	True	55	5	ok
RS-MARL-no-A-CBF	constant	constant	0.1	3	results/ablation_v3/RS-MARL-no-A-CBF/constant/ratio_0.10/seed_3/episode_metrics.csv	results/ablation_v3/RS-MARL-no-A-CBF/constant/ratio_0.10/seed_3/episode_metrics.csv	True	55	5	ok
RS-MARL-no-A-CBF	constant	constant	0.1	4	results/ablation_v3/RS-MARL-no-A-CBF/constant/ratio_0.10/seed_4/episode_metrics.csv	results/ablation_v3/RS-MARL-no-A-CBF/constant/ratio_0.10/seed_4/episode_metrics.csv	True	55	5	ok
RS-MARL-no-A-CBF	constant	constant	0.1	5	results/ablation_v3/RS-MARL-no-A-CBF/constant/ratio_0.10/seed_5/episode_metrics.csv	results/ablation_v3/RS-MARL-no-A-CBF/constant/ratio_0.10/seed_5/episode_metrics.csv	True	55	5	ok
RS-MARL-no-A-CBF	constant	constant	0.1	6	results/ablation_v3/RS-MARL-no-A-CBF/constant/ratio_0.10/seed_6/episode_metrics.csv	results/ablation_v3/RS-MARL-no-A-CBF/constant/ratio_0.10/seed_6/episode_metrics.csv	True	55	5	ok
RS-MARL-no-A-CBF	constant	constant	0.1	7	results/ablation_v3/RS-MARL-no-A-CBF/constant/ratio_0.10/seed_7/episode_metrics.csv	results/ablation_v3/RS-MARL-no-A-CBF/constant/ratio_0.10/seed_7/episode_metrics.csv	True	55	5	ok
RS-MARL-no-A-CBF	constant	constant	0.1	8	results/ablation_v3/RS-MARL-no-A-CBF/constant/ratio_0.10/seed_8/episode_metrics.csv	results/ablation_v3/RS-MARL-no-A-CBF/constant/ratio_0.10/seed_8/episode_metrics.csv	True	55	5	ok
RS-MARL-no-A-CBF	constant	constant	0.1	9	results/ablation_v3/RS-MARL-no-A-CBF/constant/ratio_0.10/seed_9/episode_metrics.csv	results/ablation_v3/RS-MARL-no-A-CBF/constant/ratio_0.10/seed_9/episode_metrics.csv	True	55	5	ok
RS-MARL-no-A-CBF	constant	constant	0.1	10	results/ablation_v3/RS-MARL-no-A-CBF/constant/ratio_0.10/seed_10/episode_metrics.csv	results/ablation_v3/RS-MARL-no-A-CBF/constant/ratio_0.10/seed_10/episode_metrics.csv	True	55	5	ok
RS-MARL-no-A-CBF	constant	constant	0.1	11	results/ablation_v3/RS-MARL-no-A-CBF/constant/ratio_0.10/seed_11/episode_metrics.csv	results/ablation_v3/RS-MARL-no-A-CBF/constant/ratio_0.10/seed_11/episode_metrics.csv	True	55	5	ok
RS-MARL-no-A-CBF	constant	constant	0.1	12	results/ablation_v3/RS-MARL-no-A-CBF/constant/ratio_0.10/seed_12/episode_metrics.csv	results/ablation_v3/RS-MARL-no-A-CBF/constant/ratio_0.10/seed_12/episode_metrics.csv	True	55	5	ok
RS-MARL-no-A-CBF	constant	constant	0.1	13	results/ablation_v3/RS-MARL-no-A-CBF/constant/ratio_0.10/seed_13/episode_metrics.csv	results/ablation_v3/RS-MARL-no-A-CBF/constant/ratio_0.10/seed_13/episode_metrics.csv	True	55	5	ok
RS-MARL-no-A-CBF	constant	constant	0.1	14	results/ablation_v3/RS-MARL-no-A-CBF/constant/ratio_0.10/seed_14/episode_metrics.csv	results/ablation_v3/RS-MARL-no-A-CBF/constant/ratio_0.10/seed_14/episode_metrics.csv	True	55	5	ok
RS-MARL-no-A-CBF	constant	constant	0.1	15	results/ablation_v3/RS-MARL-no-A-CBF/constant/ratio_0.10/seed_15/episode_metrics.csv	results/ablation_v3/RS-MARL-no-A-CBF/constant/ratio_0.10/seed_15/episode_metrics.csv	True	55	5	ok
RS-MARL-no-A-CBF	constant	constant	0.1	16	results/ablation_v3/RS-MARL-no-A-CBF/constant/ratio_0.10/seed_16/episode_metrics.csv	results/ablation_v3/RS-MARL-no-A-CBF/constant/ratio_0.10/seed_16/episode_metrics.csv	True	55	5	ok
RS-MARL-no-A-CBF	constant	constant	0.1	17	results/ablation_v3/RS-MARL-no-A-CBF/constant/ratio_0.10/seed_17/episode_metrics.csv	results/ablation_v3/RS-MARL-no-A-CBF/constant/ratio_0.10/seed_17/episode_metrics.csv	True	55	5	ok
RS-MARL-no-A-CBF	constant	constant	0.1	18	results/ablation_v3/RS-MARL-no-A-CBF/constant/ratio_0.10/seed_18/episode_metrics.csv	results/ablation_v3/RS-MARL-no-A-CBF/constant/ratio_0.10/seed_18/episode_metrics.csv	True	55	5	ok
RS-MARL-no-A-CBF	constant	constant	0.1	19	results/ablation_v3/RS-MARL-no-A-CBF/constant/ratio_0.10/seed_19/episode_metrics.csv	results/ablation_v3/RS-MARL-no-A-CBF/constant/ratio_0.10/seed_19/episode_metrics.csv	True	55	5	ok
RS-MARL-no-A-CBF	constant	constant	0.3	0	results/ablation_v3/RS-MARL-no-A-CBF/constant/ratio_0.30/seed_0/episode_metrics.csv	results/ablation_v3/RS-MARL-no-A-CBF/constant/ratio_0.30/seed_0/episode_metrics.csv	True	55	5	ok
RS-MARL-no-A-CBF	constant	constant	0.3	1	results/ablation_v3/RS-MARL-no-A-CBF/constant/ratio_0.30/seed_1/episode_metrics.csv	results/ablation_v3/RS-MARL-no-A-CBF/constant/ratio_0.30/seed_1/episode_metrics.csv	True	55	5	ok
RS-MARL-no-A-CBF	constant	constant	0.3	2	results/ablation_v3/RS-MARL-no-A-CBF/constant/ratio_0.30/seed_2/episode_metrics.csv	results/ablation_v3/RS-MARL-no-A-CBF/constant/ratio_0.30/seed_2/episode_metrics.csv	True	55	5	ok
RS-MARL-no-A-CBF	constant	constant	0.3	3	results/ablation_v3/RS-MARL-no-A-CBF/constant/ratio_0.30/seed_3/episode_metrics.csv	results/ablation_v3/RS-MARL-no-A-CBF/constant/ratio_0.30/seed_3/episode_metrics.csv	True	55	5	ok
RS-MARL-no-A-CBF	constant	constant	0.3	4	results/ablation_v3/RS-MARL-no-A-CBF/constant/ratio_0.30/seed_4/episode_metrics.csv	results/ablation_v3/RS-MARL-no-A-CBF/constant/ratio_0.30/seed_4/episode_metrics.csv	True	55	5	ok
RS-MARL-no-A-CBF	constant	constant	0.3	5	results/ablation_v3/RS-MARL-no-A-CBF/constant/ratio_0.30/seed_5/episode_metrics.csv	results/ablation_v3/RS-MARL-no-A-CBF/constant/ratio_0.30/seed_5/episode_metrics.csv	True	55	5	ok
RS-MARL-no-A-CBF	constant	constant	0.3	6	results/ablation_v3/RS-MARL-no-A-CBF/constant/ratio_0.30/seed_6/episode_metrics.csv	results/ablation_v3/RS-MARL-no-A-CBF/constant/ratio_0.30/seed_6/episode_metrics.csv	True	55	5	ok
RS-MARL-no-A-CBF	constant	constant	0.3	7	results/ablation_v3/RS-MARL-no-A-CBF/constant/ratio_0.30/seed_7/episode_metrics.csv	results/ablation_v3/RS-MARL-no-A-CBF/constant/ratio_0.30/seed_7/episode_metrics.csv	True	55	5	ok
RS-MARL-no-A-CBF	constant	constant	0.3	8	results/ablation_v3/RS-MARL-no-A-CBF/constant/ratio_0.30/seed_8/episode_metrics.csv	results/ablation_v3/RS-MARL-no-A-CBF/constant/ratio_0.30/seed_8/episode_metrics.csv	True	55	5	ok
RS-MARL-no-A-CBF	constant	constant	0.3	9	results/ablation_v3/RS-MARL-no-A-CBF/constant/ratio_0.30/seed_9/episode_metrics.csv	results/ablation_v3/RS-MARL-no-A-CBF/constant/ratio_0.30/seed_9/episode_metrics.csv	True	55	5	ok
RS-MARL-no-A-CBF	constant	constant	0.3	10	results/ablation_v3/RS-MARL-no-A-CBF/constant/ratio_0.30/seed_10/episode_metrics.csv	results/ablation_v3/RS-MARL-no-A-CBF/constant/ratio_0.30/seed_10/episode_metrics.csv	True	55	5	ok
RS-MARL-no-A-CBF	constant	constant	0.3	11	results/ablation_v3/RS-MARL-no-A-CBF/constant/ratio_0.30/seed_11/episode_metrics.csv	results/ablation_v3/RS-MARL-no-A-CBF/constant/ratio_0.30/seed_11/episode_metrics.csv	True	55	5	ok
RS-MARL-no-A-CBF	constant	constant	0.3	12	results/ablation_v3/RS-MARL-no-A-CBF/constant/ratio_0.30/seed_12/episode_metrics.csv	results/ablation_v3/RS-MARL-no-A-CBF/constant/ratio_0.30/seed_12/episode_metrics.csv	True	55	5	ok
RS-MARL-no-A-CBF	constant	constant	0.3	13	results/ablation_v3/RS-MARL-no-A-CBF/constant/ratio_0.30/seed_13/episode_metrics.csv	results/ablation_v3/RS-MARL-no-A-CBF/constant/ratio_0.30/seed_13/episode_metrics.csv	True	55	5	ok
RS-MARL-no-A-CBF	constant	constant	0.3	14	results/ablation_v3/RS-MARL-no-A-CBF/constant/ratio_0.30/seed_14/episode_metrics.csv	results/ablation_v3/RS-MARL-no-A-CBF/constant/ratio_0.30/seed_14/episode_metrics.csv	True	55	5	ok
RS-MARL-no-A-CBF	constant	constant	0.3	15	results/ablation_v3/RS-MARL-no-A-CBF/constant/ratio_0.30/seed_15/episode_metrics.csv	results/ablation_v3/RS-MARL-no-A-CBF/constant/ratio_0.30/seed_15/episode_metrics.csv	True	55	5	ok
RS-MARL-no-A-CBF	constant	constant	0.3	16	results/ablation_v3/RS-MARL-no-A-CBF/constant/ratio_0.30/seed_16/episode_metrics.csv	results/ablation_v3/RS-MARL-no-A-CBF/constant/ratio_0.30/seed_16/episode_metrics.csv	True	55	5	ok
RS-MARL-no-A-CBF	constant	constant	0.3	17	results/ablation_v3/RS-MARL-no-A-CBF/constant/ratio_0.30/seed_17/episode_metrics.csv	results/ablation_v3/RS-MARL-no-A-CBF/constant/ratio_0.30/seed_17/episode_metrics.csv	True	55	5	ok
RS-MARL-no-A-CBF	constant	constant	0.3	18	results/ablation_v3/RS-MARL-no-A-CBF/constant/ratio_0.30/seed_18/episode_metrics.csv	results/ablation_v3/RS-MARL-no-A-CBF/constant/ratio_0.30/seed_18/episode_metrics.csv	True	55	5	ok
RS-MARL-no-A-CBF	constant	constant	0.3	19	results/ablation_v3/RS-MARL-no-A-CBF/constant/ratio_0.30/seed_19/episode_metrics.csv	results/ablation_v3/RS-MARL-no-A-CBF/constant/ratio_0.30/seed_19/episode_metrics.csv	True	55	5	ok
