# Supplementary material for: Operating-Regime Evaluation of Byzantine-Resilient Multi-Agent Reinforcement Learning for Sensor-Networked Safe Formation Control
Source: Sensors (Basel). 2026 Jul 11;26(14):4408. doi: 10.3390/s26144408 (PMC13418820; doi:10.3390/s26144408)
Supplement: Supplementary file 1 [file sensors-26-04408-s001.zip › File_S1/processed_data/canonical_580/ablation_480/summary_final.csv]

method	attack	ratio	n_success	final_fe_mean	final_fe_std	final_return_mean	final_return_std	final_safety_violations_mean	final_safety_violations_std	final_f1_mean	final_f1_std	final_precision_mean	final_precision_std	final_recall_mean	final_recall_std	n_byzantine_mean	realized_byzantine_ratio_mean	final_fe_ci95	final_return_ci95	final_safety_violations_ci95	final_f1_ci95	final_precision_ci95	final_recall_ci95
RS-MARL	adaptive	0.1	20	21.590314035415652	10.359636092063552	-5086.32548828125	971.5750766184225	7.08	3.6794736465681437	0.125		1.0		0.003333333333333333	0.014907119849998596	3.0	0.1	4.848458936353393	454.711132775949	1.7220466746362892	0.0	0.0	0.006976746848027542
RS-MARL	adaptive	0.3	20	29.155976004600525	22.513821126138247	-5895.715947265625	2166.0348138272525	8.889999999999999	5.026445851169276	0.05041628122109159	0.016994609686284766	0.8571428571428571	0.37796447300922725	0.0077777777777777776	0.01304762108027555	9.0	0.29999999999999993	10.53679263059361	1013.7354976782204	2.3524490714368054	0.007953722164664608	0.17689281848322735	0.006106474635077059
RS-MARL-no-A-CBF	adaptive	0.1	20	15.174798808097838	4.762579278990193	-4815.036413574218	649.3968904617348	7.83	3.606587540073099	0.15073529411764705	0.05647901285197506	0.875	0.25	0.016666666666666666	0.03667464028134539	3.0	0.1	2.2289557142843557	303.92710022038375	1.6879349267687527	0.026432991675099545	0.11700360160497736	0.017164260001937565
RS-MARL-no-A-CBF	adaptive	0.3	20	16.528836646080016	5.557370446334392	-4897.183049316406	596.019034569917	7.909999999999999	3.303251986181273	0.0634238894447696	0.04293004853976777	0.875	0.23145502494313785	0.013333333333333332	0.022104953740215108	9.0	0.3	2.6009294306967377	278.9454946792072	1.5459695175680153	0.020091881184917313	0.108324286111668	0.010345436803666331
RS-MARL-no-SET	adaptive	0.1	20	22.892779273986815	16.931319810211587	-5372.539157714844	1508.0037840061543	8.66	5.076302010840486					0.0	0.0	3.0	0.1	7.924101590881829	705.7674958506176	2.3757824724117027	0.0	0.0	0.0
RS-MARL-no-SET	adaptive	0.3	20	22.204908037185668	13.344315926443537	-5288.852807617188	1355.1597923867184	8.34	4.956696692885612					0.0	0.0	9.0	0.3	6.245332097394216	634.2343058379977	2.3198054605243876	0.0	0.0	0.0
RS-MARL-no-TWCC	adaptive	0.1	20	22.892779273986815	16.931319810211587	-5372.539157714844	1508.0037840061543	8.66	5.076302010840486					0.0	0.0	3.0	0.1	7.924101590881829	705.7674958506176	2.3757824724117027	0.0	0.0	0.0
RS-MARL-no-TWCC	adaptive	0.3	20	22.204908037185668	13.344315926443537	-5288.852807617188	1355.1597923867184	8.34	4.956696692885612					0.0	0.0	9.0	0.3	6.245332097394216	634.2343058379977	2.3198054605243876	0.0	0.0	0.0
RS-MARL	collusive	0.1	20	22.88905718803406	11.852090581411943	-5351.530861816406	1209.408633324299	8.34	3.7563139827285608	1.0	0.0	1.0	0.0	1.0	0.0	3.0	0.1	5.54694913829451	566.0206636443858	1.7580090589535133	0.0	0.0	0.0
RS-MARL	collusive	0.3	20	23.45426359653473	12.73658438906854	-5452.714047851563	1337.2221429559534	9.43	4.655398677031353	0.9960546475995914	0.006635019709938194	1.0	0.0	0.9922222222222222	0.013047621080275563	9.0	0.3	5.960904982666997	625.8392274870897	2.17879364847886	0.0031052848111311235	0.0	0.0061064746350770645
RS-MARL-no-A-CBF	collusive	0.1	20	15.263766746520997	4.582012702366782	-4817.040930175781	673.1022327835699	8.040000000000001	3.2950361390878156	1.0	0.0	1.0	0.0	1.0	0.0	3.0	0.1	2.1444479551066746	315.0215419361181	1.542124382767334	0.0	0.0	0.0
RS-MARL-no-A-CBF	collusive	0.3	20	16.251246833801268	6.447231898247077	-4978.140012207032	913.1331008950241	8.559999999999999	4.197543141059141	0.9880345003698355	0.013165014778357239	1.0	0.0	0.9766666666666666	0.025465133701552522	9.0	0.3	3.017397409909612	427.359446197756	1.9645106615847558	0.006161416577002198	0.0	0.011918049433735733
RS-MARL-no-SET	collusive	0.1	20	27.148625512123107	16.61655380964464	-5655.239846191406	1621.2306131706825	9.28	4.504687616951458					0.0	0.0	3.0	0.1	7.776786567965321	758.7592830928628	2.1082587011546527	0.0	0.0	0.0
RS-MARL-no-SET	collusive	0.3	20	27.964169497489927	24.66066468997033	-5696.099821777343	2277.6869665882277	8.190000000000001	3.991293155436165					0.0	0.0	9.0	0.3	11.541546346796883	1065.9903136781536	1.867982696989304	0.0	0.0	0.0
RS-MARL-no-TWCC	collusive	0.1	20	27.148625512123107	16.61655380964464	-5655.239846191406	1621.2306131706825	9.28	4.504687616951458					0.0	0.0	3.0	0.1	7.776786567965321	758.7592830928628	2.1082587011546527	0.0	0.0	0.0
RS-MARL-no-TWCC	collusive	0.3	20	27.964169497489927	24.66066468997033	-5696.099821777343	2277.6869665882277	8.190000000000001	3.991293155436165					0.0	0.0	9.0	0.3	11.541546346796883	1065.9903136781536	1.867982696989304	0.0	0.0	0.0
RS-MARL	constant	0.1	20	23.04672580718994	10.19946465547922	-5186.471118164062	1127.8588732710784	8.59	4.2828790120173785					0.0	0.0	3.0	0.1	4.773496396534953	527.8542010993916	2.0044490785776015	0.0	0.0	0.0
RS-MARL	constant	0.3	20	22.810401248931885	10.753511252594777	-5310.244909667968	1145.7131456803088	8.690000000000001	4.429791488499085					0.0	0.0	9.0	0.3	5.032798185812961	536.210257803057	2.0732062340538664	0.0	0.0	0.0
RS-MARL-no-A-CBF	constant	0.1	20	15.789984431266785	4.248039796394912	-4821.655354003907	563.6349668590034	7.7700000000000005	3.289072817679779	0.125		1.0		0.003333333333333333	0.014907119849998594	3.0	0.1	1.9881438237579179	263.7892844520218	1.5393334624382609	0.0	0.0	0.006976746848027541
RS-MARL-no-A-CBF	constant	0.3	20	16.182672209739685	4.86566124830039	-4921.621960449219	632.7610674891667	7.44	3.3084262437791043	0.04347826086956522		0.5	0.7071067811865476	0.0011111111111111111	0.004969039949999533	9.0	0.3	2.277199560963663	296.14129540657063	1.548391144666328	0.0	0.33093616047251484	0.0023255822826758477
RS-MARL-no-SET	constant	0.1	20	28.449391837120054	25.62984537842522	-5800.355383300781	2163.4814330452364	9.52	4.503285350426777					0.0	0.0	3.0	0.1	11.995136871417738	1012.5404786871612	2.1076024202194623	0.0	0.0	0.0
RS-MARL-no-SET	constant	0.3	20	25.208457560539244	11.951832295511927	-5510.904260253907	1118.5833859363681	9.379999999999999	4.503051596885219					0.0	0.0	9.0	0.3	5.593629697414318	523.5131394001818	2.107493020194461	0.0	0.0	0.0
RS-MARL-no-TWCC	constant	0.1	20	28.449391837120054	25.62984537842522	-5800.355383300781	2163.4814330452364	9.52	4.503285350426777					0.0	0.0	3.0	0.1	11.995136871417738	1012.5404786871612	2.1076024202194623	0.0	0.0	0.0
RS-MARL-no-TWCC	constant	0.3	20	25.208457560539244	11.951832295511927	-5510.904260253907	1118.5833859363681	9.379999999999999	4.503051596885219					0.0	0.0	9.0	0.3	5.593629697414318	523.5131394001818	2.107493020194461	0.0	0.0	0.0
