# Supplementary material for: Operating-Regime Evaluation of Byzantine-Resilient Multi-Agent Reinforcement Learning for Sensor-Networked Safe Formation Control
Source: Sensors (Basel). 2026 Jul 11;26(14):4408. doi: 10.3390/s26144408 (PMC13418820; doi:10.3390/s26144408)
Supplement: Supplementary file 1 [file sensors-26-04408-s001.zip › File_S1/processed_data/canonical_580/benign_100/full_matrix_completeness.csv]

method	attack	ratio	n_success	expected_n	complete
MAPPO	none	0.0	20	20	True
MAPPO-Krum	none	0.0	20	20	True
MAPPO-CWMed	none	0.0	20	20	True
Safe-MAPPO	none	0.0	20	20	True
RS-MARL	none	0.0	20	20	True
