# Supplementary material for: Operating-Regime Evaluation of Byzantine-Resilient Multi-Agent Reinforcement Learning for Sensor-Networked Safe Formation Control
Source: Sensors (Basel). 2026 Jul 11;26(14):4408. doi: 10.3390/s26144408 (PMC13418820; doi:10.3390/s26144408)
Supplement: Supplementary file 1 [file sensors-26-04408-s001.zip › File_S1/processed_data/canonical_580/benign_100/per_run_summary.csv]

run_id	method	attack	ratio	seed	final_fe	final_return	final_safety_violations	final_f1	final_precision	final_recall	eval_rows	rows	latency_total_ms	latency_qp_ms	action_deviation	n_byzantine	realized_byzantine_ratio	source_file
MAPPO_none_ratio0.00_seed0	MAPPO	none	0.0	0	10.203209495544433	-6237.53251953125	8.8				5	55	1.1882231978233904	0.0	0.0	0.0	0.0	results/benign_v3/MAPPO/none/seed_0/episode_metrics.csv
MAPPO_none_ratio0.00_seed1	MAPPO	none	0.0	1	7.307783222198486	-3991.458984375	3.0				5	55	1.2780840042978525	0.0	0.0	0.0	0.0	results/benign_v3/MAPPO/none/seed_1/episode_metrics.csv
MAPPO_none_ratio0.00_seed2	MAPPO	none	0.0	2	14.896993637084961	-4813.6390625	5.8				5	55	1.3093561865389347	0.0	0.0	0.0	0.0	results/benign_v3/MAPPO/none/seed_2/episode_metrics.csv
MAPPO_none_ratio0.00_seed3	MAPPO	none	0.0	3	17.742236518859862	-4930.31123046875	9.8				5	55	1.343606790760532	0.0	0.0	0.0	0.0	results/benign_v3/MAPPO/none/seed_3/episode_metrics.csv
MAPPO_none_ratio0.00_seed4	MAPPO	none	0.0	4	12.681861305236817	-4593.63486328125	7.4				5	55	1.3708568003494292	0.0	0.0	0.0	0.0	results/benign_v3/MAPPO/none/seed_4/episode_metrics.csv
MAPPO_none_ratio0.00_seed5	MAPPO	none	0.0	5	14.224267196655273	-4756.7427734375	6.6				5	55	1.3634258066304028	0.0	0.0	0.0	0.0	results/benign_v3/MAPPO/none/seed_5/episode_metrics.csv
MAPPO_none_ratio0.00_seed6	MAPPO	none	0.0	6	12.774797630310058	-4518.7072265625	5.4				5	55	1.359473611228168	0.0	0.0	0.0	0.0	results/benign_v3/MAPPO/none/seed_6/episode_metrics.csv
MAPPO_none_ratio0.00_seed7	MAPPO	none	0.0	7	19.144682312011717	-4891.13984375	10.2				5	55	1.6607496130745858	0.0	0.0	0.0	0.0	results/benign_v3/MAPPO/none/seed_7/episode_metrics.csv
MAPPO_none_ratio0.00_seed8	MAPPO	none	0.0	8	21.613780212402343	-5048.163671875	8.8				5	55	1.3691412168554962	0.0	0.0	0.0	0.0	results/benign_v3/MAPPO/none/seed_8/episode_metrics.csv
MAPPO_none_ratio0.00_seed9	MAPPO	none	0.0	9	12.283679580688476	-4364.085693359375	5.2				5	55	1.2509735999628901	0.0	0.0	0.0	0.0	results/benign_v3/MAPPO/none/seed_9/episode_metrics.csv
MAPPO_none_ratio0.00_seed10	MAPPO	none	0.0	10	25.15362205505371	-5847.937109375	11.2				5	55	1.3610284018795937	0.0	0.0	0.0	0.0	results/benign_v3/MAPPO/none/seed_10/episode_metrics.csv
MAPPO_none_ratio0.00_seed11	MAPPO	none	0.0	11	16.670092582702637	-4730.01484375	7.0				5	55	1.6330999962519854	0.0	0.0	0.0	0.0	results/benign_v3/MAPPO/none/seed_11/episode_metrics.csv
MAPPO_none_ratio0.00_seed12	MAPPO	none	0.0	12	12.616467475891113	-4495.896630859375	4.8				5	55	1.2838323949836195	0.0	0.0	0.0	0.0	results/benign_v3/MAPPO/none/seed_12/episode_metrics.csv
MAPPO_none_ratio0.00_seed13	MAPPO	none	0.0	13	13.93053970336914	-4548.413427734375	9.0				5	55	1.3435031927656382	0.0	0.0	0.0	0.0	results/benign_v3/MAPPO/none/seed_13/episode_metrics.csv
MAPPO_none_ratio0.00_seed14	MAPPO	none	0.0	14	17.127621841430663	-4967.1255859375	14.0				5	55	1.4159351994749159	0.0	0.0	0.0	0.0	results/benign_v3/MAPPO/none/seed_14/episode_metrics.csv
MAPPO_none_ratio0.00_seed15	MAPPO	none	0.0	15	12.561977577209472	-4831.0666015625	3.6				5	55	1.2923969945404679	0.0	0.0	0.0	0.0	results/benign_v3/MAPPO/none/seed_15/episode_metrics.csv
MAPPO_none_ratio0.00_seed16	MAPPO	none	0.0	16	24.883272552490233	-6450.47509765625	19.0				5	55	1.6602456045802683	0.0	0.0	0.0	0.0	results/benign_v3/MAPPO/none/seed_16/episode_metrics.csv
MAPPO_none_ratio0.00_seed17	MAPPO	none	0.0	17	15.459059715270996	-4751.40927734375	7.4				5	55	1.7394204041920602	0.0	0.0	0.0	0.0	results/benign_v3/MAPPO/none/seed_17/episode_metrics.csv
MAPPO_none_ratio0.00_seed18	MAPPO	none	0.0	18	12.621499824523926	-4195.87578125	5.6				5	55	1.9138162024319172	0.0	0.0	0.0	0.0	results/benign_v3/MAPPO/none/seed_18/episode_metrics.csv
MAPPO_none_ratio0.00_seed19	MAPPO	none	0.0	19	16.367982482910158	-4386.248291015625	5.6				5	55	1.7424285819288343	0.0	0.0	0.0	0.0	results/benign_v3/MAPPO/none/seed_19/episode_metrics.csv
MAPPO-Krum_none_ratio0.00_seed0	MAPPO-Krum	none	0.0	0	11.188585662841797	-5198.20830078125	6.0				5	55	1.1881049955263734	0.0	0.0	0.0	0.0	results/benign_v3/MAPPO-Krum/none/seed_0/episode_metrics.csv
MAPPO-Krum_none_ratio0.00_seed1	MAPPO-Krum	none	0.0	1	7.4518890380859375	-3990.949267578125	4.6				5	55	1.2635852035600692	0.0	0.0	0.0	0.0	results/benign_v3/MAPPO-Krum/none/seed_1/episode_metrics.csv
MAPPO-Krum_none_ratio0.00_seed2	MAPPO-Krum	none	0.0	2	16.979444694519042	-5182.52578125	5.4				5	55	1.2374324083793908	0.0	0.0	0.0	0.0	results/benign_v3/MAPPO-Krum/none/seed_2/episode_metrics.csv
MAPPO-Krum_none_ratio0.00_seed3	MAPPO-Krum	none	0.0	3	18.08789939880371	-5070.223046875	9.2				5	55	1.0950345953460783	0.0	0.0	0.0	0.0	results/benign_v3/MAPPO-Krum/none/seed_3/episode_metrics.csv
MAPPO-Krum_none_ratio0.00_seed4	MAPPO-Krum	none	0.0	4	13.333434677124023	-4721.169140625	8.8				5	55	1.1271497991401702	0.0	0.0	0.0	0.0	results/benign_v3/MAPPO-Krum/none/seed_4/episode_metrics.csv
MAPPO-Krum_none_ratio0.00_seed5	MAPPO-Krum	none	0.0	5	20.11113586425781	-4994.07236328125	7.6				5	55	1.1145069962367415	0.0	0.0	0.0	0.0	results/benign_v3/MAPPO-Krum/none/seed_5/episode_metrics.csv
MAPPO-Krum_none_ratio0.00_seed6	MAPPO-Krum	none	0.0	6	13.618321418762207	-4446.1388671875	7.2				5	55	1.108915003715083	0.0	0.0	0.0	0.0	results/benign_v3/MAPPO-Krum/none/seed_6/episode_metrics.csv
MAPPO-Krum_none_ratio0.00_seed7	MAPPO-Krum	none	0.0	7	22.433146667480468	-5511.34716796875	12.8				5	55	1.0141311911866069	0.0	0.0	0.0	0.0	results/benign_v3/MAPPO-Krum/none/seed_7/episode_metrics.csv
MAPPO-Krum_none_ratio0.00_seed8	MAPPO-Krum	none	0.0	8	20.989721298217773	-5157.64365234375	13.8				5	55	1.1365826008841395	0.0	0.0	0.0	0.0	results/benign_v3/MAPPO-Krum/none/seed_8/episode_metrics.csv
MAPPO-Krum_none_ratio0.00_seed9	MAPPO-Krum	none	0.0	9	15.188707733154297	-4443.79619140625	8.6				5	55	1.105193205876276	0.0	0.0	0.0	0.0	results/benign_v3/MAPPO-Krum/none/seed_9/episode_metrics.csv
MAPPO-Krum_none_ratio0.00_seed10	MAPPO-Krum	none	0.0	10	26.67064094543457	-6039.8314453125	12.8				5	55	1.103251805761829	0.0	0.0	0.0	0.0	results/benign_v3/MAPPO-Krum/none/seed_10/episode_metrics.csv
MAPPO-Krum_none_ratio0.00_seed11	MAPPO-Krum	none	0.0	11	18.320916175842285	-4921.90703125	9.0				5	55	1.1090660002082586	0.0	0.0	0.0	0.0	results/benign_v3/MAPPO-Krum/none/seed_11/episode_metrics.csv
MAPPO-Krum_none_ratio0.00_seed12	MAPPO-Krum	none	0.0	12	14.455583763122558	-4826.28779296875	7.8				5	55	1.2862238043453544	0.0	0.0	0.0	0.0	results/benign_v3/MAPPO-Krum/none/seed_12/episode_metrics.csv
MAPPO-Krum_none_ratio0.00_seed13	MAPPO-Krum	none	0.0	13	15.243074226379395	-4455.69267578125	8.4				5	55	1.5337375982198864	0.0	0.0	0.0	0.0	results/benign_v3/MAPPO-Krum/none/seed_13/episode_metrics.csv
MAPPO-Krum_none_ratio0.00_seed14	MAPPO-Krum	none	0.0	14	17.017960357666016	-4869.17109375	11.0				5	55	1.2465726002119482	0.0	0.0	0.0	0.0	results/benign_v3/MAPPO-Krum/none/seed_14/episode_metrics.csv
MAPPO-Krum_none_ratio0.00_seed15	MAPPO-Krum	none	0.0	15	17.054461097717287	-4864.52333984375	4.6				5	55	1.2335065985098481	0.0	0.0	0.0	0.0	results/benign_v3/MAPPO-Krum/none/seed_15/episode_metrics.csv
MAPPO-Krum_none_ratio0.00_seed16	MAPPO-Krum	none	0.0	16	27.01793556213379	-5997.72880859375	16.4				5	55	1.221419801004231	0.0	0.0	0.0	0.0	results/benign_v3/MAPPO-Krum/none/seed_16/episode_metrics.csv
MAPPO-Krum_none_ratio0.00_seed17	MAPPO-Krum	none	0.0	17	12.019678497314453	-4317.87197265625	4.8				5	55	1.4982858032453805	0.0	0.0	0.0	0.0	results/benign_v3/MAPPO-Krum/none/seed_17/episode_metrics.csv
MAPPO-Krum_none_ratio0.00_seed18	MAPPO-Krum	none	0.0	18	11.561026000976563	-3960.7185546875	6.8				5	55	1.176681200740859	0.0	0.0	0.0	0.0	results/benign_v3/MAPPO-Krum/none/seed_18/episode_metrics.csv
MAPPO-Krum_none_ratio0.00_seed19	MAPPO-Krum	none	0.0	19	10.674153518676757	-4643.80517578125	7.2				5	55	1.1877704004291445	0.0	0.0	0.0	0.0	results/benign_v3/MAPPO-Krum/none/seed_19/episode_metrics.csv
MAPPO-CWMed_none_ratio0.00_seed0	MAPPO-CWMed	none	0.0	0	11.427669334411622	-5893.6015625	7.2				5	55	1.3152724015526474	0.0	0.0	0.0	0.0	results/benign_v3/MAPPO-CWMed/none/seed_0/episode_metrics.csv
MAPPO-CWMed_none_ratio0.00_seed1	MAPPO-CWMed	none	0.0	1	8.071110725402832	-3924.989208984375	3.0				5	55	1.3523617992177606	0.0	0.0	0.0	0.0	results/benign_v3/MAPPO-CWMed/none/seed_1/episode_metrics.csv
MAPPO-CWMed_none_ratio0.00_seed2	MAPPO-CWMed	none	0.0	2	13.946408462524413	-5019.12861328125	5.8				5	55	1.186079392209649	0.0	0.0	0.0	0.0	results/benign_v3/MAPPO-CWMed/none/seed_2/episode_metrics.csv
MAPPO-CWMed_none_ratio0.00_seed3	MAPPO-CWMed	none	0.0	3	18.2197265625	-4805.169677734375	10.8				5	55	1.2011340004391968	0.0	0.0	0.0	0.0	results/benign_v3/MAPPO-CWMed/none/seed_3/episode_metrics.csv
MAPPO-CWMed_none_ratio0.00_seed4	MAPPO-CWMed	none	0.0	4	13.702404594421386	-4585.41591796875	8.4				5	55	1.2188937922473997	0.0	0.0	0.0	0.0	results/benign_v3/MAPPO-CWMed/none/seed_4/episode_metrics.csv
MAPPO-CWMed_none_ratio0.00_seed5	MAPPO-CWMed	none	0.0	5	14.058162307739257	-4681.66611328125	6.6				5	55	1.1503873858600855	0.0	0.0	0.0	0.0	results/benign_v3/MAPPO-CWMed/none/seed_5/episode_metrics.csv
MAPPO-CWMed_none_ratio0.00_seed6	MAPPO-CWMed	none	0.0	6	13.99931755065918	-4382.83203125	8.2				5	55	1.1490679869893938	0.0	0.0	0.0	0.0	results/benign_v3/MAPPO-CWMed/none/seed_6/episode_metrics.csv
MAPPO-CWMed_none_ratio0.00_seed7	MAPPO-CWMed	none	0.0	7	18.49791145324707	-4947.4716796875	10.2				5	55	1.192022190662101	0.0	0.0	0.0	0.0	results/benign_v3/MAPPO-CWMed/none/seed_7/episode_metrics.csv
MAPPO-CWMed_none_ratio0.00_seed8	MAPPO-CWMed	none	0.0	8	20.471075439453124	-5119.59931640625	10.8				5	55	1.2858191912528127	0.0	0.0	0.0	0.0	results/benign_v3/MAPPO-CWMed/none/seed_8/episode_metrics.csv
MAPPO-CWMed_none_ratio0.00_seed9	MAPPO-CWMed	none	0.0	9	11.477697372436523	-4880.0650390625	5.2				5	55	1.2608468008693308	0.0	0.0	0.0	0.0	results/benign_v3/MAPPO-CWMed/none/seed_9/episode_metrics.csv
MAPPO-CWMed_none_ratio0.00_seed10	MAPPO-CWMed	none	0.0	10	25.102079772949217	-5670.7408203125	9.8				5	55	1.3617188029456884	0.0	0.0	0.0	0.0	results/benign_v3/MAPPO-CWMed/none/seed_10/episode_metrics.csv
MAPPO-CWMed_none_ratio0.00_seed11	MAPPO-CWMed	none	0.0	11	17.471441650390624	-4695.651171875	8.2				5	55	1.1602935963310301	0.0	0.0	0.0	0.0	results/benign_v3/MAPPO-CWMed/none/seed_11/episode_metrics.csv
MAPPO-CWMed_none_ratio0.00_seed12	MAPPO-CWMed	none	0.0	12	14.3387300491333	-4604.337060546875	6.2				5	55	1.2278947979211807	0.0	0.0	0.0	0.0	results/benign_v3/MAPPO-CWMed/none/seed_12/episode_metrics.csv
MAPPO-CWMed_none_ratio0.00_seed13	MAPPO-CWMed	none	0.0	13	14.673288154602051	-4116.902587890625	7.2				5	55	1.2314715888351202	0.0	0.0	0.0	0.0	results/benign_v3/MAPPO-CWMed/none/seed_13/episode_metrics.csv
MAPPO-CWMed_none_ratio0.00_seed14	MAPPO-CWMed	none	0.0	14	18.7691650390625	-5228.5146484375	13.2				5	55	1.2355251936241984	0.0	0.0	0.0	0.0	results/benign_v3/MAPPO-CWMed/none/seed_14/episode_metrics.csv
MAPPO-CWMed_none_ratio0.00_seed15	MAPPO-CWMed	none	0.0	15	12.395711326599121	-4795.942578125	3.0				5	55	1.308558601886034	0.0	0.0	0.0	0.0	results/benign_v3/MAPPO-CWMed/none/seed_15/episode_metrics.csv
MAPPO-CWMed_none_ratio0.00_seed16	MAPPO-CWMed	none	0.0	16	25.030396270751954	-6266.22353515625	15.8				5	55	1.2300559843424708	0.0	0.0	0.0	0.0	results/benign_v3/MAPPO-CWMed/none/seed_16/episode_metrics.csv
MAPPO-CWMed_none_ratio0.00_seed17	MAPPO-CWMed	none	0.0	17	12.349323081970216	-4278.829931640625	5.4				5	55	1.2436821940355005	0.0	0.0	0.0	0.0	results/benign_v3/MAPPO-CWMed/none/seed_17/episode_metrics.csv
MAPPO-CWMed_none_ratio0.00_seed18	MAPPO-CWMed	none	0.0	18	12.08795337677002	-3973.243359375	3.8				5	55	1.2122893997002393	0.0	0.0	0.0	0.0	results/benign_v3/MAPPO-CWMed/none/seed_18/episode_metrics.csv
MAPPO-CWMed_none_ratio0.00_seed19	MAPPO-CWMed	none	0.0	19	14.239497947692872	-4212.118798828125	4.0				5	55	1.150836207671091	0.0	0.0	0.0	0.0	results/benign_v3/MAPPO-CWMed/none/seed_19/episode_metrics.csv
Safe-MAPPO_none_ratio0.00_seed0	Safe-MAPPO	none	0.0	0	18.094317626953124	-4807.873291015625	5.4				5	55	7.226564007578418	5.964998807758093	0.09992340207099909	0.0	0.0	results/benign_v3/Safe-MAPPO/none/seed_0/episode_metrics.csv
Safe-MAPPO_none_ratio0.00_seed1	Safe-MAPPO	none	0.0	1	11.3880765914917	-4124.61142578125	2.8				5	55	7.974430226022378	6.701777409762144	0.05149113275110717	0.0	0.0	results/benign_v3/Safe-MAPPO/none/seed_1/episode_metrics.csv
Safe-MAPPO_none_ratio0.00_seed2	Safe-MAPPO	none	0.0	2	39.242838287353514	-7505.28876953125	17.0				5	55	7.6579245971515775	6.4795309968758374	0.1562362119555473	0.0	0.0	results/benign_v3/Safe-MAPPO/none/seed_2/episode_metrics.csv
Safe-MAPPO_none_ratio0.00_seed3	Safe-MAPPO	none	0.0	3	66.971240234375	-9171.31103515625	16.2				5	55	8.008289017016068	6.817714811768383	0.21314578205347057	0.0	0.0	results/benign_v3/Safe-MAPPO/none/seed_3/episode_metrics.csv
Safe-MAPPO_none_ratio0.00_seed4	Safe-MAPPO	none	0.0	4	25.78372268676758	-5823.5732421875	16.2				5	55	8.48948759958148	7.280382385943085	0.19047591090202332	0.0	0.0	results/benign_v3/Safe-MAPPO/none/seed_4/episode_metrics.csv
Safe-MAPPO_none_ratio0.00_seed5	Safe-MAPPO	none	0.0	5	38.314440155029295	-6986.3787109375	15.6				5	55	6.409266806440428	5.155023600673303	0.07015022225677962	0.0	0.0	results/benign_v3/Safe-MAPPO/none/seed_5/episode_metrics.csv
Safe-MAPPO_none_ratio0.00_seed6	Safe-MAPPO	none	0.0	6	16.312709236145018	-4661.54599609375	5.2				5	55	6.95439021801576	5.617463210364804	0.04286502748727794	0.0	0.0	results/benign_v3/Safe-MAPPO/none/seed_6/episode_metrics.csv
Safe-MAPPO_none_ratio0.00_seed7	Safe-MAPPO	none	0.0	7	45.205935668945315	-7100.9861328125	12.8				5	55	6.694985594367608	5.503112799488008	0.09416671171784398	0.0	0.0	results/benign_v3/Safe-MAPPO/none/seed_7/episode_metrics.csv
Safe-MAPPO_none_ratio0.00_seed8	Safe-MAPPO	none	0.0	8	18.185766220092773	-4537.89677734375	4.6				5	55	5.801093601621687	4.544058995088562	0.04296364942565556	0.0	0.0	results/benign_v3/Safe-MAPPO/none/seed_8/episode_metrics.csv
Safe-MAPPO_none_ratio0.00_seed9	Safe-MAPPO	none	0.0	9	10.655634880065918	-4711.814599609375	5.8				5	55	8.560781803680584	7.214582402957603	0.056748098134994464	0.0	0.0	results/benign_v3/Safe-MAPPO/none/seed_9/episode_metrics.csv
Safe-MAPPO_none_ratio0.00_seed10	Safe-MAPPO	none	0.0	10	43.43026962280273	-6801.80322265625	12.4				5	55	6.577846792060882	5.290663399500772	0.062364781647920565	0.0	0.0	results/benign_v3/Safe-MAPPO/none/seed_10/episode_metrics.csv
Safe-MAPPO_none_ratio0.00_seed11	Safe-MAPPO	none	0.0	11	7.242146110534668	-4953.623046875	7.8				5	55	11.113602796103805	9.852277400204912	0.11027373597025869	0.0	0.0	results/benign_v3/Safe-MAPPO/none/seed_11/episode_metrics.csv
Safe-MAPPO_none_ratio0.00_seed12	Safe-MAPPO	none	0.0	12	5.6535460472106935	-5508.46171875	7.6				5	55	10.460659995442256	9.18597899726592	0.07647831290960308	0.0	0.0	results/benign_v3/Safe-MAPPO/none/seed_12/episode_metrics.csv
Safe-MAPPO_none_ratio0.00_seed13	Safe-MAPPO	none	0.0	13	15.47836742401123	-4504.5068359375	4.8				5	55	7.136532396543771	5.915706598898396	0.08747549131512637	0.0	0.0	results/benign_v3/Safe-MAPPO/none/seed_13/episode_metrics.csv
Safe-MAPPO_none_ratio0.00_seed14	Safe-MAPPO	none	0.0	14	17.65252265930176	-4274.68017578125	8.0				5	55	6.705157196847722	5.352852196665481	0.07434066813439129	0.0	0.0	results/benign_v3/Safe-MAPPO/none/seed_14/episode_metrics.csv
Safe-MAPPO_none_ratio0.00_seed15	Safe-MAPPO	none	0.0	15	126.49412689208984	-13256.625	9.2				5	55	16.70417319983244	15.52163259475492	2.007696008682251	0.0	0.0	results/benign_v3/Safe-MAPPO/none/seed_15/episode_metrics.csv
Safe-MAPPO_none_ratio0.00_seed16	Safe-MAPPO	none	0.0	16	45.62696380615235	-7733.9072265625	12.4				5	55	7.1396055922377855	5.943471798673272	0.09943446367979045	0.0	0.0	results/benign_v3/Safe-MAPPO/none/seed_16/episode_metrics.csv
Safe-MAPPO_none_ratio0.00_seed17	Safe-MAPPO	none	0.0	17	21.769532012939454	-5285.73603515625	4.2				5	55	6.6222587891388685	5.421888595446944	0.0479279226623475	0.0	0.0	results/benign_v3/Safe-MAPPO/none/seed_17/episode_metrics.csv
Safe-MAPPO_none_ratio0.00_seed18	Safe-MAPPO	none	0.0	18	49.56016311645508	-7028.14365234375	11.6				5	55	7.474824407836422	6.287000793963671	0.10908697694540019	0.0	0.0	results/benign_v3/Safe-MAPPO/none/seed_18/episode_metrics.csv
Safe-MAPPO_none_ratio0.00_seed19	Safe-MAPPO	none	0.0	19	32.189553833007814	-5987.66025390625	12.4				5	55	6.972802203381434	5.796767998253927	0.09167243018746371	0.0	0.0	results/benign_v3/Safe-MAPPO/none/seed_19/episode_metrics.csv
RS-MARL_none_ratio0.00_seed0	RS-MARL	none	0.0	0	21.533420562744144	-4845.379296875	4.2				5	55	6.901460199151188	5.747253395384178	0.10364014655351635	0.0	0.0	results/benign_v3/RS-MARL/none/seed_0/episode_metrics.csv
RS-MARL_none_ratio0.00_seed1	RS-MARL	none	0.0	1	11.111554145812988	-4320.01318359375	5.6				5	55	7.814606197644025	6.626938795670867	0.06685128398239608	0.0	0.0	results/benign_v3/RS-MARL/none/seed_1/episode_metrics.csv
RS-MARL_none_ratio0.00_seed2	RS-MARL	none	0.0	2	45.2580322265625	-8404.60439453125	19.0				5	55	7.85958279739134	6.678043806459755	0.2162906914949417	0.0	0.0	results/benign_v3/RS-MARL/none/seed_2/episode_metrics.csv
RS-MARL_none_ratio0.00_seed3	RS-MARL	none	0.0	3	77.1422348022461	-10407.5521484375	17.0				5	55	8.809830201789737	7.596278004348278	0.25645976066589354	0.0	0.0	results/benign_v3/RS-MARL/none/seed_3/episode_metrics.csv
RS-MARL_none_ratio0.00_seed4	RS-MARL	none	0.0	4	107.96532135009765	-12791.73203125	14.4				5	55	13.76272719935514	12.557418394135311	0.9849060893058776	0.0	0.0	results/benign_v3/RS-MARL/none/seed_4/episode_metrics.csv
RS-MARL_none_ratio0.00_seed5	RS-MARL	none	0.0	5	23.59200553894043	-5103.8373046875	10.0				5	55	6.417938997037709	5.214461399009451	0.06544315461069342	0.0	0.0	results/benign_v3/RS-MARL/none/seed_5/episode_metrics.csv
RS-MARL_none_ratio0.00_seed6	RS-MARL	none	0.0	6	13.438300323486327	-3968.517236328125	4.4				5	55	6.871490413323045	5.664737208280712	0.0430570118129253	0.0	0.0	results/benign_v3/RS-MARL/none/seed_6/episode_metrics.csv
RS-MARL_none_ratio0.00_seed7	RS-MARL	none	0.0	7	17.95409812927246	-4681.784765625	6.2				5	55	6.218201603041962	5.027017003158107	0.044743079319596264	0.0	0.0	results/benign_v3/RS-MARL/none/seed_7/episode_metrics.csv
RS-MARL_none_ratio0.00_seed8	RS-MARL	none	0.0	8	23.015802001953126	-4888.83232421875	7.8				5	55	5.892494000727311	4.6181924000848085	0.043864273559302044	0.0	0.0	results/benign_v3/RS-MARL/none/seed_8/episode_metrics.csv
RS-MARL_none_ratio0.00_seed9	RS-MARL	none	0.0	9	46.34839782714844	-7072.08681640625	12.2				5	55	6.249001203104854	5.044975801138207	0.057302429527044244	0.0	0.0	results/benign_v3/RS-MARL/none/seed_9/episode_metrics.csv
RS-MARL_none_ratio0.00_seed10	RS-MARL	none	0.0	10	30.94501304626465	-6179.70078125	13.8				5	55	6.577651802217588	5.371629993896931	0.053216257691383315	0.0	0.0	results/benign_v3/RS-MARL/none/seed_10/episode_metrics.csv
RS-MARL_none_ratio0.00_seed11	RS-MARL	none	0.0	11	7.166861057281494	-4606.00107421875	7.2				5	55	8.559361600782722	7.342645205790177	0.10356371887028212	0.0	0.0	results/benign_v3/RS-MARL/none/seed_11/episode_metrics.csv
RS-MARL_none_ratio0.00_seed12	RS-MARL	none	0.0	12	4.979346656799317	-4015.024658203125	4.8				5	55	9.720005601411685	8.503373799612746	0.05820376016199582	0.0	0.0	results/benign_v3/RS-MARL/none/seed_12/episode_metrics.csv
RS-MARL_none_ratio0.00_seed13	RS-MARL	none	0.0	13	16.457937049865723	-4505.4181640625	7.2				5	55	7.36179297673516	6.2062923912890255	0.09551161900162693	0.0	0.0	results/benign_v3/RS-MARL/none/seed_13/episode_metrics.csv
RS-MARL_none_ratio0.00_seed14	RS-MARL	none	0.0	14	12.949313354492187	-3713.561376953125	3.4				5	55	6.352486799005419	5.210114602232352	0.0724586278200149	0.0	0.0	results/benign_v3/RS-MARL/none/seed_14/episode_metrics.csv
RS-MARL_none_ratio0.00_seed15	RS-MARL	none	0.0	15	16.835706329345705	-4142.53759765625	3.6				5	55	6.814627000130713	5.610111990245059	0.05682231411337848	0.0	0.0	results/benign_v3/RS-MARL/none/seed_15/episode_metrics.csv
RS-MARL_none_ratio0.00_seed16	RS-MARL	none	0.0	16	22.16719169616699	-5160.365234375	3.6				5	55	5.90392739395611	4.728025395888835	0.04924040399491782	0.0	0.0	results/benign_v3/RS-MARL/none/seed_16/episode_metrics.csv
RS-MARL_none_ratio0.00_seed17	RS-MARL	none	0.0	17	70.57598876953125	-8762.60703125	9.4				5	55	6.687068601604551	5.468236794695258	0.10865562632679934	0.0	0.0	results/benign_v3/RS-MARL/none/seed_17/episode_metrics.csv
RS-MARL_none_ratio0.00_seed18	RS-MARL	none	0.0	18	27.06958885192871	-4832.72041015625	6.4				5	55	7.09159099496901	5.883343599271029	0.0491297539323568	0.0	0.0	results/benign_v3/RS-MARL/none/seed_18/episode_metrics.csv
RS-MARL_none_ratio0.00_seed19	RS-MARL	none	0.0	19	31.979568099975587	-6392.2443359375	15.2				5	55	6.833907193504274	5.630443792324513	0.0788551747798919	0.0	0.0	results/benign_v3/RS-MARL/none/seed_19/episode_metrics.csv
