# Supplementary material for: Operating-Regime Evaluation of Byzantine-Resilient Multi-Agent Reinforcement Learning for Sensor-Networked Safe Formation Control
Source: Sensors (Basel). 2026 Jul 11;26(14):4408. doi: 10.3390/s26144408 (PMC13418820; doi:10.3390/s26144408)
Supplement: Supplementary file 1 [file sensors-26-04408-s001.zip › File_S1/processed_data/canonical_580/benign_100/run_status.csv]

method	attack	attack_path_requested	ratio	seed	expected_path	actual_path	exists	rows	eval_rows	status	message
MAPPO	none	none	0.0	0	results/benign_v3/MAPPO/none/seed_0/episode_metrics.csv	results/benign_v3/MAPPO/none/seed_0/episode_metrics.csv	True	55	5	ok
MAPPO	none	none	0.0	1	results/benign_v3/MAPPO/none/seed_1/episode_metrics.csv	results/benign_v3/MAPPO/none/seed_1/episode_metrics.csv	True	55	5	ok
MAPPO	none	none	0.0	2	results/benign_v3/MAPPO/none/seed_2/episode_metrics.csv	results/benign_v3/MAPPO/none/seed_2/episode_metrics.csv	True	55	5	ok
MAPPO	none	none	0.0	3	results/benign_v3/MAPPO/none/seed_3/episode_metrics.csv	results/benign_v3/MAPPO/none/seed_3/episode_metrics.csv	True	55	5	ok
MAPPO	none	none	0.0	4	results/benign_v3/MAPPO/none/seed_4/episode_metrics.csv	results/benign_v3/MAPPO/none/seed_4/episode_metrics.csv	True	55	5	ok
MAPPO	none	none	0.0	5	results/benign_v3/MAPPO/none/seed_5/episode_metrics.csv	results/benign_v3/MAPPO/none/seed_5/episode_metrics.csv	True	55	5	ok
MAPPO	none	none	0.0	6	results/benign_v3/MAPPO/none/seed_6/episode_metrics.csv	results/benign_v3/MAPPO/none/seed_6/episode_metrics.csv	True	55	5	ok
MAPPO	none	none	0.0	7	results/benign_v3/MAPPO/none/seed_7/episode_metrics.csv	results/benign_v3/MAPPO/none/seed_7/episode_metrics.csv	True	55	5	ok
MAPPO	none	none	0.0	8	results/benign_v3/MAPPO/none/seed_8/episode_metrics.csv	results/benign_v3/MAPPO/none/seed_8/episode_metrics.csv	True	55	5	ok
MAPPO	none	none	0.0	9	results/benign_v3/MAPPO/none/seed_9/episode_metrics.csv	results/benign_v3/MAPPO/none/seed_9/episode_metrics.csv	True	55	5	ok
MAPPO	none	none	0.0	10	results/benign_v3/MAPPO/none/seed_10/episode_metrics.csv	results/benign_v3/MAPPO/none/seed_10/episode_metrics.csv	True	55	5	ok
MAPPO	none	none	0.0	11	results/benign_v3/MAPPO/none/seed_11/episode_metrics.csv	results/benign_v3/MAPPO/none/seed_11/episode_metrics.csv	True	55	5	ok
MAPPO	none	none	0.0	12	results/benign_v3/MAPPO/none/seed_12/episode_metrics.csv	results/benign_v3/MAPPO/none/seed_12/episode_metrics.csv	True	55	5	ok
MAPPO	none	none	0.0	13	results/benign_v3/MAPPO/none/seed_13/episode_metrics.csv	results/benign_v3/MAPPO/none/seed_13/episode_metrics.csv	True	55	5	ok
MAPPO	none	none	0.0	14	results/benign_v3/MAPPO/none/seed_14/episode_metrics.csv	results/benign_v3/MAPPO/none/seed_14/episode_metrics.csv	True	55	5	ok
MAPPO	none	none	0.0	15	results/benign_v3/MAPPO/none/seed_15/episode_metrics.csv	results/benign_v3/MAPPO/none/seed_15/episode_metrics.csv	True	55	5	ok
MAPPO	none	none	0.0	16	results/benign_v3/MAPPO/none/seed_16/episode_metrics.csv	results/benign_v3/MAPPO/none/seed_16/episode_metrics.csv	True	55	5	ok
MAPPO	none	none	0.0	17	results/benign_v3/MAPPO/none/seed_17/episode_metrics.csv	results/benign_v3/MAPPO/none/seed_17/episode_metrics.csv	True	55	5	ok
MAPPO	none	none	0.0	18	results/benign_v3/MAPPO/none/seed_18/episode_metrics.csv	results/benign_v3/MAPPO/none/seed_18/episode_metrics.csv	True	55	5	ok
MAPPO	none	none	0.0	19	results/benign_v3/MAPPO/none/seed_19/episode_metrics.csv	results/benign_v3/MAPPO/none/seed_19/episode_metrics.csv	True	55	5	ok
MAPPO-Krum	none	none	0.0	0	results/benign_v3/MAPPO-Krum/none/seed_0/episode_metrics.csv	results/benign_v3/MAPPO-Krum/none/seed_0/episode_metrics.csv	True	55	5	ok
MAPPO-Krum	none	none	0.0	1	results/benign_v3/MAPPO-Krum/none/seed_1/episode_metrics.csv	results/benign_v3/MAPPO-Krum/none/seed_1/episode_metrics.csv	True	55	5	ok
MAPPO-Krum	none	none	0.0	2	results/benign_v3/MAPPO-Krum/none/seed_2/episode_metrics.csv	results/benign_v3/MAPPO-Krum/none/seed_2/episode_metrics.csv	True	55	5	ok
MAPPO-Krum	none	none	0.0	3	results/benign_v3/MAPPO-Krum/none/seed_3/episode_metrics.csv	results/benign_v3/MAPPO-Krum/none/seed_3/episode_metrics.csv	True	55	5	ok
MAPPO-Krum	none	none	0.0	4	results/benign_v3/MAPPO-Krum/none/seed_4/episode_metrics.csv	results/benign_v3/MAPPO-Krum/none/seed_4/episode_metrics.csv	True	55	5	ok
MAPPO-Krum	none	none	0.0	5	results/benign_v3/MAPPO-Krum/none/seed_5/episode_metrics.csv	results/benign_v3/MAPPO-Krum/none/seed_5/episode_metrics.csv	True	55	5	ok
MAPPO-Krum	none	none	0.0	6	results/benign_v3/MAPPO-Krum/none/seed_6/episode_metrics.csv	results/benign_v3/MAPPO-Krum/none/seed_6/episode_metrics.csv	True	55	5	ok
MAPPO-Krum	none	none	0.0	7	results/benign_v3/MAPPO-Krum/none/seed_7/episode_metrics.csv	results/benign_v3/MAPPO-Krum/none/seed_7/episode_metrics.csv	True	55	5	ok
MAPPO-Krum	none	none	0.0	8	results/benign_v3/MAPPO-Krum/none/seed_8/episode_metrics.csv	results/benign_v3/MAPPO-Krum/none/seed_8/episode_metrics.csv	True	55	5	ok
MAPPO-Krum	none	none	0.0	9	results/benign_v3/MAPPO-Krum/none/seed_9/episode_metrics.csv	results/benign_v3/MAPPO-Krum/none/seed_9/episode_metrics.csv	True	55	5	ok
MAPPO-Krum	none	none	0.0	10	results/benign_v3/MAPPO-Krum/none/seed_10/episode_metrics.csv	results/benign_v3/MAPPO-Krum/none/seed_10/episode_metrics.csv	True	55	5	ok
MAPPO-Krum	none	none	0.0	11	results/benign_v3/MAPPO-Krum/none/seed_11/episode_metrics.csv	results/benign_v3/MAPPO-Krum/none/seed_11/episode_metrics.csv	True	55	5	ok
MAPPO-Krum	none	none	0.0	12	results/benign_v3/MAPPO-Krum/none/seed_12/episode_metrics.csv	results/benign_v3/MAPPO-Krum/none/seed_12/episode_metrics.csv	True	55	5	ok
MAPPO-Krum	none	none	0.0	13	results/benign_v3/MAPPO-Krum/none/seed_13/episode_metrics.csv	results/benign_v3/MAPPO-Krum/none/seed_13/episode_metrics.csv	True	55	5	ok
MAPPO-Krum	none	none	0.0	14	results/benign_v3/MAPPO-Krum/none/seed_14/episode_metrics.csv	results/benign_v3/MAPPO-Krum/none/seed_14/episode_metrics.csv	True	55	5	ok
MAPPO-Krum	none	none	0.0	15	results/benign_v3/MAPPO-Krum/none/seed_15/episode_metrics.csv	results/benign_v3/MAPPO-Krum/none/seed_15/episode_metrics.csv	True	55	5	ok
MAPPO-Krum	none	none	0.0	16	results/benign_v3/MAPPO-Krum/none/seed_16/episode_metrics.csv	results/benign_v3/MAPPO-Krum/none/seed_16/episode_metrics.csv	True	55	5	ok
MAPPO-Krum	none	none	0.0	17	results/benign_v3/MAPPO-Krum/none/seed_17/episode_metrics.csv	results/benign_v3/MAPPO-Krum/none/seed_17/episode_metrics.csv	True	55	5	ok
MAPPO-Krum	none	none	0.0	18	results/benign_v3/MAPPO-Krum/none/seed_18/episode_metrics.csv	results/benign_v3/MAPPO-Krum/none/seed_18/episode_metrics.csv	True	55	5	ok
MAPPO-Krum	none	none	0.0	19	results/benign_v3/MAPPO-Krum/none/seed_19/episode_metrics.csv	results/benign_v3/MAPPO-Krum/none/seed_19/episode_metrics.csv	True	55	5	ok
MAPPO-CWMed	none	none	0.0	0	results/benign_v3/MAPPO-CWMed/none/seed_0/episode_metrics.csv	results/benign_v3/MAPPO-CWMed/none/seed_0/episode_metrics.csv	True	55	5	ok
MAPPO-CWMed	none	none	0.0	1	results/benign_v3/MAPPO-CWMed/none/seed_1/episode_metrics.csv	results/benign_v3/MAPPO-CWMed/none/seed_1/episode_metrics.csv	True	55	5	ok
MAPPO-CWMed	none	none	0.0	2	results/benign_v3/MAPPO-CWMed/none/seed_2/episode_metrics.csv	results/benign_v3/MAPPO-CWMed/none/seed_2/episode_metrics.csv	True	55	5	ok
MAPPO-CWMed	none	none	0.0	3	results/benign_v3/MAPPO-CWMed/none/seed_3/episode_metrics.csv	results/benign_v3/MAPPO-CWMed/none/seed_3/episode_metrics.csv	True	55	5	ok
MAPPO-CWMed	none	none	0.0	4	results/benign_v3/MAPPO-CWMed/none/seed_4/episode_metrics.csv	results/benign_v3/MAPPO-CWMed/none/seed_4/episode_metrics.csv	True	55	5	ok
MAPPO-CWMed	none	none	0.0	5	results/benign_v3/MAPPO-CWMed/none/seed_5/episode_metrics.csv	results/benign_v3/MAPPO-CWMed/none/seed_5/episode_metrics.csv	True	55	5	ok
MAPPO-CWMed	none	none	0.0	6	results/benign_v3/MAPPO-CWMed/none/seed_6/episode_metrics.csv	results/benign_v3/MAPPO-CWMed/none/seed_6/episode_metrics.csv	True	55	5	ok
MAPPO-CWMed	none	none	0.0	7	results/benign_v3/MAPPO-CWMed/none/seed_7/episode_metrics.csv	results/benign_v3/MAPPO-CWMed/none/seed_7/episode_metrics.csv	True	55	5	ok
MAPPO-CWMed	none	none	0.0	8	results/benign_v3/MAPPO-CWMed/none/seed_8/episode_metrics.csv	results/benign_v3/MAPPO-CWMed/none/seed_8/episode_metrics.csv	True	55	5	ok
MAPPO-CWMed	none	none	0.0	9	results/benign_v3/MAPPO-CWMed/none/seed_9/episode_metrics.csv	results/benign_v3/MAPPO-CWMed/none/seed_9/episode_metrics.csv	True	55	5	ok
MAPPO-CWMed	none	none	0.0	10	results/benign_v3/MAPPO-CWMed/none/seed_10/episode_metrics.csv	results/benign_v3/MAPPO-CWMed/none/seed_10/episode_metrics.csv	True	55	5	ok
MAPPO-CWMed	none	none	0.0	11	results/benign_v3/MAPPO-CWMed/none/seed_11/episode_metrics.csv	results/benign_v3/MAPPO-CWMed/none/seed_11/episode_metrics.csv	True	55	5	ok
MAPPO-CWMed	none	none	0.0	12	results/benign_v3/MAPPO-CWMed/none/seed_12/episode_metrics.csv	results/benign_v3/MAPPO-CWMed/none/seed_12/episode_metrics.csv	True	55	5	ok
MAPPO-CWMed	none	none	0.0	13	results/benign_v3/MAPPO-CWMed/none/seed_13/episode_metrics.csv	results/benign_v3/MAPPO-CWMed/none/seed_13/episode_metrics.csv	True	55	5	ok
MAPPO-CWMed	none	none	0.0	14	results/benign_v3/MAPPO-CWMed/none/seed_14/episode_metrics.csv	results/benign_v3/MAPPO-CWMed/none/seed_14/episode_metrics.csv	True	55	5	ok
MAPPO-CWMed	none	none	0.0	15	results/benign_v3/MAPPO-CWMed/none/seed_15/episode_metrics.csv	results/benign_v3/MAPPO-CWMed/none/seed_15/episode_metrics.csv	True	55	5	ok
MAPPO-CWMed	none	none	0.0	16	results/benign_v3/MAPPO-CWMed/none/seed_16/episode_metrics.csv	results/benign_v3/MAPPO-CWMed/none/seed_16/episode_metrics.csv	True	55	5	ok
MAPPO-CWMed	none	none	0.0	17	results/benign_v3/MAPPO-CWMed/none/seed_17/episode_metrics.csv	results/benign_v3/MAPPO-CWMed/none/seed_17/episode_metrics.csv	True	55	5	ok
MAPPO-CWMed	none	none	0.0	18	results/benign_v3/MAPPO-CWMed/none/seed_18/episode_metrics.csv	results/benign_v3/MAPPO-CWMed/none/seed_18/episode_metrics.csv	True	55	5	ok
MAPPO-CWMed	none	none	0.0	19	results/benign_v3/MAPPO-CWMed/none/seed_19/episode_metrics.csv	results/benign_v3/MAPPO-CWMed/none/seed_19/episode_metrics.csv	True	55	5	ok
Safe-MAPPO	none	none	0.0	0	results/benign_v3/Safe-MAPPO/none/seed_0/episode_metrics.csv	results/benign_v3/Safe-MAPPO/none/seed_0/episode_metrics.csv	True	55	5	ok
Safe-MAPPO	none	none	0.0	1	results/benign_v3/Safe-MAPPO/none/seed_1/episode_metrics.csv	results/benign_v3/Safe-MAPPO/none/seed_1/episode_metrics.csv	True	55	5	ok
Safe-MAPPO	none	none	0.0	2	results/benign_v3/Safe-MAPPO/none/seed_2/episode_metrics.csv	results/benign_v3/Safe-MAPPO/none/seed_2/episode_metrics.csv	True	55	5	ok
Safe-MAPPO	none	none	0.0	3	results/benign_v3/Safe-MAPPO/none/seed_3/episode_metrics.csv	results/benign_v3/Safe-MAPPO/none/seed_3/episode_metrics.csv	True	55	5	ok
Safe-MAPPO	none	none	0.0	4	results/benign_v3/Safe-MAPPO/none/seed_4/episode_metrics.csv	results/benign_v3/Safe-MAPPO/none/seed_4/episode_metrics.csv	True	55	5	ok
Safe-MAPPO	none	none	0.0	5	results/benign_v3/Safe-MAPPO/none/seed_5/episode_metrics.csv	results/benign_v3/Safe-MAPPO/none/seed_5/episode_metrics.csv	True	55	5	ok
Safe-MAPPO	none	none	0.0	6	results/benign_v3/Safe-MAPPO/none/seed_6/episode_metrics.csv	results/benign_v3/Safe-MAPPO/none/seed_6/episode_metrics.csv	True	55	5	ok
Safe-MAPPO	none	none	0.0	7	results/benign_v3/Safe-MAPPO/none/seed_7/episode_metrics.csv	results/benign_v3/Safe-MAPPO/none/seed_7/episode_metrics.csv	True	55	5	ok
Safe-MAPPO	none	none	0.0	8	results/benign_v3/Safe-MAPPO/none/seed_8/episode_metrics.csv	results/benign_v3/Safe-MAPPO/none/seed_8/episode_metrics.csv	True	55	5	ok
Safe-MAPPO	none	none	0.0	9	results/benign_v3/Safe-MAPPO/none/seed_9/episode_metrics.csv	results/benign_v3/Safe-MAPPO/none/seed_9/episode_metrics.csv	True	55	5	ok
Safe-MAPPO	none	none	0.0	10	results/benign_v3/Safe-MAPPO/none/seed_10/episode_metrics.csv	results/benign_v3/Safe-MAPPO/none/seed_10/episode_metrics.csv	True	55	5	ok
Safe-MAPPO	none	none	0.0	11	results/benign_v3/Safe-MAPPO/none/seed_11/episode_metrics.csv	results/benign_v3/Safe-MAPPO/none/seed_11/episode_metrics.csv	True	55	5	ok
Safe-MAPPO	none	none	0.0	12	results/benign_v3/Safe-MAPPO/none/seed_12/episode_metrics.csv	results/benign_v3/Safe-MAPPO/none/seed_12/episode_metrics.csv	True	55	5	ok
Safe-MAPPO	none	none	0.0	13	results/benign_v3/Safe-MAPPO/none/seed_13/episode_metrics.csv	results/benign_v3/Safe-MAPPO/none/seed_13/episode_metrics.csv	True	55	5	ok
Safe-MAPPO	none	none	0.0	14	results/benign_v3/Safe-MAPPO/none/seed_14/episode_metrics.csv	results/benign_v3/Safe-MAPPO/none/seed_14/episode_metrics.csv	True	55	5	ok
Safe-MAPPO	none	none	0.0	15	results/benign_v3/Safe-MAPPO/none/seed_15/episode_metrics.csv	results/benign_v3/Safe-MAPPO/none/seed_15/episode_metrics.csv	True	55	5	ok
Safe-MAPPO	none	none	0.0	16	results/benign_v3/Safe-MAPPO/none/seed_16/episode_metrics.csv	results/benign_v3/Safe-MAPPO/none/seed_16/episode_metrics.csv	True	55	5	ok
Safe-MAPPO	none	none	0.0	17	results/benign_v3/Safe-MAPPO/none/seed_17/episode_metrics.csv	results/benign_v3/Safe-MAPPO/none/seed_17/episode_metrics.csv	True	55	5	ok
Safe-MAPPO	none	none	0.0	18	results/benign_v3/Safe-MAPPO/none/seed_18/episode_metrics.csv	results/benign_v3/Safe-MAPPO/none/seed_18/episode_metrics.csv	True	55	5	ok
Safe-MAPPO	none	none	0.0	19	results/benign_v3/Safe-MAPPO/none/seed_19/episode_metrics.csv	results/benign_v3/Safe-MAPPO/none/seed_19/episode_metrics.csv	True	55	5	ok
RS-MARL	none	none	0.0	0	results/benign_v3/RS-MARL/none/seed_0/episode_metrics.csv	results/benign_v3/RS-MARL/none/seed_0/episode_metrics.csv	True	55	5	ok
RS-MARL	none	none	0.0	1	results/benign_v3/RS-MARL/none/seed_1/episode_metrics.csv	results/benign_v3/RS-MARL/none/seed_1/episode_metrics.csv	True	55	5	ok
RS-MARL	none	none	0.0	2	results/benign_v3/RS-MARL/none/seed_2/episode_metrics.csv	results/benign_v3/RS-MARL/none/seed_2/episode_metrics.csv	True	55	5	ok
RS-MARL	none	none	0.0	3	results/benign_v3/RS-MARL/none/seed_3/episode_metrics.csv	results/benign_v3/RS-MARL/none/seed_3/episode_metrics.csv	True	55	5	ok
RS-MARL	none	none	0.0	4	results/benign_v3/RS-MARL/none/seed_4/episode_metrics.csv	results/benign_v3/RS-MARL/none/seed_4/episode_metrics.csv	True	55	5	ok
RS-MARL	none	none	0.0	5	results/benign_v3/RS-MARL/none/seed_5/episode_metrics.csv	results/benign_v3/RS-MARL/none/seed_5/episode_metrics.csv	True	55	5	ok
RS-MARL	none	none	0.0	6	results/benign_v3/RS-MARL/none/seed_6/episode_metrics.csv	results/benign_v3/RS-MARL/none/seed_6/episode_metrics.csv	True	55	5	ok
RS-MARL	none	none	0.0	7	results/benign_v3/RS-MARL/none/seed_7/episode_metrics.csv	results/benign_v3/RS-MARL/none/seed_7/episode_metrics.csv	True	55	5	ok
RS-MARL	none	none	0.0	8	results/benign_v3/RS-MARL/none/seed_8/episode_metrics.csv	results/benign_v3/RS-MARL/none/seed_8/episode_metrics.csv	True	55	5	ok
RS-MARL	none	none	0.0	9	results/benign_v3/RS-MARL/none/seed_9/episode_metrics.csv	results/benign_v3/RS-MARL/none/seed_9/episode_metrics.csv	True	55	5	ok
RS-MARL	none	none	0.0	10	results/benign_v3/RS-MARL/none/seed_10/episode_metrics.csv	results/benign_v3/RS-MARL/none/seed_10/episode_metrics.csv	True	55	5	ok
RS-MARL	none	none	0.0	11	results/benign_v3/RS-MARL/none/seed_11/episode_metrics.csv	results/benign_v3/RS-MARL/none/seed_11/episode_metrics.csv	True	55	5	ok
RS-MARL	none	none	0.0	12	results/benign_v3/RS-MARL/none/seed_12/episode_metrics.csv	results/benign_v3/RS-MARL/none/seed_12/episode_metrics.csv	True	55	5	ok
RS-MARL	none	none	0.0	13	results/benign_v3/RS-MARL/none/seed_13/episode_metrics.csv	results/benign_v3/RS-MARL/none/seed_13/episode_metrics.csv	True	55	5	ok
RS-MARL	none	none	0.0	14	results/benign_v3/RS-MARL/none/seed_14/episode_metrics.csv	results/benign_v3/RS-MARL/none/seed_14/episode_metrics.csv	True	55	5	ok
RS-MARL	none	none	0.0	15	results/benign_v3/RS-MARL/none/seed_15/episode_metrics.csv	results/benign_v3/RS-MARL/none/seed_15/episode_metrics.csv	True	55	5	ok
RS-MARL	none	none	0.0	16	results/benign_v3/RS-MARL/none/seed_16/episode_metrics.csv	results/benign_v3/RS-MARL/none/seed_16/episode_metrics.csv	True	55	5	ok
RS-MARL	none	none	0.0	17	results/benign_v3/RS-MARL/none/seed_17/episode_metrics.csv	results/benign_v3/RS-MARL/none/seed_17/episode_metrics.csv	True	55	5	ok
RS-MARL	none	none	0.0	18	results/benign_v3/RS-MARL/none/seed_18/episode_metrics.csv	results/benign_v3/RS-MARL/none/seed_18/episode_metrics.csv	True	55	5	ok
RS-MARL	none	none	0.0	19	results/benign_v3/RS-MARL/none/seed_19/episode_metrics.csv	results/benign_v3/RS-MARL/none/seed_19/episode_metrics.csv	True	55	5	ok
