# Supplementary material for: Operating-Regime Evaluation of Byzantine-Resilient Multi-Agent Reinforcement Learning for Sensor-Networked Safe Formation Control
Source: Sensors (Basel). 2026 Jul 11;26(14):4408. doi: 10.3390/s26144408 (PMC13418820; doi:10.3390/s26144408)
Supplement: Supplementary file 1 [file sensors-26-04408-s001.zip › File_S1/processed_data/canonical_580/benign_100/significance_tests.csv]

attack	ratio	comparison	metric	test	n_used	rs_mean	comparator_mean	delta_rs_minus_comparator	statistic	p_value	p_adjusted_holm	significance
none	0.0	RS-MARL vs MAPPO	final_fe	wilcoxon_paired	20	31.42428409099579	15.513271346092225	15.911012744903566	36.0	0.00830841064453125	0.099700927734375	ns
none	0.0	RS-MARL vs MAPPO	final_return	wilcoxon_paired	20	-5939.726008300781	-4867.493925781249	-1072.232082519532	77.0	0.3117942810058594	1.0	ns
none	0.0	RS-MARL vs MAPPO	final_safety_violations	wilcoxon_paired	20	8.77	7.909999999999999	0.8600000000000003	67.0	0.4204264735837405	1.0	ns
none	0.0	RS-MARL vs MAPPO-Krum	final_fe	wilcoxon_paired	20	31.42428409099579	16.470885829925532	14.953398261070259	53.0	0.05316925048828125	0.5316925048828125	ns
none	0.0	RS-MARL vs MAPPO-Krum	final_return	wilcoxon_paired	20	-5939.726008300781	-4880.680583496093	-1059.045424804688	80.0	0.36827659606933594	1.0	ns
none	0.0	RS-MARL vs MAPPO-Krum	final_safety_violations	wilcoxon_paired	20	8.77	8.64	0.129999999999999	104.0	0.9702145698889482	1.0	ns
none	0.0	RS-MARL vs MAPPO-CWMed	final_fe	wilcoxon_paired	20	31.42428409099579	15.516453523635866	15.907830567359925	39.0	0.012079238891601562	0.1328716278076172	ns
none	0.0	RS-MARL vs MAPPO-CWMed	final_return	wilcoxon_paired	20	-5939.726008300781	-4804.122182617188	-1135.6038256835936	70.0	0.20244979858398438	1.0	ns
none	0.0	RS-MARL vs MAPPO-CWMed	final_safety_violations	wilcoxon_paired	20	8.77	7.640000000000001	1.129999999999999	71.0	0.3340891514341221	1.0	ns
none	0.0	RS-MARL vs Safe-MAPPO	final_fe	wilcoxon_paired	20	31.42428409099579	32.762593655586244	-1.3383095645904532	96.0	0.7561664581298828	1.0	ns
none	0.0	RS-MARL vs Safe-MAPPO	final_return	wilcoxon_paired	20	-5939.726008300781	-6238.321357421874	298.595349121093	90.0	0.5958194732666016	1.0	ns
none	0.0	RS-MARL vs Safe-MAPPO	final_safety_violations	wilcoxon_paired	20	8.77	9.6	-0.8300000000000001	87.5	0.5134755151699562	1.0	ns
