# Supplementary material for: Operating-Regime Evaluation of Byzantine-Resilient Multi-Agent Reinforcement Learning for Sensor-Networked Safe Formation Control
Source: Sensors (Basel). 2026 Jul 11;26(14):4408. doi: 10.3390/s26144408 (PMC13418820; doi:10.3390/s26144408)
Supplement: Supplementary file 1 [file sensors-26-04408-s001.zip › File_S1/processed_data/canonical_580/benign_100/summary_final.csv]

method	attack	ratio	n_success	final_fe_mean	final_fe_std	final_return_mean	final_return_std	final_safety_violations_mean	final_safety_violations_std	final_f1_mean	final_f1_std	final_precision_mean	final_precision_std	final_recall_mean	final_recall_std	n_byzantine_mean	realized_byzantine_ratio_mean	final_fe_ci95	final_return_ci95	final_safety_violations_ci95	final_f1_ci95	final_precision_ci95	final_recall_ci95
MAPPO	none	0.0	20	15.513271346092225	4.543742098274641	-4867.493925781249	631.6277893939684	7.910000000000001	3.7464228552749237							0.0	0.0	2.12653676104916	295.6109049315377	1.7533798688094755	0.0	0.0	0.0
MAPPO-CWMed	none	0.0	20	15.516453523635864	4.421516801779431	-4804.122182617188	619.0773693476378	7.640000000000001	3.3938644329839818							0.0	0.0	2.0693335614604567	289.7371275432338	1.5883774480726407	0.0	0.0	0.0
MAPPO-Krum	none	0.0	20	16.47088582992554	5.147261309592037	-4880.680583496093	557.6366961899383	8.64	3.258414209073907							0.0	0.0	2.408992446496883	260.9820073652933	1.5249847919299233	0.0	0.0	0.0
RS-MARL	none	0.0	20	31.424284090995787	26.371973906638424	-5939.726008300781	2418.695490770453	8.77	4.869788712589403							0.0	0.0	12.342463714036722	1131.984334423445	2.2791312737129044	0.0	0.0	0.0
Safe-MAPPO	none	0.0	20	32.762593655586244	27.598527986096222	-6238.321357421875	2156.4512515253505	9.6	4.5910668408162065							0.0	0.0	12.916508693476082	1009.2502524561078	2.1486854223387257	0.0	0.0	0.0
