# Supplementary material for: Operating-Regime Evaluation of Byzantine-Resilient Multi-Agent Reinforcement Learning for Sensor-Networked Safe Formation Control
Source: Sensors (Basel). 2026 Jul 11;26(14):4408. doi: 10.3390/s26144408 (PMC13418820; doi:10.3390/s26144408)
Supplement: Supplementary file 1 [file sensors-26-04408-s001.zip › File_S1/processed_data/canonical_580/derived/v3_ablation_no_set_no_twcc_identity_audit.csv]

attack	ratio	summary_all_numeric_equal	per_run_final_metric_equal_count	per_run_final_metric_total_count	per_run_final_metrics_all_equal
adaptive	0.1	True	20	20	True
adaptive	0.3	True	20	20	True
collusive	0.1	True	20	20	True
collusive	0.3	True	20	20	True
constant	0.1	True	20	20	True
constant	0.3	True	20	20	True
