# Supplementary material for: Operating-Regime Evaluation of Byzantine-Resilient Multi-Agent Reinforcement Learning for Sensor-Networked Safe Formation Control
Source: Sensors (Basel). 2026 Jul 11;26(14):4408. doi: 10.3390/s26144408 (PMC13418820; doi:10.3390/s26144408)
Supplement: Supplementary file 1 [file sensors-26-04408-s001.zip › File_S1/processed_data/canonical_580/README_SOURCE_PACKAGE.md]

# RS-MARL V3 Publication Data Package

## Main data used for paper analysis

- `raw_results_canonical/benign_v3`: final benign raw outputs, 100/100 successful runs.
- `raw_results_canonical/ablation_v3`: final canonical ablation raw outputs, 480/480 successful runs.
- Canonical ablation attacks: `adaptive`, `collusive`, `constant`.

## Processed analysis outputs

- `analysis/analysis_benign_v3`: collected benign summaries and run-status tables.
- `analysis/analysis_ablation_v3`: collected ablation summaries, completeness reports and significance tests.
- `figures_tables/final_outputs_v3`: final figures, tables and report.

## Audit-only extra outputs

`raw_results_extra` contains non-canonical or intermediate outputs generated during reruns, including nested `rsmarl_v3_core` outputs and old `stealthy_subspace` directories. These files are preserved for audit trail only and were not used for the main final summaries.

## Final completeness

- Benign: 100 successful runs, 0 missing or invalid.
- Ablation: 480 successful runs, 0 missing or invalid.
- Ablation cells: 24/24 complete.
- Benign cells: 5/5 complete.

## Reproduction notes

Use `code_snapshot/requirements.txt` and `environment/environment.txt` to recreate the analysis environment. Checksums are provided in `checksums/SHA256SUMS.txt`.
