# Supplementary material for: Operating-Regime Evaluation of Byzantine-Resilient Multi-Agent Reinforcement Learning for Sensor-Networked Safe Formation Control
Source: Sensors (Basel). 2026 Jul 11;26(14):4408. doi: 10.3390/s26144408 (PMC13418820; doi:10.3390/s26144408)
Supplement: Supplementary file 1 [file sensors-26-04408-s001.zip › File_S1/processed_data/core_3000/collector_output/full_matrix_completeness.csv]

method	attack	ratio	n_success	expected_n	complete
MAPPO	adaptive	0.05	20	20	True
MAPPO	adaptive	0.1	20	20	True
MAPPO	adaptive	0.2	20	20	True
MAPPO	adaptive	0.3	20	20	True
MAPPO	adaptive	0.33	20	20	True
MAPPO	collusive	0.05	20	20	True
MAPPO	collusive	0.1	20	20	True
MAPPO	collusive	0.2	20	20	True
MAPPO	collusive	0.3	20	20	True
MAPPO	collusive	0.33	20	20	True
MAPPO	constant	0.05	20	20	True
MAPPO	constant	0.1	20	20	True
MAPPO	constant	0.2	20	20	True
MAPPO	constant	0.3	20	20	True
MAPPO	constant	0.33	20	20	True
MAPPO	random	0.05	20	20	True
MAPPO	random	0.1	20	20	True
MAPPO	random	0.2	20	20	True
MAPPO	random	0.3	20	20	True
MAPPO	random	0.33	20	20	True
MAPPO	signflip	0.05	20	20	True
MAPPO	signflip	0.1	20	20	True
MAPPO	signflip	0.2	20	20	True
MAPPO	signflip	0.3	20	20	True
MAPPO	signflip	0.33	20	20	True
MAPPO	stealthy	0.05	20	20	True
MAPPO	stealthy	0.1	20	20	True
MAPPO	stealthy	0.2	20	20	True
MAPPO	stealthy	0.3	20	20	True
MAPPO	stealthy	0.33	20	20	True
MAPPO-Krum	adaptive	0.05	20	20	True
MAPPO-Krum	adaptive	0.1	20	20	True
MAPPO-Krum	adaptive	0.2	20	20	True
MAPPO-Krum	adaptive	0.3	20	20	True
MAPPO-Krum	adaptive	0.33	20	20	True
MAPPO-Krum	collusive	0.05	20	20	True
MAPPO-Krum	collusive	0.1	20	20	True
MAPPO-Krum	collusive	0.2	20	20	True
MAPPO-Krum	collusive	0.3	20	20	True
MAPPO-Krum	collusive	0.33	20	20	True
MAPPO-Krum	constant	0.05	20	20	True
MAPPO-Krum	constant	0.1	20	20	True
MAPPO-Krum	constant	0.2	20	20	True
MAPPO-Krum	constant	0.3	20	20	True
MAPPO-Krum	constant	0.33	20	20	True
MAPPO-Krum	random	0.05	20	20	True
MAPPO-Krum	random	0.1	20	20	True
MAPPO-Krum	random	0.2	20	20	True
MAPPO-Krum	random	0.3	20	20	True
MAPPO-Krum	random	0.33	20	20	True
MAPPO-Krum	signflip	0.05	20	20	True
MAPPO-Krum	signflip	0.1	20	20	True
MAPPO-Krum	signflip	0.2	20	20	True
MAPPO-Krum	signflip	0.3	20	20	True
MAPPO-Krum	signflip	0.33	20	20	True
MAPPO-Krum	stealthy	0.05	20	20	True
MAPPO-Krum	stealthy	0.1	20	20	True
MAPPO-Krum	stealthy	0.2	20	20	True
MAPPO-Krum	stealthy	0.3	20	20	True
MAPPO-Krum	stealthy	0.33	20	20	True
MAPPO-CWMed	adaptive	0.05	20	20	True
MAPPO-CWMed	adaptive	0.1	20	20	True
MAPPO-CWMed	adaptive	0.2	20	20	True
MAPPO-CWMed	adaptive	0.3	20	20	True
MAPPO-CWMed	adaptive	0.33	20	20	True
MAPPO-CWMed	collusive	0.05	20	20	True
MAPPO-CWMed	collusive	0.1	20	20	True
MAPPO-CWMed	collusive	0.2	20	20	True
MAPPO-CWMed	collusive	0.3	20	20	True
MAPPO-CWMed	collusive	0.33	20	20	True
MAPPO-CWMed	constant	0.05	20	20	True
MAPPO-CWMed	constant	0.1	20	20	True
MAPPO-CWMed	constant	0.2	20	20	True
MAPPO-CWMed	constant	0.3	20	20	True
MAPPO-CWMed	constant	0.33	20	20	True
MAPPO-CWMed	random	0.05	20	20	True
MAPPO-CWMed	random	0.1	20	20	True
MAPPO-CWMed	random	0.2	20	20	True
MAPPO-CWMed	random	0.3	20	20	True
MAPPO-CWMed	random	0.33	20	20	True
MAPPO-CWMed	signflip	0.05	20	20	True
MAPPO-CWMed	signflip	0.1	20	20	True
MAPPO-CWMed	signflip	0.2	20	20	True
MAPPO-CWMed	signflip	0.3	20	20	True
MAPPO-CWMed	signflip	0.33	20	20	True
MAPPO-CWMed	stealthy	0.05	20	20	True
MAPPO-CWMed	stealthy	0.1	20	20	True
MAPPO-CWMed	stealthy	0.2	20	20	True
MAPPO-CWMed	stealthy	0.3	20	20	True
MAPPO-CWMed	stealthy	0.33	20	20	True
Safe-MAPPO	adaptive	0.05	20	20	True
Safe-MAPPO	adaptive	0.1	20	20	True
Safe-MAPPO	adaptive	0.2	20	20	True
Safe-MAPPO	adaptive	0.3	20	20	True
Safe-MAPPO	adaptive	0.33	20	20	True
Safe-MAPPO	collusive	0.05	20	20	True
Safe-MAPPO	collusive	0.1	20	20	True
Safe-MAPPO	collusive	0.2	20	20	True
Safe-MAPPO	collusive	0.3	20	20	True
Safe-MAPPO	collusive	0.33	20	20	True
Safe-MAPPO	constant	0.05	20	20	True
Safe-MAPPO	constant	0.1	20	20	True
Safe-MAPPO	constant	0.2	20	20	True
Safe-MAPPO	constant	0.3	20	20	True
Safe-MAPPO	constant	0.33	20	20	True
Safe-MAPPO	random	0.05	20	20	True
Safe-MAPPO	random	0.1	20	20	True
Safe-MAPPO	random	0.2	20	20	True
Safe-MAPPO	random	0.3	20	20	True
Safe-MAPPO	random	0.33	20	20	True
Safe-MAPPO	signflip	0.05	20	20	True
Safe-MAPPO	signflip	0.1	20	20	True
Safe-MAPPO	signflip	0.2	20	20	True
Safe-MAPPO	signflip	0.3	20	20	True
Safe-MAPPO	signflip	0.33	20	20	True
Safe-MAPPO	stealthy	0.05	20	20	True
Safe-MAPPO	stealthy	0.1	20	20	True
Safe-MAPPO	stealthy	0.2	20	20	True
Safe-MAPPO	stealthy	0.3	20	20	True
Safe-MAPPO	stealthy	0.33	20	20	True
RS-MARL	adaptive	0.05	20	20	True
RS-MARL	adaptive	0.1	20	20	True
RS-MARL	adaptive	0.2	20	20	True
RS-MARL	adaptive	0.3	20	20	True
RS-MARL	adaptive	0.33	20	20	True
RS-MARL	collusive	0.05	20	20	True
RS-MARL	collusive	0.1	20	20	True
RS-MARL	collusive	0.2	20	20	True
RS-MARL	collusive	0.3	20	20	True
RS-MARL	collusive	0.33	20	20	True
RS-MARL	constant	0.05	20	20	True
RS-MARL	constant	0.1	20	20	True
RS-MARL	constant	0.2	20	20	True
RS-MARL	constant	0.3	20	20	True
RS-MARL	constant	0.33	20	20	True
RS-MARL	random	0.05	20	20	True
RS-MARL	random	0.1	20	20	True
RS-MARL	random	0.2	20	20	True
RS-MARL	random	0.3	20	20	True
RS-MARL	random	0.33	20	20	True
RS-MARL	signflip	0.05	20	20	True
RS-MARL	signflip	0.1	20	20	True
RS-MARL	signflip	0.2	20	20	True
RS-MARL	signflip	0.3	20	20	True
RS-MARL	signflip	0.33	20	20	True
RS-MARL	stealthy	0.05	20	20	True
RS-MARL	stealthy	0.1	20	20	True
RS-MARL	stealthy	0.2	20	20	True
RS-MARL	stealthy	0.3	20	20	True
RS-MARL	stealthy	0.33	20	20	True
