# Supplementary material for: Operating-Regime Evaluation of Byzantine-Resilient Multi-Agent Reinforcement Learning for Sensor-Networked Safe Formation Control
Source: Sensors (Basel). 2026 Jul 11;26(14):4408. doi: 10.3390/s26144408 (PMC13418820; doi:10.3390/s26144408)
Supplement: Supplementary file 1 [file sensors-26-04408-s001.zip › File_S1/processed_data/core_3000/collector_output/missing_pair_report.csv]

attack	ratio	comparator	metric	paired_n	rs_only_seeds	comparator_only_seeds
adaptive	0.05	MAPPO	final_fe	20
adaptive	0.05	MAPPO	final_return	20
adaptive	0.05	MAPPO	final_safety_violations	20
adaptive	0.05	MAPPO-Krum	final_fe	20
adaptive	0.05	MAPPO-Krum	final_return	20
adaptive	0.05	MAPPO-Krum	final_safety_violations	20
adaptive	0.05	MAPPO-CWMed	final_fe	20
adaptive	0.05	MAPPO-CWMed	final_return	20
adaptive	0.05	MAPPO-CWMed	final_safety_violations	20
adaptive	0.05	Safe-MAPPO	final_fe	20
adaptive	0.05	Safe-MAPPO	final_return	20
adaptive	0.05	Safe-MAPPO	final_safety_violations	20
adaptive	0.1	MAPPO	final_fe	20
adaptive	0.1	MAPPO	final_return	20
adaptive	0.1	MAPPO	final_safety_violations	20
adaptive	0.1	MAPPO-Krum	final_fe	20
adaptive	0.1	MAPPO-Krum	final_return	20
adaptive	0.1	MAPPO-Krum	final_safety_violations	20
adaptive	0.1	MAPPO-CWMed	final_fe	20
adaptive	0.1	MAPPO-CWMed	final_return	20
adaptive	0.1	MAPPO-CWMed	final_safety_violations	20
adaptive	0.1	Safe-MAPPO	final_fe	20
adaptive	0.1	Safe-MAPPO	final_return	20
adaptive	0.1	Safe-MAPPO	final_safety_violations	20
adaptive	0.2	MAPPO	final_fe	20
adaptive	0.2	MAPPO	final_return	20
adaptive	0.2	MAPPO	final_safety_violations	20
adaptive	0.2	MAPPO-Krum	final_fe	20
adaptive	0.2	MAPPO-Krum	final_return	20
adaptive	0.2	MAPPO-Krum	final_safety_violations	20
adaptive	0.2	MAPPO-CWMed	final_fe	20
adaptive	0.2	MAPPO-CWMed	final_return	20
adaptive	0.2	MAPPO-CWMed	final_safety_violations	20
adaptive	0.2	Safe-MAPPO	final_fe	20
adaptive	0.2	Safe-MAPPO	final_return	20
adaptive	0.2	Safe-MAPPO	final_safety_violations	20
adaptive	0.3	MAPPO	final_fe	20
adaptive	0.3	MAPPO	final_return	20
adaptive	0.3	MAPPO	final_safety_violations	20
adaptive	0.3	MAPPO-Krum	final_fe	20
adaptive	0.3	MAPPO-Krum	final_return	20
adaptive	0.3	MAPPO-Krum	final_safety_violations	20
adaptive	0.3	MAPPO-CWMed	final_fe	20
adaptive	0.3	MAPPO-CWMed	final_return	20
adaptive	0.3	MAPPO-CWMed	final_safety_violations	20
adaptive	0.3	Safe-MAPPO	final_fe	20
adaptive	0.3	Safe-MAPPO	final_return	20
adaptive	0.3	Safe-MAPPO	final_safety_violations	20
adaptive	0.33	MAPPO	final_fe	20
adaptive	0.33	MAPPO	final_return	20
adaptive	0.33	MAPPO	final_safety_violations	20
adaptive	0.33	MAPPO-Krum	final_fe	20
adaptive	0.33	MAPPO-Krum	final_return	20
adaptive	0.33	MAPPO-Krum	final_safety_violations	20
adaptive	0.33	MAPPO-CWMed	final_fe	20
adaptive	0.33	MAPPO-CWMed	final_return	20
adaptive	0.33	MAPPO-CWMed	final_safety_violations	20
adaptive	0.33	Safe-MAPPO	final_fe	20
adaptive	0.33	Safe-MAPPO	final_return	20
adaptive	0.33	Safe-MAPPO	final_safety_violations	20
collusive	0.05	MAPPO	final_fe	20
collusive	0.05	MAPPO	final_return	20
collusive	0.05	MAPPO	final_safety_violations	20
collusive	0.05	MAPPO-Krum	final_fe	20
collusive	0.05	MAPPO-Krum	final_return	20
collusive	0.05	MAPPO-Krum	final_safety_violations	20
collusive	0.05	MAPPO-CWMed	final_fe	20
collusive	0.05	MAPPO-CWMed	final_return	20
collusive	0.05	MAPPO-CWMed	final_safety_violations	20
collusive	0.05	Safe-MAPPO	final_fe	20
collusive	0.05	Safe-MAPPO	final_return	20
collusive	0.05	Safe-MAPPO	final_safety_violations	20
collusive	0.1	MAPPO	final_fe	20
collusive	0.1	MAPPO	final_return	20
collusive	0.1	MAPPO	final_safety_violations	20
collusive	0.1	MAPPO-Krum	final_fe	20
collusive	0.1	MAPPO-Krum	final_return	20
collusive	0.1	MAPPO-Krum	final_safety_violations	20
collusive	0.1	MAPPO-CWMed	final_fe	20
collusive	0.1	MAPPO-CWMed	final_return	20
collusive	0.1	MAPPO-CWMed	final_safety_violations	20
collusive	0.1	Safe-MAPPO	final_fe	20
collusive	0.1	Safe-MAPPO	final_return	20
collusive	0.1	Safe-MAPPO	final_safety_violations	20
collusive	0.2	MAPPO	final_fe	20
collusive	0.2	MAPPO	final_return	20
collusive	0.2	MAPPO	final_safety_violations	20
collusive	0.2	MAPPO-Krum	final_fe	20
collusive	0.2	MAPPO-Krum	final_return	20
collusive	0.2	MAPPO-Krum	final_safety_violations	20
collusive	0.2	MAPPO-CWMed	final_fe	20
collusive	0.2	MAPPO-CWMed	final_return	20
collusive	0.2	MAPPO-CWMed	final_safety_violations	20
collusive	0.2	Safe-MAPPO	final_fe	20
collusive	0.2	Safe-MAPPO	final_return	20
collusive	0.2	Safe-MAPPO	final_safety_violations	20
collusive	0.3	MAPPO	final_fe	20
collusive	0.3	MAPPO	final_return	20
collusive	0.3	MAPPO	final_safety_violations	20
collusive	0.3	MAPPO-Krum	final_fe	20
collusive	0.3	MAPPO-Krum	final_return	20
collusive	0.3	MAPPO-Krum	final_safety_violations	20
collusive	0.3	MAPPO-CWMed	final_fe	20
collusive	0.3	MAPPO-CWMed	final_return	20
collusive	0.3	MAPPO-CWMed	final_safety_violations	20
collusive	0.3	Safe-MAPPO	final_fe	20
collusive	0.3	Safe-MAPPO	final_return	20
collusive	0.3	Safe-MAPPO	final_safety_violations	20
collusive	0.33	MAPPO	final_fe	20
collusive	0.33	MAPPO	final_return	20
collusive	0.33	MAPPO	final_safety_violations	20
collusive	0.33	MAPPO-Krum	final_fe	20
collusive	0.33	MAPPO-Krum	final_return	20
collusive	0.33	MAPPO-Krum	final_safety_violations	20
collusive	0.33	MAPPO-CWMed	final_fe	20
collusive	0.33	MAPPO-CWMed	final_return	20
collusive	0.33	MAPPO-CWMed	final_safety_violations	20
collusive	0.33	Safe-MAPPO	final_fe	20
collusive	0.33	Safe-MAPPO	final_return	20
collusive	0.33	Safe-MAPPO	final_safety_violations	20
constant	0.05	MAPPO	final_fe	20
constant	0.05	MAPPO	final_return	20
constant	0.05	MAPPO	final_safety_violations	20
constant	0.05	MAPPO-Krum	final_fe	20
constant	0.05	MAPPO-Krum	final_return	20
constant	0.05	MAPPO-Krum	final_safety_violations	20
constant	0.05	MAPPO-CWMed	final_fe	20
constant	0.05	MAPPO-CWMed	final_return	20
constant	0.05	MAPPO-CWMed	final_safety_violations	20
constant	0.05	Safe-MAPPO	final_fe	20
constant	0.05	Safe-MAPPO	final_return	20
constant	0.05	Safe-MAPPO	final_safety_violations	20
constant	0.1	MAPPO	final_fe	20
constant	0.1	MAPPO	final_return	20
constant	0.1	MAPPO	final_safety_violations	20
constant	0.1	MAPPO-Krum	final_fe	20
constant	0.1	MAPPO-Krum	final_return	20
constant	0.1	MAPPO-Krum	final_safety_violations	20
constant	0.1	MAPPO-CWMed	final_fe	20
constant	0.1	MAPPO-CWMed	final_return	20
constant	0.1	MAPPO-CWMed	final_safety_violations	20
constant	0.1	Safe-MAPPO	final_fe	20
constant	0.1	Safe-MAPPO	final_return	20
constant	0.1	Safe-MAPPO	final_safety_violations	20
constant	0.2	MAPPO	final_fe	20
constant	0.2	MAPPO	final_return	20
constant	0.2	MAPPO	final_safety_violations	20
constant	0.2	MAPPO-Krum	final_fe	20
constant	0.2	MAPPO-Krum	final_return	20
constant	0.2	MAPPO-Krum	final_safety_violations	20
constant	0.2	MAPPO-CWMed	final_fe	20
constant	0.2	MAPPO-CWMed	final_return	20
constant	0.2	MAPPO-CWMed	final_safety_violations	20
constant	0.2	Safe-MAPPO	final_fe	20
constant	0.2	Safe-MAPPO	final_return	20
constant	0.2	Safe-MAPPO	final_safety_violations	20
constant	0.3	MAPPO	final_fe	20
constant	0.3	MAPPO	final_return	20
constant	0.3	MAPPO	final_safety_violations	20
constant	0.3	MAPPO-Krum	final_fe	20
constant	0.3	MAPPO-Krum	final_return	20
constant	0.3	MAPPO-Krum	final_safety_violations	20
constant	0.3	MAPPO-CWMed	final_fe	20
constant	0.3	MAPPO-CWMed	final_return	20
constant	0.3	MAPPO-CWMed	final_safety_violations	20
constant	0.3	Safe-MAPPO	final_fe	20
constant	0.3	Safe-MAPPO	final_return	20
constant	0.3	Safe-MAPPO	final_safety_violations	20
constant	0.33	MAPPO	final_fe	20
constant	0.33	MAPPO	final_return	20
constant	0.33	MAPPO	final_safety_violations	20
constant	0.33	MAPPO-Krum	final_fe	20
constant	0.33	MAPPO-Krum	final_return	20
constant	0.33	MAPPO-Krum	final_safety_violations	20
constant	0.33	MAPPO-CWMed	final_fe	20
constant	0.33	MAPPO-CWMed	final_return	20
constant	0.33	MAPPO-CWMed	final_safety_violations	20
constant	0.33	Safe-MAPPO	final_fe	20
constant	0.33	Safe-MAPPO	final_return	20
constant	0.33	Safe-MAPPO	final_safety_violations	20
random	0.05	MAPPO	final_fe	20
random	0.05	MAPPO	final_return	20
random	0.05	MAPPO	final_safety_violations	20
random	0.05	MAPPO-Krum	final_fe	20
random	0.05	MAPPO-Krum	final_return	20
random	0.05	MAPPO-Krum	final_safety_violations	20
random	0.05	MAPPO-CWMed	final_fe	20
random	0.05	MAPPO-CWMed	final_return	20
random	0.05	MAPPO-CWMed	final_safety_violations	20
random	0.05	Safe-MAPPO	final_fe	20
random	0.05	Safe-MAPPO	final_return	20
random	0.05	Safe-MAPPO	final_safety_violations	20
random	0.1	MAPPO	final_fe	20
random	0.1	MAPPO	final_return	20
random	0.1	MAPPO	final_safety_violations	20
random	0.1	MAPPO-Krum	final_fe	20
random	0.1	MAPPO-Krum	final_return	20
random	0.1	MAPPO-Krum	final_safety_violations	20
random	0.1	MAPPO-CWMed	final_fe	20
random	0.1	MAPPO-CWMed	final_return	20
random	0.1	MAPPO-CWMed	final_safety_violations	20
random	0.1	Safe-MAPPO	final_fe	20
random	0.1	Safe-MAPPO	final_return	20
random	0.1	Safe-MAPPO	final_safety_violations	20
random	0.2	MAPPO	final_fe	20
random	0.2	MAPPO	final_return	20
random	0.2	MAPPO	final_safety_violations	20
random	0.2	MAPPO-Krum	final_fe	20
random	0.2	MAPPO-Krum	final_return	20
random	0.2	MAPPO-Krum	final_safety_violations	20
random	0.2	MAPPO-CWMed	final_fe	20
random	0.2	MAPPO-CWMed	final_return	20
random	0.2	MAPPO-CWMed	final_safety_violations	20
random	0.2	Safe-MAPPO	final_fe	20
random	0.2	Safe-MAPPO	final_return	20
random	0.2	Safe-MAPPO	final_safety_violations	20
random	0.3	MAPPO	final_fe	20
random	0.3	MAPPO	final_return	20
random	0.3	MAPPO	final_safety_violations	20
random	0.3	MAPPO-Krum	final_fe	20
random	0.3	MAPPO-Krum	final_return	20
random	0.3	MAPPO-Krum	final_safety_violations	20
random	0.3	MAPPO-CWMed	final_fe	20
random	0.3	MAPPO-CWMed	final_return	20
random	0.3	MAPPO-CWMed	final_safety_violations	20
random	0.3	Safe-MAPPO	final_fe	20
random	0.3	Safe-MAPPO	final_return	20
random	0.3	Safe-MAPPO	final_safety_violations	20
random	0.33	MAPPO	final_fe	20
random	0.33	MAPPO	final_return	20
random	0.33	MAPPO	final_safety_violations	20
random	0.33	MAPPO-Krum	final_fe	20
random	0.33	MAPPO-Krum	final_return	20
random	0.33	MAPPO-Krum	final_safety_violations	20
random	0.33	MAPPO-CWMed	final_fe	20
random	0.33	MAPPO-CWMed	final_return	20
random	0.33	MAPPO-CWMed	final_safety_violations	20
random	0.33	Safe-MAPPO	final_fe	20
random	0.33	Safe-MAPPO	final_return	20
random	0.33	Safe-MAPPO	final_safety_violations	20
signflip	0.05	MAPPO	final_fe	20
signflip	0.05	MAPPO	final_return	20
signflip	0.05	MAPPO	final_safety_violations	20
signflip	0.05	MAPPO-Krum	final_fe	20
signflip	0.05	MAPPO-Krum	final_return	20
signflip	0.05	MAPPO-Krum	final_safety_violations	20
signflip	0.05	MAPPO-CWMed	final_fe	20
signflip	0.05	MAPPO-CWMed	final_return	20
signflip	0.05	MAPPO-CWMed	final_safety_violations	20
signflip	0.05	Safe-MAPPO	final_fe	20
signflip	0.05	Safe-MAPPO	final_return	20
signflip	0.05	Safe-MAPPO	final_safety_violations	20
signflip	0.1	MAPPO	final_fe	20
signflip	0.1	MAPPO	final_return	20
signflip	0.1	MAPPO	final_safety_violations	20
signflip	0.1	MAPPO-Krum	final_fe	20
signflip	0.1	MAPPO-Krum	final_return	20
signflip	0.1	MAPPO-Krum	final_safety_violations	20
signflip	0.1	MAPPO-CWMed	final_fe	20
signflip	0.1	MAPPO-CWMed	final_return	20
signflip	0.1	MAPPO-CWMed	final_safety_violations	20
signflip	0.1	Safe-MAPPO	final_fe	20
signflip	0.1	Safe-MAPPO	final_return	20
signflip	0.1	Safe-MAPPO	final_safety_violations	20
signflip	0.2	MAPPO	final_fe	20
signflip	0.2	MAPPO	final_return	20
signflip	0.2	MAPPO	final_safety_violations	20
signflip	0.2	MAPPO-Krum	final_fe	20
signflip	0.2	MAPPO-Krum	final_return	20
signflip	0.2	MAPPO-Krum	final_safety_violations	20
signflip	0.2	MAPPO-CWMed	final_fe	20
signflip	0.2	MAPPO-CWMed	final_return	20
signflip	0.2	MAPPO-CWMed	final_safety_violations	20
signflip	0.2	Safe-MAPPO	final_fe	20
signflip	0.2	Safe-MAPPO	final_return	20
signflip	0.2	Safe-MAPPO	final_safety_violations	20
signflip	0.3	MAPPO	final_fe	20
signflip	0.3	MAPPO	final_return	20
signflip	0.3	MAPPO	final_safety_violations	20
signflip	0.3	MAPPO-Krum	final_fe	20
signflip	0.3	MAPPO-Krum	final_return	20
signflip	0.3	MAPPO-Krum	final_safety_violations	20
signflip	0.3	MAPPO-CWMed	final_fe	20
signflip	0.3	MAPPO-CWMed	final_return	20
signflip	0.3	MAPPO-CWMed	final_safety_violations	20
signflip	0.3	Safe-MAPPO	final_fe	20
signflip	0.3	Safe-MAPPO	final_return	20
signflip	0.3	Safe-MAPPO	final_safety_violations	20
signflip	0.33	MAPPO	final_fe	20
signflip	0.33	MAPPO	final_return	20
signflip	0.33	MAPPO	final_safety_violations	20
signflip	0.33	MAPPO-Krum	final_fe	20
signflip	0.33	MAPPO-Krum	final_return	20
signflip	0.33	MAPPO-Krum	final_safety_violations	20
signflip	0.33	MAPPO-CWMed	final_fe	20
signflip	0.33	MAPPO-CWMed	final_return	20
signflip	0.33	MAPPO-CWMed	final_safety_violations	20
signflip	0.33	Safe-MAPPO	final_fe	20
signflip	0.33	Safe-MAPPO	final_return	20
signflip	0.33	Safe-MAPPO	final_safety_violations	20
stealthy	0.05	MAPPO	final_fe	20
stealthy	0.05	MAPPO	final_return	20
stealthy	0.05	MAPPO	final_safety_violations	20
stealthy	0.05	MAPPO-Krum	final_fe	20
stealthy	0.05	MAPPO-Krum	final_return	20
stealthy	0.05	MAPPO-Krum	final_safety_violations	20
stealthy	0.05	MAPPO-CWMed	final_fe	20
stealthy	0.05	MAPPO-CWMed	final_return	20
stealthy	0.05	MAPPO-CWMed	final_safety_violations	20
stealthy	0.05	Safe-MAPPO	final_fe	20
stealthy	0.05	Safe-MAPPO	final_return	20
stealthy	0.05	Safe-MAPPO	final_safety_violations	20
stealthy	0.1	MAPPO	final_fe	20
stealthy	0.1	MAPPO	final_return	20
stealthy	0.1	MAPPO	final_safety_violations	20
stealthy	0.1	MAPPO-Krum	final_fe	20
stealthy	0.1	MAPPO-Krum	final_return	20
stealthy	0.1	MAPPO-Krum	final_safety_violations	20
stealthy	0.1	MAPPO-CWMed	final_fe	20
stealthy	0.1	MAPPO-CWMed	final_return	20
stealthy	0.1	MAPPO-CWMed	final_safety_violations	20
stealthy	0.1	Safe-MAPPO	final_fe	20
stealthy	0.1	Safe-MAPPO	final_return	20
stealthy	0.1	Safe-MAPPO	final_safety_violations	20
stealthy	0.2	MAPPO	final_fe	20
stealthy	0.2	MAPPO	final_return	20
stealthy	0.2	MAPPO	final_safety_violations	20
stealthy	0.2	MAPPO-Krum	final_fe	20
stealthy	0.2	MAPPO-Krum	final_return	20
stealthy	0.2	MAPPO-Krum	final_safety_violations	20
stealthy	0.2	MAPPO-CWMed	final_fe	20
stealthy	0.2	MAPPO-CWMed	final_return	20
stealthy	0.2	MAPPO-CWMed	final_safety_violations	20
stealthy	0.2	Safe-MAPPO	final_fe	20
stealthy	0.2	Safe-MAPPO	final_return	20
stealthy	0.2	Safe-MAPPO	final_safety_violations	20
stealthy	0.3	MAPPO	final_fe	20
stealthy	0.3	MAPPO	final_return	20
stealthy	0.3	MAPPO	final_safety_violations	20
stealthy	0.3	MAPPO-Krum	final_fe	20
stealthy	0.3	MAPPO-Krum	final_return	20
stealthy	0.3	MAPPO-Krum	final_safety_violations	20
stealthy	0.3	MAPPO-CWMed	final_fe	20
stealthy	0.3	MAPPO-CWMed	final_return	20
stealthy	0.3	MAPPO-CWMed	final_safety_violations	20
stealthy	0.3	Safe-MAPPO	final_fe	20
stealthy	0.3	Safe-MAPPO	final_return	20
stealthy	0.3	Safe-MAPPO	final_safety_violations	20
stealthy	0.33	MAPPO	final_fe	20
stealthy	0.33	MAPPO	final_return	20
stealthy	0.33	MAPPO	final_safety_violations	20
stealthy	0.33	MAPPO-Krum	final_fe	20
stealthy	0.33	MAPPO-Krum	final_return	20
stealthy	0.33	MAPPO-Krum	final_safety_violations	20
stealthy	0.33	MAPPO-CWMed	final_fe	20
stealthy	0.33	MAPPO-CWMed	final_return	20
stealthy	0.33	MAPPO-CWMed	final_safety_violations	20
stealthy	0.33	Safe-MAPPO	final_fe	20
stealthy	0.33	Safe-MAPPO	final_return	20
stealthy	0.33	Safe-MAPPO	final_safety_violations	20
