# Supplementary material for: Operating-Regime Evaluation of Byzantine-Resilient Multi-Agent Reinforcement Learning for Sensor-Networked Safe Formation Control
Source: Sensors (Basel). 2026 Jul 11;26(14):4408. doi: 10.3390/s26144408 (PMC13418820; doi:10.3390/s26144408)
Supplement: Supplementary file 1 [file sensors-26-04408-s001.zip › File_S1/processed_data/core_3000/collector_output/per_run_summary.csv]

run_id	method	attack	ratio	seed	final_fe	final_return	final_safety_violations	final_f1	final_precision	final_recall	eval_rows	rows	latency_total_ms	latency_qp_ms	action_deviation	n_byzantine	realized_byzantine_ratio	source_file
MAPPO_adaptive_ratio0.05_seed0	MAPPO	adaptive	0.05	0	11.441975212097168	-5891.13701171875	8.2			0.0	5	55	1.179133600089699	0.0	0.0	2.0	0.0666666666666666	results/rsmarl_v3_core/MAPPO/adaptive/ratio_0.05/seed_0/episode_metrics.csv
MAPPO_adaptive_ratio0.05_seed1	MAPPO	adaptive	0.05	1	7.448305606842041	-3990.764404296875	4.4			0.0	5	55	1.1924076039576903	0.0	0.0	2.0	0.0666666666666666	results/rsmarl_v3_core/MAPPO/adaptive/ratio_0.05/seed_1/episode_metrics.csv
MAPPO_adaptive_ratio0.05_seed2	MAPPO	adaptive	0.05	2	16.272098350524903	-5057.9310546875	6.8			0.0	5	55	1.1947810038691387	0.0	0.0	2.0	0.0666666666666666	results/rsmarl_v3_core/MAPPO/adaptive/ratio_0.05/seed_2/episode_metrics.csv
MAPPO_adaptive_ratio0.05_seed3	MAPPO	adaptive	0.05	3	15.951910018920898	-4582.70869140625	9.6			0.0	5	55	1.2947791983606294	0.0	0.0	2.0	0.0666666666666666	results/rsmarl_v3_core/MAPPO/adaptive/ratio_0.05/seed_3/episode_metrics.csv
MAPPO_adaptive_ratio0.05_seed4	MAPPO	adaptive	0.05	4	13.901368522644043	-4638.5052734375	10.2			0.0	5	55	1.1893869959749281	0.0	0.0	2.0	0.0666666666666666	results/rsmarl_v3_core/MAPPO/adaptive/ratio_0.05/seed_4/episode_metrics.csv
MAPPO_adaptive_ratio0.05_seed5	MAPPO	adaptive	0.05	5	11.801839256286621	-4558.684375	6.2			0.0	5	55	1.2500526005169377	0.0	0.0	2.0	0.0666666666666666	results/rsmarl_v3_core/MAPPO/adaptive/ratio_0.05/seed_5/episode_metrics.csv
MAPPO_adaptive_ratio0.05_seed6	MAPPO	adaptive	0.05	6	14.226685333251954	-4540.846875	6.6			0.0	5	55	1.1618029995588586	0.0	0.0	2.0	0.0666666666666666	results/rsmarl_v3_core/MAPPO/adaptive/ratio_0.05/seed_6/episode_metrics.csv
MAPPO_adaptive_ratio0.05_seed7	MAPPO	adaptive	0.05	7	18.107603073120117	-4772.03505859375	8.8			0.0	5	55	1.237815199419856	0.0	0.0	2.0	0.0666666666666666	results/rsmarl_v3_core/MAPPO/adaptive/ratio_0.05/seed_7/episode_metrics.csv
MAPPO_adaptive_ratio0.05_seed8	MAPPO	adaptive	0.05	8	20.408345031738282	-4674.6357421875	7.6			0.0	5	55	1.1949687992455438	0.0	0.0	2.0	0.0666666666666666	results/rsmarl_v3_core/MAPPO/adaptive/ratio_0.05/seed_8/episode_metrics.csv
MAPPO_adaptive_ratio0.05_seed9	MAPPO	adaptive	0.05	9	10.845632553100586	-4399.03642578125	4.6			0.0	5	55	1.0358887986512855	0.0	0.0	2.0	0.0666666666666666	results/rsmarl_v3_core/MAPPO/adaptive/ratio_0.05/seed_9/episode_metrics.csv
MAPPO_adaptive_ratio0.05_seed10	MAPPO	adaptive	0.05	10	26.693924713134766	-5985.97333984375	11.8			0.0	5	55	1.206256600562483	0.0	0.0	2.0	0.0666666666666666	results/rsmarl_v3_core/MAPPO/adaptive/ratio_0.05/seed_10/episode_metrics.csv
MAPPO_adaptive_ratio0.05_seed11	MAPPO	adaptive	0.05	11	14.09476432800293	-4449.5119140625	6.4			0.0	5	55	1.1530626070452854	0.0	0.0	2.0	0.0666666666666666	results/rsmarl_v3_core/MAPPO/adaptive/ratio_0.05/seed_11/episode_metrics.csv
MAPPO_adaptive_ratio0.05_seed12	MAPPO	adaptive	0.05	12	8.453527545928955	-4328.9783203125	6.2			0.0	5	55	1.0729806032031775	0.0	0.0	2.0	0.0666666666666666	results/rsmarl_v3_core/MAPPO/adaptive/ratio_0.05/seed_12/episode_metrics.csv
MAPPO_adaptive_ratio0.05_seed13	MAPPO	adaptive	0.05	13	20.500691986083986	-4755.78310546875	7.6			0.0	5	55	1.034591204370372	0.0	0.0	2.0	0.0666666666666666	results/rsmarl_v3_core/MAPPO/adaptive/ratio_0.05/seed_13/episode_metrics.csv
MAPPO_adaptive_ratio0.05_seed14	MAPPO	adaptive	0.05	14	15.424303245544433	-4465.43857421875	9.2			0.0	5	55	1.2390002026222646	0.0	0.0	2.0	0.0666666666666666	results/rsmarl_v3_core/MAPPO/adaptive/ratio_0.05/seed_14/episode_metrics.csv
MAPPO_adaptive_ratio0.05_seed15	MAPPO	adaptive	0.05	15	13.589797210693359	-4929.24140625	2.8			0.0	5	55	1.1770486045861617	0.0	0.0	2.0	0.0666666666666666	results/rsmarl_v3_core/MAPPO/adaptive/ratio_0.05/seed_15/episode_metrics.csv
MAPPO_adaptive_ratio0.05_seed16	MAPPO	adaptive	0.05	16	25.12748603820801	-6305.1015625	17.8			0.0	5	55	1.1781750014051795	0.0	0.0	2.0	0.0666666666666666	results/rsmarl_v3_core/MAPPO/adaptive/ratio_0.05/seed_16/episode_metrics.csv
MAPPO_adaptive_ratio0.05_seed17	MAPPO	adaptive	0.05	17	15.621737098693847	-4587.27607421875	5.6			0.0	5	55	1.260037801694125	0.0	0.0	2.0	0.0666666666666666	results/rsmarl_v3_core/MAPPO/adaptive/ratio_0.05/seed_17/episode_metrics.csv
MAPPO_adaptive_ratio0.05_seed18	MAPPO	adaptive	0.05	18	10.84671745300293	-3935.451611328125	5.0			0.0	5	55	1.0189472028287128	0.0	0.0	2.0	0.0666666666666666	results/rsmarl_v3_core/MAPPO/adaptive/ratio_0.05/seed_18/episode_metrics.csv
MAPPO_adaptive_ratio0.05_seed19	MAPPO	adaptive	0.05	19	15.08667221069336	-4074.93125	6.6			0.0	5	55	1.1895472009200603	0.0	0.0	2.0	0.0666666666666666	results/rsmarl_v3_core/MAPPO/adaptive/ratio_0.05/seed_19/episode_metrics.csv
MAPPO_adaptive_ratio0.10_seed0	MAPPO	adaptive	0.1	0	10.210588264465333	-5996.33837890625	7.4			0.0	5	55	1.2572996027301997	0.0	0.0	3.0	0.1	results/rsmarl_v3_core/MAPPO/adaptive/ratio_0.10/seed_0/episode_metrics.csv
MAPPO_adaptive_ratio0.10_seed1	MAPPO	adaptive	0.1	1	7.415376853942871	-4025.816015625	5.6			0.0	5	55	1.1752954014809802	0.0	0.0	3.0	0.1	results/rsmarl_v3_core/MAPPO/adaptive/ratio_0.10/seed_1/episode_metrics.csv
MAPPO_adaptive_ratio0.10_seed2	MAPPO	adaptive	0.1	2	15.406166648864746	-5076.09775390625	6.4			0.0	5	55	1.0765026090666652	0.0	0.0	3.0	0.1	results/rsmarl_v3_core/MAPPO/adaptive/ratio_0.10/seed_2/episode_metrics.csv
MAPPO_adaptive_ratio0.10_seed3	MAPPO	adaptive	0.1	3	16.737969970703126	-4748.11220703125	11.2			0.0	5	55	1.2300724018132314	0.0	0.0	3.0	0.1	results/rsmarl_v3_core/MAPPO/adaptive/ratio_0.10/seed_3/episode_metrics.csv
MAPPO_adaptive_ratio0.10_seed4	MAPPO	adaptive	0.1	4	12.694427299499512	-4582.04501953125	9.0			0.0	5	55	1.160126001923345	0.0	0.0	3.0	0.1	results/rsmarl_v3_core/MAPPO/adaptive/ratio_0.10/seed_4/episode_metrics.csv
MAPPO_adaptive_ratio0.10_seed5	MAPPO	adaptive	0.1	5	14.615649604797364	-4728.7705078125	7.0			0.0	5	55	0.9970004030037671	0.0	0.0	3.0	0.1	results/rsmarl_v3_core/MAPPO/adaptive/ratio_0.10/seed_5/episode_metrics.csv
MAPPO_adaptive_ratio0.10_seed6	MAPPO	adaptive	0.1	6	13.837842559814453	-4580.432421875	7.0			0.0	5	55	1.176982797915116	0.0	0.0	3.0	0.1	results/rsmarl_v3_core/MAPPO/adaptive/ratio_0.10/seed_6/episode_metrics.csv
MAPPO_adaptive_ratio0.10_seed7	MAPPO	adaptive	0.1	7	18.28354377746582	-4755.0248046875	8.6			0.0	5	55	1.0608826036332175	0.0	0.0	3.0	0.1	results/rsmarl_v3_core/MAPPO/adaptive/ratio_0.10/seed_7/episode_metrics.csv
MAPPO_adaptive_ratio0.10_seed8	MAPPO	adaptive	0.1	8	19.58050651550293	-4905.7654296875	9.2			0.0	5	55	1.0881627997150645	0.0	0.0	3.0	0.1	results/rsmarl_v3_core/MAPPO/adaptive/ratio_0.10/seed_8/episode_metrics.csv
MAPPO_adaptive_ratio0.10_seed9	MAPPO	adaptive	0.1	9	11.837372779846191	-4388.874560546875	4.8			0.0	5	55	1.1747536016628146	0.0	0.0	3.0	0.1	results/rsmarl_v3_core/MAPPO/adaptive/ratio_0.10/seed_9/episode_metrics.csv
MAPPO_adaptive_ratio0.10_seed10	MAPPO	adaptive	0.1	10	26.860754776000977	-5950.25751953125	11.2			0.0	5	55	1.000707398634404	0.0	0.0	3.0	0.1	results/rsmarl_v3_core/MAPPO/adaptive/ratio_0.10/seed_10/episode_metrics.csv
MAPPO_adaptive_ratio0.10_seed11	MAPPO	adaptive	0.1	11	16.79324245452881	-4871.7091796875	9.4			0.0	5	55	1.1856011929921806	0.0	0.0	3.0	0.1	results/rsmarl_v3_core/MAPPO/adaptive/ratio_0.10/seed_11/episode_metrics.csv
MAPPO_adaptive_ratio0.10_seed12	MAPPO	adaptive	0.1	12	17.218803787231444	-4732.615185546875	4.0			0.0	5	55	1.1861392064020038	0.0	0.0	3.0	0.1	results/rsmarl_v3_core/MAPPO/adaptive/ratio_0.10/seed_12/episode_metrics.csv
MAPPO_adaptive_ratio0.10_seed13	MAPPO	adaptive	0.1	13	13.809998893737793	-4180.5693359375	6.6			0.0	5	55	1.1139106034534052	0.0	0.0	3.0	0.1	results/rsmarl_v3_core/MAPPO/adaptive/ratio_0.10/seed_13/episode_metrics.csv
MAPPO_adaptive_ratio0.10_seed14	MAPPO	adaptive	0.1	14	17.315497589111327	-4909.2349609375	12.4			0.0	5	55	1.0537986032431945	0.0	0.0	3.0	0.1	results/rsmarl_v3_core/MAPPO/adaptive/ratio_0.10/seed_14/episode_metrics.csv
MAPPO_adaptive_ratio0.10_seed15	MAPPO	adaptive	0.1	15	12.495948219299317	-5039.81708984375	5.0			0.0	5	55	1.2918816064484417	0.0	0.0	3.0	0.1	results/rsmarl_v3_core/MAPPO/adaptive/ratio_0.10/seed_15/episode_metrics.csv
MAPPO_adaptive_ratio0.10_seed16	MAPPO	adaptive	0.1	16	25.474556350708006	-6317.7494140625	16.2			0.0	5	55	1.0594017978291959	0.0	0.0	3.0	0.1	results/rsmarl_v3_core/MAPPO/adaptive/ratio_0.10/seed_16/episode_metrics.csv
MAPPO_adaptive_ratio0.10_seed17	MAPPO	adaptive	0.1	17	12.598816680908204	-4099.658056640625	5.0			0.0	5	55	1.0980645980453119	0.0	0.0	3.0	0.1	results/rsmarl_v3_core/MAPPO/adaptive/ratio_0.10/seed_17/episode_metrics.csv
MAPPO_adaptive_ratio0.10_seed18	MAPPO	adaptive	0.1	18	13.025408172607422	-4388.61201171875	7.6			0.0	5	55	1.153068002895452	0.0	0.0	3.0	0.1	results/rsmarl_v3_core/MAPPO/adaptive/ratio_0.10/seed_18/episode_metrics.csv
MAPPO_adaptive_ratio0.10_seed19	MAPPO	adaptive	0.1	19	15.204970169067384	-4096.909912109375	4.0			0.0	5	55	1.0533946042414755	0.0	0.0	3.0	0.1	results/rsmarl_v3_core/MAPPO/adaptive/ratio_0.10/seed_19/episode_metrics.csv
MAPPO_adaptive_ratio0.20_seed0	MAPPO	adaptive	0.2	0	11.533280754089356	-5784.66630859375	6.0			0.0	5	55	1.181281596655026	0.0	0.0	6.0	0.2	results/rsmarl_v3_core/MAPPO/adaptive/ratio_0.20/seed_0/episode_metrics.csv
MAPPO_adaptive_ratio0.20_seed1	MAPPO	adaptive	0.2	1	7.285704040527344	-3892.7736328125	4.2			0.0	5	55	1.1315944022499025	0.0	0.0	6.0	0.2	results/rsmarl_v3_core/MAPPO/adaptive/ratio_0.20/seed_1/episode_metrics.csv
MAPPO_adaptive_ratio0.20_seed2	MAPPO	adaptive	0.2	2	14.729355812072754	-4845.065576171875	5.0			0.0	5	55	1.1767900025006384	0.0	0.0	6.0	0.2	results/rsmarl_v3_core/MAPPO/adaptive/ratio_0.20/seed_2/episode_metrics.csv
MAPPO_adaptive_ratio0.20_seed3	MAPPO	adaptive	0.2	3	14.635240745544433	-4142.598291015625	10.2			0.0	5	55	1.2461257982067764	0.0	0.0	6.0	0.2	results/rsmarl_v3_core/MAPPO/adaptive/ratio_0.20/seed_3/episode_metrics.csv
MAPPO_adaptive_ratio0.20_seed4	MAPPO	adaptive	0.2	4	12.270661926269531	-4720.304296875	7.8			0.0	5	55	1.1833731987280771	0.0	0.0	6.0	0.2	results/rsmarl_v3_core/MAPPO/adaptive/ratio_0.20/seed_4/episode_metrics.csv
MAPPO_adaptive_ratio0.20_seed5	MAPPO	adaptive	0.2	5	15.509615898132324	-4651.89033203125	5.6			0.0	5	55	1.0459807963343337	0.0	0.0	6.0	0.2	results/rsmarl_v3_core/MAPPO/adaptive/ratio_0.20/seed_5/episode_metrics.csv
MAPPO_adaptive_ratio0.20_seed6	MAPPO	adaptive	0.2	6	12.136144638061523	-4446.168310546875	6.2			0.0	5	55	1.2238772003911436	0.0	0.0	6.0	0.2	results/rsmarl_v3_core/MAPPO/adaptive/ratio_0.20/seed_6/episode_metrics.csv
MAPPO_adaptive_ratio0.20_seed7	MAPPO	adaptive	0.2	7	19.27583427429199	-5018.53359375	10.2			0.0	5	55	1.1750562029192224	0.0	0.0	6.0	0.2	results/rsmarl_v3_core/MAPPO/adaptive/ratio_0.20/seed_7/episode_metrics.csv
MAPPO_adaptive_ratio0.20_seed8	MAPPO	adaptive	0.2	8	24.174159622192384	-5912.98525390625	14.2			0.0	5	55	1.1927070008823648	0.0	0.0	6.0	0.2	results/rsmarl_v3_core/MAPPO/adaptive/ratio_0.20/seed_8/episode_metrics.csv
MAPPO_adaptive_ratio0.20_seed9	MAPPO	adaptive	0.2	9	11.17690372467041	-4250.912744140625	4.2			0.0	5	55	1.1869312002090737	0.0	0.0	6.0	0.2	results/rsmarl_v3_core/MAPPO/adaptive/ratio_0.20/seed_9/episode_metrics.csv
MAPPO_adaptive_ratio0.20_seed10	MAPPO	adaptive	0.2	10	26.056449508666994	-5734.8181640625	10.0			0.0	5	55	1.180275998194702	0.0	0.0	6.0	0.2	results/rsmarl_v3_core/MAPPO/adaptive/ratio_0.20/seed_10/episode_metrics.csv
MAPPO_adaptive_ratio0.20_seed11	MAPPO	adaptive	0.2	11	16.420000648498537	-4639.78408203125	5.6			0.0	5	55	1.1974128021392971	0.0	0.0	6.0	0.2	results/rsmarl_v3_core/MAPPO/adaptive/ratio_0.20/seed_11/episode_metrics.csv
MAPPO_adaptive_ratio0.20_seed12	MAPPO	adaptive	0.2	12	15.980685043334962	-4790.10400390625	4.2			0.0	5	55	1.0377116006566212	0.0	0.0	6.0	0.2	results/rsmarl_v3_core/MAPPO/adaptive/ratio_0.20/seed_12/episode_metrics.csv
MAPPO_adaptive_ratio0.20_seed13	MAPPO	adaptive	0.2	13	20.080158615112303	-4726.25	9.8			0.0	5	55	1.045867000357248	0.0	0.0	6.0	0.2	results/rsmarl_v3_core/MAPPO/adaptive/ratio_0.20/seed_13/episode_metrics.csv
MAPPO_adaptive_ratio0.20_seed14	MAPPO	adaptive	0.2	14	18.294901275634764	-5284.49150390625	14.0			0.0	5	55	1.2361542030703276	0.0	0.0	6.0	0.2	results/rsmarl_v3_core/MAPPO/adaptive/ratio_0.20/seed_14/episode_metrics.csv
MAPPO_adaptive_ratio0.20_seed15	MAPPO	adaptive	0.2	15	21.016099548339845	-5013.11416015625	4.2			0.0	5	55	1.2505293969297782	0.0	0.0	6.0	0.2	results/rsmarl_v3_core/MAPPO/adaptive/ratio_0.20/seed_15/episode_metrics.csv
MAPPO_adaptive_ratio0.20_seed16	MAPPO	adaptive	0.2	16	24.602851486206056	-6324.8849609375	17.0			0.0	5	55	1.1372515960829332	0.0	0.0	6.0	0.2	results/rsmarl_v3_core/MAPPO/adaptive/ratio_0.20/seed_16/episode_metrics.csv
MAPPO_adaptive_ratio0.20_seed17	MAPPO	adaptive	0.2	17	11.777974319458007	-4141.173291015625	5.6			0.0	5	55	1.1812400014605373	0.0	0.0	6.0	0.2	results/rsmarl_v3_core/MAPPO/adaptive/ratio_0.20/seed_17/episode_metrics.csv
MAPPO_adaptive_ratio0.20_seed18	MAPPO	adaptive	0.2	18	9.28858585357666	-3977.55078125	5.2			0.0	5	55	1.1958348011830822	0.0	0.0	6.0	0.2	results/rsmarl_v3_core/MAPPO/adaptive/ratio_0.20/seed_18/episode_metrics.csv
MAPPO_adaptive_ratio0.20_seed19	MAPPO	adaptive	0.2	19	15.688101959228515	-4094.192041015625	5.0			0.0	5	55	1.194279798073694	0.0	0.0	6.0	0.2	results/rsmarl_v3_core/MAPPO/adaptive/ratio_0.20/seed_19/episode_metrics.csv
MAPPO_adaptive_ratio0.30_seed0	MAPPO	adaptive	0.3	0	13.535831260681153	-5587.106640625	5.6			0.0	5	55	1.1902236001333222	0.0	0.0	9.0	0.3	results/rsmarl_v3_core/MAPPO/adaptive/ratio_0.30/seed_0/episode_metrics.csv
MAPPO_adaptive_ratio0.30_seed1	MAPPO	adaptive	0.3	1	7.362080097198486	-3983.95546875	3.2			0.0	5	55	1.1767285963287577	0.0	0.0	9.0	0.3	results/rsmarl_v3_core/MAPPO/adaptive/ratio_0.30/seed_1/episode_metrics.csv
MAPPO_adaptive_ratio0.30_seed2	MAPPO	adaptive	0.3	2	16.005224418640136	-4995.64560546875	6.4			0.0	5	55	1.049042196245864	0.0	0.0	9.0	0.3	results/rsmarl_v3_core/MAPPO/adaptive/ratio_0.30/seed_2/episode_metrics.csv
MAPPO_adaptive_ratio0.30_seed3	MAPPO	adaptive	0.3	3	17.9364444732666	-5042.496435546875	12.8			0.0	5	55	1.2410906056175008	0.0	0.0	9.0	0.3	results/rsmarl_v3_core/MAPPO/adaptive/ratio_0.30/seed_3/episode_metrics.csv
MAPPO_adaptive_ratio0.30_seed4	MAPPO	adaptive	0.3	4	13.196665000915527	-4766.08095703125	9.2			0.0	5	55	1.2235413945745677	0.0	0.0	9.0	0.3	results/rsmarl_v3_core/MAPPO/adaptive/ratio_0.30/seed_4/episode_metrics.csv
MAPPO_adaptive_ratio0.30_seed5	MAPPO	adaptive	0.3	5	16.687414932250977	-4762.0287109375	6.2			0.0	5	55	1.0451398033183068	0.0	0.0	9.0	0.3	results/rsmarl_v3_core/MAPPO/adaptive/ratio_0.30/seed_5/episode_metrics.csv
MAPPO_adaptive_ratio0.30_seed6	MAPPO	adaptive	0.3	6	13.679473304748536	-4506.01708984375	4.8			0.0	5	55	1.2413111981004477	0.0	0.0	9.0	0.3	results/rsmarl_v3_core/MAPPO/adaptive/ratio_0.30/seed_6/episode_metrics.csv
MAPPO_adaptive_ratio0.30_seed7	MAPPO	adaptive	0.3	7	21.39208984375	-5186.1265625	11.2			0.0	5	55	1.032707595732063	0.0	0.0	9.0	0.3	results/rsmarl_v3_core/MAPPO/adaptive/ratio_0.30/seed_7/episode_metrics.csv
MAPPO_adaptive_ratio0.30_seed8	MAPPO	adaptive	0.3	8	20.56498794555664	-4952.39794921875	8.8			0.0	5	55	1.2379957945086062	0.0	0.0	9.0	0.3	results/rsmarl_v3_core/MAPPO/adaptive/ratio_0.30/seed_8/episode_metrics.csv
MAPPO_adaptive_ratio0.30_seed9	MAPPO	adaptive	0.3	9	9.64749584197998	-4558.63642578125	6.0			0.0	5	55	1.1013537994585931	0.0	0.0	9.0	0.3	results/rsmarl_v3_core/MAPPO/adaptive/ratio_0.30/seed_9/episode_metrics.csv
MAPPO_adaptive_ratio0.30_seed10	MAPPO	adaptive	0.3	10	28.93236961364746	-6460.70126953125	12.4			0.0	5	55	1.0985675995470956	0.0	0.0	9.0	0.3	results/rsmarl_v3_core/MAPPO/adaptive/ratio_0.30/seed_10/episode_metrics.csv
MAPPO_adaptive_ratio0.30_seed11	MAPPO	adaptive	0.3	11	13.4850492477417	-4293.193798828125	4.8			0.0	5	55	1.0776807932415977	0.0	0.0	9.0	0.3	results/rsmarl_v3_core/MAPPO/adaptive/ratio_0.30/seed_11/episode_metrics.csv
MAPPO_adaptive_ratio0.30_seed12	MAPPO	adaptive	0.3	12	22.997002029418944	-4935.7873046875	5.4			0.0	5	55	1.2041593989124522	0.0	0.0	9.0	0.3	results/rsmarl_v3_core/MAPPO/adaptive/ratio_0.30/seed_12/episode_metrics.csv
MAPPO_adaptive_ratio0.30_seed13	MAPPO	adaptive	0.3	13	16.60790672302246	-4274.61982421875	7.8			0.0	5	55	0.9880447963951156	0.0	0.0	9.0	0.3	results/rsmarl_v3_core/MAPPO/adaptive/ratio_0.30/seed_13/episode_metrics.csv
MAPPO_adaptive_ratio0.30_seed14	MAPPO	adaptive	0.3	14	16.754880142211913	-4812.52177734375	12.8			0.0	5	55	1.226031599799171	0.0	0.0	9.0	0.3	results/rsmarl_v3_core/MAPPO/adaptive/ratio_0.30/seed_14/episode_metrics.csv
MAPPO_adaptive_ratio0.30_seed15	MAPPO	adaptive	0.3	15	13.451414871215821	-4944.89638671875	4.2			0.0	5	55	1.1798588006058708	0.0	0.0	9.0	0.3	results/rsmarl_v3_core/MAPPO/adaptive/ratio_0.30/seed_15/episode_metrics.csv
MAPPO_adaptive_ratio0.30_seed16	MAPPO	adaptive	0.3	16	26.209790420532226	-6490.5177734375	16.4			0.0	5	55	1.2299699883442372	0.0	0.0	9.0	0.3	results/rsmarl_v3_core/MAPPO/adaptive/ratio_0.30/seed_16/episode_metrics.csv
MAPPO_adaptive_ratio0.30_seed17	MAPPO	adaptive	0.3	17	14.524540519714355	-4518.526123046875	6.2			0.0	5	55	1.1660196032607928	0.0	0.0	9.0	0.3	results/rsmarl_v3_core/MAPPO/adaptive/ratio_0.30/seed_17/episode_metrics.csv
MAPPO_adaptive_ratio0.30_seed18	MAPPO	adaptive	0.3	18	9.790249824523926	-4224.97763671875	7.0			0.0	5	55	1.1334936076309532	0.0	0.0	9.0	0.3	results/rsmarl_v3_core/MAPPO/adaptive/ratio_0.30/seed_18/episode_metrics.csv
MAPPO_adaptive_ratio0.30_seed19	MAPPO	adaptive	0.3	19	13.662077331542969	-4259.509765625	4.2			0.0	5	55	1.1006186017766595	0.0	0.0	9.0	0.3	results/rsmarl_v3_core/MAPPO/adaptive/ratio_0.30/seed_19/episode_metrics.csv
MAPPO_adaptive_ratio0.33_seed0	MAPPO	adaptive	0.33	0	11.343341445922851	-5573.410546875	6.2			0.0	5	55	0.9928687999490649	0.0	0.0	10.0	0.3333333333333333	results/rsmarl_v3_core/MAPPO/adaptive/ratio_0.33/seed_0/episode_metrics.csv
MAPPO_adaptive_ratio0.33_seed1	MAPPO	adaptive	0.33	1	7.733012676239014	-3991.984130859375	3.6			0.0	5	55	1.0428374080220237	0.0	0.0	10.0	0.3333333333333333	results/rsmarl_v3_core/MAPPO/adaptive/ratio_0.33/seed_1/episode_metrics.csv
MAPPO_adaptive_ratio0.33_seed2	MAPPO	adaptive	0.33	2	15.746517944335938	-5069.63896484375	7.2			0.0	5	55	1.0125609987881035	0.0	0.0	10.0	0.3333333333333333	results/rsmarl_v3_core/MAPPO/adaptive/ratio_0.33/seed_2/episode_metrics.csv
MAPPO_adaptive_ratio0.33_seed3	MAPPO	adaptive	0.33	3	13.42083282470703	-4256.874755859375	7.0			0.0	5	55	1.2100135994842276	0.0	0.0	10.0	0.3333333333333333	results/rsmarl_v3_core/MAPPO/adaptive/ratio_0.33/seed_3/episode_metrics.csv
MAPPO_adaptive_ratio0.33_seed4	MAPPO	adaptive	0.33	4	12.064088439941406	-4583.31767578125	9.4			0.0	5	55	1.168752196826972	0.0	0.0	10.0	0.3333333333333333	results/rsmarl_v3_core/MAPPO/adaptive/ratio_0.33/seed_4/episode_metrics.csv
MAPPO_adaptive_ratio0.33_seed5	MAPPO	adaptive	0.33	5	15.935021781921387	-4967.484375	6.8			0.0	5	55	1.2312773993471637	0.0	0.0	10.0	0.3333333333333333	results/rsmarl_v3_core/MAPPO/adaptive/ratio_0.33/seed_5/episode_metrics.csv
MAPPO_adaptive_ratio0.33_seed6	MAPPO	adaptive	0.33	6	14.164313697814942	-4556.3267578125	4.8			0.0	5	55	1.1850657960167155	0.0	0.0	10.0	0.3333333333333333	results/rsmarl_v3_core/MAPPO/adaptive/ratio_0.33/seed_6/episode_metrics.csv
MAPPO_adaptive_ratio0.33_seed7	MAPPO	adaptive	0.33	7	25.321390914916993	-6130.60126953125	16.6			0.0	5	55	1.189588799024932	0.0	0.0	10.0	0.3333333333333333	results/rsmarl_v3_core/MAPPO/adaptive/ratio_0.33/seed_7/episode_metrics.csv
MAPPO_adaptive_ratio0.33_seed8	MAPPO	adaptive	0.33	8	20.37967758178711	-5168.66162109375	11.8			0.0	5	55	1.1820655985502526	0.0	0.0	10.0	0.3333333333333333	results/rsmarl_v3_core/MAPPO/adaptive/ratio_0.33/seed_8/episode_metrics.csv
MAPPO_adaptive_ratio0.33_seed9	MAPPO	adaptive	0.33	9	11.748157691955566	-4624.213427734375	6.2			0.0	5	55	1.0635673970682546	0.0	0.0	10.0	0.3333333333333333	results/rsmarl_v3_core/MAPPO/adaptive/ratio_0.33/seed_9/episode_metrics.csv
MAPPO_adaptive_ratio0.33_seed10	MAPPO	adaptive	0.33	10	24.205703735351562	-5566.1126953125	10.4			0.0	5	55	1.1803787929238752	0.0	0.0	10.0	0.3333333333333333	results/rsmarl_v3_core/MAPPO/adaptive/ratio_0.33/seed_10/episode_metrics.csv
MAPPO_adaptive_ratio0.33_seed11	MAPPO	adaptive	0.33	11	14.184137344360352	-4356.676611328125	4.2			0.0	5	55	1.3272406038595363	0.0	0.0	10.0	0.3333333333333333	results/rsmarl_v3_core/MAPPO/adaptive/ratio_0.33/seed_11/episode_metrics.csv
MAPPO_adaptive_ratio0.33_seed12	MAPPO	adaptive	0.33	12	18.3430965423584	-4399.563037109375	4.4			0.0	5	55	1.1745411989977583	0.0	0.0	10.0	0.3333333333333333	results/rsmarl_v3_core/MAPPO/adaptive/ratio_0.33/seed_12/episode_metrics.csv
MAPPO_adaptive_ratio0.33_seed13	MAPPO	adaptive	0.33	13	17.117317771911623	-4309.75966796875	6.2			0.0	5	55	1.000020996434614	0.0	0.0	10.0	0.3333333333333333	results/rsmarl_v3_core/MAPPO/adaptive/ratio_0.33/seed_13/episode_metrics.csv
MAPPO_adaptive_ratio0.33_seed14	MAPPO	adaptive	0.33	14	15.238030052185058	-4667.571484375	13.0			0.0	5	55	1.1421763949329033	0.0	0.0	10.0	0.3333333333333333	results/rsmarl_v3_core/MAPPO/adaptive/ratio_0.33/seed_14/episode_metrics.csv
MAPPO_adaptive_ratio0.33_seed15	MAPPO	adaptive	0.33	15	14.316882705688476	-4796.83837890625	2.2			0.0	5	55	1.2140418024500832	0.0	0.0	10.0	0.3333333333333333	results/rsmarl_v3_core/MAPPO/adaptive/ratio_0.33/seed_15/episode_metrics.csv
MAPPO_adaptive_ratio0.33_seed16	MAPPO	adaptive	0.33	16	24.19397087097168	-5868.624609375	14.8			0.0	5	55	1.1762718029785901	0.0	0.0	10.0	0.3333333333333333	results/rsmarl_v3_core/MAPPO/adaptive/ratio_0.33/seed_16/episode_metrics.csv
MAPPO_adaptive_ratio0.33_seed17	MAPPO	adaptive	0.33	17	14.593502044677734	-4422.120263671875	7.0			0.0	5	55	1.1752732010791078	0.0	0.0	10.0	0.3333333333333333	results/rsmarl_v3_core/MAPPO/adaptive/ratio_0.33/seed_17/episode_metrics.csv
MAPPO_adaptive_ratio0.33_seed18	MAPPO	adaptive	0.33	18	10.123202514648437	-4200.021826171875	5.8			0.0	5	55	1.0702520055929199	0.0	0.0	10.0	0.3333333333333333	results/rsmarl_v3_core/MAPPO/adaptive/ratio_0.33/seed_18/episode_metrics.csv
MAPPO_adaptive_ratio0.33_seed19	MAPPO	adaptive	0.33	19	13.49912166595459	-4001.18193359375	4.4			0.0	5	55	1.1434557964093983	0.0	0.0	10.0	0.3333333333333333	results/rsmarl_v3_core/MAPPO/adaptive/ratio_0.33/seed_19/episode_metrics.csv
MAPPO_collusive_ratio0.05_seed0	MAPPO	collusive	0.05	0	11.374429512023926	-5651.70185546875	6.0			0.0	5	55	1.1885292042279616	0.0	0.0	2.0	0.0666666666666666	results/rsmarl_v3_core/MAPPO/collusive/ratio_0.05/seed_0/episode_metrics.csv
MAPPO_collusive_ratio0.05_seed1	MAPPO	collusive	0.05	1	11.647329521179199	-3808.021484375	7.4			0.0	5	55	1.2394964025588706	0.0	0.0	2.0	0.0666666666666666	results/rsmarl_v3_core/MAPPO/collusive/ratio_0.05/seed_1/episode_metrics.csv
MAPPO_collusive_ratio0.05_seed2	MAPPO	collusive	0.05	2	14.3698974609375	-5166.9353515625	6.4			0.0	5	55	1.1769031989388168	0.0	0.0	2.0	0.0666666666666666	results/rsmarl_v3_core/MAPPO/collusive/ratio_0.05/seed_2/episode_metrics.csv
MAPPO_collusive_ratio0.05_seed3	MAPPO	collusive	0.05	3	20.9128662109375	-5734.97900390625	14.4			0.0	5	55	1.0552082036156207	0.0	0.0	2.0	0.0666666666666666	results/rsmarl_v3_core/MAPPO/collusive/ratio_0.05/seed_3/episode_metrics.csv
MAPPO_collusive_ratio0.05_seed4	MAPPO	collusive	0.05	4	13.678248596191406	-4707.75712890625	8.6			0.0	5	55	1.2586283992277458	0.0	0.0	2.0	0.0666666666666666	results/rsmarl_v3_core/MAPPO/collusive/ratio_0.05/seed_4/episode_metrics.csv
MAPPO_collusive_ratio0.05_seed5	MAPPO	collusive	0.05	5	15.212708473205566	-4685.435693359375	6.4			0.0	5	55	1.2039869994623587	0.0	0.0	2.0	0.0666666666666666	results/rsmarl_v3_core/MAPPO/collusive/ratio_0.05/seed_5/episode_metrics.csv
MAPPO_collusive_ratio0.05_seed6	MAPPO	collusive	0.05	6	14.89715118408203	-4588.92783203125	8.2			0.0	5	55	1.2258069997187704	0.0	0.0	2.0	0.0666666666666666	results/rsmarl_v3_core/MAPPO/collusive/ratio_0.05/seed_6/episode_metrics.csv
MAPPO_collusive_ratio0.05_seed7	MAPPO	collusive	0.05	7	17.7737154006958	-4996.309765625	12.2			0.0	5	55	1.0123465996002778	0.0	0.0	2.0	0.0666666666666666	results/rsmarl_v3_core/MAPPO/collusive/ratio_0.05/seed_7/episode_metrics.csv
MAPPO_collusive_ratio0.05_seed8	MAPPO	collusive	0.05	8	19.08315238952637	-4597.21572265625	8.8			0.0	5	55	1.1730366008123383	0.0	0.0	2.0	0.0666666666666666	results/rsmarl_v3_core/MAPPO/collusive/ratio_0.05/seed_8/episode_metrics.csv
MAPPO_collusive_ratio0.05_seed9	MAPPO	collusive	0.05	9	11.426811408996581	-4304.942724609375	4.4			0.0	5	55	1.0675898025510833	0.0	0.0	2.0	0.0666666666666666	results/rsmarl_v3_core/MAPPO/collusive/ratio_0.05/seed_9/episode_metrics.csv
MAPPO_collusive_ratio0.05_seed10	MAPPO	collusive	0.05	10	29.04972610473633	-6805.55146484375	14.6			0.0	5	55	1.172358394251205	0.0	0.0	2.0	0.0666666666666666	results/rsmarl_v3_core/MAPPO/collusive/ratio_0.05/seed_10/episode_metrics.csv
MAPPO_collusive_ratio0.05_seed11	MAPPO	collusive	0.05	11	14.355715560913087	-4666.94453125	8.6			0.0	5	55	1.0246319987345487	0.0	0.0	2.0	0.0666666666666666	results/rsmarl_v3_core/MAPPO/collusive/ratio_0.05/seed_11/episode_metrics.csv
MAPPO_collusive_ratio0.05_seed12	MAPPO	collusive	0.05	12	13.317140007019043	-4530.937255859375	5.8			0.0	5	55	1.1824436020106077	0.0	0.0	2.0	0.0666666666666666	results/rsmarl_v3_core/MAPPO/collusive/ratio_0.05/seed_12/episode_metrics.csv
MAPPO_collusive_ratio0.05_seed13	MAPPO	collusive	0.05	13	13.581349945068359	-4458.23837890625	9.6			0.0	5	55	1.1864577973028645	0.0	0.0	2.0	0.0666666666666666	results/rsmarl_v3_core/MAPPO/collusive/ratio_0.05/seed_13/episode_metrics.csv
MAPPO_collusive_ratio0.05_seed14	MAPPO	collusive	0.05	14	18.024678802490236	-5128.57705078125	13.0			0.0	5	55	1.2142440013121814	0.0	0.0	2.0	0.0666666666666666	results/rsmarl_v3_core/MAPPO/collusive/ratio_0.05/seed_14/episode_metrics.csv
MAPPO_collusive_ratio0.05_seed15	MAPPO	collusive	0.05	15	11.806513786315918	-5060.77900390625	2.8			0.0	5	55	0.9839042031671852	0.0	0.0	2.0	0.0666666666666666	results/rsmarl_v3_core/MAPPO/collusive/ratio_0.05/seed_15/episode_metrics.csv
MAPPO_collusive_ratio0.05_seed16	MAPPO	collusive	0.05	16	24.456671524047852	-6129.17978515625	16.6			0.0	5	55	1.1333971953717992	0.0	0.0	2.0	0.0666666666666666	results/rsmarl_v3_core/MAPPO/collusive/ratio_0.05/seed_16/episode_metrics.csv
MAPPO_collusive_ratio0.05_seed17	MAPPO	collusive	0.05	17	14.53945484161377	-4478.064013671875	7.4			0.0	5	55	1.0178524011280388	0.0	0.0	2.0	0.0666666666666666	results/rsmarl_v3_core/MAPPO/collusive/ratio_0.05/seed_17/episode_metrics.csv
MAPPO_collusive_ratio0.05_seed18	MAPPO	collusive	0.05	18	13.50240249633789	-4325.910595703125	6.4			0.0	5	55	1.1779227992519736	0.0	0.0	2.0	0.0666666666666666	results/rsmarl_v3_core/MAPPO/collusive/ratio_0.05/seed_18/episode_metrics.csv
MAPPO_collusive_ratio0.05_seed19	MAPPO	collusive	0.05	19	18.953631591796874	-4759.921484375	9.8			0.0	5	55	1.1831370036816224	0.0	0.0	2.0	0.0666666666666666	results/rsmarl_v3_core/MAPPO/collusive/ratio_0.05/seed_19/episode_metrics.csv
MAPPO_collusive_ratio0.10_seed0	MAPPO	collusive	0.1	0	11.554969024658202	-6019.7943359375	5.2			0.0	5	55	1.1882189952302724	0.0	0.0	3.0	0.1	results/rsmarl_v3_core/MAPPO/collusive/ratio_0.10/seed_0/episode_metrics.csv
MAPPO_collusive_ratio0.10_seed1	MAPPO	collusive	0.1	1	7.986578369140625	-3883.262158203125	5.0			0.0	5	55	0.9900292003294453	0.0	0.0	3.0	0.1	results/rsmarl_v3_core/MAPPO/collusive/ratio_0.10/seed_1/episode_metrics.csv
MAPPO_collusive_ratio0.10_seed2	MAPPO	collusive	0.1	2	15.764617347717286	-5047.639453125	4.8			0.0	5	55	1.0819395945873111	0.0	0.0	3.0	0.1	results/rsmarl_v3_core/MAPPO/collusive/ratio_0.10/seed_2/episode_metrics.csv
MAPPO_collusive_ratio0.10_seed3	MAPPO	collusive	0.1	3	16.6078800201416	-4463.871337890625	8.2			0.0	5	55	1.2251316045876592	0.0	0.0	3.0	0.1	results/rsmarl_v3_core/MAPPO/collusive/ratio_0.10/seed_3/episode_metrics.csv
MAPPO_collusive_ratio0.10_seed4	MAPPO	collusive	0.1	4	12.251674842834472	-4914.68642578125	8.2			0.0	5	55	1.1929027939913794	0.0	0.0	3.0	0.1	results/rsmarl_v3_core/MAPPO/collusive/ratio_0.10/seed_4/episode_metrics.csv
MAPPO_collusive_ratio0.10_seed5	MAPPO	collusive	0.1	5	16.390811157226562	-4730.5958984375	6.4			0.0	5	55	1.2315875967033207	0.0	0.0	3.0	0.1	results/rsmarl_v3_core/MAPPO/collusive/ratio_0.10/seed_5/episode_metrics.csv
MAPPO_collusive_ratio0.10_seed6	MAPPO	collusive	0.1	6	15.771315574645996	-4600.15068359375	6.8			0.0	5	55	0.9978475980460644	0.0	0.0	3.0	0.1	results/rsmarl_v3_core/MAPPO/collusive/ratio_0.10/seed_6/episode_metrics.csv
MAPPO_collusive_ratio0.10_seed7	MAPPO	collusive	0.1	7	19.49834213256836	-5090.88994140625	12.2			0.0	5	55	1.0429262038087472	0.0	0.0	3.0	0.1	results/rsmarl_v3_core/MAPPO/collusive/ratio_0.10/seed_7/episode_metrics.csv
MAPPO_collusive_ratio0.10_seed8	MAPPO	collusive	0.1	8	20.86609344482422	-5041.433984375	11.2			0.0	5	55	1.0694669967051595	0.0	0.0	3.0	0.1	results/rsmarl_v3_core/MAPPO/collusive/ratio_0.10/seed_8/episode_metrics.csv
MAPPO_collusive_ratio0.10_seed9	MAPPO	collusive	0.1	9	11.993424797058106	-4575.64267578125	5.8			0.0	5	55	1.1875475931447	0.0	0.0	3.0	0.1	results/rsmarl_v3_core/MAPPO/collusive/ratio_0.10/seed_9/episode_metrics.csv
MAPPO_collusive_ratio0.10_seed10	MAPPO	collusive	0.1	10	30.24715690612793	-7093.284375	16.6			0.0	5	55	1.2257691996637732	0.0	0.0	3.0	0.1	results/rsmarl_v3_core/MAPPO/collusive/ratio_0.10/seed_10/episode_metrics.csv
MAPPO_collusive_ratio0.10_seed11	MAPPO	collusive	0.1	11	20.09833335876465	-5148.61005859375	12.8			0.0	5	55	1.1212755955057219	0.0	0.0	3.0	0.1	results/rsmarl_v3_core/MAPPO/collusive/ratio_0.10/seed_11/episode_metrics.csv
MAPPO_collusive_ratio0.10_seed12	MAPPO	collusive	0.1	12	13.660263061523438	-4376.306640625	5.6			0.0	5	55	1.1774101934861392	0.0	0.0	3.0	0.1	results/rsmarl_v3_core/MAPPO/collusive/ratio_0.10/seed_12/episode_metrics.csv
MAPPO_collusive_ratio0.10_seed13	MAPPO	collusive	0.1	13	12.88047924041748	-4077.275048828125	8.0			0.0	5	55	1.2364190042717382	0.0	0.0	3.0	0.1	results/rsmarl_v3_core/MAPPO/collusive/ratio_0.10/seed_13/episode_metrics.csv
MAPPO_collusive_ratio0.10_seed14	MAPPO	collusive	0.1	14	21.49945640563965	-5934.24013671875	16.8			0.0	5	55	1.1712247942341492	0.0	0.0	3.0	0.1	results/rsmarl_v3_core/MAPPO/collusive/ratio_0.10/seed_14/episode_metrics.csv
MAPPO_collusive_ratio0.10_seed15	MAPPO	collusive	0.1	15	11.796295928955079	-4927.64873046875	3.0			0.0	5	55	1.2551501975394785	0.0	0.0	3.0	0.1	results/rsmarl_v3_core/MAPPO/collusive/ratio_0.10/seed_15/episode_metrics.csv
MAPPO_collusive_ratio0.10_seed16	MAPPO	collusive	0.1	16	24.3271125793457	-6384.40732421875	17.2			0.0	5	55	1.0010822035837919	0.0	0.0	3.0	0.1	results/rsmarl_v3_core/MAPPO/collusive/ratio_0.10/seed_16/episode_metrics.csv
MAPPO_collusive_ratio0.10_seed17	MAPPO	collusive	0.1	17	17.76087894439697	-4675.36982421875	6.0			0.0	5	55	1.1155284009873867	0.0	0.0	3.0	0.1	results/rsmarl_v3_core/MAPPO/collusive/ratio_0.10/seed_17/episode_metrics.csv
MAPPO_collusive_ratio0.10_seed18	MAPPO	collusive	0.1	18	12.66581687927246	-4118.99560546875	6.0			0.0	5	55	1.2644573987927288	0.0	0.0	3.0	0.1	results/rsmarl_v3_core/MAPPO/collusive/ratio_0.10/seed_18/episode_metrics.csv
MAPPO_collusive_ratio0.10_seed19	MAPPO	collusive	0.1	19	17.661902236938477	-4284.068310546875	6.4			0.0	5	55	1.1820062005426735	0.0	0.0	3.0	0.1	results/rsmarl_v3_core/MAPPO/collusive/ratio_0.10/seed_19/episode_metrics.csv
MAPPO_collusive_ratio0.20_seed0	MAPPO	collusive	0.2	0	13.636372375488282	-5955.31875	5.2			0.0	5	55	1.0310575977200642	0.0	0.0	6.0	0.2	results/rsmarl_v3_core/MAPPO/collusive/ratio_0.20/seed_0/episode_metrics.csv
MAPPO_collusive_ratio0.20_seed1	MAPPO	collusive	0.2	1	7.771330833435059	-3919.284326171875	4.8			0.0	5	55	1.0424776002764702	0.0	0.0	6.0	0.2	results/rsmarl_v3_core/MAPPO/collusive/ratio_0.20/seed_1/episode_metrics.csv
MAPPO_collusive_ratio0.20_seed2	MAPPO	collusive	0.2	2	16.733966445922853	-5354.86669921875	5.8			0.0	5	55	1.2412274023517966	0.0	0.0	6.0	0.2	results/rsmarl_v3_core/MAPPO/collusive/ratio_0.20/seed_2/episode_metrics.csv
MAPPO_collusive_ratio0.20_seed3	MAPPO	collusive	0.2	3	18.141017150878906	-4773.64404296875	10.4			0.0	5	55	1.1593373958021402	0.0	0.0	6.0	0.2	results/rsmarl_v3_core/MAPPO/collusive/ratio_0.20/seed_3/episode_metrics.csv
MAPPO_collusive_ratio0.20_seed4	MAPPO	collusive	0.2	4	13.982326126098632	-5011.25185546875	9.6			0.0	5	55	1.167753798654303	0.0	0.0	6.0	0.2	results/rsmarl_v3_core/MAPPO/collusive/ratio_0.20/seed_4/episode_metrics.csv
MAPPO_collusive_ratio0.20_seed5	MAPPO	collusive	0.2	5	17.027954483032225	-4618.84140625	5.2			0.0	5	55	0.996616602060385	0.0	0.0	6.0	0.2	results/rsmarl_v3_core/MAPPO/collusive/ratio_0.20/seed_5/episode_metrics.csv
MAPPO_collusive_ratio0.20_seed6	MAPPO	collusive	0.2	6	16.296962165832518	-4588.45908203125	6.4			0.0	5	55	1.2162190017988905	0.0	0.0	6.0	0.2	results/rsmarl_v3_core/MAPPO/collusive/ratio_0.20/seed_6/episode_metrics.csv
MAPPO_collusive_ratio0.20_seed7	MAPPO	collusive	0.2	7	19.740026473999023	-5143.23583984375	11.0			0.0	5	55	1.0454832023242489	0.0	0.0	6.0	0.2	results/rsmarl_v3_core/MAPPO/collusive/ratio_0.20/seed_7/episode_metrics.csv
MAPPO_collusive_ratio0.20_seed8	MAPPO	collusive	0.2	8	21.562155151367186	-5345.93603515625	13.0			0.0	5	55	1.1515046004205942	0.0	0.0	6.0	0.2	results/rsmarl_v3_core/MAPPO/collusive/ratio_0.20/seed_8/episode_metrics.csv
MAPPO_collusive_ratio0.20_seed9	MAPPO	collusive	0.2	9	8.609902286529541	-4370.577783203125	5.0			0.0	5	55	1.0497867944650352	0.0	0.0	6.0	0.2	results/rsmarl_v3_core/MAPPO/collusive/ratio_0.20/seed_9/episode_metrics.csv
MAPPO_collusive_ratio0.20_seed10	MAPPO	collusive	0.2	10	30.011245727539062	-6818.93583984375	15.6			0.0	5	55	1.20490200642962	0.0	0.0	6.0	0.2	results/rsmarl_v3_core/MAPPO/collusive/ratio_0.20/seed_10/episode_metrics.csv
MAPPO_collusive_ratio0.20_seed11	MAPPO	collusive	0.2	11	13.951602172851562	-4400.572802734375	6.2			0.0	5	55	1.036427603685297	0.0	0.0	6.0	0.2	results/rsmarl_v3_core/MAPPO/collusive/ratio_0.20/seed_11/episode_metrics.csv
MAPPO_collusive_ratio0.20_seed12	MAPPO	collusive	0.2	12	19.748363876342772	-4713.00830078125	5.6			0.0	5	55	1.211419200990349	0.0	0.0	6.0	0.2	results/rsmarl_v3_core/MAPPO/collusive/ratio_0.20/seed_12/episode_metrics.csv
MAPPO_collusive_ratio0.20_seed13	MAPPO	collusive	0.2	13	14.434404945373535	-4260.454736328125	7.0			0.0	5	55	1.2115854071453214	0.0	0.0	6.0	0.2	results/rsmarl_v3_core/MAPPO/collusive/ratio_0.20/seed_13/episode_metrics.csv
MAPPO_collusive_ratio0.20_seed14	MAPPO	collusive	0.2	14	10.623246574401856	-4084.494384765625	6.8			0.0	5	55	1.2146238033892587	0.0	0.0	6.0	0.2	results/rsmarl_v3_core/MAPPO/collusive/ratio_0.20/seed_14/episode_metrics.csv
MAPPO_collusive_ratio0.20_seed15	MAPPO	collusive	0.2	15	15.985744285583497	-5132.746484375	3.8			0.0	5	55	1.0126855981070548	0.0	0.0	6.0	0.2	results/rsmarl_v3_core/MAPPO/collusive/ratio_0.20/seed_15/episode_metrics.csv
MAPPO_collusive_ratio0.20_seed16	MAPPO	collusive	0.2	16	24.863528060913087	-6261.9146484375	17.0			0.0	5	55	1.167295197956264	0.0	0.0	6.0	0.2	results/rsmarl_v3_core/MAPPO/collusive/ratio_0.20/seed_16/episode_metrics.csv
MAPPO_collusive_ratio0.20_seed17	MAPPO	collusive	0.2	17	15.75076084136963	-4374.94287109375	6.2			0.0	5	55	1.220467805978842	0.0	0.0	6.0	0.2	results/rsmarl_v3_core/MAPPO/collusive/ratio_0.20/seed_17/episode_metrics.csv
MAPPO_collusive_ratio0.20_seed18	MAPPO	collusive	0.2	18	11.991939735412597	-4280.773876953125	7.2			0.0	5	55	1.0517487971810624	0.0	0.0	6.0	0.2	results/rsmarl_v3_core/MAPPO/collusive/ratio_0.20/seed_18/episode_metrics.csv
MAPPO_collusive_ratio0.20_seed19	MAPPO	collusive	0.2	19	19.173928451538085	-4613.474169921875	7.4			0.0	5	55	1.0008336015744135	0.0	0.0	6.0	0.2	results/rsmarl_v3_core/MAPPO/collusive/ratio_0.20/seed_19/episode_metrics.csv
MAPPO_collusive_ratio0.30_seed0	MAPPO	collusive	0.3	0	11.492469787597656	-5944.041015625	7.2			0.0	5	55	1.048017994617112	0.0	0.0	9.0	0.3	results/rsmarl_v3_core/MAPPO/collusive/ratio_0.30/seed_0/episode_metrics.csv
MAPPO_collusive_ratio0.30_seed1	MAPPO	collusive	0.3	1	6.720416450500489	-3866.801416015625	3.2			0.0	5	55	1.07380939880386	0.0	0.0	9.0	0.3	results/rsmarl_v3_core/MAPPO/collusive/ratio_0.30/seed_1/episode_metrics.csv
MAPPO_collusive_ratio0.30_seed2	MAPPO	collusive	0.3	2	13.993020629882812	-5097.83818359375	6.6			0.0	5	55	1.1877672019181773	0.0	0.0	9.0	0.3	results/rsmarl_v3_core/MAPPO/collusive/ratio_0.30/seed_2/episode_metrics.csv
MAPPO_collusive_ratio0.30_seed3	MAPPO	collusive	0.3	3	16.440231704711913	-4367.5916015625	8.4			0.0	5	55	0.9911848057527095	0.0	0.0	9.0	0.3	results/rsmarl_v3_core/MAPPO/collusive/ratio_0.30/seed_3/episode_metrics.csv
MAPPO_collusive_ratio0.30_seed4	MAPPO	collusive	0.3	4	11.384429931640625	-4852.67490234375	8.4			0.0	5	55	0.9949450002750382	0.0	0.0	9.0	0.3	results/rsmarl_v3_core/MAPPO/collusive/ratio_0.30/seed_4/episode_metrics.csv
MAPPO_collusive_ratio0.30_seed5	MAPPO	collusive	0.3	5	19.373897552490234	-4986.1328125	7.4			0.0	5	55	1.3138231966877356	0.0	0.0	9.0	0.3	results/rsmarl_v3_core/MAPPO/collusive/ratio_0.30/seed_5/episode_metrics.csv
MAPPO_collusive_ratio0.30_seed6	MAPPO	collusive	0.3	6	17.863586807250975	-4729.41484375	9.2			0.0	5	55	1.0847350000403821	0.0	0.0	9.0	0.3	results/rsmarl_v3_core/MAPPO/collusive/ratio_0.30/seed_6/episode_metrics.csv
MAPPO_collusive_ratio0.30_seed7	MAPPO	collusive	0.3	7	23.60965232849121	-5863.57783203125	16.2			0.0	5	55	1.2341095978626981	0.0	0.0	9.0	0.3	results/rsmarl_v3_core/MAPPO/collusive/ratio_0.30/seed_7/episode_metrics.csv
MAPPO_collusive_ratio0.30_seed8	MAPPO	collusive	0.3	8	21.725057983398436	-5256.6015625	11.4			0.0	5	55	1.1256539961323142	0.0	0.0	9.0	0.3	results/rsmarl_v3_core/MAPPO/collusive/ratio_0.30/seed_8/episode_metrics.csv
MAPPO_collusive_ratio0.30_seed9	MAPPO	collusive	0.3	9	11.05625286102295	-4743.703759765625	5.4			0.0	5	55	1.1773328034905717	0.0	0.0	9.0	0.3	results/rsmarl_v3_core/MAPPO/collusive/ratio_0.30/seed_9/episode_metrics.csv
MAPPO_collusive_ratio0.30_seed10	MAPPO	collusive	0.3	10	37.39436264038086	-8028.680078125	19.2			0.0	5	55	1.0997386038070545	0.0	0.0	9.0	0.3	results/rsmarl_v3_core/MAPPO/collusive/ratio_0.30/seed_10/episode_metrics.csv
MAPPO_collusive_ratio0.30_seed11	MAPPO	collusive	0.3	11	14.216122817993163	-4533.29833984375	6.2			0.0	5	55	1.2957565922988579	0.0	0.0	9.0	0.3	results/rsmarl_v3_core/MAPPO/collusive/ratio_0.30/seed_11/episode_metrics.csv
MAPPO_collusive_ratio0.30_seed12	MAPPO	collusive	0.3	12	9.623442077636719	-4821.30244140625	7.4			0.0	5	55	1.1938922019908205	0.0	0.0	9.0	0.3	results/rsmarl_v3_core/MAPPO/collusive/ratio_0.30/seed_12/episode_metrics.csv
MAPPO_collusive_ratio0.30_seed13	MAPPO	collusive	0.3	13	12.855742073059082	-3965.714453125	6.2			0.0	5	55	1.1151449958560988	0.0	0.0	9.0	0.3	results/rsmarl_v3_core/MAPPO/collusive/ratio_0.30/seed_13/episode_metrics.csv
MAPPO_collusive_ratio0.30_seed14	MAPPO	collusive	0.3	14	12.916117668151855	-4478.28798828125	9.0			0.0	5	55	1.1921325989533216	0.0	0.0	9.0	0.3	results/rsmarl_v3_core/MAPPO/collusive/ratio_0.30/seed_14/episode_metrics.csv
MAPPO_collusive_ratio0.30_seed15	MAPPO	collusive	0.3	15	11.075479316711426	-5249.69541015625	4.6			0.0	5	55	1.1004334053723142	0.0	0.0	9.0	0.3	results/rsmarl_v3_core/MAPPO/collusive/ratio_0.30/seed_15/episode_metrics.csv
MAPPO_collusive_ratio0.30_seed16	MAPPO	collusive	0.3	16	26.288574600219725	-6185.95771484375	16.8			0.0	5	55	1.1427900026319548	0.0	0.0	9.0	0.3	results/rsmarl_v3_core/MAPPO/collusive/ratio_0.30/seed_16/episode_metrics.csv
MAPPO_collusive_ratio0.30_seed17	MAPPO	collusive	0.3	17	20.142340850830077	-5031.63896484375	7.8			0.0	5	55	1.2825533951399848	0.0	0.0	9.0	0.3	results/rsmarl_v3_core/MAPPO/collusive/ratio_0.30/seed_17/episode_metrics.csv
MAPPO_collusive_ratio0.30_seed18	MAPPO	collusive	0.3	18	15.100156211853028	-4598.174658203125	7.8			0.0	5	55	1.0096083977259696	0.0	0.0	9.0	0.3	results/rsmarl_v3_core/MAPPO/collusive/ratio_0.30/seed_18/episode_metrics.csv
MAPPO_collusive_ratio0.30_seed19	MAPPO	collusive	0.3	19	14.506084442138672	-4507.42294921875	6.2			0.0	5	55	0.99863619543612	0.0	0.0	9.0	0.3	results/rsmarl_v3_core/MAPPO/collusive/ratio_0.30/seed_19/episode_metrics.csv
MAPPO_collusive_ratio0.33_seed0	MAPPO	collusive	0.33	0	11.194153213500977	-5572.64140625	5.8			0.0	5	55	1.2202792015159503	0.0	0.0	10.0	0.3333333333333333	results/rsmarl_v3_core/MAPPO/collusive/ratio_0.33/seed_0/episode_metrics.csv
MAPPO_collusive_ratio0.33_seed1	MAPPO	collusive	0.33	1	7.8264768600463865	-3395.994091796875	4.2			0.0	5	55	1.1370703985448927	0.0	0.0	10.0	0.3333333333333333	results/rsmarl_v3_core/MAPPO/collusive/ratio_0.33/seed_1/episode_metrics.csv
MAPPO_collusive_ratio0.33_seed2	MAPPO	collusive	0.33	2	15.542319869995117	-5018.6298828125	5.2			0.0	5	55	1.3190456054871902	0.0	0.0	10.0	0.3333333333333333	results/rsmarl_v3_core/MAPPO/collusive/ratio_0.33/seed_2/episode_metrics.csv
MAPPO_collusive_ratio0.33_seed3	MAPPO	collusive	0.33	3	17.62943515777588	-4994.320703125	9.6			0.0	5	55	1.2555408000480384	0.0	0.0	10.0	0.3333333333333333	results/rsmarl_v3_core/MAPPO/collusive/ratio_0.33/seed_3/episode_metrics.csv
MAPPO_collusive_ratio0.33_seed4	MAPPO	collusive	0.33	4	12.508012580871583	-4854.4189453125	7.8			0.0	5	55	1.2020380032481626	0.0	0.0	10.0	0.3333333333333333	results/rsmarl_v3_core/MAPPO/collusive/ratio_0.33/seed_4/episode_metrics.csv
MAPPO_collusive_ratio0.33_seed5	MAPPO	collusive	0.33	5	14.967230033874511	-4600.35556640625	6.6			0.0	5	55	1.2544648023322225	0.0	0.0	10.0	0.3333333333333333	results/rsmarl_v3_core/MAPPO/collusive/ratio_0.33/seed_5/episode_metrics.csv
MAPPO_collusive_ratio0.33_seed6	MAPPO	collusive	0.33	6	17.476906394958498	-4607.800927734375	7.4			0.0	5	55	1.070964804966934	0.0	0.0	10.0	0.3333333333333333	results/rsmarl_v3_core/MAPPO/collusive/ratio_0.33/seed_6/episode_metrics.csv
MAPPO_collusive_ratio0.33_seed7	MAPPO	collusive	0.33	7	23.758710861206055	-5956.47373046875	17.4			0.0	5	55	1.177078191540204	0.0	0.0	10.0	0.3333333333333333	results/rsmarl_v3_core/MAPPO/collusive/ratio_0.33/seed_7/episode_metrics.csv
MAPPO_collusive_ratio0.33_seed8	MAPPO	collusive	0.33	8	20.322933197021484	-5041.0302734375	10.4			0.0	5	55	1.249131400254555	0.0	0.0	10.0	0.3333333333333333	results/rsmarl_v3_core/MAPPO/collusive/ratio_0.33/seed_8/episode_metrics.csv
MAPPO_collusive_ratio0.33_seed9	MAPPO	collusive	0.33	9	9.55065860748291	-5047.20400390625	7.4			0.0	5	55	1.1944341968046501	0.0	0.0	10.0	0.3333333333333333	results/rsmarl_v3_core/MAPPO/collusive/ratio_0.33/seed_9/episode_metrics.csv
MAPPO_collusive_ratio0.33_seed10	MAPPO	collusive	0.33	10	28.085525131225587	-6597.17568359375	14.8			0.0	5	55	0.9958604001440108	0.0	0.0	10.0	0.3333333333333333	results/rsmarl_v3_core/MAPPO/collusive/ratio_0.33/seed_10/episode_metrics.csv
MAPPO_collusive_ratio0.33_seed11	MAPPO	collusive	0.33	11	11.319005393981934	-4330.77001953125	5.8			0.0	5	55	1.150579607929103	0.0	0.0	10.0	0.3333333333333333	results/rsmarl_v3_core/MAPPO/collusive/ratio_0.33/seed_11/episode_metrics.csv
MAPPO_collusive_ratio0.33_seed12	MAPPO	collusive	0.33	12	14.539374923706054	-4484.774072265625	7.2			0.0	5	55	1.2136163975810632	0.0	0.0	10.0	0.3333333333333333	results/rsmarl_v3_core/MAPPO/collusive/ratio_0.33/seed_12/episode_metrics.csv
MAPPO_collusive_ratio0.33_seed13	MAPPO	collusive	0.33	13	16.01595230102539	-4778.48564453125	11.2			0.0	5	55	1.0264753975206986	0.0	0.0	10.0	0.3333333333333333	results/rsmarl_v3_core/MAPPO/collusive/ratio_0.33/seed_13/episode_metrics.csv
MAPPO_collusive_ratio0.33_seed14	MAPPO	collusive	0.33	14	11.425499153137206	-4173.648974609375	7.0			0.0	5	55	1.2741876067593694	0.0	0.0	10.0	0.3333333333333333	results/rsmarl_v3_core/MAPPO/collusive/ratio_0.33/seed_14/episode_metrics.csv
MAPPO_collusive_ratio0.33_seed15	MAPPO	collusive	0.33	15	14.217666244506836	-4922.427587890625	4.2			0.0	5	55	1.0796248010592535	0.0	0.0	10.0	0.3333333333333333	results/rsmarl_v3_core/MAPPO/collusive/ratio_0.33/seed_15/episode_metrics.csv
MAPPO_collusive_ratio0.33_seed16	MAPPO	collusive	0.33	16	26.894179916381837	-6372.1232421875	15.6			0.0	5	55	1.169934801873751	0.0	0.0	10.0	0.3333333333333333	results/rsmarl_v3_core/MAPPO/collusive/ratio_0.33/seed_16/episode_metrics.csv
MAPPO_collusive_ratio0.33_seed17	MAPPO	collusive	0.33	17	16.294832229614258	-4406.2638671875	8.0			0.0	5	55	1.0896361956838518	0.0	0.0	10.0	0.3333333333333333	results/rsmarl_v3_core/MAPPO/collusive/ratio_0.33/seed_17/episode_metrics.csv
MAPPO_collusive_ratio0.33_seed18	MAPPO	collusive	0.33	18	14.90385456085205	-4679.68271484375	8.8			0.0	5	55	1.1652313987724483	0.0	0.0	10.0	0.3333333333333333	results/rsmarl_v3_core/MAPPO/collusive/ratio_0.33/seed_18/episode_metrics.csv
MAPPO_collusive_ratio0.33_seed19	MAPPO	collusive	0.33	19	13.367624473571777	-4411.53681640625	4.2			0.0	5	55	1.2151280010584742	0.0	0.0	10.0	0.3333333333333333	results/rsmarl_v3_core/MAPPO/collusive/ratio_0.33/seed_19/episode_metrics.csv
MAPPO_constant_ratio0.05_seed0	MAPPO	constant	0.05	0	9.3939208984375	-6051.46689453125	5.6			0.0	5	55	1.2926319934194908	0.0	0.0	2.0	0.0666666666666666	results/rsmarl_v3_core/MAPPO/constant/ratio_0.05/seed_0/episode_metrics.csv
MAPPO_constant_ratio0.05_seed1	MAPPO	constant	0.05	1	7.934968090057373	-3988.238623046875	5.0			0.0	5	55	1.2295255961362273	0.0	0.0	2.0	0.0666666666666666	results/rsmarl_v3_core/MAPPO/constant/ratio_0.05/seed_1/episode_metrics.csv
MAPPO_constant_ratio0.05_seed2	MAPPO	constant	0.05	2	15.09302864074707	-5016.48154296875	6.6			0.0	5	55	1.2312366045080125	0.0	0.0	2.0	0.0666666666666666	results/rsmarl_v3_core/MAPPO/constant/ratio_0.05/seed_2/episode_metrics.csv
MAPPO_constant_ratio0.05_seed3	MAPPO	constant	0.05	3	13.620310401916504	-4470.45546875	9.0			0.0	5	55	1.1184423987288028	0.0	0.0	2.0	0.0666666666666666	results/rsmarl_v3_core/MAPPO/constant/ratio_0.05/seed_3/episode_metrics.csv
MAPPO_constant_ratio0.05_seed4	MAPPO	constant	0.05	4	12.67069034576416	-4572.5703125	7.8			0.0	5	55	1.0798352042911574	0.0	0.0	2.0	0.0666666666666666	results/rsmarl_v3_core/MAPPO/constant/ratio_0.05/seed_4/episode_metrics.csv
MAPPO_constant_ratio0.05_seed5	MAPPO	constant	0.05	5	18.42826728820801	-4797.33271484375	6.0			0.0	5	55	1.1262232001172379	0.0	0.0	2.0	0.0666666666666666	results/rsmarl_v3_core/MAPPO/constant/ratio_0.05/seed_5/episode_metrics.csv
MAPPO_constant_ratio0.05_seed6	MAPPO	constant	0.05	6	12.582054328918456	-4515.8642578125	6.0			0.0	5	55	1.1886702035553753	0.0	0.0	2.0	0.0666666666666666	results/rsmarl_v3_core/MAPPO/constant/ratio_0.05/seed_6/episode_metrics.csv
MAPPO_constant_ratio0.05_seed7	MAPPO	constant	0.05	7	21.017405319213868	-5530.38017578125	15.8			0.0	5	55	1.1818493978353217	0.0	0.0	2.0	0.0666666666666666	results/rsmarl_v3_core/MAPPO/constant/ratio_0.05/seed_7/episode_metrics.csv
MAPPO_constant_ratio0.05_seed8	MAPPO	constant	0.05	8	20.409369659423827	-4660.137109375	9.0			0.0	5	55	1.234702396322973	0.0	0.0	2.0	0.0666666666666666	results/rsmarl_v3_core/MAPPO/constant/ratio_0.05/seed_8/episode_metrics.csv
MAPPO_constant_ratio0.05_seed9	MAPPO	constant	0.05	9	10.565773010253906	-4137.633935546875	5.2			0.0	5	55	1.1946548038395122	0.0	0.0	2.0	0.0666666666666666	results/rsmarl_v3_core/MAPPO/constant/ratio_0.05/seed_9/episode_metrics.csv
MAPPO_constant_ratio0.05_seed10	MAPPO	constant	0.05	10	21.239334487915038	-5734.98828125	10.8			0.0	5	55	1.150239005801268	0.0	0.0	2.0	0.0666666666666666	results/rsmarl_v3_core/MAPPO/constant/ratio_0.05/seed_10/episode_metrics.csv
MAPPO_constant_ratio0.05_seed11	MAPPO	constant	0.05	11	18.09071102142334	-4849.4701171875	9.4			0.0	5	55	1.1815922014648095	0.0	0.0	2.0	0.0666666666666666	results/rsmarl_v3_core/MAPPO/constant/ratio_0.05/seed_11/episode_metrics.csv
MAPPO_constant_ratio0.05_seed12	MAPPO	constant	0.05	12	10.870001983642577	-4596.427099609375	6.6			0.0	5	55	1.2106381938792765	0.0	0.0	2.0	0.0666666666666666	results/rsmarl_v3_core/MAPPO/constant/ratio_0.05/seed_12/episode_metrics.csv
MAPPO_constant_ratio0.05_seed13	MAPPO	constant	0.05	13	15.116242408752441	-4386.427685546875	10.0			0.0	5	55	1.1904001992661506	0.0	0.0	2.0	0.0666666666666666	results/rsmarl_v3_core/MAPPO/constant/ratio_0.05/seed_13/episode_metrics.csv
MAPPO_constant_ratio0.05_seed14	MAPPO	constant	0.05	14	15.772176170349121	-4641.63251953125	11.2			0.0	5	55	1.1160401976667345	0.0	0.0	2.0	0.0666666666666666	results/rsmarl_v3_core/MAPPO/constant/ratio_0.05/seed_14/episode_metrics.csv
MAPPO_constant_ratio0.05_seed15	MAPPO	constant	0.05	15	12.369157028198241	-5056.7197265625	3.8			0.0	5	55	1.1376628011930734	0.0	0.0	2.0	0.0666666666666666	results/rsmarl_v3_core/MAPPO/constant/ratio_0.05/seed_15/episode_metrics.csv
MAPPO_constant_ratio0.05_seed16	MAPPO	constant	0.05	16	25.897934341430663	-6488.03203125	17.4			0.0	5	55	1.1206379975192249	0.0	0.0	2.0	0.0666666666666666	results/rsmarl_v3_core/MAPPO/constant/ratio_0.05/seed_16/episode_metrics.csv
MAPPO_constant_ratio0.05_seed17	MAPPO	constant	0.05	17	13.001443862915043	-4275.779345703125	6.2			0.0	5	55	1.0458116012159735	0.0	0.0	2.0	0.0666666666666666	results/rsmarl_v3_core/MAPPO/constant/ratio_0.05/seed_17/episode_metrics.csv
MAPPO_constant_ratio0.05_seed18	MAPPO	constant	0.05	18	12.035584640502929	-4217.402001953125	5.2			0.0	5	55	1.0085063957376406	0.0	0.0	2.0	0.0666666666666666	results/rsmarl_v3_core/MAPPO/constant/ratio_0.05/seed_18/episode_metrics.csv
MAPPO_constant_ratio0.05_seed19	MAPPO	constant	0.05	19	12.94870548248291	-4005.8755859375	5.6			0.0	5	55	1.0050063981907442	0.0	0.0	2.0	0.0666666666666666	results/rsmarl_v3_core/MAPPO/constant/ratio_0.05/seed_19/episode_metrics.csv
MAPPO_constant_ratio0.10_seed0	MAPPO	constant	0.1	0	11.38086757659912	-6213.46484375	7.6			0.0	5	55	1.191250403644517	0.0	0.0	3.0	0.1	results/rsmarl_v3_core/MAPPO/constant/ratio_0.10/seed_0/episode_metrics.csv
MAPPO_constant_ratio0.10_seed1	MAPPO	constant	0.1	1	7.806931114196777	-4052.933544921875	4.0			0.0	5	55	1.1083773977588862	0.0	0.0	3.0	0.1	results/rsmarl_v3_core/MAPPO/constant/ratio_0.10/seed_1/episode_metrics.csv
MAPPO_constant_ratio0.10_seed2	MAPPO	constant	0.1	2	15.168995094299316	-4931.6685546875	5.2			0.0	5	55	1.1283080064458773	0.0	0.0	3.0	0.1	results/rsmarl_v3_core/MAPPO/constant/ratio_0.10/seed_2/episode_metrics.csv
MAPPO_constant_ratio0.10_seed3	MAPPO	constant	0.1	3	17.088275718688966	-4482.1912109375	8.0			0.0	5	55	1.1858838028274477	0.0	0.0	3.0	0.1	results/rsmarl_v3_core/MAPPO/constant/ratio_0.10/seed_3/episode_metrics.csv
MAPPO_constant_ratio0.10_seed4	MAPPO	constant	0.1	4	12.415688514709473	-4459.26396484375	8.2			0.0	5	55	1.1827490001451224	0.0	0.0	3.0	0.1	results/rsmarl_v3_core/MAPPO/constant/ratio_0.10/seed_4/episode_metrics.csv
MAPPO_constant_ratio0.10_seed5	MAPPO	constant	0.1	5	17.981919288635254	-4853.512109375	6.8			0.0	5	55	1.0425723972730339	0.0	0.0	3.0	0.1	results/rsmarl_v3_core/MAPPO/constant/ratio_0.10/seed_5/episode_metrics.csv
MAPPO_constant_ratio0.10_seed6	MAPPO	constant	0.1	6	15.238215255737305	-4204.395458984375	4.8			0.0	5	55	1.0443602019222455	0.0	0.0	3.0	0.1	results/rsmarl_v3_core/MAPPO/constant/ratio_0.10/seed_6/episode_metrics.csv
MAPPO_constant_ratio0.10_seed7	MAPPO	constant	0.1	7	19.88063163757324	-5125.99248046875	12.6			0.0	5	55	1.1983859934844077	0.0	0.0	3.0	0.1	results/rsmarl_v3_core/MAPPO/constant/ratio_0.10/seed_7/episode_metrics.csv
MAPPO_constant_ratio0.10_seed8	MAPPO	constant	0.1	8	18.157401657104494	-4472.99853515625	7.8			0.0	5	55	1.253189000999555	0.0	0.0	3.0	0.1	results/rsmarl_v3_core/MAPPO/constant/ratio_0.10/seed_8/episode_metrics.csv
MAPPO_constant_ratio0.10_seed9	MAPPO	constant	0.1	9	10.831462478637695	-4355.814990234375	5.8			0.0	5	55	0.9981862036511302	0.0	0.0	3.0	0.1	results/rsmarl_v3_core/MAPPO/constant/ratio_0.10/seed_9/episode_metrics.csv
MAPPO_constant_ratio0.10_seed10	MAPPO	constant	0.1	10	25.62833366394043	-6086.22607421875	12.4			0.0	5	55	1.0876382060814649	0.0	0.0	3.0	0.1	results/rsmarl_v3_core/MAPPO/constant/ratio_0.10/seed_10/episode_metrics.csv
MAPPO_constant_ratio0.10_seed11	MAPPO	constant	0.1	11	12.498732566833496	-4445.266259765625	6.4			0.0	5	55	1.139458001125604	0.0	0.0	3.0	0.1	results/rsmarl_v3_core/MAPPO/constant/ratio_0.10/seed_11/episode_metrics.csv
MAPPO_constant_ratio0.10_seed12	MAPPO	constant	0.1	12	14.762747383117675	-4780.9552734375	5.2			0.0	5	55	1.1850387934828177	0.0	0.0	3.0	0.1	results/rsmarl_v3_core/MAPPO/constant/ratio_0.10/seed_12/episode_metrics.csv
MAPPO_constant_ratio0.10_seed13	MAPPO	constant	0.1	13	14.840724563598632	-4481.70078125	10.2			0.0	5	55	1.2454071984393522	0.0	0.0	3.0	0.1	results/rsmarl_v3_core/MAPPO/constant/ratio_0.10/seed_13/episode_metrics.csv
MAPPO_constant_ratio0.10_seed14	MAPPO	constant	0.1	14	18.093680953979494	-5183.78193359375	14.8			0.0	5	55	1.1989771999651566	0.0	0.0	3.0	0.1	results/rsmarl_v3_core/MAPPO/constant/ratio_0.10/seed_14/episode_metrics.csv
MAPPO_constant_ratio0.10_seed15	MAPPO	constant	0.1	15	17.07411632537842	-4809.76748046875	3.2			0.0	5	55	1.1777637933846563	0.0	0.0	3.0	0.1	results/rsmarl_v3_core/MAPPO/constant/ratio_0.10/seed_15/episode_metrics.csv
MAPPO_constant_ratio0.10_seed16	MAPPO	constant	0.1	16	24.6394905090332	-5998.2595703125	15.4			0.0	5	55	1.1543970002094284	0.0	0.0	3.0	0.1	results/rsmarl_v3_core/MAPPO/constant/ratio_0.10/seed_16/episode_metrics.csv
MAPPO_constant_ratio0.10_seed17	MAPPO	constant	0.1	17	18.62244644165039	-4974.84248046875	8.4			0.0	5	55	1.1002119979821146	0.0	0.0	3.0	0.1	results/rsmarl_v3_core/MAPPO/constant/ratio_0.10/seed_17/episode_metrics.csv
MAPPO_constant_ratio0.10_seed18	MAPPO	constant	0.1	18	9.507833862304688	-4056.0458984375	5.8			0.0	5	55	1.0637743980623782	0.0	0.0	3.0	0.1	results/rsmarl_v3_core/MAPPO/constant/ratio_0.10/seed_18/episode_metrics.csv
MAPPO_constant_ratio0.10_seed19	MAPPO	constant	0.1	19	14.524979400634766	-4039.87236328125	5.2			0.0	5	55	1.1503191984957084	0.0	0.0	3.0	0.1	results/rsmarl_v3_core/MAPPO/constant/ratio_0.10/seed_19/episode_metrics.csv
MAPPO_constant_ratio0.20_seed0	MAPPO	constant	0.2	0	9.398620796203613	-6249.09267578125	6.4			0.0	5	55	1.2061204062774777	0.0	0.0	6.0	0.2	results/rsmarl_v3_core/MAPPO/constant/ratio_0.20/seed_0/episode_metrics.csv
MAPPO_constant_ratio0.20_seed1	MAPPO	constant	0.2	1	6.870078277587891	-3969.36396484375	3.0			0.0	5	55	1.2014323991024867	0.0	0.0	6.0	0.2	results/rsmarl_v3_core/MAPPO/constant/ratio_0.20/seed_1/episode_metrics.csv
MAPPO_constant_ratio0.20_seed2	MAPPO	constant	0.2	2	15.371828842163087	-5049.50126953125	6.2			0.0	5	55	1.312636403599754	0.0	0.0	6.0	0.2	results/rsmarl_v3_core/MAPPO/constant/ratio_0.20/seed_2/episode_metrics.csv
MAPPO_constant_ratio0.20_seed3	MAPPO	constant	0.2	3	15.412143516540528	-4241.684912109375	7.4			0.0	5	55	1.073279805132188	0.0	0.0	6.0	0.2	results/rsmarl_v3_core/MAPPO/constant/ratio_0.20/seed_3/episode_metrics.csv
MAPPO_constant_ratio0.20_seed4	MAPPO	constant	0.2	4	11.153466796875	-4448.86142578125	6.8			0.0	5	55	1.1494348000269383	0.0	0.0	6.0	0.2	results/rsmarl_v3_core/MAPPO/constant/ratio_0.20/seed_4/episode_metrics.csv
MAPPO_constant_ratio0.20_seed5	MAPPO	constant	0.2	5	16.47953567504883	-4705.472509765625	6.4			0.0	5	55	1.185608995729126	0.0	0.0	6.0	0.2	results/rsmarl_v3_core/MAPPO/constant/ratio_0.20/seed_5/episode_metrics.csv
MAPPO_constant_ratio0.20_seed6	MAPPO	constant	0.2	6	13.056291770935058	-4174.009912109375	6.8			0.0	5	55	1.166725199436769	0.0	0.0	6.0	0.2	results/rsmarl_v3_core/MAPPO/constant/ratio_0.20/seed_6/episode_metrics.csv
MAPPO_constant_ratio0.20_seed7	MAPPO	constant	0.2	7	16.824277877807617	-4822.9341796875	10.8			0.0	5	55	1.0366465983679518	0.0	0.0	6.0	0.2	results/rsmarl_v3_core/MAPPO/constant/ratio_0.20/seed_7/episode_metrics.csv
MAPPO_constant_ratio0.20_seed8	MAPPO	constant	0.2	8	17.58376274108887	-4536.54267578125	7.6			0.0	5	55	1.189057997544296	0.0	0.0	6.0	0.2	results/rsmarl_v3_core/MAPPO/constant/ratio_0.20/seed_8/episode_metrics.csv
MAPPO_constant_ratio0.20_seed9	MAPPO	constant	0.2	9	10.293256568908692	-4140.297509765625	5.4			0.0	5	55	1.1935427959542722	0.0	0.0	6.0	0.2	results/rsmarl_v3_core/MAPPO/constant/ratio_0.20/seed_9/episode_metrics.csv
MAPPO_constant_ratio0.20_seed10	MAPPO	constant	0.2	10	26.736616134643555	-6299.5640625	12.6			0.0	5	55	1.1000513972248882	0.0	0.0	6.0	0.2	results/rsmarl_v3_core/MAPPO/constant/ratio_0.20/seed_10/episode_metrics.csv
MAPPO_constant_ratio0.20_seed11	MAPPO	constant	0.2	11	19.22863006591797	-5050.45078125	10.6			0.0	5	55	1.0523879958782345	0.0	0.0	6.0	0.2	results/rsmarl_v3_core/MAPPO/constant/ratio_0.20/seed_11/episode_metrics.csv
MAPPO_constant_ratio0.20_seed12	MAPPO	constant	0.2	12	11.541922187805175	-4404.13193359375	4.8			0.0	5	55	1.0601550049614161	0.0	0.0	6.0	0.2	results/rsmarl_v3_core/MAPPO/constant/ratio_0.20/seed_12/episode_metrics.csv
MAPPO_constant_ratio0.20_seed13	MAPPO	constant	0.2	13	14.47914924621582	-4310.101806640625	6.6			0.0	5	55	1.1720702023012564	0.0	0.0	6.0	0.2	results/rsmarl_v3_core/MAPPO/constant/ratio_0.20/seed_13/episode_metrics.csv
MAPPO_constant_ratio0.20_seed14	MAPPO	constant	0.2	14	12.636292648315429	-4286.9736328125	10.8			0.0	5	55	1.2238867988344282	0.0	0.0	6.0	0.2	results/rsmarl_v3_core/MAPPO/constant/ratio_0.20/seed_14/episode_metrics.csv
MAPPO_constant_ratio0.20_seed15	MAPPO	constant	0.2	15	13.571522331237793	-5028.20380859375	4.2			0.0	5	55	1.2507938023190945	0.0	0.0	6.0	0.2	results/rsmarl_v3_core/MAPPO/constant/ratio_0.20/seed_15/episode_metrics.csv
MAPPO_constant_ratio0.20_seed16	MAPPO	constant	0.2	16	24.433271408081055	-6377.04033203125	18.0			0.0	5	55	1.0628824005834758	0.0	0.0	6.0	0.2	results/rsmarl_v3_core/MAPPO/constant/ratio_0.20/seed_16/episode_metrics.csv
MAPPO_constant_ratio0.20_seed17	MAPPO	constant	0.2	17	13.68294620513916	-4381.7849609375	6.8			0.0	5	55	1.0163831961108372	0.0	0.0	6.0	0.2	results/rsmarl_v3_core/MAPPO/constant/ratio_0.20/seed_17/episode_metrics.csv
MAPPO_constant_ratio0.20_seed18	MAPPO	constant	0.2	18	11.603718757629395	-4055.91083984375	5.6			0.0	5	55	1.1592813971219584	0.0	0.0	6.0	0.2	results/rsmarl_v3_core/MAPPO/constant/ratio_0.20/seed_18/episode_metrics.csv
MAPPO_constant_ratio0.20_seed19	MAPPO	constant	0.2	19	14.650146484375	-4337.676904296875	6.0			0.0	5	55	1.1666396021610126	0.0	0.0	6.0	0.2	results/rsmarl_v3_core/MAPPO/constant/ratio_0.20/seed_19/episode_metrics.csv
MAPPO_constant_ratio0.30_seed0	MAPPO	constant	0.3	0	13.293118667602538	-5531.4978515625	6.2			0.0	5	55	1.0103870037710294	0.0	0.0	9.0	0.3	results/rsmarl_v3_core/MAPPO/constant/ratio_0.30/seed_0/episode_metrics.csv
MAPPO_constant_ratio0.30_seed1	MAPPO	constant	0.3	1	8.55197982788086	-3988.779052734375	3.2			0.0	5	55	1.090474394732155	0.0	0.0	9.0	0.3	results/rsmarl_v3_core/MAPPO/constant/ratio_0.30/seed_1/episode_metrics.csv
MAPPO_constant_ratio0.30_seed2	MAPPO	constant	0.3	2	14.829248428344727	-5129.8904296875	6.4			0.0	5	55	1.170511997770518	0.0	0.0	9.0	0.3	results/rsmarl_v3_core/MAPPO/constant/ratio_0.30/seed_2/episode_metrics.csv
MAPPO_constant_ratio0.30_seed3	MAPPO	constant	0.3	3	19.55092010498047	-5398.449609375	14.6			0.0	5	55	1.1925707949558273	0.0	0.0	9.0	0.3	results/rsmarl_v3_core/MAPPO/constant/ratio_0.30/seed_3/episode_metrics.csv
MAPPO_constant_ratio0.30_seed4	MAPPO	constant	0.3	4	15.474117088317872	-5039.20634765625	10.4			0.0	5	55	1.0322229994926602	0.0	0.0	9.0	0.3	results/rsmarl_v3_core/MAPPO/constant/ratio_0.30/seed_4/episode_metrics.csv
MAPPO_constant_ratio0.30_seed5	MAPPO	constant	0.3	5	17.53798656463623	-4937.81865234375	4.8			0.0	5	55	1.1510616051964462	0.0	0.0	9.0	0.3	results/rsmarl_v3_core/MAPPO/constant/ratio_0.30/seed_5/episode_metrics.csv
MAPPO_constant_ratio0.30_seed6	MAPPO	constant	0.3	6	13.497978782653808	-4471.487451171875	8.0			0.0	5	55	1.1335521994624287	0.0	0.0	9.0	0.3	results/rsmarl_v3_core/MAPPO/constant/ratio_0.30/seed_6/episode_metrics.csv
MAPPO_constant_ratio0.30_seed7	MAPPO	constant	0.3	7	18.770430755615234	-4932.33505859375	12.4			0.0	5	55	1.0650835989508778	0.0	0.0	9.0	0.3	results/rsmarl_v3_core/MAPPO/constant/ratio_0.30/seed_7/episode_metrics.csv
MAPPO_constant_ratio0.30_seed8	MAPPO	constant	0.3	8	22.212407684326173	-5384.22177734375	11.4			0.0	5	55	1.1617706011747941	0.0	0.0	9.0	0.3	results/rsmarl_v3_core/MAPPO/constant/ratio_0.30/seed_8/episode_metrics.csv
MAPPO_constant_ratio0.30_seed9	MAPPO	constant	0.3	9	10.754122543334962	-4362.17529296875	4.6			0.0	5	55	1.038556607090868	0.0	0.0	9.0	0.3	results/rsmarl_v3_core/MAPPO/constant/ratio_0.30/seed_9/episode_metrics.csv
MAPPO_constant_ratio0.30_seed10	MAPPO	constant	0.3	10	26.38515701293945	-5855.309765625	10.0			0.0	5	55	1.2302025977987796	0.0	0.0	9.0	0.3	results/rsmarl_v3_core/MAPPO/constant/ratio_0.30/seed_10/episode_metrics.csv
MAPPO_constant_ratio0.30_seed11	MAPPO	constant	0.3	11	15.166807174682617	-4467.0765625	5.4			0.0	5	55	1.1439998022979125	0.0	0.0	9.0	0.3	results/rsmarl_v3_core/MAPPO/constant/ratio_0.30/seed_11/episode_metrics.csv
MAPPO_constant_ratio0.30_seed12	MAPPO	constant	0.3	12	9.712742233276368	-4249.438037109375	5.8			0.0	5	55	1.2469914043322206	0.0	0.0	9.0	0.3	results/rsmarl_v3_core/MAPPO/constant/ratio_0.30/seed_12/episode_metrics.csv
MAPPO_constant_ratio0.30_seed13	MAPPO	constant	0.3	13	16.259257507324218	-4527.2638671875	8.8			0.0	5	55	1.2097052007447928	0.0	0.0	9.0	0.3	results/rsmarl_v3_core/MAPPO/constant/ratio_0.30/seed_13/episode_metrics.csv
MAPPO_constant_ratio0.30_seed14	MAPPO	constant	0.3	14	14.0060640335083	-4392.806494140625	9.8			0.0	5	55	1.2156264012446627	0.0	0.0	9.0	0.3	results/rsmarl_v3_core/MAPPO/constant/ratio_0.30/seed_14/episode_metrics.csv
MAPPO_constant_ratio0.30_seed15	MAPPO	constant	0.3	15	10.235131072998048	-4648.34052734375	4.8			0.0	5	55	1.203260599868372	0.0	0.0	9.0	0.3	results/rsmarl_v3_core/MAPPO/constant/ratio_0.30/seed_15/episode_metrics.csv
MAPPO_constant_ratio0.30_seed16	MAPPO	constant	0.3	16	24.475046920776368	-5831.22880859375	14.6			0.0	5	55	1.1988244019448757	0.0	0.0	9.0	0.3	results/rsmarl_v3_core/MAPPO/constant/ratio_0.30/seed_16/episode_metrics.csv
MAPPO_constant_ratio0.30_seed17	MAPPO	constant	0.3	17	19.686695861816407	-5135.87646484375	9.2			0.0	5	55	1.1831187992356718	0.0	0.0	9.0	0.3	results/rsmarl_v3_core/MAPPO/constant/ratio_0.30/seed_17/episode_metrics.csv
MAPPO_constant_ratio0.30_seed18	MAPPO	constant	0.3	18	12.381953048706055	-4315.36953125	5.6			0.0	5	55	1.08622639963869	0.0	0.0	9.0	0.3	results/rsmarl_v3_core/MAPPO/constant/ratio_0.30/seed_18/episode_metrics.csv
MAPPO_constant_ratio0.30_seed19	MAPPO	constant	0.3	19	12.735933303833008	-3747.09638671875	4.2			0.0	5	55	1.1972556007094681	0.0	0.0	9.0	0.3	results/rsmarl_v3_core/MAPPO/constant/ratio_0.30/seed_19/episode_metrics.csv
MAPPO_constant_ratio0.33_seed0	MAPPO	constant	0.33	0	11.881264305114746	-5800.79208984375	6.4			0.0	5	55	1.1900787998456508	0.0	0.0	10.0	0.3333333333333333	results/rsmarl_v3_core/MAPPO/constant/ratio_0.33/seed_0/episode_metrics.csv
MAPPO_constant_ratio0.33_seed1	MAPPO	constant	0.33	1	7.671890544891357	-3948.00908203125	4.2			0.0	5	55	1.1938926007132977	0.0	0.0	10.0	0.3333333333333333	results/rsmarl_v3_core/MAPPO/constant/ratio_0.33/seed_1/episode_metrics.csv
MAPPO_constant_ratio0.33_seed2	MAPPO	constant	0.33	2	13.591657257080078	-4839.15634765625	6.2			0.0	5	55	1.1962589953327551	0.0	0.0	10.0	0.3333333333333333	results/rsmarl_v3_core/MAPPO/constant/ratio_0.33/seed_2/episode_metrics.csv
MAPPO_constant_ratio0.33_seed3	MAPPO	constant	0.33	3	17.280822944641113	-4849.835009765625	11.8			0.0	5	55	1.1515178048284724	0.0	0.0	10.0	0.3333333333333333	results/rsmarl_v3_core/MAPPO/constant/ratio_0.33/seed_3/episode_metrics.csv
MAPPO_constant_ratio0.33_seed4	MAPPO	constant	0.33	4	13.583624076843261	-4592.83232421875	6.4			0.0	5	55	1.1908174026757479	0.0	0.0	10.0	0.3333333333333333	results/rsmarl_v3_core/MAPPO/constant/ratio_0.33/seed_4/episode_metrics.csv
MAPPO_constant_ratio0.33_seed5	MAPPO	constant	0.33	5	17.63752899169922	-4737.39658203125	6.4			0.0	5	55	1.1977671994827688	0.0	0.0	10.0	0.3333333333333333	results/rsmarl_v3_core/MAPPO/constant/ratio_0.33/seed_5/episode_metrics.csv
MAPPO_constant_ratio0.33_seed6	MAPPO	constant	0.33	6	16.935350036621095	-4508.898388671875	7.2			0.0	5	55	1.1505285918246955	0.0	0.0	10.0	0.3333333333333333	results/rsmarl_v3_core/MAPPO/constant/ratio_0.33/seed_6/episode_metrics.csv
MAPPO_constant_ratio0.33_seed7	MAPPO	constant	0.33	7	20.202860641479493	-4956.67783203125	10.0			0.0	5	55	1.2220912030898035	0.0	0.0	10.0	0.3333333333333333	results/rsmarl_v3_core/MAPPO/constant/ratio_0.33/seed_7/episode_metrics.csv
MAPPO_constant_ratio0.33_seed8	MAPPO	constant	0.33	8	20.382930755615234	-4799.2224609375	8.4			0.0	5	55	1.0571140010142699	0.0	0.0	10.0	0.3333333333333333	results/rsmarl_v3_core/MAPPO/constant/ratio_0.33/seed_8/episode_metrics.csv
MAPPO_constant_ratio0.33_seed9	MAPPO	constant	0.33	9	10.217642974853515	-4843.241796875	4.8			0.0	5	55	1.2371621996862814	0.0	0.0	10.0	0.3333333333333333	results/rsmarl_v3_core/MAPPO/constant/ratio_0.33/seed_9/episode_metrics.csv
MAPPO_constant_ratio0.33_seed10	MAPPO	constant	0.33	10	28.515620040893555	-6359.78916015625	15.2			0.0	5	55	1.225069203064777	0.0	0.0	10.0	0.3333333333333333	results/rsmarl_v3_core/MAPPO/constant/ratio_0.33/seed_10/episode_metrics.csv
MAPPO_constant_ratio0.33_seed11	MAPPO	constant	0.33	11	19.95999526977539	-5173.0080078125	11.6			0.0	5	55	1.0519894014578313	0.0	0.0	10.0	0.3333333333333333	results/rsmarl_v3_core/MAPPO/constant/ratio_0.33/seed_11/episode_metrics.csv
MAPPO_constant_ratio0.33_seed12	MAPPO	constant	0.33	12	14.18019142150879	-4622.0591796875	4.6			0.0	5	55	1.05816739378497	0.0	0.0	10.0	0.3333333333333333	results/rsmarl_v3_core/MAPPO/constant/ratio_0.33/seed_12/episode_metrics.csv
MAPPO_constant_ratio0.33_seed13	MAPPO	constant	0.33	13	16.636798477172853	-4475.8732421875	8.0			0.0	5	55	1.204790998599492	0.0	0.0	10.0	0.3333333333333333	results/rsmarl_v3_core/MAPPO/constant/ratio_0.33/seed_13/episode_metrics.csv
MAPPO_constant_ratio0.33_seed14	MAPPO	constant	0.33	14	14.713726043701172	-4530.2126953125	11.4			0.0	5	55	1.0629821888869628	0.0	0.0	10.0	0.3333333333333333	results/rsmarl_v3_core/MAPPO/constant/ratio_0.33/seed_14/episode_metrics.csv
MAPPO_constant_ratio0.33_seed15	MAPPO	constant	0.33	15	11.479286766052246	-4764.8984375	4.4			0.0	5	55	1.0702936066081747	0.0	0.0	10.0	0.3333333333333333	results/rsmarl_v3_core/MAPPO/constant/ratio_0.33/seed_15/episode_metrics.csv
MAPPO_constant_ratio0.33_seed16	MAPPO	constant	0.33	16	25.902409744262695	-6228.224609375	16.4			0.0	5	55	1.0481110046384856	0.0	0.0	10.0	0.3333333333333333	results/rsmarl_v3_core/MAPPO/constant/ratio_0.33/seed_16/episode_metrics.csv
MAPPO_constant_ratio0.33_seed17	MAPPO	constant	0.33	17	17.036384773254394	-4816.86572265625	7.4			0.0	5	55	1.0425777989439666	0.0	0.0	10.0	0.3333333333333333	results/rsmarl_v3_core/MAPPO/constant/ratio_0.33/seed_17/episode_metrics.csv
MAPPO_constant_ratio0.33_seed18	MAPPO	constant	0.33	18	11.647821807861328	-3755.992333984375	4.6			0.0	5	55	1.2039422028465196	0.0	0.0	10.0	0.3333333333333333	results/rsmarl_v3_core/MAPPO/constant/ratio_0.33/seed_18/episode_metrics.csv
MAPPO_constant_ratio0.33_seed19	MAPPO	constant	0.33	19	16.104670333862305	-4311.97880859375	6.8			0.0	5	55	1.207377202808857	0.0	0.0	10.0	0.3333333333333333	results/rsmarl_v3_core/MAPPO/constant/ratio_0.33/seed_19/episode_metrics.csv
MAPPO_random_ratio0.05_seed0	MAPPO	random	0.05	0	10.931125259399414	-5703.7611328125	6.4			0.0	5	55	1.1582080041989684	0.0	0.0	2.0	0.0666666666666666	results/rsmarl_v3_core/MAPPO/random/ratio_0.05/seed_0/episode_metrics.csv
MAPPO_random_ratio0.05_seed1	MAPPO	random	0.05	1	9.124519634246827	-3779.65419921875	4.2			0.0	5	55	1.0238407994620502	0.0	0.0	2.0	0.0666666666666666	results/rsmarl_v3_core/MAPPO/random/ratio_0.05/seed_1/episode_metrics.csv
MAPPO_random_ratio0.05_seed2	MAPPO	random	0.05	2	15.702412414550782	-4807.77939453125	5.4			0.0	5	55	1.1837587953777984	0.0	0.0	2.0	0.0666666666666666	results/rsmarl_v3_core/MAPPO/random/ratio_0.05/seed_2/episode_metrics.csv
MAPPO_random_ratio0.05_seed3	MAPPO	random	0.05	3	17.07328224182129	-4796.458984375	9.8			0.0	5	55	1.169607398333028	0.0	0.0	2.0	0.0666666666666666	results/rsmarl_v3_core/MAPPO/random/ratio_0.05/seed_3/episode_metrics.csv
MAPPO_random_ratio0.05_seed4	MAPPO	random	0.05	4	13.122488403320313	-4733.8212890625	8.6			0.0	5	55	1.2067424017004669	0.0	0.0	2.0	0.0666666666666666	results/rsmarl_v3_core/MAPPO/random/ratio_0.05/seed_4/episode_metrics.csv
MAPPO_random_ratio0.05_seed5	MAPPO	random	0.05	5	14.303238105773925	-4619.882568359375	5.4			0.0	5	55	1.1724089999916032	0.0	0.0	2.0	0.0666666666666666	results/rsmarl_v3_core/MAPPO/random/ratio_0.05/seed_5/episode_metrics.csv
MAPPO_random_ratio0.05_seed6	MAPPO	random	0.05	6	13.570440673828125	-4132.54658203125	6.0			0.0	5	55	1.1706029996275902	0.0	0.0	2.0	0.0666666666666666	results/rsmarl_v3_core/MAPPO/random/ratio_0.05/seed_6/episode_metrics.csv
MAPPO_random_ratio0.05_seed7	MAPPO	random	0.05	7	18.57853126525879	-4945.4044921875	11.6			0.0	5	55	1.1654897942207754	0.0	0.0	2.0	0.0666666666666666	results/rsmarl_v3_core/MAPPO/random/ratio_0.05/seed_7/episode_metrics.csv
MAPPO_random_ratio0.05_seed8	MAPPO	random	0.05	8	20.030541229248048	-4711.72099609375	8.0			0.0	5	55	1.1482646048534662	0.0	0.0	2.0	0.0666666666666666	results/rsmarl_v3_core/MAPPO/random/ratio_0.05/seed_8/episode_metrics.csv
MAPPO_random_ratio0.05_seed9	MAPPO	random	0.05	9	10.294212532043456	-4686.375244140625	4.8			0.0	5	55	1.2042923975968733	0.0	0.0	2.0	0.0666666666666666	results/rsmarl_v3_core/MAPPO/random/ratio_0.05/seed_9/episode_metrics.csv
MAPPO_random_ratio0.05_seed10	MAPPO	random	0.05	10	26.296337509155272	-6230.46005859375	12.8			0.0	5	55	1.1752190039260313	0.0	0.0	2.0	0.0666666666666666	results/rsmarl_v3_core/MAPPO/random/ratio_0.05/seed_10/episode_metrics.csv
MAPPO_random_ratio0.05_seed11	MAPPO	random	0.05	11	19.368497467041017	-4971.0634765625	11.6			0.0	5	55	1.1802827968494967	0.0	0.0	2.0	0.0666666666666666	results/rsmarl_v3_core/MAPPO/random/ratio_0.05/seed_11/episode_metrics.csv
MAPPO_random_ratio0.05_seed12	MAPPO	random	0.05	12	11.167131042480468	-4621.4646484375	4.8			0.0	5	55	1.1298781959339976	0.0	0.0	2.0	0.0666666666666666	results/rsmarl_v3_core/MAPPO/random/ratio_0.05/seed_12/episode_metrics.csv
MAPPO_random_ratio0.05_seed13	MAPPO	random	0.05	13	14.288067436218261	-4188.18291015625	7.2			0.0	5	55	1.1349759937729686	0.0	0.0	2.0	0.0666666666666666	results/rsmarl_v3_core/MAPPO/random/ratio_0.05/seed_13/episode_metrics.csv
MAPPO_random_ratio0.05_seed14	MAPPO	random	0.05	14	16.73732223510742	-4739.46650390625	12.6			0.0	5	55	1.1495033977553248	0.0	0.0	2.0	0.0666666666666666	results/rsmarl_v3_core/MAPPO/random/ratio_0.05/seed_14/episode_metrics.csv
MAPPO_random_ratio0.05_seed15	MAPPO	random	0.05	15	18.447281455993654	-5260.1111328125	2.8			0.0	5	55	1.1726962024113163	0.0	0.0	2.0	0.0666666666666666	results/rsmarl_v3_core/MAPPO/random/ratio_0.05/seed_15/episode_metrics.csv
MAPPO_random_ratio0.05_seed16	MAPPO	random	0.05	16	25.183383178710937	-6314.23740234375	18.0			0.0	5	55	1.1673040047753602	0.0	0.0	2.0	0.0666666666666666	results/rsmarl_v3_core/MAPPO/random/ratio_0.05/seed_16/episode_metrics.csv
MAPPO_random_ratio0.05_seed17	MAPPO	random	0.05	17	14.067825889587402	-4376.794775390625	6.6			0.0	5	55	1.0335784027120098	0.0	0.0	2.0	0.0666666666666666	results/rsmarl_v3_core/MAPPO/random/ratio_0.05/seed_17/episode_metrics.csv
MAPPO_random_ratio0.05_seed18	MAPPO	random	0.05	18	10.306223297119141	-4035.555615234375	6.4			0.0	5	55	1.161089600645937	0.0	0.0	2.0	0.0666666666666666	results/rsmarl_v3_core/MAPPO/random/ratio_0.05/seed_18/episode_metrics.csv
MAPPO_random_ratio0.05_seed19	MAPPO	random	0.05	19	17.29594783782959	-4568.20771484375	6.8			0.0	5	55	1.046308601507917	0.0	0.0	2.0	0.0666666666666666	results/rsmarl_v3_core/MAPPO/random/ratio_0.05/seed_19/episode_metrics.csv
MAPPO_random_ratio0.10_seed0	MAPPO	random	0.1	0	10.979874992370606	-6414.4224609375	7.0			0.0	5	55	1.0582950024399906	0.0	0.0	3.0	0.1	results/rsmarl_v3_core/MAPPO/random/ratio_0.10/seed_0/episode_metrics.csv
MAPPO_random_ratio0.10_seed1	MAPPO	random	0.1	1	8.353256034851075	-3697.873681640625	3.6			0.0	5	55	1.0677461948944256	0.0	0.0	3.0	0.1	results/rsmarl_v3_core/MAPPO/random/ratio_0.10/seed_1/episode_metrics.csv
MAPPO_random_ratio0.10_seed2	MAPPO	random	0.1	2	14.883254241943359	-4678.248291015625	4.8			0.0	5	55	1.1589015979552642	0.0	0.0	3.0	0.1	results/rsmarl_v3_core/MAPPO/random/ratio_0.10/seed_2/episode_metrics.csv
MAPPO_random_ratio0.10_seed3	MAPPO	random	0.1	3	16.728219985961914	-4511.01337890625	8.2			0.0	5	55	1.1053252033889294	0.0	0.0	3.0	0.1	results/rsmarl_v3_core/MAPPO/random/ratio_0.10/seed_3/episode_metrics.csv
MAPPO_random_ratio0.10_seed4	MAPPO	random	0.1	4	13.068701362609863	-4681.74619140625	9.0			0.0	5	55	1.1573675961699337	0.0	0.0	3.0	0.1	results/rsmarl_v3_core/MAPPO/random/ratio_0.10/seed_4/episode_metrics.csv
MAPPO_random_ratio0.10_seed5	MAPPO	random	0.1	5	17.338130760192872	-4954.77333984375	6.8			0.0	5	55	1.1956800008192658	0.0	0.0	3.0	0.1	results/rsmarl_v3_core/MAPPO/random/ratio_0.10/seed_5/episode_metrics.csv
MAPPO_random_ratio0.10_seed6	MAPPO	random	0.1	6	13.783644866943359	-4375.4544921875	5.8			0.0	5	55	1.1635941977147013	0.0	0.0	3.0	0.1	results/rsmarl_v3_core/MAPPO/random/ratio_0.10/seed_6/episode_metrics.csv
MAPPO_random_ratio0.10_seed7	MAPPO	random	0.1	7	19.419367218017577	-5338.25693359375	14.0			0.0	5	55	1.165973805473186	0.0	0.0	3.0	0.1	results/rsmarl_v3_core/MAPPO/random/ratio_0.10/seed_7/episode_metrics.csv
MAPPO_random_ratio0.10_seed8	MAPPO	random	0.1	8	19.738716506958006	-5067.37490234375	10.2			0.0	5	55	1.0646530019585043	0.0	0.0	3.0	0.1	results/rsmarl_v3_core/MAPPO/random/ratio_0.10/seed_8/episode_metrics.csv
MAPPO_random_ratio0.10_seed9	MAPPO	random	0.1	9	12.76684627532959	-4784.12060546875	4.4			0.0	5	55	1.1687919992255047	0.0	0.0	3.0	0.1	results/rsmarl_v3_core/MAPPO/random/ratio_0.10/seed_9/episode_metrics.csv
MAPPO_random_ratio0.10_seed10	MAPPO	random	0.1	10	28.20903625488281	-6615.18740234375	14.6			0.0	5	55	1.162757002748549	0.0	0.0	3.0	0.1	results/rsmarl_v3_core/MAPPO/random/ratio_0.10/seed_10/episode_metrics.csv
MAPPO_random_ratio0.10_seed11	MAPPO	random	0.1	11	14.173072624206544	-4430.5658203125	5.2			0.0	5	55	1.1792452045483515	0.0	0.0	3.0	0.1	results/rsmarl_v3_core/MAPPO/random/ratio_0.10/seed_11/episode_metrics.csv
MAPPO_random_ratio0.10_seed12	MAPPO	random	0.1	12	12.43812427520752	-4861.64189453125	6.8			0.0	5	55	1.1766268027713522	0.0	0.0	3.0	0.1	results/rsmarl_v3_core/MAPPO/random/ratio_0.10/seed_12/episode_metrics.csv
MAPPO_random_ratio0.10_seed13	MAPPO	random	0.1	13	14.667434883117675	-4296.168359375	8.0			0.0	5	55	1.1016455973731354	0.0	0.0	3.0	0.1	results/rsmarl_v3_core/MAPPO/random/ratio_0.10/seed_13/episode_metrics.csv
MAPPO_random_ratio0.10_seed14	MAPPO	random	0.1	14	17.63067207336426	-4945.89912109375	13.4			0.0	5	55	1.0179029981372878	0.0	0.0	3.0	0.1	results/rsmarl_v3_core/MAPPO/random/ratio_0.10/seed_14/episode_metrics.csv
MAPPO_random_ratio0.10_seed15	MAPPO	random	0.1	15	15.778517913818359	-5058.235546875	4.0			0.0	5	55	1.2370985990855843	0.0	0.0	3.0	0.1	results/rsmarl_v3_core/MAPPO/random/ratio_0.10/seed_15/episode_metrics.csv
MAPPO_random_ratio0.10_seed16	MAPPO	random	0.1	16	25.214138412475585	-6455.68720703125	16.6			0.0	5	55	1.1607732012635097	0.0	0.0	3.0	0.1	results/rsmarl_v3_core/MAPPO/random/ratio_0.10/seed_16/episode_metrics.csv
MAPPO_random_ratio0.10_seed17	MAPPO	random	0.1	17	18.194789123535156	-4834.72001953125	6.2			0.0	5	55	1.19787999719847	0.0	0.0	3.0	0.1	results/rsmarl_v3_core/MAPPO/random/ratio_0.10/seed_17/episode_metrics.csv
MAPPO_random_ratio0.10_seed18	MAPPO	random	0.1	18	10.007712745666504	-3963.447412109375	6.0			0.0	5	55	1.2100858002668247	0.0	0.0	3.0	0.1	results/rsmarl_v3_core/MAPPO/random/ratio_0.10/seed_18/episode_metrics.csv
MAPPO_random_ratio0.10_seed19	MAPPO	random	0.1	19	16.07156410217285	-4269.424609375	7.8			0.0	5	55	1.1754563980503008	0.0	0.0	3.0	0.1	results/rsmarl_v3_core/MAPPO/random/ratio_0.10/seed_19/episode_metrics.csv
MAPPO_random_ratio0.20_seed0	MAPPO	random	0.2	0	12.932951736450196	-5325.7013671875	5.0			0.0	5	55	1.0175956034800038	0.0	0.0	6.0	0.2	results/rsmarl_v3_core/MAPPO/random/ratio_0.20/seed_0/episode_metrics.csv
MAPPO_random_ratio0.20_seed1	MAPPO	random	0.2	1	7.859311103820801	-3834.726416015625	5.4			0.0	5	55	1.0020900022936985	0.0	0.0	6.0	0.2	results/rsmarl_v3_core/MAPPO/random/ratio_0.20/seed_1/episode_metrics.csv
MAPPO_random_ratio0.20_seed2	MAPPO	random	0.2	2	16.1384765625	-5075.94921875	8.2			0.0	5	55	1.1439416004577652	0.0	0.0	6.0	0.2	results/rsmarl_v3_core/MAPPO/random/ratio_0.20/seed_2/episode_metrics.csv
MAPPO_random_ratio0.20_seed3	MAPPO	random	0.2	3	17.156786155700683	-4964.109765625	10.6			0.0	5	55	1.1952631990425289	0.0	0.0	6.0	0.2	results/rsmarl_v3_core/MAPPO/random/ratio_0.20/seed_3/episode_metrics.csv
MAPPO_random_ratio0.20_seed4	MAPPO	random	0.2	4	12.996108055114746	-4697.7146484375	9.2			0.0	5	55	1.2242597993463278	0.0	0.0	6.0	0.2	results/rsmarl_v3_core/MAPPO/random/ratio_0.20/seed_4/episode_metrics.csv
MAPPO_random_ratio0.20_seed5	MAPPO	random	0.2	5	16.61747798919678	-4626.465625	5.0			0.0	5	55	0.9863450046395883	0.0	0.0	6.0	0.2	results/rsmarl_v3_core/MAPPO/random/ratio_0.20/seed_5/episode_metrics.csv
MAPPO_random_ratio0.20_seed6	MAPPO	random	0.2	6	17.815141677856445	-4635.259912109375	7.0			0.0	5	55	1.1775508028222248	0.0	0.0	6.0	0.2	results/rsmarl_v3_core/MAPPO/random/ratio_0.20/seed_6/episode_metrics.csv
MAPPO_random_ratio0.20_seed7	MAPPO	random	0.2	7	20.0607177734375	-5401.41953125	13.0			0.0	5	55	0.9847740002442151	0.0	0.0	6.0	0.2	results/rsmarl_v3_core/MAPPO/random/ratio_0.20/seed_7/episode_metrics.csv
MAPPO_random_ratio0.20_seed8	MAPPO	random	0.2	8	20.965079879760744	-5065.9806640625	10.4			0.0	5	55	1.1415672022849321	0.0	0.0	6.0	0.2	results/rsmarl_v3_core/MAPPO/random/ratio_0.20/seed_8/episode_metrics.csv
MAPPO_random_ratio0.20_seed9	MAPPO	random	0.2	9	12.825373077392578	-4472.40927734375	4.4			0.0	5	55	1.1313823983073235	0.0	0.0	6.0	0.2	results/rsmarl_v3_core/MAPPO/random/ratio_0.20/seed_9/episode_metrics.csv
MAPPO_random_ratio0.20_seed10	MAPPO	random	0.2	10	29.243553161621094	-6629.591015625	14.8			0.0	5	55	1.0380498017184436	0.0	0.0	6.0	0.2	results/rsmarl_v3_core/MAPPO/random/ratio_0.20/seed_10/episode_metrics.csv
MAPPO_random_ratio0.20_seed11	MAPPO	random	0.2	11	13.557789611816407	-4518.114990234375	8.4			0.0	5	55	1.155357001698576	0.0	0.0	6.0	0.2	results/rsmarl_v3_core/MAPPO/random/ratio_0.20/seed_11/episode_metrics.csv
MAPPO_random_ratio0.20_seed12	MAPPO	random	0.2	12	11.338268661499024	-5258.86103515625	6.4			0.0	5	55	1.0269818099914119	0.0	0.0	6.0	0.2	results/rsmarl_v3_core/MAPPO/random/ratio_0.20/seed_12/episode_metrics.csv
MAPPO_random_ratio0.20_seed13	MAPPO	random	0.2	13	15.811621856689452	-4245.7712890625	7.2			0.0	5	55	1.1261738021858037	0.0	0.0	6.0	0.2	results/rsmarl_v3_core/MAPPO/random/ratio_0.20/seed_13/episode_metrics.csv
MAPPO_random_ratio0.20_seed14	MAPPO	random	0.2	14	18.54582405090332	-4936.7123046875	12.4			0.0	5	55	1.179204398067668	0.0	0.0	6.0	0.2	results/rsmarl_v3_core/MAPPO/random/ratio_0.20/seed_14/episode_metrics.csv
MAPPO_random_ratio0.20_seed15	MAPPO	random	0.2	15	17.552312278747557	-4824.26767578125	3.2			0.0	5	55	1.1671071988530457	0.0	0.0	6.0	0.2	results/rsmarl_v3_core/MAPPO/random/ratio_0.20/seed_15/episode_metrics.csv
MAPPO_random_ratio0.20_seed16	MAPPO	random	0.2	16	26.361205291748046	-6512.853515625	16.2			0.0	5	55	1.05974679463543	0.0	0.0	6.0	0.2	results/rsmarl_v3_core/MAPPO/random/ratio_0.20/seed_16/episode_metrics.csv
MAPPO_random_ratio0.20_seed17	MAPPO	random	0.2	17	15.815671348571778	-4817.39736328125	5.4			0.0	5	55	1.1967630067374557	0.0	0.0	6.0	0.2	results/rsmarl_v3_core/MAPPO/random/ratio_0.20/seed_17/episode_metrics.csv
MAPPO_random_ratio0.20_seed18	MAPPO	random	0.2	18	11.393252754211426	-4288.144140625	6.6			0.0	5	55	1.1679647926939651	0.0	0.0	6.0	0.2	results/rsmarl_v3_core/MAPPO/random/ratio_0.20/seed_18/episode_metrics.csv
MAPPO_random_ratio0.20_seed19	MAPPO	random	0.2	19	14.578613662719727	-4332.31533203125	5.4			0.0	5	55	1.173812209162861	0.0	0.0	6.0	0.2	results/rsmarl_v3_core/MAPPO/random/ratio_0.20/seed_19/episode_metrics.csv
MAPPO_random_ratio0.30_seed0	MAPPO	random	0.3	0	13.887733650207519	-5477.727734375	6.0			0.0	5	55	1.1807903996668756	0.0	0.0	9.0	0.3	results/rsmarl_v3_core/MAPPO/random/ratio_0.30/seed_0/episode_metrics.csv
MAPPO_random_ratio0.30_seed1	MAPPO	random	0.3	1	9.16983995437622	-3741.361083984375	5.6			0.0	5	55	1.1563962005311623	0.0	0.0	9.0	0.3	results/rsmarl_v3_core/MAPPO/random/ratio_0.30/seed_1/episode_metrics.csv
MAPPO_random_ratio0.30_seed2	MAPPO	random	0.3	2	18.11764278411865	-5030.4021484375	5.8			0.0	5	55	1.1187025986146182	0.0	0.0	9.0	0.3	results/rsmarl_v3_core/MAPPO/random/ratio_0.30/seed_2/episode_metrics.csv
MAPPO_random_ratio0.30_seed3	MAPPO	random	0.3	3	17.36207389831543	-4867.44384765625	11.0			0.0	5	55	1.1582502076635137	0.0	0.0	9.0	0.3	results/rsmarl_v3_core/MAPPO/random/ratio_0.30/seed_3/episode_metrics.csv
MAPPO_random_ratio0.30_seed4	MAPPO	random	0.3	4	13.028725814819335	-4577.53818359375	9.6			0.0	5	55	1.1789016018155962	0.0	0.0	9.0	0.3	results/rsmarl_v3_core/MAPPO/random/ratio_0.30/seed_4/episode_metrics.csv
MAPPO_random_ratio0.30_seed5	MAPPO	random	0.3	5	14.876629066467284	-4622.61181640625	6.0			0.0	5	55	1.02018820180092	0.0	0.0	9.0	0.3	results/rsmarl_v3_core/MAPPO/random/ratio_0.30/seed_5/episode_metrics.csv
MAPPO_random_ratio0.30_seed6	MAPPO	random	0.3	6	13.597588729858398	-4571.21708984375	7.6			0.0	5	55	1.183977397158742	0.0	0.0	9.0	0.3	results/rsmarl_v3_core/MAPPO/random/ratio_0.30/seed_6/episode_metrics.csv
MAPPO_random_ratio0.30_seed7	MAPPO	random	0.3	7	23.86719512939453	-5870.1080078125	14.2			0.0	5	55	1.0658356011845171	0.0	0.0	9.0	0.3	results/rsmarl_v3_core/MAPPO/random/ratio_0.30/seed_7/episode_metrics.csv
MAPPO_random_ratio0.30_seed8	MAPPO	random	0.3	8	18.879140090942382	-4684.31318359375	8.6			0.0	5	55	1.2130458053434268	0.0	0.0	9.0	0.3	results/rsmarl_v3_core/MAPPO/random/ratio_0.30/seed_8/episode_metrics.csv
MAPPO_random_ratio0.30_seed9	MAPPO	random	0.3	9	12.797224807739259	-4499.342333984375	6.4			0.0	5	55	1.12712659756653	0.0	0.0	9.0	0.3	results/rsmarl_v3_core/MAPPO/random/ratio_0.30/seed_9/episode_metrics.csv
MAPPO_random_ratio0.30_seed10	MAPPO	random	0.3	10	32.349317932128905	-7046.92451171875	16.2			0.0	5	55	1.178960403194651	0.0	0.0	9.0	0.3	results/rsmarl_v3_core/MAPPO/random/ratio_0.30/seed_10/episode_metrics.csv
MAPPO_random_ratio0.30_seed11	MAPPO	random	0.3	11	18.516402435302734	-5107.58173828125	9.0			0.0	5	55	1.0592500009806827	0.0	0.0	9.0	0.3	results/rsmarl_v3_core/MAPPO/random/ratio_0.30/seed_11/episode_metrics.csv
MAPPO_random_ratio0.30_seed12	MAPPO	random	0.3	12	10.249454689025878	-4774.84775390625	5.0			0.0	5	55	1.1205243994481862	0.0	0.0	9.0	0.3	results/rsmarl_v3_core/MAPPO/random/ratio_0.30/seed_12/episode_metrics.csv
MAPPO_random_ratio0.30_seed13	MAPPO	random	0.3	13	14.749650764465333	-4181.42158203125	6.8			0.0	5	55	1.014083795598708	0.0	0.0	9.0	0.3	results/rsmarl_v3_core/MAPPO/random/ratio_0.30/seed_13/episode_metrics.csv
MAPPO_random_ratio0.30_seed14	MAPPO	random	0.3	14	12.29677791595459	-4329.2927734375	9.4			0.0	5	55	1.1698588030412793	0.0	0.0	9.0	0.3	results/rsmarl_v3_core/MAPPO/random/ratio_0.30/seed_14/episode_metrics.csv
MAPPO_random_ratio0.30_seed15	MAPPO	random	0.3	15	17.428604888916016	-4713.609375	3.8			0.0	5	55	1.040430396096781	0.0	0.0	9.0	0.3	results/rsmarl_v3_core/MAPPO/random/ratio_0.30/seed_15/episode_metrics.csv
MAPPO_random_ratio0.30_seed16	MAPPO	random	0.3	16	25.987507629394532	-6570.502734375	17.6			0.0	5	55	1.1755898041883484	0.0	0.0	9.0	0.3	results/rsmarl_v3_core/MAPPO/random/ratio_0.30/seed_16/episode_metrics.csv
MAPPO_random_ratio0.30_seed17	MAPPO	random	0.3	17	15.9940975189209	-4705.81357421875	4.8			0.0	5	55	1.0039942018920556	0.0	0.0	9.0	0.3	results/rsmarl_v3_core/MAPPO/random/ratio_0.30/seed_17/episode_metrics.csv
MAPPO_random_ratio0.30_seed18	MAPPO	random	0.3	18	14.489546012878417	-4090.95419921875	5.2			0.0	5	55	1.021737401606515	0.0	0.0	9.0	0.3	results/rsmarl_v3_core/MAPPO/random/ratio_0.30/seed_18/episode_metrics.csv
MAPPO_random_ratio0.30_seed19	MAPPO	random	0.3	19	11.84849739074707	-4289.813037109375	4.4			0.0	5	55	1.1992770014330745	0.0	0.0	9.0	0.3	results/rsmarl_v3_core/MAPPO/random/ratio_0.30/seed_19/episode_metrics.csv
MAPPO_random_ratio0.33_seed0	MAPPO	random	0.33	0	14.277765083312989	-6255.37607421875	9.2			0.0	5	55	1.052727599744685	0.0	0.0	10.0	0.3333333333333333	results/rsmarl_v3_core/MAPPO/random/ratio_0.33/seed_0/episode_metrics.csv
MAPPO_random_ratio0.33_seed1	MAPPO	random	0.33	1	9.185287380218506	-3741.675732421875	3.6			0.0	5	55	1.1159074056195095	0.0	0.0	10.0	0.3333333333333333	results/rsmarl_v3_core/MAPPO/random/ratio_0.33/seed_1/episode_metrics.csv
MAPPO_random_ratio0.33_seed2	MAPPO	random	0.33	2	16.39626579284668	-4698.64609375	5.4			0.0	5	55	1.1227193957893178	0.0	0.0	10.0	0.3333333333333333	results/rsmarl_v3_core/MAPPO/random/ratio_0.33/seed_2/episode_metrics.csv
MAPPO_random_ratio0.33_seed3	MAPPO	random	0.33	3	16.121484565734864	-4423.9328125	7.8			0.0	5	55	1.1452046019257978	0.0	0.0	10.0	0.3333333333333333	results/rsmarl_v3_core/MAPPO/random/ratio_0.33/seed_3/episode_metrics.csv
MAPPO_random_ratio0.33_seed4	MAPPO	random	0.33	4	14.498218154907226	-4793.424609375	10.2			0.0	5	55	1.018132403260097	0.0	0.0	10.0	0.3333333333333333	results/rsmarl_v3_core/MAPPO/random/ratio_0.33/seed_4/episode_metrics.csv
MAPPO_random_ratio0.33_seed5	MAPPO	random	0.33	5	18.01845474243164	-5052.8623046875	7.6			0.0	5	55	1.1158356006490067	0.0	0.0	10.0	0.3333333333333333	results/rsmarl_v3_core/MAPPO/random/ratio_0.33/seed_5/episode_metrics.csv
MAPPO_random_ratio0.33_seed6	MAPPO	random	0.33	6	14.42597770690918	-4506.1990234375	6.2			0.0	5	55	1.163697402807884	0.0	0.0	10.0	0.3333333333333333	results/rsmarl_v3_core/MAPPO/random/ratio_0.33/seed_6/episode_metrics.csv
MAPPO_random_ratio0.33_seed7	MAPPO	random	0.33	7	26.660808563232422	-5815.02841796875	14.0			0.0	5	55	1.1277872021310031	0.0	0.0	10.0	0.3333333333333333	results/rsmarl_v3_core/MAPPO/random/ratio_0.33/seed_7/episode_metrics.csv
MAPPO_random_ratio0.33_seed8	MAPPO	random	0.33	8	22.26218910217285	-5565.63076171875	14.6			0.0	5	55	1.1435333988629282	0.0	0.0	10.0	0.3333333333333333	results/rsmarl_v3_core/MAPPO/random/ratio_0.33/seed_8/episode_metrics.csv
MAPPO_random_ratio0.33_seed9	MAPPO	random	0.33	9	11.965253448486328	-4678.1939453125	7.8			0.0	5	55	1.1435196007369086	0.0	0.0	10.0	0.3333333333333333	results/rsmarl_v3_core/MAPPO/random/ratio_0.33/seed_9/episode_metrics.csv
MAPPO_random_ratio0.33_seed10	MAPPO	random	0.33	10	30.705752182006837	-6649.53046875	13.4			0.0	5	55	1.0548780031967908	0.0	0.0	10.0	0.3333333333333333	results/rsmarl_v3_core/MAPPO/random/ratio_0.33/seed_10/episode_metrics.csv
MAPPO_random_ratio0.33_seed11	MAPPO	random	0.33	11	19.147751998901366	-5063.73125	8.2			0.0	5	55	1.1482929985504597	0.0	0.0	10.0	0.3333333333333333	results/rsmarl_v3_core/MAPPO/random/ratio_0.33/seed_11/episode_metrics.csv
MAPPO_random_ratio0.33_seed12	MAPPO	random	0.33	12	13.933016967773437	-4731.86962890625	5.8			0.0	5	55	1.2051136000081897	0.0	0.0	10.0	0.3333333333333333	results/rsmarl_v3_core/MAPPO/random/ratio_0.33/seed_12/episode_metrics.csv
MAPPO_random_ratio0.33_seed13	MAPPO	random	0.33	13	14.003440284729004	-4329.326904296875	7.4			0.0	5	55	1.1456330015789717	0.0	0.0	10.0	0.3333333333333333	results/rsmarl_v3_core/MAPPO/random/ratio_0.33/seed_13/episode_metrics.csv
MAPPO_random_ratio0.33_seed14	MAPPO	random	0.33	14	12.477338981628417	-4159.70068359375	7.6			0.0	5	55	1.1851412011310458	0.0	0.0	10.0	0.3333333333333333	results/rsmarl_v3_core/MAPPO/random/ratio_0.33/seed_14/episode_metrics.csv
MAPPO_random_ratio0.33_seed15	MAPPO	random	0.33	15	16.273362731933595	-4861.341796875	3.0			0.0	5	55	1.182973402319476	0.0	0.0	10.0	0.3333333333333333	results/rsmarl_v3_core/MAPPO/random/ratio_0.33/seed_15/episode_metrics.csv
MAPPO_random_ratio0.33_seed16	MAPPO	random	0.33	16	27.783993530273438	-6686.41923828125	18.4			0.0	5	55	1.0542382020503283	0.0	0.0	10.0	0.3333333333333333	results/rsmarl_v3_core/MAPPO/random/ratio_0.33/seed_16/episode_metrics.csv
MAPPO_random_ratio0.33_seed17	MAPPO	random	0.33	17	13.631455993652343	-4315.720703125	4.0			0.0	5	55	1.1409218015614897	0.0	0.0	10.0	0.3333333333333333	results/rsmarl_v3_core/MAPPO/random/ratio_0.33/seed_17/episode_metrics.csv
MAPPO_random_ratio0.33_seed18	MAPPO	random	0.33	18	13.03605785369873	-4211.516357421875	5.6			0.0	5	55	1.1690007988363504	0.0	0.0	10.0	0.3333333333333333	results/rsmarl_v3_core/MAPPO/random/ratio_0.33/seed_18/episode_metrics.csv
MAPPO_random_ratio0.33_seed19	MAPPO	random	0.33	19	7.698116683959961	-4353.8015625	5.2			0.0	5	55	1.0306138050509617	0.0	0.0	10.0	0.3333333333333333	results/rsmarl_v3_core/MAPPO/random/ratio_0.33/seed_19/episode_metrics.csv
MAPPO_signflip_ratio0.05_seed0	MAPPO	signflip	0.05	0	11.905280685424804	-5287.00166015625	5.8			0.0	5	55	1.1987222009338439	0.0	0.0	2.0	0.0666666666666666	results/rsmarl_v3_core/MAPPO/sign_flip/ratio_0.05/seed_0/episode_metrics.csv
MAPPO_signflip_ratio0.05_seed1	MAPPO	signflip	0.05	1	7.054211616516113	-4057.06689453125	4.8			0.0	5	55	1.196111596073024	0.0	0.0	2.0	0.0666666666666666	results/rsmarl_v3_core/MAPPO/sign_flip/ratio_0.05/seed_1/episode_metrics.csv
MAPPO_signflip_ratio0.05_seed2	MAPPO	signflip	0.05	2	14.630234336853027	-4788.52255859375	6.2			0.0	5	55	1.197002801927738	0.0	0.0	2.0	0.0666666666666666	results/rsmarl_v3_core/MAPPO/sign_flip/ratio_0.05/seed_2/episode_metrics.csv
MAPPO_signflip_ratio0.05_seed3	MAPPO	signflip	0.05	3	19.601597595214844	-5247.9341796875	12.6			0.0	5	55	1.0318724031094462	0.0	0.0	2.0	0.0666666666666666	results/rsmarl_v3_core/MAPPO/sign_flip/ratio_0.05/seed_3/episode_metrics.csv
MAPPO_signflip_ratio0.05_seed4	MAPPO	signflip	0.05	4	15.800151252746582	-5028.6896484375	10.4			0.0	5	55	1.0483217978617176	0.0	0.0	2.0	0.0666666666666666	results/rsmarl_v3_core/MAPPO/sign_flip/ratio_0.05/seed_4/episode_metrics.csv
MAPPO_signflip_ratio0.05_seed5	MAPPO	signflip	0.05	5	15.49480972290039	-4634.71669921875	6.0			0.0	5	55	1.1427993944380432	0.0	0.0	2.0	0.0666666666666666	results/rsmarl_v3_core/MAPPO/sign_flip/ratio_0.05/seed_5/episode_metrics.csv
MAPPO_signflip_ratio0.05_seed6	MAPPO	signflip	0.05	6	15.067891311645507	-4281.626171875	3.8			0.0	5	55	1.2454278010409325	0.0	0.0	2.0	0.0666666666666666	results/rsmarl_v3_core/MAPPO/sign_flip/ratio_0.05/seed_6/episode_metrics.csv
MAPPO_signflip_ratio0.05_seed7	MAPPO	signflip	0.05	7	20.34439353942871	-5079.0248046875	11.2			0.0	5	55	1.1673893983243033	0.0	0.0	2.0	0.0666666666666666	results/rsmarl_v3_core/MAPPO/sign_flip/ratio_0.05/seed_7/episode_metrics.csv
MAPPO_signflip_ratio0.05_seed8	MAPPO	signflip	0.05	8	19.617264175415038	-4895.55859375	9.2			0.0	5	55	1.1841385945444927	0.0	0.0	2.0	0.0666666666666666	results/rsmarl_v3_core/MAPPO/sign_flip/ratio_0.05/seed_8/episode_metrics.csv
MAPPO_signflip_ratio0.05_seed9	MAPPO	signflip	0.05	9	10.349845695495606	-4361.63798828125	6.0			0.0	5	55	1.2133126001572236	0.0	0.0	2.0	0.0666666666666666	results/rsmarl_v3_core/MAPPO/sign_flip/ratio_0.05/seed_9/episode_metrics.csv
MAPPO_signflip_ratio0.05_seed10	MAPPO	signflip	0.05	10	25.89580726623535	-6298.72265625	13.6			0.0	5	55	1.1785973998485133	0.0	0.0	2.0	0.0666666666666666	results/rsmarl_v3_core/MAPPO/sign_flip/ratio_0.05/seed_10/episode_metrics.csv
MAPPO_signflip_ratio0.05_seed11	MAPPO	signflip	0.05	11	17.506737899780273	-4706.073486328125	8.8			0.0	5	55	1.153629197506234	0.0	0.0	2.0	0.0666666666666666	results/rsmarl_v3_core/MAPPO/sign_flip/ratio_0.05/seed_11/episode_metrics.csv
MAPPO_signflip_ratio0.05_seed12	MAPPO	signflip	0.05	12	10.855518531799316	-4308.7298828125	6.0			0.0	5	55	1.2326851981924847	0.0	0.0	2.0	0.0666666666666666	results/rsmarl_v3_core/MAPPO/sign_flip/ratio_0.05/seed_12/episode_metrics.csv
MAPPO_signflip_ratio0.05_seed13	MAPPO	signflip	0.05	13	11.805220222473144	-3951.380029296875	4.2			0.0	5	55	1.1495442013256252	0.0	0.0	2.0	0.0666666666666666	results/rsmarl_v3_core/MAPPO/sign_flip/ratio_0.05/seed_13/episode_metrics.csv
MAPPO_signflip_ratio0.05_seed14	MAPPO	signflip	0.05	14	14.946679878234864	-4508.697119140625	11.4			0.0	5	55	1.0652818047674373	0.0	0.0	2.0	0.0666666666666666	results/rsmarl_v3_core/MAPPO/sign_flip/ratio_0.05/seed_14/episode_metrics.csv
MAPPO_signflip_ratio0.05_seed15	MAPPO	signflip	0.05	15	9.393443298339843	-5024.1962890625	5.8			0.0	5	55	1.1829290044261143	0.0	0.0	2.0	0.0666666666666666	results/rsmarl_v3_core/MAPPO/sign_flip/ratio_0.05/seed_15/episode_metrics.csv
MAPPO_signflip_ratio0.05_seed16	MAPPO	signflip	0.05	16	26.108151245117188	-6734.28310546875	18.8			0.0	5	55	1.2206432002130896	0.0	0.0	2.0	0.0666666666666666	results/rsmarl_v3_core/MAPPO/sign_flip/ratio_0.05/seed_16/episode_metrics.csv
MAPPO_signflip_ratio0.05_seed17	MAPPO	signflip	0.05	17	12.988196563720702	-4217.505615234375	6.0			0.0	5	55	1.1437017936259508	0.0	0.0	2.0	0.0666666666666666	results/rsmarl_v3_core/MAPPO/sign_flip/ratio_0.05/seed_17/episode_metrics.csv
MAPPO_signflip_ratio0.05_seed18	MAPPO	signflip	0.05	18	12.31190757751465	-4246.895068359375	5.6			0.0	5	55	1.149829401401803	0.0	0.0	2.0	0.0666666666666666	results/rsmarl_v3_core/MAPPO/sign_flip/ratio_0.05/seed_18/episode_metrics.csv
MAPPO_signflip_ratio0.05_seed19	MAPPO	signflip	0.05	19	14.942821311950684	-4392.5861328125	6.0			0.0	5	55	1.1886426043929532	0.0	0.0	2.0	0.0666666666666666	results/rsmarl_v3_core/MAPPO/sign_flip/ratio_0.05/seed_19/episode_metrics.csv
MAPPO_signflip_ratio0.10_seed0	MAPPO	signflip	0.1	0	12.431657028198241	-5613.7078125	5.4			0.0	5	55	1.060170799610205	0.0	0.0	3.0	0.1	results/rsmarl_v3_core/MAPPO/sign_flip/ratio_0.10/seed_0/episode_metrics.csv
MAPPO_signflip_ratio0.10_seed1	MAPPO	signflip	0.1	1	8.669034576416015	-3546.051806640625	4.2			0.0	5	55	1.1703274038154632	0.0	0.0	3.0	0.1	results/rsmarl_v3_core/MAPPO/sign_flip/ratio_0.10/seed_1/episode_metrics.csv
MAPPO_signflip_ratio0.10_seed2	MAPPO	signflip	0.1	2	14.091779708862305	-5054.9146484375	6.6			0.0	5	55	1.2025241914670914	0.0	0.0	3.0	0.1	results/rsmarl_v3_core/MAPPO/sign_flip/ratio_0.10/seed_2/episode_metrics.csv
MAPPO_signflip_ratio0.10_seed3	MAPPO	signflip	0.1	3	16.698098182678223	-4530.658056640625	10.2			0.0	5	55	1.1521132022608072	0.0	0.0	3.0	0.1	results/rsmarl_v3_core/MAPPO/sign_flip/ratio_0.10/seed_3/episode_metrics.csv
MAPPO_signflip_ratio0.10_seed4	MAPPO	signflip	0.1	4	12.76599178314209	-4740.426953125	8.4			0.0	5	55	1.0736575961345807	0.0	0.0	3.0	0.1	results/rsmarl_v3_core/MAPPO/sign_flip/ratio_0.10/seed_4/episode_metrics.csv
MAPPO_signflip_ratio0.10_seed5	MAPPO	signflip	0.1	5	12.871625709533692	-4713.79609375	6.0			0.0	5	55	1.0572118015261367	0.0	0.0	3.0	0.1	results/rsmarl_v3_core/MAPPO/sign_flip/ratio_0.10/seed_5/episode_metrics.csv
MAPPO_signflip_ratio0.10_seed6	MAPPO	signflip	0.1	6	15.105290794372559	-4743.15341796875	7.2			0.0	5	55	1.2041148002026603	0.0	0.0	3.0	0.1	results/rsmarl_v3_core/MAPPO/sign_flip/ratio_0.10/seed_6/episode_metrics.csv
MAPPO_signflip_ratio0.10_seed7	MAPPO	signflip	0.1	7	22.08174362182617	-5652.54111328125	14.8			0.0	5	55	1.1463586008176208	0.0	0.0	3.0	0.1	results/rsmarl_v3_core/MAPPO/sign_flip/ratio_0.10/seed_7/episode_metrics.csv
MAPPO_signflip_ratio0.10_seed8	MAPPO	signflip	0.1	8	23.659144592285156	-5875.7654296875	16.0			0.0	5	55	1.2422495958162472	0.0	0.0	3.0	0.1	results/rsmarl_v3_core/MAPPO/sign_flip/ratio_0.10/seed_8/episode_metrics.csv
MAPPO_signflip_ratio0.10_seed9	MAPPO	signflip	0.1	9	10.033647155761718	-4574.360107421875	4.2			0.0	5	55	1.0911115998169407	0.0	0.0	3.0	0.1	results/rsmarl_v3_core/MAPPO/sign_flip/ratio_0.10/seed_9/episode_metrics.csv
MAPPO_signflip_ratio0.10_seed10	MAPPO	signflip	0.1	10	31.409531021118163	-7371.6265625	17.0			0.0	5	55	1.051599797210656	0.0	0.0	3.0	0.1	results/rsmarl_v3_core/MAPPO/sign_flip/ratio_0.10/seed_10/episode_metrics.csv
MAPPO_signflip_ratio0.10_seed11	MAPPO	signflip	0.1	11	18.87418098449707	-4976.7373046875	8.6			0.0	5	55	1.147979000234045	0.0	0.0	3.0	0.1	results/rsmarl_v3_core/MAPPO/sign_flip/ratio_0.10/seed_11/episode_metrics.csv
MAPPO_signflip_ratio0.10_seed12	MAPPO	signflip	0.1	12	10.496440505981445	-4852.294091796875	7.8			0.0	5	55	1.2304492032853886	0.0	0.0	3.0	0.1	results/rsmarl_v3_core/MAPPO/sign_flip/ratio_0.10/seed_12/episode_metrics.csv
MAPPO_signflip_ratio0.10_seed13	MAPPO	signflip	0.1	13	22.406117248535157	-4975.88271484375	10.2			0.0	5	55	1.182076003169641	0.0	0.0	3.0	0.1	results/rsmarl_v3_core/MAPPO/sign_flip/ratio_0.10/seed_13/episode_metrics.csv
MAPPO_signflip_ratio0.10_seed14	MAPPO	signflip	0.1	14	20.189303588867187	-5733.2677734375	17.0			0.0	5	55	1.0630762029904872	0.0	0.0	3.0	0.1	results/rsmarl_v3_core/MAPPO/sign_flip/ratio_0.10/seed_14/episode_metrics.csv
MAPPO_signflip_ratio0.10_seed15	MAPPO	signflip	0.1	15	12.40863037109375	-4938.6970703125	2.4			0.0	5	55	1.120032204198651	0.0	0.0	3.0	0.1	results/rsmarl_v3_core/MAPPO/sign_flip/ratio_0.10/seed_15/episode_metrics.csv
MAPPO_signflip_ratio0.10_seed16	MAPPO	signflip	0.1	16	26.145535278320313	-6825.28203125	20.4			0.0	5	55	1.1858437996124849	0.0	0.0	3.0	0.1	results/rsmarl_v3_core/MAPPO/sign_flip/ratio_0.10/seed_16/episode_metrics.csv
MAPPO_signflip_ratio0.10_seed17	MAPPO	signflip	0.1	17	13.823553657531738	-4164.69462890625	6.6			0.0	5	55	1.1520168045535684	0.0	0.0	3.0	0.1	results/rsmarl_v3_core/MAPPO/sign_flip/ratio_0.10/seed_17/episode_metrics.csv
MAPPO_signflip_ratio0.10_seed18	MAPPO	signflip	0.1	18	12.478608131408691	-4341.012060546875	7.4			0.0	5	55	1.2199980032164603	0.0	0.0	3.0	0.1	results/rsmarl_v3_core/MAPPO/sign_flip/ratio_0.10/seed_18/episode_metrics.csv
MAPPO_signflip_ratio0.10_seed19	MAPPO	signflip	0.1	19	15.762709808349609	-4758.01787109375	7.6			0.0	5	55	1.0611398058244959	0.0	0.0	3.0	0.1	results/rsmarl_v3_core/MAPPO/sign_flip/ratio_0.10/seed_19/episode_metrics.csv
MAPPO_signflip_ratio0.20_seed0	MAPPO	signflip	0.2	0	11.205643844604491	-5581.02099609375	5.4			0.0	5	55	1.215517203672789	0.0	0.0	6.0	0.2	results/rsmarl_v3_core/MAPPO/sign_flip/ratio_0.20/seed_0/episode_metrics.csv
MAPPO_signflip_ratio0.20_seed1	MAPPO	signflip	0.2	1	8.2216646194458	-3705.43037109375	3.6			0.0	5	55	1.2129203940276057	0.0	0.0	6.0	0.2	results/rsmarl_v3_core/MAPPO/sign_flip/ratio_0.20/seed_1/episode_metrics.csv
MAPPO_signflip_ratio0.20_seed2	MAPPO	signflip	0.2	2	14.678255462646485	-4932.18056640625	5.2			0.0	5	55	1.2192567955935374	0.0	0.0	6.0	0.2	results/rsmarl_v3_core/MAPPO/sign_flip/ratio_0.20/seed_2/episode_metrics.csv
MAPPO_signflip_ratio0.20_seed3	MAPPO	signflip	0.2	3	18.375922203063965	-4935.77158203125	10.0			0.0	5	55	1.2293180014239624	0.0	0.0	6.0	0.2	results/rsmarl_v3_core/MAPPO/sign_flip/ratio_0.20/seed_3/episode_metrics.csv
MAPPO_signflip_ratio0.20_seed4	MAPPO	signflip	0.2	4	13.70413703918457	-4555.15185546875	9.2			0.0	5	55	1.0528555983910337	0.0	0.0	6.0	0.2	results/rsmarl_v3_core/MAPPO/sign_flip/ratio_0.20/seed_4/episode_metrics.csv
MAPPO_signflip_ratio0.20_seed5	MAPPO	signflip	0.2	5	16.789866828918456	-4778.5677734375	7.2			0.0	5	55	1.190448395209387	0.0	0.0	6.0	0.2	results/rsmarl_v3_core/MAPPO/sign_flip/ratio_0.20/seed_5/episode_metrics.csv
MAPPO_signflip_ratio0.20_seed6	MAPPO	signflip	0.2	6	17.302845001220703	-4575.98203125	8.0			0.0	5	55	1.1917619965970516	0.0	0.0	6.0	0.2	results/rsmarl_v3_core/MAPPO/sign_flip/ratio_0.20/seed_6/episode_metrics.csv
MAPPO_signflip_ratio0.20_seed7	MAPPO	signflip	0.2	7	21.348693084716796	-5458.216015625	13.0			0.0	5	55	1.147142398986034	0.0	0.0	6.0	0.2	results/rsmarl_v3_core/MAPPO/sign_flip/ratio_0.20/seed_7/episode_metrics.csv
MAPPO_signflip_ratio0.20_seed8	MAPPO	signflip	0.2	8	24.939402770996093	-6009.4830078125	14.0			0.0	5	55	1.1973605985986069	0.0	0.0	6.0	0.2	results/rsmarl_v3_core/MAPPO/sign_flip/ratio_0.20/seed_8/episode_metrics.csv
MAPPO_signflip_ratio0.20_seed9	MAPPO	signflip	0.2	9	11.18132495880127	-4686.66396484375	7.0			0.0	5	55	1.2356828054180369	0.0	0.0	6.0	0.2	results/rsmarl_v3_core/MAPPO/sign_flip/ratio_0.20/seed_9/episode_metrics.csv
MAPPO_signflip_ratio0.20_seed10	MAPPO	signflip	0.2	10	21.413415908813477	-5382.04921875	10.4			0.0	5	55	1.1010820046067238	0.0	0.0	6.0	0.2	results/rsmarl_v3_core/MAPPO/sign_flip/ratio_0.20/seed_10/episode_metrics.csv
MAPPO_signflip_ratio0.20_seed11	MAPPO	signflip	0.2	11	17.085371589660646	-4617.381640625	8.4			0.0	5	55	1.2051295983837917	0.0	0.0	6.0	0.2	results/rsmarl_v3_core/MAPPO/sign_flip/ratio_0.20/seed_11/episode_metrics.csv
MAPPO_signflip_ratio0.20_seed12	MAPPO	signflip	0.2	12	19.076990127563477	-4730.59970703125	8.2			0.0	5	55	1.031442207749933	0.0	0.0	6.0	0.2	results/rsmarl_v3_core/MAPPO/sign_flip/ratio_0.20/seed_12/episode_metrics.csv
MAPPO_signflip_ratio0.20_seed13	MAPPO	signflip	0.2	13	16.041814613342286	-4457.75810546875	6.4			0.0	5	55	1.1825405963463709	0.0	0.0	6.0	0.2	results/rsmarl_v3_core/MAPPO/sign_flip/ratio_0.20/seed_13/episode_metrics.csv
MAPPO_signflip_ratio0.20_seed14	MAPPO	signflip	0.2	14	14.618957901000977	-4550.8185546875	10.2			0.0	5	55	1.1388531973352656	0.0	0.0	6.0	0.2	results/rsmarl_v3_core/MAPPO/sign_flip/ratio_0.20/seed_14/episode_metrics.csv
MAPPO_signflip_ratio0.20_seed15	MAPPO	signflip	0.2	15	13.844185256958008	-4966.40205078125	2.8			0.0	5	55	1.2377150007523596	0.0	0.0	6.0	0.2	results/rsmarl_v3_core/MAPPO/sign_flip/ratio_0.20/seed_15/episode_metrics.csv
MAPPO_signflip_ratio0.20_seed16	MAPPO	signflip	0.2	16	25.600422286987303	-6378.318359375	16.4			0.0	5	55	1.189536799211055	0.0	0.0	6.0	0.2	results/rsmarl_v3_core/MAPPO/sign_flip/ratio_0.20/seed_16/episode_metrics.csv
MAPPO_signflip_ratio0.20_seed17	MAPPO	signflip	0.2	17	13.3455171585083	-4340.4642578125	5.2			0.0	5	55	1.2475645984522998	0.0	0.0	6.0	0.2	results/rsmarl_v3_core/MAPPO/sign_flip/ratio_0.20/seed_17/episode_metrics.csv
MAPPO_signflip_ratio0.20_seed18	MAPPO	signflip	0.2	18	9.209600448608398	-4029.353857421875	5.4			0.0	5	55	1.1643559992080554	0.0	0.0	6.0	0.2	results/rsmarl_v3_core/MAPPO/sign_flip/ratio_0.20/seed_18/episode_metrics.csv
MAPPO_signflip_ratio0.20_seed19	MAPPO	signflip	0.2	19	13.99748935699463	-4337.260107421875	6.6			0.0	5	55	1.2110954034142196	0.0	0.0	6.0	0.2	results/rsmarl_v3_core/MAPPO/sign_flip/ratio_0.20/seed_19/episode_metrics.csv
MAPPO_signflip_ratio0.30_seed0	MAPPO	signflip	0.3	0	12.643753623962402	-5310.89248046875	5.2			0.0	5	55	1.144437596667558	0.0	0.0	9.0	0.3	results/rsmarl_v3_core/MAPPO/sign_flip/ratio_0.30/seed_0/episode_metrics.csv
MAPPO_signflip_ratio0.30_seed1	MAPPO	signflip	0.3	1	8.466582489013671	-3713.915087890625	4.6			0.0	5	55	1.1419021990150213	0.0	0.0	9.0	0.3	results/rsmarl_v3_core/MAPPO/sign_flip/ratio_0.30/seed_1/episode_metrics.csv
MAPPO_signflip_ratio0.30_seed2	MAPPO	signflip	0.3	2	15.696216583251953	-5212.51015625	9.0			0.0	5	55	1.0303307994036004	0.0	0.0	9.0	0.3	results/rsmarl_v3_core/MAPPO/sign_flip/ratio_0.30/seed_2/episode_metrics.csv
MAPPO_signflip_ratio0.30_seed3	MAPPO	signflip	0.3	3	17.33546848297119	-4426.806640625	9.0			0.0	5	55	1.1047828040318564	0.0	0.0	9.0	0.3	results/rsmarl_v3_core/MAPPO/sign_flip/ratio_0.30/seed_3/episode_metrics.csv
MAPPO_signflip_ratio0.30_seed4	MAPPO	signflip	0.3	4	15.301935768127441	-4836.92265625	8.2			0.0	5	55	1.177168995491229	0.0	0.0	9.0	0.3	results/rsmarl_v3_core/MAPPO/sign_flip/ratio_0.30/seed_4/episode_metrics.csv
MAPPO_signflip_ratio0.30_seed5	MAPPO	signflip	0.3	5	12.988723182678223	-4645.558935546875	8.0			0.0	5	55	1.05765939806588	0.0	0.0	9.0	0.3	results/rsmarl_v3_core/MAPPO/sign_flip/ratio_0.30/seed_5/episode_metrics.csv
MAPPO_signflip_ratio0.30_seed6	MAPPO	signflip	0.3	6	16.457127571105957	-4528.0451171875	8.0			0.0	5	55	1.2016425986075774	0.0	0.0	9.0	0.3	results/rsmarl_v3_core/MAPPO/sign_flip/ratio_0.30/seed_6/episode_metrics.csv
MAPPO_signflip_ratio0.30_seed7	MAPPO	signflip	0.3	7	15.764519691467285	-4525.02568359375	9.6			0.0	5	55	1.219782602856867	0.0	0.0	9.0	0.3	results/rsmarl_v3_core/MAPPO/sign_flip/ratio_0.30/seed_7/episode_metrics.csv
MAPPO_signflip_ratio0.30_seed8	MAPPO	signflip	0.3	8	21.718982315063478	-5549.1453125	14.2			0.0	5	55	1.1391195963369682	0.0	0.0	9.0	0.3	results/rsmarl_v3_core/MAPPO/sign_flip/ratio_0.30/seed_8/episode_metrics.csv
MAPPO_signflip_ratio0.30_seed9	MAPPO	signflip	0.3	9	9.839029121398926	-4284.822265625	5.0			0.0	5	55	1.1925654020160437	0.0	0.0	9.0	0.3	results/rsmarl_v3_core/MAPPO/sign_flip/ratio_0.30/seed_9/episode_metrics.csv
MAPPO_signflip_ratio0.30_seed10	MAPPO	signflip	0.3	10	25.369905853271483	-6029.0529296875	10.0			0.0	5	55	1.1579643964068964	0.0	0.0	9.0	0.3	results/rsmarl_v3_core/MAPPO/sign_flip/ratio_0.30/seed_10/episode_metrics.csv
MAPPO_signflip_ratio0.30_seed11	MAPPO	signflip	0.3	11	15.10573844909668	-4459.1806640625	5.2			0.0	5	55	1.247052801772952	0.0	0.0	9.0	0.3	results/rsmarl_v3_core/MAPPO/sign_flip/ratio_0.30/seed_11/episode_metrics.csv
MAPPO_signflip_ratio0.30_seed12	MAPPO	signflip	0.3	12	13.159916877746582	-4738.0556640625	7.0			0.0	5	55	1.2820143951103091	0.0	0.0	9.0	0.3	results/rsmarl_v3_core/MAPPO/sign_flip/ratio_0.30/seed_12/episode_metrics.csv
MAPPO_signflip_ratio0.30_seed13	MAPPO	signflip	0.3	13	13.780400848388672	-4213.81123046875	7.0			0.0	5	55	1.1931464046938345	0.0	0.0	9.0	0.3	results/rsmarl_v3_core/MAPPO/sign_flip/ratio_0.30/seed_13/episode_metrics.csv
MAPPO_signflip_ratio0.30_seed14	MAPPO	signflip	0.3	14	14.291545295715332	-4528.55068359375	11.0			0.0	5	55	1.194396204664372	0.0	0.0	9.0	0.3	results/rsmarl_v3_core/MAPPO/sign_flip/ratio_0.30/seed_14/episode_metrics.csv
MAPPO_signflip_ratio0.30_seed15	MAPPO	signflip	0.3	15	16.751805686950682	-5209.25439453125	5.8			0.0	5	55	1.203475403599441	0.0	0.0	9.0	0.3	results/rsmarl_v3_core/MAPPO/sign_flip/ratio_0.30/seed_15/episode_metrics.csv
MAPPO_signflip_ratio0.30_seed16	MAPPO	signflip	0.3	16	25.13684959411621	-6202.86083984375	16.0			0.0	5	55	1.0581276059383526	0.0	0.0	9.0	0.3	results/rsmarl_v3_core/MAPPO/sign_flip/ratio_0.30/seed_16/episode_metrics.csv
MAPPO_signflip_ratio0.30_seed17	MAPPO	signflip	0.3	17	12.957700157165528	-4572.7171875	4.8			0.0	5	55	1.159485595417209	0.0	0.0	9.0	0.3	results/rsmarl_v3_core/MAPPO/sign_flip/ratio_0.30/seed_17/episode_metrics.csv
MAPPO_signflip_ratio0.30_seed18	MAPPO	signflip	0.3	18	10.48005714416504	-3978.597021484375	5.8			0.0	5	55	1.1438982066465542	0.0	0.0	9.0	0.3	results/rsmarl_v3_core/MAPPO/sign_flip/ratio_0.30/seed_18/episode_metrics.csv
MAPPO_signflip_ratio0.30_seed19	MAPPO	signflip	0.3	19	16.155078506469728	-4048.16611328125	6.2			0.0	5	55	1.197756000328809	0.0	0.0	9.0	0.3	results/rsmarl_v3_core/MAPPO/sign_flip/ratio_0.30/seed_19/episode_metrics.csv
MAPPO_signflip_ratio0.33_seed0	MAPPO	signflip	0.33	0	11.995512962341309	-5159.526171875	4.8			0.0	5	55	1.2355558050330728	0.0	0.0	10.0	0.3333333333333333	results/rsmarl_v3_core/MAPPO/sign_flip/ratio_0.33/seed_0/episode_metrics.csv
MAPPO_signflip_ratio0.33_seed1	MAPPO	signflip	0.33	1	9.162782001495362	-3654.443701171875	5.2			0.0	5	55	1.1460245965281501	0.0	0.0	10.0	0.3333333333333333	results/rsmarl_v3_core/MAPPO/sign_flip/ratio_0.33/seed_1/episode_metrics.csv
MAPPO_signflip_ratio0.33_seed2	MAPPO	signflip	0.33	2	15.433290481567383	-4983.87646484375	7.4			0.0	5	55	1.1984101962298155	0.0	0.0	10.0	0.3333333333333333	results/rsmarl_v3_core/MAPPO/sign_flip/ratio_0.33/seed_2/episode_metrics.csv
MAPPO_signflip_ratio0.33_seed3	MAPPO	signflip	0.33	3	15.83314914703369	-4448.029736328125	8.0			0.0	5	55	1.2008764024358243	0.0	0.0	10.0	0.3333333333333333	results/rsmarl_v3_core/MAPPO/sign_flip/ratio_0.33/seed_3/episode_metrics.csv
MAPPO_signflip_ratio0.33_seed4	MAPPO	signflip	0.33	4	13.21979217529297	-4880.6701171875	9.8			0.0	5	55	1.001642199116759	0.0	0.0	10.0	0.3333333333333333	results/rsmarl_v3_core/MAPPO/sign_flip/ratio_0.33/seed_4/episode_metrics.csv
MAPPO_signflip_ratio0.33_seed5	MAPPO	signflip	0.33	5	17.87377471923828	-4739.174267578125	6.0			0.0	5	55	1.0531867970712483	0.0	0.0	10.0	0.3333333333333333	results/rsmarl_v3_core/MAPPO/sign_flip/ratio_0.33/seed_5/episode_metrics.csv
MAPPO_signflip_ratio0.33_seed6	MAPPO	signflip	0.33	6	18.602523040771484	-4512.066015625	8.4			0.0	5	55	1.2145097978645936	0.0	0.0	10.0	0.3333333333333333	results/rsmarl_v3_core/MAPPO/sign_flip/ratio_0.33/seed_6/episode_metrics.csv
MAPPO_signflip_ratio0.33_seed7	MAPPO	signflip	0.33	7	25.334157180786132	-6142.73740234375	17.4			0.0	5	55	1.1944010009756312	0.0	0.0	10.0	0.3333333333333333	results/rsmarl_v3_core/MAPPO/sign_flip/ratio_0.33/seed_7/episode_metrics.csv
MAPPO_signflip_ratio0.33_seed8	MAPPO	signflip	0.33	8	21.17196273803711	-5484.74287109375	13.2			0.0	5	55	1.2316406005993485	0.0	0.0	10.0	0.3333333333333333	results/rsmarl_v3_core/MAPPO/sign_flip/ratio_0.33/seed_8/episode_metrics.csv
MAPPO_signflip_ratio0.33_seed9	MAPPO	signflip	0.33	9	9.968818855285644	-4805.53466796875	6.8			0.0	5	55	1.174288196489215	0.0	0.0	10.0	0.3333333333333333	results/rsmarl_v3_core/MAPPO/sign_flip/ratio_0.33/seed_9/episode_metrics.csv
MAPPO_signflip_ratio0.33_seed10	MAPPO	signflip	0.33	10	20.250814056396486	-5701.8978515625	11.2			0.0	5	55	1.1892803973751143	0.0	0.0	10.0	0.3333333333333333	results/rsmarl_v3_core/MAPPO/sign_flip/ratio_0.33/seed_10/episode_metrics.csv
MAPPO_signflip_ratio0.33_seed11	MAPPO	signflip	0.33	11	13.726874923706054	-4225.626953125	5.4			0.0	5	55	1.1559445993043482	0.0	0.0	10.0	0.3333333333333333	results/rsmarl_v3_core/MAPPO/sign_flip/ratio_0.33/seed_11/episode_metrics.csv
MAPPO_signflip_ratio0.33_seed12	MAPPO	signflip	0.33	12	10.739664649963379	-4086.778173828125	4.0			0.0	5	55	1.1961471958784387	0.0	0.0	10.0	0.3333333333333333	results/rsmarl_v3_core/MAPPO/sign_flip/ratio_0.33/seed_12/episode_metrics.csv
MAPPO_signflip_ratio0.33_seed13	MAPPO	signflip	0.33	13	13.746866989135743	-4248.095361328125	6.2			0.0	5	55	1.0117949976120144	0.0	0.0	10.0	0.3333333333333333	results/rsmarl_v3_core/MAPPO/sign_flip/ratio_0.33/seed_13/episode_metrics.csv
MAPPO_signflip_ratio0.33_seed14	MAPPO	signflip	0.33	14	17.13903923034668	-4940.21298828125	14.0			0.0	5	55	1.054470197414048	0.0	0.0	10.0	0.3333333333333333	results/rsmarl_v3_core/MAPPO/sign_flip/ratio_0.33/seed_14/episode_metrics.csv
MAPPO_signflip_ratio0.33_seed15	MAPPO	signflip	0.33	15	18.53918800354004	-4803.831640625	5.0			0.0	5	55	1.2059993983712047	0.0	0.0	10.0	0.3333333333333333	results/rsmarl_v3_core/MAPPO/sign_flip/ratio_0.33/seed_15/episode_metrics.csv
MAPPO_signflip_ratio0.33_seed16	MAPPO	signflip	0.33	16	27.871343231201173	-6676.7521484375	15.8			0.0	5	55	1.2127354042604566	0.0	0.0	10.0	0.3333333333333333	results/rsmarl_v3_core/MAPPO/sign_flip/ratio_0.33/seed_16/episode_metrics.csv
MAPPO_signflip_ratio0.33_seed17	MAPPO	signflip	0.33	17	12.640120506286621	-4308.320263671875	4.2			0.0	5	55	1.193391002016142	0.0	0.0	10.0	0.3333333333333333	results/rsmarl_v3_core/MAPPO/sign_flip/ratio_0.33/seed_17/episode_metrics.csv
MAPPO_signflip_ratio0.33_seed18	MAPPO	signflip	0.33	18	12.375295639038086	-4248.206640625	6.0			0.0	5	55	1.016077006352134	0.0	0.0	10.0	0.3333333333333333	results/rsmarl_v3_core/MAPPO/sign_flip/ratio_0.33/seed_18/episode_metrics.csv
MAPPO_signflip_ratio0.33_seed19	MAPPO	signflip	0.33	19	14.006235694885254	-4366.6375	4.6			0.0	5	55	1.0827144084032625	0.0	0.0	10.0	0.3333333333333333	results/rsmarl_v3_core/MAPPO/sign_flip/ratio_0.33/seed_19/episode_metrics.csv
MAPPO_stealthy_ratio0.05_seed0	MAPPO	stealthy	0.05	0	9.98975591659546	-5970.38505859375	7.6			0.0	5	55	1.0149832000024617	0.0	0.0	2.0	0.0666666666666666	results/rsmarl_v3_core/MAPPO/stealthy_subspace/ratio_0.05/seed_0/episode_metrics.csv
MAPPO_stealthy_ratio0.05_seed1	MAPPO	stealthy	0.05	1	10.780534172058106	-3706.7927734375	5.0			0.0	5	55	1.1504433990921825	0.0	0.0	2.0	0.0666666666666666	results/rsmarl_v3_core/MAPPO/stealthy_subspace/ratio_0.05/seed_1/episode_metrics.csv
MAPPO_stealthy_ratio0.05_seed2	MAPPO	stealthy	0.05	2	14.251667022705078	-5006.2900390625	6.0			0.0	5	55	1.0331481957109645	0.0	0.0	2.0	0.0666666666666666	results/rsmarl_v3_core/MAPPO/stealthy_subspace/ratio_0.05/seed_2/episode_metrics.csv
MAPPO_stealthy_ratio0.05_seed3	MAPPO	stealthy	0.05	3	17.60750045776367	-4917.86181640625	11.0			0.0	5	55	1.1733010062016547	0.0	0.0	2.0	0.0666666666666666	results/rsmarl_v3_core/MAPPO/stealthy_subspace/ratio_0.05/seed_3/episode_metrics.csv
MAPPO_stealthy_ratio0.05_seed4	MAPPO	stealthy	0.05	4	12.505189895629883	-4725.73779296875	9.0			0.0	5	55	1.1692706029862165	0.0	0.0	2.0	0.0666666666666666	results/rsmarl_v3_core/MAPPO/stealthy_subspace/ratio_0.05/seed_4/episode_metrics.csv
MAPPO_stealthy_ratio0.05_seed5	MAPPO	stealthy	0.05	5	17.535478019714354	-5026.734375	5.2			0.0	5	55	1.1521858046762645	0.0	0.0	2.0	0.0666666666666666	results/rsmarl_v3_core/MAPPO/stealthy_subspace/ratio_0.05/seed_5/episode_metrics.csv
MAPPO_stealthy_ratio0.05_seed6	MAPPO	stealthy	0.05	6	13.780822944641113	-4496.0859375	7.4			0.0	5	55	1.155000802827999	0.0	0.0	2.0	0.0666666666666666	results/rsmarl_v3_core/MAPPO/stealthy_subspace/ratio_0.05/seed_6/episode_metrics.csv
MAPPO_stealthy_ratio0.05_seed7	MAPPO	stealthy	0.05	7	20.682855987548827	-5288.49033203125	13.6			0.0	5	55	1.1582451988942921	0.0	0.0	2.0	0.0666666666666666	results/rsmarl_v3_core/MAPPO/stealthy_subspace/ratio_0.05/seed_7/episode_metrics.csv
MAPPO_stealthy_ratio0.05_seed8	MAPPO	stealthy	0.05	8	18.966324234008788	-4642.14228515625	8.4			0.0	5	55	1.114346002577804	0.0	0.0	2.0	0.0666666666666666	results/rsmarl_v3_core/MAPPO/stealthy_subspace/ratio_0.05/seed_8/episode_metrics.csv
MAPPO_stealthy_ratio0.05_seed9	MAPPO	stealthy	0.05	9	10.683912086486817	-4665.961474609375	4.8			0.0	5	55	1.0358255996834487	0.0	0.0	2.0	0.0666666666666666	results/rsmarl_v3_core/MAPPO/stealthy_subspace/ratio_0.05/seed_9/episode_metrics.csv
MAPPO_stealthy_ratio0.05_seed10	MAPPO	stealthy	0.05	10	27.41354103088379	-6492.4779296875	15.0			0.0	5	55	1.1031890026060864	0.0	0.0	2.0	0.0666666666666666	results/rsmarl_v3_core/MAPPO/stealthy_subspace/ratio_0.05/seed_10/episode_metrics.csv
MAPPO_stealthy_ratio0.05_seed11	MAPPO	stealthy	0.05	11	19.820001220703126	-5019.433984375	11.2			0.0	5	55	1.0515162051888183	0.0	0.0	2.0	0.0666666666666666	results/rsmarl_v3_core/MAPPO/stealthy_subspace/ratio_0.05/seed_11/episode_metrics.csv
MAPPO_stealthy_ratio0.05_seed12	MAPPO	stealthy	0.05	12	8.742254066467286	-4229.29638671875	5.2			0.0	5	55	1.0578704037470743	0.0	0.0	2.0	0.0666666666666666	results/rsmarl_v3_core/MAPPO/stealthy_subspace/ratio_0.05/seed_12/episode_metrics.csv
MAPPO_stealthy_ratio0.05_seed13	MAPPO	stealthy	0.05	13	16.91481170654297	-4452.98291015625	8.4			0.0	5	55	1.1766131996409968	0.0	0.0	2.0	0.0666666666666666	results/rsmarl_v3_core/MAPPO/stealthy_subspace/ratio_0.05/seed_13/episode_metrics.csv
MAPPO_stealthy_ratio0.05_seed14	MAPPO	stealthy	0.05	14	17.90849914550781	-4993.00009765625	13.8			0.0	5	55	1.171294998493977	0.0	0.0	2.0	0.0666666666666666	results/rsmarl_v3_core/MAPPO/stealthy_subspace/ratio_0.05/seed_14/episode_metrics.csv
MAPPO_stealthy_ratio0.05_seed15	MAPPO	stealthy	0.05	15	15.808184242248535	-5093.18681640625	3.6			0.0	5	55	1.195986199309118	0.0	0.0	2.0	0.0666666666666666	results/rsmarl_v3_core/MAPPO/stealthy_subspace/ratio_0.05/seed_15/episode_metrics.csv
MAPPO_stealthy_ratio0.05_seed16	MAPPO	stealthy	0.05	16	26.19087142944336	-6370.60947265625	17.6			0.0	5	55	1.1426140001276508	0.0	0.0	2.0	0.0666666666666666	results/rsmarl_v3_core/MAPPO/stealthy_subspace/ratio_0.05/seed_16/episode_metrics.csv
MAPPO_stealthy_ratio0.05_seed17	MAPPO	stealthy	0.05	17	18.421760940551756	-5051.31162109375	9.4			0.0	5	55	1.172317995224148	0.0	0.0	2.0	0.0666666666666666	results/rsmarl_v3_core/MAPPO/stealthy_subspace/ratio_0.05/seed_17/episode_metrics.csv
MAPPO_stealthy_ratio0.05_seed18	MAPPO	stealthy	0.05	18	11.902348899841309	-4030.854248046875	4.8			0.0	5	55	1.2277101981453598	0.0	0.0	2.0	0.0666666666666666	results/rsmarl_v3_core/MAPPO/stealthy_subspace/ratio_0.05/seed_18/episode_metrics.csv
MAPPO_stealthy_ratio0.05_seed19	MAPPO	stealthy	0.05	19	16.47268714904785	-4254.926416015625	5.4			0.0	5	55	1.0291461978340521	0.0	0.0	2.0	0.0666666666666666	results/rsmarl_v3_core/MAPPO/stealthy_subspace/ratio_0.05/seed_19/episode_metrics.csv
MAPPO_stealthy_ratio0.10_seed0	MAPPO	stealthy	0.1	0	12.445973587036132	-5921.5369140625	4.2			0.0	5	55	1.1289681977359578	0.0	0.0	3.0	0.1	results/rsmarl_v3_core/MAPPO/stealthy_subspace/ratio_0.10/seed_0/episode_metrics.csv
MAPPO_stealthy_ratio0.10_seed1	MAPPO	stealthy	0.1	1	8.698817729949951	-3634.35625	4.4			0.0	5	55	1.1327724030707031	0.0	0.0	3.0	0.1	results/rsmarl_v3_core/MAPPO/stealthy_subspace/ratio_0.10/seed_1/episode_metrics.csv
MAPPO_stealthy_ratio0.10_seed2	MAPPO	stealthy	0.1	2	13.563886070251465	-4889.002734375	5.2			0.0	5	55	0.9994577994802967	0.0	0.0	3.0	0.1	results/rsmarl_v3_core/MAPPO/stealthy_subspace/ratio_0.10/seed_2/episode_metrics.csv
MAPPO_stealthy_ratio0.10_seed3	MAPPO	stealthy	0.1	3	17.70127353668213	-4717.62841796875	9.2			0.0	5	55	1.1407702084397897	0.0	0.0	3.0	0.1	results/rsmarl_v3_core/MAPPO/stealthy_subspace/ratio_0.10/seed_3/episode_metrics.csv
MAPPO_stealthy_ratio0.10_seed4	MAPPO	stealthy	0.1	4	11.420557975769043	-4588.623828125	7.4			0.0	5	55	0.9935432026395574	0.0	0.0	3.0	0.1	results/rsmarl_v3_core/MAPPO/stealthy_subspace/ratio_0.10/seed_4/episode_metrics.csv
MAPPO_stealthy_ratio0.10_seed5	MAPPO	stealthy	0.1	5	14.902617073059082	-4858.673583984375	7.2			0.0	5	55	1.0764155973447487	0.0	0.0	3.0	0.1	results/rsmarl_v3_core/MAPPO/stealthy_subspace/ratio_0.10/seed_5/episode_metrics.csv
MAPPO_stealthy_ratio0.10_seed6	MAPPO	stealthy	0.1	6	13.39721965789795	-4227.482275390625	7.2			0.0	5	55	1.1377334041753784	0.0	0.0	3.0	0.1	results/rsmarl_v3_core/MAPPO/stealthy_subspace/ratio_0.10/seed_6/episode_metrics.csv
MAPPO_stealthy_ratio0.10_seed7	MAPPO	stealthy	0.1	7	18.600074005126952	-4915.6626953125	11.0			0.0	5	55	1.1601845995755866	0.0	0.0	3.0	0.1	results/rsmarl_v3_core/MAPPO/stealthy_subspace/ratio_0.10/seed_7/episode_metrics.csv
MAPPO_stealthy_ratio0.10_seed8	MAPPO	stealthy	0.1	8	21.360675430297853	-5325.59287109375	12.0			0.0	5	55	1.1568455985980108	0.0	0.0	3.0	0.1	results/rsmarl_v3_core/MAPPO/stealthy_subspace/ratio_0.10/seed_8/episode_metrics.csv
MAPPO_stealthy_ratio0.10_seed9	MAPPO	stealthy	0.1	9	12.357941246032714	-4908.17392578125	5.6			0.0	5	55	1.0869732010178268	0.0	0.0	3.0	0.1	results/rsmarl_v3_core/MAPPO/stealthy_subspace/ratio_0.10/seed_9/episode_metrics.csv
MAPPO_stealthy_ratio0.10_seed10	MAPPO	stealthy	0.1	10	25.785214233398438	-6292.8462890625	13.0			0.0	5	55	1.1561362101929262	0.0	0.0	3.0	0.1	results/rsmarl_v3_core/MAPPO/stealthy_subspace/ratio_0.10/seed_10/episode_metrics.csv
MAPPO_stealthy_ratio0.10_seed11	MAPPO	stealthy	0.1	11	21.030231857299803	-5183.74716796875	9.6			0.0	5	55	1.128296196111478	0.0	0.0	3.0	0.1	results/rsmarl_v3_core/MAPPO/stealthy_subspace/ratio_0.10/seed_11/episode_metrics.csv
MAPPO_stealthy_ratio0.10_seed12	MAPPO	stealthy	0.1	12	10.051870155334473	-4652.83251953125	7.0			0.0	5	55	1.03355280298274	0.0	0.0	3.0	0.1	results/rsmarl_v3_core/MAPPO/stealthy_subspace/ratio_0.10/seed_12/episode_metrics.csv
MAPPO_stealthy_ratio0.10_seed13	MAPPO	stealthy	0.1	13	16.88993549346924	-4583.027734375	8.0			0.0	5	55	1.032609402318485	0.0	0.0	3.0	0.1	results/rsmarl_v3_core/MAPPO/stealthy_subspace/ratio_0.10/seed_13/episode_metrics.csv
MAPPO_stealthy_ratio0.10_seed14	MAPPO	stealthy	0.1	14	17.391940689086915	-4822.1744140625	13.0			0.0	5	55	1.0961802006931975	0.0	0.0	3.0	0.1	results/rsmarl_v3_core/MAPPO/stealthy_subspace/ratio_0.10/seed_14/episode_metrics.csv
MAPPO_stealthy_ratio0.10_seed15	MAPPO	stealthy	0.1	15	14.95450668334961	-4840.7232421875	4.6			0.0	5	55	1.0569345991825685	0.0	0.0	3.0	0.1	results/rsmarl_v3_core/MAPPO/stealthy_subspace/ratio_0.10/seed_15/episode_metrics.csv
MAPPO_stealthy_ratio0.10_seed16	MAPPO	stealthy	0.1	16	26.849081802368165	-6748.56806640625	17.6			0.0	5	55	1.208224194124341	0.0	0.0	3.0	0.1	results/rsmarl_v3_core/MAPPO/stealthy_subspace/ratio_0.10/seed_16/episode_metrics.csv
MAPPO_stealthy_ratio0.10_seed17	MAPPO	stealthy	0.1	17	10.752803230285645	-4026.9791015625	4.8			0.0	5	55	1.0917717998381704	0.0	0.0	3.0	0.1	results/rsmarl_v3_core/MAPPO/stealthy_subspace/ratio_0.10/seed_17/episode_metrics.csv
MAPPO_stealthy_ratio0.10_seed18	MAPPO	stealthy	0.1	18	10.654201126098632	-3991.011572265625	5.6			0.0	5	55	1.0546673962380737	0.0	0.0	3.0	0.1	results/rsmarl_v3_core/MAPPO/stealthy_subspace/ratio_0.10/seed_18/episode_metrics.csv
MAPPO_stealthy_ratio0.10_seed19	MAPPO	stealthy	0.1	19	16.645140647888184	-4220.955859375	5.4			0.0	5	55	1.07558079471346	0.0	0.0	3.0	0.1	results/rsmarl_v3_core/MAPPO/stealthy_subspace/ratio_0.10/seed_19/episode_metrics.csv
MAPPO_stealthy_ratio0.20_seed0	MAPPO	stealthy	0.2	0	12.526521492004395	-5451.40625	4.8			0.0	5	55	1.0764428065158427	0.0	0.0	6.0	0.2	results/rsmarl_v3_core/MAPPO/stealthy_subspace/ratio_0.20/seed_0/episode_metrics.csv
MAPPO_stealthy_ratio0.20_seed1	MAPPO	stealthy	0.2	1	9.315683555603027	-3484.227294921875	5.0			0.0	5	55	0.9863047976978123	0.0	0.0	6.0	0.2	results/rsmarl_v3_core/MAPPO/stealthy_subspace/ratio_0.20/seed_1/episode_metrics.csv
MAPPO_stealthy_ratio0.20_seed2	MAPPO	stealthy	0.2	2	18.022524452209474	-4802.292578125	7.4			0.0	5	55	1.031921006506309	0.0	0.0	6.0	0.2	results/rsmarl_v3_core/MAPPO/stealthy_subspace/ratio_0.20/seed_2/episode_metrics.csv
MAPPO_stealthy_ratio0.20_seed3	MAPPO	stealthy	0.2	3	16.93733787536621	-4699.1248046875	9.8			0.0	5	55	1.1692604079144076	0.0	0.0	6.0	0.2	results/rsmarl_v3_core/MAPPO/stealthy_subspace/ratio_0.20/seed_3/episode_metrics.csv
MAPPO_stealthy_ratio0.20_seed4	MAPPO	stealthy	0.2	4	13.856812477111816	-4702.1177734375	8.8			0.0	5	55	1.177998399361968	0.0	0.0	6.0	0.2	results/rsmarl_v3_core/MAPPO/stealthy_subspace/ratio_0.20/seed_4/episode_metrics.csv
MAPPO_stealthy_ratio0.20_seed5	MAPPO	stealthy	0.2	5	14.44808406829834	-4731.434375	6.0			0.0	5	55	1.165679597761482	0.0	0.0	6.0	0.2	results/rsmarl_v3_core/MAPPO/stealthy_subspace/ratio_0.20/seed_5/episode_metrics.csv
MAPPO_stealthy_ratio0.20_seed6	MAPPO	stealthy	0.2	6	14.126049995422363	-4183.806884765625	5.6			0.0	5	55	1.0122223931830376	0.0	0.0	6.0	0.2	results/rsmarl_v3_core/MAPPO/stealthy_subspace/ratio_0.20/seed_6/episode_metrics.csv
MAPPO_stealthy_ratio0.20_seed7	MAPPO	stealthy	0.2	7	20.326071166992186	-5184.772265625	11.6			0.0	5	55	1.1440656060585752	0.0	0.0	6.0	0.2	results/rsmarl_v3_core/MAPPO/stealthy_subspace/ratio_0.20/seed_7/episode_metrics.csv
MAPPO_stealthy_ratio0.20_seed8	MAPPO	stealthy	0.2	8	20.151448059082032	-4896.14970703125	10.0			0.0	5	55	1.1545961926458403	0.0	0.0	6.0	0.2	results/rsmarl_v3_core/MAPPO/stealthy_subspace/ratio_0.20/seed_8/episode_metrics.csv
MAPPO_stealthy_ratio0.20_seed9	MAPPO	stealthy	0.2	9	12.24903678894043	-4944.18330078125	5.2			0.0	5	55	1.0552646010182798	0.0	0.0	6.0	0.2	results/rsmarl_v3_core/MAPPO/stealthy_subspace/ratio_0.20/seed_9/episode_metrics.csv
MAPPO_stealthy_ratio0.20_seed10	MAPPO	stealthy	0.2	10	27.911988067626954	-6279.128125	11.6			0.0	5	55	1.2006663979263976	0.0	0.0	6.0	0.2	results/rsmarl_v3_core/MAPPO/stealthy_subspace/ratio_0.20/seed_10/episode_metrics.csv
MAPPO_stealthy_ratio0.20_seed11	MAPPO	stealthy	0.2	11	17.201676750183104	-4670.296435546875	8.8			0.0	5	55	1.053601791500114	0.0	0.0	6.0	0.2	results/rsmarl_v3_core/MAPPO/stealthy_subspace/ratio_0.20/seed_11/episode_metrics.csv
MAPPO_stealthy_ratio0.20_seed12	MAPPO	stealthy	0.2	12	15.634848022460938	-4810.3884765625	5.4			0.0	5	55	1.1634070047875866	0.0	0.0	6.0	0.2	results/rsmarl_v3_core/MAPPO/stealthy_subspace/ratio_0.20/seed_12/episode_metrics.csv
MAPPO_stealthy_ratio0.20_seed13	MAPPO	stealthy	0.2	13	13.955434608459473	-4417.55595703125	7.0			0.0	5	55	1.2148693960625678	0.0	0.0	6.0	0.2	results/rsmarl_v3_core/MAPPO/stealthy_subspace/ratio_0.20/seed_13/episode_metrics.csv
MAPPO_stealthy_ratio0.20_seed14	MAPPO	stealthy	0.2	14	13.266778564453125	-4244.284130859375	7.6			0.0	5	55	1.0252186038997024	0.0	0.0	6.0	0.2	results/rsmarl_v3_core/MAPPO/stealthy_subspace/ratio_0.20/seed_14/episode_metrics.csv
MAPPO_stealthy_ratio0.20_seed15	MAPPO	stealthy	0.2	15	16.556779670715333	-4805.016015625	3.2			0.0	5	55	1.1695488035911694	0.0	0.0	6.0	0.2	results/rsmarl_v3_core/MAPPO/stealthy_subspace/ratio_0.20/seed_15/episode_metrics.csv
MAPPO_stealthy_ratio0.20_seed16	MAPPO	stealthy	0.2	16	26.54701499938965	-6547.460546875	17.6			0.0	5	55	1.1081544042099267	0.0	0.0	6.0	0.2	results/rsmarl_v3_core/MAPPO/stealthy_subspace/ratio_0.20/seed_16/episode_metrics.csv
MAPPO_stealthy_ratio0.20_seed17	MAPPO	stealthy	0.2	17	10.468262672424316	-4223.950341796875	4.6			0.0	5	55	1.1604439961956814	0.0	0.0	6.0	0.2	results/rsmarl_v3_core/MAPPO/stealthy_subspace/ratio_0.20/seed_17/episode_metrics.csv
MAPPO_stealthy_ratio0.20_seed18	MAPPO	stealthy	0.2	18	10.70084743499756	-3898.189892578125	5.4			0.0	5	55	1.2651820085011423	0.0	0.0	6.0	0.2	results/rsmarl_v3_core/MAPPO/stealthy_subspace/ratio_0.20/seed_18/episode_metrics.csv
MAPPO_stealthy_ratio0.20_seed19	MAPPO	stealthy	0.2	19	13.667423629760743	-4144.97802734375	4.6			0.0	5	55	1.0663826018571854	0.0	0.0	6.0	0.2	results/rsmarl_v3_core/MAPPO/stealthy_subspace/ratio_0.20/seed_19/episode_metrics.csv
MAPPO_stealthy_ratio0.30_seed0	MAPPO	stealthy	0.3	0	11.146793556213378	-5872.8244140625	6.0			0.0	5	55	1.010983405285515	0.0	0.0	9.0	0.3	results/rsmarl_v3_core/MAPPO/stealthy_subspace/ratio_0.30/seed_0/episode_metrics.csv
MAPPO_stealthy_ratio0.30_seed1	MAPPO	stealthy	0.3	1	7.115044593811035	-3653.085107421875	3.8			0.0	5	55	1.1551214003702626	0.0	0.0	9.0	0.3	results/rsmarl_v3_core/MAPPO/stealthy_subspace/ratio_0.30/seed_1/episode_metrics.csv
MAPPO_stealthy_ratio0.30_seed2	MAPPO	stealthy	0.3	2	17.737943840026855	-5000.443359375	6.2			0.0	5	55	1.0532431973842904	0.0	0.0	9.0	0.3	results/rsmarl_v3_core/MAPPO/stealthy_subspace/ratio_0.30/seed_2/episode_metrics.csv
MAPPO_stealthy_ratio0.30_seed3	MAPPO	stealthy	0.3	3	15.055937957763671	-4078.681201171875	6.2			0.0	5	55	1.1550333991181105	0.0	0.0	9.0	0.3	results/rsmarl_v3_core/MAPPO/stealthy_subspace/ratio_0.30/seed_3/episode_metrics.csv
MAPPO_stealthy_ratio0.30_seed4	MAPPO	stealthy	0.3	4	12.09491844177246	-4911.0369140625	8.6			0.0	5	55	1.0516115988139063	0.0	0.0	9.0	0.3	results/rsmarl_v3_core/MAPPO/stealthy_subspace/ratio_0.30/seed_4/episode_metrics.csv
MAPPO_stealthy_ratio0.30_seed5	MAPPO	stealthy	0.3	5	16.931050872802736	-4694.3724609375	5.8			0.0	5	55	1.1489206022815779	0.0	0.0	9.0	0.3	results/rsmarl_v3_core/MAPPO/stealthy_subspace/ratio_0.30/seed_5/episode_metrics.csv
MAPPO_stealthy_ratio0.30_seed6	MAPPO	stealthy	0.3	6	13.952350997924805	-4308.022900390625	5.2			0.0	5	55	1.1983033968135715	0.0	0.0	9.0	0.3	results/rsmarl_v3_core/MAPPO/stealthy_subspace/ratio_0.30/seed_6/episode_metrics.csv
MAPPO_stealthy_ratio0.30_seed7	MAPPO	stealthy	0.3	7	24.535916137695313	-5804.156640625	15.4			0.0	5	55	1.3118015980580822	0.0	0.0	9.0	0.3	results/rsmarl_v3_core/MAPPO/stealthy_subspace/ratio_0.30/seed_7/episode_metrics.csv
MAPPO_stealthy_ratio0.30_seed8	MAPPO	stealthy	0.3	8	21.978442001342774	-5433.6154296875	13.4			0.0	5	55	1.169761604978703	0.0	0.0	9.0	0.3	results/rsmarl_v3_core/MAPPO/stealthy_subspace/ratio_0.30/seed_8/episode_metrics.csv
MAPPO_stealthy_ratio0.30_seed9	MAPPO	stealthy	0.3	9	8.157325935363769	-4047.853564453125	4.2			0.0	5	55	1.0592224018182606	0.0	0.0	9.0	0.3	results/rsmarl_v3_core/MAPPO/stealthy_subspace/ratio_0.30/seed_9/episode_metrics.csv
MAPPO_stealthy_ratio0.30_seed10	MAPPO	stealthy	0.3	10	27.715024948120117	-6216.43955078125	12.6			0.0	5	55	1.1805216054199263	0.0	0.0	9.0	0.3	results/rsmarl_v3_core/MAPPO/stealthy_subspace/ratio_0.30/seed_10/episode_metrics.csv
MAPPO_stealthy_ratio0.30_seed11	MAPPO	stealthy	0.3	11	19.09335403442383	-5081.06279296875	10.8			0.0	5	55	1.1876809992827475	0.0	0.0	9.0	0.3	results/rsmarl_v3_core/MAPPO/stealthy_subspace/ratio_0.30/seed_11/episode_metrics.csv
MAPPO_stealthy_ratio0.30_seed12	MAPPO	stealthy	0.3	12	14.051468658447266	-4491.50546875	7.0			0.0	5	55	1.2275557935936376	0.0	0.0	9.0	0.3	results/rsmarl_v3_core/MAPPO/stealthy_subspace/ratio_0.30/seed_12/episode_metrics.csv
MAPPO_stealthy_ratio0.30_seed13	MAPPO	stealthy	0.3	13	15.654807090759277	-4365.347802734375	5.6			0.0	5	55	1.175016793422401	0.0	0.0	9.0	0.3	results/rsmarl_v3_core/MAPPO/stealthy_subspace/ratio_0.30/seed_13/episode_metrics.csv
MAPPO_stealthy_ratio0.30_seed14	MAPPO	stealthy	0.3	14	15.464894676208496	-4662.733447265625	10.6			0.0	5	55	1.1676885944325477	0.0	0.0	9.0	0.3	results/rsmarl_v3_core/MAPPO/stealthy_subspace/ratio_0.30/seed_14/episode_metrics.csv
MAPPO_stealthy_ratio0.30_seed15	MAPPO	stealthy	0.3	15	16.727655792236327	-4844.9103515625	3.8			0.0	5	55	1.01906459312886	0.0	0.0	9.0	0.3	results/rsmarl_v3_core/MAPPO/stealthy_subspace/ratio_0.30/seed_15/episode_metrics.csv
MAPPO_stealthy_ratio0.30_seed16	MAPPO	stealthy	0.3	16	25.85125274658203	-6303.7640625	18.2			0.0	5	55	1.2108365976018831	0.0	0.0	9.0	0.3	results/rsmarl_v3_core/MAPPO/stealthy_subspace/ratio_0.30/seed_16/episode_metrics.csv
MAPPO_stealthy_ratio0.30_seed17	MAPPO	stealthy	0.3	17	14.639711952209472	-4601.44404296875	6.2			0.0	5	55	1.1620683973887935	0.0	0.0	9.0	0.3	results/rsmarl_v3_core/MAPPO/stealthy_subspace/ratio_0.30/seed_17/episode_metrics.csv
MAPPO_stealthy_ratio0.30_seed18	MAPPO	stealthy	0.3	18	11.07321720123291	-3937.555126953125	4.8			0.0	5	55	1.1592393973842263	0.0	0.0	9.0	0.3	results/rsmarl_v3_core/MAPPO/stealthy_subspace/ratio_0.30/seed_18/episode_metrics.csv
MAPPO_stealthy_ratio0.30_seed19	MAPPO	stealthy	0.3	19	16.139111518859863	-4802.2029296875	9.2			0.0	5	55	1.1157867993460968	0.0	0.0	9.0	0.3	results/rsmarl_v3_core/MAPPO/stealthy_subspace/ratio_0.30/seed_19/episode_metrics.csv
MAPPO_stealthy_ratio0.33_seed0	MAPPO	stealthy	0.33	0	13.091028594970703	-5438.77451171875	5.8			0.0	5	55	1.0596614010864869	0.0	0.0	10.0	0.3333333333333333	results/rsmarl_v3_core/MAPPO/stealthy_subspace/ratio_0.33/seed_0/episode_metrics.csv
MAPPO_stealthy_ratio0.33_seed1	MAPPO	stealthy	0.33	1	7.36818037033081	-3946.71982421875	3.6			0.0	5	55	1.0284582007443532	0.0	0.0	10.0	0.3333333333333333	results/rsmarl_v3_core/MAPPO/stealthy_subspace/ratio_0.33/seed_1/episode_metrics.csv
MAPPO_stealthy_ratio0.33_seed2	MAPPO	stealthy	0.33	2	17.524025535583498	-5034.05595703125	7.8			0.0	5	55	1.1543195985723287	0.0	0.0	10.0	0.3333333333333333	results/rsmarl_v3_core/MAPPO/stealthy_subspace/ratio_0.33/seed_2/episode_metrics.csv
MAPPO_stealthy_ratio0.33_seed3	MAPPO	stealthy	0.33	3	18.44301109313965	-4973.063671875	11.6			0.0	5	55	1.5593910007737577	0.0	0.0	10.0	0.3333333333333333	results/rsmarl_v3_core/MAPPO/stealthy_subspace/ratio_0.33/seed_3/episode_metrics.csv
MAPPO_stealthy_ratio0.33_seed4	MAPPO	stealthy	0.33	4	10.832489013671875	-4957.58896484375	7.8			0.0	5	55	1.210379198892042	0.0	0.0	10.0	0.3333333333333333	results/rsmarl_v3_core/MAPPO/stealthy_subspace/ratio_0.33/seed_4/episode_metrics.csv
MAPPO_stealthy_ratio0.33_seed5	MAPPO	stealthy	0.33	5	15.583518409729004	-4849.71240234375	6.0			0.0	5	55	1.0587524040602148	0.0	0.0	10.0	0.3333333333333333	results/rsmarl_v3_core/MAPPO/stealthy_subspace/ratio_0.33/seed_5/episode_metrics.csv
MAPPO_stealthy_ratio0.33_seed6	MAPPO	stealthy	0.33	6	15.381071281433105	-4714.39296875	6.2			0.0	5	55	1.149220604565926	0.0	0.0	10.0	0.3333333333333333	results/rsmarl_v3_core/MAPPO/stealthy_subspace/ratio_0.33/seed_6/episode_metrics.csv
MAPPO_stealthy_ratio0.33_seed7	MAPPO	stealthy	0.33	7	26.040906143188476	-5671.7091796875	14.0			0.0	5	55	1.0378906008554623	0.0	0.0	10.0	0.3333333333333333	results/rsmarl_v3_core/MAPPO/stealthy_subspace/ratio_0.33/seed_7/episode_metrics.csv
MAPPO_stealthy_ratio0.33_seed8	MAPPO	stealthy	0.33	8	22.10194549560547	-5270.23525390625	13.4			0.0	5	55	1.2025875970721245	0.0	0.0	10.0	0.3333333333333333	results/rsmarl_v3_core/MAPPO/stealthy_subspace/ratio_0.33/seed_8/episode_metrics.csv
MAPPO_stealthy_ratio0.33_seed9	MAPPO	stealthy	0.33	9	12.90531520843506	-4836.280859375	5.2			0.0	5	55	1.0291904007317498	0.0	0.0	10.0	0.3333333333333333	results/rsmarl_v3_core/MAPPO/stealthy_subspace/ratio_0.33/seed_9/episode_metrics.csv
MAPPO_stealthy_ratio0.33_seed10	MAPPO	stealthy	0.33	10	26.068978118896485	-6048.5259765625	12.4			0.0	5	55	1.289822399849072	0.0	0.0	10.0	0.3333333333333333	results/rsmarl_v3_core/MAPPO/stealthy_subspace/ratio_0.33/seed_10/episode_metrics.csv
MAPPO_stealthy_ratio0.33_seed11	MAPPO	stealthy	0.33	11	19.06353187561035	-4776.181005859375	8.2			0.0	5	55	1.2133450014516711	0.0	0.0	10.0	0.3333333333333333	results/rsmarl_v3_core/MAPPO/stealthy_subspace/ratio_0.33/seed_11/episode_metrics.csv
MAPPO_stealthy_ratio0.33_seed12	MAPPO	stealthy	0.33	12	14.19095230102539	-4474.864404296875	4.4			0.0	5	55	1.1233324010390788	0.0	0.0	10.0	0.3333333333333333	results/rsmarl_v3_core/MAPPO/stealthy_subspace/ratio_0.33/seed_12/episode_metrics.csv
MAPPO_stealthy_ratio0.33_seed13	MAPPO	stealthy	0.33	13	16.167290115356444	-4487.076123046875	9.6			0.0	5	55	1.1850566021166742	0.0	0.0	10.0	0.3333333333333333	results/rsmarl_v3_core/MAPPO/stealthy_subspace/ratio_0.33/seed_13/episode_metrics.csv
MAPPO_stealthy_ratio0.33_seed14	MAPPO	stealthy	0.33	14	9.87457275390625	-4430.9001953125	5.4			0.0	5	55	0.9857960016233847	0.0	0.0	10.0	0.3333333333333333	results/rsmarl_v3_core/MAPPO/stealthy_subspace/ratio_0.33/seed_14/episode_metrics.csv
MAPPO_stealthy_ratio0.33_seed15	MAPPO	stealthy	0.33	15	12.315831565856934	-4802.984765625	3.6			0.0	5	55	1.1775504040997475	0.0	0.0	10.0	0.3333333333333333	results/rsmarl_v3_core/MAPPO/stealthy_subspace/ratio_0.33/seed_15/episode_metrics.csv
MAPPO_stealthy_ratio0.33_seed16	MAPPO	stealthy	0.33	16	26.99712371826172	-6553.31884765625	18.2			0.0	5	55	1.070799000444822	0.0	0.0	10.0	0.3333333333333333	results/rsmarl_v3_core/MAPPO/stealthy_subspace/ratio_0.33/seed_16/episode_metrics.csv
MAPPO_stealthy_ratio0.33_seed17	MAPPO	stealthy	0.33	17	11.73724422454834	-4376.1646484375	5.2			0.0	5	55	1.151890997425653	0.0	0.0	10.0	0.3333333333333333	results/rsmarl_v3_core/MAPPO/stealthy_subspace/ratio_0.33/seed_17/episode_metrics.csv
MAPPO_stealthy_ratio0.33_seed18	MAPPO	stealthy	0.33	18	11.117729377746581	-4225.593994140625	6.0			0.0	5	55	1.149673800682649	0.0	0.0	10.0	0.3333333333333333	results/rsmarl_v3_core/MAPPO/stealthy_subspace/ratio_0.33/seed_18/episode_metrics.csv
MAPPO_stealthy_ratio0.33_seed19	MAPPO	stealthy	0.33	19	17.033626747131347	-4378.29169921875	5.4			0.0	5	55	1.1192398058483377	0.0	0.0	10.0	0.3333333333333333	results/rsmarl_v3_core/MAPPO/stealthy_subspace/ratio_0.33/seed_19/episode_metrics.csv
MAPPO-Krum_adaptive_ratio0.05_seed0	MAPPO-Krum	adaptive	0.05	0	11.127618789672852	-5433.16689453125	6.6			0.0	5	55	0.9857041965005919	0.0	0.0	2.0	0.0666666666666666	results/rsmarl_v3_core/MAPPO-Krum/adaptive/ratio_0.05/seed_0/episode_metrics.csv
MAPPO-Krum_adaptive_ratio0.05_seed1	MAPPO-Krum	adaptive	0.05	1	7.76124677658081	-4065.66181640625	5.6			0.0	5	55	0.9673245978774503	0.0	0.0	2.0	0.0666666666666666	results/rsmarl_v3_core/MAPPO-Krum/adaptive/ratio_0.05/seed_1/episode_metrics.csv
MAPPO-Krum_adaptive_ratio0.05_seed2	MAPPO-Krum	adaptive	0.05	2	17.576932907104492	-5070.12265625	5.4			0.0	5	55	1.0583754046820104	0.0	0.0	2.0	0.0666666666666666	results/rsmarl_v3_core/MAPPO-Krum/adaptive/ratio_0.05/seed_2/episode_metrics.csv
MAPPO-Krum_adaptive_ratio0.05_seed3	MAPPO-Krum	adaptive	0.05	3	17.962532424926756	-4744.7626953125	9.0			0.0	5	55	1.046708200010471	0.0	0.0	2.0	0.0666666666666666	results/rsmarl_v3_core/MAPPO-Krum/adaptive/ratio_0.05/seed_3/episode_metrics.csv
MAPPO-Krum_adaptive_ratio0.05_seed4	MAPPO-Krum	adaptive	0.05	4	12.751853942871094	-4674.81728515625	8.2			0.0	5	55	1.0925249982392415	0.0	0.0	2.0	0.0666666666666666	results/rsmarl_v3_core/MAPPO-Krum/adaptive/ratio_0.05/seed_4/episode_metrics.csv
MAPPO-Krum_adaptive_ratio0.05_seed5	MAPPO-Krum	adaptive	0.05	5	18.775999069213867	-4897.070703125	5.8			0.0	5	55	1.1521398031618446	0.0	0.0	2.0	0.0666666666666666	results/rsmarl_v3_core/MAPPO-Krum/adaptive/ratio_0.05/seed_5/episode_metrics.csv
MAPPO-Krum_adaptive_ratio0.05_seed6	MAPPO-Krum	adaptive	0.05	6	14.186790084838867	-4673.8146484375	8.6			0.0	5	55	1.0628860007273033	0.0	0.0	2.0	0.0666666666666666	results/rsmarl_v3_core/MAPPO-Krum/adaptive/ratio_0.05/seed_6/episode_metrics.csv
MAPPO-Krum_adaptive_ratio0.05_seed7	MAPPO-Krum	adaptive	0.05	7	19.6873836517334	-5135.471875	13.4			0.0	5	55	1.0841739975148812	0.0	0.0	2.0	0.0666666666666666	results/rsmarl_v3_core/MAPPO-Krum/adaptive/ratio_0.05/seed_7/episode_metrics.csv
MAPPO-Krum_adaptive_ratio0.05_seed8	MAPPO-Krum	adaptive	0.05	8	21.83118591308594	-5268.65947265625	13.4			0.0	5	55	0.8998974051792175	0.0	0.0	2.0	0.0666666666666666	results/rsmarl_v3_core/MAPPO-Krum/adaptive/ratio_0.05/seed_8/episode_metrics.csv
MAPPO-Krum_adaptive_ratio0.05_seed9	MAPPO-Krum	adaptive	0.05	9	12.57548828125	-4503.064208984375	6.4			0.0	5	55	0.9598080039722845	0.0	0.0	2.0	0.0666666666666666	results/rsmarl_v3_core/MAPPO-Krum/adaptive/ratio_0.05/seed_9/episode_metrics.csv
MAPPO-Krum_adaptive_ratio0.05_seed10	MAPPO-Krum	adaptive	0.05	10	27.18281135559082	-6260.611328125	13.2			0.0	5	55	0.9383146069012582	0.0	0.0	2.0	0.0666666666666666	results/rsmarl_v3_core/MAPPO-Krum/adaptive/ratio_0.05/seed_10/episode_metrics.csv
MAPPO-Krum_adaptive_ratio0.05_seed11	MAPPO-Krum	adaptive	0.05	11	14.854022026062012	-4620.7822265625	6.6			0.0	5	55	0.963055805186741	0.0	0.0	2.0	0.0666666666666666	results/rsmarl_v3_core/MAPPO-Krum/adaptive/ratio_0.05/seed_11/episode_metrics.csv
MAPPO-Krum_adaptive_ratio0.05_seed12	MAPPO-Krum	adaptive	0.05	12	22.4547119140625	-5457.152734375	7.8			0.0	5	55	0.9961859992472455	0.0	0.0	2.0	0.0666666666666666	results/rsmarl_v3_core/MAPPO-Krum/adaptive/ratio_0.05/seed_12/episode_metrics.csv
MAPPO-Krum_adaptive_ratio0.05_seed13	MAPPO-Krum	adaptive	0.05	13	15.425053024291993	-4792.1361328125	9.4			0.0	5	55	1.058961803209968	0.0	0.0	2.0	0.0666666666666666	results/rsmarl_v3_core/MAPPO-Krum/adaptive/ratio_0.05/seed_13/episode_metrics.csv
MAPPO-Krum_adaptive_ratio0.05_seed14	MAPPO-Krum	adaptive	0.05	14	17.579184532165527	-5126.43359375	14.0			0.0	5	55	0.930180397699587	0.0	0.0	2.0	0.0666666666666666	results/rsmarl_v3_core/MAPPO-Krum/adaptive/ratio_0.05/seed_14/episode_metrics.csv
MAPPO-Krum_adaptive_ratio0.05_seed15	MAPPO-Krum	adaptive	0.05	15	17.297597885131836	-4965.84638671875	4.2			0.0	5	55	1.1342315992806107	0.0	0.0	2.0	0.0666666666666666	results/rsmarl_v3_core/MAPPO-Krum/adaptive/ratio_0.05/seed_15/episode_metrics.csv
MAPPO-Krum_adaptive_ratio0.05_seed16	MAPPO-Krum	adaptive	0.05	16	28.224914169311525	-6380.4841796875	16.6			0.0	5	55	1.0875199950532988	0.0	0.0	2.0	0.0666666666666666	results/rsmarl_v3_core/MAPPO-Krum/adaptive/ratio_0.05/seed_16/episode_metrics.csv
MAPPO-Krum_adaptive_ratio0.05_seed17	MAPPO-Krum	adaptive	0.05	17	12.554594421386719	-4320.68486328125	6.0			0.0	5	55	1.0666149901226163	0.0	0.0	2.0	0.0666666666666666	results/rsmarl_v3_core/MAPPO-Krum/adaptive/ratio_0.05/seed_17/episode_metrics.csv
MAPPO-Krum_adaptive_ratio0.05_seed18	MAPPO-Krum	adaptive	0.05	18	11.49010066986084	-4080.96396484375	6.4			0.0	5	55	1.121768998564221	0.0	0.0	2.0	0.0666666666666666	results/rsmarl_v3_core/MAPPO-Krum/adaptive/ratio_0.05/seed_18/episode_metrics.csv
MAPPO-Krum_adaptive_ratio0.05_seed19	MAPPO-Krum	adaptive	0.05	19	15.169739151000977	-4415.765185546875	6.4			0.0	5	55	1.057383805164136	0.0	0.0	2.0	0.0666666666666666	results/rsmarl_v3_core/MAPPO-Krum/adaptive/ratio_0.05/seed_19/episode_metrics.csv
MAPPO-Krum_adaptive_ratio0.10_seed0	MAPPO-Krum	adaptive	0.1	0	11.499450874328613	-5295.3015625	5.8			0.0	5	55	1.1287775996606797	0.0	0.0	3.0	0.1	results/rsmarl_v3_core/MAPPO-Krum/adaptive/ratio_0.10/seed_0/episode_metrics.csv
MAPPO-Krum_adaptive_ratio0.10_seed1	MAPPO-Krum	adaptive	0.1	1	8.975753784179688	-4101.45830078125	6.0			0.0	5	55	1.078902606968768	0.0	0.0	3.0	0.1	results/rsmarl_v3_core/MAPPO-Krum/adaptive/ratio_0.10/seed_1/episode_metrics.csv
MAPPO-Krum_adaptive_ratio0.10_seed2	MAPPO-Krum	adaptive	0.1	2	18.61484432220459	-4864.93046875	6.4			0.0	5	55	0.9697089961264282	0.0	0.0	3.0	0.1	results/rsmarl_v3_core/MAPPO-Krum/adaptive/ratio_0.10/seed_2/episode_metrics.csv
MAPPO-Krum_adaptive_ratio0.10_seed3	MAPPO-Krum	adaptive	0.1	3	16.236394119262695	-4546.13779296875	8.4			0.0	5	55	1.0622476023854688	0.0	0.0	3.0	0.1	results/rsmarl_v3_core/MAPPO-Krum/adaptive/ratio_0.10/seed_3/episode_metrics.csv
MAPPO-Krum_adaptive_ratio0.10_seed4	MAPPO-Krum	adaptive	0.1	4	14.537979888916016	-4718.47724609375	8.8			0.0	5	55	1.0973576048854738	0.0	0.0	3.0	0.1	results/rsmarl_v3_core/MAPPO-Krum/adaptive/ratio_0.10/seed_4/episode_metrics.csv
MAPPO-Krum_adaptive_ratio0.10_seed5	MAPPO-Krum	adaptive	0.1	5	24.738018035888672	-5511.8703125	9.4			0.0	5	55	0.9014799987198785	0.0	0.0	3.0	0.1	results/rsmarl_v3_core/MAPPO-Krum/adaptive/ratio_0.10/seed_5/episode_metrics.csv
MAPPO-Krum_adaptive_ratio0.10_seed6	MAPPO-Krum	adaptive	0.1	6	15.879204177856446	-4788.06396484375	7.2			0.0	5	55	1.06828180141747	0.0	0.0	3.0	0.1	results/rsmarl_v3_core/MAPPO-Krum/adaptive/ratio_0.10/seed_6/episode_metrics.csv
MAPPO-Krum_adaptive_ratio0.10_seed7	MAPPO-Krum	adaptive	0.1	7	20.91437339782715	-5234.91357421875	13.6			0.0	5	55	1.0680127976229414	0.0	0.0	3.0	0.1	results/rsmarl_v3_core/MAPPO-Krum/adaptive/ratio_0.10/seed_7/episode_metrics.csv
MAPPO-Krum_adaptive_ratio0.10_seed8	MAPPO-Krum	adaptive	0.1	8	22.0627197265625	-5214.28427734375	12.2			0.0	5	55	1.1237230006372556	0.0	0.0	3.0	0.1	results/rsmarl_v3_core/MAPPO-Krum/adaptive/ratio_0.10/seed_8/episode_metrics.csv
MAPPO-Krum_adaptive_ratio0.10_seed9	MAPPO-Krum	adaptive	0.1	9	11.773105239868164	-4322.388427734375	6.6			0.0	5	55	1.2065675982739776	0.0	0.0	3.0	0.1	results/rsmarl_v3_core/MAPPO-Krum/adaptive/ratio_0.10/seed_9/episode_metrics.csv
MAPPO-Krum_adaptive_ratio0.10_seed10	MAPPO-Krum	adaptive	0.1	10	26.075094985961915	-6025.6158203125	10.0			0.0	5	55	1.1370306019671261	0.0	0.0	3.0	0.1	results/rsmarl_v3_core/MAPPO-Krum/adaptive/ratio_0.10/seed_10/episode_metrics.csv
MAPPO-Krum_adaptive_ratio0.10_seed11	MAPPO-Krum	adaptive	0.1	11	13.059267616271972	-4512.591455078125	7.0			0.0	5	55	0.9692295978311449	0.0	0.0	3.0	0.1	results/rsmarl_v3_core/MAPPO-Krum/adaptive/ratio_0.10/seed_11/episode_metrics.csv
MAPPO-Krum_adaptive_ratio0.10_seed12	MAPPO-Krum	adaptive	0.1	12	15.219967269897461	-4748.744140625	6.0			0.0	5	55	1.0701201972551644	0.0	0.0	3.0	0.1	results/rsmarl_v3_core/MAPPO-Krum/adaptive/ratio_0.10/seed_12/episode_metrics.csv
MAPPO-Krum_adaptive_ratio0.10_seed13	MAPPO-Krum	adaptive	0.1	13	12.917510986328125	-4420.343408203125	7.0			0.0	5	55	1.0667244030628353	0.0	0.0	3.0	0.1	results/rsmarl_v3_core/MAPPO-Krum/adaptive/ratio_0.10/seed_13/episode_metrics.csv
MAPPO-Krum_adaptive_ratio0.10_seed14	MAPPO-Krum	adaptive	0.1	14	15.306364631652832	-4392.229296875	9.8			0.0	5	55	1.0733796079875901	0.0	0.0	3.0	0.1	results/rsmarl_v3_core/MAPPO-Krum/adaptive/ratio_0.10/seed_14/episode_metrics.csv
MAPPO-Krum_adaptive_ratio0.10_seed15	MAPPO-Krum	adaptive	0.1	15	18.123094177246095	-4924.80185546875	4.8			0.0	5	55	1.0775514034321532	0.0	0.0	3.0	0.1	results/rsmarl_v3_core/MAPPO-Krum/adaptive/ratio_0.10/seed_15/episode_metrics.csv
MAPPO-Krum_adaptive_ratio0.10_seed16	MAPPO-Krum	adaptive	0.1	16	27.07429313659668	-6122.33056640625	16.0			0.0	5	55	1.0828606027644128	0.0	0.0	3.0	0.1	results/rsmarl_v3_core/MAPPO-Krum/adaptive/ratio_0.10/seed_16/episode_metrics.csv
MAPPO-Krum_adaptive_ratio0.10_seed17	MAPPO-Krum	adaptive	0.1	17	11.540468406677245	-4252.697412109375	4.6			0.0	5	55	1.0918969986960292	0.0	0.0	3.0	0.1	results/rsmarl_v3_core/MAPPO-Krum/adaptive/ratio_0.10/seed_17/episode_metrics.csv
MAPPO-Krum_adaptive_ratio0.10_seed18	MAPPO-Krum	adaptive	0.1	18	12.19659423828125	-3996.074267578125	4.8			0.0	5	55	1.076024997746572	0.0	0.0	3.0	0.1	results/rsmarl_v3_core/MAPPO-Krum/adaptive/ratio_0.10/seed_18/episode_metrics.csv
MAPPO-Krum_adaptive_ratio0.10_seed19	MAPPO-Krum	adaptive	0.1	19	14.150503540039063	-4292.9095703125	6.6			0.0	5	55	1.113885996164754	0.0	0.0	3.0	0.1	results/rsmarl_v3_core/MAPPO-Krum/adaptive/ratio_0.10/seed_19/episode_metrics.csv
MAPPO-Krum_adaptive_ratio0.20_seed0	MAPPO-Krum	adaptive	0.2	0	10.146866989135741	-5265.260546875	5.4			0.0	5	55	1.086025807308033	0.0	0.0	6.0	0.2	results/rsmarl_v3_core/MAPPO-Krum/adaptive/ratio_0.20/seed_0/episode_metrics.csv
MAPPO-Krum_adaptive_ratio0.20_seed1	MAPPO-Krum	adaptive	0.2	1	8.25943832397461	-4313.3384765625	4.2			0.0	5	55	1.1269006034126505	0.0	0.0	6.0	0.2	results/rsmarl_v3_core/MAPPO-Krum/adaptive/ratio_0.20/seed_1/episode_metrics.csv
MAPPO-Krum_adaptive_ratio0.20_seed2	MAPPO-Krum	adaptive	0.2	2	14.559510803222656	-5194.23271484375	6.0			0.0	5	55	1.08480820490513	0.0	0.0	6.0	0.2	results/rsmarl_v3_core/MAPPO-Krum/adaptive/ratio_0.20/seed_2/episode_metrics.csv
MAPPO-Krum_adaptive_ratio0.20_seed3	MAPPO-Krum	adaptive	0.2	3	19.295881271362305	-5237.9083984375	10.6			0.0	5	55	1.0842604067875072	0.0	0.0	6.0	0.2	results/rsmarl_v3_core/MAPPO-Krum/adaptive/ratio_0.20/seed_3/episode_metrics.csv
MAPPO-Krum_adaptive_ratio0.20_seed4	MAPPO-Krum	adaptive	0.2	4	11.97167091369629	-4847.82236328125	8.6			0.0	5	55	1.0762379999505356	0.0	0.0	6.0	0.2	results/rsmarl_v3_core/MAPPO-Krum/adaptive/ratio_0.20/seed_4/episode_metrics.csv
MAPPO-Krum_adaptive_ratio0.20_seed5	MAPPO-Krum	adaptive	0.2	5	21.444686889648438	-5018.47646484375	7.6			0.0	5	55	1.019983401056379	0.0	0.0	6.0	0.2	results/rsmarl_v3_core/MAPPO-Krum/adaptive/ratio_0.20/seed_5/episode_metrics.csv
MAPPO-Krum_adaptive_ratio0.20_seed6	MAPPO-Krum	adaptive	0.2	6	14.895120620727539	-4707.647265625	8.8			0.0	5	55	0.9585269988747314	0.0	0.0	6.0	0.2	results/rsmarl_v3_core/MAPPO-Krum/adaptive/ratio_0.20/seed_6/episode_metrics.csv
MAPPO-Krum_adaptive_ratio0.20_seed7	MAPPO-Krum	adaptive	0.2	7	22.390501403808592	-5494.04345703125	11.8			0.0	5	55	1.0644241992849857	0.0	0.0	6.0	0.2	results/rsmarl_v3_core/MAPPO-Krum/adaptive/ratio_0.20/seed_7/episode_metrics.csv
MAPPO-Krum_adaptive_ratio0.20_seed8	MAPPO-Krum	adaptive	0.2	8	21.413938140869142	-5088.3037109375	14.2			0.0	5	55	1.1543379980139434	0.0	0.0	6.0	0.2	results/rsmarl_v3_core/MAPPO-Krum/adaptive/ratio_0.20/seed_8/episode_metrics.csv
MAPPO-Krum_adaptive_ratio0.20_seed9	MAPPO-Krum	adaptive	0.2	9	15.508115577697755	-4715.04189453125	8.8			0.0	5	55	1.1028548062313348	0.0	0.0	6.0	0.2	results/rsmarl_v3_core/MAPPO-Krum/adaptive/ratio_0.20/seed_9/episode_metrics.csv
MAPPO-Krum_adaptive_ratio0.20_seed10	MAPPO-Krum	adaptive	0.2	10	28.014777374267577	-6498.08134765625	12.8			0.0	5	55	1.2138031976064667	0.0	0.0	6.0	0.2	results/rsmarl_v3_core/MAPPO-Krum/adaptive/ratio_0.20/seed_10/episode_metrics.csv
MAPPO-Krum_adaptive_ratio0.20_seed11	MAPPO-Krum	adaptive	0.2	11	18.050786209106445	-4790.418359375	8.6			0.0	5	55	0.973875803174451	0.0	0.0	6.0	0.2	results/rsmarl_v3_core/MAPPO-Krum/adaptive/ratio_0.20/seed_11/episode_metrics.csv
MAPPO-Krum_adaptive_ratio0.20_seed12	MAPPO-Krum	adaptive	0.2	12	18.144665908813476	-4954.0982421875	7.4			0.0	5	55	0.940743595128879	0.0	0.0	6.0	0.2	results/rsmarl_v3_core/MAPPO-Krum/adaptive/ratio_0.20/seed_12/episode_metrics.csv
MAPPO-Krum_adaptive_ratio0.20_seed13	MAPPO-Krum	adaptive	0.2	13	16.348243713378906	-4478.893896484375	8.0			0.0	5	55	0.94140560249798	0.0	0.0	6.0	0.2	results/rsmarl_v3_core/MAPPO-Krum/adaptive/ratio_0.20/seed_13/episode_metrics.csv
MAPPO-Krum_adaptive_ratio0.20_seed14	MAPPO-Krum	adaptive	0.2	14	14.984280395507813	-4658.1755859375	10.8			0.0	5	55	1.0031312005594373	0.0	0.0	6.0	0.2	results/rsmarl_v3_core/MAPPO-Krum/adaptive/ratio_0.20/seed_14/episode_metrics.csv
MAPPO-Krum_adaptive_ratio0.20_seed15	MAPPO-Krum	adaptive	0.2	15	20.581083297729492	-4999.88173828125	4.4			0.0	5	55	1.1291103932308033	0.0	0.0	6.0	0.2	results/rsmarl_v3_core/MAPPO-Krum/adaptive/ratio_0.20/seed_15/episode_metrics.csv
MAPPO-Krum_adaptive_ratio0.20_seed16	MAPPO-Krum	adaptive	0.2	16	25.69367790222168	-5932.44365234375	14.6			0.0	5	55	1.0637374012731016	0.0	0.0	6.0	0.2	results/rsmarl_v3_core/MAPPO-Krum/adaptive/ratio_0.20/seed_16/episode_metrics.csv
MAPPO-Krum_adaptive_ratio0.20_seed17	MAPPO-Krum	adaptive	0.2	17	14.299652481079102	-4473.9275390625	5.6			0.0	5	55	0.9566350054228678	0.0	0.0	6.0	0.2	results/rsmarl_v3_core/MAPPO-Krum/adaptive/ratio_0.20/seed_17/episode_metrics.csv
MAPPO-Krum_adaptive_ratio0.20_seed18	MAPPO-Krum	adaptive	0.2	18	11.112369346618653	-4085.352294921875	6.4			0.0	5	55	1.11105419928208	0.0	0.0	6.0	0.2	results/rsmarl_v3_core/MAPPO-Krum/adaptive/ratio_0.20/seed_18/episode_metrics.csv
MAPPO-Krum_adaptive_ratio0.20_seed19	MAPPO-Krum	adaptive	0.2	19	11.501520156860352	-4243.702880859375	6.0			0.0	5	55	1.1084963945904747	0.0	0.0	6.0	0.2	results/rsmarl_v3_core/MAPPO-Krum/adaptive/ratio_0.20/seed_19/episode_metrics.csv
MAPPO-Krum_adaptive_ratio0.30_seed0	MAPPO-Krum	adaptive	0.3	0	13.113538360595703	-5683.66357421875	5.4			0.0	5	55	1.1002463957993314	0.0	0.0	9.0	0.3	results/rsmarl_v3_core/MAPPO-Krum/adaptive/ratio_0.30/seed_0/episode_metrics.csv
MAPPO-Krum_adaptive_ratio0.30_seed1	MAPPO-Krum	adaptive	0.3	1	8.191937732696534	-4515.9052734375	4.8			0.0	5	55	0.9563182044075802	0.0	0.0	9.0	0.3	results/rsmarl_v3_core/MAPPO-Krum/adaptive/ratio_0.30/seed_1/episode_metrics.csv
MAPPO-Krum_adaptive_ratio0.30_seed2	MAPPO-Krum	adaptive	0.3	2	14.430033493041993	-5002.73330078125	8.0			0.0	5	55	1.0725932021159679	0.0	0.0	9.0	0.3	results/rsmarl_v3_core/MAPPO-Krum/adaptive/ratio_0.30/seed_2/episode_metrics.csv
MAPPO-Krum_adaptive_ratio0.30_seed3	MAPPO-Krum	adaptive	0.3	3	17.591822624206543	-4589.65830078125	8.2			0.0	5	55	1.0764486039988697	0.0	0.0	9.0	0.3	results/rsmarl_v3_core/MAPPO-Krum/adaptive/ratio_0.30/seed_3/episode_metrics.csv
MAPPO-Krum_adaptive_ratio0.30_seed4	MAPPO-Krum	adaptive	0.3	4	11.492472648620605	-4632.5240234375	7.4			0.0	5	55	0.9505572001216933	0.0	0.0	9.0	0.3	results/rsmarl_v3_core/MAPPO-Krum/adaptive/ratio_0.30/seed_4/episode_metrics.csv
MAPPO-Krum_adaptive_ratio0.30_seed5	MAPPO-Krum	adaptive	0.3	5	25.051520538330077	-5405.6654296875	8.2			0.0	5	55	1.0690417984733358	0.0	0.0	9.0	0.3	results/rsmarl_v3_core/MAPPO-Krum/adaptive/ratio_0.30/seed_5/episode_metrics.csv
MAPPO-Krum_adaptive_ratio0.30_seed6	MAPPO-Krum	adaptive	0.3	6	15.191654014587403	-5025.4107421875	7.2			0.0	5	55	1.064682999276556	0.0	0.0	9.0	0.3	results/rsmarl_v3_core/MAPPO-Krum/adaptive/ratio_0.30/seed_6/episode_metrics.csv
MAPPO-Krum_adaptive_ratio0.30_seed7	MAPPO-Krum	adaptive	0.3	7	20.249250411987305	-5262.53740234375	13.2			0.0	5	55	0.9656189940869808	0.0	0.0	9.0	0.3	results/rsmarl_v3_core/MAPPO-Krum/adaptive/ratio_0.30/seed_7/episode_metrics.csv
MAPPO-Krum_adaptive_ratio0.30_seed8	MAPPO-Krum	adaptive	0.3	8	17.689031982421874	-4555.99755859375	6.0			0.0	5	55	0.9865175990853459	0.0	0.0	9.0	0.3	results/rsmarl_v3_core/MAPPO-Krum/adaptive/ratio_0.30/seed_8/episode_metrics.csv
MAPPO-Krum_adaptive_ratio0.30_seed9	MAPPO-Krum	adaptive	0.3	9	11.283897399902344	-4665.696240234375	6.4			0.0	5	55	1.0192705958615988	0.0	0.0	9.0	0.3	results/rsmarl_v3_core/MAPPO-Krum/adaptive/ratio_0.30/seed_9/episode_metrics.csv
MAPPO-Krum_adaptive_ratio0.30_seed10	MAPPO-Krum	adaptive	0.3	10	24.00623893737793	-5616.7076171875	9.2			0.0	5	55	0.9544161963276565	0.0	0.0	9.0	0.3	results/rsmarl_v3_core/MAPPO-Krum/adaptive/ratio_0.30/seed_10/episode_metrics.csv
MAPPO-Krum_adaptive_ratio0.30_seed11	MAPPO-Krum	adaptive	0.3	11	13.638898658752442	-4444.37421875	3.6			0.0	5	55	0.9700972004793584	0.0	0.0	9.0	0.3	results/rsmarl_v3_core/MAPPO-Krum/adaptive/ratio_0.30/seed_11/episode_metrics.csv
MAPPO-Krum_adaptive_ratio0.30_seed12	MAPPO-Krum	adaptive	0.3	12	12.533428764343261	-4533.428857421875	5.0			0.0	5	55	0.9210475982399657	0.0	0.0	9.0	0.3	results/rsmarl_v3_core/MAPPO-Krum/adaptive/ratio_0.30/seed_12/episode_metrics.csv
MAPPO-Krum_adaptive_ratio0.30_seed13	MAPPO-Krum	adaptive	0.3	13	15.560391998291015	-4444.221142578125	7.4			0.0	5	55	1.0841148003237322	0.0	0.0	9.0	0.3	results/rsmarl_v3_core/MAPPO-Krum/adaptive/ratio_0.30/seed_13/episode_metrics.csv
MAPPO-Krum_adaptive_ratio0.30_seed14	MAPPO-Krum	adaptive	0.3	14	14.603456115722656	-4495.755419921875	9.8			0.0	5	55	0.9493988036410883	0.0	0.0	9.0	0.3	results/rsmarl_v3_core/MAPPO-Krum/adaptive/ratio_0.30/seed_14/episode_metrics.csv
MAPPO-Krum_adaptive_ratio0.30_seed15	MAPPO-Krum	adaptive	0.3	15	18.959674072265624	-5068.27490234375	5.2			0.0	5	55	1.0173004033276811	0.0	0.0	9.0	0.3	results/rsmarl_v3_core/MAPPO-Krum/adaptive/ratio_0.30/seed_15/episode_metrics.csv
MAPPO-Krum_adaptive_ratio0.30_seed16	MAPPO-Krum	adaptive	0.3	16	23.569302368164063	-5654.94599609375	12.2			0.0	5	55	1.0961149993818253	0.0	0.0	9.0	0.3	results/rsmarl_v3_core/MAPPO-Krum/adaptive/ratio_0.30/seed_16/episode_metrics.csv
MAPPO-Krum_adaptive_ratio0.30_seed17	MAPPO-Krum	adaptive	0.3	17	13.22045612335205	-4356.39560546875	5.4			0.0	5	55	0.9787155984668061	0.0	0.0	9.0	0.3	results/rsmarl_v3_core/MAPPO-Krum/adaptive/ratio_0.30/seed_17/episode_metrics.csv
MAPPO-Krum_adaptive_ratio0.30_seed18	MAPPO-Krum	adaptive	0.3	18	14.480204963684082	-4180.2009765625	7.4			0.0	5	55	0.9174313949188218	0.0	0.0	9.0	0.3	results/rsmarl_v3_core/MAPPO-Krum/adaptive/ratio_0.30/seed_18/episode_metrics.csv
MAPPO-Krum_adaptive_ratio0.30_seed19	MAPPO-Krum	adaptive	0.3	19	10.793421363830566	-4069.532080078125	5.8			0.0	5	55	1.083083200501278	0.0	0.0	9.0	0.3	results/rsmarl_v3_core/MAPPO-Krum/adaptive/ratio_0.30/seed_19/episode_metrics.csv
MAPPO-Krum_adaptive_ratio0.33_seed0	MAPPO-Krum	adaptive	0.33	0	12.972152519226075	-5633.561328125	7.0			0.0	5	55	1.1286748049315065	0.0	0.0	10.0	0.3333333333333333	results/rsmarl_v3_core/MAPPO-Krum/adaptive/ratio_0.33/seed_0/episode_metrics.csv
MAPPO-Krum_adaptive_ratio0.33_seed1	MAPPO-Krum	adaptive	0.33	1	9.21133804321289	-4025.677099609375	3.2			0.0	5	55	1.0994024050887674	0.0	0.0	10.0	0.3333333333333333	results/rsmarl_v3_core/MAPPO-Krum/adaptive/ratio_0.33/seed_1/episode_metrics.csv
MAPPO-Krum_adaptive_ratio0.33_seed2	MAPPO-Krum	adaptive	0.33	2	15.626154136657714	-4762.48671875	4.8			0.0	5	55	1.1064219957916066	0.0	0.0	10.0	0.3333333333333333	results/rsmarl_v3_core/MAPPO-Krum/adaptive/ratio_0.33/seed_2/episode_metrics.csv
MAPPO-Krum_adaptive_ratio0.33_seed3	MAPPO-Krum	adaptive	0.33	3	18.290508651733397	-5278.85908203125	11.8			0.0	5	55	1.0449722001794726	0.0	0.0	10.0	0.3333333333333333	results/rsmarl_v3_core/MAPPO-Krum/adaptive/ratio_0.33/seed_3/episode_metrics.csv
MAPPO-Krum_adaptive_ratio0.33_seed4	MAPPO-Krum	adaptive	0.33	4	12.863994026184082	-4846.5482421875	7.4			0.0	5	55	1.0820666007930413	0.0	0.0	10.0	0.3333333333333333	results/rsmarl_v3_core/MAPPO-Krum/adaptive/ratio_0.33/seed_4/episode_metrics.csv
MAPPO-Krum_adaptive_ratio0.33_seed5	MAPPO-Krum	adaptive	0.33	5	20.008444213867186	-4901.6517578125	5.4			0.0	5	55	1.08013600402046	0.0	0.0	10.0	0.3333333333333333	results/rsmarl_v3_core/MAPPO-Krum/adaptive/ratio_0.33/seed_5/episode_metrics.csv
MAPPO-Krum_adaptive_ratio0.33_seed6	MAPPO-Krum	adaptive	0.33	6	14.295565032958985	-4631.59609375	7.2			0.0	5	55	1.0340498032746837	0.0	0.0	10.0	0.3333333333333333	results/rsmarl_v3_core/MAPPO-Krum/adaptive/ratio_0.33/seed_6/episode_metrics.csv
MAPPO-Krum_adaptive_ratio0.33_seed7	MAPPO-Krum	adaptive	0.33	7	22.36837272644043	-5358.4744140625	13.0			0.0	5	55	1.066980801988393	0.0	0.0	10.0	0.3333333333333333	results/rsmarl_v3_core/MAPPO-Krum/adaptive/ratio_0.33/seed_7/episode_metrics.csv
MAPPO-Krum_adaptive_ratio0.33_seed8	MAPPO-Krum	adaptive	0.33	8	20.26500358581543	-4924.06015625	9.4			0.0	5	55	1.2016282038530335	0.0	0.0	10.0	0.3333333333333333	results/rsmarl_v3_core/MAPPO-Krum/adaptive/ratio_0.33/seed_8/episode_metrics.csv
MAPPO-Krum_adaptive_ratio0.33_seed9	MAPPO-Krum	adaptive	0.33	9	12.500582504272462	-4520.49130859375	6.0			0.0	5	55	1.0915299993939698	0.0	0.0	10.0	0.3333333333333333	results/rsmarl_v3_core/MAPPO-Krum/adaptive/ratio_0.33/seed_9/episode_metrics.csv
MAPPO-Krum_adaptive_ratio0.33_seed10	MAPPO-Krum	adaptive	0.33	10	22.952820205688475	-5858.3755859375	10.6			0.0	5	55	1.0493611946003512	0.0	0.0	10.0	0.3333333333333333	results/rsmarl_v3_core/MAPPO-Krum/adaptive/ratio_0.33/seed_10/episode_metrics.csv
MAPPO-Krum_adaptive_ratio0.33_seed11	MAPPO-Krum	adaptive	0.33	11	9.76101474761963	-4496.473388671875	4.0			0.0	5	55	1.026314398040995	0.0	0.0	10.0	0.3333333333333333	results/rsmarl_v3_core/MAPPO-Krum/adaptive/ratio_0.33/seed_11/episode_metrics.csv
MAPPO-Krum_adaptive_ratio0.33_seed12	MAPPO-Krum	adaptive	0.33	12	15.03844394683838	-4350.73671875	5.8			0.0	5	55	1.0837130073923618	0.0	0.0	10.0	0.3333333333333333	results/rsmarl_v3_core/MAPPO-Krum/adaptive/ratio_0.33/seed_12/episode_metrics.csv
MAPPO-Krum_adaptive_ratio0.33_seed13	MAPPO-Krum	adaptive	0.33	13	15.20268726348877	-4493.475732421875	8.0			0.0	5	55	1.0837144043762237	0.0	0.0	10.0	0.3333333333333333	results/rsmarl_v3_core/MAPPO-Krum/adaptive/ratio_0.33/seed_13/episode_metrics.csv
MAPPO-Krum_adaptive_ratio0.33_seed14	MAPPO-Krum	adaptive	0.33	14	16.708142471313476	-4799.47705078125	12.6			0.0	5	55	1.019703398924321	0.0	0.0	10.0	0.3333333333333333	results/rsmarl_v3_core/MAPPO-Krum/adaptive/ratio_0.33/seed_14/episode_metrics.csv
MAPPO-Krum_adaptive_ratio0.33_seed15	MAPPO-Krum	adaptive	0.33	15	17.972478103637695	-4866.4337890625	4.0			0.0	5	55	1.0729361994890496	0.0	0.0	10.0	0.3333333333333333	results/rsmarl_v3_core/MAPPO-Krum/adaptive/ratio_0.33/seed_15/episode_metrics.csv
MAPPO-Krum_adaptive_ratio0.33_seed16	MAPPO-Krum	adaptive	0.33	16	24.899839019775392	-5802.92939453125	14.8			0.0	5	55	0.9880745928967372	0.0	0.0	10.0	0.3333333333333333	results/rsmarl_v3_core/MAPPO-Krum/adaptive/ratio_0.33/seed_16/episode_metrics.csv
MAPPO-Krum_adaptive_ratio0.33_seed17	MAPPO-Krum	adaptive	0.33	17	9.698218536376952	-4245.52353515625	3.2			0.0	5	55	1.0723738028900698	0.0	0.0	10.0	0.3333333333333333	results/rsmarl_v3_core/MAPPO-Krum/adaptive/ratio_0.33/seed_17/episode_metrics.csv
MAPPO-Krum_adaptive_ratio0.33_seed18	MAPPO-Krum	adaptive	0.33	18	13.139991188049317	-4427.106005859375	6.6			0.0	5	55	0.9561300015775487	0.0	0.0	10.0	0.3333333333333333	results/rsmarl_v3_core/MAPPO-Krum/adaptive/ratio_0.33/seed_18/episode_metrics.csv
MAPPO-Krum_adaptive_ratio0.33_seed19	MAPPO-Krum	adaptive	0.33	19	14.182140731811524	-4201.7880859375	6.8			0.0	5	55	1.0794960020575672	0.0	0.0	10.0	0.3333333333333333	results/rsmarl_v3_core/MAPPO-Krum/adaptive/ratio_0.33/seed_19/episode_metrics.csv
MAPPO-Krum_collusive_ratio0.05_seed0	MAPPO-Krum	collusive	0.05	0	10.150074195861816	-5224.45791015625	4.6			0.0	5	55	0.9452827973291278	0.0	0.0	2.0	0.0666666666666666	results/rsmarl_v3_core/MAPPO-Krum/collusive/ratio_0.05/seed_0/episode_metrics.csv
MAPPO-Krum_collusive_ratio0.05_seed1	MAPPO-Krum	collusive	0.05	1	7.934018611907959	-3724.97763671875	6.2			0.0	5	55	1.0297407978214324	0.0	0.0	2.0	0.0666666666666666	results/rsmarl_v3_core/MAPPO-Krum/collusive/ratio_0.05/seed_1/episode_metrics.csv
MAPPO-Krum_collusive_ratio0.05_seed2	MAPPO-Krum	collusive	0.05	2	16.145570945739745	-5168.230859375	7.2			0.0	5	55	1.0704343963880092	0.0	0.0	2.0	0.0666666666666666	results/rsmarl_v3_core/MAPPO-Krum/collusive/ratio_0.05/seed_2/episode_metrics.csv
MAPPO-Krum_collusive_ratio0.05_seed3	MAPPO-Krum	collusive	0.05	3	18.4935302734375	-5048.26171875	9.6			0.0	5	55	1.12577480613254	0.0	0.0	2.0	0.0666666666666666	results/rsmarl_v3_core/MAPPO-Krum/collusive/ratio_0.05/seed_3/episode_metrics.csv
MAPPO-Krum_collusive_ratio0.05_seed4	MAPPO-Krum	collusive	0.05	4	13.10243263244629	-5013.71982421875	8.6			0.0	5	55	1.5618822013493627	0.0	0.0	2.0	0.0666666666666666	results/rsmarl_v3_core/MAPPO-Krum/collusive/ratio_0.05/seed_4/episode_metrics.csv
MAPPO-Krum_collusive_ratio0.05_seed5	MAPPO-Krum	collusive	0.05	5	20.68227424621582	-5034.773046875	6.4			0.0	5	55	1.0777283983770758	0.0	0.0	2.0	0.0666666666666666	results/rsmarl_v3_core/MAPPO-Krum/collusive/ratio_0.05/seed_5/episode_metrics.csv
MAPPO-Krum_collusive_ratio0.05_seed6	MAPPO-Krum	collusive	0.05	6	13.403232955932618	-4750.9185546875	6.6			0.0	5	55	0.9630223968997598	0.0	0.0	2.0	0.0666666666666666	results/rsmarl_v3_core/MAPPO-Krum/collusive/ratio_0.05/seed_6/episode_metrics.csv
MAPPO-Krum_collusive_ratio0.05_seed7	MAPPO-Krum	collusive	0.05	7	21.677123260498046	-5227.951953125	10.4			0.0	5	55	0.9711116028483957	0.0	0.0	2.0	0.0666666666666666	results/rsmarl_v3_core/MAPPO-Krum/collusive/ratio_0.05/seed_7/episode_metrics.csv
MAPPO-Krum_collusive_ratio0.05_seed8	MAPPO-Krum	collusive	0.05	8	19.345477294921874	-4730.88134765625	11.4			0.0	5	55	1.0632876015733927	0.0	0.0	2.0	0.0666666666666666	results/rsmarl_v3_core/MAPPO-Krum/collusive/ratio_0.05/seed_8/episode_metrics.csv
MAPPO-Krum_collusive_ratio0.05_seed9	MAPPO-Krum	collusive	0.05	9	11.563529205322265	-4799.30146484375	8.0			0.0	5	55	0.9593653958290815	0.0	0.0	2.0	0.0666666666666666	results/rsmarl_v3_core/MAPPO-Krum/collusive/ratio_0.05/seed_9/episode_metrics.csv
MAPPO-Krum_collusive_ratio0.05_seed10	MAPPO-Krum	collusive	0.05	10	33.11546630859375	-7182.32392578125	14.8			0.0	5	55	0.9381444047903642	0.0	0.0	2.0	0.0666666666666666	results/rsmarl_v3_core/MAPPO-Krum/collusive/ratio_0.05/seed_10/episode_metrics.csv
MAPPO-Krum_collusive_ratio0.05_seed11	MAPPO-Krum	collusive	0.05	11	13.455939674377442	-4790.22080078125	7.2			0.0	5	55	0.9915283968439326	0.0	0.0	2.0	0.0666666666666666	results/rsmarl_v3_core/MAPPO-Krum/collusive/ratio_0.05/seed_11/episode_metrics.csv
MAPPO-Krum_collusive_ratio0.05_seed12	MAPPO-Krum	collusive	0.05	12	18.244705581665038	-5114.08125	6.8			0.0	5	55	1.0429088084492832	0.0	0.0	2.0	0.0666666666666666	results/rsmarl_v3_core/MAPPO-Krum/collusive/ratio_0.05/seed_12/episode_metrics.csv
MAPPO-Krum_collusive_ratio0.05_seed13	MAPPO-Krum	collusive	0.05	13	15.674053573608399	-4524.599365234375	8.0			0.0	5	55	0.9029249951709062	0.0	0.0	2.0	0.0666666666666666	results/rsmarl_v3_core/MAPPO-Krum/collusive/ratio_0.05/seed_13/episode_metrics.csv
MAPPO-Krum_collusive_ratio0.05_seed14	MAPPO-Krum	collusive	0.05	14	15.486600112915038	-4713.1333984375	11.6			0.0	5	55	1.0551214014412835	0.0	0.0	2.0	0.0666666666666666	results/rsmarl_v3_core/MAPPO-Krum/collusive/ratio_0.05/seed_14/episode_metrics.csv
MAPPO-Krum_collusive_ratio0.05_seed15	MAPPO-Krum	collusive	0.05	15	18.12993812561035	-5220.390625	6.2			0.0	5	55	0.9515518031548709	0.0	0.0	2.0	0.0666666666666666	results/rsmarl_v3_core/MAPPO-Krum/collusive/ratio_0.05/seed_15/episode_metrics.csv
MAPPO-Krum_collusive_ratio0.05_seed16	MAPPO-Krum	collusive	0.05	16	26.272473907470705	-6082.0310546875	16.0			0.0	5	55	1.0182482044911012	0.0	0.0	2.0	0.0666666666666666	results/rsmarl_v3_core/MAPPO-Krum/collusive/ratio_0.05/seed_16/episode_metrics.csv
MAPPO-Krum_collusive_ratio0.05_seed17	MAPPO-Krum	collusive	0.05	17	13.436189460754395	-4316.57421875	6.2			0.0	5	55	1.0829045990249142	0.0	0.0	2.0	0.0666666666666666	results/rsmarl_v3_core/MAPPO-Krum/collusive/ratio_0.05/seed_17/episode_metrics.csv
MAPPO-Krum_collusive_ratio0.05_seed18	MAPPO-Krum	collusive	0.05	18	9.808962059020995	-3918.572412109375	4.2			0.0	5	55	0.9155321982689202	0.0	0.0	2.0	0.0666666666666666	results/rsmarl_v3_core/MAPPO-Krum/collusive/ratio_0.05/seed_18/episode_metrics.csv
MAPPO-Krum_collusive_ratio0.05_seed19	MAPPO-Krum	collusive	0.05	19	13.83747901916504	-4589.030078125	5.8			0.0	5	55	1.004651194671169	0.0	0.0	2.0	0.0666666666666666	results/rsmarl_v3_core/MAPPO-Krum/collusive/ratio_0.05/seed_19/episode_metrics.csv
MAPPO-Krum_collusive_ratio0.10_seed0	MAPPO-Krum	collusive	0.1	0	9.249241256713868	-5987.27421875	5.4			0.0	5	55	1.0933750018011779	0.0	0.0	3.0	0.1	results/rsmarl_v3_core/MAPPO-Krum/collusive/ratio_0.10/seed_0/episode_metrics.csv
MAPPO-Krum_collusive_ratio0.10_seed1	MAPPO-Krum	collusive	0.1	1	7.641844940185547	-3645.8103515625	4.8			0.0	5	55	0.9868148015812039	0.0	0.0	3.0	0.1	results/rsmarl_v3_core/MAPPO-Krum/collusive/ratio_0.10/seed_1/episode_metrics.csv
MAPPO-Krum_collusive_ratio0.10_seed2	MAPPO-Krum	collusive	0.1	2	15.284295082092285	-5260.39736328125	8.2			0.0	5	55	0.9948866005288437	0.0	0.0	3.0	0.1	results/rsmarl_v3_core/MAPPO-Krum/collusive/ratio_0.10/seed_2/episode_metrics.csv
MAPPO-Krum_collusive_ratio0.10_seed3	MAPPO-Krum	collusive	0.1	3	19.608710479736327	-5362.98818359375	12.2			0.0	5	55	1.1478008033009246	0.0	0.0	3.0	0.1	results/rsmarl_v3_core/MAPPO-Krum/collusive/ratio_0.10/seed_3/episode_metrics.csv
MAPPO-Krum_collusive_ratio0.10_seed4	MAPPO-Krum	collusive	0.1	4	12.026376152038575	-4669.53349609375	8.0			0.0	5	55	0.9446951939025894	0.0	0.0	3.0	0.1	results/rsmarl_v3_core/MAPPO-Krum/collusive/ratio_0.10/seed_4/episode_metrics.csv
MAPPO-Krum_collusive_ratio0.10_seed5	MAPPO-Krum	collusive	0.1	5	15.802377510070801	-4604.5205078125	7.0			0.0	5	55	0.9417224035132676	0.0	0.0	3.0	0.1	results/rsmarl_v3_core/MAPPO-Krum/collusive/ratio_0.10/seed_5/episode_metrics.csv
MAPPO-Krum_collusive_ratio0.10_seed6	MAPPO-Krum	collusive	0.1	6	13.41034755706787	-4660.03837890625	8.8			0.0	5	55	0.9548469999572262	0.0	0.0	3.0	0.1	results/rsmarl_v3_core/MAPPO-Krum/collusive/ratio_0.10/seed_6/episode_metrics.csv
MAPPO-Krum_collusive_ratio0.10_seed7	MAPPO-Krum	collusive	0.1	7	18.303892517089842	-4915.787109375	10.6			0.0	5	55	0.8911370008718222	0.0	0.0	3.0	0.1	results/rsmarl_v3_core/MAPPO-Krum/collusive/ratio_0.10/seed_7/episode_metrics.csv
MAPPO-Krum_collusive_ratio0.10_seed8	MAPPO-Krum	collusive	0.1	8	20.527151107788086	-4950.52099609375	10.8			0.0	5	55	1.0595687956083566	0.0	0.0	3.0	0.1	results/rsmarl_v3_core/MAPPO-Krum/collusive/ratio_0.10/seed_8/episode_metrics.csv
MAPPO-Krum_collusive_ratio0.10_seed9	MAPPO-Krum	collusive	0.1	9	12.987641143798829	-4617.248876953125	8.8			0.0	5	55	1.1048625980038196	0.0	0.0	3.0	0.1	results/rsmarl_v3_core/MAPPO-Krum/collusive/ratio_0.10/seed_9/episode_metrics.csv
MAPPO-Krum_collusive_ratio0.10_seed10	MAPPO-Krum	collusive	0.1	10	30.280781173706053	-6825.807421875	13.6			0.0	5	55	1.0946642025373876	0.0	0.0	3.0	0.1	results/rsmarl_v3_core/MAPPO-Krum/collusive/ratio_0.10/seed_10/episode_metrics.csv
MAPPO-Krum_collusive_ratio0.10_seed11	MAPPO-Krum	collusive	0.1	11	12.996268844604492	-4480.8244140625	6.6			0.0	5	55	0.9654024033807218	0.0	0.0	3.0	0.1	results/rsmarl_v3_core/MAPPO-Krum/collusive/ratio_0.10/seed_11/episode_metrics.csv
MAPPO-Krum_collusive_ratio0.10_seed12	MAPPO-Krum	collusive	0.1	12	13.884016227722167	-5026.5912109375	7.0			0.0	5	55	1.0503124038223177	0.0	0.0	3.0	0.1	results/rsmarl_v3_core/MAPPO-Krum/collusive/ratio_0.10/seed_12/episode_metrics.csv
MAPPO-Krum_collusive_ratio0.10_seed13	MAPPO-Krum	collusive	0.1	13	16.34398422241211	-4425.093359375	8.6			0.0	5	55	1.0576041939202696	0.0	0.0	3.0	0.1	results/rsmarl_v3_core/MAPPO-Krum/collusive/ratio_0.10/seed_13/episode_metrics.csv
MAPPO-Krum_collusive_ratio0.10_seed14	MAPPO-Krum	collusive	0.1	14	12.785411262512207	-4371.09443359375	6.6			0.0	5	55	1.0742935992311686	0.0	0.0	3.0	0.1	results/rsmarl_v3_core/MAPPO-Krum/collusive/ratio_0.10/seed_14/episode_metrics.csv
MAPPO-Krum_collusive_ratio0.10_seed15	MAPPO-Krum	collusive	0.1	15	19.670581817626953	-5123.13447265625	3.8			0.0	5	55	0.9860791964456439	0.0	0.0	3.0	0.1	results/rsmarl_v3_core/MAPPO-Krum/collusive/ratio_0.10/seed_15/episode_metrics.csv
MAPPO-Krum_collusive_ratio0.10_seed16	MAPPO-Krum	collusive	0.1	16	27.39954490661621	-6280.79345703125	15.2			0.0	5	55	1.0751202091341838	0.0	0.0	3.0	0.1	results/rsmarl_v3_core/MAPPO-Krum/collusive/ratio_0.10/seed_16/episode_metrics.csv
MAPPO-Krum_collusive_ratio0.10_seed17	MAPPO-Krum	collusive	0.1	17	7.408621597290039	-4517.691943359375	4.6			0.0	5	55	1.1101636016974226	0.0	0.0	3.0	0.1	results/rsmarl_v3_core/MAPPO-Krum/collusive/ratio_0.10/seed_17/episode_metrics.csv
MAPPO-Krum_collusive_ratio0.10_seed18	MAPPO-Krum	collusive	0.1	18	13.86140022277832	-4193.03740234375	5.8			0.0	5	55	0.9631354041630402	0.0	0.0	3.0	0.1	results/rsmarl_v3_core/MAPPO-Krum/collusive/ratio_0.10/seed_18/episode_metrics.csv
MAPPO-Krum_collusive_ratio0.10_seed19	MAPPO-Krum	collusive	0.1	19	13.729970932006836	-4705.02060546875	6.0			0.0	5	55	0.9220794017892331	0.0	0.0	3.0	0.1	results/rsmarl_v3_core/MAPPO-Krum/collusive/ratio_0.10/seed_19/episode_metrics.csv
MAPPO-Krum_collusive_ratio0.20_seed0	MAPPO-Krum	collusive	0.2	0	12.59916648864746	-5780.67587890625	6.6			0.0	5	55	0.9893227979773656	0.0	0.0	6.0	0.2	results/rsmarl_v3_core/MAPPO-Krum/collusive/ratio_0.20/seed_0/episode_metrics.csv
MAPPO-Krum_collusive_ratio0.20_seed1	MAPPO-Krum	collusive	0.2	1	9.879646110534669	-3860.519580078125	4.8			0.0	5	55	1.0755858034826815	0.0	0.0	6.0	0.2	results/rsmarl_v3_core/MAPPO-Krum/collusive/ratio_0.20/seed_1/episode_metrics.csv
MAPPO-Krum_collusive_ratio0.20_seed2	MAPPO-Krum	collusive	0.2	2	16.406492042541505	-5205.32529296875	6.0			0.0	5	55	1.069666605326347	0.0	0.0	6.0	0.2	results/rsmarl_v3_core/MAPPO-Krum/collusive/ratio_0.20/seed_2/episode_metrics.csv
MAPPO-Krum_collusive_ratio0.20_seed3	MAPPO-Krum	collusive	0.2	3	16.12302169799805	-4413.40908203125	7.8			0.0	5	55	1.1409995990106836	0.0	0.0	6.0	0.2	results/rsmarl_v3_core/MAPPO-Krum/collusive/ratio_0.20/seed_3/episode_metrics.csv
MAPPO-Krum_collusive_ratio0.20_seed4	MAPPO-Krum	collusive	0.2	4	13.403151702880859	-4887.73779296875	8.2			0.0	5	55	1.0669614013750106	0.0	0.0	6.0	0.2	results/rsmarl_v3_core/MAPPO-Krum/collusive/ratio_0.20/seed_4/episode_metrics.csv
MAPPO-Krum_collusive_ratio0.20_seed5	MAPPO-Krum	collusive	0.2	5	21.54432907104492	-5165.36708984375	5.4			0.0	5	55	0.9122262039454654	0.0	0.0	6.0	0.2	results/rsmarl_v3_core/MAPPO-Krum/collusive/ratio_0.20/seed_5/episode_metrics.csv
MAPPO-Krum_collusive_ratio0.20_seed6	MAPPO-Krum	collusive	0.2	6	18.13084297180176	-4917.20869140625	10.2			0.0	5	55	1.0081414016894996	0.0	0.0	6.0	0.2	results/rsmarl_v3_core/MAPPO-Krum/collusive/ratio_0.20/seed_6/episode_metrics.csv
MAPPO-Krum_collusive_ratio0.20_seed7	MAPPO-Krum	collusive	0.2	7	22.22706527709961	-5077.93662109375	12.4			0.0	5	55	1.0583797964500263	0.0	0.0	6.0	0.2	results/rsmarl_v3_core/MAPPO-Krum/collusive/ratio_0.20/seed_7/episode_metrics.csv
MAPPO-Krum_collusive_ratio0.20_seed8	MAPPO-Krum	collusive	0.2	8	24.195290756225585	-5538.73828125	15.4			0.0	5	55	0.9474498074268922	0.0	0.0	6.0	0.2	results/rsmarl_v3_core/MAPPO-Krum/collusive/ratio_0.20/seed_8/episode_metrics.csv
MAPPO-Krum_collusive_ratio0.20_seed9	MAPPO-Krum	collusive	0.2	9	10.84072265625	-4275.37421875	6.2			0.0	5	55	0.9898304007947445	0.0	0.0	6.0	0.2	results/rsmarl_v3_core/MAPPO-Krum/collusive/ratio_0.20/seed_9/episode_metrics.csv
MAPPO-Krum_collusive_ratio0.20_seed10	MAPPO-Krum	collusive	0.2	10	34.74985122680664	-7741.62626953125	17.6			0.0	5	55	1.065904798451811	0.0	0.0	6.0	0.2	results/rsmarl_v3_core/MAPPO-Krum/collusive/ratio_0.20/seed_10/episode_metrics.csv
MAPPO-Krum_collusive_ratio0.20_seed11	MAPPO-Krum	collusive	0.2	11	17.90546760559082	-4939.35419921875	7.8			0.0	5	55	0.9743247937876731	0.0	0.0	6.0	0.2	results/rsmarl_v3_core/MAPPO-Krum/collusive/ratio_0.20/seed_11/episode_metrics.csv
MAPPO-Krum_collusive_ratio0.20_seed12	MAPPO-Krum	collusive	0.2	12	10.93154468536377	-5324.8173828125	7.2			0.0	5	55	1.0871483973460272	0.0	0.0	6.0	0.2	results/rsmarl_v3_core/MAPPO-Krum/collusive/ratio_0.20/seed_12/episode_metrics.csv
MAPPO-Krum_collusive_ratio0.20_seed13	MAPPO-Krum	collusive	0.2	13	13.930735397338868	-4182.288671875	5.4			0.0	5	55	1.0195926006417722	0.0	0.0	6.0	0.2	results/rsmarl_v3_core/MAPPO-Krum/collusive/ratio_0.20/seed_13/episode_metrics.csv
MAPPO-Krum_collusive_ratio0.20_seed14	MAPPO-Krum	collusive	0.2	14	16.704073905944824	-4869.58212890625	10.8			0.0	5	55	1.024988797144033	0.0	0.0	6.0	0.2	results/rsmarl_v3_core/MAPPO-Krum/collusive/ratio_0.20/seed_14/episode_metrics.csv
MAPPO-Krum_collusive_ratio0.20_seed15	MAPPO-Krum	collusive	0.2	15	15.675398826599121	-5038.92685546875	5.8			0.0	5	55	1.0730742011219263	0.0	0.0	6.0	0.2	results/rsmarl_v3_core/MAPPO-Krum/collusive/ratio_0.20/seed_15/episode_metrics.csv
MAPPO-Krum_collusive_ratio0.20_seed16	MAPPO-Krum	collusive	0.2	16	22.293438720703126	-5573.9521484375	12.2			0.0	5	55	1.0871213948121294	0.0	0.0	6.0	0.2	results/rsmarl_v3_core/MAPPO-Krum/collusive/ratio_0.20/seed_16/episode_metrics.csv
MAPPO-Krum_collusive_ratio0.20_seed17	MAPPO-Krum	collusive	0.2	17	8.75728998184204	-4250.04208984375	6.0			0.0	5	55	0.9511673997621983	0.0	0.0	6.0	0.2	results/rsmarl_v3_core/MAPPO-Krum/collusive/ratio_0.20/seed_17/episode_metrics.csv
MAPPO-Krum_collusive_ratio0.20_seed18	MAPPO-Krum	collusive	0.2	18	14.073797035217286	-4359.504638671875	9.0			0.0	5	55	0.9608461958123371	0.0	0.0	6.0	0.2	results/rsmarl_v3_core/MAPPO-Krum/collusive/ratio_0.20/seed_18/episode_metrics.csv
MAPPO-Krum_collusive_ratio0.20_seed19	MAPPO-Krum	collusive	0.2	19	12.599276161193847	-4467.0955078125	5.2			0.0	5	55	1.1125424003694206	0.0	0.0	6.0	0.2	results/rsmarl_v3_core/MAPPO-Krum/collusive/ratio_0.20/seed_19/episode_metrics.csv
MAPPO-Krum_collusive_ratio0.30_seed0	MAPPO-Krum	collusive	0.3	0	8.448019027709961	-5769.624609375	5.2			0.0	5	55	1.0734021954704076	0.0	0.0	9.0	0.3	results/rsmarl_v3_core/MAPPO-Krum/collusive/ratio_0.30/seed_0/episode_metrics.csv
MAPPO-Krum_collusive_ratio0.30_seed1	MAPPO-Krum	collusive	0.3	1	8.755442905426026	-3622.58916015625	5.8			0.0	5	55	1.109027402708307	0.0	0.0	9.0	0.3	results/rsmarl_v3_core/MAPPO-Krum/collusive/ratio_0.30/seed_1/episode_metrics.csv
MAPPO-Krum_collusive_ratio0.30_seed2	MAPPO-Krum	collusive	0.3	2	14.953957176208496	-5501.84775390625	5.4			0.0	5	55	0.9491365955909714	0.0	0.0	9.0	0.3	results/rsmarl_v3_core/MAPPO-Krum/collusive/ratio_0.30/seed_2/episode_metrics.csv
MAPPO-Krum_collusive_ratio0.30_seed3	MAPPO-Krum	collusive	0.3	3	16.094594383239745	-4506.060205078125	7.8			0.0	5	55	0.9212241944624111	0.0	0.0	9.0	0.3	results/rsmarl_v3_core/MAPPO-Krum/collusive/ratio_0.30/seed_3/episode_metrics.csv
MAPPO-Krum_collusive_ratio0.30_seed4	MAPPO-Krum	collusive	0.3	4	13.840897560119629	-4755.0158203125	9.2			0.0	5	55	1.08320860308595	0.0	0.0	9.0	0.3	results/rsmarl_v3_core/MAPPO-Krum/collusive/ratio_0.30/seed_4/episode_metrics.csv
MAPPO-Krum_collusive_ratio0.30_seed5	MAPPO-Krum	collusive	0.3	5	19.185726928710938	-4970.219287109375	6.2			0.0	5	55	1.0656858008587733	0.0	0.0	9.0	0.3	results/rsmarl_v3_core/MAPPO-Krum/collusive/ratio_0.30/seed_5/episode_metrics.csv
MAPPO-Krum_collusive_ratio0.30_seed6	MAPPO-Krum	collusive	0.3	6	20.438641357421876	-5257.418359375	12.6			0.0	5	55	1.0429122019559145	0.0	0.0	9.0	0.3	results/rsmarl_v3_core/MAPPO-Krum/collusive/ratio_0.30/seed_6/episode_metrics.csv
MAPPO-Krum_collusive_ratio0.30_seed7	MAPPO-Krum	collusive	0.3	7	23.878535079956055	-5552.760546875	12.8			0.0	5	55	1.0601034009596333	0.0	0.0	9.0	0.3	results/rsmarl_v3_core/MAPPO-Krum/collusive/ratio_0.30/seed_7/episode_metrics.csv
MAPPO-Krum_collusive_ratio0.30_seed8	MAPPO-Krum	collusive	0.3	8	25.381695556640626	-5651.35888671875	14.8			0.0	5	55	0.9190750017296523	0.0	0.0	9.0	0.3	results/rsmarl_v3_core/MAPPO-Krum/collusive/ratio_0.30/seed_8/episode_metrics.csv
MAPPO-Krum_collusive_ratio0.30_seed9	MAPPO-Krum	collusive	0.3	9	8.637521553039551	-4264.9380859375	5.2			0.0	5	55	0.9478502004640177	0.0	0.0	9.0	0.3	results/rsmarl_v3_core/MAPPO-Krum/collusive/ratio_0.30/seed_9/episode_metrics.csv
MAPPO-Krum_collusive_ratio0.30_seed10	MAPPO-Krum	collusive	0.3	10	35.83735733032226	-7619.0873046875	16.6			0.0	5	55	1.0105974040925503	0.0	0.0	9.0	0.3	results/rsmarl_v3_core/MAPPO-Krum/collusive/ratio_0.30/seed_10/episode_metrics.csv
MAPPO-Krum_collusive_ratio0.30_seed11	MAPPO-Krum	collusive	0.3	11	15.419195556640625	-4814.466015625	6.0			0.0	5	55	1.041077999980189	0.0	0.0	9.0	0.3	results/rsmarl_v3_core/MAPPO-Krum/collusive/ratio_0.30/seed_11/episode_metrics.csv
MAPPO-Krum_collusive_ratio0.30_seed12	MAPPO-Krum	collusive	0.3	12	10.684110641479492	-4265.378662109375	4.4			0.0	5	55	0.9575463947840035	0.0	0.0	9.0	0.3	results/rsmarl_v3_core/MAPPO-Krum/collusive/ratio_0.30/seed_12/episode_metrics.csv
MAPPO-Krum_collusive_ratio0.30_seed13	MAPPO-Krum	collusive	0.3	13	13.409777641296387	-4287.720751953125	7.8			0.0	5	55	1.0622563975630328	0.0	0.0	9.0	0.3	results/rsmarl_v3_core/MAPPO-Krum/collusive/ratio_0.30/seed_13/episode_metrics.csv
MAPPO-Krum_collusive_ratio0.30_seed14	MAPPO-Krum	collusive	0.3	14	14.120222282409667	-4597.92060546875	8.8			0.0	5	55	1.1259792023338377	0.0	0.0	9.0	0.3	results/rsmarl_v3_core/MAPPO-Krum/collusive/ratio_0.30/seed_14/episode_metrics.csv
MAPPO-Krum_collusive_ratio0.30_seed15	MAPPO-Krum	collusive	0.3	15	16.16114616394043	-4904.5216796875	4.0			0.0	5	55	0.9865472093224525	0.0	0.0	9.0	0.3	results/rsmarl_v3_core/MAPPO-Krum/collusive/ratio_0.30/seed_15/episode_metrics.csv
MAPPO-Krum_collusive_ratio0.30_seed16	MAPPO-Krum	collusive	0.3	16	25.66323471069336	-6431.453125	15.8			0.0	5	55	1.0959404055029154	0.0	0.0	9.0	0.3	results/rsmarl_v3_core/MAPPO-Krum/collusive/ratio_0.30/seed_16/episode_metrics.csv
MAPPO-Krum_collusive_ratio0.30_seed17	MAPPO-Krum	collusive	0.3	17	15.360552787780762	-4712.72646484375	8.2			0.0	5	55	0.9481402026722208	0.0	0.0	9.0	0.3	results/rsmarl_v3_core/MAPPO-Krum/collusive/ratio_0.30/seed_17/episode_metrics.csv
MAPPO-Krum_collusive_ratio0.30_seed18	MAPPO-Krum	collusive	0.3	18	12.963115119934082	-4719.514794921875	8.0			0.0	5	55	0.9552353993058205	0.0	0.0	9.0	0.3	results/rsmarl_v3_core/MAPPO-Krum/collusive/ratio_0.30/seed_18/episode_metrics.csv
MAPPO-Krum_collusive_ratio0.30_seed19	MAPPO-Krum	collusive	0.3	19	16.556155586242674	-4896.02900390625	7.6			0.0	5	55	0.912065600277856	0.0	0.0	9.0	0.3	results/rsmarl_v3_core/MAPPO-Krum/collusive/ratio_0.30/seed_19/episode_metrics.csv
MAPPO-Krum_collusive_ratio0.33_seed0	MAPPO-Krum	collusive	0.33	0	10.495561790466308	-5572.08564453125	5.6			0.0	5	55	1.0928203933872283	0.0	0.0	10.0	0.3333333333333333	results/rsmarl_v3_core/MAPPO-Krum/collusive/ratio_0.33/seed_0/episode_metrics.csv
MAPPO-Krum_collusive_ratio0.33_seed1	MAPPO-Krum	collusive	0.33	1	7.768111991882324	-3978.635888671875	5.0			0.0	5	55	0.96542299434077	0.0	0.0	10.0	0.3333333333333333	results/rsmarl_v3_core/MAPPO-Krum/collusive/ratio_0.33/seed_1/episode_metrics.csv
MAPPO-Krum_collusive_ratio0.33_seed2	MAPPO-Krum	collusive	0.33	2	15.889079093933105	-5254.35234375	8.2			0.0	5	55	1.033820802695118	0.0	0.0	10.0	0.3333333333333333	results/rsmarl_v3_core/MAPPO-Krum/collusive/ratio_0.33/seed_2/episode_metrics.csv
MAPPO-Krum_collusive_ratio0.33_seed3	MAPPO-Krum	collusive	0.33	3	16.550280570983887	-4618.64677734375	7.6			0.0	5	55	1.0318749933503568	0.0	0.0	10.0	0.3333333333333333	results/rsmarl_v3_core/MAPPO-Krum/collusive/ratio_0.33/seed_3/episode_metrics.csv
MAPPO-Krum_collusive_ratio0.33_seed4	MAPPO-Krum	collusive	0.33	4	11.349746322631836	-4436.49814453125	5.4			0.0	5	55	0.9687885991297662	0.0	0.0	10.0	0.3333333333333333	results/rsmarl_v3_core/MAPPO-Krum/collusive/ratio_0.33/seed_4/episode_metrics.csv
MAPPO-Krum_collusive_ratio0.33_seed5	MAPPO-Krum	collusive	0.33	5	22.197217559814455	-5375.74775390625	7.4			0.0	5	55	0.9492933982983232	0.0	0.0	10.0	0.3333333333333333	results/rsmarl_v3_core/MAPPO-Krum/collusive/ratio_0.33/seed_5/episode_metrics.csv
MAPPO-Krum_collusive_ratio0.33_seed6	MAPPO-Krum	collusive	0.33	6	20.461650466918947	-5279.756201171875	12.8			0.0	5	55	0.9620526048820466	0.0	0.0	10.0	0.3333333333333333	results/rsmarl_v3_core/MAPPO-Krum/collusive/ratio_0.33/seed_6/episode_metrics.csv
MAPPO-Krum_collusive_ratio0.33_seed7	MAPPO-Krum	collusive	0.33	7	23.377664184570314	-5376.06943359375	12.4			0.0	5	55	1.084535795962438	0.0	0.0	10.0	0.3333333333333333	results/rsmarl_v3_core/MAPPO-Krum/collusive/ratio_0.33/seed_7/episode_metrics.csv
MAPPO-Krum_collusive_ratio0.33_seed8	MAPPO-Krum	collusive	0.33	8	25.80001564025879	-6072.87431640625	15.8			0.0	5	55	0.9127192024607211	0.0	0.0	10.0	0.3333333333333333	results/rsmarl_v3_core/MAPPO-Krum/collusive/ratio_0.33/seed_8/episode_metrics.csv
MAPPO-Krum_collusive_ratio0.33_seed9	MAPPO-Krum	collusive	0.33	9	9.06879711151123	-4455.900146484375	5.6			0.0	5	55	1.1242692067753524	0.0	0.0	10.0	0.3333333333333333	results/rsmarl_v3_core/MAPPO-Krum/collusive/ratio_0.33/seed_9/episode_metrics.csv
MAPPO-Krum_collusive_ratio0.33_seed10	MAPPO-Krum	collusive	0.33	10	36.575869750976565	-7646.7701171875	16.6			0.0	5	55	0.9483624016866088	0.0	0.0	10.0	0.3333333333333333	results/rsmarl_v3_core/MAPPO-Krum/collusive/ratio_0.33/seed_10/episode_metrics.csv
MAPPO-Krum_collusive_ratio0.33_seed11	MAPPO-Krum	collusive	0.33	11	14.075854873657226	-4529.383203125	5.2			0.0	5	55	0.9564153995597735	0.0	0.0	10.0	0.3333333333333333	results/rsmarl_v3_core/MAPPO-Krum/collusive/ratio_0.33/seed_11/episode_metrics.csv
MAPPO-Krum_collusive_ratio0.33_seed12	MAPPO-Krum	collusive	0.33	12	11.297413444519043	-4889.920458984375	7.0			0.0	5	55	1.0501822020160034	0.0	0.0	10.0	0.3333333333333333	results/rsmarl_v3_core/MAPPO-Krum/collusive/ratio_0.33/seed_12/episode_metrics.csv
MAPPO-Krum_collusive_ratio0.33_seed13	MAPPO-Krum	collusive	0.33	13	15.303254318237304	-4474.057421875	8.4			0.0	5	55	1.0259371978463605	0.0	0.0	10.0	0.3333333333333333	results/rsmarl_v3_core/MAPPO-Krum/collusive/ratio_0.33/seed_13/episode_metrics.csv
MAPPO-Krum_collusive_ratio0.33_seed14	MAPPO-Krum	collusive	0.33	14	18.16684913635254	-5040.643359375	12.4			0.0	5	55	0.9557997924275696	0.0	0.0	10.0	0.3333333333333333	results/rsmarl_v3_core/MAPPO-Krum/collusive/ratio_0.33/seed_14/episode_metrics.csv
MAPPO-Krum_collusive_ratio0.33_seed15	MAPPO-Krum	collusive	0.33	15	19.354341506958008	-5712.6482421875	6.8			0.0	5	55	0.9680492017650977	0.0	0.0	10.0	0.3333333333333333	results/rsmarl_v3_core/MAPPO-Krum/collusive/ratio_0.33/seed_15/episode_metrics.csv
MAPPO-Krum_collusive_ratio0.33_seed16	MAPPO-Krum	collusive	0.33	16	23.422835540771484	-5846.791015625	16.0			0.0	5	55	0.9390759980306029	0.0	0.0	10.0	0.3333333333333333	results/rsmarl_v3_core/MAPPO-Krum/collusive/ratio_0.33/seed_16/episode_metrics.csv
MAPPO-Krum_collusive_ratio0.33_seed17	MAPPO-Krum	collusive	0.33	17	14.98848762512207	-4400.769140625	6.6			0.0	5	55	1.100348198087886	0.0	0.0	10.0	0.3333333333333333	results/rsmarl_v3_core/MAPPO-Krum/collusive/ratio_0.33/seed_17/episode_metrics.csv
MAPPO-Krum_collusive_ratio0.33_seed18	MAPPO-Krum	collusive	0.33	18	14.79415283203125	-4561.660498046875	8.8			0.0	5	55	1.0735820076661184	0.0	0.0	10.0	0.3333333333333333	results/rsmarl_v3_core/MAPPO-Krum/collusive/ratio_0.33/seed_18/episode_metrics.csv
MAPPO-Krum_collusive_ratio0.33_seed19	MAPPO-Krum	collusive	0.33	19	10.230997085571289	-4411.785107421875	6.6			0.0	5	55	0.9476682054810226	0.0	0.0	10.0	0.3333333333333333	results/rsmarl_v3_core/MAPPO-Krum/collusive/ratio_0.33/seed_19/episode_metrics.csv
MAPPO-Krum_constant_ratio0.05_seed0	MAPPO-Krum	constant	0.05	0	11.696701622009277	-5594.337890625	7.4			0.0	5	55	0.9342743956949562	0.0	0.0	2.0	0.0666666666666666	results/rsmarl_v3_core/MAPPO-Krum/constant/ratio_0.05/seed_0/episode_metrics.csv
MAPPO-Krum_constant_ratio0.05_seed1	MAPPO-Krum	constant	0.05	1	8.176211643218995	-4106.442919921875	6.4			0.0	5	55	1.141313003608957	0.0	0.0	2.0	0.0666666666666666	results/rsmarl_v3_core/MAPPO-Krum/constant/ratio_0.05/seed_1/episode_metrics.csv
MAPPO-Krum_constant_ratio0.05_seed2	MAPPO-Krum	constant	0.05	2	16.858966255187987	-5008.8109375	8.0			0.0	5	55	1.0730653972132131	0.0	0.0	2.0	0.0666666666666666	results/rsmarl_v3_core/MAPPO-Krum/constant/ratio_0.05/seed_2/episode_metrics.csv
MAPPO-Krum_constant_ratio0.05_seed3	MAPPO-Krum	constant	0.05	3	21.101382064819337	-5478.70927734375	14.4			0.0	5	55	0.9549861977575347	0.0	0.0	2.0	0.0666666666666666	results/rsmarl_v3_core/MAPPO-Krum/constant/ratio_0.05/seed_3/episode_metrics.csv
MAPPO-Krum_constant_ratio0.05_seed4	MAPPO-Krum	constant	0.05	4	13.117538261413575	-4931.098046875	9.4			0.0	5	55	0.9692373976577073	0.0	0.0	2.0	0.0666666666666666	results/rsmarl_v3_core/MAPPO-Krum/constant/ratio_0.05/seed_4/episode_metrics.csv
MAPPO-Krum_constant_ratio0.05_seed5	MAPPO-Krum	constant	0.05	5	24.85825843811035	-5579.4876953125	10.6			0.0	5	55	0.962460198206827	0.0	0.0	2.0	0.0666666666666666	results/rsmarl_v3_core/MAPPO-Krum/constant/ratio_0.05/seed_5/episode_metrics.csv
MAPPO-Krum_constant_ratio0.05_seed6	MAPPO-Krum	constant	0.05	6	12.528416442871094	-4840.208203125	6.4			0.0	5	55	0.9225831978255883	0.0	0.0	2.0	0.0666666666666666	results/rsmarl_v3_core/MAPPO-Krum/constant/ratio_0.05/seed_6/episode_metrics.csv
MAPPO-Krum_constant_ratio0.05_seed7	MAPPO-Krum	constant	0.05	7	21.12271041870117	-5026.10146484375	12.4			0.0	5	55	1.0408029949758202	0.0	0.0	2.0	0.0666666666666666	results/rsmarl_v3_core/MAPPO-Krum/constant/ratio_0.05/seed_7/episode_metrics.csv
MAPPO-Krum_constant_ratio0.05_seed8	MAPPO-Krum	constant	0.05	8	23.033952713012695	-5408.59951171875	13.0			0.0	5	55	0.9607359970686957	0.0	0.0	2.0	0.0666666666666666	results/rsmarl_v3_core/MAPPO-Krum/constant/ratio_0.05/seed_8/episode_metrics.csv
MAPPO-Krum_constant_ratio0.05_seed9	MAPPO-Krum	constant	0.05	9	11.213503646850587	-4280.158251953125	4.8			0.0	5	55	0.9715062071336433	0.0	0.0	2.0	0.0666666666666666	results/rsmarl_v3_core/MAPPO-Krum/constant/ratio_0.05/seed_9/episode_metrics.csv
MAPPO-Krum_constant_ratio0.05_seed10	MAPPO-Krum	constant	0.05	10	32.0501895904541	-7110.80732421875	14.4			0.0	5	55	1.0063511988846585	0.0	0.0	2.0	0.0666666666666666	results/rsmarl_v3_core/MAPPO-Krum/constant/ratio_0.05/seed_10/episode_metrics.csv
MAPPO-Krum_constant_ratio0.05_seed11	MAPPO-Krum	constant	0.05	11	17.25872745513916	-4815.80625	9.4			0.0	5	55	0.957014603773132	0.0	0.0	2.0	0.0666666666666666	results/rsmarl_v3_core/MAPPO-Krum/constant/ratio_0.05/seed_11/episode_metrics.csv
MAPPO-Krum_constant_ratio0.05_seed12	MAPPO-Krum	constant	0.05	12	15.68647575378418	-4954.8783203125	7.8			0.0	5	55	1.055766805075109	0.0	0.0	2.0	0.0666666666666666	results/rsmarl_v3_core/MAPPO-Krum/constant/ratio_0.05/seed_12/episode_metrics.csv
MAPPO-Krum_constant_ratio0.05_seed13	MAPPO-Krum	constant	0.05	13	14.13341827392578	-4427.416845703125	8.0			0.0	5	55	0.9205888054566458	0.0	0.0	2.0	0.0666666666666666	results/rsmarl_v3_core/MAPPO-Krum/constant/ratio_0.05/seed_13/episode_metrics.csv
MAPPO-Krum_constant_ratio0.05_seed14	MAPPO-Krum	constant	0.05	14	17.385129928588867	-4973.61884765625	14.0			0.0	5	55	1.1470331955933943	0.0	0.0	2.0	0.0666666666666666	results/rsmarl_v3_core/MAPPO-Krum/constant/ratio_0.05/seed_14/episode_metrics.csv
MAPPO-Krum_constant_ratio0.05_seed15	MAPPO-Krum	constant	0.05	15	14.957956695556641	-4783.07314453125	3.6			0.0	5	55	1.0077436018036678	0.0	0.0	2.0	0.0666666666666666	results/rsmarl_v3_core/MAPPO-Krum/constant/ratio_0.05/seed_15/episode_metrics.csv
MAPPO-Krum_constant_ratio0.05_seed16	MAPPO-Krum	constant	0.05	16	27.492743682861327	-6230.29482421875	15.2			0.0	5	55	1.0272686020471156	0.0	0.0	2.0	0.0666666666666666	results/rsmarl_v3_core/MAPPO-Krum/constant/ratio_0.05/seed_16/episode_metrics.csv
MAPPO-Krum_constant_ratio0.05_seed17	MAPPO-Krum	constant	0.05	17	11.295145988464355	-4025.319189453125	5.4			0.0	5	55	0.9532026044325903	0.0	0.0	2.0	0.0666666666666666	results/rsmarl_v3_core/MAPPO-Krum/constant/ratio_0.05/seed_17/episode_metrics.csv
MAPPO-Krum_constant_ratio0.05_seed18	MAPPO-Krum	constant	0.05	18	10.96239185333252	-4153.96953125	6.4			0.0	5	55	0.9972794010536745	0.0	0.0	2.0	0.0666666666666666	results/rsmarl_v3_core/MAPPO-Krum/constant/ratio_0.05/seed_18/episode_metrics.csv
MAPPO-Krum_constant_ratio0.05_seed19	MAPPO-Krum	constant	0.05	19	10.311199188232422	-4629.834716796875	7.4			0.0	5	55	0.9543098043650389	0.0	0.0	2.0	0.0666666666666666	results/rsmarl_v3_core/MAPPO-Krum/constant/ratio_0.05/seed_19/episode_metrics.csv
MAPPO-Krum_constant_ratio0.10_seed0	MAPPO-Krum	constant	0.1	0	11.948870658874512	-5105.71787109375	6.2			0.0	5	55	0.9173641970846802	0.0	0.0	3.0	0.1	results/rsmarl_v3_core/MAPPO-Krum/constant/ratio_0.10/seed_0/episode_metrics.csv
MAPPO-Krum_constant_ratio0.10_seed1	MAPPO-Krum	constant	0.1	1	7.209946346282959	-4110.463623046875	2.8			0.0	5	55	1.009903199155815	0.0	0.0	3.0	0.1	results/rsmarl_v3_core/MAPPO-Krum/constant/ratio_0.10/seed_1/episode_metrics.csv
MAPPO-Krum_constant_ratio0.10_seed2	MAPPO-Krum	constant	0.1	2	17.880399703979492	-4987.39892578125	6.8			0.0	5	55	0.9462293994147333	0.0	0.0	3.0	0.1	results/rsmarl_v3_core/MAPPO-Krum/constant/ratio_0.10/seed_2/episode_metrics.csv
MAPPO-Krum_constant_ratio0.10_seed3	MAPPO-Krum	constant	0.1	3	21.901722717285157	-5628.46943359375	13.6			0.0	5	55	1.0683291970053688	0.0	0.0	3.0	0.1	results/rsmarl_v3_core/MAPPO-Krum/constant/ratio_0.10/seed_3/episode_metrics.csv
MAPPO-Krum_constant_ratio0.10_seed4	MAPPO-Krum	constant	0.1	4	14.405328369140625	-4670.2916015625	8.6			0.0	5	55	1.1264246044447646	0.0	0.0	3.0	0.1	results/rsmarl_v3_core/MAPPO-Krum/constant/ratio_0.10/seed_4/episode_metrics.csv
MAPPO-Krum_constant_ratio0.10_seed5	MAPPO-Krum	constant	0.1	5	20.939092254638673	-4957.42900390625	6.2			0.0	5	55	1.0785267979372293	0.0	0.0	3.0	0.1	results/rsmarl_v3_core/MAPPO-Krum/constant/ratio_0.10/seed_5/episode_metrics.csv
MAPPO-Krum_constant_ratio0.10_seed6	MAPPO-Krum	constant	0.1	6	14.39051685333252	-4741.773828125	6.0			0.0	5	55	1.10617560276296	0.0	0.0	3.0	0.1	results/rsmarl_v3_core/MAPPO-Krum/constant/ratio_0.10/seed_6/episode_metrics.csv
MAPPO-Krum_constant_ratio0.10_seed7	MAPPO-Krum	constant	0.1	7	19.021815490722656	-5130.92900390625	13.0			0.0	5	55	1.0396503930678591	0.0	0.0	3.0	0.1	results/rsmarl_v3_core/MAPPO-Krum/constant/ratio_0.10/seed_7/episode_metrics.csv
MAPPO-Krum_constant_ratio0.10_seed8	MAPPO-Krum	constant	0.1	8	22.089296340942383	-5421.86552734375	13.4			0.0	5	55	0.9755720006069168	0.0	0.0	3.0	0.1	results/rsmarl_v3_core/MAPPO-Krum/constant/ratio_0.10/seed_8/episode_metrics.csv
MAPPO-Krum_constant_ratio0.10_seed9	MAPPO-Krum	constant	0.1	9	14.415936470031738	-4645.7125	8.0			0.0	5	55	1.0940405918518081	0.0	0.0	3.0	0.1	results/rsmarl_v3_core/MAPPO-Krum/constant/ratio_0.10/seed_9/episode_metrics.csv
MAPPO-Krum_constant_ratio0.10_seed10	MAPPO-Krum	constant	0.1	10	30.912713241577148	-6846.930078125	14.2			0.0	5	55	1.020415997481905	0.0	0.0	3.0	0.1	results/rsmarl_v3_core/MAPPO-Krum/constant/ratio_0.10/seed_10/episode_metrics.csv
MAPPO-Krum_constant_ratio0.10_seed11	MAPPO-Krum	constant	0.1	11	14.841803741455077	-4583.576953125	6.0			0.0	5	55	0.9697047993540764	0.0	0.0	3.0	0.1	results/rsmarl_v3_core/MAPPO-Krum/constant/ratio_0.10/seed_11/episode_metrics.csv
MAPPO-Krum_constant_ratio0.10_seed12	MAPPO-Krum	constant	0.1	12	21.39702491760254	-5061.28408203125	6.6			0.0	5	55	0.9131257917033508	0.0	0.0	3.0	0.1	results/rsmarl_v3_core/MAPPO-Krum/constant/ratio_0.10/seed_12/episode_metrics.csv
MAPPO-Krum_constant_ratio0.10_seed13	MAPPO-Krum	constant	0.1	13	15.043745994567871	-4736.63017578125	10.4			0.0	5	55	1.0629149968735874	0.0	0.0	3.0	0.1	results/rsmarl_v3_core/MAPPO-Krum/constant/ratio_0.10/seed_13/episode_metrics.csv
MAPPO-Krum_constant_ratio0.10_seed14	MAPPO-Krum	constant	0.1	14	11.193362617492676	-4395.390771484375	8.6			0.0	5	55	1.0097377991769463	0.0	0.0	3.0	0.1	results/rsmarl_v3_core/MAPPO-Krum/constant/ratio_0.10/seed_14/episode_metrics.csv
MAPPO-Krum_constant_ratio0.10_seed15	MAPPO-Krum	constant	0.1	15	15.261220741271973	-4905.91767578125	4.0			0.0	5	55	1.0304526018444449	0.0	0.0	3.0	0.1	results/rsmarl_v3_core/MAPPO-Krum/constant/ratio_0.10/seed_15/episode_metrics.csv
MAPPO-Krum_constant_ratio0.10_seed16	MAPPO-Krum	constant	0.1	16	26.114154434204103	-6080.4201171875	13.6			0.0	5	55	0.9514069970464334	0.0	0.0	3.0	0.1	results/rsmarl_v3_core/MAPPO-Krum/constant/ratio_0.10/seed_16/episode_metrics.csv
MAPPO-Krum_constant_ratio0.10_seed17	MAPPO-Krum	constant	0.1	17	12.875110626220703	-4202.002685546875	6.2			0.0	5	55	0.996443597250618	0.0	0.0	3.0	0.1	results/rsmarl_v3_core/MAPPO-Krum/constant/ratio_0.10/seed_17/episode_metrics.csv
MAPPO-Krum_constant_ratio0.10_seed18	MAPPO-Krum	constant	0.1	18	10.171823501586914	-4124.077685546875	6.4			0.0	5	55	0.9551043971441686	0.0	0.0	3.0	0.1	results/rsmarl_v3_core/MAPPO-Krum/constant/ratio_0.10/seed_18/episode_metrics.csv
MAPPO-Krum_constant_ratio0.10_seed19	MAPPO-Krum	constant	0.1	19	13.811216163635255	-4225.376806640625	5.0			0.0	5	55	1.0835294116986915	0.0	0.0	3.0	0.1	results/rsmarl_v3_core/MAPPO-Krum/constant/ratio_0.10/seed_19/episode_metrics.csv
MAPPO-Krum_constant_ratio0.20_seed0	MAPPO-Krum	constant	0.2	0	11.356538200378418	-5641.33662109375	6.8			0.0	5	55	0.9814656048547477	0.0	0.0	6.0	0.2	results/rsmarl_v3_core/MAPPO-Krum/constant/ratio_0.20/seed_0/episode_metrics.csv
MAPPO-Krum_constant_ratio0.20_seed1	MAPPO-Krum	constant	0.2	1	8.016768074035644	-4032.008642578125	5.0			0.0	5	55	0.9608413995010778	0.0	0.0	6.0	0.2	results/rsmarl_v3_core/MAPPO-Krum/constant/ratio_0.20/seed_1/episode_metrics.csv
MAPPO-Krum_constant_ratio0.20_seed2	MAPPO-Krum	constant	0.2	2	16.030384063720703	-5143.8248046875	7.2			0.0	5	55	1.0097182093886659	0.0	0.0	6.0	0.2	results/rsmarl_v3_core/MAPPO-Krum/constant/ratio_0.20/seed_2/episode_metrics.csv
MAPPO-Krum_constant_ratio0.20_seed3	MAPPO-Krum	constant	0.2	3	20.07385139465332	-4906.15029296875	9.6			0.0	5	55	1.0093833989230916	0.0	0.0	6.0	0.2	results/rsmarl_v3_core/MAPPO-Krum/constant/ratio_0.20/seed_3/episode_metrics.csv
MAPPO-Krum_constant_ratio0.20_seed4	MAPPO-Krum	constant	0.2	4	11.547456359863281	-4715.24921875	7.2			0.0	5	55	0.9677463967818767	0.0	0.0	6.0	0.2	results/rsmarl_v3_core/MAPPO-Krum/constant/ratio_0.20/seed_4/episode_metrics.csv
MAPPO-Krum_constant_ratio0.20_seed5	MAPPO-Krum	constant	0.2	5	23.977706909179688	-5371.5544921875	9.6			0.0	5	55	0.9146383992629126	0.0	0.0	6.0	0.2	results/rsmarl_v3_core/MAPPO-Krum/constant/ratio_0.20/seed_5/episode_metrics.csv
MAPPO-Krum_constant_ratio0.20_seed6	MAPPO-Krum	constant	0.2	6	14.229844665527343	-4640.67216796875	7.2			0.0	5	55	1.0013763967435807	0.0	0.0	6.0	0.2	results/rsmarl_v3_core/MAPPO-Krum/constant/ratio_0.20/seed_6/episode_metrics.csv
MAPPO-Krum_constant_ratio0.20_seed7	MAPPO-Krum	constant	0.2	7	19.98521957397461	-5140.4431640625	10.2			0.0	5	55	0.9488153998972848	0.0	0.0	6.0	0.2	results/rsmarl_v3_core/MAPPO-Krum/constant/ratio_0.20/seed_7/episode_metrics.csv
MAPPO-Krum_constant_ratio0.20_seed8	MAPPO-Krum	constant	0.2	8	18.828865814208985	-4772.17783203125	9.8			0.0	5	55	1.0094582074088976	0.0	0.0	6.0	0.2	results/rsmarl_v3_core/MAPPO-Krum/constant/ratio_0.20/seed_8/episode_metrics.csv
MAPPO-Krum_constant_ratio0.20_seed9	MAPPO-Krum	constant	0.2	9	13.34286708831787	-4581.824267578125	6.0			0.0	5	55	1.1196220031706616	0.0	0.0	6.0	0.2	results/rsmarl_v3_core/MAPPO-Krum/constant/ratio_0.20/seed_9/episode_metrics.csv
MAPPO-Krum_constant_ratio0.20_seed10	MAPPO-Krum	constant	0.2	10	26.591435623168945	-6145.29150390625	11.6			0.0	5	55	1.0376159945735708	0.0	0.0	6.0	0.2	results/rsmarl_v3_core/MAPPO-Krum/constant/ratio_0.20/seed_10/episode_metrics.csv
MAPPO-Krum_constant_ratio0.20_seed11	MAPPO-Krum	constant	0.2	11	16.685656356811524	-4631.19267578125	8.8			0.0	5	55	0.9705981967272237	0.0	0.0	6.0	0.2	results/rsmarl_v3_core/MAPPO-Krum/constant/ratio_0.20/seed_11/episode_metrics.csv
MAPPO-Krum_constant_ratio0.20_seed12	MAPPO-Krum	constant	0.2	12	16.597789001464843	-4512.123876953125	6.4			0.0	5	55	0.9546935936668888	0.0	0.0	6.0	0.2	results/rsmarl_v3_core/MAPPO-Krum/constant/ratio_0.20/seed_12/episode_metrics.csv
MAPPO-Krum_constant_ratio0.20_seed13	MAPPO-Krum	constant	0.2	13	14.963109970092773	-4498.05263671875	5.6			0.0	5	55	1.085052193957381	0.0	0.0	6.0	0.2	results/rsmarl_v3_core/MAPPO-Krum/constant/ratio_0.20/seed_13/episode_metrics.csv
MAPPO-Krum_constant_ratio0.20_seed14	MAPPO-Krum	constant	0.2	14	14.883202743530273	-4810.9841796875	12.0			0.0	5	55	1.0488797997822985	0.0	0.0	6.0	0.2	results/rsmarl_v3_core/MAPPO-Krum/constant/ratio_0.20/seed_14/episode_metrics.csv
MAPPO-Krum_constant_ratio0.20_seed15	MAPPO-Krum	constant	0.2	15	15.450173950195312	-4882.2484375	4.6			0.0	5	55	0.9925604012096301	0.0	0.0	6.0	0.2	results/rsmarl_v3_core/MAPPO-Krum/constant/ratio_0.20/seed_15/episode_metrics.csv
MAPPO-Krum_constant_ratio0.20_seed16	MAPPO-Krum	constant	0.2	16	26.49954833984375	-6118.5736328125	16.0			0.0	5	55	0.9181323897792026	0.0	0.0	6.0	0.2	results/rsmarl_v3_core/MAPPO-Krum/constant/ratio_0.20/seed_16/episode_metrics.csv
MAPPO-Krum_constant_ratio0.20_seed17	MAPPO-Krum	constant	0.2	17	14.420696640014649	-4587.8119140625	8.0			0.0	5	55	0.965737400110811	0.0	0.0	6.0	0.2	results/rsmarl_v3_core/MAPPO-Krum/constant/ratio_0.20/seed_17/episode_metrics.csv
MAPPO-Krum_constant_ratio0.20_seed18	MAPPO-Krum	constant	0.2	18	10.29813175201416	-4006.433544921875	4.8			0.0	5	55	0.9725578041980043	0.0	0.0	6.0	0.2	results/rsmarl_v3_core/MAPPO-Krum/constant/ratio_0.20/seed_18/episode_metrics.csv
MAPPO-Krum_constant_ratio0.20_seed19	MAPPO-Krum	constant	0.2	19	14.742887496948242	-4500.612548828125	7.4			0.0	5	55	1.0666512011084706	0.0	0.0	6.0	0.2	results/rsmarl_v3_core/MAPPO-Krum/constant/ratio_0.20/seed_19/episode_metrics.csv
MAPPO-Krum_constant_ratio0.30_seed0	MAPPO-Krum	constant	0.3	0	12.422667503356934	-5681.019921875	7.4			0.0	5	55	1.0561987932305783	0.0	0.0	9.0	0.3	results/rsmarl_v3_core/MAPPO-Krum/constant/ratio_0.30/seed_0/episode_metrics.csv
MAPPO-Krum_constant_ratio0.30_seed1	MAPPO-Krum	constant	0.3	1	8.128602409362793	-4098.939306640625	5.2			0.0	5	55	1.057503602351062	0.0	0.0	9.0	0.3	results/rsmarl_v3_core/MAPPO-Krum/constant/ratio_0.30/seed_1/episode_metrics.csv
MAPPO-Krum_constant_ratio0.30_seed2	MAPPO-Krum	constant	0.3	2	14.727045440673828	-4799.69697265625	6.6			0.0	5	55	1.13363919663243	0.0	0.0	9.0	0.3	results/rsmarl_v3_core/MAPPO-Krum/constant/ratio_0.30/seed_2/episode_metrics.csv
MAPPO-Krum_constant_ratio0.30_seed3	MAPPO-Krum	constant	0.3	3	17.882892990112303	-4866.677099609375	11.2			0.0	5	55	1.0614432016154751	0.0	0.0	9.0	0.3	results/rsmarl_v3_core/MAPPO-Krum/constant/ratio_0.30/seed_3/episode_metrics.csv
MAPPO-Krum_constant_ratio0.30_seed4	MAPPO-Krum	constant	0.3	4	14.240715980529785	-4949.75234375	7.4			0.0	5	55	0.9187847987050191	0.0	0.0	9.0	0.3	results/rsmarl_v3_core/MAPPO-Krum/constant/ratio_0.30/seed_4/episode_metrics.csv
MAPPO-Krum_constant_ratio0.30_seed5	MAPPO-Krum	constant	0.3	5	20.69882125854492	-5109.36865234375	7.0			0.0	5	55	0.968234206084162	0.0	0.0	9.0	0.3	results/rsmarl_v3_core/MAPPO-Krum/constant/ratio_0.30/seed_5/episode_metrics.csv
MAPPO-Krum_constant_ratio0.30_seed6	MAPPO-Krum	constant	0.3	6	15.941498947143554	-4768.2482421875	9.8			0.0	5	55	0.9487303934292868	0.0	0.0	9.0	0.3	results/rsmarl_v3_core/MAPPO-Krum/constant/ratio_0.30/seed_6/episode_metrics.csv
MAPPO-Krum_constant_ratio0.30_seed7	MAPPO-Krum	constant	0.3	7	18.914191436767577	-4903.33408203125	10.2			0.0	5	55	1.106631598668173	0.0	0.0	9.0	0.3	results/rsmarl_v3_core/MAPPO-Krum/constant/ratio_0.30/seed_7/episode_metrics.csv
MAPPO-Krum_constant_ratio0.30_seed8	MAPPO-Krum	constant	0.3	8	18.39565773010254	-4508.49345703125	9.8			0.0	5	55	1.1204660055227578	0.0	0.0	9.0	0.3	results/rsmarl_v3_core/MAPPO-Krum/constant/ratio_0.30/seed_8/episode_metrics.csv
MAPPO-Krum_constant_ratio0.30_seed9	MAPPO-Krum	constant	0.3	9	13.222281646728515	-4501.109521484375	7.8			0.0	5	55	1.0682508000172675	0.0	0.0	9.0	0.3	results/rsmarl_v3_core/MAPPO-Krum/constant/ratio_0.30/seed_9/episode_metrics.csv
MAPPO-Krum_constant_ratio0.30_seed10	MAPPO-Krum	constant	0.3	10	24.714182662963868	-5973.93486328125	12.8			0.0	5	55	1.0354486032156274	0.0	0.0	9.0	0.3	results/rsmarl_v3_core/MAPPO-Krum/constant/ratio_0.30/seed_10/episode_metrics.csv
MAPPO-Krum_constant_ratio0.30_seed11	MAPPO-Krum	constant	0.3	11	19.66582908630371	-4924.8958984375	6.4			0.0	5	55	1.0394017997896299	0.0	0.0	9.0	0.3	results/rsmarl_v3_core/MAPPO-Krum/constant/ratio_0.30/seed_11/episode_metrics.csv
MAPPO-Krum_constant_ratio0.30_seed12	MAPPO-Krum	constant	0.3	12	19.313469696044923	-4545.10400390625	5.4			0.0	5	55	1.0748165950644761	0.0	0.0	9.0	0.3	results/rsmarl_v3_core/MAPPO-Krum/constant/ratio_0.30/seed_12/episode_metrics.csv
MAPPO-Krum_constant_ratio0.30_seed13	MAPPO-Krum	constant	0.3	13	13.310619163513184	-4338.097314453125	6.6			0.0	5	55	1.082193196634762	0.0	0.0	9.0	0.3	results/rsmarl_v3_core/MAPPO-Krum/constant/ratio_0.30/seed_13/episode_metrics.csv
MAPPO-Krum_constant_ratio0.30_seed14	MAPPO-Krum	constant	0.3	14	13.745088386535645	-4365.634912109375	9.0			0.0	5	55	1.1606130021391436	0.0	0.0	9.0	0.3	results/rsmarl_v3_core/MAPPO-Krum/constant/ratio_0.30/seed_14/episode_metrics.csv
MAPPO-Krum_constant_ratio0.30_seed15	MAPPO-Krum	constant	0.3	15	12.520835876464844	-4537.06826171875	4.8			0.0	5	55	0.9612460038624704	0.0	0.0	9.0	0.3	results/rsmarl_v3_core/MAPPO-Krum/constant/ratio_0.30/seed_15/episode_metrics.csv
MAPPO-Krum_constant_ratio0.30_seed16	MAPPO-Krum	constant	0.3	16	25.249308013916014	-6023.4779296875	14.6			0.0	5	55	0.9554682008456439	0.0	0.0	9.0	0.3	results/rsmarl_v3_core/MAPPO-Krum/constant/ratio_0.30/seed_16/episode_metrics.csv
MAPPO-Krum_constant_ratio0.30_seed17	MAPPO-Krum	constant	0.3	17	9.137189865112305	-4551.5896484375	6.4			0.0	5	55	1.0790771979372948	0.0	0.0	9.0	0.3	results/rsmarl_v3_core/MAPPO-Krum/constant/ratio_0.30/seed_17/episode_metrics.csv
MAPPO-Krum_constant_ratio0.30_seed18	MAPPO-Krum	constant	0.3	18	11.994574546813965	-3809.28515625	7.2			0.0	5	55	0.9606288047507405	0.0	0.0	9.0	0.3	results/rsmarl_v3_core/MAPPO-Krum/constant/ratio_0.30/seed_18/episode_metrics.csv
MAPPO-Krum_constant_ratio0.30_seed19	MAPPO-Krum	constant	0.3	19	13.036576080322266	-4114.4837890625	3.2			0.0	5	55	0.9514479985227808	0.0	0.0	9.0	0.3	results/rsmarl_v3_core/MAPPO-Krum/constant/ratio_0.30/seed_19/episode_metrics.csv
MAPPO-Krum_constant_ratio0.33_seed0	MAPPO-Krum	constant	0.33	0	12.861016464233398	-5844.2626953125	6.4			0.0	5	55	0.9199951979098842	0.0	0.0	10.0	0.3333333333333333	results/rsmarl_v3_core/MAPPO-Krum/constant/ratio_0.33/seed_0/episode_metrics.csv
MAPPO-Krum_constant_ratio0.33_seed1	MAPPO-Krum	constant	0.33	1	8.29730577468872	-3943.733349609375	3.2			0.0	5	55	1.0734345996752381	0.0	0.0	10.0	0.3333333333333333	results/rsmarl_v3_core/MAPPO-Krum/constant/ratio_0.33/seed_1/episode_metrics.csv
MAPPO-Krum_constant_ratio0.33_seed2	MAPPO-Krum	constant	0.33	2	14.804210472106934	-5108.22763671875	6.8			0.0	5	55	0.984248603344895	0.0	0.0	10.0	0.3333333333333333	results/rsmarl_v3_core/MAPPO-Krum/constant/ratio_0.33/seed_2/episode_metrics.csv
MAPPO-Krum_constant_ratio0.33_seed3	MAPPO-Krum	constant	0.33	3	16.314434814453126	-4083.244970703125	7.0			0.0	5	55	0.9480731969233602	0.0	0.0	10.0	0.3333333333333333	results/rsmarl_v3_core/MAPPO-Krum/constant/ratio_0.33/seed_3/episode_metrics.csv
MAPPO-Krum_constant_ratio0.33_seed4	MAPPO-Krum	constant	0.33	4	11.3736421585083	-4683.88505859375	7.0			0.0	5	55	1.029994394048117	0.0	0.0	10.0	0.3333333333333333	results/rsmarl_v3_core/MAPPO-Krum/constant/ratio_0.33/seed_4/episode_metrics.csv
MAPPO-Krum_constant_ratio0.33_seed5	MAPPO-Krum	constant	0.33	5	22.7125675201416	-5326.74951171875	9.4			0.0	5	55	0.959433798561804	0.0	0.0	10.0	0.3333333333333333	results/rsmarl_v3_core/MAPPO-Krum/constant/ratio_0.33/seed_5/episode_metrics.csv
MAPPO-Krum_constant_ratio0.33_seed6	MAPPO-Krum	constant	0.33	6	14.505263328552246	-4732.5494140625	9.6			0.0	5	55	1.028606598265469	0.0	0.0	10.0	0.3333333333333333	results/rsmarl_v3_core/MAPPO-Krum/constant/ratio_0.33/seed_6/episode_metrics.csv
MAPPO-Krum_constant_ratio0.33_seed7	MAPPO-Krum	constant	0.33	7	17.45428466796875	-4718.4501953125	8.6			0.0	5	55	1.0651014017639682	0.0	0.0	10.0	0.3333333333333333	results/rsmarl_v3_core/MAPPO-Krum/constant/ratio_0.33/seed_7/episode_metrics.csv
MAPPO-Krum_constant_ratio0.33_seed8	MAPPO-Krum	constant	0.33	8	22.01193199157715	-5350.299609375	12.8			0.0	5	55	1.090055998065509	0.0	0.0	10.0	0.3333333333333333	results/rsmarl_v3_core/MAPPO-Krum/constant/ratio_0.33/seed_8/episode_metrics.csv
MAPPO-Krum_constant_ratio0.33_seed9	MAPPO-Krum	constant	0.33	9	12.271107482910157	-4284.380078125	5.8			0.0	5	55	1.1140883958432823	0.0	0.0	10.0	0.3333333333333333	results/rsmarl_v3_core/MAPPO-Krum/constant/ratio_0.33/seed_9/episode_metrics.csv
MAPPO-Krum_constant_ratio0.33_seed10	MAPPO-Krum	constant	0.33	10	28.598341751098634	-6531.2396484375	14.4			0.0	5	55	1.0769080050522462	0.0	0.0	10.0	0.3333333333333333	results/rsmarl_v3_core/MAPPO-Krum/constant/ratio_0.33/seed_10/episode_metrics.csv
MAPPO-Krum_constant_ratio0.33_seed11	MAPPO-Krum	constant	0.33	11	19.830144500732423	-4776.05390625	7.8			0.0	5	55	0.9308961976785213	0.0	0.0	10.0	0.3333333333333333	results/rsmarl_v3_core/MAPPO-Krum/constant/ratio_0.33/seed_11/episode_metrics.csv
MAPPO-Krum_constant_ratio0.33_seed12	MAPPO-Krum	constant	0.33	12	18.193709564208984	-4612.68857421875	5.4			0.0	5	55	1.1843687971122563	0.0	0.0	10.0	0.3333333333333333	results/rsmarl_v3_core/MAPPO-Krum/constant/ratio_0.33/seed_12/episode_metrics.csv
MAPPO-Krum_constant_ratio0.33_seed13	MAPPO-Krum	constant	0.33	13	14.209526252746581	-4497.64130859375	7.6			0.0	5	55	1.0809117986354977	0.0	0.0	10.0	0.3333333333333333	results/rsmarl_v3_core/MAPPO-Krum/constant/ratio_0.33/seed_13/episode_metrics.csv
MAPPO-Krum_constant_ratio0.33_seed14	MAPPO-Krum	constant	0.33	14	17.39352378845215	-4766.03115234375	12.4			0.0	5	55	0.965562800411135	0.0	0.0	10.0	0.3333333333333333	results/rsmarl_v3_core/MAPPO-Krum/constant/ratio_0.33/seed_14/episode_metrics.csv
MAPPO-Krum_constant_ratio0.33_seed15	MAPPO-Krum	constant	0.33	15	14.666280937194824	-5224.67109375	5.0			0.0	5	55	0.9277400007704273	0.0	0.0	10.0	0.3333333333333333	results/rsmarl_v3_core/MAPPO-Krum/constant/ratio_0.33/seed_15/episode_metrics.csv
MAPPO-Krum_constant_ratio0.33_seed16	MAPPO-Krum	constant	0.33	16	25.605441665649415	-6485.2216796875	16.8			0.0	5	55	1.0705544002121314	0.0	0.0	10.0	0.3333333333333333	results/rsmarl_v3_core/MAPPO-Krum/constant/ratio_0.33/seed_16/episode_metrics.csv
MAPPO-Krum_constant_ratio0.33_seed17	MAPPO-Krum	constant	0.33	17	12.876432800292969	-4606.783984375	6.6			0.0	5	55	1.1177326028700918	0.0	0.0	10.0	0.3333333333333333	results/rsmarl_v3_core/MAPPO-Krum/constant/ratio_0.33/seed_17/episode_metrics.csv
MAPPO-Krum_constant_ratio0.33_seed18	MAPPO-Krum	constant	0.33	18	11.604153251647949	-4293.280810546875	6.2			0.0	5	55	1.1116738052805886	0.0	0.0	10.0	0.3333333333333333	results/rsmarl_v3_core/MAPPO-Krum/constant/ratio_0.33/seed_18/episode_metrics.csv
MAPPO-Krum_constant_ratio0.33_seed19	MAPPO-Krum	constant	0.33	19	15.352933883666992	-4685.534228515625	7.8			0.0	5	55	1.0907374002272263	0.0	0.0	10.0	0.3333333333333333	results/rsmarl_v3_core/MAPPO-Krum/constant/ratio_0.33/seed_19/episode_metrics.csv
MAPPO-Krum_random_ratio0.05_seed0	MAPPO-Krum	random	0.05	0	9.261914443969726	-5703.45419921875	5.6			0.0	5	55	1.0973457974614576	0.0	0.0	2.0	0.0666666666666666	results/rsmarl_v3_core/MAPPO-Krum/random/ratio_0.05/seed_0/episode_metrics.csv
MAPPO-Krum_random_ratio0.05_seed1	MAPPO-Krum	random	0.05	1	8.300878620147705	-3948.056982421875	5.8			0.0	5	55	1.0178525990340859	0.0	0.0	2.0	0.0666666666666666	results/rsmarl_v3_core/MAPPO-Krum/random/ratio_0.05/seed_1/episode_metrics.csv
MAPPO-Krum_random_ratio0.05_seed2	MAPPO-Krum	random	0.05	2	18.559589385986328	-4739.75302734375	7.0			0.0	5	55	0.9549542010063305	0.0	0.0	2.0	0.0666666666666666	results/rsmarl_v3_core/MAPPO-Krum/random/ratio_0.05/seed_2/episode_metrics.csv
MAPPO-Krum_random_ratio0.05_seed3	MAPPO-Krum	random	0.05	3	18.933119201660155	-4663.8189453125	8.2			0.0	5	55	1.04133480344899	0.0	0.0	2.0	0.0666666666666666	results/rsmarl_v3_core/MAPPO-Krum/random/ratio_0.05/seed_3/episode_metrics.csv
MAPPO-Krum_random_ratio0.05_seed4	MAPPO-Krum	random	0.05	4	13.40114517211914	-4586.882275390625	7.8			0.0	5	55	0.9398252004757524	0.0	0.0	2.0	0.0666666666666666	results/rsmarl_v3_core/MAPPO-Krum/random/ratio_0.05/seed_4/episode_metrics.csv
MAPPO-Krum_random_ratio0.05_seed5	MAPPO-Krum	random	0.05	5	17.758513069152833	-4913.8728515625	7.0			0.0	5	55	1.0917172010522336	0.0	0.0	2.0	0.0666666666666666	results/rsmarl_v3_core/MAPPO-Krum/random/ratio_0.05/seed_5/episode_metrics.csv
MAPPO-Krum_random_ratio0.05_seed6	MAPPO-Krum	random	0.05	6	12.949729537963867	-4792.510546875	8.2			0.0	5	55	1.1010171961970627	0.0	0.0	2.0	0.0666666666666666	results/rsmarl_v3_core/MAPPO-Krum/random/ratio_0.05/seed_6/episode_metrics.csv
MAPPO-Krum_random_ratio0.05_seed7	MAPPO-Krum	random	0.05	7	21.03155059814453	-5301.67626953125	12.8			0.0	5	55	0.9712774044601247	0.0	0.0	2.0	0.0666666666666666	results/rsmarl_v3_core/MAPPO-Krum/random/ratio_0.05/seed_7/episode_metrics.csv
MAPPO-Krum_random_ratio0.05_seed8	MAPPO-Krum	random	0.05	8	22.09957847595215	-5243.18056640625	11.4			0.0	5	55	0.974070598022081	0.0	0.0	2.0	0.0666666666666666	results/rsmarl_v3_core/MAPPO-Krum/random/ratio_0.05/seed_8/episode_metrics.csv
MAPPO-Krum_random_ratio0.05_seed9	MAPPO-Krum	random	0.05	9	13.093681907653808	-4505.550390625	7.2			0.0	5	55	0.9790365933440626	0.0	0.0	2.0	0.0666666666666666	results/rsmarl_v3_core/MAPPO-Krum/random/ratio_0.05/seed_9/episode_metrics.csv
MAPPO-Krum_random_ratio0.05_seed10	MAPPO-Krum	random	0.05	10	30.848537063598634	-6789.90791015625	12.0			0.0	5	55	0.9539371909340844	0.0	0.0	2.0	0.0666666666666666	results/rsmarl_v3_core/MAPPO-Krum/random/ratio_0.05/seed_10/episode_metrics.csv
MAPPO-Krum_random_ratio0.05_seed11	MAPPO-Krum	random	0.05	11	20.44524040222168	-5273.8486328125	11.6			0.0	5	55	0.9647847997257486	0.0	0.0	2.0	0.0666666666666666	results/rsmarl_v3_core/MAPPO-Krum/random/ratio_0.05/seed_11/episode_metrics.csv
MAPPO-Krum_random_ratio0.05_seed12	MAPPO-Krum	random	0.05	12	16.889236068725587	-5173.99619140625	5.6			0.0	5	55	1.1174792045494542	0.0	0.0	2.0	0.0666666666666666	results/rsmarl_v3_core/MAPPO-Krum/random/ratio_0.05/seed_12/episode_metrics.csv
MAPPO-Krum_random_ratio0.05_seed13	MAPPO-Krum	random	0.05	13	16.11875991821289	-4397.0779296875	7.0			0.0	5	55	1.2365570029942319	0.0	0.0	2.0	0.0666666666666666	results/rsmarl_v3_core/MAPPO-Krum/random/ratio_0.05/seed_13/episode_metrics.csv
MAPPO-Krum_random_ratio0.05_seed14	MAPPO-Krum	random	0.05	14	14.782281494140625	-4737.7375	13.8			0.0	5	55	1.0936037957435474	0.0	0.0	2.0	0.0666666666666666	results/rsmarl_v3_core/MAPPO-Krum/random/ratio_0.05/seed_14/episode_metrics.csv
MAPPO-Krum_random_ratio0.05_seed15	MAPPO-Krum	random	0.05	15	19.463134002685546	-5106.28837890625	6.8			0.0	5	55	1.0863988049095497	0.0	0.0	2.0	0.0666666666666666	results/rsmarl_v3_core/MAPPO-Krum/random/ratio_0.05/seed_15/episode_metrics.csv
MAPPO-Krum_random_ratio0.05_seed16	MAPPO-Krum	random	0.05	16	27.35311851501465	-6087.95517578125	15.8			0.0	5	55	1.0801128053572029	0.0	0.0	2.0	0.0666666666666666	results/rsmarl_v3_core/MAPPO-Krum/random/ratio_0.05/seed_16/episode_metrics.csv
MAPPO-Krum_random_ratio0.05_seed17	MAPPO-Krum	random	0.05	17	13.443029975891113	-4674.91416015625	5.0			0.0	5	55	1.0826626006746665	0.0	0.0	2.0	0.0666666666666666	results/rsmarl_v3_core/MAPPO-Krum/random/ratio_0.05/seed_17/episode_metrics.csv
MAPPO-Krum_random_ratio0.05_seed18	MAPPO-Krum	random	0.05	18	11.401870346069336	-4123.35341796875	7.2			0.0	5	55	1.0663953988114372	0.0	0.0	2.0	0.0666666666666666	results/rsmarl_v3_core/MAPPO-Krum/random/ratio_0.05/seed_18/episode_metrics.csv
MAPPO-Krum_random_ratio0.05_seed19	MAPPO-Krum	random	0.05	19	16.795514869689942	-4681.27021484375	6.8			0.0	5	55	1.0820024006534368	0.0	0.0	2.0	0.0666666666666666	results/rsmarl_v3_core/MAPPO-Krum/random/ratio_0.05/seed_19/episode_metrics.csv
MAPPO-Krum_random_ratio0.10_seed0	MAPPO-Krum	random	0.1	0	12.286065292358398	-5770.68837890625	6.0			0.0	5	55	1.0345635964768007	0.0	0.0	3.0	0.1	results/rsmarl_v3_core/MAPPO-Krum/random/ratio_0.10/seed_0/episode_metrics.csv
MAPPO-Krum_random_ratio0.10_seed1	MAPPO-Krum	random	0.1	1	10.564542961120605	-3901.037646484375	7.0			0.0	5	55	1.0723558021709323	0.0	0.0	3.0	0.1	results/rsmarl_v3_core/MAPPO-Krum/random/ratio_0.10/seed_1/episode_metrics.csv
MAPPO-Krum_random_ratio0.10_seed2	MAPPO-Krum	random	0.1	2	18.771015930175782	-5065.92158203125	6.2			0.0	5	55	0.9721797978272662	0.0	0.0	3.0	0.1	results/rsmarl_v3_core/MAPPO-Krum/random/ratio_0.10/seed_2/episode_metrics.csv
MAPPO-Krum_random_ratio0.10_seed3	MAPPO-Krum	random	0.1	3	19.250591278076172	-4813.70576171875	8.8			0.0	5	55	0.9264677966712043	0.0	0.0	3.0	0.1	results/rsmarl_v3_core/MAPPO-Krum/random/ratio_0.10/seed_3/episode_metrics.csv
MAPPO-Krum_random_ratio0.10_seed4	MAPPO-Krum	random	0.1	4	12.758212471008301	-4938.945703125	8.4			0.0	5	55	1.0454259987454861	0.0	0.0	3.0	0.1	results/rsmarl_v3_core/MAPPO-Krum/random/ratio_0.10/seed_4/episode_metrics.csv
MAPPO-Krum_random_ratio0.10_seed5	MAPPO-Krum	random	0.1	5	19.819455718994142	-4791.38359375	6.0			0.0	5	55	1.1089767940575257	0.0	0.0	3.0	0.1	results/rsmarl_v3_core/MAPPO-Krum/random/ratio_0.10/seed_5/episode_metrics.csv
MAPPO-Krum_random_ratio0.10_seed6	MAPPO-Krum	random	0.1	6	14.42983512878418	-4320.87548828125	7.2			0.0	5	55	1.089715794660151	0.0	0.0	3.0	0.1	results/rsmarl_v3_core/MAPPO-Krum/random/ratio_0.10/seed_6/episode_metrics.csv
MAPPO-Krum_random_ratio0.10_seed7	MAPPO-Krum	random	0.1	7	20.88546867370605	-5232.559765625	11.6			0.0	5	55	0.9515470039332286	0.0	0.0	3.0	0.1	results/rsmarl_v3_core/MAPPO-Krum/random/ratio_0.10/seed_7/episode_metrics.csv
MAPPO-Krum_random_ratio0.10_seed8	MAPPO-Krum	random	0.1	8	21.39622573852539	-5306.7806640625	13.6			0.0	5	55	1.0918640007730573	0.0	0.0	3.0	0.1	results/rsmarl_v3_core/MAPPO-Krum/random/ratio_0.10/seed_8/episode_metrics.csv
MAPPO-Krum_random_ratio0.10_seed9	MAPPO-Krum	random	0.1	9	9.681744766235353	-4350.203564453125	5.0			0.0	5	55	0.9863185987342149	0.0	0.0	3.0	0.1	results/rsmarl_v3_core/MAPPO-Krum/random/ratio_0.10/seed_9/episode_metrics.csv
MAPPO-Krum_random_ratio0.10_seed10	MAPPO-Krum	random	0.1	10	28.96628608703613	-6465.31845703125	12.8			0.0	5	55	1.0609015938825905	0.0	0.0	3.0	0.1	results/rsmarl_v3_core/MAPPO-Krum/random/ratio_0.10/seed_10/episode_metrics.csv
MAPPO-Krum_random_ratio0.10_seed11	MAPPO-Krum	random	0.1	11	16.118081092834473	-4643.5212890625	6.6			0.0	5	55	1.0517241986235604	0.0	0.0	3.0	0.1	results/rsmarl_v3_core/MAPPO-Krum/random/ratio_0.10/seed_11/episode_metrics.csv
MAPPO-Krum_random_ratio0.10_seed12	MAPPO-Krum	random	0.1	12	21.595127487182616	-5451.52177734375	9.2			0.0	5	55	1.0760584060335532	0.0	0.0	3.0	0.1	results/rsmarl_v3_core/MAPPO-Krum/random/ratio_0.10/seed_12/episode_metrics.csv
MAPPO-Krum_random_ratio0.10_seed13	MAPPO-Krum	random	0.1	13	13.893490028381347	-4508.972119140625	8.8			0.0	5	55	1.0101984051289037	0.0	0.0	3.0	0.1	results/rsmarl_v3_core/MAPPO-Krum/random/ratio_0.10/seed_13/episode_metrics.csv
MAPPO-Krum_random_ratio0.10_seed14	MAPPO-Krum	random	0.1	14	16.27112979888916	-4803.960546875	11.8			0.0	5	55	1.0381806001532823	0.0	0.0	3.0	0.1	results/rsmarl_v3_core/MAPPO-Krum/random/ratio_0.10/seed_14/episode_metrics.csv
MAPPO-Krum_random_ratio0.10_seed15	MAPPO-Krum	random	0.1	15	20.606371688842774	-5083.362890625	5.4			0.0	5	55	0.9500015992671251	0.0	0.0	3.0	0.1	results/rsmarl_v3_core/MAPPO-Krum/random/ratio_0.10/seed_15/episode_metrics.csv
MAPPO-Krum_random_ratio0.10_seed16	MAPPO-Krum	random	0.1	16	25.79274787902832	-5922.3802734375	13.0			0.0	5	55	1.064362598117441	0.0	0.0	3.0	0.1	results/rsmarl_v3_core/MAPPO-Krum/random/ratio_0.10/seed_16/episode_metrics.csv
MAPPO-Krum_random_ratio0.10_seed17	MAPPO-Krum	random	0.1	17	12.47082748413086	-4557.8150390625	5.4			0.0	5	55	0.96292179368902	0.0	0.0	3.0	0.1	results/rsmarl_v3_core/MAPPO-Krum/random/ratio_0.10/seed_17/episode_metrics.csv
MAPPO-Krum_random_ratio0.10_seed18	MAPPO-Krum	random	0.1	18	12.258616828918457	-4018.37578125	5.4			0.0	5	55	1.04253780154977	0.0	0.0	3.0	0.1	results/rsmarl_v3_core/MAPPO-Krum/random/ratio_0.10/seed_18/episode_metrics.csv
MAPPO-Krum_random_ratio0.10_seed19	MAPPO-Krum	random	0.1	19	13.638493537902832	-4445.204736328125	4.6			0.0	5	55	1.1254843993810937	0.0	0.0	3.0	0.1	results/rsmarl_v3_core/MAPPO-Krum/random/ratio_0.10/seed_19/episode_metrics.csv
MAPPO-Krum_random_ratio0.20_seed0	MAPPO-Krum	random	0.2	0	13.136201667785645	-5477.423828125	6.6			0.0	5	55	0.947686197469011	0.0	0.0	6.0	0.2	results/rsmarl_v3_core/MAPPO-Krum/random/ratio_0.20/seed_0/episode_metrics.csv
MAPPO-Krum_random_ratio0.20_seed1	MAPPO-Krum	random	0.2	1	7.1149436950683596	-3845.41474609375	4.2			0.0	5	55	0.9917291987221688	0.0	0.0	6.0	0.2	results/rsmarl_v3_core/MAPPO-Krum/random/ratio_0.20/seed_1/episode_metrics.csv
MAPPO-Krum_random_ratio0.20_seed2	MAPPO-Krum	random	0.2	2	19.327175521850585	-5003.0974609375	5.8			0.0	5	55	1.0872442071558908	0.0	0.0	6.0	0.2	results/rsmarl_v3_core/MAPPO-Krum/random/ratio_0.20/seed_2/episode_metrics.csv
MAPPO-Krum_random_ratio0.20_seed3	MAPPO-Krum	random	0.2	3	17.79268913269043	-4996.7455078125	11.2			0.0	5	55	0.9680587943876162	0.0	0.0	6.0	0.2	results/rsmarl_v3_core/MAPPO-Krum/random/ratio_0.20/seed_3/episode_metrics.csv
MAPPO-Krum_random_ratio0.20_seed4	MAPPO-Krum	random	0.2	4	11.495894050598144	-4857.79111328125	6.2			0.0	5	55	0.9150354017037898	0.0	0.0	6.0	0.2	results/rsmarl_v3_core/MAPPO-Krum/random/ratio_0.20/seed_4/episode_metrics.csv
MAPPO-Krum_random_ratio0.20_seed5	MAPPO-Krum	random	0.2	5	16.305283546447754	-4660.979296875	6.8			0.0	5	55	0.9317359974374995	0.0	0.0	6.0	0.2	results/rsmarl_v3_core/MAPPO-Krum/random/ratio_0.20/seed_5/episode_metrics.csv
MAPPO-Krum_random_ratio0.20_seed6	MAPPO-Krum	random	0.2	6	13.465964317321777	-4833.526171875	10.2			0.0	5	55	1.049148998572491	0.0	0.0	6.0	0.2	results/rsmarl_v3_core/MAPPO-Krum/random/ratio_0.20/seed_6/episode_metrics.csv
MAPPO-Krum_random_ratio0.20_seed7	MAPPO-Krum	random	0.2	7	21.010820388793945	-5105.992578125	11.6			0.0	5	55	0.9686952020274475	0.0	0.0	6.0	0.2	results/rsmarl_v3_core/MAPPO-Krum/random/ratio_0.20/seed_7/episode_metrics.csv
MAPPO-Krum_random_ratio0.20_seed8	MAPPO-Krum	random	0.2	8	24.544664001464845	-5923.96455078125	15.4			0.0	5	55	1.0708589950809255	0.0	0.0	6.0	0.2	results/rsmarl_v3_core/MAPPO-Krum/random/ratio_0.20/seed_8/episode_metrics.csv
MAPPO-Krum_random_ratio0.20_seed9	MAPPO-Krum	random	0.2	9	15.04208984375	-4911.86162109375	7.8			0.0	5	55	1.0061509994557127	0.0	0.0	6.0	0.2	results/rsmarl_v3_core/MAPPO-Krum/random/ratio_0.20/seed_9/episode_metrics.csv
MAPPO-Krum_random_ratio0.20_seed10	MAPPO-Krum	random	0.2	10	27.892230987548828	-6330.55732421875	12.2			0.0	5	55	1.0336081963032484	0.0	0.0	6.0	0.2	results/rsmarl_v3_core/MAPPO-Krum/random/ratio_0.20/seed_10/episode_metrics.csv
MAPPO-Krum_random_ratio0.20_seed11	MAPPO-Krum	random	0.2	11	19.217446517944335	-4908.6060546875	7.4			0.0	5	55	0.9515691956039518	0.0	0.0	6.0	0.2	results/rsmarl_v3_core/MAPPO-Krum/random/ratio_0.20/seed_11/episode_metrics.csv
MAPPO-Krum_random_ratio0.20_seed12	MAPPO-Krum	random	0.2	12	15.922696685791015	-5016.71669921875	7.2			0.0	5	55	1.0575852036708966	0.0	0.0	6.0	0.2	results/rsmarl_v3_core/MAPPO-Krum/random/ratio_0.20/seed_12/episode_metrics.csv
MAPPO-Krum_random_ratio0.20_seed13	MAPPO-Krum	random	0.2	13	10.207592010498047	-4540.344775390625	6.6			0.0	5	55	0.916100200265646	0.0	0.0	6.0	0.2	results/rsmarl_v3_core/MAPPO-Krum/random/ratio_0.20/seed_13/episode_metrics.csv
MAPPO-Krum_random_ratio0.20_seed14	MAPPO-Krum	random	0.2	14	15.503012466430665	-4576.9529296875	9.2			0.0	5	55	1.093499397393316	0.0	0.0	6.0	0.2	results/rsmarl_v3_core/MAPPO-Krum/random/ratio_0.20/seed_14/episode_metrics.csv
MAPPO-Krum_random_ratio0.20_seed15	MAPPO-Krum	random	0.2	15	18.50646553039551	-4948.52724609375	3.8			0.0	5	55	1.0125886008609086	0.0	0.0	6.0	0.2	results/rsmarl_v3_core/MAPPO-Krum/random/ratio_0.20/seed_15/episode_metrics.csv
MAPPO-Krum_random_ratio0.20_seed16	MAPPO-Krum	random	0.2	16	24.519979095458986	-5749.36005859375	12.2			0.0	5	55	0.9870925976429135	0.0	0.0	6.0	0.2	results/rsmarl_v3_core/MAPPO-Krum/random/ratio_0.20/seed_16/episode_metrics.csv
MAPPO-Krum_random_ratio0.20_seed17	MAPPO-Krum	random	0.2	17	11.85904140472412	-4339.2255859375	6.4			0.0	5	55	0.9670854022260755	0.0	0.0	6.0	0.2	results/rsmarl_v3_core/MAPPO-Krum/random/ratio_0.20/seed_17/episode_metrics.csv
MAPPO-Krum_random_ratio0.20_seed18	MAPPO-Krum	random	0.2	18	11.55410976409912	-4247.090478515625	6.2			0.0	5	55	1.078233408043161	0.0	0.0	6.0	0.2	results/rsmarl_v3_core/MAPPO-Krum/random/ratio_0.20/seed_18/episode_metrics.csv
MAPPO-Krum_random_ratio0.20_seed19	MAPPO-Krum	random	0.2	19	15.511197471618653	-4574.12705078125	5.2			0.0	5	55	1.0268171987263486	0.0	0.0	6.0	0.2	results/rsmarl_v3_core/MAPPO-Krum/random/ratio_0.20/seed_19/episode_metrics.csv
MAPPO-Krum_random_ratio0.30_seed0	MAPPO-Krum	random	0.3	0	11.954104232788087	-5920.8255859375	7.2			0.0	5	55	1.1331989982863888	0.0	0.0	9.0	0.3	results/rsmarl_v3_core/MAPPO-Krum/random/ratio_0.30/seed_0/episode_metrics.csv
MAPPO-Krum_random_ratio0.30_seed1	MAPPO-Krum	random	0.3	1	7.2838774681091305	-4111.840185546875	5.6			0.0	5	55	1.0053829988464713	0.0	0.0	9.0	0.3	results/rsmarl_v3_core/MAPPO-Krum/random/ratio_0.30/seed_1/episode_metrics.csv
MAPPO-Krum_random_ratio0.30_seed2	MAPPO-Krum	random	0.3	2	15.733897018432618	-4915.93134765625	6.4			0.0	5	55	1.0541460069362074	0.0	0.0	9.0	0.3	results/rsmarl_v3_core/MAPPO-Krum/random/ratio_0.30/seed_2/episode_metrics.csv
MAPPO-Krum_random_ratio0.30_seed3	MAPPO-Krum	random	0.3	3	19.15122299194336	-4972.6466796875	14.0			0.0	5	55	1.0939747968222946	0.0	0.0	9.0	0.3	results/rsmarl_v3_core/MAPPO-Krum/random/ratio_0.30/seed_3/episode_metrics.csv
MAPPO-Krum_random_ratio0.30_seed4	MAPPO-Krum	random	0.3	4	13.61764965057373	-4671.065625	8.0			0.0	5	55	0.9724699979415163	0.0	0.0	9.0	0.3	results/rsmarl_v3_core/MAPPO-Krum/random/ratio_0.30/seed_4/episode_metrics.csv
MAPPO-Krum_random_ratio0.30_seed5	MAPPO-Krum	random	0.3	5	17.597449111938477	-4858.42646484375	6.6			0.0	5	55	1.0800904070492834	0.0	0.0	9.0	0.3	results/rsmarl_v3_core/MAPPO-Krum/random/ratio_0.30/seed_5/episode_metrics.csv
MAPPO-Krum_random_ratio0.30_seed6	MAPPO-Krum	random	0.3	6	12.25111656188965	-4559.6951171875	8.6			0.0	5	55	1.0779430042020977	0.0	0.0	9.0	0.3	results/rsmarl_v3_core/MAPPO-Krum/random/ratio_0.30/seed_6/episode_metrics.csv
MAPPO-Krum_random_ratio0.30_seed7	MAPPO-Krum	random	0.3	7	25.672952270507814	-5782.6611328125	12.2			0.0	5	55	1.0102842032210901	0.0	0.0	9.0	0.3	results/rsmarl_v3_core/MAPPO-Krum/random/ratio_0.30/seed_7/episode_metrics.csv
MAPPO-Krum_random_ratio0.30_seed8	MAPPO-Krum	random	0.3	8	19.761577224731447	-4842.91904296875	9.8			0.0	5	55	0.9689926024293527	0.0	0.0	9.0	0.3	results/rsmarl_v3_core/MAPPO-Krum/random/ratio_0.30/seed_8/episode_metrics.csv
MAPPO-Krum_random_ratio0.30_seed9	MAPPO-Krum	random	0.3	9	16.352750778198242	-4913.64130859375	7.0			0.0	5	55	1.1436621978646144	0.0	0.0	9.0	0.3	results/rsmarl_v3_core/MAPPO-Krum/random/ratio_0.30/seed_9/episode_metrics.csv
MAPPO-Krum_random_ratio0.30_seed10	MAPPO-Krum	random	0.3	10	30.469103622436524	-6740.61240234375	13.2			0.0	5	55	1.120861797244288	0.0	0.0	9.0	0.3	results/rsmarl_v3_core/MAPPO-Krum/random/ratio_0.30/seed_10/episode_metrics.csv
MAPPO-Krum_random_ratio0.30_seed11	MAPPO-Krum	random	0.3	11	15.597504615783691	-4534.401806640625	3.0			0.0	5	55	1.1040858051273972	0.0	0.0	9.0	0.3	results/rsmarl_v3_core/MAPPO-Krum/random/ratio_0.30/seed_11/episode_metrics.csv
MAPPO-Krum_random_ratio0.30_seed12	MAPPO-Krum	random	0.3	12	16.854569816589354	-5712.04375	7.8			0.0	5	55	0.965597596950829	0.0	0.0	9.0	0.3	results/rsmarl_v3_core/MAPPO-Krum/random/ratio_0.30/seed_12/episode_metrics.csv
MAPPO-Krum_random_ratio0.30_seed13	MAPPO-Krum	random	0.3	13	15.460809135437012	-4546.787353515625	8.2			0.0	5	55	1.1069102009059861	0.0	0.0	9.0	0.3	results/rsmarl_v3_core/MAPPO-Krum/random/ratio_0.30/seed_13/episode_metrics.csv
MAPPO-Krum_random_ratio0.30_seed14	MAPPO-Krum	random	0.3	14	16.050403594970703	-4665.14755859375	9.4			0.0	5	55	1.0591007972834632	0.0	0.0	9.0	0.3	results/rsmarl_v3_core/MAPPO-Krum/random/ratio_0.30/seed_14/episode_metrics.csv
MAPPO-Krum_random_ratio0.30_seed15	MAPPO-Krum	random	0.3	15	16.777929306030273	-4939.4193359375	3.4			0.0	5	55	1.0909183940384537	0.0	0.0	9.0	0.3	results/rsmarl_v3_core/MAPPO-Krum/random/ratio_0.30/seed_15/episode_metrics.csv
MAPPO-Krum_random_ratio0.30_seed16	MAPPO-Krum	random	0.3	16	22.196877670288085	-5697.70009765625	14.0			0.0	5	55	0.9609911969164386	0.0	0.0	9.0	0.3	results/rsmarl_v3_core/MAPPO-Krum/random/ratio_0.30/seed_16/episode_metrics.csv
MAPPO-Krum_random_ratio0.30_seed17	MAPPO-Krum	random	0.3	17	10.163829231262207	-4349.65048828125	6.4			0.0	5	55	0.9457697917241603	0.0	0.0	9.0	0.3	results/rsmarl_v3_core/MAPPO-Krum/random/ratio_0.30/seed_17/episode_metrics.csv
MAPPO-Krum_random_ratio0.30_seed18	MAPPO-Krum	random	0.3	18	10.822710609436035	-4306.68701171875	6.0			0.0	5	55	1.0942549939500168	0.0	0.0	9.0	0.3	results/rsmarl_v3_core/MAPPO-Krum/random/ratio_0.30/seed_18/episode_metrics.csv
MAPPO-Krum_random_ratio0.30_seed19	MAPPO-Krum	random	0.3	19	8.616693782806397	-4365.38251953125	4.6			0.0	5	55	1.0965279972879216	0.0	0.0	9.0	0.3	results/rsmarl_v3_core/MAPPO-Krum/random/ratio_0.30/seed_19/episode_metrics.csv
MAPPO-Krum_random_ratio0.33_seed0	MAPPO-Krum	random	0.33	0	10.96007137298584	-5234.373046875	7.6			0.0	5	55	1.0959708015434444	0.0	0.0	10.0	0.3333333333333333	results/rsmarl_v3_core/MAPPO-Krum/random/ratio_0.33/seed_0/episode_metrics.csv
MAPPO-Krum_random_ratio0.33_seed1	MAPPO-Krum	random	0.33	1	7.805185031890869	-3980.6455078125	5.6			0.0	5	55	1.0142409999389201	0.0	0.0	10.0	0.3333333333333333	results/rsmarl_v3_core/MAPPO-Krum/random/ratio_0.33/seed_1/episode_metrics.csv
MAPPO-Krum_random_ratio0.33_seed2	MAPPO-Krum	random	0.33	2	13.716445922851562	-4892.7794921875	7.8			0.0	5	55	1.058553802431561	0.0	0.0	10.0	0.3333333333333333	results/rsmarl_v3_core/MAPPO-Krum/random/ratio_0.33/seed_2/episode_metrics.csv
MAPPO-Krum_random_ratio0.33_seed3	MAPPO-Krum	random	0.33	3	19.819134521484376	-5117.1755859375	12.2			0.0	5	55	1.0295661981217563	0.0	0.0	10.0	0.3333333333333333	results/rsmarl_v3_core/MAPPO-Krum/random/ratio_0.33/seed_3/episode_metrics.csv
MAPPO-Krum_random_ratio0.33_seed4	MAPPO-Krum	random	0.33	4	13.533097267150879	-5020.72998046875	9.2			0.0	5	55	1.0014132043579593	0.0	0.0	10.0	0.3333333333333333	results/rsmarl_v3_core/MAPPO-Krum/random/ratio_0.33/seed_4/episode_metrics.csv
MAPPO-Krum_random_ratio0.33_seed5	MAPPO-Krum	random	0.33	5	19.716254425048827	-5059.2109375	6.8			0.0	5	55	0.9431429934920743	0.0	0.0	10.0	0.3333333333333333	results/rsmarl_v3_core/MAPPO-Krum/random/ratio_0.33/seed_5/episode_metrics.csv
MAPPO-Krum_random_ratio0.33_seed6	MAPPO-Krum	random	0.33	6	13.327133750915527	-4852.9119140625	10.8			0.0	5	55	0.9718112036352977	0.0	0.0	10.0	0.3333333333333333	results/rsmarl_v3_core/MAPPO-Krum/random/ratio_0.33/seed_6/episode_metrics.csv
MAPPO-Krum_random_ratio0.33_seed7	MAPPO-Krum	random	0.33	7	26.52322463989258	-5674.88662109375	10.8			0.0	5	55	1.1193292011739686	0.0	0.0	10.0	0.3333333333333333	results/rsmarl_v3_core/MAPPO-Krum/random/ratio_0.33/seed_7/episode_metrics.csv
MAPPO-Krum_random_ratio0.33_seed8	MAPPO-Krum	random	0.33	8	20.233275604248046	-5379.67587890625	13.8			0.0	5	55	1.0861014045076445	0.0	0.0	10.0	0.3333333333333333	results/rsmarl_v3_core/MAPPO-Krum/random/ratio_0.33/seed_8/episode_metrics.csv
MAPPO-Krum_random_ratio0.33_seed9	MAPPO-Krum	random	0.33	9	15.193406677246093	-4829.69375	7.4			0.0	5	55	1.0144421976292506	0.0	0.0	10.0	0.3333333333333333	results/rsmarl_v3_core/MAPPO-Krum/random/ratio_0.33/seed_9/episode_metrics.csv
MAPPO-Krum_random_ratio0.33_seed10	MAPPO-Krum	random	0.33	10	31.57460250854492	-6878.566796875	14.4			0.0	5	55	1.1394951987313107	0.0	0.0	10.0	0.3333333333333333	results/rsmarl_v3_core/MAPPO-Krum/random/ratio_0.33/seed_10/episode_metrics.csv
MAPPO-Krum_random_ratio0.33_seed11	MAPPO-Krum	random	0.33	11	15.705124664306641	-4563.99345703125	5.2			0.0	5	55	0.9686508041340858	0.0	0.0	10.0	0.3333333333333333	results/rsmarl_v3_core/MAPPO-Krum/random/ratio_0.33/seed_11/episode_metrics.csv
MAPPO-Krum_random_ratio0.33_seed12	MAPPO-Krum	random	0.33	12	24.450667572021484	-5786.77529296875	7.0			0.0	5	55	0.9680869959993288	0.0	0.0	10.0	0.3333333333333333	results/rsmarl_v3_core/MAPPO-Krum/random/ratio_0.33/seed_12/episode_metrics.csv
MAPPO-Krum_random_ratio0.33_seed13	MAPPO-Krum	random	0.33	13	16.593768310546874	-4747.08212890625	8.2			0.0	5	55	1.1207339965039864	0.0	0.0	10.0	0.3333333333333333	results/rsmarl_v3_core/MAPPO-Krum/random/ratio_0.33/seed_13/episode_metrics.csv
MAPPO-Krum_random_ratio0.33_seed14	MAPPO-Krum	random	0.33	14	13.653623962402344	-4761.2900390625	9.0			0.0	5	55	1.0061222012154758	0.0	0.0	10.0	0.3333333333333333	results/rsmarl_v3_core/MAPPO-Krum/random/ratio_0.33/seed_14/episode_metrics.csv
MAPPO-Krum_random_ratio0.33_seed15	MAPPO-Krum	random	0.33	15	18.800060653686522	-4924.424609375	3.6			0.0	5	55	0.9850393980741501	0.0	0.0	10.0	0.3333333333333333	results/rsmarl_v3_core/MAPPO-Krum/random/ratio_0.33/seed_15/episode_metrics.csv
MAPPO-Krum_random_ratio0.33_seed16	MAPPO-Krum	random	0.33	16	27.071276092529295	-6277.17958984375	16.0			0.0	5	55	1.072358011151664	0.0	0.0	10.0	0.3333333333333333	results/rsmarl_v3_core/MAPPO-Krum/random/ratio_0.33/seed_16/episode_metrics.csv
MAPPO-Krum_random_ratio0.33_seed17	MAPPO-Krum	random	0.33	17	13.789466285705567	-4330.754541015625	7.4			0.0	5	55	0.9802939981454983	0.0	0.0	10.0	0.3333333333333333	results/rsmarl_v3_core/MAPPO-Krum/random/ratio_0.33/seed_17/episode_metrics.csv
MAPPO-Krum_random_ratio0.33_seed18	MAPPO-Krum	random	0.33	18	8.974279117584228	-4078.4291015625	6.0			0.0	5	55	0.9364192024804652	0.0	0.0	10.0	0.3333333333333333	results/rsmarl_v3_core/MAPPO-Krum/random/ratio_0.33/seed_18/episode_metrics.csv
MAPPO-Krum_random_ratio0.33_seed19	MAPPO-Krum	random	0.33	19	11.777381706237794	-4323.220361328125	5.6			0.0	5	55	1.102949000778608	0.0	0.0	10.0	0.3333333333333333	results/rsmarl_v3_core/MAPPO-Krum/random/ratio_0.33/seed_19/episode_metrics.csv
MAPPO-Krum_signflip_ratio0.05_seed0	MAPPO-Krum	signflip	0.05	0	11.915098762512207	-5358.08935546875	7.0			0.0	5	55	1.0213137953542173	0.0	0.0	2.0	0.0666666666666666	results/rsmarl_v3_core/MAPPO-Krum/sign_flip/ratio_0.05/seed_0/episode_metrics.csv
MAPPO-Krum_signflip_ratio0.05_seed1	MAPPO-Krum	signflip	0.05	1	8.30798053741455	-3791.0404296875	6.8			0.0	5	55	1.0911109973676503	0.0	0.0	2.0	0.0666666666666666	results/rsmarl_v3_core/MAPPO-Krum/sign_flip/ratio_0.05/seed_1/episode_metrics.csv
MAPPO-Krum_signflip_ratio0.05_seed2	MAPPO-Krum	signflip	0.05	2	18.602428436279297	-5113.12470703125	7.2			0.0	5	55	0.9533127973554656	0.0	0.0	2.0	0.0666666666666666	results/rsmarl_v3_core/MAPPO-Krum/sign_flip/ratio_0.05/seed_2/episode_metrics.csv
MAPPO-Krum_signflip_ratio0.05_seed3	MAPPO-Krum	signflip	0.05	3	19.583764266967773	-5234.0251953125	12.8			0.0	5	55	0.9838616038905457	0.0	0.0	2.0	0.0666666666666666	results/rsmarl_v3_core/MAPPO-Krum/sign_flip/ratio_0.05/seed_3/episode_metrics.csv
MAPPO-Krum_signflip_ratio0.05_seed4	MAPPO-Krum	signflip	0.05	4	16.481529235839844	-5111.665625	12.0			0.0	5	55	1.0470707959029824	0.0	0.0	2.0	0.0666666666666666	results/rsmarl_v3_core/MAPPO-Krum/sign_flip/ratio_0.05/seed_4/episode_metrics.csv
MAPPO-Krum_signflip_ratio0.05_seed5	MAPPO-Krum	signflip	0.05	5	18.359409713745116	-4709.3853515625	5.8			0.0	5	55	1.0761845973320305	0.0	0.0	2.0	0.0666666666666666	results/rsmarl_v3_core/MAPPO-Krum/sign_flip/ratio_0.05/seed_5/episode_metrics.csv
MAPPO-Krum_signflip_ratio0.05_seed6	MAPPO-Krum	signflip	0.05	6	16.03772678375244	-5095.5548828125	11.4			0.0	5	55	1.1038964032195508	0.0	0.0	2.0	0.0666666666666666	results/rsmarl_v3_core/MAPPO-Krum/sign_flip/ratio_0.05/seed_6/episode_metrics.csv
MAPPO-Krum_signflip_ratio0.05_seed7	MAPPO-Krum	signflip	0.05	7	17.992914962768555	-4865.93173828125	10.2			0.0	5	55	0.9620610042475164	0.0	0.0	2.0	0.0666666666666666	results/rsmarl_v3_core/MAPPO-Krum/sign_flip/ratio_0.05/seed_7/episode_metrics.csv
MAPPO-Krum_signflip_ratio0.05_seed8	MAPPO-Krum	signflip	0.05	8	20.504925537109376	-4955.58916015625	11.4			0.0	5	55	1.0882175964070484	0.0	0.0	2.0	0.0666666666666666	results/rsmarl_v3_core/MAPPO-Krum/sign_flip/ratio_0.05/seed_8/episode_metrics.csv
MAPPO-Krum_signflip_ratio0.05_seed9	MAPPO-Krum	signflip	0.05	9	15.370502471923828	-4725.4529296875	6.4			0.0	5	55	0.9982081974158064	0.0	0.0	2.0	0.0666666666666666	results/rsmarl_v3_core/MAPPO-Krum/sign_flip/ratio_0.05/seed_9/episode_metrics.csv
MAPPO-Krum_signflip_ratio0.05_seed10	MAPPO-Krum	signflip	0.05	10	28.62261619567871	-6530.94443359375	15.0			0.0	5	55	1.0866356024052948	0.0	0.0	2.0	0.0666666666666666	results/rsmarl_v3_core/MAPPO-Krum/sign_flip/ratio_0.05/seed_10/episode_metrics.csv
MAPPO-Krum_signflip_ratio0.05_seed11	MAPPO-Krum	signflip	0.05	11	12.31968822479248	-4541.97783203125	4.0			0.0	5	55	1.0700874030590057	0.0	0.0	2.0	0.0666666666666666	results/rsmarl_v3_core/MAPPO-Krum/sign_flip/ratio_0.05/seed_11/episode_metrics.csv
MAPPO-Krum_signflip_ratio0.05_seed12	MAPPO-Krum	signflip	0.05	12	14.10725040435791	-5069.1470703125	6.0			0.0	5	55	1.0613639955408871	0.0	0.0	2.0	0.0666666666666666	results/rsmarl_v3_core/MAPPO-Krum/sign_flip/ratio_0.05/seed_12/episode_metrics.csv
MAPPO-Krum_signflip_ratio0.05_seed13	MAPPO-Krum	signflip	0.05	13	15.257017898559571	-4577.015966796875	10.0			0.0	5	55	1.1499295913381502	0.0	0.0	2.0	0.0666666666666666	results/rsmarl_v3_core/MAPPO-Krum/sign_flip/ratio_0.05/seed_13/episode_metrics.csv
MAPPO-Krum_signflip_ratio0.05_seed14	MAPPO-Krum	signflip	0.05	14	19.780224227905272	-5070.82822265625	12.8			0.0	5	55	1.042313000652939	0.0	0.0	2.0	0.0666666666666666	results/rsmarl_v3_core/MAPPO-Krum/sign_flip/ratio_0.05/seed_14/episode_metrics.csv
MAPPO-Krum_signflip_ratio0.05_seed15	MAPPO-Krum	signflip	0.05	15	20.37638702392578	-5342.67431640625	5.2			0.0	5	55	1.1745524010621011	0.0	0.0	2.0	0.0666666666666666	results/rsmarl_v3_core/MAPPO-Krum/sign_flip/ratio_0.05/seed_15/episode_metrics.csv
MAPPO-Krum_signflip_ratio0.05_seed16	MAPPO-Krum	signflip	0.05	16	27.4963680267334	-6136.12529296875	13.4			0.0	5	55	0.9384914039401338	0.0	0.0	2.0	0.0666666666666666	results/rsmarl_v3_core/MAPPO-Krum/sign_flip/ratio_0.05/seed_16/episode_metrics.csv
MAPPO-Krum_signflip_ratio0.05_seed17	MAPPO-Krum	signflip	0.05	17	13.010721588134766	-4324.86591796875	6.2			0.0	5	55	1.0754125949461013	0.0	0.0	2.0	0.0666666666666666	results/rsmarl_v3_core/MAPPO-Krum/sign_flip/ratio_0.05/seed_17/episode_metrics.csv
MAPPO-Krum_signflip_ratio0.05_seed18	MAPPO-Krum	signflip	0.05	18	10.315352058410644	-4163.437744140625	5.2			0.0	5	55	1.1264840024523437	0.0	0.0	2.0	0.0666666666666666	results/rsmarl_v3_core/MAPPO-Krum/sign_flip/ratio_0.05/seed_18/episode_metrics.csv
MAPPO-Krum_signflip_ratio0.05_seed19	MAPPO-Krum	signflip	0.05	19	9.637481117248536	-4159.01396484375	4.2			0.0	5	55	1.084189405082725	0.0	0.0	2.0	0.0666666666666666	results/rsmarl_v3_core/MAPPO-Krum/sign_flip/ratio_0.05/seed_19/episode_metrics.csv
MAPPO-Krum_signflip_ratio0.10_seed0	MAPPO-Krum	signflip	0.1	0	13.420899772644043	-5662.17607421875	5.8			0.0	5	55	1.0655865946318954	0.0	0.0	3.0	0.1	results/rsmarl_v3_core/MAPPO-Krum/sign_flip/ratio_0.10/seed_0/episode_metrics.csv
MAPPO-Krum_signflip_ratio0.10_seed1	MAPPO-Krum	signflip	0.1	1	7.702544498443603	-4088.543359375	3.8			0.0	5	55	0.9554402029607445	0.0	0.0	3.0	0.1	results/rsmarl_v3_core/MAPPO-Krum/sign_flip/ratio_0.10/seed_1/episode_metrics.csv
MAPPO-Krum_signflip_ratio0.10_seed2	MAPPO-Krum	signflip	0.1	2	16.78421859741211	-4925.3083984375	6.4			0.0	5	55	1.1439131951192394	0.0	0.0	3.0	0.1	results/rsmarl_v3_core/MAPPO-Krum/sign_flip/ratio_0.10/seed_2/episode_metrics.csv
MAPPO-Krum_signflip_ratio0.10_seed3	MAPPO-Krum	signflip	0.1	3	17.615120887756348	-5094.2060546875	11.4			0.0	5	55	1.041497799451463	0.0	0.0	3.0	0.1	results/rsmarl_v3_core/MAPPO-Krum/sign_flip/ratio_0.10/seed_3/episode_metrics.csv
MAPPO-Krum_signflip_ratio0.10_seed4	MAPPO-Krum	signflip	0.1	4	13.815380477905274	-4841.53017578125	8.8			0.0	5	55	0.9586875967215747	0.0	0.0	3.0	0.1	results/rsmarl_v3_core/MAPPO-Krum/sign_flip/ratio_0.10/seed_4/episode_metrics.csv
MAPPO-Krum_signflip_ratio0.10_seed5	MAPPO-Krum	signflip	0.1	5	18.523896980285645	-4988.46357421875	5.2			0.0	5	55	1.0481741977855563	0.0	0.0	3.0	0.1	results/rsmarl_v3_core/MAPPO-Krum/sign_flip/ratio_0.10/seed_5/episode_metrics.csv
MAPPO-Krum_signflip_ratio0.10_seed6	MAPPO-Krum	signflip	0.1	6	14.672406578063965	-4246.981103515625	6.4			0.0	5	55	1.0943067987682298	0.0	0.0	3.0	0.1	results/rsmarl_v3_core/MAPPO-Krum/sign_flip/ratio_0.10/seed_6/episode_metrics.csv
MAPPO-Krum_signflip_ratio0.10_seed7	MAPPO-Krum	signflip	0.1	7	23.506946182250978	-5586.14072265625	12.6			0.0	5	55	1.0718835983425379	0.0	0.0	3.0	0.1	results/rsmarl_v3_core/MAPPO-Krum/sign_flip/ratio_0.10/seed_7/episode_metrics.csv
MAPPO-Krum_signflip_ratio0.10_seed8	MAPPO-Krum	signflip	0.1	8	19.180311584472655	-4737.6767578125	9.2			0.0	5	55	1.0800787946209311	0.0	0.0	3.0	0.1	results/rsmarl_v3_core/MAPPO-Krum/sign_flip/ratio_0.10/seed_8/episode_metrics.csv
MAPPO-Krum_signflip_ratio0.10_seed9	MAPPO-Krum	signflip	0.1	9	12.320305442810058	-4664.802587890625	6.2			0.0	5	55	1.0349039977882057	0.0	0.0	3.0	0.1	results/rsmarl_v3_core/MAPPO-Krum/sign_flip/ratio_0.10/seed_9/episode_metrics.csv
MAPPO-Krum_signflip_ratio0.10_seed10	MAPPO-Krum	signflip	0.1	10	26.46013412475586	-6110.2654296875	11.4			0.0	5	55	0.9290546033298597	0.0	0.0	3.0	0.1	results/rsmarl_v3_core/MAPPO-Krum/sign_flip/ratio_0.10/seed_10/episode_metrics.csv
MAPPO-Krum_signflip_ratio0.10_seed11	MAPPO-Krum	signflip	0.1	11	21.77363815307617	-5077.878125	9.6			0.0	5	55	1.1306219996185973	0.0	0.0	3.0	0.1	results/rsmarl_v3_core/MAPPO-Krum/sign_flip/ratio_0.10/seed_11/episode_metrics.csv
MAPPO-Krum_signflip_ratio0.10_seed12	MAPPO-Krum	signflip	0.1	12	17.199948883056642	-5406.0220703125	5.4			0.0	5	55	1.070511995931156	0.0	0.0	3.0	0.1	results/rsmarl_v3_core/MAPPO-Krum/sign_flip/ratio_0.10/seed_12/episode_metrics.csv
MAPPO-Krum_signflip_ratio0.10_seed13	MAPPO-Krum	signflip	0.1	13	13.633405303955078	-4499.0041015625	8.8			0.0	5	55	1.072038200800307	0.0	0.0	3.0	0.1	results/rsmarl_v3_core/MAPPO-Krum/sign_flip/ratio_0.10/seed_13/episode_metrics.csv
MAPPO-Krum_signflip_ratio0.10_seed14	MAPPO-Krum	signflip	0.1	14	18.598042297363282	-4941.2884765625	12.2			0.0	5	55	1.1231878015678376	0.0	0.0	3.0	0.1	results/rsmarl_v3_core/MAPPO-Krum/sign_flip/ratio_0.10/seed_14/episode_metrics.csv
MAPPO-Krum_signflip_ratio0.10_seed15	MAPPO-Krum	signflip	0.1	15	16.489261436462403	-4898.087890625	5.8			0.0	5	55	0.9728000004542992	0.0	0.0	3.0	0.1	results/rsmarl_v3_core/MAPPO-Krum/sign_flip/ratio_0.10/seed_15/episode_metrics.csv
MAPPO-Krum_signflip_ratio0.10_seed16	MAPPO-Krum	signflip	0.1	16	27.099590301513672	-5979.3943359375	14.0			0.0	5	55	1.0625214054016396	0.0	0.0	3.0	0.1	results/rsmarl_v3_core/MAPPO-Krum/sign_flip/ratio_0.10/seed_16/episode_metrics.csv
MAPPO-Krum_signflip_ratio0.10_seed17	MAPPO-Krum	signflip	0.1	17	13.106117439270019	-4567.38955078125	4.8			0.0	5	55	0.9578432014677674	0.0	0.0	3.0	0.1	results/rsmarl_v3_core/MAPPO-Krum/sign_flip/ratio_0.10/seed_17/episode_metrics.csv
MAPPO-Krum_signflip_ratio0.10_seed18	MAPPO-Krum	signflip	0.1	18	9.974555397033692	-4040.664013671875	5.2			0.0	5	55	0.9883422026177868	0.0	0.0	3.0	0.1	results/rsmarl_v3_core/MAPPO-Krum/sign_flip/ratio_0.10/seed_18/episode_metrics.csv
MAPPO-Krum_signflip_ratio0.10_seed19	MAPPO-Krum	signflip	0.1	19	12.44601230621338	-4372.8458984375	5.4			0.0	5	55	1.0275325970724225	0.0	0.0	3.0	0.1	results/rsmarl_v3_core/MAPPO-Krum/sign_flip/ratio_0.10/seed_19/episode_metrics.csv
MAPPO-Krum_signflip_ratio0.20_seed0	MAPPO-Krum	signflip	0.2	0	9.430386161804199	-5161.0751953125	4.4			0.0	5	55	1.1257614067289978	0.0	0.0	6.0	0.2	results/rsmarl_v3_core/MAPPO-Krum/sign_flip/ratio_0.20/seed_0/episode_metrics.csv
MAPPO-Krum_signflip_ratio0.20_seed1	MAPPO-Krum	signflip	0.2	1	6.897554588317871	-3607.174658203125	4.4			0.0	5	55	0.947589598945342	0.0	0.0	6.0	0.2	results/rsmarl_v3_core/MAPPO-Krum/sign_flip/ratio_0.20/seed_1/episode_metrics.csv
MAPPO-Krum_signflip_ratio0.20_seed2	MAPPO-Krum	signflip	0.2	2	18.31024036407471	-5021.03984375	6.0			0.0	5	55	1.0811807966092601	0.0	0.0	6.0	0.2	results/rsmarl_v3_core/MAPPO-Krum/sign_flip/ratio_0.20/seed_2/episode_metrics.csv
MAPPO-Krum_signflip_ratio0.20_seed3	MAPPO-Krum	signflip	0.2	3	16.43957061767578	-4585.960546875	8.2			0.0	5	55	1.0723821993451566	0.0	0.0	6.0	0.2	results/rsmarl_v3_core/MAPPO-Krum/sign_flip/ratio_0.20/seed_3/episode_metrics.csv
MAPPO-Krum_signflip_ratio0.20_seed4	MAPPO-Krum	signflip	0.2	4	14.150262641906739	-4813.94296875	9.4			0.0	5	55	1.0688944021239877	0.0	0.0	6.0	0.2	results/rsmarl_v3_core/MAPPO-Krum/sign_flip/ratio_0.20/seed_4/episode_metrics.csv
MAPPO-Krum_signflip_ratio0.20_seed5	MAPPO-Krum	signflip	0.2	5	16.121730041503906	-4782.1021484375	6.4			0.0	5	55	1.0052874102257192	0.0	0.0	6.0	0.2	results/rsmarl_v3_core/MAPPO-Krum/sign_flip/ratio_0.20/seed_5/episode_metrics.csv
MAPPO-Krum_signflip_ratio0.20_seed6	MAPPO-Krum	signflip	0.2	6	15.36263828277588	-4930.383203125	7.8			0.0	5	55	0.9363946039229631	0.0	0.0	6.0	0.2	results/rsmarl_v3_core/MAPPO-Krum/sign_flip/ratio_0.20/seed_6/episode_metrics.csv
MAPPO-Krum_signflip_ratio0.20_seed7	MAPPO-Krum	signflip	0.2	7	24.95360107421875	-5756.11953125	14.6			0.0	5	55	0.9492530021816492	0.0	0.0	6.0	0.2	results/rsmarl_v3_core/MAPPO-Krum/sign_flip/ratio_0.20/seed_7/episode_metrics.csv
MAPPO-Krum_signflip_ratio0.20_seed8	MAPPO-Krum	signflip	0.2	8	21.967572021484376	-4961.50107421875	11.2			0.0	5	55	1.0570468031801283	0.0	0.0	6.0	0.2	results/rsmarl_v3_core/MAPPO-Krum/sign_flip/ratio_0.20/seed_8/episode_metrics.csv
MAPPO-Krum_signflip_ratio0.20_seed9	MAPPO-Krum	signflip	0.2	9	13.76980037689209	-4930.90546875	9.0			0.0	5	55	1.063140801852569	0.0	0.0	6.0	0.2	results/rsmarl_v3_core/MAPPO-Krum/sign_flip/ratio_0.20/seed_9/episode_metrics.csv
MAPPO-Krum_signflip_ratio0.20_seed10	MAPPO-Krum	signflip	0.2	10	22.881170654296874	-5702.18447265625	10.4			0.0	5	55	0.9752530022524297	0.0	0.0	6.0	0.2	results/rsmarl_v3_core/MAPPO-Krum/sign_flip/ratio_0.20/seed_10/episode_metrics.csv
MAPPO-Krum_signflip_ratio0.20_seed11	MAPPO-Krum	signflip	0.2	11	15.54755458831787	-4639.52880859375	9.2			0.0	5	55	1.1102671996923164	0.0	0.0	6.0	0.2	results/rsmarl_v3_core/MAPPO-Krum/sign_flip/ratio_0.20/seed_11/episode_metrics.csv
MAPPO-Krum_signflip_ratio0.20_seed12	MAPPO-Krum	signflip	0.2	12	8.384578323364257	-4736.32236328125	5.0			0.0	5	55	1.229300195700489	0.0	0.0	6.0	0.2	results/rsmarl_v3_core/MAPPO-Krum/sign_flip/ratio_0.20/seed_12/episode_metrics.csv
MAPPO-Krum_signflip_ratio0.20_seed13	MAPPO-Krum	signflip	0.2	13	11.587789344787598	-4404.082470703125	7.2			0.0	5	55	0.9521314030280337	0.0	0.0	6.0	0.2	results/rsmarl_v3_core/MAPPO-Krum/sign_flip/ratio_0.20/seed_13/episode_metrics.csv
MAPPO-Krum_signflip_ratio0.20_seed14	MAPPO-Krum	signflip	0.2	14	14.657400321960449	-4510.04765625	10.0			0.0	5	55	1.0836720000952482	0.0	0.0	6.0	0.2	results/rsmarl_v3_core/MAPPO-Krum/sign_flip/ratio_0.20/seed_14/episode_metrics.csv
MAPPO-Krum_signflip_ratio0.20_seed15	MAPPO-Krum	signflip	0.2	15	14.184740829467774	-5047.34423828125	3.6			0.0	5	55	0.9651569969719276	0.0	0.0	6.0	0.2	results/rsmarl_v3_core/MAPPO-Krum/sign_flip/ratio_0.20/seed_15/episode_metrics.csv
MAPPO-Krum_signflip_ratio0.20_seed16	MAPPO-Krum	signflip	0.2	16	24.40066261291504	-5831.19013671875	13.6			0.0	5	55	0.9539348015096039	0.0	0.0	6.0	0.2	results/rsmarl_v3_core/MAPPO-Krum/sign_flip/ratio_0.20/seed_16/episode_metrics.csv
MAPPO-Krum_signflip_ratio0.20_seed17	MAPPO-Krum	signflip	0.2	17	7.6891663551330565	-3994.08310546875	6.0			0.0	5	55	1.1370934022124857	0.0	0.0	6.0	0.2	results/rsmarl_v3_core/MAPPO-Krum/sign_flip/ratio_0.20/seed_17/episode_metrics.csv
MAPPO-Krum_signflip_ratio0.20_seed18	MAPPO-Krum	signflip	0.2	18	12.507190132141114	-4001.8599609375	5.4			0.0	5	55	1.0975076031172648	0.0	0.0	6.0	0.2	results/rsmarl_v3_core/MAPPO-Krum/sign_flip/ratio_0.20/seed_18/episode_metrics.csv
MAPPO-Krum_signflip_ratio0.20_seed19	MAPPO-Krum	signflip	0.2	19	11.191053581237792	-4680.73896484375	4.8			0.0	5	55	1.1619546014117077	0.0	0.0	6.0	0.2	results/rsmarl_v3_core/MAPPO-Krum/sign_flip/ratio_0.20/seed_19/episode_metrics.csv
MAPPO-Krum_signflip_ratio0.30_seed0	MAPPO-Krum	signflip	0.3	0	10.2522216796875	-5635.50478515625	3.6			0.0	5	55	0.9485657967161387	0.0	0.0	9.0	0.3	results/rsmarl_v3_core/MAPPO-Krum/sign_flip/ratio_0.30/seed_0/episode_metrics.csv
MAPPO-Krum_signflip_ratio0.30_seed1	MAPPO-Krum	signflip	0.3	1	9.29050178527832	-3790.524609375	4.8			0.0	5	55	0.9619395976187661	0.0	0.0	9.0	0.3	results/rsmarl_v3_core/MAPPO-Krum/sign_flip/ratio_0.30/seed_1/episode_metrics.csv
MAPPO-Krum_signflip_ratio0.30_seed2	MAPPO-Krum	signflip	0.3	2	16.994779968261717	-5005.238916015625	6.6			0.0	5	55	0.9657168004196137	0.0	0.0	9.0	0.3	results/rsmarl_v3_core/MAPPO-Krum/sign_flip/ratio_0.30/seed_2/episode_metrics.csv
MAPPO-Krum_signflip_ratio0.30_seed3	MAPPO-Krum	signflip	0.3	3	15.646188354492187	-4274.241064453125	6.6			0.0	5	55	1.264516802621074	0.0	0.0	9.0	0.3	results/rsmarl_v3_core/MAPPO-Krum/sign_flip/ratio_0.30/seed_3/episode_metrics.csv
MAPPO-Krum_signflip_ratio0.30_seed4	MAPPO-Krum	signflip	0.3	4	14.403473854064941	-5097.91875	9.6			0.0	5	55	0.9154330007731915	0.0	0.0	9.0	0.3	results/rsmarl_v3_core/MAPPO-Krum/sign_flip/ratio_0.30/seed_4/episode_metrics.csv
MAPPO-Krum_signflip_ratio0.30_seed5	MAPPO-Krum	signflip	0.3	5	29.409866333007812	-6055.70673828125	11.0			0.0	5	55	1.0242534015560523	0.0	0.0	9.0	0.3	results/rsmarl_v3_core/MAPPO-Krum/sign_flip/ratio_0.30/seed_5/episode_metrics.csv
MAPPO-Krum_signflip_ratio0.30_seed6	MAPPO-Krum	signflip	0.3	6	13.708624076843261	-4316.90419921875	7.8			0.0	5	55	1.0162781953113154	0.0	0.0	9.0	0.3	results/rsmarl_v3_core/MAPPO-Krum/sign_flip/ratio_0.30/seed_6/episode_metrics.csv
MAPPO-Krum_signflip_ratio0.30_seed7	MAPPO-Krum	signflip	0.3	7	22.634262084960938	-5367.659765625	11.6			0.0	5	55	1.0903722024522722	0.0	0.0	9.0	0.3	results/rsmarl_v3_core/MAPPO-Krum/sign_flip/ratio_0.30/seed_7/episode_metrics.csv
MAPPO-Krum_signflip_ratio0.30_seed8	MAPPO-Krum	signflip	0.3	8	18.605954360961913	-4884.82021484375	9.8			0.0	5	55	1.033030400867574	0.0	0.0	9.0	0.3	results/rsmarl_v3_core/MAPPO-Krum/sign_flip/ratio_0.30/seed_8/episode_metrics.csv
MAPPO-Krum_signflip_ratio0.30_seed9	MAPPO-Krum	signflip	0.3	9	11.760610771179199	-4718.36064453125	5.8			0.0	5	55	1.0797776078106835	0.0	0.0	9.0	0.3	results/rsmarl_v3_core/MAPPO-Krum/sign_flip/ratio_0.30/seed_9/episode_metrics.csv
MAPPO-Krum_signflip_ratio0.30_seed10	MAPPO-Krum	signflip	0.3	10	24.218581008911134	-6094.5443359375	14.6			0.0	5	55	1.097858598222956	0.0	0.0	9.0	0.3	results/rsmarl_v3_core/MAPPO-Krum/sign_flip/ratio_0.30/seed_10/episode_metrics.csv
MAPPO-Krum_signflip_ratio0.30_seed11	MAPPO-Krum	signflip	0.3	11	15.539868354797363	-4520.26796875	6.6			0.0	5	55	0.9510171948932111	0.0	0.0	9.0	0.3	results/rsmarl_v3_core/MAPPO-Krum/sign_flip/ratio_0.30/seed_11/episode_metrics.csv
MAPPO-Krum_signflip_ratio0.30_seed12	MAPPO-Krum	signflip	0.3	12	16.15211124420166	-4759.787109375	7.0			0.0	5	55	0.9597589960321784	0.0	0.0	9.0	0.3	results/rsmarl_v3_core/MAPPO-Krum/sign_flip/ratio_0.30/seed_12/episode_metrics.csv
MAPPO-Krum_signflip_ratio0.30_seed13	MAPPO-Krum	signflip	0.3	13	15.517802619934082	-4569.58603515625	6.8			0.0	5	55	1.0905628034379333	0.0	0.0	9.0	0.3	results/rsmarl_v3_core/MAPPO-Krum/sign_flip/ratio_0.30/seed_13/episode_metrics.csv
MAPPO-Krum_signflip_ratio0.30_seed14	MAPPO-Krum	signflip	0.3	14	8.77471466064453	-4244.0560546875	7.8			0.0	5	55	1.080889001605101	0.0	0.0	9.0	0.3	results/rsmarl_v3_core/MAPPO-Krum/sign_flip/ratio_0.30/seed_14/episode_metrics.csv
MAPPO-Krum_signflip_ratio0.30_seed15	MAPPO-Krum	signflip	0.3	15	15.812899208068847	-5164.84892578125	4.4			0.0	5	55	0.9536843979731202	0.0	0.0	9.0	0.3	results/rsmarl_v3_core/MAPPO-Krum/sign_flip/ratio_0.30/seed_15/episode_metrics.csv
MAPPO-Krum_signflip_ratio0.30_seed16	MAPPO-Krum	signflip	0.3	16	26.382230377197267	-6214.8841796875	17.0			0.0	5	55	0.9603520011296496	0.0	0.0	9.0	0.3	results/rsmarl_v3_core/MAPPO-Krum/sign_flip/ratio_0.30/seed_16/episode_metrics.csv
MAPPO-Krum_signflip_ratio0.30_seed17	MAPPO-Krum	signflip	0.3	17	12.587900543212891	-4449.325390625	7.0			0.0	5	55	1.091367198387161	0.0	0.0	9.0	0.3	results/rsmarl_v3_core/MAPPO-Krum/sign_flip/ratio_0.30/seed_17/episode_metrics.csv
MAPPO-Krum_signflip_ratio0.30_seed18	MAPPO-Krum	signflip	0.3	18	13.647883033752441	-4348.78349609375	6.2			0.0	5	55	0.9777783998288214	0.0	0.0	9.0	0.3	results/rsmarl_v3_core/MAPPO-Krum/sign_flip/ratio_0.30/seed_18/episode_metrics.csv
MAPPO-Krum_signflip_ratio0.30_seed19	MAPPO-Krum	signflip	0.3	19	11.163255882263183	-4117.474072265625	5.2			0.0	5	55	1.1269120033830404	0.0	0.0	9.0	0.3	results/rsmarl_v3_core/MAPPO-Krum/sign_flip/ratio_0.30/seed_19/episode_metrics.csv
MAPPO-Krum_signflip_ratio0.33_seed0	MAPPO-Krum	signflip	0.33	0	12.735612106323241	-5129.0904296875	5.8			0.0	5	55	0.9768530027940869	0.0	0.0	10.0	0.3333333333333333	results/rsmarl_v3_core/MAPPO-Krum/sign_flip/ratio_0.33/seed_0/episode_metrics.csv
MAPPO-Krum_signflip_ratio0.33_seed1	MAPPO-Krum	signflip	0.33	1	7.378712368011475	-4274.695361328125	4.4			0.0	5	55	1.0942862048977986	0.0	0.0	10.0	0.3333333333333333	results/rsmarl_v3_core/MAPPO-Krum/sign_flip/ratio_0.33/seed_1/episode_metrics.csv
MAPPO-Krum_signflip_ratio0.33_seed2	MAPPO-Krum	signflip	0.33	2	14.350680732727051	-4794.6404296875	6.6			0.0	5	55	1.0807172016939148	0.0	0.0	10.0	0.3333333333333333	results/rsmarl_v3_core/MAPPO-Krum/sign_flip/ratio_0.33/seed_2/episode_metrics.csv
MAPPO-Krum_signflip_ratio0.33_seed3	MAPPO-Krum	signflip	0.33	3	16.913142585754393	-4689.716015625	10.4			0.0	5	55	1.0600028006592765	0.0	0.0	10.0	0.3333333333333333	results/rsmarl_v3_core/MAPPO-Krum/sign_flip/ratio_0.33/seed_3/episode_metrics.csv
MAPPO-Krum_signflip_ratio0.33_seed4	MAPPO-Krum	signflip	0.33	4	17.65017204284668	-5303.28505859375	11.4			0.0	5	55	1.0725707979872823	0.0	0.0	10.0	0.3333333333333333	results/rsmarl_v3_core/MAPPO-Krum/sign_flip/ratio_0.33/seed_4/episode_metrics.csv
MAPPO-Krum_signflip_ratio0.33_seed5	MAPPO-Krum	signflip	0.33	5	17.684498977661132	-4885.27421875	5.2			0.0	5	55	1.019593796809204	0.0	0.0	10.0	0.3333333333333333	results/rsmarl_v3_core/MAPPO-Krum/sign_flip/ratio_0.33/seed_5/episode_metrics.csv
MAPPO-Krum_signflip_ratio0.33_seed6	MAPPO-Krum	signflip	0.33	6	14.059981536865234	-4568.4271484375	8.2			0.0	5	55	0.9870536014204845	0.0	0.0	10.0	0.3333333333333333	results/rsmarl_v3_core/MAPPO-Krum/sign_flip/ratio_0.33/seed_6/episode_metrics.csv
MAPPO-Krum_signflip_ratio0.33_seed7	MAPPO-Krum	signflip	0.33	7	23.24018211364746	-5388.274609375	11.2			0.0	5	55	0.9510259988019243	0.0	0.0	10.0	0.3333333333333333	results/rsmarl_v3_core/MAPPO-Krum/sign_flip/ratio_0.33/seed_7/episode_metrics.csv
MAPPO-Krum_signflip_ratio0.33_seed8	MAPPO-Krum	signflip	0.33	8	20.12039909362793	-5068.43876953125	11.6			0.0	5	55	0.9453600010601804	0.0	0.0	10.0	0.3333333333333333	results/rsmarl_v3_core/MAPPO-Krum/sign_flip/ratio_0.33/seed_8/episode_metrics.csv
MAPPO-Krum_signflip_ratio0.33_seed9	MAPPO-Krum	signflip	0.33	9	10.105396842956543	-4441.48134765625	6.0			0.0	5	55	1.1291506001725793	0.0	0.0	10.0	0.3333333333333333	results/rsmarl_v3_core/MAPPO-Krum/sign_flip/ratio_0.33/seed_9/episode_metrics.csv
MAPPO-Krum_signflip_ratio0.33_seed10	MAPPO-Krum	signflip	0.33	10	26.091823196411134	-6413.5634765625	12.4			0.0	5	55	1.1030382011085749	0.0	0.0	10.0	0.3333333333333333	results/rsmarl_v3_core/MAPPO-Krum/sign_flip/ratio_0.33/seed_10/episode_metrics.csv
MAPPO-Krum_signflip_ratio0.33_seed11	MAPPO-Krum	signflip	0.33	11	15.892250442504883	-4323.3734375	7.8			0.0	5	55	0.9972883970476687	0.0	0.0	10.0	0.3333333333333333	results/rsmarl_v3_core/MAPPO-Krum/sign_flip/ratio_0.33/seed_11/episode_metrics.csv
MAPPO-Krum_signflip_ratio0.33_seed12	MAPPO-Krum	signflip	0.33	12	15.05286693572998	-4814.09306640625	6.8			0.0	5	55	1.0643941932357848	0.0	0.0	10.0	0.3333333333333333	results/rsmarl_v3_core/MAPPO-Krum/sign_flip/ratio_0.33/seed_12/episode_metrics.csv
MAPPO-Krum_signflip_ratio0.33_seed13	MAPPO-Krum	signflip	0.33	13	13.583884048461915	-4518.73896484375	7.0			0.0	5	55	0.9412920015165582	0.0	0.0	10.0	0.3333333333333333	results/rsmarl_v3_core/MAPPO-Krum/sign_flip/ratio_0.33/seed_13/episode_metrics.csv
MAPPO-Krum_signflip_ratio0.33_seed14	MAPPO-Krum	signflip	0.33	14	10.936169815063476	-4524.575390625	7.2			0.0	5	55	1.0618582018651068	0.0	0.0	10.0	0.3333333333333333	results/rsmarl_v3_core/MAPPO-Krum/sign_flip/ratio_0.33/seed_14/episode_metrics.csv
MAPPO-Krum_signflip_ratio0.33_seed15	MAPPO-Krum	signflip	0.33	15	17.176816940307617	-4869.56806640625	3.6			0.0	5	55	0.9122553950874135	0.0	0.0	10.0	0.3333333333333333	results/rsmarl_v3_core/MAPPO-Krum/sign_flip/ratio_0.33/seed_15/episode_metrics.csv
MAPPO-Krum_signflip_ratio0.33_seed16	MAPPO-Krum	signflip	0.33	16	28.561442947387697	-6624.80458984375	19.2			0.0	5	55	1.027288197656162	0.0	0.0	10.0	0.3333333333333333	results/rsmarl_v3_core/MAPPO-Krum/sign_flip/ratio_0.33/seed_16/episode_metrics.csv
MAPPO-Krum_signflip_ratio0.33_seed17	MAPPO-Krum	signflip	0.33	17	11.224851417541505	-4212.77578125	4.6			0.0	5	55	1.0695162025513127	0.0	0.0	10.0	0.3333333333333333	results/rsmarl_v3_core/MAPPO-Krum/sign_flip/ratio_0.33/seed_17/episode_metrics.csv
MAPPO-Krum_signflip_ratio0.33_seed18	MAPPO-Krum	signflip	0.33	18	11.859744453430176	-4160.957177734375	6.2			0.0	5	55	1.0930640011793002	0.0	0.0	10.0	0.3333333333333333	results/rsmarl_v3_core/MAPPO-Krum/sign_flip/ratio_0.33/seed_18/episode_metrics.csv
MAPPO-Krum_signflip_ratio0.33_seed19	MAPPO-Krum	signflip	0.33	19	13.972233390808105	-4761.69033203125	4.4			0.0	5	55	0.9289698034990579	0.0	0.0	10.0	0.3333333333333333	results/rsmarl_v3_core/MAPPO-Krum/sign_flip/ratio_0.33/seed_19/episode_metrics.csv
MAPPO-Krum_stealthy_ratio0.05_seed0	MAPPO-Krum	stealthy	0.05	0	12.314864349365234	-5681.45478515625	6.0			0.0	5	55	0.9681198018370196	0.0	0.0	2.0	0.0666666666666666	results/rsmarl_v3_core/MAPPO-Krum/stealthy_subspace/ratio_0.05/seed_0/episode_metrics.csv
MAPPO-Krum_stealthy_ratio0.05_seed1	MAPPO-Krum	stealthy	0.05	1	8.383812618255615	-4041.3	4.2			0.0	5	55	0.9650960011640564	0.0	0.0	2.0	0.0666666666666666	results/rsmarl_v3_core/MAPPO-Krum/stealthy_subspace/ratio_0.05/seed_1/episode_metrics.csv
MAPPO-Krum_stealthy_ratio0.05_seed2	MAPPO-Krum	stealthy	0.05	2	18.32465534210205	-4938.48916015625	6.6			0.0	5	55	1.0824213968589902	0.0	0.0	2.0	0.0666666666666666	results/rsmarl_v3_core/MAPPO-Krum/stealthy_subspace/ratio_0.05/seed_2/episode_metrics.csv
MAPPO-Krum_stealthy_ratio0.05_seed3	MAPPO-Krum	stealthy	0.05	3	20.26910858154297	-5092.53525390625	11.8			0.0	5	55	1.1505380040034652	0.0	0.0	2.0	0.0666666666666666	results/rsmarl_v3_core/MAPPO-Krum/stealthy_subspace/ratio_0.05/seed_3/episode_metrics.csv
MAPPO-Krum_stealthy_ratio0.05_seed4	MAPPO-Krum	stealthy	0.05	4	14.14920711517334	-4987.94013671875	9.8			0.0	5	55	0.9568556008161977	0.0	0.0	2.0	0.0666666666666666	results/rsmarl_v3_core/MAPPO-Krum/stealthy_subspace/ratio_0.05/seed_4/episode_metrics.csv
MAPPO-Krum_stealthy_ratio0.05_seed5	MAPPO-Krum	stealthy	0.05	5	15.98237419128418	-4705.46494140625	7.2			0.0	5	55	0.95002879970707	0.0	0.0	2.0	0.0666666666666666	results/rsmarl_v3_core/MAPPO-Krum/stealthy_subspace/ratio_0.05/seed_5/episode_metrics.csv
MAPPO-Krum_stealthy_ratio0.05_seed6	MAPPO-Krum	stealthy	0.05	6	15.612870597839356	-4873.628125	8.2			0.0	5	55	0.9309872024459764	0.0	0.0	2.0	0.0666666666666666	results/rsmarl_v3_core/MAPPO-Krum/stealthy_subspace/ratio_0.05/seed_6/episode_metrics.csv
MAPPO-Krum_stealthy_ratio0.05_seed7	MAPPO-Krum	stealthy	0.05	7	18.99634552001953	-4661.41572265625	9.4			0.0	5	55	1.0787203995278105	0.0	0.0	2.0	0.0666666666666666	results/rsmarl_v3_core/MAPPO-Krum/stealthy_subspace/ratio_0.05/seed_7/episode_metrics.csv
MAPPO-Krum_stealthy_ratio0.05_seed8	MAPPO-Krum	stealthy	0.05	8	19.579788208007812	-4865.6296875	10.6			0.0	5	55	0.9075691952602938	0.0	0.0	2.0	0.0666666666666666	results/rsmarl_v3_core/MAPPO-Krum/stealthy_subspace/ratio_0.05/seed_8/episode_metrics.csv
MAPPO-Krum_stealthy_ratio0.05_seed9	MAPPO-Krum	stealthy	0.05	9	12.211737442016602	-4641.3701171875	5.6			0.0	5	55	0.9573368035489693	0.0	0.0	2.0	0.0666666666666666	results/rsmarl_v3_core/MAPPO-Krum/stealthy_subspace/ratio_0.05/seed_9/episode_metrics.csv
MAPPO-Krum_stealthy_ratio0.05_seed10	MAPPO-Krum	stealthy	0.05	10	31.54124641418457	-7052.56767578125	15.6			0.0	5	55	0.9544906031806022	0.0	0.0	2.0	0.0666666666666666	results/rsmarl_v3_core/MAPPO-Krum/stealthy_subspace/ratio_0.05/seed_10/episode_metrics.csv
MAPPO-Krum_stealthy_ratio0.05_seed11	MAPPO-Krum	stealthy	0.05	11	18.87277717590332	-4925.36787109375	9.0			0.0	5	55	1.0772578010801226	0.0	0.0	2.0	0.0666666666666666	results/rsmarl_v3_core/MAPPO-Krum/stealthy_subspace/ratio_0.05/seed_11/episode_metrics.csv
MAPPO-Krum_stealthy_ratio0.05_seed12	MAPPO-Krum	stealthy	0.05	12	19.579319763183594	-5140.883203125	6.0			0.0	5	55	1.0842099989531562	0.0	0.0	2.0	0.0666666666666666	results/rsmarl_v3_core/MAPPO-Krum/stealthy_subspace/ratio_0.05/seed_12/episode_metrics.csv
MAPPO-Krum_stealthy_ratio0.05_seed13	MAPPO-Krum	stealthy	0.05	13	15.140116119384766	-4278.89345703125	8.4			0.0	5	55	1.0835448047146201	0.0	0.0	2.0	0.0666666666666666	results/rsmarl_v3_core/MAPPO-Krum/stealthy_subspace/ratio_0.05/seed_13/episode_metrics.csv
MAPPO-Krum_stealthy_ratio0.05_seed14	MAPPO-Krum	stealthy	0.05	14	12.702395248413087	-4263.056201171875	10.0			0.0	5	55	1.0694295953726396	0.0	0.0	2.0	0.0666666666666666	results/rsmarl_v3_core/MAPPO-Krum/stealthy_subspace/ratio_0.05/seed_14/episode_metrics.csv
MAPPO-Krum_stealthy_ratio0.05_seed15	MAPPO-Krum	stealthy	0.05	15	14.113510704040527	-5056.52958984375	4.8			0.0	5	55	0.9300399950006977	0.0	0.0	2.0	0.0666666666666666	results/rsmarl_v3_core/MAPPO-Krum/stealthy_subspace/ratio_0.05/seed_15/episode_metrics.csv
MAPPO-Krum_stealthy_ratio0.05_seed16	MAPPO-Krum	stealthy	0.05	16	25.359528732299804	-5876.93525390625	15.0			0.0	5	55	1.0579254041658714	0.0	0.0	2.0	0.0666666666666666	results/rsmarl_v3_core/MAPPO-Krum/stealthy_subspace/ratio_0.05/seed_16/episode_metrics.csv
MAPPO-Krum_stealthy_ratio0.05_seed17	MAPPO-Krum	stealthy	0.05	17	10.658242988586426	-4366.7421875	6.2			0.0	5	55	1.040703200851567	0.0	0.0	2.0	0.0666666666666666	results/rsmarl_v3_core/MAPPO-Krum/stealthy_subspace/ratio_0.05/seed_17/episode_metrics.csv
MAPPO-Krum_stealthy_ratio0.05_seed18	MAPPO-Krum	stealthy	0.05	18	9.010987949371337	-4178.352783203125	6.6			0.0	5	55	1.0240233998047188	0.0	0.0	2.0	0.0666666666666666	results/rsmarl_v3_core/MAPPO-Krum/stealthy_subspace/ratio_0.05/seed_18/episode_metrics.csv
MAPPO-Krum_stealthy_ratio0.05_seed19	MAPPO-Krum	stealthy	0.05	19	19.651448059082032	-4852.96533203125	8.0			0.0	5	55	1.0521656018681824	0.0	0.0	2.0	0.0666666666666666	results/rsmarl_v3_core/MAPPO-Krum/stealthy_subspace/ratio_0.05/seed_19/episode_metrics.csv
MAPPO-Krum_stealthy_ratio0.10_seed0	MAPPO-Krum	stealthy	0.1	0	12.881482124328613	-5524.79560546875	6.2			0.0	5	55	0.9457942011067644	0.0	0.0	3.0	0.1	results/rsmarl_v3_core/MAPPO-Krum/stealthy_subspace/ratio_0.10/seed_0/episode_metrics.csv
MAPPO-Krum_stealthy_ratio0.10_seed1	MAPPO-Krum	stealthy	0.1	1	8.602379417419433	-4105.499169921875	4.2			0.0	5	55	1.0819944058312103	0.0	0.0	3.0	0.1	results/rsmarl_v3_core/MAPPO-Krum/stealthy_subspace/ratio_0.10/seed_1/episode_metrics.csv
MAPPO-Krum_stealthy_ratio0.10_seed2	MAPPO-Krum	stealthy	0.1	2	17.933942604064942	-4833.69423828125	6.0			0.0	5	55	0.9836648008786142	0.0	0.0	3.0	0.1	results/rsmarl_v3_core/MAPPO-Krum/stealthy_subspace/ratio_0.10/seed_2/episode_metrics.csv
MAPPO-Krum_stealthy_ratio0.10_seed3	MAPPO-Krum	stealthy	0.1	3	19.863710021972658	-5275.34580078125	12.4			0.0	5	55	0.9524789900751784	0.0	0.0	3.0	0.1	results/rsmarl_v3_core/MAPPO-Krum/stealthy_subspace/ratio_0.10/seed_3/episode_metrics.csv
MAPPO-Krum_stealthy_ratio0.10_seed4	MAPPO-Krum	stealthy	0.1	4	11.43309383392334	-4791.74765625	8.2			0.0	5	55	1.0671053954865783	0.0	0.0	3.0	0.1	results/rsmarl_v3_core/MAPPO-Krum/stealthy_subspace/ratio_0.10/seed_4/episode_metrics.csv
MAPPO-Krum_stealthy_ratio0.10_seed5	MAPPO-Krum	stealthy	0.1	5	17.154537963867188	-4803.3927734375	5.8			0.0	5	55	0.9598505974281579	0.0	0.0	3.0	0.1	results/rsmarl_v3_core/MAPPO-Krum/stealthy_subspace/ratio_0.10/seed_5/episode_metrics.csv
MAPPO-Krum_stealthy_ratio0.10_seed6	MAPPO-Krum	stealthy	0.1	6	16.893568801879884	-5221.03173828125	11.4			0.0	5	55	1.0614346014335752	0.0	0.0	3.0	0.1	results/rsmarl_v3_core/MAPPO-Krum/stealthy_subspace/ratio_0.10/seed_6/episode_metrics.csv
MAPPO-Krum_stealthy_ratio0.10_seed7	MAPPO-Krum	stealthy	0.1	7	19.432553863525392	-4962.9484375	10.0			0.0	5	55	1.0498784016817808	0.0	0.0	3.0	0.1	results/rsmarl_v3_core/MAPPO-Krum/stealthy_subspace/ratio_0.10/seed_7/episode_metrics.csv
MAPPO-Krum_stealthy_ratio0.10_seed8	MAPPO-Krum	stealthy	0.1	8	18.237588500976564	-4751.351171875	10.8			0.0	5	55	1.038012999924831	0.0	0.0	3.0	0.1	results/rsmarl_v3_core/MAPPO-Krum/stealthy_subspace/ratio_0.10/seed_8/episode_metrics.csv
MAPPO-Krum_stealthy_ratio0.10_seed9	MAPPO-Krum	stealthy	0.1	9	9.539588737487794	-4609.92392578125	5.8			0.0	5	55	1.0825108067365363	0.0	0.0	3.0	0.1	results/rsmarl_v3_core/MAPPO-Krum/stealthy_subspace/ratio_0.10/seed_9/episode_metrics.csv
MAPPO-Krum_stealthy_ratio0.10_seed10	MAPPO-Krum	stealthy	0.1	10	27.366669845581054	-5790.3177734375	10.6			0.0	5	55	1.043610999477096	0.0	0.0	3.0	0.1	results/rsmarl_v3_core/MAPPO-Krum/stealthy_subspace/ratio_0.10/seed_10/episode_metrics.csv
MAPPO-Krum_stealthy_ratio0.10_seed11	MAPPO-Krum	stealthy	0.1	11	13.088254737854005	-4484.3640625	6.6			0.0	5	55	1.0957462072838098	0.0	0.0	3.0	0.1	results/rsmarl_v3_core/MAPPO-Krum/stealthy_subspace/ratio_0.10/seed_11/episode_metrics.csv
MAPPO-Krum_stealthy_ratio0.10_seed12	MAPPO-Krum	stealthy	0.1	12	17.828106307983397	-4990.51259765625	6.0			0.0	5	55	0.9010271984152496	0.0	0.0	3.0	0.1	results/rsmarl_v3_core/MAPPO-Krum/stealthy_subspace/ratio_0.10/seed_12/episode_metrics.csv
MAPPO-Krum_stealthy_ratio0.10_seed13	MAPPO-Krum	stealthy	0.1	13	13.395541572570801	-4555.474365234375	9.2			0.0	5	55	1.0768202046165243	0.0	0.0	3.0	0.1	results/rsmarl_v3_core/MAPPO-Krum/stealthy_subspace/ratio_0.10/seed_13/episode_metrics.csv
MAPPO-Krum_stealthy_ratio0.10_seed14	MAPPO-Krum	stealthy	0.1	14	13.143912315368652	-4343.858544921875	9.0			0.0	5	55	1.044175395509228	0.0	0.0	3.0	0.1	results/rsmarl_v3_core/MAPPO-Krum/stealthy_subspace/ratio_0.10/seed_14/episode_metrics.csv
MAPPO-Krum_stealthy_ratio0.10_seed15	MAPPO-Krum	stealthy	0.1	15	17.99241237640381	-4765.825732421875	3.0			0.0	5	55	0.9881888079689816	0.0	0.0	3.0	0.1	results/rsmarl_v3_core/MAPPO-Krum/stealthy_subspace/ratio_0.10/seed_15/episode_metrics.csv
MAPPO-Krum_stealthy_ratio0.10_seed16	MAPPO-Krum	stealthy	0.1	16	22.666924667358398	-5356.50546875	13.2			0.0	5	55	1.0236267989967018	0.0	0.0	3.0	0.1	results/rsmarl_v3_core/MAPPO-Krum/stealthy_subspace/ratio_0.10/seed_16/episode_metrics.csv
MAPPO-Krum_stealthy_ratio0.10_seed17	MAPPO-Krum	stealthy	0.1	17	17.951648330688478	-4900.943359375	5.4			0.0	5	55	1.174562401138246	0.0	0.0	3.0	0.1	results/rsmarl_v3_core/MAPPO-Krum/stealthy_subspace/ratio_0.10/seed_17/episode_metrics.csv
MAPPO-Krum_stealthy_ratio0.10_seed18	MAPPO-Krum	stealthy	0.1	18	10.73576717376709	-4078.13916015625	5.6			0.0	5	55	1.0773749963846058	0.0	0.0	3.0	0.1	results/rsmarl_v3_core/MAPPO-Krum/stealthy_subspace/ratio_0.10/seed_18/episode_metrics.csv
MAPPO-Krum_stealthy_ratio0.10_seed19	MAPPO-Krum	stealthy	0.1	19	15.288072395324708	-4706.63212890625	7.4			0.0	5	55	1.0769777931272984	0.0	0.0	3.0	0.1	results/rsmarl_v3_core/MAPPO-Krum/stealthy_subspace/ratio_0.10/seed_19/episode_metrics.csv
MAPPO-Krum_stealthy_ratio0.20_seed0	MAPPO-Krum	stealthy	0.2	0	11.899053573608398	-5418.90068359375	5.2			0.0	5	55	1.0204995953245088	0.0	0.0	6.0	0.2	results/rsmarl_v3_core/MAPPO-Krum/stealthy_subspace/ratio_0.20/seed_0/episode_metrics.csv
MAPPO-Krum_stealthy_ratio0.20_seed1	MAPPO-Krum	stealthy	0.2	1	8.820735740661622	-4176.0375	5.0			0.0	5	55	0.9948794031515718	0.0	0.0	6.0	0.2	results/rsmarl_v3_core/MAPPO-Krum/stealthy_subspace/ratio_0.20/seed_1/episode_metrics.csv
MAPPO-Krum_stealthy_ratio0.20_seed2	MAPPO-Krum	stealthy	0.2	2	12.42439250946045	-5125.18193359375	8.4			0.0	5	55	0.9353496017865837	0.0	0.0	6.0	0.2	results/rsmarl_v3_core/MAPPO-Krum/stealthy_subspace/ratio_0.20/seed_2/episode_metrics.csv
MAPPO-Krum_stealthy_ratio0.20_seed3	MAPPO-Krum	stealthy	0.2	3	18.90683708190918	-5300.13505859375	13.6			0.0	5	55	1.0185583989368752	0.0	0.0	6.0	0.2	results/rsmarl_v3_core/MAPPO-Krum/stealthy_subspace/ratio_0.20/seed_3/episode_metrics.csv
MAPPO-Krum_stealthy_ratio0.20_seed4	MAPPO-Krum	stealthy	0.2	4	12.120065307617187	-4596.491650390625	8.6			0.0	5	55	0.9239742037607357	0.0	0.0	6.0	0.2	results/rsmarl_v3_core/MAPPO-Krum/stealthy_subspace/ratio_0.20/seed_4/episode_metrics.csv
MAPPO-Krum_stealthy_ratio0.20_seed5	MAPPO-Krum	stealthy	0.2	5	14.901537132263183	-4653.21494140625	7.0			0.0	5	55	1.1834049975732341	0.0	0.0	6.0	0.2	results/rsmarl_v3_core/MAPPO-Krum/stealthy_subspace/ratio_0.20/seed_5/episode_metrics.csv
MAPPO-Krum_stealthy_ratio0.20_seed6	MAPPO-Krum	stealthy	0.2	6	15.669124031066895	-5002.9767578125	10.4			0.0	5	55	1.1387605947675183	0.0	0.0	6.0	0.2	results/rsmarl_v3_core/MAPPO-Krum/stealthy_subspace/ratio_0.20/seed_6/episode_metrics.csv
MAPPO-Krum_stealthy_ratio0.20_seed7	MAPPO-Krum	stealthy	0.2	7	26.219952392578126	-6019.4994140625	13.0			0.0	5	55	1.0698807978769764	0.0	0.0	6.0	0.2	results/rsmarl_v3_core/MAPPO-Krum/stealthy_subspace/ratio_0.20/seed_7/episode_metrics.csv
MAPPO-Krum_stealthy_ratio0.20_seed8	MAPPO-Krum	stealthy	0.2	8	24.03499641418457	-5905.54228515625	16.6			0.0	5	55	1.0671040014130995	0.0	0.0	6.0	0.2	results/rsmarl_v3_core/MAPPO-Krum/stealthy_subspace/ratio_0.20/seed_8/episode_metrics.csv
MAPPO-Krum_stealthy_ratio0.20_seed9	MAPPO-Krum	stealthy	0.2	9	15.335734367370605	-4613.08623046875	7.2			0.0	5	55	1.0025677998783067	0.0	0.0	6.0	0.2	results/rsmarl_v3_core/MAPPO-Krum/stealthy_subspace/ratio_0.20/seed_9/episode_metrics.csv
MAPPO-Krum_stealthy_ratio0.20_seed10	MAPPO-Krum	stealthy	0.2	10	29.012959289550782	-6539.12216796875	13.8			0.0	5	55	0.9261368046281859	0.0	0.0	6.0	0.2	results/rsmarl_v3_core/MAPPO-Krum/stealthy_subspace/ratio_0.20/seed_10/episode_metrics.csv
MAPPO-Krum_stealthy_ratio0.20_seed11	MAPPO-Krum	stealthy	0.2	11	15.389605903625489	-4747.55703125	7.0			0.0	5	55	1.007817598292604	0.0	0.0	6.0	0.2	results/rsmarl_v3_core/MAPPO-Krum/stealthy_subspace/ratio_0.20/seed_11/episode_metrics.csv
MAPPO-Krum_stealthy_ratio0.20_seed12	MAPPO-Krum	stealthy	0.2	12	15.667109870910645	-5451.1962890625	6.8			0.0	5	55	1.0085432004416361	0.0	0.0	6.0	0.2	results/rsmarl_v3_core/MAPPO-Krum/stealthy_subspace/ratio_0.20/seed_12/episode_metrics.csv
MAPPO-Krum_stealthy_ratio0.20_seed13	MAPPO-Krum	stealthy	0.2	13	13.688518714904784	-4519.04716796875	8.8			0.0	5	55	0.9838289959589019	0.0	0.0	6.0	0.2	results/rsmarl_v3_core/MAPPO-Krum/stealthy_subspace/ratio_0.20/seed_13/episode_metrics.csv
MAPPO-Krum_stealthy_ratio0.20_seed14	MAPPO-Krum	stealthy	0.2	14	15.001435852050781	-4743.5447265625	10.0			0.0	5	55	1.0778883995953947	0.0	0.0	6.0	0.2	results/rsmarl_v3_core/MAPPO-Krum/stealthy_subspace/ratio_0.20/seed_14/episode_metrics.csv
MAPPO-Krum_stealthy_ratio0.20_seed15	MAPPO-Krum	stealthy	0.2	15	16.671831130981445	-5009.00625	5.4			0.0	5	55	0.9556729957694188	0.0	0.0	6.0	0.2	results/rsmarl_v3_core/MAPPO-Krum/stealthy_subspace/ratio_0.20/seed_15/episode_metrics.csv
MAPPO-Krum_stealthy_ratio0.20_seed16	MAPPO-Krum	stealthy	0.2	16	25.676367950439452	-6011.40625	14.8			0.0	5	55	1.0784646030515432	0.0	0.0	6.0	0.2	results/rsmarl_v3_core/MAPPO-Krum/stealthy_subspace/ratio_0.20/seed_16/episode_metrics.csv
MAPPO-Krum_stealthy_ratio0.20_seed17	MAPPO-Krum	stealthy	0.2	17	12.010789680480958	-4543.117578125	5.4			0.0	5	55	1.0622544010402635	0.0	0.0	6.0	0.2	results/rsmarl_v3_core/MAPPO-Krum/stealthy_subspace/ratio_0.20/seed_17/episode_metrics.csv
MAPPO-Krum_stealthy_ratio0.20_seed18	MAPPO-Krum	stealthy	0.2	18	8.324112033843994	-4001.4322265625	4.8			0.0	5	55	1.0162491991650313	0.0	0.0	6.0	0.2	results/rsmarl_v3_core/MAPPO-Krum/stealthy_subspace/ratio_0.20/seed_18/episode_metrics.csv
MAPPO-Krum_stealthy_ratio0.20_seed19	MAPPO-Krum	stealthy	0.2	19	15.185762214660645	-4767.532763671875	5.4			0.0	5	55	1.0450005996972322	0.0	0.0	6.0	0.2	results/rsmarl_v3_core/MAPPO-Krum/stealthy_subspace/ratio_0.20/seed_19/episode_metrics.csv
MAPPO-Krum_stealthy_ratio0.30_seed0	MAPPO-Krum	stealthy	0.3	0	10.387091064453125	-5527.288671875	5.6			0.0	5	55	1.1286605993518606	0.0	0.0	9.0	0.3	results/rsmarl_v3_core/MAPPO-Krum/stealthy_subspace/ratio_0.30/seed_0/episode_metrics.csv
MAPPO-Krum_stealthy_ratio0.30_seed1	MAPPO-Krum	stealthy	0.3	1	8.40777654647827	-3556.1353515625	3.8			0.0	5	55	1.1274349963059649	0.0	0.0	9.0	0.3	results/rsmarl_v3_core/MAPPO-Krum/stealthy_subspace/ratio_0.30/seed_1/episode_metrics.csv
MAPPO-Krum_stealthy_ratio0.30_seed2	MAPPO-Krum	stealthy	0.3	2	17.411663818359376	-5368.52666015625	6.2			0.0	5	55	1.1238870007218793	0.0	0.0	9.0	0.3	results/rsmarl_v3_core/MAPPO-Krum/stealthy_subspace/ratio_0.30/seed_2/episode_metrics.csv
MAPPO-Krum_stealthy_ratio0.30_seed3	MAPPO-Krum	stealthy	0.3	3	17.059562110900877	-4606.679052734375	9.0			0.0	5	55	0.9930914005963132	0.0	0.0	9.0	0.3	results/rsmarl_v3_core/MAPPO-Krum/stealthy_subspace/ratio_0.30/seed_3/episode_metrics.csv
MAPPO-Krum_stealthy_ratio0.30_seed4	MAPPO-Krum	stealthy	0.3	4	13.394118690490723	-5113.11318359375	8.2			0.0	5	55	1.0603945993352681	0.0	0.0	9.0	0.3	results/rsmarl_v3_core/MAPPO-Krum/stealthy_subspace/ratio_0.30/seed_4/episode_metrics.csv
MAPPO-Krum_stealthy_ratio0.30_seed5	MAPPO-Krum	stealthy	0.3	5	16.496819496154785	-4739.2046875	7.6			0.0	5	55	0.9696831984911114	0.0	0.0	9.0	0.3	results/rsmarl_v3_core/MAPPO-Krum/stealthy_subspace/ratio_0.30/seed_5/episode_metrics.csv
MAPPO-Krum_stealthy_ratio0.30_seed6	MAPPO-Krum	stealthy	0.3	6	14.423979187011719	-4969.21953125	7.8			0.0	5	55	1.0929579992080107	0.0	0.0	9.0	0.3	results/rsmarl_v3_core/MAPPO-Krum/stealthy_subspace/ratio_0.30/seed_6/episode_metrics.csv
MAPPO-Krum_stealthy_ratio0.30_seed7	MAPPO-Krum	stealthy	0.3	7	29.19469757080078	-6045.799609375	15.4			0.0	5	55	0.9368780039949343	0.0	0.0	9.0	0.3	results/rsmarl_v3_core/MAPPO-Krum/stealthy_subspace/ratio_0.30/seed_7/episode_metrics.csv
MAPPO-Krum_stealthy_ratio0.30_seed8	MAPPO-Krum	stealthy	0.3	8	17.80886917114258	-4794.411328125	10.8			0.0	5	55	0.9936659975210205	0.0	0.0	9.0	0.3	results/rsmarl_v3_core/MAPPO-Krum/stealthy_subspace/ratio_0.30/seed_8/episode_metrics.csv
MAPPO-Krum_stealthy_ratio0.30_seed9	MAPPO-Krum	stealthy	0.3	9	11.880768585205079	-4427.97060546875	5.0			0.0	5	55	0.9837953955866396	0.0	0.0	9.0	0.3	results/rsmarl_v3_core/MAPPO-Krum/stealthy_subspace/ratio_0.30/seed_9/episode_metrics.csv
MAPPO-Krum_stealthy_ratio0.30_seed10	MAPPO-Krum	stealthy	0.3	10	30.508399963378906	-7051.88642578125	13.6			0.0	5	55	0.9180439985357225	0.0	0.0	9.0	0.3	results/rsmarl_v3_core/MAPPO-Krum/stealthy_subspace/ratio_0.30/seed_10/episode_metrics.csv
MAPPO-Krum_stealthy_ratio0.30_seed11	MAPPO-Krum	stealthy	0.3	11	12.966660690307616	-4438.875732421875	5.8			0.0	5	55	1.0951703996397555	0.0	0.0	9.0	0.3	results/rsmarl_v3_core/MAPPO-Krum/stealthy_subspace/ratio_0.30/seed_11/episode_metrics.csv
MAPPO-Krum_stealthy_ratio0.30_seed12	MAPPO-Krum	stealthy	0.3	12	23.071226501464842	-5721.71220703125	7.8			0.0	5	55	1.0984668013406917	0.0	0.0	9.0	0.3	results/rsmarl_v3_core/MAPPO-Krum/stealthy_subspace/ratio_0.30/seed_12/episode_metrics.csv
MAPPO-Krum_stealthy_ratio0.30_seed13	MAPPO-Krum	stealthy	0.3	13	12.999216079711914	-4591.04697265625	8.6			0.0	5	55	0.95630360301584	0.0	0.0	9.0	0.3	results/rsmarl_v3_core/MAPPO-Krum/stealthy_subspace/ratio_0.30/seed_13/episode_metrics.csv
MAPPO-Krum_stealthy_ratio0.30_seed14	MAPPO-Krum	stealthy	0.3	14	13.129399299621582	-5011.3521484375	8.2			0.0	5	55	1.0698048019548878	0.0	0.0	9.0	0.3	results/rsmarl_v3_core/MAPPO-Krum/stealthy_subspace/ratio_0.30/seed_14/episode_metrics.csv
MAPPO-Krum_stealthy_ratio0.30_seed15	MAPPO-Krum	stealthy	0.3	15	13.773057746887208	-5046.21396484375	4.2			0.0	5	55	1.0470755980350077	0.0	0.0	9.0	0.3	results/rsmarl_v3_core/MAPPO-Krum/stealthy_subspace/ratio_0.30/seed_15/episode_metrics.csv
MAPPO-Krum_stealthy_ratio0.30_seed16	MAPPO-Krum	stealthy	0.3	16	26.250368499755858	-6110.627734375	16.8			0.0	5	55	0.957170402398333	0.0	0.0	9.0	0.3	results/rsmarl_v3_core/MAPPO-Krum/stealthy_subspace/ratio_0.30/seed_16/episode_metrics.csv
MAPPO-Krum_stealthy_ratio0.30_seed17	MAPPO-Krum	stealthy	0.3	17	14.98619270324707	-4720.93154296875	8.0			0.0	5	55	0.997953795013018	0.0	0.0	9.0	0.3	results/rsmarl_v3_core/MAPPO-Krum/stealthy_subspace/ratio_0.30/seed_17/episode_metrics.csv
MAPPO-Krum_stealthy_ratio0.30_seed18	MAPPO-Krum	stealthy	0.3	18	10.029910469055176	-4032.095361328125	5.6			0.0	5	55	1.0852318024262786	0.0	0.0	9.0	0.3	results/rsmarl_v3_core/MAPPO-Krum/stealthy_subspace/ratio_0.30/seed_18/episode_metrics.csv
MAPPO-Krum_stealthy_ratio0.30_seed19	MAPPO-Krum	stealthy	0.3	19	12.306535911560058	-4757.66318359375	8.6			0.0	5	55	1.0750394023489207	0.0	0.0	9.0	0.3	results/rsmarl_v3_core/MAPPO-Krum/stealthy_subspace/ratio_0.30/seed_19/episode_metrics.csv
MAPPO-Krum_stealthy_ratio0.33_seed0	MAPPO-Krum	stealthy	0.33	0	11.238909721374512	-5749.71533203125	4.4			0.0	5	55	0.9903477999614552	0.0	0.0	10.0	0.3333333333333333	results/rsmarl_v3_core/MAPPO-Krum/stealthy_subspace/ratio_0.33/seed_0/episode_metrics.csv
MAPPO-Krum_stealthy_ratio0.33_seed1	MAPPO-Krum	stealthy	0.33	1	6.97274694442749	-4658.58662109375	4.6			0.0	5	55	1.0814610024681315	0.0	0.0	10.0	0.3333333333333333	results/rsmarl_v3_core/MAPPO-Krum/stealthy_subspace/ratio_0.33/seed_1/episode_metrics.csv
MAPPO-Krum_stealthy_ratio0.33_seed2	MAPPO-Krum	stealthy	0.33	2	16.42901477813721	-5248.2890625	8.4			0.0	5	55	0.9822072053793818	0.0	0.0	10.0	0.3333333333333333	results/rsmarl_v3_core/MAPPO-Krum/stealthy_subspace/ratio_0.33/seed_2/episode_metrics.csv
MAPPO-Krum_stealthy_ratio0.33_seed3	MAPPO-Krum	stealthy	0.33	3	18.207648086547852	-5064.45146484375	14.0			0.0	5	55	0.961812402238138	0.0	0.0	10.0	0.3333333333333333	results/rsmarl_v3_core/MAPPO-Krum/stealthy_subspace/ratio_0.33/seed_3/episode_metrics.csv
MAPPO-Krum_stealthy_ratio0.33_seed4	MAPPO-Krum	stealthy	0.33	4	11.753733253479004	-4874.16259765625	8.6			0.0	5	55	1.0070694028399885	0.0	0.0	10.0	0.3333333333333333	results/rsmarl_v3_core/MAPPO-Krum/stealthy_subspace/ratio_0.33/seed_4/episode_metrics.csv
MAPPO-Krum_stealthy_ratio0.33_seed5	MAPPO-Krum	stealthy	0.33	5	14.777327919006348	-4623.150830078125	5.2			0.0	5	55	0.9715749998576939	0.0	0.0	10.0	0.3333333333333333	results/rsmarl_v3_core/MAPPO-Krum/stealthy_subspace/ratio_0.33/seed_5/episode_metrics.csv
MAPPO-Krum_stealthy_ratio0.33_seed6	MAPPO-Krum	stealthy	0.33	6	16.30979766845703	-5270.4287109375	10.8			0.0	5	55	1.072244200622663	0.0	0.0	10.0	0.3333333333333333	results/rsmarl_v3_core/MAPPO-Krum/stealthy_subspace/ratio_0.33/seed_6/episode_metrics.csv
MAPPO-Krum_stealthy_ratio0.33_seed7	MAPPO-Krum	stealthy	0.33	7	27.969670486450195	-5929.2228515625	12.8			0.0	5	55	0.9916929964674637	0.0	0.0	10.0	0.3333333333333333	results/rsmarl_v3_core/MAPPO-Krum/stealthy_subspace/ratio_0.33/seed_7/episode_metrics.csv
MAPPO-Krum_stealthy_ratio0.33_seed8	MAPPO-Krum	stealthy	0.33	8	19.612991333007812	-4980.88310546875	12.8			0.0	5	55	0.9583275998011231	0.0	0.0	10.0	0.3333333333333333	results/rsmarl_v3_core/MAPPO-Krum/stealthy_subspace/ratio_0.33/seed_8/episode_metrics.csv
MAPPO-Krum_stealthy_ratio0.33_seed9	MAPPO-Krum	stealthy	0.33	9	16.855347061157225	-4657.2197265625	7.6			0.0	5	55	1.0988674097461626	0.0	0.0	10.0	0.3333333333333333	results/rsmarl_v3_core/MAPPO-Krum/stealthy_subspace/ratio_0.33/seed_9/episode_metrics.csv
MAPPO-Krum_stealthy_ratio0.33_seed10	MAPPO-Krum	stealthy	0.33	10	33.163547897338866	-7254.86689453125	16.4			0.0	5	55	1.080323604401201	0.0	0.0	10.0	0.3333333333333333	results/rsmarl_v3_core/MAPPO-Krum/stealthy_subspace/ratio_0.33/seed_10/episode_metrics.csv
MAPPO-Krum_stealthy_ratio0.33_seed11	MAPPO-Krum	stealthy	0.33	11	17.258469009399413	-4775.30380859375	9.0			0.0	5	55	0.9670462051872164	0.0	0.0	10.0	0.3333333333333333	results/rsmarl_v3_core/MAPPO-Krum/stealthy_subspace/ratio_0.33/seed_11/episode_metrics.csv
MAPPO-Krum_stealthy_ratio0.33_seed12	MAPPO-Krum	stealthy	0.33	12	20.672322082519532	-5307.85048828125	7.4			0.0	5	55	1.0849318001419306	0.0	0.0	10.0	0.3333333333333333	results/rsmarl_v3_core/MAPPO-Krum/stealthy_subspace/ratio_0.33/seed_12/episode_metrics.csv
MAPPO-Krum_stealthy_ratio0.33_seed13	MAPPO-Krum	stealthy	0.33	13	16.706098556518555	-4504.8283203125	8.4			0.0	5	55	1.0680444043828174	0.0	0.0	10.0	0.3333333333333333	results/rsmarl_v3_core/MAPPO-Krum/stealthy_subspace/ratio_0.33/seed_13/episode_metrics.csv
MAPPO-Krum_stealthy_ratio0.33_seed14	MAPPO-Krum	stealthy	0.33	14	14.081355857849122	-4728.83427734375	8.4			0.0	5	55	1.0371304000727832	0.0	0.0	10.0	0.3333333333333333	results/rsmarl_v3_core/MAPPO-Krum/stealthy_subspace/ratio_0.33/seed_14/episode_metrics.csv
MAPPO-Krum_stealthy_ratio0.33_seed15	MAPPO-Krum	stealthy	0.33	15	15.163618850708009	-5151.1763671875	4.4			0.0	5	55	0.9256556018954143	0.0	0.0	10.0	0.3333333333333333	results/rsmarl_v3_core/MAPPO-Krum/stealthy_subspace/ratio_0.33/seed_15/episode_metrics.csv
MAPPO-Krum_stealthy_ratio0.33_seed16	MAPPO-Krum	stealthy	0.33	16	28.809311294555663	-6507.30830078125	17.2			0.0	5	55	1.029629205004312	0.0	0.0	10.0	0.3333333333333333	results/rsmarl_v3_core/MAPPO-Krum/stealthy_subspace/ratio_0.33/seed_16/episode_metrics.csv
MAPPO-Krum_stealthy_ratio0.33_seed17	MAPPO-Krum	stealthy	0.33	17	13.355703544616699	-4387.35244140625	6.0			0.0	5	55	1.0900049965130165	0.0	0.0	10.0	0.3333333333333333	results/rsmarl_v3_core/MAPPO-Krum/stealthy_subspace/ratio_0.33/seed_17/episode_metrics.csv
MAPPO-Krum_stealthy_ratio0.33_seed18	MAPPO-Krum	stealthy	0.33	18	7.181544303894043	-4034.181103515625	3.8			0.0	5	55	1.062387999263592	0.0	0.0	10.0	0.3333333333333333	results/rsmarl_v3_core/MAPPO-Krum/stealthy_subspace/ratio_0.33/seed_18/episode_metrics.csv
MAPPO-Krum_stealthy_ratio0.33_seed19	MAPPO-Krum	stealthy	0.33	19	15.722770500183106	-4816.47958984375	7.8			0.0	5	55	0.9576714015565813	0.0	0.0	10.0	0.3333333333333333	results/rsmarl_v3_core/MAPPO-Krum/stealthy_subspace/ratio_0.33/seed_19/episode_metrics.csv
MAPPO-CWMed_adaptive_ratio0.05_seed0	MAPPO-CWMed	adaptive	0.05	0	9.909208488464355	-5940.8978515625	7.6			0.0	5	55	1.2003147974610329	0.0	0.0	2.0	0.0666666666666666	results/rsmarl_v3_core/MAPPO-CWMed/adaptive/ratio_0.05/seed_0/episode_metrics.csv
MAPPO-CWMed_adaptive_ratio0.05_seed1	MAPPO-CWMed	adaptive	0.05	1	7.653301525115967	-4141.866162109375	4.8			0.0	5	55	1.112903596367687	0.0	0.0	2.0	0.0666666666666666	results/rsmarl_v3_core/MAPPO-CWMed/adaptive/ratio_0.05/seed_1/episode_metrics.csv
MAPPO-CWMed_adaptive_ratio0.05_seed2	MAPPO-CWMed	adaptive	0.05	2	14.604215621948242	-4814.82724609375	5.0			0.0	5	55	1.1840790073620155	0.0	0.0	2.0	0.0666666666666666	results/rsmarl_v3_core/MAPPO-CWMed/adaptive/ratio_0.05/seed_2/episode_metrics.csv
MAPPO-CWMed_adaptive_ratio0.05_seed3	MAPPO-CWMed	adaptive	0.05	3	15.463475227355957	-4400.472802734375	9.2			0.0	5	55	1.0471519985003397	0.0	0.0	2.0	0.0666666666666666	results/rsmarl_v3_core/MAPPO-CWMed/adaptive/ratio_0.05/seed_3/episode_metrics.csv
MAPPO-CWMed_adaptive_ratio0.05_seed4	MAPPO-CWMed	adaptive	0.05	4	12.255194854736327	-4488.76416015625	6.8			0.0	5	55	1.1254682001890615	0.0	0.0	2.0	0.0666666666666666	results/rsmarl_v3_core/MAPPO-CWMed/adaptive/ratio_0.05/seed_4/episode_metrics.csv
MAPPO-CWMed_adaptive_ratio0.05_seed5	MAPPO-CWMed	adaptive	0.05	5	16.073188400268556	-4678.9056640625	7.2			0.0	5	55	1.017688200226985	0.0	0.0	2.0	0.0666666666666666	results/rsmarl_v3_core/MAPPO-CWMed/adaptive/ratio_0.05/seed_5/episode_metrics.csv
MAPPO-CWMed_adaptive_ratio0.05_seed6	MAPPO-CWMed	adaptive	0.05	6	14.007732772827149	-4314.463232421875	5.2			0.0	5	55	1.0211009997874498	0.0	0.0	2.0	0.0666666666666666	results/rsmarl_v3_core/MAPPO-CWMed/adaptive/ratio_0.05/seed_6/episode_metrics.csv
MAPPO-CWMed_adaptive_ratio0.05_seed7	MAPPO-CWMed	adaptive	0.05	7	19.169826126098634	-4858.109765625	10.0			0.0	5	55	1.1693103966536	0.0	0.0	2.0	0.0666666666666666	results/rsmarl_v3_core/MAPPO-CWMed/adaptive/ratio_0.05/seed_7/episode_metrics.csv
MAPPO-CWMed_adaptive_ratio0.05_seed8	MAPPO-CWMed	adaptive	0.05	8	19.460080337524413	-4558.0654296875	8.0			0.0	5	55	1.0622259898809716	0.0	0.0	2.0	0.0666666666666666	results/rsmarl_v3_core/MAPPO-CWMed/adaptive/ratio_0.05/seed_8/episode_metrics.csv
MAPPO-CWMed_adaptive_ratio0.05_seed9	MAPPO-CWMed	adaptive	0.05	9	11.020819091796875	-4281.920361328125	4.8			0.0	5	55	1.0201869998127222	0.0	0.0	2.0	0.0666666666666666	results/rsmarl_v3_core/MAPPO-CWMed/adaptive/ratio_0.05/seed_9/episode_metrics.csv
MAPPO-CWMed_adaptive_ratio0.05_seed10	MAPPO-CWMed	adaptive	0.05	10	27.01398620605469	-5861.16171875	11.0			0.0	5	55	1.150105003034696	0.0	0.0	2.0	0.0666666666666666	results/rsmarl_v3_core/MAPPO-CWMed/adaptive/ratio_0.05/seed_10/episode_metrics.csv
MAPPO-CWMed_adaptive_ratio0.05_seed11	MAPPO-CWMed	adaptive	0.05	11	17.478480720520018	-4738.099609375	10.0			0.0	5	55	1.1177707987371832	0.0	0.0	2.0	0.0666666666666666	results/rsmarl_v3_core/MAPPO-CWMed/adaptive/ratio_0.05/seed_11/episode_metrics.csv
MAPPO-CWMed_adaptive_ratio0.05_seed12	MAPPO-CWMed	adaptive	0.05	12	15.572486686706544	-4678.07763671875	8.8			0.0	5	55	1.2031656078761443	0.0	0.0	2.0	0.0666666666666666	results/rsmarl_v3_core/MAPPO-CWMed/adaptive/ratio_0.05/seed_12/episode_metrics.csv
MAPPO-CWMed_adaptive_ratio0.05_seed13	MAPPO-CWMed	adaptive	0.05	13	17.719129943847655	-4511.16015625	7.4			0.0	5	55	1.1729591991752386	0.0	0.0	2.0	0.0666666666666666	results/rsmarl_v3_core/MAPPO-CWMed/adaptive/ratio_0.05/seed_13/episode_metrics.csv
MAPPO-CWMed_adaptive_ratio0.05_seed14	MAPPO-CWMed	adaptive	0.05	14	17.291676712036132	-4768.86376953125	13.8			0.0	5	55	1.1135101987747476	0.0	0.0	2.0	0.0666666666666666	results/rsmarl_v3_core/MAPPO-CWMed/adaptive/ratio_0.05/seed_14/episode_metrics.csv
MAPPO-CWMed_adaptive_ratio0.05_seed15	MAPPO-CWMed	adaptive	0.05	15	10.7457706451416	-5073.18994140625	3.0			0.0	5	55	1.1256545985816047	0.0	0.0	2.0	0.0666666666666666	results/rsmarl_v3_core/MAPPO-CWMed/adaptive/ratio_0.05/seed_15/episode_metrics.csv
MAPPO-CWMed_adaptive_ratio0.05_seed16	MAPPO-CWMed	adaptive	0.05	16	25.337015914916993	-6540.9810546875	17.8			0.0	5	55	1.1615760042332113	0.0	0.0	2.0	0.0666666666666666	results/rsmarl_v3_core/MAPPO-CWMed/adaptive/ratio_0.05/seed_16/episode_metrics.csv
MAPPO-CWMed_adaptive_ratio0.05_seed17	MAPPO-CWMed	adaptive	0.05	17	11.797316932678223	-4191.090966796875	5.8			0.0	5	55	1.170571002876386	0.0	0.0	2.0	0.0666666666666666	results/rsmarl_v3_core/MAPPO-CWMed/adaptive/ratio_0.05/seed_17/episode_metrics.csv
MAPPO-CWMed_adaptive_ratio0.05_seed18	MAPPO-CWMed	adaptive	0.05	18	12.903710174560548	-4137.94638671875	5.6			0.0	5	55	1.0228232073131949	0.0	0.0	2.0	0.0666666666666666	results/rsmarl_v3_core/MAPPO-CWMed/adaptive/ratio_0.05/seed_18/episode_metrics.csv
MAPPO-CWMed_adaptive_ratio0.05_seed19	MAPPO-CWMed	adaptive	0.05	19	13.818958282470703	-4219.928515625	5.4			0.0	5	55	1.0252790030790493	0.0	0.0	2.0	0.0666666666666666	results/rsmarl_v3_core/MAPPO-CWMed/adaptive/ratio_0.05/seed_19/episode_metrics.csv
MAPPO-CWMed_adaptive_ratio0.10_seed0	MAPPO-CWMed	adaptive	0.1	0	9.716242122650147	-5826.0787109375	7.2			0.0	5	55	0.9728734061354771	0.0	0.0	3.0	0.1	results/rsmarl_v3_core/MAPPO-CWMed/adaptive/ratio_0.10/seed_0/episode_metrics.csv
MAPPO-CWMed_adaptive_ratio0.10_seed1	MAPPO-CWMed	adaptive	0.1	1	8.515024280548095	-3816.50400390625	3.0			0.0	5	55	1.13084799668286	0.0	0.0	3.0	0.1	results/rsmarl_v3_core/MAPPO-CWMed/adaptive/ratio_0.10/seed_1/episode_metrics.csv
MAPPO-CWMed_adaptive_ratio0.10_seed2	MAPPO-CWMed	adaptive	0.1	2	15.801808738708493	-4894.22265625	7.0			0.0	5	55	1.1434122017817572	0.0	0.0	3.0	0.1	results/rsmarl_v3_core/MAPPO-CWMed/adaptive/ratio_0.10/seed_2/episode_metrics.csv
MAPPO-CWMed_adaptive_ratio0.10_seed3	MAPPO-CWMed	adaptive	0.1	3	15.078113174438476	-4404.81591796875	9.2			0.0	5	55	1.0202288045547903	0.0	0.0	3.0	0.1	results/rsmarl_v3_core/MAPPO-CWMed/adaptive/ratio_0.10/seed_3/episode_metrics.csv
MAPPO-CWMed_adaptive_ratio0.10_seed4	MAPPO-CWMed	adaptive	0.1	4	12.343203163146972	-4686.9953125	8.6			0.0	5	55	1.1944363941438496	0.0	0.0	3.0	0.1	results/rsmarl_v3_core/MAPPO-CWMed/adaptive/ratio_0.10/seed_4/episode_metrics.csv
MAPPO-CWMed_adaptive_ratio0.10_seed5	MAPPO-CWMed	adaptive	0.1	5	13.777262115478516	-4826.45869140625	8.6			0.0	5	55	1.007681991904974	0.0	0.0	3.0	0.1	results/rsmarl_v3_core/MAPPO-CWMed/adaptive/ratio_0.10/seed_5/episode_metrics.csv
MAPPO-CWMed_adaptive_ratio0.10_seed6	MAPPO-CWMed	adaptive	0.1	6	15.667341232299805	-4514.24375	7.6			0.0	5	55	1.019058600650169	0.0	0.0	3.0	0.1	results/rsmarl_v3_core/MAPPO-CWMed/adaptive/ratio_0.10/seed_6/episode_metrics.csv
MAPPO-CWMed_adaptive_ratio0.10_seed7	MAPPO-CWMed	adaptive	0.1	7	20.391390991210937	-5340.04423828125	14.4			0.0	5	55	1.14146760024596	0.0	0.0	3.0	0.1	results/rsmarl_v3_core/MAPPO-CWMed/adaptive/ratio_0.10/seed_7/episode_metrics.csv
MAPPO-CWMed_adaptive_ratio0.10_seed8	MAPPO-CWMed	adaptive	0.1	8	20.27170181274414	-5311.66640625	11.6			0.0	5	55	1.1382961994968355	0.0	0.0	3.0	0.1	results/rsmarl_v3_core/MAPPO-CWMed/adaptive/ratio_0.10/seed_8/episode_metrics.csv
MAPPO-CWMed_adaptive_ratio0.10_seed9	MAPPO-CWMed	adaptive	0.1	9	11.317822647094726	-4171.586865234375	4.8			0.0	5	55	1.0212113993475214	0.0	0.0	3.0	0.1	results/rsmarl_v3_core/MAPPO-CWMed/adaptive/ratio_0.10/seed_9/episode_metrics.csv
MAPPO-CWMed_adaptive_ratio0.10_seed10	MAPPO-CWMed	adaptive	0.1	10	25.422566986083986	-5948.70986328125	10.2			0.0	5	55	1.05865040095523	0.0	0.0	3.0	0.1	results/rsmarl_v3_core/MAPPO-CWMed/adaptive/ratio_0.10/seed_10/episode_metrics.csv
MAPPO-CWMed_adaptive_ratio0.10_seed11	MAPPO-CWMed	adaptive	0.1	11	15.722389793395996	-4641.84326171875	6.8			0.0	5	55	1.0514073946978897	0.0	0.0	3.0	0.1	results/rsmarl_v3_core/MAPPO-CWMed/adaptive/ratio_0.10/seed_11/episode_metrics.csv
MAPPO-CWMed_adaptive_ratio0.10_seed12	MAPPO-CWMed	adaptive	0.1	12	24.207283782958985	-5042.0802734375	5.4			0.0	5	55	1.1344200029270723	0.0	0.0	3.0	0.1	results/rsmarl_v3_core/MAPPO-CWMed/adaptive/ratio_0.10/seed_12/episode_metrics.csv
MAPPO-CWMed_adaptive_ratio0.10_seed13	MAPPO-CWMed	adaptive	0.1	13	12.950384330749511	-4134.74970703125	6.2			0.0	5	55	1.1783507943619043	0.0	0.0	3.0	0.1	results/rsmarl_v3_core/MAPPO-CWMed/adaptive/ratio_0.10/seed_13/episode_metrics.csv
MAPPO-CWMed_adaptive_ratio0.10_seed14	MAPPO-CWMed	adaptive	0.1	14	19.930826568603514	-5586.85986328125	17.0			0.0	5	55	1.150964794214815	0.0	0.0	3.0	0.1	results/rsmarl_v3_core/MAPPO-CWMed/adaptive/ratio_0.10/seed_14/episode_metrics.csv
MAPPO-CWMed_adaptive_ratio0.10_seed15	MAPPO-CWMed	adaptive	0.1	15	13.315155982971191	-4862.5529296875	4.2			0.0	5	55	1.0208467982010916	0.0	0.0	3.0	0.1	results/rsmarl_v3_core/MAPPO-CWMed/adaptive/ratio_0.10/seed_15/episode_metrics.csv
MAPPO-CWMed_adaptive_ratio0.10_seed16	MAPPO-CWMed	adaptive	0.1	16	25.510385513305664	-6300.2224609375	15.4			0.0	5	55	0.9915705915773287	0.0	0.0	3.0	0.1	results/rsmarl_v3_core/MAPPO-CWMed/adaptive/ratio_0.10/seed_16/episode_metrics.csv
MAPPO-CWMed_adaptive_ratio0.10_seed17	MAPPO-CWMed	adaptive	0.1	17	13.733710861206054	-4431.08857421875	3.4			0.0	5	55	1.0095479985466227	0.0	0.0	3.0	0.1	results/rsmarl_v3_core/MAPPO-CWMed/adaptive/ratio_0.10/seed_17/episode_metrics.csv
MAPPO-CWMed_adaptive_ratio0.10_seed18	MAPPO-CWMed	adaptive	0.1	18	13.233412933349609	-4372.75146484375	5.6			0.0	5	55	1.173990999814123	0.0	0.0	3.0	0.1	results/rsmarl_v3_core/MAPPO-CWMed/adaptive/ratio_0.10/seed_18/episode_metrics.csv
MAPPO-CWMed_adaptive_ratio0.10_seed19	MAPPO-CWMed	adaptive	0.1	19	17.032684326171875	-4527.101171875	7.4			0.0	5	55	1.0569948004558682	0.0	0.0	3.0	0.1	results/rsmarl_v3_core/MAPPO-CWMed/adaptive/ratio_0.10/seed_19/episode_metrics.csv
MAPPO-CWMed_adaptive_ratio0.20_seed0	MAPPO-CWMed	adaptive	0.2	0	11.509505271911621	-5802.10595703125	5.2			0.0	5	55	1.1917111958609894	0.0	0.0	6.0	0.2	results/rsmarl_v3_core/MAPPO-CWMed/adaptive/ratio_0.20/seed_0/episode_metrics.csv
MAPPO-CWMed_adaptive_ratio0.20_seed1	MAPPO-CWMed	adaptive	0.2	1	9.219398021697998	-3822.335498046875	4.8			0.0	5	55	1.0300052003003657	0.0	0.0	6.0	0.2	results/rsmarl_v3_core/MAPPO-CWMed/adaptive/ratio_0.20/seed_1/episode_metrics.csv
MAPPO-CWMed_adaptive_ratio0.20_seed2	MAPPO-CWMed	adaptive	0.2	2	15.11650447845459	-4693.891796875	5.8			0.0	5	55	1.0488364030607045	0.0	0.0	6.0	0.2	results/rsmarl_v3_core/MAPPO-CWMed/adaptive/ratio_0.20/seed_2/episode_metrics.csv
MAPPO-CWMed_adaptive_ratio0.20_seed3	MAPPO-CWMed	adaptive	0.2	3	16.33947124481201	-4307.760888671875	9.0			0.0	5	55	1.1490013916045427	0.0	0.0	6.0	0.2	results/rsmarl_v3_core/MAPPO-CWMed/adaptive/ratio_0.20/seed_3/episode_metrics.csv
MAPPO-CWMed_adaptive_ratio0.20_seed4	MAPPO-CWMed	adaptive	0.2	4	12.250608825683594	-4702.02451171875	6.8			0.0	5	55	1.168769595096819	0.0	0.0	6.0	0.2	results/rsmarl_v3_core/MAPPO-CWMed/adaptive/ratio_0.20/seed_4/episode_metrics.csv
MAPPO-CWMed_adaptive_ratio0.20_seed5	MAPPO-CWMed	adaptive	0.2	5	15.213733673095703	-4616.722412109375	5.0			0.0	5	55	1.0284946009051055	0.0	0.0	6.0	0.2	results/rsmarl_v3_core/MAPPO-CWMed/adaptive/ratio_0.20/seed_5/episode_metrics.csv
MAPPO-CWMed_adaptive_ratio0.20_seed6	MAPPO-CWMed	adaptive	0.2	6	15.718683815002441	-4303.61943359375	5.4			0.0	5	55	1.0039628046797588	0.0	0.0	6.0	0.2	results/rsmarl_v3_core/MAPPO-CWMed/adaptive/ratio_0.20/seed_6/episode_metrics.csv
MAPPO-CWMed_adaptive_ratio0.20_seed7	MAPPO-CWMed	adaptive	0.2	7	18.28706932067871	-4939.39716796875	10.8			0.0	5	55	1.0921545996097848	0.0	0.0	6.0	0.2	results/rsmarl_v3_core/MAPPO-CWMed/adaptive/ratio_0.20/seed_7/episode_metrics.csv
MAPPO-CWMed_adaptive_ratio0.20_seed8	MAPPO-CWMed	adaptive	0.2	8	22.305465316772462	-5629.2880859375	12.4			0.0	5	55	0.9880188037641346	0.0	0.0	6.0	0.2	results/rsmarl_v3_core/MAPPO-CWMed/adaptive/ratio_0.20/seed_8/episode_metrics.csv
MAPPO-CWMed_adaptive_ratio0.20_seed9	MAPPO-CWMed	adaptive	0.2	9	10.756415557861327	-4271.4599609375	6.2			0.0	5	55	1.1490150005556643	0.0	0.0	6.0	0.2	results/rsmarl_v3_core/MAPPO-CWMed/adaptive/ratio_0.20/seed_9/episode_metrics.csv
MAPPO-CWMed_adaptive_ratio0.20_seed10	MAPPO-CWMed	adaptive	0.2	10	24.581156921386718	-5563.2611328125	7.6			0.0	5	55	1.045112803694792	0.0	0.0	6.0	0.2	results/rsmarl_v3_core/MAPPO-CWMed/adaptive/ratio_0.20/seed_10/episode_metrics.csv
MAPPO-CWMed_adaptive_ratio0.20_seed11	MAPPO-CWMed	adaptive	0.2	11	15.034918975830077	-4498.620947265625	6.2			0.0	5	55	1.070772804087028	0.0	0.0	6.0	0.2	results/rsmarl_v3_core/MAPPO-CWMed/adaptive/ratio_0.20/seed_11/episode_metrics.csv
MAPPO-CWMed_adaptive_ratio0.20_seed12	MAPPO-CWMed	adaptive	0.2	12	15.320199775695801	-4734.840869140625	4.8			0.0	5	55	1.1935198039282113	0.0	0.0	6.0	0.2	results/rsmarl_v3_core/MAPPO-CWMed/adaptive/ratio_0.20/seed_12/episode_metrics.csv
MAPPO-CWMed_adaptive_ratio0.20_seed13	MAPPO-CWMed	adaptive	0.2	13	21.281255340576173	-4855.6775390625	9.0			0.0	5	55	1.1496320075821131	0.0	0.0	6.0	0.2	results/rsmarl_v3_core/MAPPO-CWMed/adaptive/ratio_0.20/seed_13/episode_metrics.csv
MAPPO-CWMed_adaptive_ratio0.20_seed14	MAPPO-CWMed	adaptive	0.2	14	18.7758358001709	-5384.1693359375	15.0			0.0	5	55	1.097079602186568	0.0	0.0	6.0	0.2	results/rsmarl_v3_core/MAPPO-CWMed/adaptive/ratio_0.20/seed_14/episode_metrics.csv
MAPPO-CWMed_adaptive_ratio0.20_seed15	MAPPO-CWMed	adaptive	0.2	15	14.913716697692871	-4762.36044921875	2.6			0.0	5	55	1.1738447967218235	0.0	0.0	6.0	0.2	results/rsmarl_v3_core/MAPPO-CWMed/adaptive/ratio_0.20/seed_15/episode_metrics.csv
MAPPO-CWMed_adaptive_ratio0.20_seed16	MAPPO-CWMed	adaptive	0.2	16	24.376140975952147	-6405.968359375	16.6			0.0	5	55	1.018276996910572	0.0	0.0	6.0	0.2	results/rsmarl_v3_core/MAPPO-CWMed/adaptive/ratio_0.20/seed_16/episode_metrics.csv
MAPPO-CWMed_adaptive_ratio0.20_seed17	MAPPO-CWMed	adaptive	0.2	17	14.884048652648925	-4432.44638671875	7.0			0.0	5	55	1.1647322011413053	0.0	0.0	6.0	0.2	results/rsmarl_v3_core/MAPPO-CWMed/adaptive/ratio_0.20/seed_17/episode_metrics.csv
MAPPO-CWMed_adaptive_ratio0.20_seed18	MAPPO-CWMed	adaptive	0.2	18	12.893847465515137	-4030.35947265625	6.0			0.0	5	55	1.0299295943696052	0.0	0.0	6.0	0.2	results/rsmarl_v3_core/MAPPO-CWMed/adaptive/ratio_0.20/seed_18/episode_metrics.csv
MAPPO-CWMed_adaptive_ratio0.20_seed19	MAPPO-CWMed	adaptive	0.2	19	17.1830717086792	-4745.764990234375	10.2			0.0	5	55	1.0452046000864357	0.0	0.0	6.0	0.2	results/rsmarl_v3_core/MAPPO-CWMed/adaptive/ratio_0.20/seed_19/episode_metrics.csv
MAPPO-CWMed_adaptive_ratio0.30_seed0	MAPPO-CWMed	adaptive	0.3	0	13.70072021484375	-5572.917578125	5.4			0.0	5	55	1.1235473968554288	0.0	0.0	9.0	0.3	results/rsmarl_v3_core/MAPPO-CWMed/adaptive/ratio_0.30/seed_0/episode_metrics.csv
MAPPO-CWMed_adaptive_ratio0.30_seed1	MAPPO-CWMed	adaptive	0.3	1	8.989803218841553	-3865.70400390625	5.4			0.0	5	55	1.1000399972544983	0.0	0.0	9.0	0.3	results/rsmarl_v3_core/MAPPO-CWMed/adaptive/ratio_0.30/seed_1/episode_metrics.csv
MAPPO-CWMed_adaptive_ratio0.30_seed2	MAPPO-CWMed	adaptive	0.3	2	13.094908714294434	-4880.58623046875	5.4			0.0	5	55	1.1213223944650963	0.0	0.0	9.0	0.3	results/rsmarl_v3_core/MAPPO-CWMed/adaptive/ratio_0.30/seed_2/episode_metrics.csv
MAPPO-CWMed_adaptive_ratio0.30_seed3	MAPPO-CWMed	adaptive	0.3	3	17.13564567565918	-4473.84794921875	10.6			0.0	5	55	1.0124812077265233	0.0	0.0	9.0	0.3	results/rsmarl_v3_core/MAPPO-CWMed/adaptive/ratio_0.30/seed_3/episode_metrics.csv
MAPPO-CWMed_adaptive_ratio0.30_seed4	MAPPO-CWMed	adaptive	0.3	4	13.961211395263671	-4718.859765625	8.8			0.0	5	55	0.985096805379726	0.0	0.0	9.0	0.3	results/rsmarl_v3_core/MAPPO-CWMed/adaptive/ratio_0.30/seed_4/episode_metrics.csv
MAPPO-CWMed_adaptive_ratio0.30_seed5	MAPPO-CWMed	adaptive	0.3	5	15.861432838439942	-4553.8591796875	6.2			0.0	5	55	1.1261307983659208	0.0	0.0	9.0	0.3	results/rsmarl_v3_core/MAPPO-CWMed/adaptive/ratio_0.30/seed_5/episode_metrics.csv
MAPPO-CWMed_adaptive_ratio0.30_seed6	MAPPO-CWMed	adaptive	0.3	6	14.747420501708984	-4276.40517578125	5.8			0.0	5	55	1.1551750008948147	0.0	0.0	9.0	0.3	results/rsmarl_v3_core/MAPPO-CWMed/adaptive/ratio_0.30/seed_6/episode_metrics.csv
MAPPO-CWMed_adaptive_ratio0.30_seed7	MAPPO-CWMed	adaptive	0.3	7	19.766040802001953	-4990.83310546875	12.0			0.0	5	55	1.0013268009060994	0.0	0.0	9.0	0.3	results/rsmarl_v3_core/MAPPO-CWMed/adaptive/ratio_0.30/seed_7/episode_metrics.csv
MAPPO-CWMed_adaptive_ratio0.30_seed8	MAPPO-CWMed	adaptive	0.3	8	21.063596725463867	-5055.20751953125	9.8			0.0	5	55	1.1065879982197657	0.0	0.0	9.0	0.3	results/rsmarl_v3_core/MAPPO-CWMed/adaptive/ratio_0.30/seed_8/episode_metrics.csv
MAPPO-CWMed_adaptive_ratio0.30_seed9	MAPPO-CWMed	adaptive	0.3	9	9.25919075012207	-4228.35439453125	5.4			0.0	5	55	1.134953199652955	0.0	0.0	9.0	0.3	results/rsmarl_v3_core/MAPPO-CWMed/adaptive/ratio_0.30/seed_9/episode_metrics.csv
MAPPO-CWMed_adaptive_ratio0.30_seed10	MAPPO-CWMed	adaptive	0.3	10	27.29856071472168	-6451.30380859375	12.6			0.0	5	55	1.2042879970977083	0.0	0.0	9.0	0.3	results/rsmarl_v3_core/MAPPO-CWMed/adaptive/ratio_0.30/seed_10/episode_metrics.csv
MAPPO-CWMed_adaptive_ratio0.30_seed11	MAPPO-CWMed	adaptive	0.3	11	15.685225868225098	-4704.2638671875	7.2			0.0	5	55	1.2079061969416216	0.0	0.0	9.0	0.3	results/rsmarl_v3_core/MAPPO-CWMed/adaptive/ratio_0.30/seed_11/episode_metrics.csv
MAPPO-CWMed_adaptive_ratio0.30_seed12	MAPPO-CWMed	adaptive	0.3	12	17.71974411010742	-4424.840283203125	6.8			0.0	5	55	1.0519077972276136	0.0	0.0	9.0	0.3	results/rsmarl_v3_core/MAPPO-CWMed/adaptive/ratio_0.30/seed_12/episode_metrics.csv
MAPPO-CWMed_adaptive_ratio0.30_seed13	MAPPO-CWMed	adaptive	0.3	13	12.984469604492187	-4186.692138671875	6.2			0.0	5	55	1.1089700041338801	0.0	0.0	9.0	0.3	results/rsmarl_v3_core/MAPPO-CWMed/adaptive/ratio_0.30/seed_13/episode_metrics.csv
MAPPO-CWMed_adaptive_ratio0.30_seed14	MAPPO-CWMed	adaptive	0.3	14	16.666796112060545	-4986.33642578125	13.2			0.0	5	55	1.1476537969429046	0.0	0.0	9.0	0.3	results/rsmarl_v3_core/MAPPO-CWMed/adaptive/ratio_0.30/seed_14/episode_metrics.csv
MAPPO-CWMed_adaptive_ratio0.30_seed15	MAPPO-CWMed	adaptive	0.3	15	15.153799057006836	-4706.72392578125	2.2			0.0	5	55	1.242301004822366	0.0	0.0	9.0	0.3	results/rsmarl_v3_core/MAPPO-CWMed/adaptive/ratio_0.30/seed_15/episode_metrics.csv
MAPPO-CWMed_adaptive_ratio0.30_seed16	MAPPO-CWMed	adaptive	0.3	16	25.342485427856445	-6135.65791015625	15.0			0.0	5	55	1.2140189995989203	0.0	0.0	9.0	0.3	results/rsmarl_v3_core/MAPPO-CWMed/adaptive/ratio_0.30/seed_16/episode_metrics.csv
MAPPO-CWMed_adaptive_ratio0.30_seed17	MAPPO-CWMed	adaptive	0.3	17	17.118684196472167	-4595.848046875	5.6			0.0	5	55	1.145932005601935	0.0	0.0	9.0	0.3	results/rsmarl_v3_core/MAPPO-CWMed/adaptive/ratio_0.30/seed_17/episode_metrics.csv
MAPPO-CWMed_adaptive_ratio0.30_seed18	MAPPO-CWMed	adaptive	0.3	18	12.22596492767334	-4520.4126953125	8.0			0.0	5	55	1.127165200887248	0.0	0.0	9.0	0.3	results/rsmarl_v3_core/MAPPO-CWMed/adaptive/ratio_0.30/seed_18/episode_metrics.csv
MAPPO-CWMed_adaptive_ratio0.30_seed19	MAPPO-CWMed	adaptive	0.3	19	16.57281913757324	-4116.1806640625	5.4			0.0	5	55	1.1567644018214196	0.0	0.0	9.0	0.3	results/rsmarl_v3_core/MAPPO-CWMed/adaptive/ratio_0.30/seed_19/episode_metrics.csv
MAPPO-CWMed_adaptive_ratio0.33_seed0	MAPPO-CWMed	adaptive	0.33	0	12.330354309082031	-6017.275	6.0			0.0	5	55	1.1770469980547205	0.0	0.0	10.0	0.3333333333333333	results/rsmarl_v3_core/MAPPO-CWMed/adaptive/ratio_0.33/seed_0/episode_metrics.csv
MAPPO-CWMed_adaptive_ratio0.33_seed1	MAPPO-CWMed	adaptive	0.33	1	8.28444881439209	-3998.7416015625	4.0			0.0	5	55	1.048871799139306	0.0	0.0	10.0	0.3333333333333333	results/rsmarl_v3_core/MAPPO-CWMed/adaptive/ratio_0.33/seed_1/episode_metrics.csv
MAPPO-CWMed_adaptive_ratio0.33_seed2	MAPPO-CWMed	adaptive	0.33	2	15.141697692871094	-4749.99697265625	5.4			0.0	5	55	1.1712204024661332	0.0	0.0	10.0	0.3333333333333333	results/rsmarl_v3_core/MAPPO-CWMed/adaptive/ratio_0.33/seed_2/episode_metrics.csv
MAPPO-CWMed_adaptive_ratio0.33_seed3	MAPPO-CWMed	adaptive	0.33	3	18.067282104492186	-4661.080078125	11.6			0.0	5	55	1.2089031952200457	0.0	0.0	10.0	0.3333333333333333	results/rsmarl_v3_core/MAPPO-CWMed/adaptive/ratio_0.33/seed_3/episode_metrics.csv
MAPPO-CWMed_adaptive_ratio0.33_seed4	MAPPO-CWMed	adaptive	0.33	4	13.004487037658691	-4631.24365234375	8.8			0.0	5	55	1.0402347950730473	0.0	0.0	10.0	0.3333333333333333	results/rsmarl_v3_core/MAPPO-CWMed/adaptive/ratio_0.33/seed_4/episode_metrics.csv
MAPPO-CWMed_adaptive_ratio0.33_seed5	MAPPO-CWMed	adaptive	0.33	5	14.594857025146485	-4643.793505859375	6.8			0.0	5	55	1.0342705994844437	0.0	0.0	10.0	0.3333333333333333	results/rsmarl_v3_core/MAPPO-CWMed/adaptive/ratio_0.33/seed_5/episode_metrics.csv
MAPPO-CWMed_adaptive_ratio0.33_seed6	MAPPO-CWMed	adaptive	0.33	6	13.76060791015625	-4139.93291015625	4.4			0.0	5	55	1.0053791949758306	0.0	0.0	10.0	0.3333333333333333	results/rsmarl_v3_core/MAPPO-CWMed/adaptive/ratio_0.33/seed_6/episode_metrics.csv
MAPPO-CWMed_adaptive_ratio0.33_seed7	MAPPO-CWMed	adaptive	0.33	7	20.988232803344726	-5251.13359375	12.0			0.0	5	55	0.9915733913658187	0.0	0.0	10.0	0.3333333333333333	results/rsmarl_v3_core/MAPPO-CWMed/adaptive/ratio_0.33/seed_7/episode_metrics.csv
MAPPO-CWMed_adaptive_ratio0.33_seed8	MAPPO-CWMed	adaptive	0.33	8	22.309047317504884	-5591.0861328125	12.0			0.0	5	55	1.0164900013478473	0.0	0.0	10.0	0.3333333333333333	results/rsmarl_v3_core/MAPPO-CWMed/adaptive/ratio_0.33/seed_8/episode_metrics.csv
MAPPO-CWMed_adaptive_ratio0.33_seed9	MAPPO-CWMed	adaptive	0.33	9	10.14162998199463	-4289.6115234375	5.4			0.0	5	55	0.9908387990435585	0.0	0.0	10.0	0.3333333333333333	results/rsmarl_v3_core/MAPPO-CWMed/adaptive/ratio_0.33/seed_9/episode_metrics.csv
MAPPO-CWMed_adaptive_ratio0.33_seed10	MAPPO-CWMed	adaptive	0.33	10	23.28510627746582	-5677.1373046875	10.4			0.0	5	55	1.1001440027030185	0.0	0.0	10.0	0.3333333333333333	results/rsmarl_v3_core/MAPPO-CWMed/adaptive/ratio_0.33/seed_10/episode_metrics.csv
MAPPO-CWMed_adaptive_ratio0.33_seed11	MAPPO-CWMed	adaptive	0.33	11	12.879827117919922	-4352.970263671875	7.0			0.0	5	55	1.1903981969226152	0.0	0.0	10.0	0.3333333333333333	results/rsmarl_v3_core/MAPPO-CWMed/adaptive/ratio_0.33/seed_11/episode_metrics.csv
MAPPO-CWMed_adaptive_ratio0.33_seed12	MAPPO-CWMed	adaptive	0.33	12	9.86645450592041	-4514.569677734375	7.6			0.0	5	55	1.1141853959998116	0.0	0.0	10.0	0.3333333333333333	results/rsmarl_v3_core/MAPPO-CWMed/adaptive/ratio_0.33/seed_12/episode_metrics.csv
MAPPO-CWMed_adaptive_ratio0.33_seed13	MAPPO-CWMed	adaptive	0.33	13	15.00847339630127	-4302.903125	7.2			0.0	5	55	1.0219297982985154	0.0	0.0	10.0	0.3333333333333333	results/rsmarl_v3_core/MAPPO-CWMed/adaptive/ratio_0.33/seed_13/episode_metrics.csv
MAPPO-CWMed_adaptive_ratio0.33_seed14	MAPPO-CWMed	adaptive	0.33	14	18.339867782592773	-5327.41220703125	16.2			0.0	5	55	1.0305059986421838	0.0	0.0	10.0	0.3333333333333333	results/rsmarl_v3_core/MAPPO-CWMed/adaptive/ratio_0.33/seed_14/episode_metrics.csv
MAPPO-CWMed_adaptive_ratio0.33_seed15	MAPPO-CWMed	adaptive	0.33	15	14.853752899169923	-4863.0998046875	2.0			0.0	5	55	1.1203007976291701	0.0	0.0	10.0	0.3333333333333333	results/rsmarl_v3_core/MAPPO-CWMed/adaptive/ratio_0.33/seed_15/episode_metrics.csv
MAPPO-CWMed_adaptive_ratio0.33_seed16	MAPPO-CWMed	adaptive	0.33	16	23.408158111572266	-5647.7111328125	15.4			0.0	5	55	1.1699870054144412	0.0	0.0	10.0	0.3333333333333333	results/rsmarl_v3_core/MAPPO-CWMed/adaptive/ratio_0.33/seed_16/episode_metrics.csv
MAPPO-CWMed_adaptive_ratio0.33_seed17	MAPPO-CWMed	adaptive	0.33	17	11.932657623291016	-4056.396337890625	5.0			0.0	5	55	1.1994695902103558	0.0	0.0	10.0	0.3333333333333333	results/rsmarl_v3_core/MAPPO-CWMed/adaptive/ratio_0.33/seed_17/episode_metrics.csv
MAPPO-CWMed_adaptive_ratio0.33_seed18	MAPPO-CWMed	adaptive	0.33	18	9.584853553771973	-4283.347119140625	7.4			0.0	5	55	1.181252594687976	0.0	0.0	10.0	0.3333333333333333	results/rsmarl_v3_core/MAPPO-CWMed/adaptive/ratio_0.33/seed_18/episode_metrics.csv
MAPPO-CWMed_adaptive_ratio0.33_seed19	MAPPO-CWMed	adaptive	0.33	19	11.21224765777588	-4011.58017578125	4.2			0.0	5	55	1.1537551996298134	0.0	0.0	10.0	0.3333333333333333	results/rsmarl_v3_core/MAPPO-CWMed/adaptive/ratio_0.33/seed_19/episode_metrics.csv
MAPPO-CWMed_collusive_ratio0.05_seed0	MAPPO-CWMed	collusive	0.05	0	10.908087921142577	-5475.2544921875	5.4			0.0	5	55	1.1308978049783036	0.0	0.0	2.0	0.0666666666666666	results/rsmarl_v3_core/MAPPO-CWMed/collusive/ratio_0.05/seed_0/episode_metrics.csv
MAPPO-CWMed_collusive_ratio0.05_seed1	MAPPO-CWMed	collusive	0.05	1	8.606317710876464	-3744.0470703125	5.8			0.0	5	55	1.1536777950823307	0.0	0.0	2.0	0.0666666666666666	results/rsmarl_v3_core/MAPPO-CWMed/collusive/ratio_0.05/seed_1/episode_metrics.csv
MAPPO-CWMed_collusive_ratio0.05_seed2	MAPPO-CWMed	collusive	0.05	2	14.88740119934082	-4985.055859375	6.4			0.0	5	55	1.1641543969744816	0.0	0.0	2.0	0.0666666666666666	results/rsmarl_v3_core/MAPPO-CWMed/collusive/ratio_0.05/seed_2/episode_metrics.csv
MAPPO-CWMed_collusive_ratio0.05_seed3	MAPPO-CWMed	collusive	0.05	3	15.874266052246094	-4087.314013671875	6.2			0.0	5	55	1.0090981901157647	0.0	0.0	2.0	0.0666666666666666	results/rsmarl_v3_core/MAPPO-CWMed/collusive/ratio_0.05/seed_3/episode_metrics.csv
MAPPO-CWMed_collusive_ratio0.05_seed4	MAPPO-CWMed	collusive	0.05	4	13.537252044677734	-5015.2869140625	9.2			0.0	5	55	1.0459879937116057	0.0	0.0	2.0	0.0666666666666666	results/rsmarl_v3_core/MAPPO-CWMed/collusive/ratio_0.05/seed_4/episode_metrics.csv
MAPPO-CWMed_collusive_ratio0.05_seed5	MAPPO-CWMed	collusive	0.05	5	17.07994136810303	-4808.6982421875	5.4			0.0	5	55	1.0769704036647454	0.0	0.0	2.0	0.0666666666666666	results/rsmarl_v3_core/MAPPO-CWMed/collusive/ratio_0.05/seed_5/episode_metrics.csv
MAPPO-CWMed_collusive_ratio0.05_seed6	MAPPO-CWMed	collusive	0.05	6	14.758570098876953	-4540.7078125	7.6			0.0	5	55	1.0548401973210275	0.0	0.0	2.0	0.0666666666666666	results/rsmarl_v3_core/MAPPO-CWMed/collusive/ratio_0.05/seed_6/episode_metrics.csv
MAPPO-CWMed_collusive_ratio0.05_seed7	MAPPO-CWMed	collusive	0.05	7	18.277302169799803	-4793.6787109375	9.4			0.0	5	55	1.0540775954723358	0.0	0.0	2.0	0.0666666666666666	results/rsmarl_v3_core/MAPPO-CWMed/collusive/ratio_0.05/seed_7/episode_metrics.csv
MAPPO-CWMed_collusive_ratio0.05_seed8	MAPPO-CWMed	collusive	0.05	8	20.1734317779541	-4704.813671875	9.8			0.0	5	55	1.1761051981011406	0.0	0.0	2.0	0.0666666666666666	results/rsmarl_v3_core/MAPPO-CWMed/collusive/ratio_0.05/seed_8/episode_metrics.csv
MAPPO-CWMed_collusive_ratio0.05_seed9	MAPPO-CWMed	collusive	0.05	9	10.215914726257324	-4439.1416015625	4.8			0.0	5	55	1.1071815970353782	0.0	0.0	2.0	0.0666666666666666	results/rsmarl_v3_core/MAPPO-CWMed/collusive/ratio_0.05/seed_9/episode_metrics.csv
MAPPO-CWMed_collusive_ratio0.05_seed10	MAPPO-CWMed	collusive	0.05	10	27.52445259094238	-6444.5830078125	14.2			0.0	5	55	1.0808358056237921	0.0	0.0	2.0	0.0666666666666666	results/rsmarl_v3_core/MAPPO-CWMed/collusive/ratio_0.05/seed_10/episode_metrics.csv
MAPPO-CWMed_collusive_ratio0.05_seed11	MAPPO-CWMed	collusive	0.05	11	13.651169967651366	-4571.4451171875	5.0			0.0	5	55	1.1295971955405548	0.0	0.0	2.0	0.0666666666666666	results/rsmarl_v3_core/MAPPO-CWMed/collusive/ratio_0.05/seed_11/episode_metrics.csv
MAPPO-CWMed_collusive_ratio0.05_seed12	MAPPO-CWMed	collusive	0.05	12	11.197104454040527	-4779.895068359375	5.8			0.0	5	55	1.2040982022881508	0.0	0.0	2.0	0.0666666666666666	results/rsmarl_v3_core/MAPPO-CWMed/collusive/ratio_0.05/seed_12/episode_metrics.csv
MAPPO-CWMed_collusive_ratio0.05_seed13	MAPPO-CWMed	collusive	0.05	13	11.201762580871582	-4103.04638671875	4.8			0.0	5	55	1.171768197673373	0.0	0.0	2.0	0.0666666666666666	results/rsmarl_v3_core/MAPPO-CWMed/collusive/ratio_0.05/seed_13/episode_metrics.csv
MAPPO-CWMed_collusive_ratio0.05_seed14	MAPPO-CWMed	collusive	0.05	14	20.15870819091797	-5544.82431640625	14.4			0.0	5	55	1.1055419949116185	0.0	0.0	2.0	0.0666666666666666	results/rsmarl_v3_core/MAPPO-CWMed/collusive/ratio_0.05/seed_14/episode_metrics.csv
MAPPO-CWMed_collusive_ratio0.05_seed15	MAPPO-CWMed	collusive	0.05	15	15.244543838500977	-5096.970703125	3.8			0.0	5	55	1.0452405898831785	0.0	0.0	2.0	0.0666666666666666	results/rsmarl_v3_core/MAPPO-CWMed/collusive/ratio_0.05/seed_15/episode_metrics.csv
MAPPO-CWMed_collusive_ratio0.05_seed16	MAPPO-CWMed	collusive	0.05	16	25.30111083984375	-6648.35966796875	17.2			0.0	5	55	1.029411205672659	0.0	0.0	2.0	0.0666666666666666	results/rsmarl_v3_core/MAPPO-CWMed/collusive/ratio_0.05/seed_16/episode_metrics.csv
MAPPO-CWMed_collusive_ratio0.05_seed17	MAPPO-CWMed	collusive	0.05	17	14.5835786819458	-4536.22890625	7.2			0.0	5	55	1.0264060023473576	0.0	0.0	2.0	0.0666666666666666	results/rsmarl_v3_core/MAPPO-CWMed/collusive/ratio_0.05/seed_17/episode_metrics.csv
MAPPO-CWMed_collusive_ratio0.05_seed18	MAPPO-CWMed	collusive	0.05	18	12.528757858276368	-4332.291162109375	6.6			0.0	5	55	1.0750969988293946	0.0	0.0	2.0	0.0666666666666666	results/rsmarl_v3_core/MAPPO-CWMed/collusive/ratio_0.05/seed_18/episode_metrics.csv
MAPPO-CWMed_collusive_ratio0.05_seed19	MAPPO-CWMed	collusive	0.05	19	16.915895080566408	-4572.7865234375	6.8			0.0	5	55	1.170370398904197	0.0	0.0	2.0	0.0666666666666666	results/rsmarl_v3_core/MAPPO-CWMed/collusive/ratio_0.05/seed_19/episode_metrics.csv
MAPPO-CWMed_collusive_ratio0.10_seed0	MAPPO-CWMed	collusive	0.1	0	11.993893051147461	-7041.01220703125	5.6			0.0	5	55	1.1596389987971634	0.0	0.0	3.0	0.1	results/rsmarl_v3_core/MAPPO-CWMed/collusive/ratio_0.10/seed_0/episode_metrics.csv
MAPPO-CWMed_collusive_ratio0.10_seed1	MAPPO-CWMed	collusive	0.1	1	9.102890110015869	-3612.67919921875	4.2			0.0	5	55	1.1591438029427081	0.0	0.0	3.0	0.1	results/rsmarl_v3_core/MAPPO-CWMed/collusive/ratio_0.10/seed_1/episode_metrics.csv
MAPPO-CWMed_collusive_ratio0.10_seed2	MAPPO-CWMed	collusive	0.1	2	14.42944622039795	-5142.40888671875	6.0			0.0	5	55	1.141594600630924	0.0	0.0	3.0	0.1	results/rsmarl_v3_core/MAPPO-CWMed/collusive/ratio_0.10/seed_2/episode_metrics.csv
MAPPO-CWMed_collusive_ratio0.10_seed3	MAPPO-CWMed	collusive	0.1	3	15.300821495056152	-4176.2892578125	7.0			0.0	5	55	1.1305182008072734	0.0	0.0	3.0	0.1	results/rsmarl_v3_core/MAPPO-CWMed/collusive/ratio_0.10/seed_3/episode_metrics.csv
MAPPO-CWMed_collusive_ratio0.10_seed4	MAPPO-CWMed	collusive	0.1	4	12.851579093933106	-5059.7361328125	8.8			0.0	5	55	1.1340696015395224	0.0	0.0	3.0	0.1	results/rsmarl_v3_core/MAPPO-CWMed/collusive/ratio_0.10/seed_4/episode_metrics.csv
MAPPO-CWMed_collusive_ratio0.10_seed5	MAPPO-CWMed	collusive	0.1	5	16.60561599731445	-4799.71484375	6.4			0.0	5	55	1.0476627969183028	0.0	0.0	3.0	0.1	results/rsmarl_v3_core/MAPPO-CWMed/collusive/ratio_0.10/seed_5/episode_metrics.csv
MAPPO-CWMed_collusive_ratio0.10_seed6	MAPPO-CWMed	collusive	0.1	6	14.139769363403321	-4542.423046875	7.0			0.0	5	55	1.1869977955939248	0.0	0.0	3.0	0.1	results/rsmarl_v3_core/MAPPO-CWMed/collusive/ratio_0.10/seed_6/episode_metrics.csv
MAPPO-CWMed_collusive_ratio0.10_seed7	MAPPO-CWMed	collusive	0.1	7	22.57350311279297	-5766.87939453125	12.8			0.0	5	55	1.0204413993051276	0.0	0.0	3.0	0.1	results/rsmarl_v3_core/MAPPO-CWMed/collusive/ratio_0.10/seed_7/episode_metrics.csv
MAPPO-CWMed_collusive_ratio0.10_seed8	MAPPO-CWMed	collusive	0.1	8	21.811138153076172	-5189.348828125	11.8			0.0	5	55	1.1730482015991583	0.0	0.0	3.0	0.1	results/rsmarl_v3_core/MAPPO-CWMed/collusive/ratio_0.10/seed_8/episode_metrics.csv
MAPPO-CWMed_collusive_ratio0.10_seed9	MAPPO-CWMed	collusive	0.1	9	10.471722602844238	-4672.97412109375	5.4			0.0	5	55	1.154886998119764	0.0	0.0	3.0	0.1	results/rsmarl_v3_core/MAPPO-CWMed/collusive/ratio_0.10/seed_9/episode_metrics.csv
MAPPO-CWMed_collusive_ratio0.10_seed10	MAPPO-CWMed	collusive	0.1	10	24.867634582519532	-6044.4095703125	10.8			0.0	5	55	1.019896802608855	0.0	0.0	3.0	0.1	results/rsmarl_v3_core/MAPPO-CWMed/collusive/ratio_0.10/seed_10/episode_metrics.csv
MAPPO-CWMed_collusive_ratio0.10_seed11	MAPPO-CWMed	collusive	0.1	11	16.723370933532713	-4543.740185546875	7.8			0.0	5	55	0.9879291988909245	0.0	0.0	3.0	0.1	results/rsmarl_v3_core/MAPPO-CWMed/collusive/ratio_0.10/seed_11/episode_metrics.csv
MAPPO-CWMed_collusive_ratio0.10_seed12	MAPPO-CWMed	collusive	0.1	12	13.276187324523926	-4617.175927734375	5.6			0.0	5	55	1.1773831996833906	0.0	0.0	3.0	0.1	results/rsmarl_v3_core/MAPPO-CWMed/collusive/ratio_0.10/seed_12/episode_metrics.csv
MAPPO-CWMed_collusive_ratio0.10_seed13	MAPPO-CWMed	collusive	0.1	13	13.512196731567382	-3967.474365234375	6.0			0.0	5	55	0.999888003570959	0.0	0.0	3.0	0.1	results/rsmarl_v3_core/MAPPO-CWMed/collusive/ratio_0.10/seed_13/episode_metrics.csv
MAPPO-CWMed_collusive_ratio0.10_seed14	MAPPO-CWMed	collusive	0.1	14	15.885383987426758	-4570.710546875	11.8			0.0	5	55	1.1642143974313512	0.0	0.0	3.0	0.1	results/rsmarl_v3_core/MAPPO-CWMed/collusive/ratio_0.10/seed_14/episode_metrics.csv
MAPPO-CWMed_collusive_ratio0.10_seed15	MAPPO-CWMed	collusive	0.1	15	14.940203857421874	-5050.18583984375	3.6			0.0	5	55	1.0493022040463984	0.0	0.0	3.0	0.1	results/rsmarl_v3_core/MAPPO-CWMed/collusive/ratio_0.10/seed_15/episode_metrics.csv
MAPPO-CWMed_collusive_ratio0.10_seed16	MAPPO-CWMed	collusive	0.1	16	23.56853790283203	-6151.03818359375	16.8			0.0	5	55	1.0456866002641618	0.0	0.0	3.0	0.1	results/rsmarl_v3_core/MAPPO-CWMed/collusive/ratio_0.10/seed_16/episode_metrics.csv
MAPPO-CWMed_collusive_ratio0.10_seed17	MAPPO-CWMed	collusive	0.1	17	16.931360054016114	-4675.86572265625	5.4			0.0	5	55	1.030402394826524	0.0	0.0	3.0	0.1	results/rsmarl_v3_core/MAPPO-CWMed/collusive/ratio_0.10/seed_17/episode_metrics.csv
MAPPO-CWMed_collusive_ratio0.10_seed18	MAPPO-CWMed	collusive	0.1	18	11.77055320739746	-4206.994677734375	6.6			0.0	5	55	1.1653772002318874	0.0	0.0	3.0	0.1	results/rsmarl_v3_core/MAPPO-CWMed/collusive/ratio_0.10/seed_18/episode_metrics.csv
MAPPO-CWMed_collusive_ratio0.10_seed19	MAPPO-CWMed	collusive	0.1	19	16.749480628967284	-4366.514453125	2.0			0.0	5	55	0.9843988023931161	0.0	0.0	3.0	0.1	results/rsmarl_v3_core/MAPPO-CWMed/collusive/ratio_0.10/seed_19/episode_metrics.csv
MAPPO-CWMed_collusive_ratio0.20_seed0	MAPPO-CWMed	collusive	0.2	0	14.333544540405274	-5696.27802734375	4.6			0.0	5	55	1.1578364094020799	0.0	0.0	6.0	0.2	results/rsmarl_v3_core/MAPPO-CWMed/collusive/ratio_0.20/seed_0/episode_metrics.csv
MAPPO-CWMed_collusive_ratio0.20_seed1	MAPPO-CWMed	collusive	0.2	1	9.726753616333008	-3852.81767578125	5.0			0.0	5	55	1.0136160010006279	0.0	0.0	6.0	0.2	results/rsmarl_v3_core/MAPPO-CWMed/collusive/ratio_0.20/seed_1/episode_metrics.csv
MAPPO-CWMed_collusive_ratio0.20_seed2	MAPPO-CWMed	collusive	0.2	2	12.716097259521485	-5227.87392578125	7.8			0.0	5	55	0.9931968059390783	0.0	0.0	6.0	0.2	results/rsmarl_v3_core/MAPPO-CWMed/collusive/ratio_0.20/seed_2/episode_metrics.csv
MAPPO-CWMed_collusive_ratio0.20_seed3	MAPPO-CWMed	collusive	0.2	3	17.34303226470947	-4551.535791015625	8.2			0.0	5	55	1.0433829971589148	0.0	0.0	6.0	0.2	results/rsmarl_v3_core/MAPPO-CWMed/collusive/ratio_0.20/seed_3/episode_metrics.csv
MAPPO-CWMed_collusive_ratio0.20_seed4	MAPPO-CWMed	collusive	0.2	4	13.701960563659668	-4995.27060546875	10.2			0.0	5	55	1.1609276029048488	0.0	0.0	6.0	0.2	results/rsmarl_v3_core/MAPPO-CWMed/collusive/ratio_0.20/seed_4/episode_metrics.csv
MAPPO-CWMed_collusive_ratio0.20_seed5	MAPPO-CWMed	collusive	0.2	5	18.35587959289551	-4692.1177734375	6.0			0.0	5	55	1.1423571995692328	0.0	0.0	6.0	0.2	results/rsmarl_v3_core/MAPPO-CWMed/collusive/ratio_0.20/seed_5/episode_metrics.csv
MAPPO-CWMed_collusive_ratio0.20_seed6	MAPPO-CWMed	collusive	0.2	6	16.21089267730713	-4713.169140625	8.0			0.0	5	55	1.0776422044727951	0.0	0.0	6.0	0.2	results/rsmarl_v3_core/MAPPO-CWMed/collusive/ratio_0.20/seed_6/episode_metrics.csv
MAPPO-CWMed_collusive_ratio0.20_seed7	MAPPO-CWMed	collusive	0.2	7	21.496281814575195	-5549.47666015625	15.2			0.0	5	55	1.1726716038538143	0.0	0.0	6.0	0.2	results/rsmarl_v3_core/MAPPO-CWMed/collusive/ratio_0.20/seed_7/episode_metrics.csv
MAPPO-CWMed_collusive_ratio0.20_seed8	MAPPO-CWMed	collusive	0.2	8	20.26520690917969	-5221.8109375	12.2			0.0	5	55	1.0151161986868829	0.0	0.0	6.0	0.2	results/rsmarl_v3_core/MAPPO-CWMed/collusive/ratio_0.20/seed_8/episode_metrics.csv
MAPPO-CWMed_collusive_ratio0.20_seed9	MAPPO-CWMed	collusive	0.2	9	9.108914375305176	-4398.56611328125	5.4			0.0	5	55	1.0306148004019633	0.0	0.0	6.0	0.2	results/rsmarl_v3_core/MAPPO-CWMed/collusive/ratio_0.20/seed_9/episode_metrics.csv
MAPPO-CWMed_collusive_ratio0.20_seed10	MAPPO-CWMed	collusive	0.2	10	30.071848678588868	-6789.6919921875	13.6			0.0	5	55	1.1845336033729836	0.0	0.0	6.0	0.2	results/rsmarl_v3_core/MAPPO-CWMed/collusive/ratio_0.20/seed_10/episode_metrics.csv
MAPPO-CWMed_collusive_ratio0.20_seed11	MAPPO-CWMed	collusive	0.2	11	19.766879272460937	-5122.7912109375	10.4			0.0	5	55	1.1693745967932045	0.0	0.0	6.0	0.2	results/rsmarl_v3_core/MAPPO-CWMed/collusive/ratio_0.20/seed_11/episode_metrics.csv
MAPPO-CWMed_collusive_ratio0.20_seed12	MAPPO-CWMed	collusive	0.2	12	17.437146186828613	-4576.924169921875	7.6			0.0	5	55	1.0147993976715952	0.0	0.0	6.0	0.2	results/rsmarl_v3_core/MAPPO-CWMed/collusive/ratio_0.20/seed_12/episode_metrics.csv
MAPPO-CWMed_collusive_ratio0.20_seed13	MAPPO-CWMed	collusive	0.2	13	12.975019645690917	-4159.543359375	7.2			0.0	5	55	1.025808000122197	0.0	0.0	6.0	0.2	results/rsmarl_v3_core/MAPPO-CWMed/collusive/ratio_0.20/seed_13/episode_metrics.csv
MAPPO-CWMed_collusive_ratio0.20_seed14	MAPPO-CWMed	collusive	0.2	14	16.647900390625	-4729.42392578125	12.8			0.0	5	55	1.14361539890524	0.0	0.0	6.0	0.2	results/rsmarl_v3_core/MAPPO-CWMed/collusive/ratio_0.20/seed_14/episode_metrics.csv
MAPPO-CWMed_collusive_ratio0.20_seed15	MAPPO-CWMed	collusive	0.2	15	12.981464767456055	-5158.774609375	3.4			0.0	5	55	1.1456180014647543	0.0	0.0	6.0	0.2	results/rsmarl_v3_core/MAPPO-CWMed/collusive/ratio_0.20/seed_15/episode_metrics.csv
MAPPO-CWMed_collusive_ratio0.20_seed16	MAPPO-CWMed	collusive	0.2	16	24.984912490844728	-6230.51865234375	15.4			0.0	5	55	1.0107048001373187	0.0	0.0	6.0	0.2	results/rsmarl_v3_core/MAPPO-CWMed/collusive/ratio_0.20/seed_16/episode_metrics.csv
MAPPO-CWMed_collusive_ratio0.20_seed17	MAPPO-CWMed	collusive	0.2	17	10.888476371765137	-3982.17099609375	3.8			0.0	5	55	1.0357528051827103	0.0	0.0	6.0	0.2	results/rsmarl_v3_core/MAPPO-CWMed/collusive/ratio_0.20/seed_17/episode_metrics.csv
MAPPO-CWMed_collusive_ratio0.20_seed18	MAPPO-CWMed	collusive	0.2	18	12.195440292358398	-4067.087109375	3.8			0.0	5	55	1.079873798880726	0.0	0.0	6.0	0.2	results/rsmarl_v3_core/MAPPO-CWMed/collusive/ratio_0.20/seed_18/episode_metrics.csv
MAPPO-CWMed_collusive_ratio0.20_seed19	MAPPO-CWMed	collusive	0.2	19	9.67114200592041	-4354.35419921875	5.4			0.0	5	55	1.0788919986225665	0.0	0.0	6.0	0.2	results/rsmarl_v3_core/MAPPO-CWMed/collusive/ratio_0.20/seed_19/episode_metrics.csv
MAPPO-CWMed_collusive_ratio0.30_seed0	MAPPO-CWMed	collusive	0.3	0	11.069329261779785	-5669.89248046875	6.6			0.0	5	55	1.0140211990801618	0.0	0.0	9.0	0.3	results/rsmarl_v3_core/MAPPO-CWMed/collusive/ratio_0.30/seed_0/episode_metrics.csv
MAPPO-CWMed_collusive_ratio0.30_seed1	MAPPO-CWMed	collusive	0.3	1	8.75673599243164	-3808.541455078125	5.2			0.0	5	55	1.1566603992832825	0.0	0.0	9.0	0.3	results/rsmarl_v3_core/MAPPO-CWMed/collusive/ratio_0.30/seed_1/episode_metrics.csv
MAPPO-CWMed_collusive_ratio0.30_seed2	MAPPO-CWMed	collusive	0.3	2	14.78303279876709	-5170.2009765625	5.0			0.0	5	55	0.9909134008921683	0.0	0.0	9.0	0.3	results/rsmarl_v3_core/MAPPO-CWMed/collusive/ratio_0.30/seed_2/episode_metrics.csv
MAPPO-CWMed_collusive_ratio0.30_seed3	MAPPO-CWMed	collusive	0.3	3	18.69399223327637	-5182.8564453125	12.0			0.0	5	55	1.1640993994660676	0.0	0.0	9.0	0.3	results/rsmarl_v3_core/MAPPO-CWMed/collusive/ratio_0.30/seed_3/episode_metrics.csv
MAPPO-CWMed_collusive_ratio0.30_seed4	MAPPO-CWMed	collusive	0.3	4	13.627021598815919	-5079.92216796875	9.6			0.0	5	55	1.1649940017377958	0.0	0.0	9.0	0.3	results/rsmarl_v3_core/MAPPO-CWMed/collusive/ratio_0.30/seed_4/episode_metrics.csv
MAPPO-CWMed_collusive_ratio0.30_seed5	MAPPO-CWMed	collusive	0.3	5	16.84010601043701	-4698.27197265625	7.2			0.0	5	55	1.1391246021958068	0.0	0.0	9.0	0.3	results/rsmarl_v3_core/MAPPO-CWMed/collusive/ratio_0.30/seed_5/episode_metrics.csv
MAPPO-CWMed_collusive_ratio0.30_seed6	MAPPO-CWMed	collusive	0.3	6	19.089192962646486	-5149.289453125	13.0			0.0	5	55	1.0454025963554159	0.0	0.0	9.0	0.3	results/rsmarl_v3_core/MAPPO-CWMed/collusive/ratio_0.30/seed_6/episode_metrics.csv
MAPPO-CWMed_collusive_ratio0.30_seed7	MAPPO-CWMed	collusive	0.3	7	22.836724090576173	-5458.67568359375	14.4			0.0	5	55	1.1499829997774214	0.0	0.0	9.0	0.3	results/rsmarl_v3_core/MAPPO-CWMed/collusive/ratio_0.30/seed_7/episode_metrics.csv
MAPPO-CWMed_collusive_ratio0.30_seed8	MAPPO-CWMed	collusive	0.3	8	19.49131622314453	-4741.1642578125	8.6			0.0	5	55	1.062487592571415	0.0	0.0	9.0	0.3	results/rsmarl_v3_core/MAPPO-CWMed/collusive/ratio_0.30/seed_8/episode_metrics.csv
MAPPO-CWMed_collusive_ratio0.30_seed9	MAPPO-CWMed	collusive	0.3	9	11.205805015563964	-4832.7755859375	5.0			0.0	5	55	1.0129449889063835	0.0	0.0	9.0	0.3	results/rsmarl_v3_core/MAPPO-CWMed/collusive/ratio_0.30/seed_9/episode_metrics.csv
MAPPO-CWMed_collusive_ratio0.30_seed10	MAPPO-CWMed	collusive	0.3	10	25.475509262084962	-5951.23876953125	12.8			0.0	5	55	1.011647397535853	0.0	0.0	9.0	0.3	results/rsmarl_v3_core/MAPPO-CWMed/collusive/ratio_0.30/seed_10/episode_metrics.csv
MAPPO-CWMed_collusive_ratio0.30_seed11	MAPPO-CWMed	collusive	0.3	11	12.788421821594238	-4471.723388671875	10.4			0.0	5	55	1.1561330000404269	0.0	0.0	9.0	0.3	results/rsmarl_v3_core/MAPPO-CWMed/collusive/ratio_0.30/seed_11/episode_metrics.csv
MAPPO-CWMed_collusive_ratio0.30_seed12	MAPPO-CWMed	collusive	0.3	12	13.383683967590333	-4541.229443359375	5.6			0.0	5	55	1.1634208058239892	0.0	0.0	9.0	0.3	results/rsmarl_v3_core/MAPPO-CWMed/collusive/ratio_0.30/seed_12/episode_metrics.csv
MAPPO-CWMed_collusive_ratio0.30_seed13	MAPPO-CWMed	collusive	0.3	13	14.583802223205566	-4345.552099609375	9.8			0.0	5	55	1.0261288000037894	0.0	0.0	9.0	0.3	results/rsmarl_v3_core/MAPPO-CWMed/collusive/ratio_0.30/seed_13/episode_metrics.csv
MAPPO-CWMed_collusive_ratio0.30_seed14	MAPPO-CWMed	collusive	0.3	14	11.60207290649414	-4489.226171875	8.6			0.0	5	55	1.1204576003365219	0.0	0.0	9.0	0.3	results/rsmarl_v3_core/MAPPO-CWMed/collusive/ratio_0.30/seed_14/episode_metrics.csv
MAPPO-CWMed_collusive_ratio0.30_seed15	MAPPO-CWMed	collusive	0.3	15	13.75437526702881	-5016.24443359375	3.4			0.0	5	55	1.0307291959179565	0.0	0.0	9.0	0.3	results/rsmarl_v3_core/MAPPO-CWMed/collusive/ratio_0.30/seed_15/episode_metrics.csv
MAPPO-CWMed_collusive_ratio0.30_seed16	MAPPO-CWMed	collusive	0.3	16	24.30701904296875	-6129.0134765625	14.4			0.0	5	55	1.053339196369052	0.0	0.0	9.0	0.3	results/rsmarl_v3_core/MAPPO-CWMed/collusive/ratio_0.30/seed_16/episode_metrics.csv
MAPPO-CWMed_collusive_ratio0.30_seed17	MAPPO-CWMed	collusive	0.3	17	14.339750480651855	-4422.09296875	8.0			0.0	5	55	1.1709237995091826	0.0	0.0	9.0	0.3	results/rsmarl_v3_core/MAPPO-CWMed/collusive/ratio_0.30/seed_17/episode_metrics.csv
MAPPO-CWMed_collusive_ratio0.30_seed18	MAPPO-CWMed	collusive	0.3	18	10.833167839050294	-4220.84111328125	7.0			0.0	5	55	1.1112537991721183	0.0	0.0	9.0	0.3	results/rsmarl_v3_core/MAPPO-CWMed/collusive/ratio_0.30/seed_18/episode_metrics.csv
MAPPO-CWMed_collusive_ratio0.30_seed19	MAPPO-CWMed	collusive	0.3	19	13.819353675842285	-4378.1587890625	4.8			0.0	5	55	1.142337400233373	0.0	0.0	9.0	0.3	results/rsmarl_v3_core/MAPPO-CWMed/collusive/ratio_0.30/seed_19/episode_metrics.csv
MAPPO-CWMed_collusive_ratio0.33_seed0	MAPPO-CWMed	collusive	0.33	0	12.014709663391113	-5138.4251953125	4.8			0.0	5	55	1.1144113988848403	0.0	0.0	10.0	0.3333333333333333	results/rsmarl_v3_core/MAPPO-CWMed/collusive/ratio_0.33/seed_0/episode_metrics.csv
MAPPO-CWMed_collusive_ratio0.33_seed1	MAPPO-CWMed	collusive	0.33	1	9.505815601348877	-3872.3748046875	4.4			0.0	5	55	1.000442006625235	0.0	0.0	10.0	0.3333333333333333	results/rsmarl_v3_core/MAPPO-CWMed/collusive/ratio_0.33/seed_1/episode_metrics.csv
MAPPO-CWMed_collusive_ratio0.33_seed2	MAPPO-CWMed	collusive	0.33	2	15.065761756896972	-4975.71904296875	5.6			0.0	5	55	1.1228396004298702	0.0	0.0	10.0	0.3333333333333333	results/rsmarl_v3_core/MAPPO-CWMed/collusive/ratio_0.33/seed_2/episode_metrics.csv
MAPPO-CWMed_collusive_ratio0.33_seed3	MAPPO-CWMed	collusive	0.33	3	16.1400634765625	-4546.6626953125	7.4			0.0	5	55	1.3047046028077602	0.0	0.0	10.0	0.3333333333333333	results/rsmarl_v3_core/MAPPO-CWMed/collusive/ratio_0.33/seed_3/episode_metrics.csv
MAPPO-CWMed_collusive_ratio0.33_seed4	MAPPO-CWMed	collusive	0.33	4	12.730397415161132	-4997.6025390625	9.2			0.0	5	55	1.0112730029504746	0.0	0.0	10.0	0.3333333333333333	results/rsmarl_v3_core/MAPPO-CWMed/collusive/ratio_0.33/seed_4/episode_metrics.csv
MAPPO-CWMed_collusive_ratio0.33_seed5	MAPPO-CWMed	collusive	0.33	5	17.857919692993164	-4889.80009765625	5.4			0.0	5	55	1.0464909952133894	0.0	0.0	10.0	0.3333333333333333	results/rsmarl_v3_core/MAPPO-CWMed/collusive/ratio_0.33/seed_5/episode_metrics.csv
MAPPO-CWMed_collusive_ratio0.33_seed6	MAPPO-CWMed	collusive	0.33	6	15.983721923828124	-4931.88271484375	14.4			0.0	5	55	1.1561600025743246	0.0	0.0	10.0	0.3333333333333333	results/rsmarl_v3_core/MAPPO-CWMed/collusive/ratio_0.33/seed_6/episode_metrics.csv
MAPPO-CWMed_collusive_ratio0.33_seed7	MAPPO-CWMed	collusive	0.33	7	24.113049697875976	-5313.7390625	13.6			0.0	5	55	1.1613475973717868	0.0	0.0	10.0	0.3333333333333333	results/rsmarl_v3_core/MAPPO-CWMed/collusive/ratio_0.33/seed_7/episode_metrics.csv
MAPPO-CWMed_collusive_ratio0.33_seed8	MAPPO-CWMed	collusive	0.33	8	23.412368392944337	-5434.80908203125	13.8			0.0	5	55	1.1564734013518319	0.0	0.0	10.0	0.3333333333333333	results/rsmarl_v3_core/MAPPO-CWMed/collusive/ratio_0.33/seed_8/episode_metrics.csv
MAPPO-CWMed_collusive_ratio0.33_seed9	MAPPO-CWMed	collusive	0.33	9	10.671421813964844	-4477.408935546875	5.4			0.0	5	55	1.0338881955249235	0.0	0.0	10.0	0.3333333333333333	results/rsmarl_v3_core/MAPPO-CWMed/collusive/ratio_0.33/seed_9/episode_metrics.csv
MAPPO-CWMed_collusive_ratio0.33_seed10	MAPPO-CWMed	collusive	0.33	10	30.133345794677734	-7152.733203125	14.2			0.0	5	55	1.1744863993953913	0.0	0.0	10.0	0.3333333333333333	results/rsmarl_v3_core/MAPPO-CWMed/collusive/ratio_0.33/seed_10/episode_metrics.csv
MAPPO-CWMed_collusive_ratio0.33_seed11	MAPPO-CWMed	collusive	0.33	11	15.475756072998047	-4614.223828125	7.0			0.0	5	55	1.1151195998536423	0.0	0.0	10.0	0.3333333333333333	results/rsmarl_v3_core/MAPPO-CWMed/collusive/ratio_0.33/seed_11/episode_metrics.csv
MAPPO-CWMed_collusive_ratio0.33_seed12	MAPPO-CWMed	collusive	0.33	12	10.193425750732422	-4994.41103515625	7.4			0.0	5	55	0.969888994586654	0.0	0.0	10.0	0.3333333333333333	results/rsmarl_v3_core/MAPPO-CWMed/collusive/ratio_0.33/seed_12/episode_metrics.csv
MAPPO-CWMed_collusive_ratio0.33_seed13	MAPPO-CWMed	collusive	0.33	13	16.234694290161134	-4863.867431640625	11.0			0.0	5	55	1.0940871987259015	0.0	0.0	10.0	0.3333333333333333	results/rsmarl_v3_core/MAPPO-CWMed/collusive/ratio_0.33/seed_13/episode_metrics.csv
MAPPO-CWMed_collusive_ratio0.33_seed14	MAPPO-CWMed	collusive	0.33	14	12.468426132202149	-4756.192529296875	6.6			0.0	5	55	1.151853404007852	0.0	0.0	10.0	0.3333333333333333	results/rsmarl_v3_core/MAPPO-CWMed/collusive/ratio_0.33/seed_14/episode_metrics.csv
MAPPO-CWMed_collusive_ratio0.33_seed15	MAPPO-CWMed	collusive	0.33	15	8.72282075881958	-4903.44658203125	5.2			0.0	5	55	1.1839273996884003	0.0	0.0	10.0	0.3333333333333333	results/rsmarl_v3_core/MAPPO-CWMed/collusive/ratio_0.33/seed_15/episode_metrics.csv
MAPPO-CWMed_collusive_ratio0.33_seed16	MAPPO-CWMed	collusive	0.33	16	23.739697647094726	-5996.12890625	14.4			0.0	5	55	1.0091433970956132	0.0	0.0	10.0	0.3333333333333333	results/rsmarl_v3_core/MAPPO-CWMed/collusive/ratio_0.33/seed_16/episode_metrics.csv
MAPPO-CWMed_collusive_ratio0.33_seed17	MAPPO-CWMed	collusive	0.33	17	13.21826229095459	-4354.58232421875	5.0			0.0	5	55	1.069808198371902	0.0	0.0	10.0	0.3333333333333333	results/rsmarl_v3_core/MAPPO-CWMed/collusive/ratio_0.33/seed_17/episode_metrics.csv
MAPPO-CWMed_collusive_ratio0.33_seed18	MAPPO-CWMed	collusive	0.33	18	11.859316635131837	-4207.091845703125	7.0			0.0	5	55	1.0414987977128476	0.0	0.0	10.0	0.3333333333333333	results/rsmarl_v3_core/MAPPO-CWMed/collusive/ratio_0.33/seed_18/episode_metrics.csv
MAPPO-CWMed_collusive_ratio0.33_seed19	MAPPO-CWMed	collusive	0.33	19	13.326427841186524	-4330.62646484375	5.2			0.0	5	55	1.1535329977050424	0.0	0.0	10.0	0.3333333333333333	results/rsmarl_v3_core/MAPPO-CWMed/collusive/ratio_0.33/seed_19/episode_metrics.csv
MAPPO-CWMed_constant_ratio0.05_seed0	MAPPO-CWMed	constant	0.05	0	12.71282501220703	-5327.91875	4.6			0.0	5	55	1.0271363949868828	0.0	0.0	2.0	0.0666666666666666	results/rsmarl_v3_core/MAPPO-CWMed/constant/ratio_0.05/seed_0/episode_metrics.csv
MAPPO-CWMed_constant_ratio0.05_seed1	MAPPO-CWMed	constant	0.05	1	7.971314334869385	-3983.217919921875	4.8			0.0	5	55	1.1605392064666376	0.0	0.0	2.0	0.0666666666666666	results/rsmarl_v3_core/MAPPO-CWMed/constant/ratio_0.05/seed_1/episode_metrics.csv
MAPPO-CWMed_constant_ratio0.05_seed2	MAPPO-CWMed	constant	0.05	2	14.060955810546876	-4771.57734375	6.4			0.0	5	55	1.1081594013376161	0.0	0.0	2.0	0.0666666666666666	results/rsmarl_v3_core/MAPPO-CWMed/constant/ratio_0.05/seed_2/episode_metrics.csv
MAPPO-CWMed_constant_ratio0.05_seed3	MAPPO-CWMed	constant	0.05	3	17.91265811920166	-4881.70625	10.8			0.0	5	55	1.0355776001233608	0.0	0.0	2.0	0.0666666666666666	results/rsmarl_v3_core/MAPPO-CWMed/constant/ratio_0.05/seed_3/episode_metrics.csv
MAPPO-CWMed_constant_ratio0.05_seed4	MAPPO-CWMed	constant	0.05	4	11.519073104858398	-4677.351953125	7.6			0.0	5	55	1.1387706006644294	0.0	0.0	2.0	0.0666666666666666	results/rsmarl_v3_core/MAPPO-CWMed/constant/ratio_0.05/seed_4/episode_metrics.csv
MAPPO-CWMed_constant_ratio0.05_seed5	MAPPO-CWMed	constant	0.05	5	17.476792907714845	-4661.077783203125	5.2			0.0	5	55	1.0514512017834932	0.0	0.0	2.0	0.0666666666666666	results/rsmarl_v3_core/MAPPO-CWMed/constant/ratio_0.05/seed_5/episode_metrics.csv
MAPPO-CWMed_constant_ratio0.05_seed6	MAPPO-CWMed	constant	0.05	6	14.195531463623047	-4632.10615234375	9.4			0.0	5	55	0.985595808015205	0.0	0.0	2.0	0.0666666666666666	results/rsmarl_v3_core/MAPPO-CWMed/constant/ratio_0.05/seed_6/episode_metrics.csv
MAPPO-CWMed_constant_ratio0.05_seed7	MAPPO-CWMed	constant	0.05	7	19.745462799072264	-5366.15234375	14.2			0.0	5	55	0.9674374014139175	0.0	0.0	2.0	0.0666666666666666	results/rsmarl_v3_core/MAPPO-CWMed/constant/ratio_0.05/seed_7/episode_metrics.csv
MAPPO-CWMed_constant_ratio0.05_seed8	MAPPO-CWMed	constant	0.05	8	19.664252471923827	-4649.515234375	8.4			0.0	5	55	1.04435819957871	0.0	0.0	2.0	0.0666666666666666	results/rsmarl_v3_core/MAPPO-CWMed/constant/ratio_0.05/seed_8/episode_metrics.csv
MAPPO-CWMed_constant_ratio0.05_seed9	MAPPO-CWMed	constant	0.05	9	11.84177761077881	-4271.4068359375	5.2			0.0	5	55	1.2139025988290086	0.0	0.0	2.0	0.0666666666666666	results/rsmarl_v3_core/MAPPO-CWMed/constant/ratio_0.05/seed_9/episode_metrics.csv
MAPPO-CWMed_constant_ratio0.05_seed10	MAPPO-CWMed	constant	0.05	10	24.149691009521483	-5879.11083984375	10.8			0.0	5	55	1.1066507955547422	0.0	0.0	2.0	0.0666666666666666	results/rsmarl_v3_core/MAPPO-CWMed/constant/ratio_0.05/seed_10/episode_metrics.csv
MAPPO-CWMed_constant_ratio0.05_seed11	MAPPO-CWMed	constant	0.05	11	14.201648330688476	-4526.4646484375	7.4			0.0	5	55	1.028674197732471	0.0	0.0	2.0	0.0666666666666666	results/rsmarl_v3_core/MAPPO-CWMed/constant/ratio_0.05/seed_11/episode_metrics.csv
MAPPO-CWMed_constant_ratio0.05_seed12	MAPPO-CWMed	constant	0.05	12	13.044602203369141	-4609.5388671875	4.4			0.0	5	55	1.0562206007307395	0.0	0.0	2.0	0.0666666666666666	results/rsmarl_v3_core/MAPPO-CWMed/constant/ratio_0.05/seed_12/episode_metrics.csv
MAPPO-CWMed_constant_ratio0.05_seed13	MAPPO-CWMed	constant	0.05	13	16.267512321472168	-4465.53857421875	10.4			0.0	5	55	1.1597549979342148	0.0	0.0	2.0	0.0666666666666666	results/rsmarl_v3_core/MAPPO-CWMed/constant/ratio_0.05/seed_13/episode_metrics.csv
MAPPO-CWMed_constant_ratio0.05_seed14	MAPPO-CWMed	constant	0.05	14	19.953924942016602	-5504.0515625	15.0			0.0	5	55	1.100173796294257	0.0	0.0	2.0	0.0666666666666666	results/rsmarl_v3_core/MAPPO-CWMed/constant/ratio_0.05/seed_14/episode_metrics.csv
MAPPO-CWMed_constant_ratio0.05_seed15	MAPPO-CWMed	constant	0.05	15	15.926775550842285	-4917.73583984375	3.4			0.0	5	55	1.173812206252478	0.0	0.0	2.0	0.0666666666666666	results/rsmarl_v3_core/MAPPO-CWMed/constant/ratio_0.05/seed_15/episode_metrics.csv
MAPPO-CWMed_constant_ratio0.05_seed16	MAPPO-CWMed	constant	0.05	16	24.784661102294923	-6410.3771484375	17.6			0.0	5	55	1.1299586039967835	0.0	0.0	2.0	0.0666666666666666	results/rsmarl_v3_core/MAPPO-CWMed/constant/ratio_0.05/seed_16/episode_metrics.csv
MAPPO-CWMed_constant_ratio0.05_seed17	MAPPO-CWMed	constant	0.05	17	16.77070770263672	-4959.726171875	7.6			0.0	5	55	0.9765220020199195	0.0	0.0	2.0	0.0666666666666666	results/rsmarl_v3_core/MAPPO-CWMed/constant/ratio_0.05/seed_17/episode_metrics.csv
MAPPO-CWMed_constant_ratio0.05_seed18	MAPPO-CWMed	constant	0.05	18	12.98148021697998	-4228.456396484375	4.8			0.0	5	55	1.1710782040609047	0.0	0.0	2.0	0.0666666666666666	results/rsmarl_v3_core/MAPPO-CWMed/constant/ratio_0.05/seed_18/episode_metrics.csv
MAPPO-CWMed_constant_ratio0.05_seed19	MAPPO-CWMed	constant	0.05	19	19.75577163696289	-4335.307421875	4.8			0.0	5	55	1.3233602017862722	0.0	0.0	2.0	0.0666666666666666	results/rsmarl_v3_core/MAPPO-CWMed/constant/ratio_0.05/seed_19/episode_metrics.csv
MAPPO-CWMed_constant_ratio0.10_seed0	MAPPO-CWMed	constant	0.1	0	10.727104187011719	-6113.2095703125	6.0			0.0	5	55	1.0896164021687582	0.0	0.0	3.0	0.1	results/rsmarl_v3_core/MAPPO-CWMed/constant/ratio_0.10/seed_0/episode_metrics.csv
MAPPO-CWMed_constant_ratio0.10_seed1	MAPPO-CWMed	constant	0.1	1	7.694172096252442	-3925.54609375	3.8			0.0	5	55	1.15226159687154	0.0	0.0	3.0	0.1	results/rsmarl_v3_core/MAPPO-CWMed/constant/ratio_0.10/seed_1/episode_metrics.csv
MAPPO-CWMed_constant_ratio0.10_seed2	MAPPO-CWMed	constant	0.1	2	14.03052978515625	-4907.6791015625	5.2			0.0	5	55	1.1213931953534484	0.0	0.0	3.0	0.1	results/rsmarl_v3_core/MAPPO-CWMed/constant/ratio_0.10/seed_2/episode_metrics.csv
MAPPO-CWMed_constant_ratio0.10_seed3	MAPPO-CWMed	constant	0.1	3	16.879891014099123	-4252.81494140625	8.0			0.0	5	55	1.0804457939229906	0.0	0.0	3.0	0.1	results/rsmarl_v3_core/MAPPO-CWMed/constant/ratio_0.10/seed_3/episode_metrics.csv
MAPPO-CWMed_constant_ratio0.10_seed4	MAPPO-CWMed	constant	0.1	4	12.83439655303955	-4885.38583984375	8.6			0.0	5	55	1.1165667965542525	0.0	0.0	3.0	0.1	results/rsmarl_v3_core/MAPPO-CWMed/constant/ratio_0.10/seed_4/episode_metrics.csv
MAPPO-CWMed_constant_ratio0.10_seed5	MAPPO-CWMed	constant	0.1	5	17.217007446289063	-4887.471875	7.2			0.0	5	55	1.1336685944115743	0.0	0.0	3.0	0.1	results/rsmarl_v3_core/MAPPO-CWMed/constant/ratio_0.10/seed_5/episode_metrics.csv
MAPPO-CWMed_constant_ratio0.10_seed6	MAPPO-CWMed	constant	0.1	6	15.692920303344726	-4681.147265625	9.4			0.0	5	55	1.056280406191945	0.0	0.0	3.0	0.1	results/rsmarl_v3_core/MAPPO-CWMed/constant/ratio_0.10/seed_6/episode_metrics.csv
MAPPO-CWMed_constant_ratio0.10_seed7	MAPPO-CWMed	constant	0.1	7	18.548725128173828	-5269.1802734375	14.4			0.0	5	55	1.0016630025347695	0.0	0.0	3.0	0.1	results/rsmarl_v3_core/MAPPO-CWMed/constant/ratio_0.10/seed_7/episode_metrics.csv
MAPPO-CWMed_constant_ratio0.10_seed8	MAPPO-CWMed	constant	0.1	8	20.14712791442871	-5174.4994140625	9.8			0.0	5	55	1.274682002258487	0.0	0.0	3.0	0.1	results/rsmarl_v3_core/MAPPO-CWMed/constant/ratio_0.10/seed_8/episode_metrics.csv
MAPPO-CWMed_constant_ratio0.10_seed9	MAPPO-CWMed	constant	0.1	9	10.406011772155761	-4483.406005859375	5.4			0.0	5	55	1.1412184045184404	0.0	0.0	3.0	0.1	results/rsmarl_v3_core/MAPPO-CWMed/constant/ratio_0.10/seed_9/episode_metrics.csv
MAPPO-CWMed_constant_ratio0.10_seed10	MAPPO-CWMed	constant	0.1	10	21.99472312927246	-5295.838671875	9.4			0.0	5	55	1.1038383963750675	0.0	0.0	3.0	0.1	results/rsmarl_v3_core/MAPPO-CWMed/constant/ratio_0.10/seed_10/episode_metrics.csv
MAPPO-CWMed_constant_ratio0.10_seed11	MAPPO-CWMed	constant	0.1	11	11.405606651306153	-4381.845068359375	5.6			0.0	5	55	1.110790198436007	0.0	0.0	3.0	0.1	results/rsmarl_v3_core/MAPPO-CWMed/constant/ratio_0.10/seed_11/episode_metrics.csv
MAPPO-CWMed_constant_ratio0.10_seed12	MAPPO-CWMed	constant	0.1	12	15.89366569519043	-4936.6779296875	7.0			0.0	5	55	1.0691043949918821	0.0	0.0	3.0	0.1	results/rsmarl_v3_core/MAPPO-CWMed/constant/ratio_0.10/seed_12/episode_metrics.csv
MAPPO-CWMed_constant_ratio0.10_seed13	MAPPO-CWMed	constant	0.1	13	13.018804550170898	-4145.443359375	6.2			0.0	5	55	1.0952856071526185	0.0	0.0	3.0	0.1	results/rsmarl_v3_core/MAPPO-CWMed/constant/ratio_0.10/seed_13/episode_metrics.csv
MAPPO-CWMed_constant_ratio0.10_seed14	MAPPO-CWMed	constant	0.1	14	17.945065307617188	-5024.4150390625	14.0			0.0	5	55	0.9732855949550867	0.0	0.0	3.0	0.1	results/rsmarl_v3_core/MAPPO-CWMed/constant/ratio_0.10/seed_14/episode_metrics.csv
MAPPO-CWMed_constant_ratio0.10_seed15	MAPPO-CWMed	constant	0.1	15	15.242706489562988	-4929.77705078125	4.0			0.0	5	55	1.0472123947693035	0.0	0.0	3.0	0.1	results/rsmarl_v3_core/MAPPO-CWMed/constant/ratio_0.10/seed_15/episode_metrics.csv
MAPPO-CWMed_constant_ratio0.10_seed16	MAPPO-CWMed	constant	0.1	16	24.282807540893554	-6104.38916015625	16.4			0.0	5	55	1.0355573962442577	0.0	0.0	3.0	0.1	results/rsmarl_v3_core/MAPPO-CWMed/constant/ratio_0.10/seed_16/episode_metrics.csv
MAPPO-CWMed_constant_ratio0.10_seed17	MAPPO-CWMed	constant	0.1	17	13.242483520507813	-4488.55205078125	6.4			0.0	5	55	1.1514877929585055	0.0	0.0	3.0	0.1	results/rsmarl_v3_core/MAPPO-CWMed/constant/ratio_0.10/seed_17/episode_metrics.csv
MAPPO-CWMed_constant_ratio0.10_seed18	MAPPO-CWMed	constant	0.1	18	12.317526245117188	-4168.98740234375	5.4			0.0	5	55	1.1190118035301566	0.0	0.0	3.0	0.1	results/rsmarl_v3_core/MAPPO-CWMed/constant/ratio_0.10/seed_18/episode_metrics.csv
MAPPO-CWMed_constant_ratio0.10_seed19	MAPPO-CWMed	constant	0.1	19	16.907292938232423	-4462.907470703125	8.4			0.0	5	55	1.0185324004851282	0.0	0.0	3.0	0.1	results/rsmarl_v3_core/MAPPO-CWMed/constant/ratio_0.10/seed_19/episode_metrics.csv
MAPPO-CWMed_constant_ratio0.20_seed0	MAPPO-CWMed	constant	0.2	0	12.935169219970703	-5858.56484375	5.8			0.0	5	55	1.1201381974387914	0.0	0.0	6.0	0.2	results/rsmarl_v3_core/MAPPO-CWMed/constant/ratio_0.20/seed_0/episode_metrics.csv
MAPPO-CWMed_constant_ratio0.20_seed1	MAPPO-CWMed	constant	0.2	1	8.326626682281494	-3788.049853515625	5.4			0.0	5	55	0.9864736028248444	0.0	0.0	6.0	0.2	results/rsmarl_v3_core/MAPPO-CWMed/constant/ratio_0.20/seed_1/episode_metrics.csv
MAPPO-CWMed_constant_ratio0.20_seed2	MAPPO-CWMed	constant	0.2	2	14.418990135192871	-5098.2248046875	6.2			0.0	5	55	1.140913597191684	0.0	0.0	6.0	0.2	results/rsmarl_v3_core/MAPPO-CWMed/constant/ratio_0.20/seed_2/episode_metrics.csv
MAPPO-CWMed_constant_ratio0.20_seed3	MAPPO-CWMed	constant	0.2	3	13.99690647125244	-3827.87509765625	7.4			0.0	5	55	1.1591299989959225	0.0	0.0	6.0	0.2	results/rsmarl_v3_core/MAPPO-CWMed/constant/ratio_0.20/seed_3/episode_metrics.csv
MAPPO-CWMed_constant_ratio0.20_seed4	MAPPO-CWMed	constant	0.2	4	11.179716110229492	-4594.82646484375	7.4			0.0	5	55	1.0061247972771525	0.0	0.0	6.0	0.2	results/rsmarl_v3_core/MAPPO-CWMed/constant/ratio_0.20/seed_4/episode_metrics.csv
MAPPO-CWMed_constant_ratio0.20_seed5	MAPPO-CWMed	constant	0.2	5	16.832069206237794	-4737.597314453125	4.8			0.0	5	55	1.1679085990181193	0.0	0.0	6.0	0.2	results/rsmarl_v3_core/MAPPO-CWMed/constant/ratio_0.20/seed_5/episode_metrics.csv
MAPPO-CWMed_constant_ratio0.20_seed6	MAPPO-CWMed	constant	0.2	6	12.906661796569825	-4164.41865234375	6.2			0.0	5	55	1.2030208017677069	0.0	0.0	6.0	0.2	results/rsmarl_v3_core/MAPPO-CWMed/constant/ratio_0.20/seed_6/episode_metrics.csv
MAPPO-CWMed_constant_ratio0.20_seed7	MAPPO-CWMed	constant	0.2	7	15.924797439575196	-4771.27177734375	9.2			0.0	5	55	1.0418684018077329	0.0	0.0	6.0	0.2	results/rsmarl_v3_core/MAPPO-CWMed/constant/ratio_0.20/seed_7/episode_metrics.csv
MAPPO-CWMed_constant_ratio0.20_seed8	MAPPO-CWMed	constant	0.2	8	17.06385383605957	-4423.958642578125	7.6			0.0	5	55	1.1067822022596374	0.0	0.0	6.0	0.2	results/rsmarl_v3_core/MAPPO-CWMed/constant/ratio_0.20/seed_8/episode_metrics.csv
MAPPO-CWMed_constant_ratio0.20_seed9	MAPPO-CWMed	constant	0.2	9	10.106723022460937	-4557.47666015625	5.0			0.0	5	55	1.127227395772934	0.0	0.0	6.0	0.2	results/rsmarl_v3_core/MAPPO-CWMed/constant/ratio_0.20/seed_9/episode_metrics.csv
MAPPO-CWMed_constant_ratio0.20_seed10	MAPPO-CWMed	constant	0.2	10	25.509661865234374	-5778.25986328125	10.4			0.0	5	55	0.983805803116411	0.0	0.0	6.0	0.2	results/rsmarl_v3_core/MAPPO-CWMed/constant/ratio_0.20/seed_10/episode_metrics.csv
MAPPO-CWMed_constant_ratio0.20_seed11	MAPPO-CWMed	constant	0.2	11	19.657599258422852	-5009.7896484375	10.0			0.0	5	55	1.1488878051750362	0.0	0.0	6.0	0.2	results/rsmarl_v3_core/MAPPO-CWMed/constant/ratio_0.20/seed_11/episode_metrics.csv
MAPPO-CWMed_constant_ratio0.20_seed12	MAPPO-CWMed	constant	0.2	12	15.561654663085937	-4565.5333984375	5.0			0.0	5	55	1.0287762037478387	0.0	0.0	6.0	0.2	results/rsmarl_v3_core/MAPPO-CWMed/constant/ratio_0.20/seed_12/episode_metrics.csv
MAPPO-CWMed_constant_ratio0.20_seed13	MAPPO-CWMed	constant	0.2	13	14.775918579101562	-4275.3015625	6.2			0.0	5	55	1.170113607076928	0.0	0.0	6.0	0.2	results/rsmarl_v3_core/MAPPO-CWMed/constant/ratio_0.20/seed_13/episode_metrics.csv
MAPPO-CWMed_constant_ratio0.20_seed14	MAPPO-CWMed	constant	0.2	14	14.919197082519531	-4484.2728515625	10.2			0.0	5	55	1.1652579996734858	0.0	0.0	6.0	0.2	results/rsmarl_v3_core/MAPPO-CWMed/constant/ratio_0.20/seed_14/episode_metrics.csv
MAPPO-CWMed_constant_ratio0.20_seed15	MAPPO-CWMed	constant	0.2	15	14.456940841674804	-4841.4642578125	4.2			0.0	5	55	1.211925595998764	0.0	0.0	6.0	0.2	results/rsmarl_v3_core/MAPPO-CWMed/constant/ratio_0.20/seed_15/episode_metrics.csv
MAPPO-CWMed_constant_ratio0.20_seed16	MAPPO-CWMed	constant	0.2	16	24.6647216796875	-6409.5580078125	17.2			0.0	5	55	1.0201438039075583	0.0	0.0	6.0	0.2	results/rsmarl_v3_core/MAPPO-CWMed/constant/ratio_0.20/seed_16/episode_metrics.csv
MAPPO-CWMed_constant_ratio0.20_seed17	MAPPO-CWMed	constant	0.2	17	10.981411552429199	-4059.512109375	4.6			0.0	5	55	1.0262037947541103	0.0	0.0	6.0	0.2	results/rsmarl_v3_core/MAPPO-CWMed/constant/ratio_0.20/seed_17/episode_metrics.csv
MAPPO-CWMed_constant_ratio0.20_seed18	MAPPO-CWMed	constant	0.2	18	11.671924591064453	-3979.51826171875	4.6			0.0	5	55	1.1628172011114657	0.0	0.0	6.0	0.2	results/rsmarl_v3_core/MAPPO-CWMed/constant/ratio_0.20/seed_18/episode_metrics.csv
MAPPO-CWMed_constant_ratio0.20_seed19	MAPPO-CWMed	constant	0.2	19	15.348746871948242	-4285.5205078125	4.6			0.0	5	55	1.131693201023154	0.0	0.0	6.0	0.2	results/rsmarl_v3_core/MAPPO-CWMed/constant/ratio_0.20/seed_19/episode_metrics.csv
MAPPO-CWMed_constant_ratio0.30_seed0	MAPPO-CWMed	constant	0.3	0	11.843624305725097	-6001.784765625	6.8			0.0	5	55	1.059932602220215	0.0	0.0	9.0	0.3	results/rsmarl_v3_core/MAPPO-CWMed/constant/ratio_0.30/seed_0/episode_metrics.csv
MAPPO-CWMed_constant_ratio0.30_seed1	MAPPO-CWMed	constant	0.3	1	8.304469394683839	-4172.14736328125	3.0			0.0	5	55	1.0552473977440968	0.0	0.0	9.0	0.3	results/rsmarl_v3_core/MAPPO-CWMed/constant/ratio_0.30/seed_1/episode_metrics.csv
MAPPO-CWMed_constant_ratio0.30_seed2	MAPPO-CWMed	constant	0.3	2	14.092436790466309	-4980.8369140625	6.0			0.0	5	55	1.0238323913654312	0.0	0.0	9.0	0.3	results/rsmarl_v3_core/MAPPO-CWMed/constant/ratio_0.30/seed_2/episode_metrics.csv
MAPPO-CWMed_constant_ratio0.30_seed3	MAPPO-CWMed	constant	0.3	3	17.27631950378418	-4985.90576171875	13.0			0.0	5	55	1.0649868054315448	0.0	0.0	9.0	0.3	results/rsmarl_v3_core/MAPPO-CWMed/constant/ratio_0.30/seed_3/episode_metrics.csv
MAPPO-CWMed_constant_ratio0.30_seed4	MAPPO-CWMed	constant	0.3	4	14.855835723876954	-4959.54501953125	9.0			0.0	5	55	1.1024274019291624	0.0	0.0	9.0	0.3	results/rsmarl_v3_core/MAPPO-CWMed/constant/ratio_0.30/seed_4/episode_metrics.csv
MAPPO-CWMed_constant_ratio0.30_seed5	MAPPO-CWMed	constant	0.3	5	17.93154373168945	-4922.642578125	6.8			0.0	5	55	1.1915462033357471	0.0	0.0	9.0	0.3	results/rsmarl_v3_core/MAPPO-CWMed/constant/ratio_0.30/seed_5/episode_metrics.csv
MAPPO-CWMed_constant_ratio0.30_seed6	MAPPO-CWMed	constant	0.3	6	16.170672988891603	-4778.9837890625	7.8			0.0	5	55	1.0763732017949224	0.0	0.0	9.0	0.3	results/rsmarl_v3_core/MAPPO-CWMed/constant/ratio_0.30/seed_6/episode_metrics.csv
MAPPO-CWMed_constant_ratio0.30_seed7	MAPPO-CWMed	constant	0.3	7	18.117615509033204	-5004.49697265625	11.4			0.0	5	55	1.1880255915457383	0.0	0.0	9.0	0.3	results/rsmarl_v3_core/MAPPO-CWMed/constant/ratio_0.30/seed_7/episode_metrics.csv
MAPPO-CWMed_constant_ratio0.30_seed8	MAPPO-CWMed	constant	0.3	8	17.863022232055663	-4668.48115234375	7.8			0.0	5	55	1.170967795769684	0.0	0.0	9.0	0.3	results/rsmarl_v3_core/MAPPO-CWMed/constant/ratio_0.30/seed_8/episode_metrics.csv
MAPPO-CWMed_constant_ratio0.30_seed9	MAPPO-CWMed	constant	0.3	9	10.85015411376953	-4318.891015625	4.2			0.0	5	55	1.1126276076538488	0.0	0.0	9.0	0.3	results/rsmarl_v3_core/MAPPO-CWMed/constant/ratio_0.30/seed_9/episode_metrics.csv
MAPPO-CWMed_constant_ratio0.30_seed10	MAPPO-CWMed	constant	0.3	10	26.698849868774413	-6269.0701171875	13.4			0.0	5	55	0.9998923953389749	0.0	0.0	9.0	0.3	results/rsmarl_v3_core/MAPPO-CWMed/constant/ratio_0.30/seed_10/episode_metrics.csv
MAPPO-CWMed_constant_ratio0.30_seed11	MAPPO-CWMed	constant	0.3	11	16.587910842895507	-4673.22490234375	8.4			0.0	5	55	1.1663846002193168	0.0	0.0	9.0	0.3	results/rsmarl_v3_core/MAPPO-CWMed/constant/ratio_0.30/seed_11/episode_metrics.csv
MAPPO-CWMed_constant_ratio0.30_seed12	MAPPO-CWMed	constant	0.3	12	16.099644279479982	-4358.750341796875	5.4			0.0	5	55	1.0345807997509837	0.0	0.0	9.0	0.3	results/rsmarl_v3_core/MAPPO-CWMed/constant/ratio_0.30/seed_12/episode_metrics.csv
MAPPO-CWMed_constant_ratio0.30_seed13	MAPPO-CWMed	constant	0.3	13	17.013636970520018	-4818.01162109375	8.4			0.0	5	55	1.033783602179028	0.0	0.0	9.0	0.3	results/rsmarl_v3_core/MAPPO-CWMed/constant/ratio_0.30/seed_13/episode_metrics.csv
MAPPO-CWMed_constant_ratio0.30_seed14	MAPPO-CWMed	constant	0.3	14	18.805539321899413	-5224.310546875	13.8			0.0	5	55	1.1668087972793728	0.0	0.0	9.0	0.3	results/rsmarl_v3_core/MAPPO-CWMed/constant/ratio_0.30/seed_14/episode_metrics.csv
MAPPO-CWMed_constant_ratio0.30_seed15	MAPPO-CWMed	constant	0.3	15	11.465895652770996	-4886.63486328125	5.2			0.0	5	55	1.073346400517039	0.0	0.0	9.0	0.3	results/rsmarl_v3_core/MAPPO-CWMed/constant/ratio_0.30/seed_15/episode_metrics.csv
MAPPO-CWMed_constant_ratio0.30_seed16	MAPPO-CWMed	constant	0.3	16	26.51913833618164	-6613.4978515625	17.2			0.0	5	55	1.1826616042526439	0.0	0.0	9.0	0.3	results/rsmarl_v3_core/MAPPO-CWMed/constant/ratio_0.30/seed_16/episode_metrics.csv
MAPPO-CWMed_constant_ratio0.30_seed17	MAPPO-CWMed	constant	0.3	17	11.093497848510742	-4039.604833984375	3.6			0.0	5	55	1.0199185984674841	0.0	0.0	9.0	0.3	results/rsmarl_v3_core/MAPPO-CWMed/constant/ratio_0.30/seed_17/episode_metrics.csv
MAPPO-CWMed_constant_ratio0.30_seed18	MAPPO-CWMed	constant	0.3	18	13.118744277954102	-4441.543603515625	8.2			0.0	5	55	0.9890551998978481	0.0	0.0	9.0	0.3	results/rsmarl_v3_core/MAPPO-CWMed/constant/ratio_0.30/seed_18/episode_metrics.csv
MAPPO-CWMed_constant_ratio0.30_seed19	MAPPO-CWMed	constant	0.3	19	12.953174018859864	-4180.03193359375	3.4			0.0	5	55	1.157627403154038	0.0	0.0	9.0	0.3	results/rsmarl_v3_core/MAPPO-CWMed/constant/ratio_0.30/seed_19/episode_metrics.csv
MAPPO-CWMed_constant_ratio0.33_seed0	MAPPO-CWMed	constant	0.33	0	10.600729942321777	-5726.5162109375	7.2			0.0	5	55	1.0118863981915638	0.0	0.0	10.0	0.3333333333333333	results/rsmarl_v3_core/MAPPO-CWMed/constant/ratio_0.33/seed_0/episode_metrics.csv
MAPPO-CWMed_constant_ratio0.33_seed1	MAPPO-CWMed	constant	0.33	1	7.904252815246582	-4010.776513671875	3.4			0.0	5	55	1.1417049972806126	0.0	0.0	10.0	0.3333333333333333	results/rsmarl_v3_core/MAPPO-CWMed/constant/ratio_0.33/seed_1/episode_metrics.csv
MAPPO-CWMed_constant_ratio0.33_seed2	MAPPO-CWMed	constant	0.33	2	13.611363983154297	-5043.8556640625	6.0			0.0	5	55	1.0128551977686584	0.0	0.0	10.0	0.3333333333333333	results/rsmarl_v3_core/MAPPO-CWMed/constant/ratio_0.33/seed_2/episode_metrics.csv
MAPPO-CWMed_constant_ratio0.33_seed3	MAPPO-CWMed	constant	0.33	3	16.2559326171875	-4816.65830078125	12.6			0.0	5	55	1.0596750013064593	0.0	0.0	10.0	0.3333333333333333	results/rsmarl_v3_core/MAPPO-CWMed/constant/ratio_0.33/seed_3/episode_metrics.csv
MAPPO-CWMed_constant_ratio0.33_seed4	MAPPO-CWMed	constant	0.33	4	13.05477695465088	-4604.3015625	7.8			0.0	5	55	1.0926260001724586	0.0	0.0	10.0	0.3333333333333333	results/rsmarl_v3_core/MAPPO-CWMed/constant/ratio_0.33/seed_4/episode_metrics.csv
MAPPO-CWMed_constant_ratio0.33_seed5	MAPPO-CWMed	constant	0.33	5	17.19689025878906	-4813.81259765625	5.6			0.0	5	55	0.9952285996405408	0.0	0.0	10.0	0.3333333333333333	results/rsmarl_v3_core/MAPPO-CWMed/constant/ratio_0.33/seed_5/episode_metrics.csv
MAPPO-CWMed_constant_ratio0.33_seed6	MAPPO-CWMed	constant	0.33	6	17.105773544311525	-4730.6197265625	6.6			0.0	5	55	0.9730338002555072	0.0	0.0	10.0	0.3333333333333333	results/rsmarl_v3_core/MAPPO-CWMed/constant/ratio_0.33/seed_6/episode_metrics.csv
MAPPO-CWMed_constant_ratio0.33_seed7	MAPPO-CWMed	constant	0.33	7	20.46054458618164	-5193.79365234375	11.2			0.0	5	55	1.172369800042361	0.0	0.0	10.0	0.3333333333333333	results/rsmarl_v3_core/MAPPO-CWMed/constant/ratio_0.33/seed_7/episode_metrics.csv
MAPPO-CWMed_constant_ratio0.33_seed8	MAPPO-CWMed	constant	0.33	8	18.61734085083008	-4625.7140625	8.2			0.0	5	55	1.4137333957478404	0.0	0.0	10.0	0.3333333333333333	results/rsmarl_v3_core/MAPPO-CWMed/constant/ratio_0.33/seed_8/episode_metrics.csv
MAPPO-CWMed_constant_ratio0.33_seed9	MAPPO-CWMed	constant	0.33	9	10.352301979064942	-4267.49140625	6.2			0.0	5	55	1.0290764010278508	0.0	0.0	10.0	0.3333333333333333	results/rsmarl_v3_core/MAPPO-CWMed/constant/ratio_0.33/seed_9/episode_metrics.csv
MAPPO-CWMed_constant_ratio0.33_seed10	MAPPO-CWMed	constant	0.33	10	25.34156036376953	-6187.0810546875	11.6			0.0	5	55	1.1296155978925526	0.0	0.0	10.0	0.3333333333333333	results/rsmarl_v3_core/MAPPO-CWMed/constant/ratio_0.33/seed_10/episode_metrics.csv
MAPPO-CWMed_constant_ratio0.33_seed11	MAPPO-CWMed	constant	0.33	11	17.814379119873045	-4577.95126953125	7.2			0.0	5	55	1.0059410036774352	0.0	0.0	10.0	0.3333333333333333	results/rsmarl_v3_core/MAPPO-CWMed/constant/ratio_0.33/seed_11/episode_metrics.csv
MAPPO-CWMed_constant_ratio0.33_seed12	MAPPO-CWMed	constant	0.33	12	20.754208755493163	-4915.92490234375	5.8			0.0	5	55	0.9719291934743524	0.0	0.0	10.0	0.3333333333333333	results/rsmarl_v3_core/MAPPO-CWMed/constant/ratio_0.33/seed_12/episode_metrics.csv
MAPPO-CWMed_constant_ratio0.33_seed13	MAPPO-CWMed	constant	0.33	13	17.93941764831543	-4616.16552734375	10.4			0.0	5	55	1.032232801662758	0.0	0.0	10.0	0.3333333333333333	results/rsmarl_v3_core/MAPPO-CWMed/constant/ratio_0.33/seed_13/episode_metrics.csv
MAPPO-CWMed_constant_ratio0.33_seed14	MAPPO-CWMed	constant	0.33	14	15.848622894287109	-4675.60048828125	11.8			0.0	5	55	1.0178378026466817	0.0	0.0	10.0	0.3333333333333333	results/rsmarl_v3_core/MAPPO-CWMed/constant/ratio_0.33/seed_14/episode_metrics.csv
MAPPO-CWMed_constant_ratio0.33_seed15	MAPPO-CWMed	constant	0.33	15	10.298394966125489	-4968.26005859375	4.4			0.0	5	55	1.1476075975224376	0.0	0.0	10.0	0.3333333333333333	results/rsmarl_v3_core/MAPPO-CWMed/constant/ratio_0.33/seed_15/episode_metrics.csv
MAPPO-CWMed_constant_ratio0.33_seed16	MAPPO-CWMed	constant	0.33	16	25.756728744506837	-6327.49716796875	16.6			0.0	5	55	1.1051504028728232	0.0	0.0	10.0	0.3333333333333333	results/rsmarl_v3_core/MAPPO-CWMed/constant/ratio_0.33/seed_16/episode_metrics.csv
MAPPO-CWMed_constant_ratio0.33_seed17	MAPPO-CWMed	constant	0.33	17	18.094120216369628	-4800.4419921875	5.6			0.0	5	55	1.206557801924646	0.0	0.0	10.0	0.3333333333333333	results/rsmarl_v3_core/MAPPO-CWMed/constant/ratio_0.33/seed_17/episode_metrics.csv
MAPPO-CWMed_constant_ratio0.33_seed18	MAPPO-CWMed	constant	0.33	18	11.253307342529297	-3814.183154296875	4.8			0.0	5	55	1.0215805901680142	0.0	0.0	10.0	0.3333333333333333	results/rsmarl_v3_core/MAPPO-CWMed/constant/ratio_0.33/seed_18/episode_metrics.csv
MAPPO-CWMed_constant_ratio0.33_seed19	MAPPO-CWMed	constant	0.33	19	18.311122131347656	-4495.42060546875	7.0			0.0	5	55	1.144352401024662	0.0	0.0	10.0	0.3333333333333333	results/rsmarl_v3_core/MAPPO-CWMed/constant/ratio_0.33/seed_19/episode_metrics.csv
MAPPO-CWMed_random_ratio0.05_seed0	MAPPO-CWMed	random	0.05	0	12.25704345703125	-5628.028125	7.8			0.0	5	55	1.0115557932294905	0.0	0.0	2.0	0.0666666666666666	results/rsmarl_v3_core/MAPPO-CWMed/random/ratio_0.05/seed_0/episode_metrics.csv
MAPPO-CWMed_random_ratio0.05_seed1	MAPPO-CWMed	random	0.05	1	9.00727653503418	-3836.93740234375	3.8			0.0	5	55	1.1596256052143872	0.0	0.0	2.0	0.0666666666666666	results/rsmarl_v3_core/MAPPO-CWMed/random/ratio_0.05/seed_1/episode_metrics.csv
MAPPO-CWMed_random_ratio0.05_seed2	MAPPO-CWMed	random	0.05	2	15.856021308898926	-4916.91044921875	5.8			0.0	5	55	1.0811114043463022	0.0	0.0	2.0	0.0666666666666666	results/rsmarl_v3_core/MAPPO-CWMed/random/ratio_0.05/seed_2/episode_metrics.csv
MAPPO-CWMed_random_ratio0.05_seed3	MAPPO-CWMed	random	0.05	3	18.934856414794922	-5216.9408203125	11.8			0.0	5	55	0.9486275987001136	0.0	0.0	2.0	0.0666666666666666	results/rsmarl_v3_core/MAPPO-CWMed/random/ratio_0.05/seed_3/episode_metrics.csv
MAPPO-CWMed_random_ratio0.05_seed4	MAPPO-CWMed	random	0.05	4	11.157708358764648	-4667.597265625	6.2			0.0	5	55	0.9591343987267464	0.0	0.0	2.0	0.0666666666666666	results/rsmarl_v3_core/MAPPO-CWMed/random/ratio_0.05/seed_4/episode_metrics.csv
MAPPO-CWMed_random_ratio0.05_seed5	MAPPO-CWMed	random	0.05	5	15.210480690002441	-4675.338037109375	5.4			0.0	5	55	1.1231267912080511	0.0	0.0	2.0	0.0666666666666666	results/rsmarl_v3_core/MAPPO-CWMed/random/ratio_0.05/seed_5/episode_metrics.csv
MAPPO-CWMed_random_ratio0.05_seed6	MAPPO-CWMed	random	0.05	6	14.947051620483398	-4489.55107421875	8.6			0.0	5	55	1.1722302006091923	0.0	0.0	2.0	0.0666666666666666	results/rsmarl_v3_core/MAPPO-CWMed/random/ratio_0.05/seed_6/episode_metrics.csv
MAPPO-CWMed_random_ratio0.05_seed7	MAPPO-CWMed	random	0.05	7	18.215932846069336	-4955.16318359375	12.4			0.0	5	55	1.124922401504591	0.0	0.0	2.0	0.0666666666666666	results/rsmarl_v3_core/MAPPO-CWMed/random/ratio_0.05/seed_7/episode_metrics.csv
MAPPO-CWMed_random_ratio0.05_seed8	MAPPO-CWMed	random	0.05	8	19.415246963500977	-4682.19287109375	8.6			0.0	5	55	1.1437302076956257	0.0	0.0	2.0	0.0666666666666666	results/rsmarl_v3_core/MAPPO-CWMed/random/ratio_0.05/seed_8/episode_metrics.csv
MAPPO-CWMed_random_ratio0.05_seed9	MAPPO-CWMed	random	0.05	9	13.281401824951171	-4628.4884765625	5.0			0.0	5	55	1.1620611971011385	0.0	0.0	2.0	0.0666666666666666	results/rsmarl_v3_core/MAPPO-CWMed/random/ratio_0.05/seed_9/episode_metrics.csv
MAPPO-CWMed_random_ratio0.05_seed10	MAPPO-CWMed	random	0.05	10	27.616485595703125	-6505.4171875	14.4			0.0	5	55	1.0010064055677503	0.0	0.0	2.0	0.0666666666666666	results/rsmarl_v3_core/MAPPO-CWMed/random/ratio_0.05/seed_10/episode_metrics.csv
MAPPO-CWMed_random_ratio0.05_seed11	MAPPO-CWMed	random	0.05	11	16.694973754882813	-4757.69697265625	7.8			0.0	5	55	1.1377053946489468	0.0	0.0	2.0	0.0666666666666666	results/rsmarl_v3_core/MAPPO-CWMed/random/ratio_0.05/seed_11/episode_metrics.csv
MAPPO-CWMed_random_ratio0.05_seed12	MAPPO-CWMed	random	0.05	12	11.081830596923828	-4516.958154296875	6.0			0.0	5	55	1.07873119704891	0.0	0.0	2.0	0.0666666666666666	results/rsmarl_v3_core/MAPPO-CWMed/random/ratio_0.05/seed_12/episode_metrics.csv
MAPPO-CWMed_random_ratio0.05_seed13	MAPPO-CWMed	random	0.05	13	14.608304023742676	-4175.00205078125	6.0			0.0	5	55	1.0032054036855698	0.0	0.0	2.0	0.0666666666666666	results/rsmarl_v3_core/MAPPO-CWMed/random/ratio_0.05/seed_13/episode_metrics.csv
MAPPO-CWMed_random_ratio0.05_seed14	MAPPO-CWMed	random	0.05	14	14.502000617980958	-4442.62138671875	10.8			0.0	5	55	1.1565855995286256	0.0	0.0	2.0	0.0666666666666666	results/rsmarl_v3_core/MAPPO-CWMed/random/ratio_0.05/seed_14/episode_metrics.csv
MAPPO-CWMed_random_ratio0.05_seed15	MAPPO-CWMed	random	0.05	15	19.208541488647462	-5126.25263671875	2.6			0.0	5	55	0.9889016015222296	0.0	0.0	2.0	0.0666666666666666	results/rsmarl_v3_core/MAPPO-CWMed/random/ratio_0.05/seed_15/episode_metrics.csv
MAPPO-CWMed_random_ratio0.05_seed16	MAPPO-CWMed	random	0.05	16	25.040115737915038	-6441.0412109375	16.4			0.0	5	55	1.1101993964985013	0.0	0.0	2.0	0.0666666666666666	results/rsmarl_v3_core/MAPPO-CWMed/random/ratio_0.05/seed_16/episode_metrics.csv
MAPPO-CWMed_random_ratio0.05_seed17	MAPPO-CWMed	random	0.05	17	15.799342346191406	-4777.28046875	4.8			0.0	5	55	1.1312133981846273	0.0	0.0	2.0	0.0666666666666666	results/rsmarl_v3_core/MAPPO-CWMed/random/ratio_0.05/seed_17/episode_metrics.csv
MAPPO-CWMed_random_ratio0.05_seed18	MAPPO-CWMed	random	0.05	18	11.845538139343262	-4104.069384765625	5.4			0.0	5	55	1.0189049993641675	0.0	0.0	2.0	0.0666666666666666	results/rsmarl_v3_core/MAPPO-CWMed/random/ratio_0.05/seed_18/episode_metrics.csv
MAPPO-CWMed_random_ratio0.05_seed19	MAPPO-CWMed	random	0.05	19	12.315369033813477	-4311.4115234375	3.4			0.0	5	55	1.0358002036809921	0.0	0.0	2.0	0.0666666666666666	results/rsmarl_v3_core/MAPPO-CWMed/random/ratio_0.05/seed_19/episode_metrics.csv
MAPPO-CWMed_random_ratio0.10_seed0	MAPPO-CWMed	random	0.1	0	13.622090148925782	-5890.69462890625	5.4			0.0	5	55	1.144496991764754	0.0	0.0	3.0	0.1	results/rsmarl_v3_core/MAPPO-CWMed/random/ratio_0.10/seed_0/episode_metrics.csv
MAPPO-CWMed_random_ratio0.10_seed1	MAPPO-CWMed	random	0.1	1	9.146142387390137	-3883.045068359375	5.0			0.0	5	55	1.0069991985801607	0.0	0.0	3.0	0.1	results/rsmarl_v3_core/MAPPO-CWMed/random/ratio_0.10/seed_1/episode_metrics.csv
MAPPO-CWMed_random_ratio0.10_seed2	MAPPO-CWMed	random	0.1	2	14.990402221679688	-4789.018115234375	5.2			0.0	5	55	1.1468428041553125	0.0	0.0	3.0	0.1	results/rsmarl_v3_core/MAPPO-CWMed/random/ratio_0.10/seed_2/episode_metrics.csv
MAPPO-CWMed_random_ratio0.10_seed3	MAPPO-CWMed	random	0.1	3	16.496624374389647	-4259.381689453125	6.6			0.0	5	55	1.1322811973514035	0.0	0.0	3.0	0.1	results/rsmarl_v3_core/MAPPO-CWMed/random/ratio_0.10/seed_3/episode_metrics.csv
MAPPO-CWMed_random_ratio0.10_seed4	MAPPO-CWMed	random	0.1	4	11.282883644104004	-4555.1755859375	7.0			0.0	5	55	1.1603181977989152	0.0	0.0	3.0	0.1	results/rsmarl_v3_core/MAPPO-CWMed/random/ratio_0.10/seed_4/episode_metrics.csv
MAPPO-CWMed_random_ratio0.10_seed5	MAPPO-CWMed	random	0.1	5	19.321227264404296	-5099.269140625	7.6			0.0	5	55	0.9543335996568203	0.0	0.0	3.0	0.1	results/rsmarl_v3_core/MAPPO-CWMed/random/ratio_0.10/seed_5/episode_metrics.csv
MAPPO-CWMed_random_ratio0.10_seed6	MAPPO-CWMed	random	0.1	6	14.217740631103515	-4454.2048828125	5.8			0.0	5	55	1.132762001361698	0.0	0.0	3.0	0.1	results/rsmarl_v3_core/MAPPO-CWMed/random/ratio_0.10/seed_6/episode_metrics.csv
MAPPO-CWMed_random_ratio0.10_seed7	MAPPO-CWMed	random	0.1	7	19.24845962524414	-5015.75908203125	12.2			0.0	5	55	1.092674201936461	0.0	0.0	3.0	0.1	results/rsmarl_v3_core/MAPPO-CWMed/random/ratio_0.10/seed_7/episode_metrics.csv
MAPPO-CWMed_random_ratio0.10_seed8	MAPPO-CWMed	random	0.1	8	18.25910186767578	-4520.133203125	8.0			0.0	5	55	0.965365394949913	0.0	0.0	3.0	0.1	results/rsmarl_v3_core/MAPPO-CWMed/random/ratio_0.10/seed_8/episode_metrics.csv
MAPPO-CWMed_random_ratio0.10_seed9	MAPPO-CWMed	random	0.1	9	10.602651023864746	-4537.7439453125	3.4			0.0	5	55	1.1340234079398215	0.0	0.0	3.0	0.1	results/rsmarl_v3_core/MAPPO-CWMed/random/ratio_0.10/seed_9/episode_metrics.csv
MAPPO-CWMed_random_ratio0.10_seed10	MAPPO-CWMed	random	0.1	10	24.7665153503418	-5982.96259765625	10.2			0.0	5	55	1.1384184035705402	0.0	0.0	3.0	0.1	results/rsmarl_v3_core/MAPPO-CWMed/random/ratio_0.10/seed_10/episode_metrics.csv
MAPPO-CWMed_random_ratio0.10_seed11	MAPPO-CWMed	random	0.1	11	16.75098762512207	-4770.64716796875	9.6			0.0	5	55	1.034307002555579	0.0	0.0	3.0	0.1	results/rsmarl_v3_core/MAPPO-CWMed/random/ratio_0.10/seed_11/episode_metrics.csv
MAPPO-CWMed_random_ratio0.10_seed12	MAPPO-CWMed	random	0.1	12	12.212058830261231	-4769.345361328125	5.8			0.0	5	55	1.1358641990227625	0.0	0.0	3.0	0.1	results/rsmarl_v3_core/MAPPO-CWMed/random/ratio_0.10/seed_12/episode_metrics.csv
MAPPO-CWMed_random_ratio0.10_seed13	MAPPO-CWMed	random	0.1	13	13.172253608703613	-4231.2376953125	6.4			0.0	5	55	1.1355583934346214	0.0	0.0	3.0	0.1	results/rsmarl_v3_core/MAPPO-CWMed/random/ratio_0.10/seed_13/episode_metrics.csv
MAPPO-CWMed_random_ratio0.10_seed14	MAPPO-CWMed	random	0.1	14	17.219678497314455	-4991.0033203125	13.2			0.0	5	55	1.0024839953985065	0.0	0.0	3.0	0.1	results/rsmarl_v3_core/MAPPO-CWMed/random/ratio_0.10/seed_14/episode_metrics.csv
MAPPO-CWMed_random_ratio0.10_seed15	MAPPO-CWMed	random	0.1	15	16.72803783416748	-4971.16142578125	3.2			0.0	5	55	0.9987237921450287	0.0	0.0	3.0	0.1	results/rsmarl_v3_core/MAPPO-CWMed/random/ratio_0.10/seed_15/episode_metrics.csv
MAPPO-CWMed_random_ratio0.10_seed16	MAPPO-CWMed	random	0.1	16	24.88324432373047	-6533.901171875	16.2			0.0	5	55	1.0338897933252156	0.0	0.0	3.0	0.1	results/rsmarl_v3_core/MAPPO-CWMed/random/ratio_0.10/seed_16/episode_metrics.csv
MAPPO-CWMed_random_ratio0.10_seed17	MAPPO-CWMed	random	0.1	17	11.14027099609375	-4331.377685546875	5.4			0.0	5	55	1.0193018038989976	0.0	0.0	3.0	0.1	results/rsmarl_v3_core/MAPPO-CWMed/random/ratio_0.10/seed_17/episode_metrics.csv
MAPPO-CWMed_random_ratio0.10_seed18	MAPPO-CWMed	random	0.1	18	9.729261016845703	-4127.630908203125	7.0			0.0	5	55	1.0892832011450082	0.0	0.0	3.0	0.1	results/rsmarl_v3_core/MAPPO-CWMed/random/ratio_0.10/seed_18/episode_metrics.csv
MAPPO-CWMed_random_ratio0.10_seed19	MAPPO-CWMed	random	0.1	19	7.568865871429443	-4261.6419921875	5.8			0.0	5	55	0.9960817929822952	0.0	0.0	3.0	0.1	results/rsmarl_v3_core/MAPPO-CWMed/random/ratio_0.10/seed_19/episode_metrics.csv
MAPPO-CWMed_random_ratio0.20_seed0	MAPPO-CWMed	random	0.2	0	14.15823745727539	-5994.56474609375	4.8			0.0	5	55	1.0861378017580137	0.0	0.0	6.0	0.2	results/rsmarl_v3_core/MAPPO-CWMed/random/ratio_0.20/seed_0/episode_metrics.csv
MAPPO-CWMed_random_ratio0.20_seed1	MAPPO-CWMed	random	0.2	1	8.665224742889404	-3682.67314453125	4.2			0.0	5	55	1.1871082009747624	0.0	0.0	6.0	0.2	results/rsmarl_v3_core/MAPPO-CWMed/random/ratio_0.20/seed_1/episode_metrics.csv
MAPPO-CWMed_random_ratio0.20_seed2	MAPPO-CWMed	random	0.2	2	13.604196357727051	-4985.90048828125	7.6			0.0	5	55	1.00747260148637	0.0	0.0	6.0	0.2	results/rsmarl_v3_core/MAPPO-CWMed/random/ratio_0.20/seed_2/episode_metrics.csv
MAPPO-CWMed_random_ratio0.20_seed3	MAPPO-CWMed	random	0.2	3	15.634822845458984	-4333.24931640625	7.2			0.0	5	55	1.1550428054761142	0.0	0.0	6.0	0.2	results/rsmarl_v3_core/MAPPO-CWMed/random/ratio_0.20/seed_3/episode_metrics.csv
MAPPO-CWMed_random_ratio0.20_seed4	MAPPO-CWMed	random	0.2	4	12.155604553222656	-4763.5177734375	8.2			0.0	5	55	1.102529201307334	0.0	0.0	6.0	0.2	results/rsmarl_v3_core/MAPPO-CWMed/random/ratio_0.20/seed_4/episode_metrics.csv
MAPPO-CWMed_random_ratio0.20_seed5	MAPPO-CWMed	random	0.2	5	15.145051956176758	-4703.1849609375	5.2			0.0	5	55	1.1311317968647927	0.0	0.0	6.0	0.2	results/rsmarl_v3_core/MAPPO-CWMed/random/ratio_0.20/seed_5/episode_metrics.csv
MAPPO-CWMed_random_ratio0.20_seed6	MAPPO-CWMed	random	0.2	6	13.984713363647462	-4317.33046875	5.4			0.0	5	55	1.312265798333101	0.0	0.0	6.0	0.2	results/rsmarl_v3_core/MAPPO-CWMed/random/ratio_0.20/seed_6/episode_metrics.csv
MAPPO-CWMed_random_ratio0.20_seed7	MAPPO-CWMed	random	0.2	7	21.489980697631836	-5359.69345703125	12.8			0.0	5	55	1.026918800198473	0.0	0.0	6.0	0.2	results/rsmarl_v3_core/MAPPO-CWMed/random/ratio_0.20/seed_7/episode_metrics.csv
MAPPO-CWMed_random_ratio0.20_seed8	MAPPO-CWMed	random	0.2	8	19.217588424682617	-4897.2013671875	9.2			0.0	5	55	1.140616397606209	0.0	0.0	6.0	0.2	results/rsmarl_v3_core/MAPPO-CWMed/random/ratio_0.20/seed_8/episode_metrics.csv
MAPPO-CWMed_random_ratio0.20_seed9	MAPPO-CWMed	random	0.2	9	13.360061073303223	-4587.190234375	4.8			0.0	5	55	1.1421723960665986	0.0	0.0	6.0	0.2	results/rsmarl_v3_core/MAPPO-CWMed/random/ratio_0.20/seed_9/episode_metrics.csv
MAPPO-CWMed_random_ratio0.20_seed10	MAPPO-CWMed	random	0.2	10	26.31143989562988	-5903.0396484375	10.4			0.0	5	55	0.9672007930930704	0.0	0.0	6.0	0.2	results/rsmarl_v3_core/MAPPO-CWMed/random/ratio_0.20/seed_10/episode_metrics.csv
MAPPO-CWMed_random_ratio0.20_seed11	MAPPO-CWMed	random	0.2	11	16.370979690551756	-4617.881396484375	10.8			0.0	5	55	1.0184332058997825	0.0	0.0	6.0	0.2	results/rsmarl_v3_core/MAPPO-CWMed/random/ratio_0.20/seed_11/episode_metrics.csv
MAPPO-CWMed_random_ratio0.20_seed12	MAPPO-CWMed	random	0.2	12	11.56711025238037	-5073.79716796875	6.0			0.0	5	55	0.9595827956218272	0.0	0.0	6.0	0.2	results/rsmarl_v3_core/MAPPO-CWMed/random/ratio_0.20/seed_12/episode_metrics.csv
MAPPO-CWMed_random_ratio0.20_seed13	MAPPO-CWMed	random	0.2	13	13.90830307006836	-4368.596435546875	5.6			0.0	5	55	1.0496792005142197	0.0	0.0	6.0	0.2	results/rsmarl_v3_core/MAPPO-CWMed/random/ratio_0.20/seed_13/episode_metrics.csv
MAPPO-CWMed_random_ratio0.20_seed14	MAPPO-CWMed	random	0.2	14	18.374405670166016	-4867.51865234375	13.4			0.0	5	55	1.0875453968765214	0.0	0.0	6.0	0.2	results/rsmarl_v3_core/MAPPO-CWMed/random/ratio_0.20/seed_14/episode_metrics.csv
MAPPO-CWMed_random_ratio0.20_seed15	MAPPO-CWMed	random	0.2	15	18.53166046142578	-4949.98916015625	3.6			0.0	5	55	1.1466162017313763	0.0	0.0	6.0	0.2	results/rsmarl_v3_core/MAPPO-CWMed/random/ratio_0.20/seed_15/episode_metrics.csv
MAPPO-CWMed_random_ratio0.20_seed16	MAPPO-CWMed	random	0.2	16	26.323980712890624	-6522.4796875	15.2			0.0	5	55	1.1603284045122564	0.0	0.0	6.0	0.2	results/rsmarl_v3_core/MAPPO-CWMed/random/ratio_0.20/seed_16/episode_metrics.csv
MAPPO-CWMed_random_ratio0.20_seed17	MAPPO-CWMed	random	0.2	17	11.137142181396484	-4171.420849609375	6.0			0.0	5	55	1.0956577985780314	0.0	0.0	6.0	0.2	results/rsmarl_v3_core/MAPPO-CWMed/random/ratio_0.20/seed_17/episode_metrics.csv
MAPPO-CWMed_random_ratio0.20_seed18	MAPPO-CWMed	random	0.2	18	10.869919967651366	-4157.84892578125	6.8			0.0	5	55	1.125479195616208	0.0	0.0	6.0	0.2	results/rsmarl_v3_core/MAPPO-CWMed/random/ratio_0.20/seed_18/episode_metrics.csv
MAPPO-CWMed_random_ratio0.20_seed19	MAPPO-CWMed	random	0.2	19	15.624293899536132	-4452.319970703125	6.2			0.0	5	55	1.1144998017698526	0.0	0.0	6.0	0.2	results/rsmarl_v3_core/MAPPO-CWMed/random/ratio_0.20/seed_19/episode_metrics.csv
MAPPO-CWMed_random_ratio0.30_seed0	MAPPO-CWMed	random	0.3	0	14.325482368469238	-5461.2701171875	5.8			0.0	5	55	1.2221752054756507	0.0	0.0	9.0	0.3	results/rsmarl_v3_core/MAPPO-CWMed/random/ratio_0.30/seed_0/episode_metrics.csv
MAPPO-CWMed_random_ratio0.30_seed1	MAPPO-CWMed	random	0.3	1	9.225536060333251	-3804.553466796875	4.2			0.0	5	55	1.0457901953486726	0.0	0.0	9.0	0.3	results/rsmarl_v3_core/MAPPO-CWMed/random/ratio_0.30/seed_1/episode_metrics.csv
MAPPO-CWMed_random_ratio0.30_seed2	MAPPO-CWMed	random	0.3	2	14.70620937347412	-4910.05908203125	6.0			0.0	5	55	1.0008138022385538	0.0	0.0	9.0	0.3	results/rsmarl_v3_core/MAPPO-CWMed/random/ratio_0.30/seed_2/episode_metrics.csv
MAPPO-CWMed_random_ratio0.30_seed3	MAPPO-CWMed	random	0.3	3	16.119350814819335	-4336.870849609375	9.8			0.0	5	55	1.1361987999407575	0.0	0.0	9.0	0.3	results/rsmarl_v3_core/MAPPO-CWMed/random/ratio_0.30/seed_3/episode_metrics.csv
MAPPO-CWMed_random_ratio0.30_seed4	MAPPO-CWMed	random	0.3	4	12.31757698059082	-4789.02099609375	9.8			0.0	5	55	1.0486168030183762	0.0	0.0	9.0	0.3	results/rsmarl_v3_core/MAPPO-CWMed/random/ratio_0.30/seed_4/episode_metrics.csv
MAPPO-CWMed_random_ratio0.30_seed5	MAPPO-CWMed	random	0.3	5	14.255713081359863	-4702.57802734375	5.8			0.0	5	55	0.9881300036795437	0.0	0.0	9.0	0.3	results/rsmarl_v3_core/MAPPO-CWMed/random/ratio_0.30/seed_5/episode_metrics.csv
MAPPO-CWMed_random_ratio0.30_seed6	MAPPO-CWMed	random	0.3	6	14.143093681335449	-4554.09814453125	9.8			0.0	5	55	1.0018828004831448	0.0	0.0	9.0	0.3	results/rsmarl_v3_core/MAPPO-CWMed/random/ratio_0.30/seed_6/episode_metrics.csv
MAPPO-CWMed_random_ratio0.30_seed7	MAPPO-CWMed	random	0.3	7	23.535647583007812	-5959.7271484375	16.6			0.0	5	55	1.1440347996540368	0.0	0.0	9.0	0.3	results/rsmarl_v3_core/MAPPO-CWMed/random/ratio_0.30/seed_7/episode_metrics.csv
MAPPO-CWMed_random_ratio0.30_seed8	MAPPO-CWMed	random	0.3	8	17.304419708251952	-4480.52001953125	9.0			0.0	5	55	1.1634109949227422	0.0	0.0	9.0	0.3	results/rsmarl_v3_core/MAPPO-CWMed/random/ratio_0.30/seed_8/episode_metrics.csv
MAPPO-CWMed_random_ratio0.30_seed9	MAPPO-CWMed	random	0.3	9	12.503644371032715	-4616.60849609375	5.8			0.0	5	55	1.1416368011850864	0.0	0.0	9.0	0.3	results/rsmarl_v3_core/MAPPO-CWMed/random/ratio_0.30/seed_9/episode_metrics.csv
MAPPO-CWMed_random_ratio0.30_seed10	MAPPO-CWMed	random	0.3	10	22.63666534423828	-5459.867578125	10.4			0.0	5	55	1.105725797242485	0.0	0.0	9.0	0.3	results/rsmarl_v3_core/MAPPO-CWMed/random/ratio_0.30/seed_10/episode_metrics.csv
MAPPO-CWMed_random_ratio0.30_seed11	MAPPO-CWMed	random	0.3	11	13.84878101348877	-4453.52373046875	8.8			0.0	5	55	1.1460313980933279	0.0	0.0	9.0	0.3	results/rsmarl_v3_core/MAPPO-CWMed/random/ratio_0.30/seed_11/episode_metrics.csv
MAPPO-CWMed_random_ratio0.30_seed12	MAPPO-CWMed	random	0.3	12	15.812869834899903	-4686.463671875	5.6			0.0	5	55	1.0200248070759699	0.0	0.0	9.0	0.3	results/rsmarl_v3_core/MAPPO-CWMed/random/ratio_0.30/seed_12/episode_metrics.csv
MAPPO-CWMed_random_ratio0.30_seed13	MAPPO-CWMed	random	0.3	13	13.292249298095703	-4046.78212890625	6.6			0.0	5	55	1.1211894016014412	0.0	0.0	9.0	0.3	results/rsmarl_v3_core/MAPPO-CWMed/random/ratio_0.30/seed_13/episode_metrics.csv
MAPPO-CWMed_random_ratio0.30_seed14	MAPPO-CWMed	random	0.3	14	11.953078842163086	-4417.3544921875	8.8			0.0	5	55	1.01077759754844	0.0	0.0	9.0	0.3	results/rsmarl_v3_core/MAPPO-CWMed/random/ratio_0.30/seed_14/episode_metrics.csv
MAPPO-CWMed_random_ratio0.30_seed15	MAPPO-CWMed	random	0.3	15	15.88627586364746	-5055.862109375	4.0			0.0	5	55	0.9689117956440896	0.0	0.0	9.0	0.3	results/rsmarl_v3_core/MAPPO-CWMed/random/ratio_0.30/seed_15/episode_metrics.csv
MAPPO-CWMed_random_ratio0.30_seed16	MAPPO-CWMed	random	0.3	16	25.44726104736328	-6304.2830078125	16.8			0.0	5	55	0.9700594062451273	0.0	0.0	9.0	0.3	results/rsmarl_v3_core/MAPPO-CWMed/random/ratio_0.30/seed_16/episode_metrics.csv
MAPPO-CWMed_random_ratio0.30_seed17	MAPPO-CWMed	random	0.3	17	14.387940406799316	-4504.93125	6.6			0.0	5	55	1.2070552038494498	0.0	0.0	9.0	0.3	results/rsmarl_v3_core/MAPPO-CWMed/random/ratio_0.30/seed_17/episode_metrics.csv
MAPPO-CWMed_random_ratio0.30_seed18	MAPPO-CWMed	random	0.3	18	12.033942794799804	-4149.68583984375	4.6			0.0	5	55	1.059084601001814	0.0	0.0	9.0	0.3	results/rsmarl_v3_core/MAPPO-CWMed/random/ratio_0.30/seed_18/episode_metrics.csv
MAPPO-CWMed_random_ratio0.30_seed19	MAPPO-CWMed	random	0.3	19	10.332206535339356	-4544.527685546875	3.2			0.0	5	55	1.1281884042546153	0.0	0.0	9.0	0.3	results/rsmarl_v3_core/MAPPO-CWMed/random/ratio_0.30/seed_19/episode_metrics.csv
MAPPO-CWMed_random_ratio0.33_seed0	MAPPO-CWMed	random	0.33	0	13.404900741577148	-5525.95126953125	4.8			0.0	5	55	0.9613700036425143	0.0	0.0	10.0	0.3333333333333333	results/rsmarl_v3_core/MAPPO-CWMed/random/ratio_0.33/seed_0/episode_metrics.csv
MAPPO-CWMed_random_ratio0.33_seed1	MAPPO-CWMed	random	0.33	1	9.408288383483887	-3684.894287109375	3.6			0.0	5	55	1.1484025919344276	0.0	0.0	10.0	0.3333333333333333	results/rsmarl_v3_core/MAPPO-CWMed/random/ratio_0.33/seed_1/episode_metrics.csv
MAPPO-CWMed_random_ratio0.33_seed2	MAPPO-CWMed	random	0.33	2	15.44630699157715	-4850.096875	6.2			0.0	5	55	1.1450544028775766	0.0	0.0	10.0	0.3333333333333333	results/rsmarl_v3_core/MAPPO-CWMed/random/ratio_0.33/seed_2/episode_metrics.csv
MAPPO-CWMed_random_ratio0.33_seed3	MAPPO-CWMed	random	0.33	3	16.353790855407716	-4504.9505859375	8.6			0.0	5	55	1.0010814003180712	0.0	0.0	10.0	0.3333333333333333	results/rsmarl_v3_core/MAPPO-CWMed/random/ratio_0.33/seed_3/episode_metrics.csv
MAPPO-CWMed_random_ratio0.33_seed4	MAPPO-CWMed	random	0.33	4	12.00233268737793	-4837.638671875	8.4			0.0	5	55	1.1398223985452205	0.0	0.0	10.0	0.3333333333333333	results/rsmarl_v3_core/MAPPO-CWMed/random/ratio_0.33/seed_4/episode_metrics.csv
MAPPO-CWMed_random_ratio0.33_seed5	MAPPO-CWMed	random	0.33	5	16.92221870422363	-4793.2046875	6.2			0.0	5	55	1.1196383944479749	0.0	0.0	10.0	0.3333333333333333	results/rsmarl_v3_core/MAPPO-CWMed/random/ratio_0.33/seed_5/episode_metrics.csv
MAPPO-CWMed_random_ratio0.33_seed6	MAPPO-CWMed	random	0.33	6	13.852295112609863	-4569.8552734375	11.6			0.0	5	55	1.1634254013188183	0.0	0.0	10.0	0.3333333333333333	results/rsmarl_v3_core/MAPPO-CWMed/random/ratio_0.33/seed_6/episode_metrics.csv
MAPPO-CWMed_random_ratio0.33_seed7	MAPPO-CWMed	random	0.33	7	24.802954483032227	-5831.98564453125	13.4			0.0	5	55	1.0429036017740145	0.0	0.0	10.0	0.3333333333333333	results/rsmarl_v3_core/MAPPO-CWMed/random/ratio_0.33/seed_7/episode_metrics.csv
MAPPO-CWMed_random_ratio0.33_seed8	MAPPO-CWMed	random	0.33	8	20.52209129333496	-5068.080859375	12.2			0.0	5	55	0.9921335993567482	0.0	0.0	10.0	0.3333333333333333	results/rsmarl_v3_core/MAPPO-CWMed/random/ratio_0.33/seed_8/episode_metrics.csv
MAPPO-CWMed_random_ratio0.33_seed9	MAPPO-CWMed	random	0.33	9	13.377058219909667	-4918.98974609375	5.6			0.0	5	55	1.1543392029125243	0.0	0.0	10.0	0.3333333333333333	results/rsmarl_v3_core/MAPPO-CWMed/random/ratio_0.33/seed_9/episode_metrics.csv
MAPPO-CWMed_random_ratio0.33_seed10	MAPPO-CWMed	random	0.33	10	29.911500930786133	-6650.65810546875	11.6			0.0	5	55	1.1504291993333027	0.0	0.0	10.0	0.3333333333333333	results/rsmarl_v3_core/MAPPO-CWMed/random/ratio_0.33/seed_10/episode_metrics.csv
MAPPO-CWMed_random_ratio0.33_seed11	MAPPO-CWMed	random	0.33	11	14.474408721923828	-4555.01826171875	10.0			0.0	5	55	1.1348368017934263	0.0	0.0	10.0	0.3333333333333333	results/rsmarl_v3_core/MAPPO-CWMed/random/ratio_0.33/seed_11/episode_metrics.csv
MAPPO-CWMed_random_ratio0.33_seed12	MAPPO-CWMed	random	0.33	12	17.858141326904295	-5002.32197265625	5.6			0.0	5	55	0.9770774078788236	0.0	0.0	10.0	0.3333333333333333	results/rsmarl_v3_core/MAPPO-CWMed/random/ratio_0.33/seed_12/episode_metrics.csv
MAPPO-CWMed_random_ratio0.33_seed13	MAPPO-CWMed	random	0.33	13	13.628067970275879	-4372.943994140625	6.2			0.0	5	55	1.157242595218122	0.0	0.0	10.0	0.3333333333333333	results/rsmarl_v3_core/MAPPO-CWMed/random/ratio_0.33/seed_13/episode_metrics.csv
MAPPO-CWMed_random_ratio0.33_seed14	MAPPO-CWMed	random	0.33	14	10.146789932250977	-4464.7708984375	6.2			0.0	5	55	1.0512181994272396	0.0	0.0	10.0	0.3333333333333333	results/rsmarl_v3_core/MAPPO-CWMed/random/ratio_0.33/seed_14/episode_metrics.csv
MAPPO-CWMed_random_ratio0.33_seed15	MAPPO-CWMed	random	0.33	15	19.032456970214845	-4997.65283203125	4.8			0.0	5	55	1.0531220003031194	0.0	0.0	10.0	0.3333333333333333	results/rsmarl_v3_core/MAPPO-CWMed/random/ratio_0.33/seed_15/episode_metrics.csv
MAPPO-CWMed_random_ratio0.33_seed16	MAPPO-CWMed	random	0.33	16	27.157261276245116	-6718.00751953125	15.8			0.0	5	55	1.172455001506023	0.0	0.0	10.0	0.3333333333333333	results/rsmarl_v3_core/MAPPO-CWMed/random/ratio_0.33/seed_16/episode_metrics.csv
MAPPO-CWMed_random_ratio0.33_seed17	MAPPO-CWMed	random	0.33	17	14.851494407653808	-4504.9115234375	4.4			0.0	5	55	1.004319204366766	0.0	0.0	10.0	0.3333333333333333	results/rsmarl_v3_core/MAPPO-CWMed/random/ratio_0.33/seed_17/episode_metrics.csv
MAPPO-CWMed_random_ratio0.33_seed18	MAPPO-CWMed	random	0.33	18	10.902914810180665	-4147.831689453125	6.2			0.0	5	55	1.0244639968732372	0.0	0.0	10.0	0.3333333333333333	results/rsmarl_v3_core/MAPPO-CWMed/random/ratio_0.33/seed_18/episode_metrics.csv
MAPPO-CWMed_random_ratio0.33_seed19	MAPPO-CWMed	random	0.33	19	6.99025182723999	-4821.19130859375	3.0			0.0	5	55	1.0311809921404347	0.0	0.0	10.0	0.3333333333333333	results/rsmarl_v3_core/MAPPO-CWMed/random/ratio_0.33/seed_19/episode_metrics.csv
MAPPO-CWMed_signflip_ratio0.05_seed0	MAPPO-CWMed	signflip	0.05	0	10.317630958557128	-5639.37255859375	6.8			0.0	5	55	1.0512160020880401	0.0	0.0	2.0	0.0666666666666666	results/rsmarl_v3_core/MAPPO-CWMed/sign_flip/ratio_0.05/seed_0/episode_metrics.csv
MAPPO-CWMed_signflip_ratio0.05_seed1	MAPPO-CWMed	signflip	0.05	1	8.531742000579834	-3936.04541015625	3.4			0.0	5	55	0.9859045996563509	0.0	0.0	2.0	0.0666666666666666	results/rsmarl_v3_core/MAPPO-CWMed/sign_flip/ratio_0.05/seed_1/episode_metrics.csv
MAPPO-CWMed_signflip_ratio0.05_seed2	MAPPO-CWMed	signflip	0.05	2	16.157367515563966	-5099.521484375	7.2			0.0	5	55	0.9872122027445585	0.0	0.0	2.0	0.0666666666666666	results/rsmarl_v3_core/MAPPO-CWMed/sign_flip/ratio_0.05/seed_2/episode_metrics.csv
MAPPO-CWMed_signflip_ratio0.05_seed3	MAPPO-CWMed	signflip	0.05	3	16.81103649139404	-4221.9818359375	7.4			0.0	5	55	1.1494484002469108	0.0	0.0	2.0	0.0666666666666666	results/rsmarl_v3_core/MAPPO-CWMed/sign_flip/ratio_0.05/seed_3/episode_metrics.csv
MAPPO-CWMed_signflip_ratio0.05_seed4	MAPPO-CWMed	signflip	0.05	4	14.713529014587403	-4941.49541015625	8.6			0.0	5	55	0.9965105971787125	0.0	0.0	2.0	0.0666666666666666	results/rsmarl_v3_core/MAPPO-CWMed/sign_flip/ratio_0.05/seed_4/episode_metrics.csv
MAPPO-CWMed_signflip_ratio0.05_seed5	MAPPO-CWMed	signflip	0.05	5	15.661094474792481	-4571.501904296875	5.8			0.0	5	55	1.2270692008314654	0.0	0.0	2.0	0.0666666666666666	results/rsmarl_v3_core/MAPPO-CWMed/sign_flip/ratio_0.05/seed_5/episode_metrics.csv
MAPPO-CWMed_signflip_ratio0.05_seed6	MAPPO-CWMed	signflip	0.05	6	15.583285331726074	-4193.90263671875	5.4			0.0	5	55	1.1167193966684863	0.0	0.0	2.0	0.0666666666666666	results/rsmarl_v3_core/MAPPO-CWMed/sign_flip/ratio_0.05/seed_6/episode_metrics.csv
MAPPO-CWMed_signflip_ratio0.05_seed7	MAPPO-CWMed	signflip	0.05	7	23.333620834350587	-5574.62490234375	13.2			0.0	5	55	1.0361700027715415	0.0	0.0	2.0	0.0666666666666666	results/rsmarl_v3_core/MAPPO-CWMed/sign_flip/ratio_0.05/seed_7/episode_metrics.csv
MAPPO-CWMed_signflip_ratio0.05_seed8	MAPPO-CWMed	signflip	0.05	8	17.71306953430176	-4409.19794921875	6.2			0.0	5	55	1.0978172009345144	0.0	0.0	2.0	0.0666666666666666	results/rsmarl_v3_core/MAPPO-CWMed/sign_flip/ratio_0.05/seed_8/episode_metrics.csv
MAPPO-CWMed_signflip_ratio0.05_seed9	MAPPO-CWMed	signflip	0.05	9	10.73225212097168	-4151.6326171875	5.8			0.0	5	55	1.067028401303105	0.0	0.0	2.0	0.0666666666666666	results/rsmarl_v3_core/MAPPO-CWMed/sign_flip/ratio_0.05/seed_9/episode_metrics.csv
MAPPO-CWMed_signflip_ratio0.05_seed10	MAPPO-CWMed	signflip	0.05	10	27.414474868774413	-6660.80908203125	15.0			0.0	5	55	1.0822606040164828	0.0	0.0	2.0	0.0666666666666666	results/rsmarl_v3_core/MAPPO-CWMed/sign_flip/ratio_0.05/seed_10/episode_metrics.csv
MAPPO-CWMed_signflip_ratio0.05_seed11	MAPPO-CWMed	signflip	0.05	11	17.286763191223145	-4598.998828125	8.4			0.0	5	55	1.1167152028065175	0.0	0.0	2.0	0.0666666666666666	results/rsmarl_v3_core/MAPPO-CWMed/sign_flip/ratio_0.05/seed_11/episode_metrics.csv
MAPPO-CWMed_signflip_ratio0.05_seed12	MAPPO-CWMed	signflip	0.05	12	12.623411750793457	-4224.194775390625	5.0			0.0	5	55	1.0682599910069257	0.0	0.0	2.0	0.0666666666666666	results/rsmarl_v3_core/MAPPO-CWMed/sign_flip/ratio_0.05/seed_12/episode_metrics.csv
MAPPO-CWMed_signflip_ratio0.05_seed13	MAPPO-CWMed	signflip	0.05	13	12.552212333679199	-4057.83779296875	6.4			0.0	5	55	1.0334063990740106	0.0	0.0	2.0	0.0666666666666666	results/rsmarl_v3_core/MAPPO-CWMed/sign_flip/ratio_0.05/seed_13/episode_metrics.csv
MAPPO-CWMed_signflip_ratio0.05_seed14	MAPPO-CWMed	signflip	0.05	14	15.954821586608887	-4593.876171875	11.4			0.0	5	55	0.9958855953300372	0.0	0.0	2.0	0.0666666666666666	results/rsmarl_v3_core/MAPPO-CWMed/sign_flip/ratio_0.05/seed_14/episode_metrics.csv
MAPPO-CWMed_signflip_ratio0.05_seed15	MAPPO-CWMed	signflip	0.05	15	9.40508975982666	-5171.76376953125	5.2			0.0	5	55	1.1666318052448332	0.0	0.0	2.0	0.0666666666666666	results/rsmarl_v3_core/MAPPO-CWMed/sign_flip/ratio_0.05/seed_15/episode_metrics.csv
MAPPO-CWMed_signflip_ratio0.05_seed16	MAPPO-CWMed	signflip	0.05	16	25.774159622192382	-6624.6810546875	18.4			0.0	5	55	1.020819999394007	0.0	0.0	2.0	0.0666666666666666	results/rsmarl_v3_core/MAPPO-CWMed/sign_flip/ratio_0.05/seed_16/episode_metrics.csv
MAPPO-CWMed_signflip_ratio0.05_seed17	MAPPO-CWMed	signflip	0.05	17	15.896744728088379	-4502.2642578125	6.4			0.0	5	55	1.1260594037594274	0.0	0.0	2.0	0.0666666666666666	results/rsmarl_v3_core/MAPPO-CWMed/sign_flip/ratio_0.05/seed_17/episode_metrics.csv
MAPPO-CWMed_signflip_ratio0.05_seed18	MAPPO-CWMed	signflip	0.05	18	11.370024490356446	-4378.30205078125	6.4			0.0	5	55	1.2596771965036169	0.0	0.0	2.0	0.0666666666666666	results/rsmarl_v3_core/MAPPO-CWMed/sign_flip/ratio_0.05/seed_18/episode_metrics.csv
MAPPO-CWMed_signflip_ratio0.05_seed19	MAPPO-CWMed	signflip	0.05	19	14.478692817687989	-4151.38896484375	4.4			0.0	5	55	1.0301913978764787	0.0	0.0	2.0	0.0666666666666666	results/rsmarl_v3_core/MAPPO-CWMed/sign_flip/ratio_0.05/seed_19/episode_metrics.csv
MAPPO-CWMed_signflip_ratio0.10_seed0	MAPPO-CWMed	signflip	0.1	0	12.13708038330078	-5510.1859375	4.6			0.0	5	55	1.1936062015593052	0.0	0.0	3.0	0.1	results/rsmarl_v3_core/MAPPO-CWMed/sign_flip/ratio_0.10/seed_0/episode_metrics.csv
MAPPO-CWMed_signflip_ratio0.10_seed1	MAPPO-CWMed	signflip	0.1	1	9.009502124786376	-3492.345068359375	3.4			0.0	5	55	1.123556392849423	0.0	0.0	3.0	0.1	results/rsmarl_v3_core/MAPPO-CWMed/sign_flip/ratio_0.10/seed_1/episode_metrics.csv
MAPPO-CWMed_signflip_ratio0.10_seed2	MAPPO-CWMed	signflip	0.1	2	14.993419647216797	-5067.0208984375	7.2			0.0	5	55	1.0383513988927007	0.0	0.0	3.0	0.1	results/rsmarl_v3_core/MAPPO-CWMed/sign_flip/ratio_0.10/seed_2/episode_metrics.csv
MAPPO-CWMed_signflip_ratio0.10_seed3	MAPPO-CWMed	signflip	0.1	3	17.19238166809082	-4936.3794921875	10.6			0.0	5	55	1.1454933934146538	0.0	0.0	3.0	0.1	results/rsmarl_v3_core/MAPPO-CWMed/sign_flip/ratio_0.10/seed_3/episode_metrics.csv
MAPPO-CWMed_signflip_ratio0.10_seed4	MAPPO-CWMed	signflip	0.1	4	13.651734733581543	-4715.98984375	9.4			0.0	5	55	1.0740448022261262	0.0	0.0	3.0	0.1	results/rsmarl_v3_core/MAPPO-CWMed/sign_flip/ratio_0.10/seed_4/episode_metrics.csv
MAPPO-CWMed_signflip_ratio0.10_seed5	MAPPO-CWMed	signflip	0.1	5	18.759706878662108	-5018.734765625	7.2			0.0	5	55	1.1584559979382902	0.0	0.0	3.0	0.1	results/rsmarl_v3_core/MAPPO-CWMed/sign_flip/ratio_0.10/seed_5/episode_metrics.csv
MAPPO-CWMed_signflip_ratio0.10_seed6	MAPPO-CWMed	signflip	0.1	6	13.643064498901367	-4318.9041015625	4.2			0.0	5	55	1.1965546029387042	0.0	0.0	3.0	0.1	results/rsmarl_v3_core/MAPPO-CWMed/sign_flip/ratio_0.10/seed_6/episode_metrics.csv
MAPPO-CWMed_signflip_ratio0.10_seed7	MAPPO-CWMed	signflip	0.1	7	21.14574851989746	-5530.198828125	14.0			0.0	5	55	1.0101229971041903	0.0	0.0	3.0	0.1	results/rsmarl_v3_core/MAPPO-CWMed/sign_flip/ratio_0.10/seed_7/episode_metrics.csv
MAPPO-CWMed_signflip_ratio0.10_seed8	MAPPO-CWMed	signflip	0.1	8	19.434402084350587	-5148.76533203125	10.8			0.0	5	55	1.04137520538643	0.0	0.0	3.0	0.1	results/rsmarl_v3_core/MAPPO-CWMed/sign_flip/ratio_0.10/seed_8/episode_metrics.csv
MAPPO-CWMed_signflip_ratio0.10_seed9	MAPPO-CWMed	signflip	0.1	9	10.405395317077637	-4818.79716796875	5.2			0.0	5	55	1.02762560127303	0.0	0.0	3.0	0.1	results/rsmarl_v3_core/MAPPO-CWMed/sign_flip/ratio_0.10/seed_9/episode_metrics.csv
MAPPO-CWMed_signflip_ratio0.10_seed10	MAPPO-CWMed	signflip	0.1	10	33.35615539550781	-7820.69375	19.2			0.0	5	55	1.0630966018652543	0.0	0.0	3.0	0.1	results/rsmarl_v3_core/MAPPO-CWMed/sign_flip/ratio_0.10/seed_10/episode_metrics.csv
MAPPO-CWMed_signflip_ratio0.10_seed11	MAPPO-CWMed	signflip	0.1	11	13.202046775817871	-4284.6857421875	6.4			0.0	5	55	1.0484951984835789	0.0	0.0	3.0	0.1	results/rsmarl_v3_core/MAPPO-CWMed/sign_flip/ratio_0.10/seed_11/episode_metrics.csv
MAPPO-CWMed_signflip_ratio0.10_seed12	MAPPO-CWMed	signflip	0.1	12	12.19671630859375	-4433.703369140625	4.4			0.0	5	55	1.2190495996037498	0.0	0.0	3.0	0.1	results/rsmarl_v3_core/MAPPO-CWMed/sign_flip/ratio_0.10/seed_12/episode_metrics.csv
MAPPO-CWMed_signflip_ratio0.10_seed13	MAPPO-CWMed	signflip	0.1	13	17.4149227142334	-4340.171044921875	8.4			0.0	5	55	1.1721077986294404	0.0	0.0	3.0	0.1	results/rsmarl_v3_core/MAPPO-CWMed/sign_flip/ratio_0.10/seed_13/episode_metrics.csv
MAPPO-CWMed_signflip_ratio0.10_seed14	MAPPO-CWMed	signflip	0.1	14	17.96573829650879	-5307.21181640625	14.4			0.0	5	55	1.0114952019648626	0.0	0.0	3.0	0.1	results/rsmarl_v3_core/MAPPO-CWMed/sign_flip/ratio_0.10/seed_14/episode_metrics.csv
MAPPO-CWMed_signflip_ratio0.10_seed15	MAPPO-CWMed	signflip	0.1	15	13.905425262451171	-4986.8763671875	2.2			0.0	5	55	1.1845346016343683	0.0	0.0	3.0	0.1	results/rsmarl_v3_core/MAPPO-CWMed/sign_flip/ratio_0.10/seed_15/episode_metrics.csv
MAPPO-CWMed_signflip_ratio0.10_seed16	MAPPO-CWMed	signflip	0.1	16	25.94882926940918	-6637.381640625	16.2			0.0	5	55	1.0579873982351273	0.0	0.0	3.0	0.1	results/rsmarl_v3_core/MAPPO-CWMed/sign_flip/ratio_0.10/seed_16/episode_metrics.csv
MAPPO-CWMed_signflip_ratio0.10_seed17	MAPPO-CWMed	signflip	0.1	17	12.23560447692871	-4531.001123046875	6.8			0.0	5	55	1.2000488000921905	0.0	0.0	3.0	0.1	results/rsmarl_v3_core/MAPPO-CWMed/sign_flip/ratio_0.10/seed_17/episode_metrics.csv
MAPPO-CWMed_signflip_ratio0.10_seed18	MAPPO-CWMed	signflip	0.1	18	11.185612297058105	-3837.46630859375	4.4			0.0	5	55	1.1624022066826	0.0	0.0	3.0	0.1	results/rsmarl_v3_core/MAPPO-CWMed/sign_flip/ratio_0.10/seed_18/episode_metrics.csv
MAPPO-CWMed_signflip_ratio0.10_seed19	MAPPO-CWMed	signflip	0.1	19	10.705885124206542	-4067.41728515625	4.2			0.0	5	55	1.0923594061750919	0.0	0.0	3.0	0.1	results/rsmarl_v3_core/MAPPO-CWMed/sign_flip/ratio_0.10/seed_19/episode_metrics.csv
MAPPO-CWMed_signflip_ratio0.20_seed0	MAPPO-CWMed	signflip	0.2	0	12.947415924072265	-5282.28486328125	4.8			0.0	5	55	1.1495258018840104	0.0	0.0	6.0	0.2	results/rsmarl_v3_core/MAPPO-CWMed/sign_flip/ratio_0.20/seed_0/episode_metrics.csv
MAPPO-CWMed_signflip_ratio0.20_seed1	MAPPO-CWMed	signflip	0.2	1	8.563365268707276	-3936.947412109375	4.2			0.0	5	55	1.125893197604455	0.0	0.0	6.0	0.2	results/rsmarl_v3_core/MAPPO-CWMed/sign_flip/ratio_0.20/seed_1/episode_metrics.csv
MAPPO-CWMed_signflip_ratio0.20_seed2	MAPPO-CWMed	signflip	0.2	2	13.877801132202148	-5037.6115234375	7.0			0.0	5	55	1.116418800665997	0.0	0.0	6.0	0.2	results/rsmarl_v3_core/MAPPO-CWMed/sign_flip/ratio_0.20/seed_2/episode_metrics.csv
MAPPO-CWMed_signflip_ratio0.20_seed3	MAPPO-CWMed	signflip	0.2	3	19.673934936523438	-5280.5630859375	12.6			0.0	5	55	1.1851276038214564	0.0	0.0	6.0	0.2	results/rsmarl_v3_core/MAPPO-CWMed/sign_flip/ratio_0.20/seed_3/episode_metrics.csv
MAPPO-CWMed_signflip_ratio0.20_seed4	MAPPO-CWMed	signflip	0.2	4	12.838154792785645	-4593.09638671875	9.4			0.0	5	55	1.1736487969756126	0.0	0.0	6.0	0.2	results/rsmarl_v3_core/MAPPO-CWMed/sign_flip/ratio_0.20/seed_4/episode_metrics.csv
MAPPO-CWMed_signflip_ratio0.20_seed5	MAPPO-CWMed	signflip	0.2	5	15.760190200805663	-4777.479248046875	6.6			0.0	5	55	1.0384302004240453	0.0	0.0	6.0	0.2	results/rsmarl_v3_core/MAPPO-CWMed/sign_flip/ratio_0.20/seed_5/episode_metrics.csv
MAPPO-CWMed_signflip_ratio0.20_seed6	MAPPO-CWMed	signflip	0.2	6	13.45004940032959	-4346.935205078125	4.4			0.0	5	55	1.0563422023551539	0.0	0.0	6.0	0.2	results/rsmarl_v3_core/MAPPO-CWMed/sign_flip/ratio_0.20/seed_6/episode_metrics.csv
MAPPO-CWMed_signflip_ratio0.20_seed7	MAPPO-CWMed	signflip	0.2	7	21.542164993286132	-5556.16328125	14.8			0.0	5	55	1.0454795963596553	0.0	0.0	6.0	0.2	results/rsmarl_v3_core/MAPPO-CWMed/sign_flip/ratio_0.20/seed_7/episode_metrics.csv
MAPPO-CWMed_signflip_ratio0.20_seed8	MAPPO-CWMed	signflip	0.2	8	21.810065841674806	-5381.82216796875	14.6			0.0	5	55	1.1641094053629786	0.0	0.0	6.0	0.2	results/rsmarl_v3_core/MAPPO-CWMed/sign_flip/ratio_0.20/seed_8/episode_metrics.csv
MAPPO-CWMed_signflip_ratio0.20_seed9	MAPPO-CWMed	signflip	0.2	9	8.736293983459472	-4141.112548828125	5.0			0.0	5	55	1.0000588023103774	0.0	0.0	6.0	0.2	results/rsmarl_v3_core/MAPPO-CWMed/sign_flip/ratio_0.20/seed_9/episode_metrics.csv
MAPPO-CWMed_signflip_ratio0.20_seed10	MAPPO-CWMed	signflip	0.2	10	22.106240844726564	-5482.532421875	10.6			0.0	5	55	1.1279570026090369	0.0	0.0	6.0	0.2	results/rsmarl_v3_core/MAPPO-CWMed/sign_flip/ratio_0.20/seed_10/episode_metrics.csv
MAPPO-CWMed_signflip_ratio0.20_seed11	MAPPO-CWMed	signflip	0.2	11	11.10537052154541	-4034.7974609375	6.8			0.0	5	55	1.00228100491222	0.0	0.0	6.0	0.2	results/rsmarl_v3_core/MAPPO-CWMed/sign_flip/ratio_0.20/seed_11/episode_metrics.csv
MAPPO-CWMed_signflip_ratio0.20_seed12	MAPPO-CWMed	signflip	0.2	12	11.813661575317383	-4340.394677734375	5.0			0.0	5	55	0.9805894078454003	0.0	0.0	6.0	0.2	results/rsmarl_v3_core/MAPPO-CWMed/sign_flip/ratio_0.20/seed_12/episode_metrics.csv
MAPPO-CWMed_signflip_ratio0.20_seed13	MAPPO-CWMed	signflip	0.2	13	16.693299102783204	-4192.053857421875	6.0			0.0	5	55	1.1623837955994532	0.0	0.0	6.0	0.2	results/rsmarl_v3_core/MAPPO-CWMed/sign_flip/ratio_0.20/seed_13/episode_metrics.csv
MAPPO-CWMed_signflip_ratio0.20_seed14	MAPPO-CWMed	signflip	0.2	14	20.55799446105957	-5587.8833984375	16.0			0.0	5	55	1.0247906058793887	0.0	0.0	6.0	0.2	results/rsmarl_v3_core/MAPPO-CWMed/sign_flip/ratio_0.20/seed_14/episode_metrics.csv
MAPPO-CWMed_signflip_ratio0.20_seed15	MAPPO-CWMed	signflip	0.2	15	14.482550621032715	-4858.00302734375	2.0			0.0	5	55	1.1928953987080604	0.0	0.0	6.0	0.2	results/rsmarl_v3_core/MAPPO-CWMed/sign_flip/ratio_0.20/seed_15/episode_metrics.csv
MAPPO-CWMed_signflip_ratio0.20_seed16	MAPPO-CWMed	signflip	0.2	16	23.717929077148437	-5816.8087890625	15.2			0.0	5	55	0.9687100042356178	0.0	0.0	6.0	0.2	results/rsmarl_v3_core/MAPPO-CWMed/sign_flip/ratio_0.20/seed_16/episode_metrics.csv
MAPPO-CWMed_signflip_ratio0.20_seed17	MAPPO-CWMed	signflip	0.2	17	13.669657897949218	-4428.05302734375	5.8			0.0	5	55	1.1825687979580835	0.0	0.0	6.0	0.2	results/rsmarl_v3_core/MAPPO-CWMed/sign_flip/ratio_0.20/seed_17/episode_metrics.csv
MAPPO-CWMed_signflip_ratio0.20_seed18	MAPPO-CWMed	signflip	0.2	18	10.669771194458008	-4028.316259765625	5.2			0.0	5	55	1.0857089946512133	0.0	0.0	6.0	0.2	results/rsmarl_v3_core/MAPPO-CWMed/sign_flip/ratio_0.20/seed_18/episode_metrics.csv
MAPPO-CWMed_signflip_ratio0.20_seed19	MAPPO-CWMed	signflip	0.2	19	13.903124618530274	-4320.843701171875	6.2			0.0	5	55	0.9862256032647565	0.0	0.0	6.0	0.2	results/rsmarl_v3_core/MAPPO-CWMed/sign_flip/ratio_0.20/seed_19/episode_metrics.csv
MAPPO-CWMed_signflip_ratio0.30_seed0	MAPPO-CWMed	signflip	0.3	0	14.138495063781738	-5440.63662109375	5.2			0.0	5	55	1.001864398131147	0.0	0.0	9.0	0.3	results/rsmarl_v3_core/MAPPO-CWMed/sign_flip/ratio_0.30/seed_0/episode_metrics.csv
MAPPO-CWMed_signflip_ratio0.30_seed1	MAPPO-CWMed	signflip	0.3	1	8.396339988708496	-3756.90244140625	3.2			0.0	5	55	1.0667899943655357	0.0	0.0	9.0	0.3	results/rsmarl_v3_core/MAPPO-CWMed/sign_flip/ratio_0.30/seed_1/episode_metrics.csv
MAPPO-CWMed_signflip_ratio0.30_seed2	MAPPO-CWMed	signflip	0.3	2	16.0610013961792	-5226.48349609375	8.0			0.0	5	55	1.1632415960775688	0.0	0.0	9.0	0.3	results/rsmarl_v3_core/MAPPO-CWMed/sign_flip/ratio_0.30/seed_2/episode_metrics.csv
MAPPO-CWMed_signflip_ratio0.30_seed3	MAPPO-CWMed	signflip	0.3	3	19.05814266204834	-4950.2861328125	12.2			0.0	5	55	1.1220052023418248	0.0	0.0	9.0	0.3	results/rsmarl_v3_core/MAPPO-CWMed/sign_flip/ratio_0.30/seed_3/episode_metrics.csv
MAPPO-CWMed_signflip_ratio0.30_seed4	MAPPO-CWMed	signflip	0.3	4	13.01579990386963	-4794.56337890625	8.8			0.0	5	55	1.168778000283055	0.0	0.0	9.0	0.3	results/rsmarl_v3_core/MAPPO-CWMed/sign_flip/ratio_0.30/seed_4/episode_metrics.csv
MAPPO-CWMed_signflip_ratio0.30_seed5	MAPPO-CWMed	signflip	0.3	5	16.727462196350096	-4709.009765625	4.8			0.0	5	55	1.1613842012593523	0.0	0.0	9.0	0.3	results/rsmarl_v3_core/MAPPO-CWMed/sign_flip/ratio_0.30/seed_5/episode_metrics.csv
MAPPO-CWMed_signflip_ratio0.30_seed6	MAPPO-CWMed	signflip	0.3	6	15.502719497680664	-4537.95439453125	8.8			0.0	5	55	1.2074257945641875	0.0	0.0	9.0	0.3	results/rsmarl_v3_core/MAPPO-CWMed/sign_flip/ratio_0.30/seed_6/episode_metrics.csv
MAPPO-CWMed_signflip_ratio0.30_seed7	MAPPO-CWMed	signflip	0.3	7	18.26589126586914	-4923.5556640625	10.2			0.0	5	55	1.0354012076277286	0.0	0.0	9.0	0.3	results/rsmarl_v3_core/MAPPO-CWMed/sign_flip/ratio_0.30/seed_7/episode_metrics.csv
MAPPO-CWMed_signflip_ratio0.30_seed8	MAPPO-CWMed	signflip	0.3	8	21.62076606750488	-5541.653515625	14.4			0.0	5	55	0.9856699965894222	0.0	0.0	9.0	0.3	results/rsmarl_v3_core/MAPPO-CWMed/sign_flip/ratio_0.30/seed_8/episode_metrics.csv
MAPPO-CWMed_signflip_ratio0.30_seed9	MAPPO-CWMed	signflip	0.3	9	10.502244186401366	-4396.40732421875	5.8			0.0	5	55	1.0058608022518456	0.0	0.0	9.0	0.3	results/rsmarl_v3_core/MAPPO-CWMed/sign_flip/ratio_0.30/seed_9/episode_metrics.csv
MAPPO-CWMed_signflip_ratio0.30_seed10	MAPPO-CWMed	signflip	0.3	10	25.336193466186522	-5605.11259765625	8.0			0.0	5	55	1.0247379977954552	0.0	0.0	9.0	0.3	results/rsmarl_v3_core/MAPPO-CWMed/sign_flip/ratio_0.30/seed_10/episode_metrics.csv
MAPPO-CWMed_signflip_ratio0.30_seed11	MAPPO-CWMed	signflip	0.3	11	16.799937629699706	-4669.8080078125	5.0			0.0	5	55	1.0047312011010945	0.0	0.0	9.0	0.3	results/rsmarl_v3_core/MAPPO-CWMed/sign_flip/ratio_0.30/seed_11/episode_metrics.csv
MAPPO-CWMed_signflip_ratio0.30_seed12	MAPPO-CWMed	signflip	0.3	12	11.871363258361816	-4206.271240234375	4.8			0.0	5	55	0.9872030030237511	0.0	0.0	9.0	0.3	results/rsmarl_v3_core/MAPPO-CWMed/sign_flip/ratio_0.30/seed_12/episode_metrics.csv
MAPPO-CWMed_signflip_ratio0.30_seed13	MAPPO-CWMed	signflip	0.3	13	14.078363990783691	-4382.654833984375	9.2			0.0	5	55	1.0418170015327632	0.0	0.0	9.0	0.3	results/rsmarl_v3_core/MAPPO-CWMed/sign_flip/ratio_0.30/seed_13/episode_metrics.csv
MAPPO-CWMed_signflip_ratio0.30_seed14	MAPPO-CWMed	signflip	0.3	14	16.382681846618652	-4751.64404296875	11.8			0.0	5	55	1.1481193883810192	0.0	0.0	9.0	0.3	results/rsmarl_v3_core/MAPPO-CWMed/sign_flip/ratio_0.30/seed_14/episode_metrics.csv
MAPPO-CWMed_signflip_ratio0.30_seed15	MAPPO-CWMed	signflip	0.3	15	14.69012222290039	-4897.345703125	5.0			0.0	5	55	1.0131650022231042	0.0	0.0	9.0	0.3	results/rsmarl_v3_core/MAPPO-CWMed/sign_flip/ratio_0.30/seed_15/episode_metrics.csv
MAPPO-CWMed_signflip_ratio0.30_seed16	MAPPO-CWMed	signflip	0.3	16	25.3660400390625	-6428.64658203125	17.0			0.0	5	55	1.0312488011550158	0.0	0.0	9.0	0.3	results/rsmarl_v3_core/MAPPO-CWMed/sign_flip/ratio_0.30/seed_16/episode_metrics.csv
MAPPO-CWMed_signflip_ratio0.30_seed17	MAPPO-CWMed	signflip	0.3	17	17.510769081115722	-4731.45791015625	6.8			0.0	5	55	1.1731507984222844	0.0	0.0	9.0	0.3	results/rsmarl_v3_core/MAPPO-CWMed/sign_flip/ratio_0.30/seed_17/episode_metrics.csv
MAPPO-CWMed_signflip_ratio0.30_seed18	MAPPO-CWMed	signflip	0.3	18	10.772123336791992	-4323.5619140625	5.8			0.0	5	55	1.1698477988829836	0.0	0.0	9.0	0.3	results/rsmarl_v3_core/MAPPO-CWMed/sign_flip/ratio_0.30/seed_18/episode_metrics.csv
MAPPO-CWMed_signflip_ratio0.30_seed19	MAPPO-CWMed	signflip	0.3	19	13.394125747680665	-4229.83203125	6.8			0.0	5	55	0.9769601980224252	0.0	0.0	9.0	0.3	results/rsmarl_v3_core/MAPPO-CWMed/sign_flip/ratio_0.30/seed_19/episode_metrics.csv
MAPPO-CWMed_signflip_ratio0.33_seed0	MAPPO-CWMed	signflip	0.33	0	11.365045547485352	-5314.8189453125	5.4			0.0	5	55	1.0622186004184186	0.0	0.0	10.0	0.3333333333333333	results/rsmarl_v3_core/MAPPO-CWMed/sign_flip/ratio_0.33/seed_0/episode_metrics.csv
MAPPO-CWMed_signflip_ratio0.33_seed1	MAPPO-CWMed	signflip	0.33	1	7.14689826965332	-3921.195068359375	3.2			0.0	5	55	1.1474094033474103	0.0	0.0	10.0	0.3333333333333333	results/rsmarl_v3_core/MAPPO-CWMed/sign_flip/ratio_0.33/seed_1/episode_metrics.csv
MAPPO-CWMed_signflip_ratio0.33_seed2	MAPPO-CWMed	signflip	0.33	2	16.977327156066895	-5021.430859375	7.4			0.0	5	55	1.1011549970135093	0.0	0.0	10.0	0.3333333333333333	results/rsmarl_v3_core/MAPPO-CWMed/sign_flip/ratio_0.33/seed_2/episode_metrics.csv
MAPPO-CWMed_signflip_ratio0.33_seed3	MAPPO-CWMed	signflip	0.33	3	17.544320106506348	-4666.46494140625	10.4			0.0	5	55	0.994918798096478	0.0	0.0	10.0	0.3333333333333333	results/rsmarl_v3_core/MAPPO-CWMed/sign_flip/ratio_0.33/seed_3/episode_metrics.csv
MAPPO-CWMed_signflip_ratio0.33_seed4	MAPPO-CWMed	signflip	0.33	4	12.090248298645019	-4683.029296875	7.6			0.0	5	55	0.9788053983356804	0.0	0.0	10.0	0.3333333333333333	results/rsmarl_v3_core/MAPPO-CWMed/sign_flip/ratio_0.33/seed_4/episode_metrics.csv
MAPPO-CWMed_signflip_ratio0.33_seed5	MAPPO-CWMed	signflip	0.33	5	16.394211196899413	-4769.836572265625	6.4			0.0	5	55	1.1476735991891474	0.0	0.0	10.0	0.3333333333333333	results/rsmarl_v3_core/MAPPO-CWMed/sign_flip/ratio_0.33/seed_5/episode_metrics.csv
MAPPO-CWMed_signflip_ratio0.33_seed6	MAPPO-CWMed	signflip	0.33	6	18.05555648803711	-4480.882861328125	7.4			0.0	5	55	1.1727812030585483	0.0	0.0	10.0	0.3333333333333333	results/rsmarl_v3_core/MAPPO-CWMed/sign_flip/ratio_0.33/seed_6/episode_metrics.csv
MAPPO-CWMed_signflip_ratio0.33_seed7	MAPPO-CWMed	signflip	0.33	7	25.597574996948243	-6107.86796875	17.8			0.0	5	55	0.9793880046345294	0.0	0.0	10.0	0.3333333333333333	results/rsmarl_v3_core/MAPPO-CWMed/sign_flip/ratio_0.33/seed_7/episode_metrics.csv
MAPPO-CWMed_signflip_ratio0.33_seed8	MAPPO-CWMed	signflip	0.33	8	17.823789596557617	-4794.9095703125	9.4			0.0	5	55	1.1639815988019109	0.0	0.0	10.0	0.3333333333333333	results/rsmarl_v3_core/MAPPO-CWMed/sign_flip/ratio_0.33/seed_8/episode_metrics.csv
MAPPO-CWMed_signflip_ratio0.33_seed9	MAPPO-CWMed	signflip	0.33	9	9.456298637390137	-5005.0220703125	7.0			0.0	5	55	1.0206387960352004	0.0	0.0	10.0	0.3333333333333333	results/rsmarl_v3_core/MAPPO-CWMed/sign_flip/ratio_0.33/seed_9/episode_metrics.csv
MAPPO-CWMed_signflip_ratio0.33_seed10	MAPPO-CWMed	signflip	0.33	10	21.510066986083984	-5511.681640625	10.4			0.0	5	55	1.0290748003171757	0.0	0.0	10.0	0.3333333333333333	results/rsmarl_v3_core/MAPPO-CWMed/sign_flip/ratio_0.33/seed_10/episode_metrics.csv
MAPPO-CWMed_signflip_ratio0.33_seed11	MAPPO-CWMed	signflip	0.33	11	15.918740463256835	-4537.93974609375	8.0			0.0	5	55	1.1383209901396185	0.0	0.0	10.0	0.3333333333333333	results/rsmarl_v3_core/MAPPO-CWMed/sign_flip/ratio_0.33/seed_11/episode_metrics.csv
MAPPO-CWMed_signflip_ratio0.33_seed12	MAPPO-CWMed	signflip	0.33	12	12.60435085296631	-4348.065771484375	5.4			0.0	5	55	1.019022791297175	0.0	0.0	10.0	0.3333333333333333	results/rsmarl_v3_core/MAPPO-CWMed/sign_flip/ratio_0.33/seed_12/episode_metrics.csv
MAPPO-CWMed_signflip_ratio0.33_seed13	MAPPO-CWMed	signflip	0.33	13	17.72739028930664	-4526.01337890625	9.0			0.0	5	55	0.9839424048550427	0.0	0.0	10.0	0.3333333333333333	results/rsmarl_v3_core/MAPPO-CWMed/sign_flip/ratio_0.33/seed_13/episode_metrics.csv
MAPPO-CWMed_signflip_ratio0.33_seed14	MAPPO-CWMed	signflip	0.33	14	17.272277450561525	-4890.0953125	12.0			0.0	5	55	1.177157595520839	0.0	0.0	10.0	0.3333333333333333	results/rsmarl_v3_core/MAPPO-CWMed/sign_flip/ratio_0.33/seed_14/episode_metrics.csv
[truncated: 1,305 more rows]
