# Supplementary material for: Operating-Regime Evaluation of Byzantine-Resilient Multi-Agent Reinforcement Learning for Sensor-Networked Safe Formation Control
Source: Sensors (Basel). 2026 Jul 11;26(14):4408. doi: 10.3390/s26144408 (PMC13418820; doi:10.3390/s26144408)
Supplement: Supplementary file 1 [file sensors-26-04408-s001.zip › File_S1/processed_data/core_3000/collector_output/run_status.csv]

method	attack	attack_path_requested	ratio	seed	expected_path	actual_path	exists	rows	eval_rows	status	message
MAPPO	adaptive	adaptive	0.05	0	results/rsmarl_v3_core/MAPPO/adaptive/ratio_0.05/seed_0/episode_metrics.csv	results/rsmarl_v3_core/MAPPO/adaptive/ratio_0.05/seed_0/episode_metrics.csv	True	55	5	ok
MAPPO	adaptive	adaptive	0.05	1	results/rsmarl_v3_core/MAPPO/adaptive/ratio_0.05/seed_1/episode_metrics.csv	results/rsmarl_v3_core/MAPPO/adaptive/ratio_0.05/seed_1/episode_metrics.csv	True	55	5	ok
MAPPO	adaptive	adaptive	0.05	2	results/rsmarl_v3_core/MAPPO/adaptive/ratio_0.05/seed_2/episode_metrics.csv	results/rsmarl_v3_core/MAPPO/adaptive/ratio_0.05/seed_2/episode_metrics.csv	True	55	5	ok
MAPPO	adaptive	adaptive	0.05	3	results/rsmarl_v3_core/MAPPO/adaptive/ratio_0.05/seed_3/episode_metrics.csv	results/rsmarl_v3_core/MAPPO/adaptive/ratio_0.05/seed_3/episode_metrics.csv	True	55	5	ok
MAPPO	adaptive	adaptive	0.05	4	results/rsmarl_v3_core/MAPPO/adaptive/ratio_0.05/seed_4/episode_metrics.csv	results/rsmarl_v3_core/MAPPO/adaptive/ratio_0.05/seed_4/episode_metrics.csv	True	55	5	ok
MAPPO	adaptive	adaptive	0.05	5	results/rsmarl_v3_core/MAPPO/adaptive/ratio_0.05/seed_5/episode_metrics.csv	results/rsmarl_v3_core/MAPPO/adaptive/ratio_0.05/seed_5/episode_metrics.csv	True	55	5	ok
MAPPO	adaptive	adaptive	0.05	6	results/rsmarl_v3_core/MAPPO/adaptive/ratio_0.05/seed_6/episode_metrics.csv	results/rsmarl_v3_core/MAPPO/adaptive/ratio_0.05/seed_6/episode_metrics.csv	True	55	5	ok
MAPPO	adaptive	adaptive	0.05	7	results/rsmarl_v3_core/MAPPO/adaptive/ratio_0.05/seed_7/episode_metrics.csv	results/rsmarl_v3_core/MAPPO/adaptive/ratio_0.05/seed_7/episode_metrics.csv	True	55	5	ok
MAPPO	adaptive	adaptive	0.05	8	results/rsmarl_v3_core/MAPPO/adaptive/ratio_0.05/seed_8/episode_metrics.csv	results/rsmarl_v3_core/MAPPO/adaptive/ratio_0.05/seed_8/episode_metrics.csv	True	55	5	ok
MAPPO	adaptive	adaptive	0.05	9	results/rsmarl_v3_core/MAPPO/adaptive/ratio_0.05/seed_9/episode_metrics.csv	results/rsmarl_v3_core/MAPPO/adaptive/ratio_0.05/seed_9/episode_metrics.csv	True	55	5	ok
MAPPO	adaptive	adaptive	0.05	10	results/rsmarl_v3_core/MAPPO/adaptive/ratio_0.05/seed_10/episode_metrics.csv	results/rsmarl_v3_core/MAPPO/adaptive/ratio_0.05/seed_10/episode_metrics.csv	True	55	5	ok
MAPPO	adaptive	adaptive	0.05	11	results/rsmarl_v3_core/MAPPO/adaptive/ratio_0.05/seed_11/episode_metrics.csv	results/rsmarl_v3_core/MAPPO/adaptive/ratio_0.05/seed_11/episode_metrics.csv	True	55	5	ok
MAPPO	adaptive	adaptive	0.05	12	results/rsmarl_v3_core/MAPPO/adaptive/ratio_0.05/seed_12/episode_metrics.csv	results/rsmarl_v3_core/MAPPO/adaptive/ratio_0.05/seed_12/episode_metrics.csv	True	55	5	ok
MAPPO	adaptive	adaptive	0.05	13	results/rsmarl_v3_core/MAPPO/adaptive/ratio_0.05/seed_13/episode_metrics.csv	results/rsmarl_v3_core/MAPPO/adaptive/ratio_0.05/seed_13/episode_metrics.csv	True	55	5	ok
MAPPO	adaptive	adaptive	0.05	14	results/rsmarl_v3_core/MAPPO/adaptive/ratio_0.05/seed_14/episode_metrics.csv	results/rsmarl_v3_core/MAPPO/adaptive/ratio_0.05/seed_14/episode_metrics.csv	True	55	5	ok
MAPPO	adaptive	adaptive	0.05	15	results/rsmarl_v3_core/MAPPO/adaptive/ratio_0.05/seed_15/episode_metrics.csv	results/rsmarl_v3_core/MAPPO/adaptive/ratio_0.05/seed_15/episode_metrics.csv	True	55	5	ok
MAPPO	adaptive	adaptive	0.05	16	results/rsmarl_v3_core/MAPPO/adaptive/ratio_0.05/seed_16/episode_metrics.csv	results/rsmarl_v3_core/MAPPO/adaptive/ratio_0.05/seed_16/episode_metrics.csv	True	55	5	ok
MAPPO	adaptive	adaptive	0.05	17	results/rsmarl_v3_core/MAPPO/adaptive/ratio_0.05/seed_17/episode_metrics.csv	results/rsmarl_v3_core/MAPPO/adaptive/ratio_0.05/seed_17/episode_metrics.csv	True	55	5	ok
MAPPO	adaptive	adaptive	0.05	18	results/rsmarl_v3_core/MAPPO/adaptive/ratio_0.05/seed_18/episode_metrics.csv	results/rsmarl_v3_core/MAPPO/adaptive/ratio_0.05/seed_18/episode_metrics.csv	True	55	5	ok
MAPPO	adaptive	adaptive	0.05	19	results/rsmarl_v3_core/MAPPO/adaptive/ratio_0.05/seed_19/episode_metrics.csv	results/rsmarl_v3_core/MAPPO/adaptive/ratio_0.05/seed_19/episode_metrics.csv	True	55	5	ok
MAPPO	adaptive	adaptive	0.1	0	results/rsmarl_v3_core/MAPPO/adaptive/ratio_0.10/seed_0/episode_metrics.csv	results/rsmarl_v3_core/MAPPO/adaptive/ratio_0.10/seed_0/episode_metrics.csv	True	55	5	ok
MAPPO	adaptive	adaptive	0.1	1	results/rsmarl_v3_core/MAPPO/adaptive/ratio_0.10/seed_1/episode_metrics.csv	results/rsmarl_v3_core/MAPPO/adaptive/ratio_0.10/seed_1/episode_metrics.csv	True	55	5	ok
MAPPO	adaptive	adaptive	0.1	2	results/rsmarl_v3_core/MAPPO/adaptive/ratio_0.10/seed_2/episode_metrics.csv	results/rsmarl_v3_core/MAPPO/adaptive/ratio_0.10/seed_2/episode_metrics.csv	True	55	5	ok
MAPPO	adaptive	adaptive	0.1	3	results/rsmarl_v3_core/MAPPO/adaptive/ratio_0.10/seed_3/episode_metrics.csv	results/rsmarl_v3_core/MAPPO/adaptive/ratio_0.10/seed_3/episode_metrics.csv	True	55	5	ok
MAPPO	adaptive	adaptive	0.1	4	results/rsmarl_v3_core/MAPPO/adaptive/ratio_0.10/seed_4/episode_metrics.csv	results/rsmarl_v3_core/MAPPO/adaptive/ratio_0.10/seed_4/episode_metrics.csv	True	55	5	ok
MAPPO	adaptive	adaptive	0.1	5	results/rsmarl_v3_core/MAPPO/adaptive/ratio_0.10/seed_5/episode_metrics.csv	results/rsmarl_v3_core/MAPPO/adaptive/ratio_0.10/seed_5/episode_metrics.csv	True	55	5	ok
MAPPO	adaptive	adaptive	0.1	6	results/rsmarl_v3_core/MAPPO/adaptive/ratio_0.10/seed_6/episode_metrics.csv	results/rsmarl_v3_core/MAPPO/adaptive/ratio_0.10/seed_6/episode_metrics.csv	True	55	5	ok
MAPPO	adaptive	adaptive	0.1	7	results/rsmarl_v3_core/MAPPO/adaptive/ratio_0.10/seed_7/episode_metrics.csv	results/rsmarl_v3_core/MAPPO/adaptive/ratio_0.10/seed_7/episode_metrics.csv	True	55	5	ok
MAPPO	adaptive	adaptive	0.1	8	results/rsmarl_v3_core/MAPPO/adaptive/ratio_0.10/seed_8/episode_metrics.csv	results/rsmarl_v3_core/MAPPO/adaptive/ratio_0.10/seed_8/episode_metrics.csv	True	55	5	ok
MAPPO	adaptive	adaptive	0.1	9	results/rsmarl_v3_core/MAPPO/adaptive/ratio_0.10/seed_9/episode_metrics.csv	results/rsmarl_v3_core/MAPPO/adaptive/ratio_0.10/seed_9/episode_metrics.csv	True	55	5	ok
MAPPO	adaptive	adaptive	0.1	10	results/rsmarl_v3_core/MAPPO/adaptive/ratio_0.10/seed_10/episode_metrics.csv	results/rsmarl_v3_core/MAPPO/adaptive/ratio_0.10/seed_10/episode_metrics.csv	True	55	5	ok
MAPPO	adaptive	adaptive	0.1	11	results/rsmarl_v3_core/MAPPO/adaptive/ratio_0.10/seed_11/episode_metrics.csv	results/rsmarl_v3_core/MAPPO/adaptive/ratio_0.10/seed_11/episode_metrics.csv	True	55	5	ok
MAPPO	adaptive	adaptive	0.1	12	results/rsmarl_v3_core/MAPPO/adaptive/ratio_0.10/seed_12/episode_metrics.csv	results/rsmarl_v3_core/MAPPO/adaptive/ratio_0.10/seed_12/episode_metrics.csv	True	55	5	ok
MAPPO	adaptive	adaptive	0.1	13	results/rsmarl_v3_core/MAPPO/adaptive/ratio_0.10/seed_13/episode_metrics.csv	results/rsmarl_v3_core/MAPPO/adaptive/ratio_0.10/seed_13/episode_metrics.csv	True	55	5	ok
MAPPO	adaptive	adaptive	0.1	14	results/rsmarl_v3_core/MAPPO/adaptive/ratio_0.10/seed_14/episode_metrics.csv	results/rsmarl_v3_core/MAPPO/adaptive/ratio_0.10/seed_14/episode_metrics.csv	True	55	5	ok
MAPPO	adaptive	adaptive	0.1	15	results/rsmarl_v3_core/MAPPO/adaptive/ratio_0.10/seed_15/episode_metrics.csv	results/rsmarl_v3_core/MAPPO/adaptive/ratio_0.10/seed_15/episode_metrics.csv	True	55	5	ok
MAPPO	adaptive	adaptive	0.1	16	results/rsmarl_v3_core/MAPPO/adaptive/ratio_0.10/seed_16/episode_metrics.csv	results/rsmarl_v3_core/MAPPO/adaptive/ratio_0.10/seed_16/episode_metrics.csv	True	55	5	ok
MAPPO	adaptive	adaptive	0.1	17	results/rsmarl_v3_core/MAPPO/adaptive/ratio_0.10/seed_17/episode_metrics.csv	results/rsmarl_v3_core/MAPPO/adaptive/ratio_0.10/seed_17/episode_metrics.csv	True	55	5	ok
MAPPO	adaptive	adaptive	0.1	18	results/rsmarl_v3_core/MAPPO/adaptive/ratio_0.10/seed_18/episode_metrics.csv	results/rsmarl_v3_core/MAPPO/adaptive/ratio_0.10/seed_18/episode_metrics.csv	True	55	5	ok
MAPPO	adaptive	adaptive	0.1	19	results/rsmarl_v3_core/MAPPO/adaptive/ratio_0.10/seed_19/episode_metrics.csv	results/rsmarl_v3_core/MAPPO/adaptive/ratio_0.10/seed_19/episode_metrics.csv	True	55	5	ok
MAPPO	adaptive	adaptive	0.2	0	results/rsmarl_v3_core/MAPPO/adaptive/ratio_0.20/seed_0/episode_metrics.csv	results/rsmarl_v3_core/MAPPO/adaptive/ratio_0.20/seed_0/episode_metrics.csv	True	55	5	ok
MAPPO	adaptive	adaptive	0.2	1	results/rsmarl_v3_core/MAPPO/adaptive/ratio_0.20/seed_1/episode_metrics.csv	results/rsmarl_v3_core/MAPPO/adaptive/ratio_0.20/seed_1/episode_metrics.csv	True	55	5	ok
MAPPO	adaptive	adaptive	0.2	2	results/rsmarl_v3_core/MAPPO/adaptive/ratio_0.20/seed_2/episode_metrics.csv	results/rsmarl_v3_core/MAPPO/adaptive/ratio_0.20/seed_2/episode_metrics.csv	True	55	5	ok
MAPPO	adaptive	adaptive	0.2	3	results/rsmarl_v3_core/MAPPO/adaptive/ratio_0.20/seed_3/episode_metrics.csv	results/rsmarl_v3_core/MAPPO/adaptive/ratio_0.20/seed_3/episode_metrics.csv	True	55	5	ok
MAPPO	adaptive	adaptive	0.2	4	results/rsmarl_v3_core/MAPPO/adaptive/ratio_0.20/seed_4/episode_metrics.csv	results/rsmarl_v3_core/MAPPO/adaptive/ratio_0.20/seed_4/episode_metrics.csv	True	55	5	ok
MAPPO	adaptive	adaptive	0.2	5	results/rsmarl_v3_core/MAPPO/adaptive/ratio_0.20/seed_5/episode_metrics.csv	results/rsmarl_v3_core/MAPPO/adaptive/ratio_0.20/seed_5/episode_metrics.csv	True	55	5	ok
MAPPO	adaptive	adaptive	0.2	6	results/rsmarl_v3_core/MAPPO/adaptive/ratio_0.20/seed_6/episode_metrics.csv	results/rsmarl_v3_core/MAPPO/adaptive/ratio_0.20/seed_6/episode_metrics.csv	True	55	5	ok
MAPPO	adaptive	adaptive	0.2	7	results/rsmarl_v3_core/MAPPO/adaptive/ratio_0.20/seed_7/episode_metrics.csv	results/rsmarl_v3_core/MAPPO/adaptive/ratio_0.20/seed_7/episode_metrics.csv	True	55	5	ok
MAPPO	adaptive	adaptive	0.2	8	results/rsmarl_v3_core/MAPPO/adaptive/ratio_0.20/seed_8/episode_metrics.csv	results/rsmarl_v3_core/MAPPO/adaptive/ratio_0.20/seed_8/episode_metrics.csv	True	55	5	ok
MAPPO	adaptive	adaptive	0.2	9	results/rsmarl_v3_core/MAPPO/adaptive/ratio_0.20/seed_9/episode_metrics.csv	results/rsmarl_v3_core/MAPPO/adaptive/ratio_0.20/seed_9/episode_metrics.csv	True	55	5	ok
MAPPO	adaptive	adaptive	0.2	10	results/rsmarl_v3_core/MAPPO/adaptive/ratio_0.20/seed_10/episode_metrics.csv	results/rsmarl_v3_core/MAPPO/adaptive/ratio_0.20/seed_10/episode_metrics.csv	True	55	5	ok
MAPPO	adaptive	adaptive	0.2	11	results/rsmarl_v3_core/MAPPO/adaptive/ratio_0.20/seed_11/episode_metrics.csv	results/rsmarl_v3_core/MAPPO/adaptive/ratio_0.20/seed_11/episode_metrics.csv	True	55	5	ok
MAPPO	adaptive	adaptive	0.2	12	results/rsmarl_v3_core/MAPPO/adaptive/ratio_0.20/seed_12/episode_metrics.csv	results/rsmarl_v3_core/MAPPO/adaptive/ratio_0.20/seed_12/episode_metrics.csv	True	55	5	ok
MAPPO	adaptive	adaptive	0.2	13	results/rsmarl_v3_core/MAPPO/adaptive/ratio_0.20/seed_13/episode_metrics.csv	results/rsmarl_v3_core/MAPPO/adaptive/ratio_0.20/seed_13/episode_metrics.csv	True	55	5	ok
MAPPO	adaptive	adaptive	0.2	14	results/rsmarl_v3_core/MAPPO/adaptive/ratio_0.20/seed_14/episode_metrics.csv	results/rsmarl_v3_core/MAPPO/adaptive/ratio_0.20/seed_14/episode_metrics.csv	True	55	5	ok
MAPPO	adaptive	adaptive	0.2	15	results/rsmarl_v3_core/MAPPO/adaptive/ratio_0.20/seed_15/episode_metrics.csv	results/rsmarl_v3_core/MAPPO/adaptive/ratio_0.20/seed_15/episode_metrics.csv	True	55	5	ok
MAPPO	adaptive	adaptive	0.2	16	results/rsmarl_v3_core/MAPPO/adaptive/ratio_0.20/seed_16/episode_metrics.csv	results/rsmarl_v3_core/MAPPO/adaptive/ratio_0.20/seed_16/episode_metrics.csv	True	55	5	ok
MAPPO	adaptive	adaptive	0.2	17	results/rsmarl_v3_core/MAPPO/adaptive/ratio_0.20/seed_17/episode_metrics.csv	results/rsmarl_v3_core/MAPPO/adaptive/ratio_0.20/seed_17/episode_metrics.csv	True	55	5	ok
MAPPO	adaptive	adaptive	0.2	18	results/rsmarl_v3_core/MAPPO/adaptive/ratio_0.20/seed_18/episode_metrics.csv	results/rsmarl_v3_core/MAPPO/adaptive/ratio_0.20/seed_18/episode_metrics.csv	True	55	5	ok
MAPPO	adaptive	adaptive	0.2	19	results/rsmarl_v3_core/MAPPO/adaptive/ratio_0.20/seed_19/episode_metrics.csv	results/rsmarl_v3_core/MAPPO/adaptive/ratio_0.20/seed_19/episode_metrics.csv	True	55	5	ok
MAPPO	adaptive	adaptive	0.3	0	results/rsmarl_v3_core/MAPPO/adaptive/ratio_0.30/seed_0/episode_metrics.csv	results/rsmarl_v3_core/MAPPO/adaptive/ratio_0.30/seed_0/episode_metrics.csv	True	55	5	ok
MAPPO	adaptive	adaptive	0.3	1	results/rsmarl_v3_core/MAPPO/adaptive/ratio_0.30/seed_1/episode_metrics.csv	results/rsmarl_v3_core/MAPPO/adaptive/ratio_0.30/seed_1/episode_metrics.csv	True	55	5	ok
MAPPO	adaptive	adaptive	0.3	2	results/rsmarl_v3_core/MAPPO/adaptive/ratio_0.30/seed_2/episode_metrics.csv	results/rsmarl_v3_core/MAPPO/adaptive/ratio_0.30/seed_2/episode_metrics.csv	True	55	5	ok
MAPPO	adaptive	adaptive	0.3	3	results/rsmarl_v3_core/MAPPO/adaptive/ratio_0.30/seed_3/episode_metrics.csv	results/rsmarl_v3_core/MAPPO/adaptive/ratio_0.30/seed_3/episode_metrics.csv	True	55	5	ok
MAPPO	adaptive	adaptive	0.3	4	results/rsmarl_v3_core/MAPPO/adaptive/ratio_0.30/seed_4/episode_metrics.csv	results/rsmarl_v3_core/MAPPO/adaptive/ratio_0.30/seed_4/episode_metrics.csv	True	55	5	ok
MAPPO	adaptive	adaptive	0.3	5	results/rsmarl_v3_core/MAPPO/adaptive/ratio_0.30/seed_5/episode_metrics.csv	results/rsmarl_v3_core/MAPPO/adaptive/ratio_0.30/seed_5/episode_metrics.csv	True	55	5	ok
MAPPO	adaptive	adaptive	0.3	6	results/rsmarl_v3_core/MAPPO/adaptive/ratio_0.30/seed_6/episode_metrics.csv	results/rsmarl_v3_core/MAPPO/adaptive/ratio_0.30/seed_6/episode_metrics.csv	True	55	5	ok
MAPPO	adaptive	adaptive	0.3	7	results/rsmarl_v3_core/MAPPO/adaptive/ratio_0.30/seed_7/episode_metrics.csv	results/rsmarl_v3_core/MAPPO/adaptive/ratio_0.30/seed_7/episode_metrics.csv	True	55	5	ok
MAPPO	adaptive	adaptive	0.3	8	results/rsmarl_v3_core/MAPPO/adaptive/ratio_0.30/seed_8/episode_metrics.csv	results/rsmarl_v3_core/MAPPO/adaptive/ratio_0.30/seed_8/episode_metrics.csv	True	55	5	ok
MAPPO	adaptive	adaptive	0.3	9	results/rsmarl_v3_core/MAPPO/adaptive/ratio_0.30/seed_9/episode_metrics.csv	results/rsmarl_v3_core/MAPPO/adaptive/ratio_0.30/seed_9/episode_metrics.csv	True	55	5	ok
MAPPO	adaptive	adaptive	0.3	10	results/rsmarl_v3_core/MAPPO/adaptive/ratio_0.30/seed_10/episode_metrics.csv	results/rsmarl_v3_core/MAPPO/adaptive/ratio_0.30/seed_10/episode_metrics.csv	True	55	5	ok
MAPPO	adaptive	adaptive	0.3	11	results/rsmarl_v3_core/MAPPO/adaptive/ratio_0.30/seed_11/episode_metrics.csv	results/rsmarl_v3_core/MAPPO/adaptive/ratio_0.30/seed_11/episode_metrics.csv	True	55	5	ok
MAPPO	adaptive	adaptive	0.3	12	results/rsmarl_v3_core/MAPPO/adaptive/ratio_0.30/seed_12/episode_metrics.csv	results/rsmarl_v3_core/MAPPO/adaptive/ratio_0.30/seed_12/episode_metrics.csv	True	55	5	ok
MAPPO	adaptive	adaptive	0.3	13	results/rsmarl_v3_core/MAPPO/adaptive/ratio_0.30/seed_13/episode_metrics.csv	results/rsmarl_v3_core/MAPPO/adaptive/ratio_0.30/seed_13/episode_metrics.csv	True	55	5	ok
MAPPO	adaptive	adaptive	0.3	14	results/rsmarl_v3_core/MAPPO/adaptive/ratio_0.30/seed_14/episode_metrics.csv	results/rsmarl_v3_core/MAPPO/adaptive/ratio_0.30/seed_14/episode_metrics.csv	True	55	5	ok
MAPPO	adaptive	adaptive	0.3	15	results/rsmarl_v3_core/MAPPO/adaptive/ratio_0.30/seed_15/episode_metrics.csv	results/rsmarl_v3_core/MAPPO/adaptive/ratio_0.30/seed_15/episode_metrics.csv	True	55	5	ok
MAPPO	adaptive	adaptive	0.3	16	results/rsmarl_v3_core/MAPPO/adaptive/ratio_0.30/seed_16/episode_metrics.csv	results/rsmarl_v3_core/MAPPO/adaptive/ratio_0.30/seed_16/episode_metrics.csv	True	55	5	ok
MAPPO	adaptive	adaptive	0.3	17	results/rsmarl_v3_core/MAPPO/adaptive/ratio_0.30/seed_17/episode_metrics.csv	results/rsmarl_v3_core/MAPPO/adaptive/ratio_0.30/seed_17/episode_metrics.csv	True	55	5	ok
MAPPO	adaptive	adaptive	0.3	18	results/rsmarl_v3_core/MAPPO/adaptive/ratio_0.30/seed_18/episode_metrics.csv	results/rsmarl_v3_core/MAPPO/adaptive/ratio_0.30/seed_18/episode_metrics.csv	True	55	5	ok
MAPPO	adaptive	adaptive	0.3	19	results/rsmarl_v3_core/MAPPO/adaptive/ratio_0.30/seed_19/episode_metrics.csv	results/rsmarl_v3_core/MAPPO/adaptive/ratio_0.30/seed_19/episode_metrics.csv	True	55	5	ok
MAPPO	adaptive	adaptive	0.33	0	results/rsmarl_v3_core/MAPPO/adaptive/ratio_0.33/seed_0/episode_metrics.csv	results/rsmarl_v3_core/MAPPO/adaptive/ratio_0.33/seed_0/episode_metrics.csv	True	55	5	ok
MAPPO	adaptive	adaptive	0.33	1	results/rsmarl_v3_core/MAPPO/adaptive/ratio_0.33/seed_1/episode_metrics.csv	results/rsmarl_v3_core/MAPPO/adaptive/ratio_0.33/seed_1/episode_metrics.csv	True	55	5	ok
MAPPO	adaptive	adaptive	0.33	2	results/rsmarl_v3_core/MAPPO/adaptive/ratio_0.33/seed_2/episode_metrics.csv	results/rsmarl_v3_core/MAPPO/adaptive/ratio_0.33/seed_2/episode_metrics.csv	True	55	5	ok
MAPPO	adaptive	adaptive	0.33	3	results/rsmarl_v3_core/MAPPO/adaptive/ratio_0.33/seed_3/episode_metrics.csv	results/rsmarl_v3_core/MAPPO/adaptive/ratio_0.33/seed_3/episode_metrics.csv	True	55	5	ok
MAPPO	adaptive	adaptive	0.33	4	results/rsmarl_v3_core/MAPPO/adaptive/ratio_0.33/seed_4/episode_metrics.csv	results/rsmarl_v3_core/MAPPO/adaptive/ratio_0.33/seed_4/episode_metrics.csv	True	55	5	ok
MAPPO	adaptive	adaptive	0.33	5	results/rsmarl_v3_core/MAPPO/adaptive/ratio_0.33/seed_5/episode_metrics.csv	results/rsmarl_v3_core/MAPPO/adaptive/ratio_0.33/seed_5/episode_metrics.csv	True	55	5	ok
MAPPO	adaptive	adaptive	0.33	6	results/rsmarl_v3_core/MAPPO/adaptive/ratio_0.33/seed_6/episode_metrics.csv	results/rsmarl_v3_core/MAPPO/adaptive/ratio_0.33/seed_6/episode_metrics.csv	True	55	5	ok
MAPPO	adaptive	adaptive	0.33	7	results/rsmarl_v3_core/MAPPO/adaptive/ratio_0.33/seed_7/episode_metrics.csv	results/rsmarl_v3_core/MAPPO/adaptive/ratio_0.33/seed_7/episode_metrics.csv	True	55	5	ok
MAPPO	adaptive	adaptive	0.33	8	results/rsmarl_v3_core/MAPPO/adaptive/ratio_0.33/seed_8/episode_metrics.csv	results/rsmarl_v3_core/MAPPO/adaptive/ratio_0.33/seed_8/episode_metrics.csv	True	55	5	ok
MAPPO	adaptive	adaptive	0.33	9	results/rsmarl_v3_core/MAPPO/adaptive/ratio_0.33/seed_9/episode_metrics.csv	results/rsmarl_v3_core/MAPPO/adaptive/ratio_0.33/seed_9/episode_metrics.csv	True	55	5	ok
MAPPO	adaptive	adaptive	0.33	10	results/rsmarl_v3_core/MAPPO/adaptive/ratio_0.33/seed_10/episode_metrics.csv	results/rsmarl_v3_core/MAPPO/adaptive/ratio_0.33/seed_10/episode_metrics.csv	True	55	5	ok
MAPPO	adaptive	adaptive	0.33	11	results/rsmarl_v3_core/MAPPO/adaptive/ratio_0.33/seed_11/episode_metrics.csv	results/rsmarl_v3_core/MAPPO/adaptive/ratio_0.33/seed_11/episode_metrics.csv	True	55	5	ok
MAPPO	adaptive	adaptive	0.33	12	results/rsmarl_v3_core/MAPPO/adaptive/ratio_0.33/seed_12/episode_metrics.csv	results/rsmarl_v3_core/MAPPO/adaptive/ratio_0.33/seed_12/episode_metrics.csv	True	55	5	ok
MAPPO	adaptive	adaptive	0.33	13	results/rsmarl_v3_core/MAPPO/adaptive/ratio_0.33/seed_13/episode_metrics.csv	results/rsmarl_v3_core/MAPPO/adaptive/ratio_0.33/seed_13/episode_metrics.csv	True	55	5	ok
MAPPO	adaptive	adaptive	0.33	14	results/rsmarl_v3_core/MAPPO/adaptive/ratio_0.33/seed_14/episode_metrics.csv	results/rsmarl_v3_core/MAPPO/adaptive/ratio_0.33/seed_14/episode_metrics.csv	True	55	5	ok
MAPPO	adaptive	adaptive	0.33	15	results/rsmarl_v3_core/MAPPO/adaptive/ratio_0.33/seed_15/episode_metrics.csv	results/rsmarl_v3_core/MAPPO/adaptive/ratio_0.33/seed_15/episode_metrics.csv	True	55	5	ok
MAPPO	adaptive	adaptive	0.33	16	results/rsmarl_v3_core/MAPPO/adaptive/ratio_0.33/seed_16/episode_metrics.csv	results/rsmarl_v3_core/MAPPO/adaptive/ratio_0.33/seed_16/episode_metrics.csv	True	55	5	ok
MAPPO	adaptive	adaptive	0.33	17	results/rsmarl_v3_core/MAPPO/adaptive/ratio_0.33/seed_17/episode_metrics.csv	results/rsmarl_v3_core/MAPPO/adaptive/ratio_0.33/seed_17/episode_metrics.csv	True	55	5	ok
MAPPO	adaptive	adaptive	0.33	18	results/rsmarl_v3_core/MAPPO/adaptive/ratio_0.33/seed_18/episode_metrics.csv	results/rsmarl_v3_core/MAPPO/adaptive/ratio_0.33/seed_18/episode_metrics.csv	True	55	5	ok
MAPPO	adaptive	adaptive	0.33	19	results/rsmarl_v3_core/MAPPO/adaptive/ratio_0.33/seed_19/episode_metrics.csv	results/rsmarl_v3_core/MAPPO/adaptive/ratio_0.33/seed_19/episode_metrics.csv	True	55	5	ok
MAPPO	collusive	collusive	0.05	0	results/rsmarl_v3_core/MAPPO/collusive/ratio_0.05/seed_0/episode_metrics.csv	results/rsmarl_v3_core/MAPPO/collusive/ratio_0.05/seed_0/episode_metrics.csv	True	55	5	ok
MAPPO	collusive	collusive	0.05	1	results/rsmarl_v3_core/MAPPO/collusive/ratio_0.05/seed_1/episode_metrics.csv	results/rsmarl_v3_core/MAPPO/collusive/ratio_0.05/seed_1/episode_metrics.csv	True	55	5	ok
MAPPO	collusive	collusive	0.05	2	results/rsmarl_v3_core/MAPPO/collusive/ratio_0.05/seed_2/episode_metrics.csv	results/rsmarl_v3_core/MAPPO/collusive/ratio_0.05/seed_2/episode_metrics.csv	True	55	5	ok
MAPPO	collusive	collusive	0.05	3	results/rsmarl_v3_core/MAPPO/collusive/ratio_0.05/seed_3/episode_metrics.csv	results/rsmarl_v3_core/MAPPO/collusive/ratio_0.05/seed_3/episode_metrics.csv	True	55	5	ok
MAPPO	collusive	collusive	0.05	4	results/rsmarl_v3_core/MAPPO/collusive/ratio_0.05/seed_4/episode_metrics.csv	results/rsmarl_v3_core/MAPPO/collusive/ratio_0.05/seed_4/episode_metrics.csv	True	55	5	ok
MAPPO	collusive	collusive	0.05	5	results/rsmarl_v3_core/MAPPO/collusive/ratio_0.05/seed_5/episode_metrics.csv	results/rsmarl_v3_core/MAPPO/collusive/ratio_0.05/seed_5/episode_metrics.csv	True	55	5	ok
MAPPO	collusive	collusive	0.05	6	results/rsmarl_v3_core/MAPPO/collusive/ratio_0.05/seed_6/episode_metrics.csv	results/rsmarl_v3_core/MAPPO/collusive/ratio_0.05/seed_6/episode_metrics.csv	True	55	5	ok
MAPPO	collusive	collusive	0.05	7	results/rsmarl_v3_core/MAPPO/collusive/ratio_0.05/seed_7/episode_metrics.csv	results/rsmarl_v3_core/MAPPO/collusive/ratio_0.05/seed_7/episode_metrics.csv	True	55	5	ok
MAPPO	collusive	collusive	0.05	8	results/rsmarl_v3_core/MAPPO/collusive/ratio_0.05/seed_8/episode_metrics.csv	results/rsmarl_v3_core/MAPPO/collusive/ratio_0.05/seed_8/episode_metrics.csv	True	55	5	ok
MAPPO	collusive	collusive	0.05	9	results/rsmarl_v3_core/MAPPO/collusive/ratio_0.05/seed_9/episode_metrics.csv	results/rsmarl_v3_core/MAPPO/collusive/ratio_0.05/seed_9/episode_metrics.csv	True	55	5	ok
MAPPO	collusive	collusive	0.05	10	results/rsmarl_v3_core/MAPPO/collusive/ratio_0.05/seed_10/episode_metrics.csv	results/rsmarl_v3_core/MAPPO/collusive/ratio_0.05/seed_10/episode_metrics.csv	True	55	5	ok
MAPPO	collusive	collusive	0.05	11	results/rsmarl_v3_core/MAPPO/collusive/ratio_0.05/seed_11/episode_metrics.csv	results/rsmarl_v3_core/MAPPO/collusive/ratio_0.05/seed_11/episode_metrics.csv	True	55	5	ok
MAPPO	collusive	collusive	0.05	12	results/rsmarl_v3_core/MAPPO/collusive/ratio_0.05/seed_12/episode_metrics.csv	results/rsmarl_v3_core/MAPPO/collusive/ratio_0.05/seed_12/episode_metrics.csv	True	55	5	ok
MAPPO	collusive	collusive	0.05	13	results/rsmarl_v3_core/MAPPO/collusive/ratio_0.05/seed_13/episode_metrics.csv	results/rsmarl_v3_core/MAPPO/collusive/ratio_0.05/seed_13/episode_metrics.csv	True	55	5	ok
MAPPO	collusive	collusive	0.05	14	results/rsmarl_v3_core/MAPPO/collusive/ratio_0.05/seed_14/episode_metrics.csv	results/rsmarl_v3_core/MAPPO/collusive/ratio_0.05/seed_14/episode_metrics.csv	True	55	5	ok
MAPPO	collusive	collusive	0.05	15	results/rsmarl_v3_core/MAPPO/collusive/ratio_0.05/seed_15/episode_metrics.csv	results/rsmarl_v3_core/MAPPO/collusive/ratio_0.05/seed_15/episode_metrics.csv	True	55	5	ok
MAPPO	collusive	collusive	0.05	16	results/rsmarl_v3_core/MAPPO/collusive/ratio_0.05/seed_16/episode_metrics.csv	results/rsmarl_v3_core/MAPPO/collusive/ratio_0.05/seed_16/episode_metrics.csv	True	55	5	ok
MAPPO	collusive	collusive	0.05	17	results/rsmarl_v3_core/MAPPO/collusive/ratio_0.05/seed_17/episode_metrics.csv	results/rsmarl_v3_core/MAPPO/collusive/ratio_0.05/seed_17/episode_metrics.csv	True	55	5	ok
MAPPO	collusive	collusive	0.05	18	results/rsmarl_v3_core/MAPPO/collusive/ratio_0.05/seed_18/episode_metrics.csv	results/rsmarl_v3_core/MAPPO/collusive/ratio_0.05/seed_18/episode_metrics.csv	True	55	5	ok
MAPPO	collusive	collusive	0.05	19	results/rsmarl_v3_core/MAPPO/collusive/ratio_0.05/seed_19/episode_metrics.csv	results/rsmarl_v3_core/MAPPO/collusive/ratio_0.05/seed_19/episode_metrics.csv	True	55	5	ok
MAPPO	collusive	collusive	0.1	0	results/rsmarl_v3_core/MAPPO/collusive/ratio_0.10/seed_0/episode_metrics.csv	results/rsmarl_v3_core/MAPPO/collusive/ratio_0.10/seed_0/episode_metrics.csv	True	55	5	ok
MAPPO	collusive	collusive	0.1	1	results/rsmarl_v3_core/MAPPO/collusive/ratio_0.10/seed_1/episode_metrics.csv	results/rsmarl_v3_core/MAPPO/collusive/ratio_0.10/seed_1/episode_metrics.csv	True	55	5	ok
MAPPO	collusive	collusive	0.1	2	results/rsmarl_v3_core/MAPPO/collusive/ratio_0.10/seed_2/episode_metrics.csv	results/rsmarl_v3_core/MAPPO/collusive/ratio_0.10/seed_2/episode_metrics.csv	True	55	5	ok
MAPPO	collusive	collusive	0.1	3	results/rsmarl_v3_core/MAPPO/collusive/ratio_0.10/seed_3/episode_metrics.csv	results/rsmarl_v3_core/MAPPO/collusive/ratio_0.10/seed_3/episode_metrics.csv	True	55	5	ok
MAPPO	collusive	collusive	0.1	4	results/rsmarl_v3_core/MAPPO/collusive/ratio_0.10/seed_4/episode_metrics.csv	results/rsmarl_v3_core/MAPPO/collusive/ratio_0.10/seed_4/episode_metrics.csv	True	55	5	ok
MAPPO	collusive	collusive	0.1	5	results/rsmarl_v3_core/MAPPO/collusive/ratio_0.10/seed_5/episode_metrics.csv	results/rsmarl_v3_core/MAPPO/collusive/ratio_0.10/seed_5/episode_metrics.csv	True	55	5	ok
MAPPO	collusive	collusive	0.1	6	results/rsmarl_v3_core/MAPPO/collusive/ratio_0.10/seed_6/episode_metrics.csv	results/rsmarl_v3_core/MAPPO/collusive/ratio_0.10/seed_6/episode_metrics.csv	True	55	5	ok
MAPPO	collusive	collusive	0.1	7	results/rsmarl_v3_core/MAPPO/collusive/ratio_0.10/seed_7/episode_metrics.csv	results/rsmarl_v3_core/MAPPO/collusive/ratio_0.10/seed_7/episode_metrics.csv	True	55	5	ok
MAPPO	collusive	collusive	0.1	8	results/rsmarl_v3_core/MAPPO/collusive/ratio_0.10/seed_8/episode_metrics.csv	results/rsmarl_v3_core/MAPPO/collusive/ratio_0.10/seed_8/episode_metrics.csv	True	55	5	ok
MAPPO	collusive	collusive	0.1	9	results/rsmarl_v3_core/MAPPO/collusive/ratio_0.10/seed_9/episode_metrics.csv	results/rsmarl_v3_core/MAPPO/collusive/ratio_0.10/seed_9/episode_metrics.csv	True	55	5	ok
MAPPO	collusive	collusive	0.1	10	results/rsmarl_v3_core/MAPPO/collusive/ratio_0.10/seed_10/episode_metrics.csv	results/rsmarl_v3_core/MAPPO/collusive/ratio_0.10/seed_10/episode_metrics.csv	True	55	5	ok
MAPPO	collusive	collusive	0.1	11	results/rsmarl_v3_core/MAPPO/collusive/ratio_0.10/seed_11/episode_metrics.csv	results/rsmarl_v3_core/MAPPO/collusive/ratio_0.10/seed_11/episode_metrics.csv	True	55	5	ok
MAPPO	collusive	collusive	0.1	12	results/rsmarl_v3_core/MAPPO/collusive/ratio_0.10/seed_12/episode_metrics.csv	results/rsmarl_v3_core/MAPPO/collusive/ratio_0.10/seed_12/episode_metrics.csv	True	55	5	ok
MAPPO	collusive	collusive	0.1	13	results/rsmarl_v3_core/MAPPO/collusive/ratio_0.10/seed_13/episode_metrics.csv	results/rsmarl_v3_core/MAPPO/collusive/ratio_0.10/seed_13/episode_metrics.csv	True	55	5	ok
MAPPO	collusive	collusive	0.1	14	results/rsmarl_v3_core/MAPPO/collusive/ratio_0.10/seed_14/episode_metrics.csv	results/rsmarl_v3_core/MAPPO/collusive/ratio_0.10/seed_14/episode_metrics.csv	True	55	5	ok
MAPPO	collusive	collusive	0.1	15	results/rsmarl_v3_core/MAPPO/collusive/ratio_0.10/seed_15/episode_metrics.csv	results/rsmarl_v3_core/MAPPO/collusive/ratio_0.10/seed_15/episode_metrics.csv	True	55	5	ok
MAPPO	collusive	collusive	0.1	16	results/rsmarl_v3_core/MAPPO/collusive/ratio_0.10/seed_16/episode_metrics.csv	results/rsmarl_v3_core/MAPPO/collusive/ratio_0.10/seed_16/episode_metrics.csv	True	55	5	ok
MAPPO	collusive	collusive	0.1	17	results/rsmarl_v3_core/MAPPO/collusive/ratio_0.10/seed_17/episode_metrics.csv	results/rsmarl_v3_core/MAPPO/collusive/ratio_0.10/seed_17/episode_metrics.csv	True	55	5	ok
MAPPO	collusive	collusive	0.1	18	results/rsmarl_v3_core/MAPPO/collusive/ratio_0.10/seed_18/episode_metrics.csv	results/rsmarl_v3_core/MAPPO/collusive/ratio_0.10/seed_18/episode_metrics.csv	True	55	5	ok
MAPPO	collusive	collusive	0.1	19	results/rsmarl_v3_core/MAPPO/collusive/ratio_0.10/seed_19/episode_metrics.csv	results/rsmarl_v3_core/MAPPO/collusive/ratio_0.10/seed_19/episode_metrics.csv	True	55	5	ok
MAPPO	collusive	collusive	0.2	0	results/rsmarl_v3_core/MAPPO/collusive/ratio_0.20/seed_0/episode_metrics.csv	results/rsmarl_v3_core/MAPPO/collusive/ratio_0.20/seed_0/episode_metrics.csv	True	55	5	ok
MAPPO	collusive	collusive	0.2	1	results/rsmarl_v3_core/MAPPO/collusive/ratio_0.20/seed_1/episode_metrics.csv	results/rsmarl_v3_core/MAPPO/collusive/ratio_0.20/seed_1/episode_metrics.csv	True	55	5	ok
MAPPO	collusive	collusive	0.2	2	results/rsmarl_v3_core/MAPPO/collusive/ratio_0.20/seed_2/episode_metrics.csv	results/rsmarl_v3_core/MAPPO/collusive/ratio_0.20/seed_2/episode_metrics.csv	True	55	5	ok
MAPPO	collusive	collusive	0.2	3	results/rsmarl_v3_core/MAPPO/collusive/ratio_0.20/seed_3/episode_metrics.csv	results/rsmarl_v3_core/MAPPO/collusive/ratio_0.20/seed_3/episode_metrics.csv	True	55	5	ok
MAPPO	collusive	collusive	0.2	4	results/rsmarl_v3_core/MAPPO/collusive/ratio_0.20/seed_4/episode_metrics.csv	results/rsmarl_v3_core/MAPPO/collusive/ratio_0.20/seed_4/episode_metrics.csv	True	55	5	ok
MAPPO	collusive	collusive	0.2	5	results/rsmarl_v3_core/MAPPO/collusive/ratio_0.20/seed_5/episode_metrics.csv	results/rsmarl_v3_core/MAPPO/collusive/ratio_0.20/seed_5/episode_metrics.csv	True	55	5	ok
MAPPO	collusive	collusive	0.2	6	results/rsmarl_v3_core/MAPPO/collusive/ratio_0.20/seed_6/episode_metrics.csv	results/rsmarl_v3_core/MAPPO/collusive/ratio_0.20/seed_6/episode_metrics.csv	True	55	5	ok
MAPPO	collusive	collusive	0.2	7	results/rsmarl_v3_core/MAPPO/collusive/ratio_0.20/seed_7/episode_metrics.csv	results/rsmarl_v3_core/MAPPO/collusive/ratio_0.20/seed_7/episode_metrics.csv	True	55	5	ok
MAPPO	collusive	collusive	0.2	8	results/rsmarl_v3_core/MAPPO/collusive/ratio_0.20/seed_8/episode_metrics.csv	results/rsmarl_v3_core/MAPPO/collusive/ratio_0.20/seed_8/episode_metrics.csv	True	55	5	ok
MAPPO	collusive	collusive	0.2	9	results/rsmarl_v3_core/MAPPO/collusive/ratio_0.20/seed_9/episode_metrics.csv	results/rsmarl_v3_core/MAPPO/collusive/ratio_0.20/seed_9/episode_metrics.csv	True	55	5	ok
MAPPO	collusive	collusive	0.2	10	results/rsmarl_v3_core/MAPPO/collusive/ratio_0.20/seed_10/episode_metrics.csv	results/rsmarl_v3_core/MAPPO/collusive/ratio_0.20/seed_10/episode_metrics.csv	True	55	5	ok
MAPPO	collusive	collusive	0.2	11	results/rsmarl_v3_core/MAPPO/collusive/ratio_0.20/seed_11/episode_metrics.csv	results/rsmarl_v3_core/MAPPO/collusive/ratio_0.20/seed_11/episode_metrics.csv	True	55	5	ok
MAPPO	collusive	collusive	0.2	12	results/rsmarl_v3_core/MAPPO/collusive/ratio_0.20/seed_12/episode_metrics.csv	results/rsmarl_v3_core/MAPPO/collusive/ratio_0.20/seed_12/episode_metrics.csv	True	55	5	ok
MAPPO	collusive	collusive	0.2	13	results/rsmarl_v3_core/MAPPO/collusive/ratio_0.20/seed_13/episode_metrics.csv	results/rsmarl_v3_core/MAPPO/collusive/ratio_0.20/seed_13/episode_metrics.csv	True	55	5	ok
MAPPO	collusive	collusive	0.2	14	results/rsmarl_v3_core/MAPPO/collusive/ratio_0.20/seed_14/episode_metrics.csv	results/rsmarl_v3_core/MAPPO/collusive/ratio_0.20/seed_14/episode_metrics.csv	True	55	5	ok
MAPPO	collusive	collusive	0.2	15	results/rsmarl_v3_core/MAPPO/collusive/ratio_0.20/seed_15/episode_metrics.csv	results/rsmarl_v3_core/MAPPO/collusive/ratio_0.20/seed_15/episode_metrics.csv	True	55	5	ok
MAPPO	collusive	collusive	0.2	16	results/rsmarl_v3_core/MAPPO/collusive/ratio_0.20/seed_16/episode_metrics.csv	results/rsmarl_v3_core/MAPPO/collusive/ratio_0.20/seed_16/episode_metrics.csv	True	55	5	ok
MAPPO	collusive	collusive	0.2	17	results/rsmarl_v3_core/MAPPO/collusive/ratio_0.20/seed_17/episode_metrics.csv	results/rsmarl_v3_core/MAPPO/collusive/ratio_0.20/seed_17/episode_metrics.csv	True	55	5	ok
MAPPO	collusive	collusive	0.2	18	results/rsmarl_v3_core/MAPPO/collusive/ratio_0.20/seed_18/episode_metrics.csv	results/rsmarl_v3_core/MAPPO/collusive/ratio_0.20/seed_18/episode_metrics.csv	True	55	5	ok
MAPPO	collusive	collusive	0.2	19	results/rsmarl_v3_core/MAPPO/collusive/ratio_0.20/seed_19/episode_metrics.csv	results/rsmarl_v3_core/MAPPO/collusive/ratio_0.20/seed_19/episode_metrics.csv	True	55	5	ok
MAPPO	collusive	collusive	0.3	0	results/rsmarl_v3_core/MAPPO/collusive/ratio_0.30/seed_0/episode_metrics.csv	results/rsmarl_v3_core/MAPPO/collusive/ratio_0.30/seed_0/episode_metrics.csv	True	55	5	ok
MAPPO	collusive	collusive	0.3	1	results/rsmarl_v3_core/MAPPO/collusive/ratio_0.30/seed_1/episode_metrics.csv	results/rsmarl_v3_core/MAPPO/collusive/ratio_0.30/seed_1/episode_metrics.csv	True	55	5	ok
MAPPO	collusive	collusive	0.3	2	results/rsmarl_v3_core/MAPPO/collusive/ratio_0.30/seed_2/episode_metrics.csv	results/rsmarl_v3_core/MAPPO/collusive/ratio_0.30/seed_2/episode_metrics.csv	True	55	5	ok
MAPPO	collusive	collusive	0.3	3	results/rsmarl_v3_core/MAPPO/collusive/ratio_0.30/seed_3/episode_metrics.csv	results/rsmarl_v3_core/MAPPO/collusive/ratio_0.30/seed_3/episode_metrics.csv	True	55	5	ok
MAPPO	collusive	collusive	0.3	4	results/rsmarl_v3_core/MAPPO/collusive/ratio_0.30/seed_4/episode_metrics.csv	results/rsmarl_v3_core/MAPPO/collusive/ratio_0.30/seed_4/episode_metrics.csv	True	55	5	ok
MAPPO	collusive	collusive	0.3	5	results/rsmarl_v3_core/MAPPO/collusive/ratio_0.30/seed_5/episode_metrics.csv	results/rsmarl_v3_core/MAPPO/collusive/ratio_0.30/seed_5/episode_metrics.csv	True	55	5	ok
MAPPO	collusive	collusive	0.3	6	results/rsmarl_v3_core/MAPPO/collusive/ratio_0.30/seed_6/episode_metrics.csv	results/rsmarl_v3_core/MAPPO/collusive/ratio_0.30/seed_6/episode_metrics.csv	True	55	5	ok
MAPPO	collusive	collusive	0.3	7	results/rsmarl_v3_core/MAPPO/collusive/ratio_0.30/seed_7/episode_metrics.csv	results/rsmarl_v3_core/MAPPO/collusive/ratio_0.30/seed_7/episode_metrics.csv	True	55	5	ok
MAPPO	collusive	collusive	0.3	8	results/rsmarl_v3_core/MAPPO/collusive/ratio_0.30/seed_8/episode_metrics.csv	results/rsmarl_v3_core/MAPPO/collusive/ratio_0.30/seed_8/episode_metrics.csv	True	55	5	ok
MAPPO	collusive	collusive	0.3	9	results/rsmarl_v3_core/MAPPO/collusive/ratio_0.30/seed_9/episode_metrics.csv	results/rsmarl_v3_core/MAPPO/collusive/ratio_0.30/seed_9/episode_metrics.csv	True	55	5	ok
MAPPO	collusive	collusive	0.3	10	results/rsmarl_v3_core/MAPPO/collusive/ratio_0.30/seed_10/episode_metrics.csv	results/rsmarl_v3_core/MAPPO/collusive/ratio_0.30/seed_10/episode_metrics.csv	True	55	5	ok
MAPPO	collusive	collusive	0.3	11	results/rsmarl_v3_core/MAPPO/collusive/ratio_0.30/seed_11/episode_metrics.csv	results/rsmarl_v3_core/MAPPO/collusive/ratio_0.30/seed_11/episode_metrics.csv	True	55	5	ok
MAPPO	collusive	collusive	0.3	12	results/rsmarl_v3_core/MAPPO/collusive/ratio_0.30/seed_12/episode_metrics.csv	results/rsmarl_v3_core/MAPPO/collusive/ratio_0.30/seed_12/episode_metrics.csv	True	55	5	ok
MAPPO	collusive	collusive	0.3	13	results/rsmarl_v3_core/MAPPO/collusive/ratio_0.30/seed_13/episode_metrics.csv	results/rsmarl_v3_core/MAPPO/collusive/ratio_0.30/seed_13/episode_metrics.csv	True	55	5	ok
MAPPO	collusive	collusive	0.3	14	results/rsmarl_v3_core/MAPPO/collusive/ratio_0.30/seed_14/episode_metrics.csv	results/rsmarl_v3_core/MAPPO/collusive/ratio_0.30/seed_14/episode_metrics.csv	True	55	5	ok
MAPPO	collusive	collusive	0.3	15	results/rsmarl_v3_core/MAPPO/collusive/ratio_0.30/seed_15/episode_metrics.csv	results/rsmarl_v3_core/MAPPO/collusive/ratio_0.30/seed_15/episode_metrics.csv	True	55	5	ok
MAPPO	collusive	collusive	0.3	16	results/rsmarl_v3_core/MAPPO/collusive/ratio_0.30/seed_16/episode_metrics.csv	results/rsmarl_v3_core/MAPPO/collusive/ratio_0.30/seed_16/episode_metrics.csv	True	55	5	ok
MAPPO	collusive	collusive	0.3	17	results/rsmarl_v3_core/MAPPO/collusive/ratio_0.30/seed_17/episode_metrics.csv	results/rsmarl_v3_core/MAPPO/collusive/ratio_0.30/seed_17/episode_metrics.csv	True	55	5	ok
MAPPO	collusive	collusive	0.3	18	results/rsmarl_v3_core/MAPPO/collusive/ratio_0.30/seed_18/episode_metrics.csv	results/rsmarl_v3_core/MAPPO/collusive/ratio_0.30/seed_18/episode_metrics.csv	True	55	5	ok
MAPPO	collusive	collusive	0.3	19	results/rsmarl_v3_core/MAPPO/collusive/ratio_0.30/seed_19/episode_metrics.csv	results/rsmarl_v3_core/MAPPO/collusive/ratio_0.30/seed_19/episode_metrics.csv	True	55	5	ok
MAPPO	collusive	collusive	0.33	0	results/rsmarl_v3_core/MAPPO/collusive/ratio_0.33/seed_0/episode_metrics.csv	results/rsmarl_v3_core/MAPPO/collusive/ratio_0.33/seed_0/episode_metrics.csv	True	55	5	ok
MAPPO	collusive	collusive	0.33	1	results/rsmarl_v3_core/MAPPO/collusive/ratio_0.33/seed_1/episode_metrics.csv	results/rsmarl_v3_core/MAPPO/collusive/ratio_0.33/seed_1/episode_metrics.csv	True	55	5	ok
MAPPO	collusive	collusive	0.33	2	results/rsmarl_v3_core/MAPPO/collusive/ratio_0.33/seed_2/episode_metrics.csv	results/rsmarl_v3_core/MAPPO/collusive/ratio_0.33/seed_2/episode_metrics.csv	True	55	5	ok
MAPPO	collusive	collusive	0.33	3	results/rsmarl_v3_core/MAPPO/collusive/ratio_0.33/seed_3/episode_metrics.csv	results/rsmarl_v3_core/MAPPO/collusive/ratio_0.33/seed_3/episode_metrics.csv	True	55	5	ok
MAPPO	collusive	collusive	0.33	4	results/rsmarl_v3_core/MAPPO/collusive/ratio_0.33/seed_4/episode_metrics.csv	results/rsmarl_v3_core/MAPPO/collusive/ratio_0.33/seed_4/episode_metrics.csv	True	55	5	ok
MAPPO	collusive	collusive	0.33	5	results/rsmarl_v3_core/MAPPO/collusive/ratio_0.33/seed_5/episode_metrics.csv	results/rsmarl_v3_core/MAPPO/collusive/ratio_0.33/seed_5/episode_metrics.csv	True	55	5	ok
MAPPO	collusive	collusive	0.33	6	results/rsmarl_v3_core/MAPPO/collusive/ratio_0.33/seed_6/episode_metrics.csv	results/rsmarl_v3_core/MAPPO/collusive/ratio_0.33/seed_6/episode_metrics.csv	True	55	5	ok
MAPPO	collusive	collusive	0.33	7	results/rsmarl_v3_core/MAPPO/collusive/ratio_0.33/seed_7/episode_metrics.csv	results/rsmarl_v3_core/MAPPO/collusive/ratio_0.33/seed_7/episode_metrics.csv	True	55	5	ok
MAPPO	collusive	collusive	0.33	8	results/rsmarl_v3_core/MAPPO/collusive/ratio_0.33/seed_8/episode_metrics.csv	results/rsmarl_v3_core/MAPPO/collusive/ratio_0.33/seed_8/episode_metrics.csv	True	55	5	ok
MAPPO	collusive	collusive	0.33	9	results/rsmarl_v3_core/MAPPO/collusive/ratio_0.33/seed_9/episode_metrics.csv	results/rsmarl_v3_core/MAPPO/collusive/ratio_0.33/seed_9/episode_metrics.csv	True	55	5	ok
MAPPO	collusive	collusive	0.33	10	results/rsmarl_v3_core/MAPPO/collusive/ratio_0.33/seed_10/episode_metrics.csv	results/rsmarl_v3_core/MAPPO/collusive/ratio_0.33/seed_10/episode_metrics.csv	True	55	5	ok
MAPPO	collusive	collusive	0.33	11	results/rsmarl_v3_core/MAPPO/collusive/ratio_0.33/seed_11/episode_metrics.csv	results/rsmarl_v3_core/MAPPO/collusive/ratio_0.33/seed_11/episode_metrics.csv	True	55	5	ok
MAPPO	collusive	collusive	0.33	12	results/rsmarl_v3_core/MAPPO/collusive/ratio_0.33/seed_12/episode_metrics.csv	results/rsmarl_v3_core/MAPPO/collusive/ratio_0.33/seed_12/episode_metrics.csv	True	55	5	ok
MAPPO	collusive	collusive	0.33	13	results/rsmarl_v3_core/MAPPO/collusive/ratio_0.33/seed_13/episode_metrics.csv	results/rsmarl_v3_core/MAPPO/collusive/ratio_0.33/seed_13/episode_metrics.csv	True	55	5	ok
MAPPO	collusive	collusive	0.33	14	results/rsmarl_v3_core/MAPPO/collusive/ratio_0.33/seed_14/episode_metrics.csv	results/rsmarl_v3_core/MAPPO/collusive/ratio_0.33/seed_14/episode_metrics.csv	True	55	5	ok
MAPPO	collusive	collusive	0.33	15	results/rsmarl_v3_core/MAPPO/collusive/ratio_0.33/seed_15/episode_metrics.csv	results/rsmarl_v3_core/MAPPO/collusive/ratio_0.33/seed_15/episode_metrics.csv	True	55	5	ok
MAPPO	collusive	collusive	0.33	16	results/rsmarl_v3_core/MAPPO/collusive/ratio_0.33/seed_16/episode_metrics.csv	results/rsmarl_v3_core/MAPPO/collusive/ratio_0.33/seed_16/episode_metrics.csv	True	55	5	ok
MAPPO	collusive	collusive	0.33	17	results/rsmarl_v3_core/MAPPO/collusive/ratio_0.33/seed_17/episode_metrics.csv	results/rsmarl_v3_core/MAPPO/collusive/ratio_0.33/seed_17/episode_metrics.csv	True	55	5	ok
MAPPO	collusive	collusive	0.33	18	results/rsmarl_v3_core/MAPPO/collusive/ratio_0.33/seed_18/episode_metrics.csv	results/rsmarl_v3_core/MAPPO/collusive/ratio_0.33/seed_18/episode_metrics.csv	True	55	5	ok
MAPPO	collusive	collusive	0.33	19	results/rsmarl_v3_core/MAPPO/collusive/ratio_0.33/seed_19/episode_metrics.csv	results/rsmarl_v3_core/MAPPO/collusive/ratio_0.33/seed_19/episode_metrics.csv	True	55	5	ok
MAPPO	constant	constant	0.05	0	results/rsmarl_v3_core/MAPPO/constant/ratio_0.05/seed_0/episode_metrics.csv	results/rsmarl_v3_core/MAPPO/constant/ratio_0.05/seed_0/episode_metrics.csv	True	55	5	ok
MAPPO	constant	constant	0.05	1	results/rsmarl_v3_core/MAPPO/constant/ratio_0.05/seed_1/episode_metrics.csv	results/rsmarl_v3_core/MAPPO/constant/ratio_0.05/seed_1/episode_metrics.csv	True	55	5	ok
MAPPO	constant	constant	0.05	2	results/rsmarl_v3_core/MAPPO/constant/ratio_0.05/seed_2/episode_metrics.csv	results/rsmarl_v3_core/MAPPO/constant/ratio_0.05/seed_2/episode_metrics.csv	True	55	5	ok
MAPPO	constant	constant	0.05	3	results/rsmarl_v3_core/MAPPO/constant/ratio_0.05/seed_3/episode_metrics.csv	results/rsmarl_v3_core/MAPPO/constant/ratio_0.05/seed_3/episode_metrics.csv	True	55	5	ok
MAPPO	constant	constant	0.05	4	results/rsmarl_v3_core/MAPPO/constant/ratio_0.05/seed_4/episode_metrics.csv	results/rsmarl_v3_core/MAPPO/constant/ratio_0.05/seed_4/episode_metrics.csv	True	55	5	ok
MAPPO	constant	constant	0.05	5	results/rsmarl_v3_core/MAPPO/constant/ratio_0.05/seed_5/episode_metrics.csv	results/rsmarl_v3_core/MAPPO/constant/ratio_0.05/seed_5/episode_metrics.csv	True	55	5	ok
MAPPO	constant	constant	0.05	6	results/rsmarl_v3_core/MAPPO/constant/ratio_0.05/seed_6/episode_metrics.csv	results/rsmarl_v3_core/MAPPO/constant/ratio_0.05/seed_6/episode_metrics.csv	True	55	5	ok
MAPPO	constant	constant	0.05	7	results/rsmarl_v3_core/MAPPO/constant/ratio_0.05/seed_7/episode_metrics.csv	results/rsmarl_v3_core/MAPPO/constant/ratio_0.05/seed_7/episode_metrics.csv	True	55	5	ok
MAPPO	constant	constant	0.05	8	results/rsmarl_v3_core/MAPPO/constant/ratio_0.05/seed_8/episode_metrics.csv	results/rsmarl_v3_core/MAPPO/constant/ratio_0.05/seed_8/episode_metrics.csv	True	55	5	ok
MAPPO	constant	constant	0.05	9	results/rsmarl_v3_core/MAPPO/constant/ratio_0.05/seed_9/episode_metrics.csv	results/rsmarl_v3_core/MAPPO/constant/ratio_0.05/seed_9/episode_metrics.csv	True	55	5	ok
MAPPO	constant	constant	0.05	10	results/rsmarl_v3_core/MAPPO/constant/ratio_0.05/seed_10/episode_metrics.csv	results/rsmarl_v3_core/MAPPO/constant/ratio_0.05/seed_10/episode_metrics.csv	True	55	5	ok
MAPPO	constant	constant	0.05	11	results/rsmarl_v3_core/MAPPO/constant/ratio_0.05/seed_11/episode_metrics.csv	results/rsmarl_v3_core/MAPPO/constant/ratio_0.05/seed_11/episode_metrics.csv	True	55	5	ok
MAPPO	constant	constant	0.05	12	results/rsmarl_v3_core/MAPPO/constant/ratio_0.05/seed_12/episode_metrics.csv	results/rsmarl_v3_core/MAPPO/constant/ratio_0.05/seed_12/episode_metrics.csv	True	55	5	ok
MAPPO	constant	constant	0.05	13	results/rsmarl_v3_core/MAPPO/constant/ratio_0.05/seed_13/episode_metrics.csv	results/rsmarl_v3_core/MAPPO/constant/ratio_0.05/seed_13/episode_metrics.csv	True	55	5	ok
MAPPO	constant	constant	0.05	14	results/rsmarl_v3_core/MAPPO/constant/ratio_0.05/seed_14/episode_metrics.csv	results/rsmarl_v3_core/MAPPO/constant/ratio_0.05/seed_14/episode_metrics.csv	True	55	5	ok
MAPPO	constant	constant	0.05	15	results/rsmarl_v3_core/MAPPO/constant/ratio_0.05/seed_15/episode_metrics.csv	results/rsmarl_v3_core/MAPPO/constant/ratio_0.05/seed_15/episode_metrics.csv	True	55	5	ok
MAPPO	constant	constant	0.05	16	results/rsmarl_v3_core/MAPPO/constant/ratio_0.05/seed_16/episode_metrics.csv	results/rsmarl_v3_core/MAPPO/constant/ratio_0.05/seed_16/episode_metrics.csv	True	55	5	ok
MAPPO	constant	constant	0.05	17	results/rsmarl_v3_core/MAPPO/constant/ratio_0.05/seed_17/episode_metrics.csv	results/rsmarl_v3_core/MAPPO/constant/ratio_0.05/seed_17/episode_metrics.csv	True	55	5	ok
MAPPO	constant	constant	0.05	18	results/rsmarl_v3_core/MAPPO/constant/ratio_0.05/seed_18/episode_metrics.csv	results/rsmarl_v3_core/MAPPO/constant/ratio_0.05/seed_18/episode_metrics.csv	True	55	5	ok
MAPPO	constant	constant	0.05	19	results/rsmarl_v3_core/MAPPO/constant/ratio_0.05/seed_19/episode_metrics.csv	results/rsmarl_v3_core/MAPPO/constant/ratio_0.05/seed_19/episode_metrics.csv	True	55	5	ok
MAPPO	constant	constant	0.1	0	results/rsmarl_v3_core/MAPPO/constant/ratio_0.10/seed_0/episode_metrics.csv	results/rsmarl_v3_core/MAPPO/constant/ratio_0.10/seed_0/episode_metrics.csv	True	55	5	ok
MAPPO	constant	constant	0.1	1	results/rsmarl_v3_core/MAPPO/constant/ratio_0.10/seed_1/episode_metrics.csv	results/rsmarl_v3_core/MAPPO/constant/ratio_0.10/seed_1/episode_metrics.csv	True	55	5	ok
MAPPO	constant	constant	0.1	2	results/rsmarl_v3_core/MAPPO/constant/ratio_0.10/seed_2/episode_metrics.csv	results/rsmarl_v3_core/MAPPO/constant/ratio_0.10/seed_2/episode_metrics.csv	True	55	5	ok
MAPPO	constant	constant	0.1	3	results/rsmarl_v3_core/MAPPO/constant/ratio_0.10/seed_3/episode_metrics.csv	results/rsmarl_v3_core/MAPPO/constant/ratio_0.10/seed_3/episode_metrics.csv	True	55	5	ok
MAPPO	constant	constant	0.1	4	results/rsmarl_v3_core/MAPPO/constant/ratio_0.10/seed_4/episode_metrics.csv	results/rsmarl_v3_core/MAPPO/constant/ratio_0.10/seed_4/episode_metrics.csv	True	55	5	ok
MAPPO	constant	constant	0.1	5	results/rsmarl_v3_core/MAPPO/constant/ratio_0.10/seed_5/episode_metrics.csv	results/rsmarl_v3_core/MAPPO/constant/ratio_0.10/seed_5/episode_metrics.csv	True	55	5	ok
MAPPO	constant	constant	0.1	6	results/rsmarl_v3_core/MAPPO/constant/ratio_0.10/seed_6/episode_metrics.csv	results/rsmarl_v3_core/MAPPO/constant/ratio_0.10/seed_6/episode_metrics.csv	True	55	5	ok
MAPPO	constant	constant	0.1	7	results/rsmarl_v3_core/MAPPO/constant/ratio_0.10/seed_7/episode_metrics.csv	results/rsmarl_v3_core/MAPPO/constant/ratio_0.10/seed_7/episode_metrics.csv	True	55	5	ok
MAPPO	constant	constant	0.1	8	results/rsmarl_v3_core/MAPPO/constant/ratio_0.10/seed_8/episode_metrics.csv	results/rsmarl_v3_core/MAPPO/constant/ratio_0.10/seed_8/episode_metrics.csv	True	55	5	ok
MAPPO	constant	constant	0.1	9	results/rsmarl_v3_core/MAPPO/constant/ratio_0.10/seed_9/episode_metrics.csv	results/rsmarl_v3_core/MAPPO/constant/ratio_0.10/seed_9/episode_metrics.csv	True	55	5	ok
MAPPO	constant	constant	0.1	10	results/rsmarl_v3_core/MAPPO/constant/ratio_0.10/seed_10/episode_metrics.csv	results/rsmarl_v3_core/MAPPO/constant/ratio_0.10/seed_10/episode_metrics.csv	True	55	5	ok
MAPPO	constant	constant	0.1	11	results/rsmarl_v3_core/MAPPO/constant/ratio_0.10/seed_11/episode_metrics.csv	results/rsmarl_v3_core/MAPPO/constant/ratio_0.10/seed_11/episode_metrics.csv	True	55	5	ok
MAPPO	constant	constant	0.1	12	results/rsmarl_v3_core/MAPPO/constant/ratio_0.10/seed_12/episode_metrics.csv	results/rsmarl_v3_core/MAPPO/constant/ratio_0.10/seed_12/episode_metrics.csv	True	55	5	ok
MAPPO	constant	constant	0.1	13	results/rsmarl_v3_core/MAPPO/constant/ratio_0.10/seed_13/episode_metrics.csv	results/rsmarl_v3_core/MAPPO/constant/ratio_0.10/seed_13/episode_metrics.csv	True	55	5	ok
MAPPO	constant	constant	0.1	14	results/rsmarl_v3_core/MAPPO/constant/ratio_0.10/seed_14/episode_metrics.csv	results/rsmarl_v3_core/MAPPO/constant/ratio_0.10/seed_14/episode_metrics.csv	True	55	5	ok
MAPPO	constant	constant	0.1	15	results/rsmarl_v3_core/MAPPO/constant/ratio_0.10/seed_15/episode_metrics.csv	results/rsmarl_v3_core/MAPPO/constant/ratio_0.10/seed_15/episode_metrics.csv	True	55	5	ok
MAPPO	constant	constant	0.1	16	results/rsmarl_v3_core/MAPPO/constant/ratio_0.10/seed_16/episode_metrics.csv	results/rsmarl_v3_core/MAPPO/constant/ratio_0.10/seed_16/episode_metrics.csv	True	55	5	ok
MAPPO	constant	constant	0.1	17	results/rsmarl_v3_core/MAPPO/constant/ratio_0.10/seed_17/episode_metrics.csv	results/rsmarl_v3_core/MAPPO/constant/ratio_0.10/seed_17/episode_metrics.csv	True	55	5	ok
MAPPO	constant	constant	0.1	18	results/rsmarl_v3_core/MAPPO/constant/ratio_0.10/seed_18/episode_metrics.csv	results/rsmarl_v3_core/MAPPO/constant/ratio_0.10/seed_18/episode_metrics.csv	True	55	5	ok
MAPPO	constant	constant	0.1	19	results/rsmarl_v3_core/MAPPO/constant/ratio_0.10/seed_19/episode_metrics.csv	results/rsmarl_v3_core/MAPPO/constant/ratio_0.10/seed_19/episode_metrics.csv	True	55	5	ok
MAPPO	constant	constant	0.2	0	results/rsmarl_v3_core/MAPPO/constant/ratio_0.20/seed_0/episode_metrics.csv	results/rsmarl_v3_core/MAPPO/constant/ratio_0.20/seed_0/episode_metrics.csv	True	55	5	ok
MAPPO	constant	constant	0.2	1	results/rsmarl_v3_core/MAPPO/constant/ratio_0.20/seed_1/episode_metrics.csv	results/rsmarl_v3_core/MAPPO/constant/ratio_0.20/seed_1/episode_metrics.csv	True	55	5	ok
MAPPO	constant	constant	0.2	2	results/rsmarl_v3_core/MAPPO/constant/ratio_0.20/seed_2/episode_metrics.csv	results/rsmarl_v3_core/MAPPO/constant/ratio_0.20/seed_2/episode_metrics.csv	True	55	5	ok
MAPPO	constant	constant	0.2	3	results/rsmarl_v3_core/MAPPO/constant/ratio_0.20/seed_3/episode_metrics.csv	results/rsmarl_v3_core/MAPPO/constant/ratio_0.20/seed_3/episode_metrics.csv	True	55	5	ok
MAPPO	constant	constant	0.2	4	results/rsmarl_v3_core/MAPPO/constant/ratio_0.20/seed_4/episode_metrics.csv	results/rsmarl_v3_core/MAPPO/constant/ratio_0.20/seed_4/episode_metrics.csv	True	55	5	ok
MAPPO	constant	constant	0.2	5	results/rsmarl_v3_core/MAPPO/constant/ratio_0.20/seed_5/episode_metrics.csv	results/rsmarl_v3_core/MAPPO/constant/ratio_0.20/seed_5/episode_metrics.csv	True	55	5	ok
MAPPO	constant	constant	0.2	6	results/rsmarl_v3_core/MAPPO/constant/ratio_0.20/seed_6/episode_metrics.csv	results/rsmarl_v3_core/MAPPO/constant/ratio_0.20/seed_6/episode_metrics.csv	True	55	5	ok
MAPPO	constant	constant	0.2	7	results/rsmarl_v3_core/MAPPO/constant/ratio_0.20/seed_7/episode_metrics.csv	results/rsmarl_v3_core/MAPPO/constant/ratio_0.20/seed_7/episode_metrics.csv	True	55	5	ok
MAPPO	constant	constant	0.2	8	results/rsmarl_v3_core/MAPPO/constant/ratio_0.20/seed_8/episode_metrics.csv	results/rsmarl_v3_core/MAPPO/constant/ratio_0.20/seed_8/episode_metrics.csv	True	55	5	ok
MAPPO	constant	constant	0.2	9	results/rsmarl_v3_core/MAPPO/constant/ratio_0.20/seed_9/episode_metrics.csv	results/rsmarl_v3_core/MAPPO/constant/ratio_0.20/seed_9/episode_metrics.csv	True	55	5	ok
MAPPO	constant	constant	0.2	10	results/rsmarl_v3_core/MAPPO/constant/ratio_0.20/seed_10/episode_metrics.csv	results/rsmarl_v3_core/MAPPO/constant/ratio_0.20/seed_10/episode_metrics.csv	True	55	5	ok
MAPPO	constant	constant	0.2	11	results/rsmarl_v3_core/MAPPO/constant/ratio_0.20/seed_11/episode_metrics.csv	results/rsmarl_v3_core/MAPPO/constant/ratio_0.20/seed_11/episode_metrics.csv	True	55	5	ok
MAPPO	constant	constant	0.2	12	results/rsmarl_v3_core/MAPPO/constant/ratio_0.20/seed_12/episode_metrics.csv	results/rsmarl_v3_core/MAPPO/constant/ratio_0.20/seed_12/episode_metrics.csv	True	55	5	ok
MAPPO	constant	constant	0.2	13	results/rsmarl_v3_core/MAPPO/constant/ratio_0.20/seed_13/episode_metrics.csv	results/rsmarl_v3_core/MAPPO/constant/ratio_0.20/seed_13/episode_metrics.csv	True	55	5	ok
MAPPO	constant	constant	0.2	14	results/rsmarl_v3_core/MAPPO/constant/ratio_0.20/seed_14/episode_metrics.csv	results/rsmarl_v3_core/MAPPO/constant/ratio_0.20/seed_14/episode_metrics.csv	True	55	5	ok
MAPPO	constant	constant	0.2	15	results/rsmarl_v3_core/MAPPO/constant/ratio_0.20/seed_15/episode_metrics.csv	results/rsmarl_v3_core/MAPPO/constant/ratio_0.20/seed_15/episode_metrics.csv	True	55	5	ok
MAPPO	constant	constant	0.2	16	results/rsmarl_v3_core/MAPPO/constant/ratio_0.20/seed_16/episode_metrics.csv	results/rsmarl_v3_core/MAPPO/constant/ratio_0.20/seed_16/episode_metrics.csv	True	55	5	ok
MAPPO	constant	constant	0.2	17	results/rsmarl_v3_core/MAPPO/constant/ratio_0.20/seed_17/episode_metrics.csv	results/rsmarl_v3_core/MAPPO/constant/ratio_0.20/seed_17/episode_metrics.csv	True	55	5	ok
MAPPO	constant	constant	0.2	18	results/rsmarl_v3_core/MAPPO/constant/ratio_0.20/seed_18/episode_metrics.csv	results/rsmarl_v3_core/MAPPO/constant/ratio_0.20/seed_18/episode_metrics.csv	True	55	5	ok
MAPPO	constant	constant	0.2	19	results/rsmarl_v3_core/MAPPO/constant/ratio_0.20/seed_19/episode_metrics.csv	results/rsmarl_v3_core/MAPPO/constant/ratio_0.20/seed_19/episode_metrics.csv	True	55	5	ok
MAPPO	constant	constant	0.3	0	results/rsmarl_v3_core/MAPPO/constant/ratio_0.30/seed_0/episode_metrics.csv	results/rsmarl_v3_core/MAPPO/constant/ratio_0.30/seed_0/episode_metrics.csv	True	55	5	ok
MAPPO	constant	constant	0.3	1	results/rsmarl_v3_core/MAPPO/constant/ratio_0.30/seed_1/episode_metrics.csv	results/rsmarl_v3_core/MAPPO/constant/ratio_0.30/seed_1/episode_metrics.csv	True	55	5	ok
MAPPO	constant	constant	0.3	2	results/rsmarl_v3_core/MAPPO/constant/ratio_0.30/seed_2/episode_metrics.csv	results/rsmarl_v3_core/MAPPO/constant/ratio_0.30/seed_2/episode_metrics.csv	True	55	5	ok
MAPPO	constant	constant	0.3	3	results/rsmarl_v3_core/MAPPO/constant/ratio_0.30/seed_3/episode_metrics.csv	results/rsmarl_v3_core/MAPPO/constant/ratio_0.30/seed_3/episode_metrics.csv	True	55	5	ok
MAPPO	constant	constant	0.3	4	results/rsmarl_v3_core/MAPPO/constant/ratio_0.30/seed_4/episode_metrics.csv	results/rsmarl_v3_core/MAPPO/constant/ratio_0.30/seed_4/episode_metrics.csv	True	55	5	ok
MAPPO	constant	constant	0.3	5	results/rsmarl_v3_core/MAPPO/constant/ratio_0.30/seed_5/episode_metrics.csv	results/rsmarl_v3_core/MAPPO/constant/ratio_0.30/seed_5/episode_metrics.csv	True	55	5	ok
MAPPO	constant	constant	0.3	6	results/rsmarl_v3_core/MAPPO/constant/ratio_0.30/seed_6/episode_metrics.csv	results/rsmarl_v3_core/MAPPO/constant/ratio_0.30/seed_6/episode_metrics.csv	True	55	5	ok
MAPPO	constant	constant	0.3	7	results/rsmarl_v3_core/MAPPO/constant/ratio_0.30/seed_7/episode_metrics.csv	results/rsmarl_v3_core/MAPPO/constant/ratio_0.30/seed_7/episode_metrics.csv	True	55	5	ok
MAPPO	constant	constant	0.3	8	results/rsmarl_v3_core/MAPPO/constant/ratio_0.30/seed_8/episode_metrics.csv	results/rsmarl_v3_core/MAPPO/constant/ratio_0.30/seed_8/episode_metrics.csv	True	55	5	ok
MAPPO	constant	constant	0.3	9	results/rsmarl_v3_core/MAPPO/constant/ratio_0.30/seed_9/episode_metrics.csv	results/rsmarl_v3_core/MAPPO/constant/ratio_0.30/seed_9/episode_metrics.csv	True	55	5	ok
MAPPO	constant	constant	0.3	10	results/rsmarl_v3_core/MAPPO/constant/ratio_0.30/seed_10/episode_metrics.csv	results/rsmarl_v3_core/MAPPO/constant/ratio_0.30/seed_10/episode_metrics.csv	True	55	5	ok
MAPPO	constant	constant	0.3	11	results/rsmarl_v3_core/MAPPO/constant/ratio_0.30/seed_11/episode_metrics.csv	results/rsmarl_v3_core/MAPPO/constant/ratio_0.30/seed_11/episode_metrics.csv	True	55	5	ok
MAPPO	constant	constant	0.3	12	results/rsmarl_v3_core/MAPPO/constant/ratio_0.30/seed_12/episode_metrics.csv	results/rsmarl_v3_core/MAPPO/constant/ratio_0.30/seed_12/episode_metrics.csv	True	55	5	ok
MAPPO	constant	constant	0.3	13	results/rsmarl_v3_core/MAPPO/constant/ratio_0.30/seed_13/episode_metrics.csv	results/rsmarl_v3_core/MAPPO/constant/ratio_0.30/seed_13/episode_metrics.csv	True	55	5	ok
MAPPO	constant	constant	0.3	14	results/rsmarl_v3_core/MAPPO/constant/ratio_0.30/seed_14/episode_metrics.csv	results/rsmarl_v3_core/MAPPO/constant/ratio_0.30/seed_14/episode_metrics.csv	True	55	5	ok
MAPPO	constant	constant	0.3	15	results/rsmarl_v3_core/MAPPO/constant/ratio_0.30/seed_15/episode_metrics.csv	results/rsmarl_v3_core/MAPPO/constant/ratio_0.30/seed_15/episode_metrics.csv	True	55	5	ok
MAPPO	constant	constant	0.3	16	results/rsmarl_v3_core/MAPPO/constant/ratio_0.30/seed_16/episode_metrics.csv	results/rsmarl_v3_core/MAPPO/constant/ratio_0.30/seed_16/episode_metrics.csv	True	55	5	ok
MAPPO	constant	constant	0.3	17	results/rsmarl_v3_core/MAPPO/constant/ratio_0.30/seed_17/episode_metrics.csv	results/rsmarl_v3_core/MAPPO/constant/ratio_0.30/seed_17/episode_metrics.csv	True	55	5	ok
MAPPO	constant	constant	0.3	18	results/rsmarl_v3_core/MAPPO/constant/ratio_0.30/seed_18/episode_metrics.csv	results/rsmarl_v3_core/MAPPO/constant/ratio_0.30/seed_18/episode_metrics.csv	True	55	5	ok
MAPPO	constant	constant	0.3	19	results/rsmarl_v3_core/MAPPO/constant/ratio_0.30/seed_19/episode_metrics.csv	results/rsmarl_v3_core/MAPPO/constant/ratio_0.30/seed_19/episode_metrics.csv	True	55	5	ok
MAPPO	constant	constant	0.33	0	results/rsmarl_v3_core/MAPPO/constant/ratio_0.33/seed_0/episode_metrics.csv	results/rsmarl_v3_core/MAPPO/constant/ratio_0.33/seed_0/episode_metrics.csv	True	55	5	ok
MAPPO	constant	constant	0.33	1	results/rsmarl_v3_core/MAPPO/constant/ratio_0.33/seed_1/episode_metrics.csv	results/rsmarl_v3_core/MAPPO/constant/ratio_0.33/seed_1/episode_metrics.csv	True	55	5	ok
MAPPO	constant	constant	0.33	2	results/rsmarl_v3_core/MAPPO/constant/ratio_0.33/seed_2/episode_metrics.csv	results/rsmarl_v3_core/MAPPO/constant/ratio_0.33/seed_2/episode_metrics.csv	True	55	5	ok
MAPPO	constant	constant	0.33	3	results/rsmarl_v3_core/MAPPO/constant/ratio_0.33/seed_3/episode_metrics.csv	results/rsmarl_v3_core/MAPPO/constant/ratio_0.33/seed_3/episode_metrics.csv	True	55	5	ok
MAPPO	constant	constant	0.33	4	results/rsmarl_v3_core/MAPPO/constant/ratio_0.33/seed_4/episode_metrics.csv	results/rsmarl_v3_core/MAPPO/constant/ratio_0.33/seed_4/episode_metrics.csv	True	55	5	ok
MAPPO	constant	constant	0.33	5	results/rsmarl_v3_core/MAPPO/constant/ratio_0.33/seed_5/episode_metrics.csv	results/rsmarl_v3_core/MAPPO/constant/ratio_0.33/seed_5/episode_metrics.csv	True	55	5	ok
MAPPO	constant	constant	0.33	6	results/rsmarl_v3_core/MAPPO/constant/ratio_0.33/seed_6/episode_metrics.csv	results/rsmarl_v3_core/MAPPO/constant/ratio_0.33/seed_6/episode_metrics.csv	True	55	5	ok
MAPPO	constant	constant	0.33	7	results/rsmarl_v3_core/MAPPO/constant/ratio_0.33/seed_7/episode_metrics.csv	results/rsmarl_v3_core/MAPPO/constant/ratio_0.33/seed_7/episode_metrics.csv	True	55	5	ok
MAPPO	constant	constant	0.33	8	results/rsmarl_v3_core/MAPPO/constant/ratio_0.33/seed_8/episode_metrics.csv	results/rsmarl_v3_core/MAPPO/constant/ratio_0.33/seed_8/episode_metrics.csv	True	55	5	ok
MAPPO	constant	constant	0.33	9	results/rsmarl_v3_core/MAPPO/constant/ratio_0.33/seed_9/episode_metrics.csv	results/rsmarl_v3_core/MAPPO/constant/ratio_0.33/seed_9/episode_metrics.csv	True	55	5	ok
MAPPO	constant	constant	0.33	10	results/rsmarl_v3_core/MAPPO/constant/ratio_0.33/seed_10/episode_metrics.csv	results/rsmarl_v3_core/MAPPO/constant/ratio_0.33/seed_10/episode_metrics.csv	True	55	5	ok
MAPPO	constant	constant	0.33	11	results/rsmarl_v3_core/MAPPO/constant/ratio_0.33/seed_11/episode_metrics.csv	results/rsmarl_v3_core/MAPPO/constant/ratio_0.33/seed_11/episode_metrics.csv	True	55	5	ok
MAPPO	constant	constant	0.33	12	results/rsmarl_v3_core/MAPPO/constant/ratio_0.33/seed_12/episode_metrics.csv	results/rsmarl_v3_core/MAPPO/constant/ratio_0.33/seed_12/episode_metrics.csv	True	55	5	ok
MAPPO	constant	constant	0.33	13	results/rsmarl_v3_core/MAPPO/constant/ratio_0.33/seed_13/episode_metrics.csv	results/rsmarl_v3_core/MAPPO/constant/ratio_0.33/seed_13/episode_metrics.csv	True	55	5	ok
MAPPO	constant	constant	0.33	14	results/rsmarl_v3_core/MAPPO/constant/ratio_0.33/seed_14/episode_metrics.csv	results/rsmarl_v3_core/MAPPO/constant/ratio_0.33/seed_14/episode_metrics.csv	True	55	5	ok
MAPPO	constant	constant	0.33	15	results/rsmarl_v3_core/MAPPO/constant/ratio_0.33/seed_15/episode_metrics.csv	results/rsmarl_v3_core/MAPPO/constant/ratio_0.33/seed_15/episode_metrics.csv	True	55	5	ok
MAPPO	constant	constant	0.33	16	results/rsmarl_v3_core/MAPPO/constant/ratio_0.33/seed_16/episode_metrics.csv	results/rsmarl_v3_core/MAPPO/constant/ratio_0.33/seed_16/episode_metrics.csv	True	55	5	ok
MAPPO	constant	constant	0.33	17	results/rsmarl_v3_core/MAPPO/constant/ratio_0.33/seed_17/episode_metrics.csv	results/rsmarl_v3_core/MAPPO/constant/ratio_0.33/seed_17/episode_metrics.csv	True	55	5	ok
MAPPO	constant	constant	0.33	18	results/rsmarl_v3_core/MAPPO/constant/ratio_0.33/seed_18/episode_metrics.csv	results/rsmarl_v3_core/MAPPO/constant/ratio_0.33/seed_18/episode_metrics.csv	True	55	5	ok
MAPPO	constant	constant	0.33	19	results/rsmarl_v3_core/MAPPO/constant/ratio_0.33/seed_19/episode_metrics.csv	results/rsmarl_v3_core/MAPPO/constant/ratio_0.33/seed_19/episode_metrics.csv	True	55	5	ok
MAPPO	random	random	0.05	0	results/rsmarl_v3_core/MAPPO/random/ratio_0.05/seed_0/episode_metrics.csv	results/rsmarl_v3_core/MAPPO/random/ratio_0.05/seed_0/episode_metrics.csv	True	55	5	ok
MAPPO	random	random	0.05	1	results/rsmarl_v3_core/MAPPO/random/ratio_0.05/seed_1/episode_metrics.csv	results/rsmarl_v3_core/MAPPO/random/ratio_0.05/seed_1/episode_metrics.csv	True	55	5	ok
MAPPO	random	random	0.05	2	results/rsmarl_v3_core/MAPPO/random/ratio_0.05/seed_2/episode_metrics.csv	results/rsmarl_v3_core/MAPPO/random/ratio_0.05/seed_2/episode_metrics.csv	True	55	5	ok
MAPPO	random	random	0.05	3	results/rsmarl_v3_core/MAPPO/random/ratio_0.05/seed_3/episode_metrics.csv	results/rsmarl_v3_core/MAPPO/random/ratio_0.05/seed_3/episode_metrics.csv	True	55	5	ok
MAPPO	random	random	0.05	4	results/rsmarl_v3_core/MAPPO/random/ratio_0.05/seed_4/episode_metrics.csv	results/rsmarl_v3_core/MAPPO/random/ratio_0.05/seed_4/episode_metrics.csv	True	55	5	ok
MAPPO	random	random	0.05	5	results/rsmarl_v3_core/MAPPO/random/ratio_0.05/seed_5/episode_metrics.csv	results/rsmarl_v3_core/MAPPO/random/ratio_0.05/seed_5/episode_metrics.csv	True	55	5	ok
MAPPO	random	random	0.05	6	results/rsmarl_v3_core/MAPPO/random/ratio_0.05/seed_6/episode_metrics.csv	results/rsmarl_v3_core/MAPPO/random/ratio_0.05/seed_6/episode_metrics.csv	True	55	5	ok
MAPPO	random	random	0.05	7	results/rsmarl_v3_core/MAPPO/random/ratio_0.05/seed_7/episode_metrics.csv	results/rsmarl_v3_core/MAPPO/random/ratio_0.05/seed_7/episode_metrics.csv	True	55	5	ok
MAPPO	random	random	0.05	8	results/rsmarl_v3_core/MAPPO/random/ratio_0.05/seed_8/episode_metrics.csv	results/rsmarl_v3_core/MAPPO/random/ratio_0.05/seed_8/episode_metrics.csv	True	55	5	ok
MAPPO	random	random	0.05	9	results/rsmarl_v3_core/MAPPO/random/ratio_0.05/seed_9/episode_metrics.csv	results/rsmarl_v3_core/MAPPO/random/ratio_0.05/seed_9/episode_metrics.csv	True	55	5	ok
MAPPO	random	random	0.05	10	results/rsmarl_v3_core/MAPPO/random/ratio_0.05/seed_10/episode_metrics.csv	results/rsmarl_v3_core/MAPPO/random/ratio_0.05/seed_10/episode_metrics.csv	True	55	5	ok
MAPPO	random	random	0.05	11	results/rsmarl_v3_core/MAPPO/random/ratio_0.05/seed_11/episode_metrics.csv	results/rsmarl_v3_core/MAPPO/random/ratio_0.05/seed_11/episode_metrics.csv	True	55	5	ok
MAPPO	random	random	0.05	12	results/rsmarl_v3_core/MAPPO/random/ratio_0.05/seed_12/episode_metrics.csv	results/rsmarl_v3_core/MAPPO/random/ratio_0.05/seed_12/episode_metrics.csv	True	55	5	ok
MAPPO	random	random	0.05	13	results/rsmarl_v3_core/MAPPO/random/ratio_0.05/seed_13/episode_metrics.csv	results/rsmarl_v3_core/MAPPO/random/ratio_0.05/seed_13/episode_metrics.csv	True	55	5	ok
MAPPO	random	random	0.05	14	results/rsmarl_v3_core/MAPPO/random/ratio_0.05/seed_14/episode_metrics.csv	results/rsmarl_v3_core/MAPPO/random/ratio_0.05/seed_14/episode_metrics.csv	True	55	5	ok
MAPPO	random	random	0.05	15	results/rsmarl_v3_core/MAPPO/random/ratio_0.05/seed_15/episode_metrics.csv	results/rsmarl_v3_core/MAPPO/random/ratio_0.05/seed_15/episode_metrics.csv	True	55	5	ok
MAPPO	random	random	0.05	16	results/rsmarl_v3_core/MAPPO/random/ratio_0.05/seed_16/episode_metrics.csv	results/rsmarl_v3_core/MAPPO/random/ratio_0.05/seed_16/episode_metrics.csv	True	55	5	ok
MAPPO	random	random	0.05	17	results/rsmarl_v3_core/MAPPO/random/ratio_0.05/seed_17/episode_metrics.csv	results/rsmarl_v3_core/MAPPO/random/ratio_0.05/seed_17/episode_metrics.csv	True	55	5	ok
MAPPO	random	random	0.05	18	results/rsmarl_v3_core/MAPPO/random/ratio_0.05/seed_18/episode_metrics.csv	results/rsmarl_v3_core/MAPPO/random/ratio_0.05/seed_18/episode_metrics.csv	True	55	5	ok
MAPPO	random	random	0.05	19	results/rsmarl_v3_core/MAPPO/random/ratio_0.05/seed_19/episode_metrics.csv	results/rsmarl_v3_core/MAPPO/random/ratio_0.05/seed_19/episode_metrics.csv	True	55	5	ok
MAPPO	random	random	0.1	0	results/rsmarl_v3_core/MAPPO/random/ratio_0.10/seed_0/episode_metrics.csv	results/rsmarl_v3_core/MAPPO/random/ratio_0.10/seed_0/episode_metrics.csv	True	55	5	ok
MAPPO	random	random	0.1	1	results/rsmarl_v3_core/MAPPO/random/ratio_0.10/seed_1/episode_metrics.csv	results/rsmarl_v3_core/MAPPO/random/ratio_0.10/seed_1/episode_metrics.csv	True	55	5	ok
MAPPO	random	random	0.1	2	results/rsmarl_v3_core/MAPPO/random/ratio_0.10/seed_2/episode_metrics.csv	results/rsmarl_v3_core/MAPPO/random/ratio_0.10/seed_2/episode_metrics.csv	True	55	5	ok
MAPPO	random	random	0.1	3	results/rsmarl_v3_core/MAPPO/random/ratio_0.10/seed_3/episode_metrics.csv	results/rsmarl_v3_core/MAPPO/random/ratio_0.10/seed_3/episode_metrics.csv	True	55	5	ok
MAPPO	random	random	0.1	4	results/rsmarl_v3_core/MAPPO/random/ratio_0.10/seed_4/episode_metrics.csv	results/rsmarl_v3_core/MAPPO/random/ratio_0.10/seed_4/episode_metrics.csv	True	55	5	ok
MAPPO	random	random	0.1	5	results/rsmarl_v3_core/MAPPO/random/ratio_0.10/seed_5/episode_metrics.csv	results/rsmarl_v3_core/MAPPO/random/ratio_0.10/seed_5/episode_metrics.csv	True	55	5	ok
MAPPO	random	random	0.1	6	results/rsmarl_v3_core/MAPPO/random/ratio_0.10/seed_6/episode_metrics.csv	results/rsmarl_v3_core/MAPPO/random/ratio_0.10/seed_6/episode_metrics.csv	True	55	5	ok
MAPPO	random	random	0.1	7	results/rsmarl_v3_core/MAPPO/random/ratio_0.10/seed_7/episode_metrics.csv	results/rsmarl_v3_core/MAPPO/random/ratio_0.10/seed_7/episode_metrics.csv	True	55	5	ok
MAPPO	random	random	0.1	8	results/rsmarl_v3_core/MAPPO/random/ratio_0.10/seed_8/episode_metrics.csv	results/rsmarl_v3_core/MAPPO/random/ratio_0.10/seed_8/episode_metrics.csv	True	55	5	ok
MAPPO	random	random	0.1	9	results/rsmarl_v3_core/MAPPO/random/ratio_0.10/seed_9/episode_metrics.csv	results/rsmarl_v3_core/MAPPO/random/ratio_0.10/seed_9/episode_metrics.csv	True	55	5	ok
MAPPO	random	random	0.1	10	results/rsmarl_v3_core/MAPPO/random/ratio_0.10/seed_10/episode_metrics.csv	results/rsmarl_v3_core/MAPPO/random/ratio_0.10/seed_10/episode_metrics.csv	True	55	5	ok
MAPPO	random	random	0.1	11	results/rsmarl_v3_core/MAPPO/random/ratio_0.10/seed_11/episode_metrics.csv	results/rsmarl_v3_core/MAPPO/random/ratio_0.10/seed_11/episode_metrics.csv	True	55	5	ok
MAPPO	random	random	0.1	12	results/rsmarl_v3_core/MAPPO/random/ratio_0.10/seed_12/episode_metrics.csv	results/rsmarl_v3_core/MAPPO/random/ratio_0.10/seed_12/episode_metrics.csv	True	55	5	ok
MAPPO	random	random	0.1	13	results/rsmarl_v3_core/MAPPO/random/ratio_0.10/seed_13/episode_metrics.csv	results/rsmarl_v3_core/MAPPO/random/ratio_0.10/seed_13/episode_metrics.csv	True	55	5	ok
MAPPO	random	random	0.1	14	results/rsmarl_v3_core/MAPPO/random/ratio_0.10/seed_14/episode_metrics.csv	results/rsmarl_v3_core/MAPPO/random/ratio_0.10/seed_14/episode_metrics.csv	True	55	5	ok
MAPPO	random	random	0.1	15	results/rsmarl_v3_core/MAPPO/random/ratio_0.10/seed_15/episode_metrics.csv	results/rsmarl_v3_core/MAPPO/random/ratio_0.10/seed_15/episode_metrics.csv	True	55	5	ok
MAPPO	random	random	0.1	16	results/rsmarl_v3_core/MAPPO/random/ratio_0.10/seed_16/episode_metrics.csv	results/rsmarl_v3_core/MAPPO/random/ratio_0.10/seed_16/episode_metrics.csv	True	55	5	ok
MAPPO	random	random	0.1	17	results/rsmarl_v3_core/MAPPO/random/ratio_0.10/seed_17/episode_metrics.csv	results/rsmarl_v3_core/MAPPO/random/ratio_0.10/seed_17/episode_metrics.csv	True	55	5	ok
MAPPO	random	random	0.1	18	results/rsmarl_v3_core/MAPPO/random/ratio_0.10/seed_18/episode_metrics.csv	results/rsmarl_v3_core/MAPPO/random/ratio_0.10/seed_18/episode_metrics.csv	True	55	5	ok
MAPPO	random	random	0.1	19	results/rsmarl_v3_core/MAPPO/random/ratio_0.10/seed_19/episode_metrics.csv	results/rsmarl_v3_core/MAPPO/random/ratio_0.10/seed_19/episode_metrics.csv	True	55	5	ok
MAPPO	random	random	0.2	0	results/rsmarl_v3_core/MAPPO/random/ratio_0.20/seed_0/episode_metrics.csv	results/rsmarl_v3_core/MAPPO/random/ratio_0.20/seed_0/episode_metrics.csv	True	55	5	ok
MAPPO	random	random	0.2	1	results/rsmarl_v3_core/MAPPO/random/ratio_0.20/seed_1/episode_metrics.csv	results/rsmarl_v3_core/MAPPO/random/ratio_0.20/seed_1/episode_metrics.csv	True	55	5	ok
MAPPO	random	random	0.2	2	results/rsmarl_v3_core/MAPPO/random/ratio_0.20/seed_2/episode_metrics.csv	results/rsmarl_v3_core/MAPPO/random/ratio_0.20/seed_2/episode_metrics.csv	True	55	5	ok
MAPPO	random	random	0.2	3	results/rsmarl_v3_core/MAPPO/random/ratio_0.20/seed_3/episode_metrics.csv	results/rsmarl_v3_core/MAPPO/random/ratio_0.20/seed_3/episode_metrics.csv	True	55	5	ok
MAPPO	random	random	0.2	4	results/rsmarl_v3_core/MAPPO/random/ratio_0.20/seed_4/episode_metrics.csv	results/rsmarl_v3_core/MAPPO/random/ratio_0.20/seed_4/episode_metrics.csv	True	55	5	ok
MAPPO	random	random	0.2	5	results/rsmarl_v3_core/MAPPO/random/ratio_0.20/seed_5/episode_metrics.csv	results/rsmarl_v3_core/MAPPO/random/ratio_0.20/seed_5/episode_metrics.csv	True	55	5	ok
MAPPO	random	random	0.2	6	results/rsmarl_v3_core/MAPPO/random/ratio_0.20/seed_6/episode_metrics.csv	results/rsmarl_v3_core/MAPPO/random/ratio_0.20/seed_6/episode_metrics.csv	True	55	5	ok
MAPPO	random	random	0.2	7	results/rsmarl_v3_core/MAPPO/random/ratio_0.20/seed_7/episode_metrics.csv	results/rsmarl_v3_core/MAPPO/random/ratio_0.20/seed_7/episode_metrics.csv	True	55	5	ok
MAPPO	random	random	0.2	8	results/rsmarl_v3_core/MAPPO/random/ratio_0.20/seed_8/episode_metrics.csv	results/rsmarl_v3_core/MAPPO/random/ratio_0.20/seed_8/episode_metrics.csv	True	55	5	ok
MAPPO	random	random	0.2	9	results/rsmarl_v3_core/MAPPO/random/ratio_0.20/seed_9/episode_metrics.csv	results/rsmarl_v3_core/MAPPO/random/ratio_0.20/seed_9/episode_metrics.csv	True	55	5	ok
MAPPO	random	random	0.2	10	results/rsmarl_v3_core/MAPPO/random/ratio_0.20/seed_10/episode_metrics.csv	results/rsmarl_v3_core/MAPPO/random/ratio_0.20/seed_10/episode_metrics.csv	True	55	5	ok
MAPPO	random	random	0.2	11	results/rsmarl_v3_core/MAPPO/random/ratio_0.20/seed_11/episode_metrics.csv	results/rsmarl_v3_core/MAPPO/random/ratio_0.20/seed_11/episode_metrics.csv	True	55	5	ok
MAPPO	random	random	0.2	12	results/rsmarl_v3_core/MAPPO/random/ratio_0.20/seed_12/episode_metrics.csv	results/rsmarl_v3_core/MAPPO/random/ratio_0.20/seed_12/episode_metrics.csv	True	55	5	ok
MAPPO	random	random	0.2	13	results/rsmarl_v3_core/MAPPO/random/ratio_0.20/seed_13/episode_metrics.csv	results/rsmarl_v3_core/MAPPO/random/ratio_0.20/seed_13/episode_metrics.csv	True	55	5	ok
MAPPO	random	random	0.2	14	results/rsmarl_v3_core/MAPPO/random/ratio_0.20/seed_14/episode_metrics.csv	results/rsmarl_v3_core/MAPPO/random/ratio_0.20/seed_14/episode_metrics.csv	True	55	5	ok
MAPPO	random	random	0.2	15	results/rsmarl_v3_core/MAPPO/random/ratio_0.20/seed_15/episode_metrics.csv	results/rsmarl_v3_core/MAPPO/random/ratio_0.20/seed_15/episode_metrics.csv	True	55	5	ok
MAPPO	random	random	0.2	16	results/rsmarl_v3_core/MAPPO/random/ratio_0.20/seed_16/episode_metrics.csv	results/rsmarl_v3_core/MAPPO/random/ratio_0.20/seed_16/episode_metrics.csv	True	55	5	ok
MAPPO	random	random	0.2	17	results/rsmarl_v3_core/MAPPO/random/ratio_0.20/seed_17/episode_metrics.csv	results/rsmarl_v3_core/MAPPO/random/ratio_0.20/seed_17/episode_metrics.csv	True	55	5	ok
MAPPO	random	random	0.2	18	results/rsmarl_v3_core/MAPPO/random/ratio_0.20/seed_18/episode_metrics.csv	results/rsmarl_v3_core/MAPPO/random/ratio_0.20/seed_18/episode_metrics.csv	True	55	5	ok
MAPPO	random	random	0.2	19	results/rsmarl_v3_core/MAPPO/random/ratio_0.20/seed_19/episode_metrics.csv	results/rsmarl_v3_core/MAPPO/random/ratio_0.20/seed_19/episode_metrics.csv	True	55	5	ok
MAPPO	random	random	0.3	0	results/rsmarl_v3_core/MAPPO/random/ratio_0.30/seed_0/episode_metrics.csv	results/rsmarl_v3_core/MAPPO/random/ratio_0.30/seed_0/episode_metrics.csv	True	55	5	ok
MAPPO	random	random	0.3	1	results/rsmarl_v3_core/MAPPO/random/ratio_0.30/seed_1/episode_metrics.csv	results/rsmarl_v3_core/MAPPO/random/ratio_0.30/seed_1/episode_metrics.csv	True	55	5	ok
MAPPO	random	random	0.3	2	results/rsmarl_v3_core/MAPPO/random/ratio_0.30/seed_2/episode_metrics.csv	results/rsmarl_v3_core/MAPPO/random/ratio_0.30/seed_2/episode_metrics.csv	True	55	5	ok
MAPPO	random	random	0.3	3	results/rsmarl_v3_core/MAPPO/random/ratio_0.30/seed_3/episode_metrics.csv	results/rsmarl_v3_core/MAPPO/random/ratio_0.30/seed_3/episode_metrics.csv	True	55	5	ok
MAPPO	random	random	0.3	4	results/rsmarl_v3_core/MAPPO/random/ratio_0.30/seed_4/episode_metrics.csv	results/rsmarl_v3_core/MAPPO/random/ratio_0.30/seed_4/episode_metrics.csv	True	55	5	ok
MAPPO	random	random	0.3	5	results/rsmarl_v3_core/MAPPO/random/ratio_0.30/seed_5/episode_metrics.csv	results/rsmarl_v3_core/MAPPO/random/ratio_0.30/seed_5/episode_metrics.csv	True	55	5	ok
MAPPO	random	random	0.3	6	results/rsmarl_v3_core/MAPPO/random/ratio_0.30/seed_6/episode_metrics.csv	results/rsmarl_v3_core/MAPPO/random/ratio_0.30/seed_6/episode_metrics.csv	True	55	5	ok
MAPPO	random	random	0.3	7	results/rsmarl_v3_core/MAPPO/random/ratio_0.30/seed_7/episode_metrics.csv	results/rsmarl_v3_core/MAPPO/random/ratio_0.30/seed_7/episode_metrics.csv	True	55	5	ok
MAPPO	random	random	0.3	8	results/rsmarl_v3_core/MAPPO/random/ratio_0.30/seed_8/episode_metrics.csv	results/rsmarl_v3_core/MAPPO/random/ratio_0.30/seed_8/episode_metrics.csv	True	55	5	ok
MAPPO	random	random	0.3	9	results/rsmarl_v3_core/MAPPO/random/ratio_0.30/seed_9/episode_metrics.csv	results/rsmarl_v3_core/MAPPO/random/ratio_0.30/seed_9/episode_metrics.csv	True	55	5	ok
MAPPO	random	random	0.3	10	results/rsmarl_v3_core/MAPPO/random/ratio_0.30/seed_10/episode_metrics.csv	results/rsmarl_v3_core/MAPPO/random/ratio_0.30/seed_10/episode_metrics.csv	True	55	5	ok
MAPPO	random	random	0.3	11	results/rsmarl_v3_core/MAPPO/random/ratio_0.30/seed_11/episode_metrics.csv	results/rsmarl_v3_core/MAPPO/random/ratio_0.30/seed_11/episode_metrics.csv	True	55	5	ok
MAPPO	random	random	0.3	12	results/rsmarl_v3_core/MAPPO/random/ratio_0.30/seed_12/episode_metrics.csv	results/rsmarl_v3_core/MAPPO/random/ratio_0.30/seed_12/episode_metrics.csv	True	55	5	ok
MAPPO	random	random	0.3	13	results/rsmarl_v3_core/MAPPO/random/ratio_0.30/seed_13/episode_metrics.csv	results/rsmarl_v3_core/MAPPO/random/ratio_0.30/seed_13/episode_metrics.csv	True	55	5	ok
MAPPO	random	random	0.3	14	results/rsmarl_v3_core/MAPPO/random/ratio_0.30/seed_14/episode_metrics.csv	results/rsmarl_v3_core/MAPPO/random/ratio_0.30/seed_14/episode_metrics.csv	True	55	5	ok
MAPPO	random	random	0.3	15	results/rsmarl_v3_core/MAPPO/random/ratio_0.30/seed_15/episode_metrics.csv	results/rsmarl_v3_core/MAPPO/random/ratio_0.30/seed_15/episode_metrics.csv	True	55	5	ok
MAPPO	random	random	0.3	16	results/rsmarl_v3_core/MAPPO/random/ratio_0.30/seed_16/episode_metrics.csv	results/rsmarl_v3_core/MAPPO/random/ratio_0.30/seed_16/episode_metrics.csv	True	55	5	ok
MAPPO	random	random	0.3	17	results/rsmarl_v3_core/MAPPO/random/ratio_0.30/seed_17/episode_metrics.csv	results/rsmarl_v3_core/MAPPO/random/ratio_0.30/seed_17/episode_metrics.csv	True	55	5	ok
MAPPO	random	random	0.3	18	results/rsmarl_v3_core/MAPPO/random/ratio_0.30/seed_18/episode_metrics.csv	results/rsmarl_v3_core/MAPPO/random/ratio_0.30/seed_18/episode_metrics.csv	True	55	5	ok
MAPPO	random	random	0.3	19	results/rsmarl_v3_core/MAPPO/random/ratio_0.30/seed_19/episode_metrics.csv	results/rsmarl_v3_core/MAPPO/random/ratio_0.30/seed_19/episode_metrics.csv	True	55	5	ok
MAPPO	random	random	0.33	0	results/rsmarl_v3_core/MAPPO/random/ratio_0.33/seed_0/episode_metrics.csv	results/rsmarl_v3_core/MAPPO/random/ratio_0.33/seed_0/episode_metrics.csv	True	55	5	ok
MAPPO	random	random	0.33	1	results/rsmarl_v3_core/MAPPO/random/ratio_0.33/seed_1/episode_metrics.csv	results/rsmarl_v3_core/MAPPO/random/ratio_0.33/seed_1/episode_metrics.csv	True	55	5	ok
MAPPO	random	random	0.33	2	results/rsmarl_v3_core/MAPPO/random/ratio_0.33/seed_2/episode_metrics.csv	results/rsmarl_v3_core/MAPPO/random/ratio_0.33/seed_2/episode_metrics.csv	True	55	5	ok
MAPPO	random	random	0.33	3	results/rsmarl_v3_core/MAPPO/random/ratio_0.33/seed_3/episode_metrics.csv	results/rsmarl_v3_core/MAPPO/random/ratio_0.33/seed_3/episode_metrics.csv	True	55	5	ok
MAPPO	random	random	0.33	4	results/rsmarl_v3_core/MAPPO/random/ratio_0.33/seed_4/episode_metrics.csv	results/rsmarl_v3_core/MAPPO/random/ratio_0.33/seed_4/episode_metrics.csv	True	55	5	ok
MAPPO	random	random	0.33	5	results/rsmarl_v3_core/MAPPO/random/ratio_0.33/seed_5/episode_metrics.csv	results/rsmarl_v3_core/MAPPO/random/ratio_0.33/seed_5/episode_metrics.csv	True	55	5	ok
MAPPO	random	random	0.33	6	results/rsmarl_v3_core/MAPPO/random/ratio_0.33/seed_6/episode_metrics.csv	results/rsmarl_v3_core/MAPPO/random/ratio_0.33/seed_6/episode_metrics.csv	True	55	5	ok
MAPPO	random	random	0.33	7	results/rsmarl_v3_core/MAPPO/random/ratio_0.33/seed_7/episode_metrics.csv	results/rsmarl_v3_core/MAPPO/random/ratio_0.33/seed_7/episode_metrics.csv	True	55	5	ok
MAPPO	random	random	0.33	8	results/rsmarl_v3_core/MAPPO/random/ratio_0.33/seed_8/episode_metrics.csv	results/rsmarl_v3_core/MAPPO/random/ratio_0.33/seed_8/episode_metrics.csv	True	55	5	ok
MAPPO	random	random	0.33	9	results/rsmarl_v3_core/MAPPO/random/ratio_0.33/seed_9/episode_metrics.csv	results/rsmarl_v3_core/MAPPO/random/ratio_0.33/seed_9/episode_metrics.csv	True	55	5	ok
MAPPO	random	random	0.33	10	results/rsmarl_v3_core/MAPPO/random/ratio_0.33/seed_10/episode_metrics.csv	results/rsmarl_v3_core/MAPPO/random/ratio_0.33/seed_10/episode_metrics.csv	True	55	5	ok
MAPPO	random	random	0.33	11	results/rsmarl_v3_core/MAPPO/random/ratio_0.33/seed_11/episode_metrics.csv	results/rsmarl_v3_core/MAPPO/random/ratio_0.33/seed_11/episode_metrics.csv	True	55	5	ok
MAPPO	random	random	0.33	12	results/rsmarl_v3_core/MAPPO/random/ratio_0.33/seed_12/episode_metrics.csv	results/rsmarl_v3_core/MAPPO/random/ratio_0.33/seed_12/episode_metrics.csv	True	55	5	ok
MAPPO	random	random	0.33	13	results/rsmarl_v3_core/MAPPO/random/ratio_0.33/seed_13/episode_metrics.csv	results/rsmarl_v3_core/MAPPO/random/ratio_0.33/seed_13/episode_metrics.csv	True	55	5	ok
MAPPO	random	random	0.33	14	results/rsmarl_v3_core/MAPPO/random/ratio_0.33/seed_14/episode_metrics.csv	results/rsmarl_v3_core/MAPPO/random/ratio_0.33/seed_14/episode_metrics.csv	True	55	5	ok
MAPPO	random	random	0.33	15	results/rsmarl_v3_core/MAPPO/random/ratio_0.33/seed_15/episode_metrics.csv	results/rsmarl_v3_core/MAPPO/random/ratio_0.33/seed_15/episode_metrics.csv	True	55	5	ok
MAPPO	random	random	0.33	16	results/rsmarl_v3_core/MAPPO/random/ratio_0.33/seed_16/episode_metrics.csv	results/rsmarl_v3_core/MAPPO/random/ratio_0.33/seed_16/episode_metrics.csv	True	55	5	ok
MAPPO	random	random	0.33	17	results/rsmarl_v3_core/MAPPO/random/ratio_0.33/seed_17/episode_metrics.csv	results/rsmarl_v3_core/MAPPO/random/ratio_0.33/seed_17/episode_metrics.csv	True	55	5	ok
MAPPO	random	random	0.33	18	results/rsmarl_v3_core/MAPPO/random/ratio_0.33/seed_18/episode_metrics.csv	results/rsmarl_v3_core/MAPPO/random/ratio_0.33/seed_18/episode_metrics.csv	True	55	5	ok
MAPPO	random	random	0.33	19	results/rsmarl_v3_core/MAPPO/random/ratio_0.33/seed_19/episode_metrics.csv	results/rsmarl_v3_core/MAPPO/random/ratio_0.33/seed_19/episode_metrics.csv	True	55	5	ok
MAPPO	signflip	sign_flip	0.05	0	results/rsmarl_v3_core/MAPPO/sign_flip/ratio_0.05/seed_0/episode_metrics.csv	results/rsmarl_v3_core/MAPPO/sign_flip/ratio_0.05/seed_0/episode_metrics.csv	True	55	5	ok
MAPPO	signflip	sign_flip	0.05	1	results/rsmarl_v3_core/MAPPO/sign_flip/ratio_0.05/seed_1/episode_metrics.csv	results/rsmarl_v3_core/MAPPO/sign_flip/ratio_0.05/seed_1/episode_metrics.csv	True	55	5	ok
MAPPO	signflip	sign_flip	0.05	2	results/rsmarl_v3_core/MAPPO/sign_flip/ratio_0.05/seed_2/episode_metrics.csv	results/rsmarl_v3_core/MAPPO/sign_flip/ratio_0.05/seed_2/episode_metrics.csv	True	55	5	ok
MAPPO	signflip	sign_flip	0.05	3	results/rsmarl_v3_core/MAPPO/sign_flip/ratio_0.05/seed_3/episode_metrics.csv	results/rsmarl_v3_core/MAPPO/sign_flip/ratio_0.05/seed_3/episode_metrics.csv	True	55	5	ok
MAPPO	signflip	sign_flip	0.05	4	results/rsmarl_v3_core/MAPPO/sign_flip/ratio_0.05/seed_4/episode_metrics.csv	results/rsmarl_v3_core/MAPPO/sign_flip/ratio_0.05/seed_4/episode_metrics.csv	True	55	5	ok
MAPPO	signflip	sign_flip	0.05	5	results/rsmarl_v3_core/MAPPO/sign_flip/ratio_0.05/seed_5/episode_metrics.csv	results/rsmarl_v3_core/MAPPO/sign_flip/ratio_0.05/seed_5/episode_metrics.csv	True	55	5	ok
MAPPO	signflip	sign_flip	0.05	6	results/rsmarl_v3_core/MAPPO/sign_flip/ratio_0.05/seed_6/episode_metrics.csv	results/rsmarl_v3_core/MAPPO/sign_flip/ratio_0.05/seed_6/episode_metrics.csv	True	55	5	ok
MAPPO	signflip	sign_flip	0.05	7	results/rsmarl_v3_core/MAPPO/sign_flip/ratio_0.05/seed_7/episode_metrics.csv	results/rsmarl_v3_core/MAPPO/sign_flip/ratio_0.05/seed_7/episode_metrics.csv	True	55	5	ok
MAPPO	signflip	sign_flip	0.05	8	results/rsmarl_v3_core/MAPPO/sign_flip/ratio_0.05/seed_8/episode_metrics.csv	results/rsmarl_v3_core/MAPPO/sign_flip/ratio_0.05/seed_8/episode_metrics.csv	True	55	5	ok
MAPPO	signflip	sign_flip	0.05	9	results/rsmarl_v3_core/MAPPO/sign_flip/ratio_0.05/seed_9/episode_metrics.csv	results/rsmarl_v3_core/MAPPO/sign_flip/ratio_0.05/seed_9/episode_metrics.csv	True	55	5	ok
MAPPO	signflip	sign_flip	0.05	10	results/rsmarl_v3_core/MAPPO/sign_flip/ratio_0.05/seed_10/episode_metrics.csv	results/rsmarl_v3_core/MAPPO/sign_flip/ratio_0.05/seed_10/episode_metrics.csv	True	55	5	ok
MAPPO	signflip	sign_flip	0.05	11	results/rsmarl_v3_core/MAPPO/sign_flip/ratio_0.05/seed_11/episode_metrics.csv	results/rsmarl_v3_core/MAPPO/sign_flip/ratio_0.05/seed_11/episode_metrics.csv	True	55	5	ok
MAPPO	signflip	sign_flip	0.05	12	results/rsmarl_v3_core/MAPPO/sign_flip/ratio_0.05/seed_12/episode_metrics.csv	results/rsmarl_v3_core/MAPPO/sign_flip/ratio_0.05/seed_12/episode_metrics.csv	True	55	5	ok
MAPPO	signflip	sign_flip	0.05	13	results/rsmarl_v3_core/MAPPO/sign_flip/ratio_0.05/seed_13/episode_metrics.csv	results/rsmarl_v3_core/MAPPO/sign_flip/ratio_0.05/seed_13/episode_metrics.csv	True	55	5	ok
MAPPO	signflip	sign_flip	0.05	14	results/rsmarl_v3_core/MAPPO/sign_flip/ratio_0.05/seed_14/episode_metrics.csv	results/rsmarl_v3_core/MAPPO/sign_flip/ratio_0.05/seed_14/episode_metrics.csv	True	55	5	ok
MAPPO	signflip	sign_flip	0.05	15	results/rsmarl_v3_core/MAPPO/sign_flip/ratio_0.05/seed_15/episode_metrics.csv	results/rsmarl_v3_core/MAPPO/sign_flip/ratio_0.05/seed_15/episode_metrics.csv	True	55	5	ok
MAPPO	signflip	sign_flip	0.05	16	results/rsmarl_v3_core/MAPPO/sign_flip/ratio_0.05/seed_16/episode_metrics.csv	results/rsmarl_v3_core/MAPPO/sign_flip/ratio_0.05/seed_16/episode_metrics.csv	True	55	5	ok
MAPPO	signflip	sign_flip	0.05	17	results/rsmarl_v3_core/MAPPO/sign_flip/ratio_0.05/seed_17/episode_metrics.csv	results/rsmarl_v3_core/MAPPO/sign_flip/ratio_0.05/seed_17/episode_metrics.csv	True	55	5	ok
MAPPO	signflip	sign_flip	0.05	18	results/rsmarl_v3_core/MAPPO/sign_flip/ratio_0.05/seed_18/episode_metrics.csv	results/rsmarl_v3_core/MAPPO/sign_flip/ratio_0.05/seed_18/episode_metrics.csv	True	55	5	ok
MAPPO	signflip	sign_flip	0.05	19	results/rsmarl_v3_core/MAPPO/sign_flip/ratio_0.05/seed_19/episode_metrics.csv	results/rsmarl_v3_core/MAPPO/sign_flip/ratio_0.05/seed_19/episode_metrics.csv	True	55	5	ok
MAPPO	signflip	sign_flip	0.1	0	results/rsmarl_v3_core/MAPPO/sign_flip/ratio_0.10/seed_0/episode_metrics.csv	results/rsmarl_v3_core/MAPPO/sign_flip/ratio_0.10/seed_0/episode_metrics.csv	True	55	5	ok
MAPPO	signflip	sign_flip	0.1	1	results/rsmarl_v3_core/MAPPO/sign_flip/ratio_0.10/seed_1/episode_metrics.csv	results/rsmarl_v3_core/MAPPO/sign_flip/ratio_0.10/seed_1/episode_metrics.csv	True	55	5	ok
MAPPO	signflip	sign_flip	0.1	2	results/rsmarl_v3_core/MAPPO/sign_flip/ratio_0.10/seed_2/episode_metrics.csv	results/rsmarl_v3_core/MAPPO/sign_flip/ratio_0.10/seed_2/episode_metrics.csv	True	55	5	ok
MAPPO	signflip	sign_flip	0.1	3	results/rsmarl_v3_core/MAPPO/sign_flip/ratio_0.10/seed_3/episode_metrics.csv	results/rsmarl_v3_core/MAPPO/sign_flip/ratio_0.10/seed_3/episode_metrics.csv	True	55	5	ok
MAPPO	signflip	sign_flip	0.1	4	results/rsmarl_v3_core/MAPPO/sign_flip/ratio_0.10/seed_4/episode_metrics.csv	results/rsmarl_v3_core/MAPPO/sign_flip/ratio_0.10/seed_4/episode_metrics.csv	True	55	5	ok
MAPPO	signflip	sign_flip	0.1	5	results/rsmarl_v3_core/MAPPO/sign_flip/ratio_0.10/seed_5/episode_metrics.csv	results/rsmarl_v3_core/MAPPO/sign_flip/ratio_0.10/seed_5/episode_metrics.csv	True	55	5	ok
MAPPO	signflip	sign_flip	0.1	6	results/rsmarl_v3_core/MAPPO/sign_flip/ratio_0.10/seed_6/episode_metrics.csv	results/rsmarl_v3_core/MAPPO/sign_flip/ratio_0.10/seed_6/episode_metrics.csv	True	55	5	ok
MAPPO	signflip	sign_flip	0.1	7	results/rsmarl_v3_core/MAPPO/sign_flip/ratio_0.10/seed_7/episode_metrics.csv	results/rsmarl_v3_core/MAPPO/sign_flip/ratio_0.10/seed_7/episode_metrics.csv	True	55	5	ok
MAPPO	signflip	sign_flip	0.1	8	results/rsmarl_v3_core/MAPPO/sign_flip/ratio_0.10/seed_8/episode_metrics.csv	results/rsmarl_v3_core/MAPPO/sign_flip/ratio_0.10/seed_8/episode_metrics.csv	True	55	5	ok
MAPPO	signflip	sign_flip	0.1	9	results/rsmarl_v3_core/MAPPO/sign_flip/ratio_0.10/seed_9/episode_metrics.csv	results/rsmarl_v3_core/MAPPO/sign_flip/ratio_0.10/seed_9/episode_metrics.csv	True	55	5	ok
MAPPO	signflip	sign_flip	0.1	10	results/rsmarl_v3_core/MAPPO/sign_flip/ratio_0.10/seed_10/episode_metrics.csv	results/rsmarl_v3_core/MAPPO/sign_flip/ratio_0.10/seed_10/episode_metrics.csv	True	55	5	ok
MAPPO	signflip	sign_flip	0.1	11	results/rsmarl_v3_core/MAPPO/sign_flip/ratio_0.10/seed_11/episode_metrics.csv	results/rsmarl_v3_core/MAPPO/sign_flip/ratio_0.10/seed_11/episode_metrics.csv	True	55	5	ok
MAPPO	signflip	sign_flip	0.1	12	results/rsmarl_v3_core/MAPPO/sign_flip/ratio_0.10/seed_12/episode_metrics.csv	results/rsmarl_v3_core/MAPPO/sign_flip/ratio_0.10/seed_12/episode_metrics.csv	True	55	5	ok
MAPPO	signflip	sign_flip	0.1	13	results/rsmarl_v3_core/MAPPO/sign_flip/ratio_0.10/seed_13/episode_metrics.csv	results/rsmarl_v3_core/MAPPO/sign_flip/ratio_0.10/seed_13/episode_metrics.csv	True	55	5	ok
MAPPO	signflip	sign_flip	0.1	14	results/rsmarl_v3_core/MAPPO/sign_flip/ratio_0.10/seed_14/episode_metrics.csv	results/rsmarl_v3_core/MAPPO/sign_flip/ratio_0.10/seed_14/episode_metrics.csv	True	55	5	ok
MAPPO	signflip	sign_flip	0.1	15	results/rsmarl_v3_core/MAPPO/sign_flip/ratio_0.10/seed_15/episode_metrics.csv	results/rsmarl_v3_core/MAPPO/sign_flip/ratio_0.10/seed_15/episode_metrics.csv	True	55	5	ok
MAPPO	signflip	sign_flip	0.1	16	results/rsmarl_v3_core/MAPPO/sign_flip/ratio_0.10/seed_16/episode_metrics.csv	results/rsmarl_v3_core/MAPPO/sign_flip/ratio_0.10/seed_16/episode_metrics.csv	True	55	5	ok
MAPPO	signflip	sign_flip	0.1	17	results/rsmarl_v3_core/MAPPO/sign_flip/ratio_0.10/seed_17/episode_metrics.csv	results/rsmarl_v3_core/MAPPO/sign_flip/ratio_0.10/seed_17/episode_metrics.csv	True	55	5	ok
MAPPO	signflip	sign_flip	0.1	18	results/rsmarl_v3_core/MAPPO/sign_flip/ratio_0.10/seed_18/episode_metrics.csv	results/rsmarl_v3_core/MAPPO/sign_flip/ratio_0.10/seed_18/episode_metrics.csv	True	55	5	ok
MAPPO	signflip	sign_flip	0.1	19	results/rsmarl_v3_core/MAPPO/sign_flip/ratio_0.10/seed_19/episode_metrics.csv	results/rsmarl_v3_core/MAPPO/sign_flip/ratio_0.10/seed_19/episode_metrics.csv	True	55	5	ok
MAPPO	signflip	sign_flip	0.2	0	results/rsmarl_v3_core/MAPPO/sign_flip/ratio_0.20/seed_0/episode_metrics.csv	results/rsmarl_v3_core/MAPPO/sign_flip/ratio_0.20/seed_0/episode_metrics.csv	True	55	5	ok
MAPPO	signflip	sign_flip	0.2	1	results/rsmarl_v3_core/MAPPO/sign_flip/ratio_0.20/seed_1/episode_metrics.csv	results/rsmarl_v3_core/MAPPO/sign_flip/ratio_0.20/seed_1/episode_metrics.csv	True	55	5	ok
MAPPO	signflip	sign_flip	0.2	2	results/rsmarl_v3_core/MAPPO/sign_flip/ratio_0.20/seed_2/episode_metrics.csv	results/rsmarl_v3_core/MAPPO/sign_flip/ratio_0.20/seed_2/episode_metrics.csv	True	55	5	ok
MAPPO	signflip	sign_flip	0.2	3	results/rsmarl_v3_core/MAPPO/sign_flip/ratio_0.20/seed_3/episode_metrics.csv	results/rsmarl_v3_core/MAPPO/sign_flip/ratio_0.20/seed_3/episode_metrics.csv	True	55	5	ok
MAPPO	signflip	sign_flip	0.2	4	results/rsmarl_v3_core/MAPPO/sign_flip/ratio_0.20/seed_4/episode_metrics.csv	results/rsmarl_v3_core/MAPPO/sign_flip/ratio_0.20/seed_4/episode_metrics.csv	True	55	5	ok
MAPPO	signflip	sign_flip	0.2	5	results/rsmarl_v3_core/MAPPO/sign_flip/ratio_0.20/seed_5/episode_metrics.csv	results/rsmarl_v3_core/MAPPO/sign_flip/ratio_0.20/seed_5/episode_metrics.csv	True	55	5	ok
MAPPO	signflip	sign_flip	0.2	6	results/rsmarl_v3_core/MAPPO/sign_flip/ratio_0.20/seed_6/episode_metrics.csv	results/rsmarl_v3_core/MAPPO/sign_flip/ratio_0.20/seed_6/episode_metrics.csv	True	55	5	ok
MAPPO	signflip	sign_flip	0.2	7	results/rsmarl_v3_core/MAPPO/sign_flip/ratio_0.20/seed_7/episode_metrics.csv	results/rsmarl_v3_core/MAPPO/sign_flip/ratio_0.20/seed_7/episode_metrics.csv	True	55	5	ok
MAPPO	signflip	sign_flip	0.2	8	results/rsmarl_v3_core/MAPPO/sign_flip/ratio_0.20/seed_8/episode_metrics.csv	results/rsmarl_v3_core/MAPPO/sign_flip/ratio_0.20/seed_8/episode_metrics.csv	True	55	5	ok
MAPPO	signflip	sign_flip	0.2	9	results/rsmarl_v3_core/MAPPO/sign_flip/ratio_0.20/seed_9/episode_metrics.csv	results/rsmarl_v3_core/MAPPO/sign_flip/ratio_0.20/seed_9/episode_metrics.csv	True	55	5	ok
MAPPO	signflip	sign_flip	0.2	10	results/rsmarl_v3_core/MAPPO/sign_flip/ratio_0.20/seed_10/episode_metrics.csv	results/rsmarl_v3_core/MAPPO/sign_flip/ratio_0.20/seed_10/episode_metrics.csv	True	55	5	ok
MAPPO	signflip	sign_flip	0.2	11	results/rsmarl_v3_core/MAPPO/sign_flip/ratio_0.20/seed_11/episode_metrics.csv	results/rsmarl_v3_core/MAPPO/sign_flip/ratio_0.20/seed_11/episode_metrics.csv	True	55	5	ok
MAPPO	signflip	sign_flip	0.2	12	results/rsmarl_v3_core/MAPPO/sign_flip/ratio_0.20/seed_12/episode_metrics.csv	results/rsmarl_v3_core/MAPPO/sign_flip/ratio_0.20/seed_12/episode_metrics.csv	True	55	5	ok
MAPPO	signflip	sign_flip	0.2	13	results/rsmarl_v3_core/MAPPO/sign_flip/ratio_0.20/seed_13/episode_metrics.csv	results/rsmarl_v3_core/MAPPO/sign_flip/ratio_0.20/seed_13/episode_metrics.csv	True	55	5	ok
MAPPO	signflip	sign_flip	0.2	14	results/rsmarl_v3_core/MAPPO/sign_flip/ratio_0.20/seed_14/episode_metrics.csv	results/rsmarl_v3_core/MAPPO/sign_flip/ratio_0.20/seed_14/episode_metrics.csv	True	55	5	ok
MAPPO	signflip	sign_flip	0.2	15	results/rsmarl_v3_core/MAPPO/sign_flip/ratio_0.20/seed_15/episode_metrics.csv	results/rsmarl_v3_core/MAPPO/sign_flip/ratio_0.20/seed_15/episode_metrics.csv	True	55	5	ok
MAPPO	signflip	sign_flip	0.2	16	results/rsmarl_v3_core/MAPPO/sign_flip/ratio_0.20/seed_16/episode_metrics.csv	results/rsmarl_v3_core/MAPPO/sign_flip/ratio_0.20/seed_16/episode_metrics.csv	True	55	5	ok
MAPPO	signflip	sign_flip	0.2	17	results/rsmarl_v3_core/MAPPO/sign_flip/ratio_0.20/seed_17/episode_metrics.csv	results/rsmarl_v3_core/MAPPO/sign_flip/ratio_0.20/seed_17/episode_metrics.csv	True	55	5	ok
MAPPO	signflip	sign_flip	0.2	18	results/rsmarl_v3_core/MAPPO/sign_flip/ratio_0.20/seed_18/episode_metrics.csv	results/rsmarl_v3_core/MAPPO/sign_flip/ratio_0.20/seed_18/episode_metrics.csv	True	55	5	ok
MAPPO	signflip	sign_flip	0.2	19	results/rsmarl_v3_core/MAPPO/sign_flip/ratio_0.20/seed_19/episode_metrics.csv	results/rsmarl_v3_core/MAPPO/sign_flip/ratio_0.20/seed_19/episode_metrics.csv	True	55	5	ok
MAPPO	signflip	sign_flip	0.3	0	results/rsmarl_v3_core/MAPPO/sign_flip/ratio_0.30/seed_0/episode_metrics.csv	results/rsmarl_v3_core/MAPPO/sign_flip/ratio_0.30/seed_0/episode_metrics.csv	True	55	5	ok
MAPPO	signflip	sign_flip	0.3	1	results/rsmarl_v3_core/MAPPO/sign_flip/ratio_0.30/seed_1/episode_metrics.csv	results/rsmarl_v3_core/MAPPO/sign_flip/ratio_0.30/seed_1/episode_metrics.csv	True	55	5	ok
MAPPO	signflip	sign_flip	0.3	2	results/rsmarl_v3_core/MAPPO/sign_flip/ratio_0.30/seed_2/episode_metrics.csv	results/rsmarl_v3_core/MAPPO/sign_flip/ratio_0.30/seed_2/episode_metrics.csv	True	55	5	ok
MAPPO	signflip	sign_flip	0.3	3	results/rsmarl_v3_core/MAPPO/sign_flip/ratio_0.30/seed_3/episode_metrics.csv	results/rsmarl_v3_core/MAPPO/sign_flip/ratio_0.30/seed_3/episode_metrics.csv	True	55	5	ok
MAPPO	signflip	sign_flip	0.3	4	results/rsmarl_v3_core/MAPPO/sign_flip/ratio_0.30/seed_4/episode_metrics.csv	results/rsmarl_v3_core/MAPPO/sign_flip/ratio_0.30/seed_4/episode_metrics.csv	True	55	5	ok
MAPPO	signflip	sign_flip	0.3	5	results/rsmarl_v3_core/MAPPO/sign_flip/ratio_0.30/seed_5/episode_metrics.csv	results/rsmarl_v3_core/MAPPO/sign_flip/ratio_0.30/seed_5/episode_metrics.csv	True	55	5	ok
MAPPO	signflip	sign_flip	0.3	6	results/rsmarl_v3_core/MAPPO/sign_flip/ratio_0.30/seed_6/episode_metrics.csv	results/rsmarl_v3_core/MAPPO/sign_flip/ratio_0.30/seed_6/episode_metrics.csv	True	55	5	ok
MAPPO	signflip	sign_flip	0.3	7	results/rsmarl_v3_core/MAPPO/sign_flip/ratio_0.30/seed_7/episode_metrics.csv	results/rsmarl_v3_core/MAPPO/sign_flip/ratio_0.30/seed_7/episode_metrics.csv	True	55	5	ok
MAPPO	signflip	sign_flip	0.3	8	results/rsmarl_v3_core/MAPPO/sign_flip/ratio_0.30/seed_8/episode_metrics.csv	results/rsmarl_v3_core/MAPPO/sign_flip/ratio_0.30/seed_8/episode_metrics.csv	True	55	5	ok
MAPPO	signflip	sign_flip	0.3	9	results/rsmarl_v3_core/MAPPO/sign_flip/ratio_0.30/seed_9/episode_metrics.csv	results/rsmarl_v3_core/MAPPO/sign_flip/ratio_0.30/seed_9/episode_metrics.csv	True	55	5	ok
MAPPO	signflip	sign_flip	0.3	10	results/rsmarl_v3_core/MAPPO/sign_flip/ratio_0.30/seed_10/episode_metrics.csv	results/rsmarl_v3_core/MAPPO/sign_flip/ratio_0.30/seed_10/episode_metrics.csv	True	55	5	ok
MAPPO	signflip	sign_flip	0.3	11	results/rsmarl_v3_core/MAPPO/sign_flip/ratio_0.30/seed_11/episode_metrics.csv	results/rsmarl_v3_core/MAPPO/sign_flip/ratio_0.30/seed_11/episode_metrics.csv	True	55	5	ok
MAPPO	signflip	sign_flip	0.3	12	results/rsmarl_v3_core/MAPPO/sign_flip/ratio_0.30/seed_12/episode_metrics.csv	results/rsmarl_v3_core/MAPPO/sign_flip/ratio_0.30/seed_12/episode_metrics.csv	True	55	5	ok
MAPPO	signflip	sign_flip	0.3	13	results/rsmarl_v3_core/MAPPO/sign_flip/ratio_0.30/seed_13/episode_metrics.csv	results/rsmarl_v3_core/MAPPO/sign_flip/ratio_0.30/seed_13/episode_metrics.csv	True	55	5	ok
MAPPO	signflip	sign_flip	0.3	14	results/rsmarl_v3_core/MAPPO/sign_flip/ratio_0.30/seed_14/episode_metrics.csv	results/rsmarl_v3_core/MAPPO/sign_flip/ratio_0.30/seed_14/episode_metrics.csv	True	55	5	ok
MAPPO	signflip	sign_flip	0.3	15	results/rsmarl_v3_core/MAPPO/sign_flip/ratio_0.30/seed_15/episode_metrics.csv	results/rsmarl_v3_core/MAPPO/sign_flip/ratio_0.30/seed_15/episode_metrics.csv	True	55	5	ok
MAPPO	signflip	sign_flip	0.3	16	results/rsmarl_v3_core/MAPPO/sign_flip/ratio_0.30/seed_16/episode_metrics.csv	results/rsmarl_v3_core/MAPPO/sign_flip/ratio_0.30/seed_16/episode_metrics.csv	True	55	5	ok
MAPPO	signflip	sign_flip	0.3	17	results/rsmarl_v3_core/MAPPO/sign_flip/ratio_0.30/seed_17/episode_metrics.csv	results/rsmarl_v3_core/MAPPO/sign_flip/ratio_0.30/seed_17/episode_metrics.csv	True	55	5	ok
MAPPO	signflip	sign_flip	0.3	18	results/rsmarl_v3_core/MAPPO/sign_flip/ratio_0.30/seed_18/episode_metrics.csv	results/rsmarl_v3_core/MAPPO/sign_flip/ratio_0.30/seed_18/episode_metrics.csv	True	55	5	ok
MAPPO	signflip	sign_flip	0.3	19	results/rsmarl_v3_core/MAPPO/sign_flip/ratio_0.30/seed_19/episode_metrics.csv	results/rsmarl_v3_core/MAPPO/sign_flip/ratio_0.30/seed_19/episode_metrics.csv	True	55	5	ok
MAPPO	signflip	sign_flip	0.33	0	results/rsmarl_v3_core/MAPPO/sign_flip/ratio_0.33/seed_0/episode_metrics.csv	results/rsmarl_v3_core/MAPPO/sign_flip/ratio_0.33/seed_0/episode_metrics.csv	True	55	5	ok
MAPPO	signflip	sign_flip	0.33	1	results/rsmarl_v3_core/MAPPO/sign_flip/ratio_0.33/seed_1/episode_metrics.csv	results/rsmarl_v3_core/MAPPO/sign_flip/ratio_0.33/seed_1/episode_metrics.csv	True	55	5	ok
MAPPO	signflip	sign_flip	0.33	2	results/rsmarl_v3_core/MAPPO/sign_flip/ratio_0.33/seed_2/episode_metrics.csv	results/rsmarl_v3_core/MAPPO/sign_flip/ratio_0.33/seed_2/episode_metrics.csv	True	55	5	ok
MAPPO	signflip	sign_flip	0.33	3	results/rsmarl_v3_core/MAPPO/sign_flip/ratio_0.33/seed_3/episode_metrics.csv	results/rsmarl_v3_core/MAPPO/sign_flip/ratio_0.33/seed_3/episode_metrics.csv	True	55	5	ok
MAPPO	signflip	sign_flip	0.33	4	results/rsmarl_v3_core/MAPPO/sign_flip/ratio_0.33/seed_4/episode_metrics.csv	results/rsmarl_v3_core/MAPPO/sign_flip/ratio_0.33/seed_4/episode_metrics.csv	True	55	5	ok
MAPPO	signflip	sign_flip	0.33	5	results/rsmarl_v3_core/MAPPO/sign_flip/ratio_0.33/seed_5/episode_metrics.csv	results/rsmarl_v3_core/MAPPO/sign_flip/ratio_0.33/seed_5/episode_metrics.csv	True	55	5	ok
MAPPO	signflip	sign_flip	0.33	6	results/rsmarl_v3_core/MAPPO/sign_flip/ratio_0.33/seed_6/episode_metrics.csv	results/rsmarl_v3_core/MAPPO/sign_flip/ratio_0.33/seed_6/episode_metrics.csv	True	55	5	ok
MAPPO	signflip	sign_flip	0.33	7	results/rsmarl_v3_core/MAPPO/sign_flip/ratio_0.33/seed_7/episode_metrics.csv	results/rsmarl_v3_core/MAPPO/sign_flip/ratio_0.33/seed_7/episode_metrics.csv	True	55	5	ok
MAPPO	signflip	sign_flip	0.33	8	results/rsmarl_v3_core/MAPPO/sign_flip/ratio_0.33/seed_8/episode_metrics.csv	results/rsmarl_v3_core/MAPPO/sign_flip/ratio_0.33/seed_8/episode_metrics.csv	True	55	5	ok
MAPPO	signflip	sign_flip	0.33	9	results/rsmarl_v3_core/MAPPO/sign_flip/ratio_0.33/seed_9/episode_metrics.csv	results/rsmarl_v3_core/MAPPO/sign_flip/ratio_0.33/seed_9/episode_metrics.csv	True	55	5	ok
MAPPO	signflip	sign_flip	0.33	10	results/rsmarl_v3_core/MAPPO/sign_flip/ratio_0.33/seed_10/episode_metrics.csv	results/rsmarl_v3_core/MAPPO/sign_flip/ratio_0.33/seed_10/episode_metrics.csv	True	55	5	ok
MAPPO	signflip	sign_flip	0.33	11	results/rsmarl_v3_core/MAPPO/sign_flip/ratio_0.33/seed_11/episode_metrics.csv	results/rsmarl_v3_core/MAPPO/sign_flip/ratio_0.33/seed_11/episode_metrics.csv	True	55	5	ok
MAPPO	signflip	sign_flip	0.33	12	results/rsmarl_v3_core/MAPPO/sign_flip/ratio_0.33/seed_12/episode_metrics.csv	results/rsmarl_v3_core/MAPPO/sign_flip/ratio_0.33/seed_12/episode_metrics.csv	True	55	5	ok
MAPPO	signflip	sign_flip	0.33	13	results/rsmarl_v3_core/MAPPO/sign_flip/ratio_0.33/seed_13/episode_metrics.csv	results/rsmarl_v3_core/MAPPO/sign_flip/ratio_0.33/seed_13/episode_metrics.csv	True	55	5	ok
MAPPO	signflip	sign_flip	0.33	14	results/rsmarl_v3_core/MAPPO/sign_flip/ratio_0.33/seed_14/episode_metrics.csv	results/rsmarl_v3_core/MAPPO/sign_flip/ratio_0.33/seed_14/episode_metrics.csv	True	55	5	ok
MAPPO	signflip	sign_flip	0.33	15	results/rsmarl_v3_core/MAPPO/sign_flip/ratio_0.33/seed_15/episode_metrics.csv	results/rsmarl_v3_core/MAPPO/sign_flip/ratio_0.33/seed_15/episode_metrics.csv	True	55	5	ok
MAPPO	signflip	sign_flip	0.33	16	results/rsmarl_v3_core/MAPPO/sign_flip/ratio_0.33/seed_16/episode_metrics.csv	results/rsmarl_v3_core/MAPPO/sign_flip/ratio_0.33/seed_16/episode_metrics.csv	True	55	5	ok
MAPPO	signflip	sign_flip	0.33	17	results/rsmarl_v3_core/MAPPO/sign_flip/ratio_0.33/seed_17/episode_metrics.csv	results/rsmarl_v3_core/MAPPO/sign_flip/ratio_0.33/seed_17/episode_metrics.csv	True	55	5	ok
MAPPO	signflip	sign_flip	0.33	18	results/rsmarl_v3_core/MAPPO/sign_flip/ratio_0.33/seed_18/episode_metrics.csv	results/rsmarl_v3_core/MAPPO/sign_flip/ratio_0.33/seed_18/episode_metrics.csv	True	55	5	ok
MAPPO	signflip	sign_flip	0.33	19	results/rsmarl_v3_core/MAPPO/sign_flip/ratio_0.33/seed_19/episode_metrics.csv	results/rsmarl_v3_core/MAPPO/sign_flip/ratio_0.33/seed_19/episode_metrics.csv	True	55	5	ok
MAPPO	stealthy	stealthy_subspace	0.05	0	results/rsmarl_v3_core/MAPPO/stealthy_subspace/ratio_0.05/seed_0/episode_metrics.csv	results/rsmarl_v3_core/MAPPO/stealthy_subspace/ratio_0.05/seed_0/episode_metrics.csv	True	55	5	ok
MAPPO	stealthy	stealthy_subspace	0.05	1	results/rsmarl_v3_core/MAPPO/stealthy_subspace/ratio_0.05/seed_1/episode_metrics.csv	results/rsmarl_v3_core/MAPPO/stealthy_subspace/ratio_0.05/seed_1/episode_metrics.csv	True	55	5	ok
MAPPO	stealthy	stealthy_subspace	0.05	2	results/rsmarl_v3_core/MAPPO/stealthy_subspace/ratio_0.05/seed_2/episode_metrics.csv	results/rsmarl_v3_core/MAPPO/stealthy_subspace/ratio_0.05/seed_2/episode_metrics.csv	True	55	5	ok
MAPPO	stealthy	stealthy_subspace	0.05	3	results/rsmarl_v3_core/MAPPO/stealthy_subspace/ratio_0.05/seed_3/episode_metrics.csv	results/rsmarl_v3_core/MAPPO/stealthy_subspace/ratio_0.05/seed_3/episode_metrics.csv	True	55	5	ok
MAPPO	stealthy	stealthy_subspace	0.05	4	results/rsmarl_v3_core/MAPPO/stealthy_subspace/ratio_0.05/seed_4/episode_metrics.csv	results/rsmarl_v3_core/MAPPO/stealthy_subspace/ratio_0.05/seed_4/episode_metrics.csv	True	55	5	ok
MAPPO	stealthy	stealthy_subspace	0.05	5	results/rsmarl_v3_core/MAPPO/stealthy_subspace/ratio_0.05/seed_5/episode_metrics.csv	results/rsmarl_v3_core/MAPPO/stealthy_subspace/ratio_0.05/seed_5/episode_metrics.csv	True	55	5	ok
MAPPO	stealthy	stealthy_subspace	0.05	6	results/rsmarl_v3_core/MAPPO/stealthy_subspace/ratio_0.05/seed_6/episode_metrics.csv	results/rsmarl_v3_core/MAPPO/stealthy_subspace/ratio_0.05/seed_6/episode_metrics.csv	True	55	5	ok
MAPPO	stealthy	stealthy_subspace	0.05	7	results/rsmarl_v3_core/MAPPO/stealthy_subspace/ratio_0.05/seed_7/episode_metrics.csv	results/rsmarl_v3_core/MAPPO/stealthy_subspace/ratio_0.05/seed_7/episode_metrics.csv	True	55	5	ok
MAPPO	stealthy	stealthy_subspace	0.05	8	results/rsmarl_v3_core/MAPPO/stealthy_subspace/ratio_0.05/seed_8/episode_metrics.csv	results/rsmarl_v3_core/MAPPO/stealthy_subspace/ratio_0.05/seed_8/episode_metrics.csv	True	55	5	ok
MAPPO	stealthy	stealthy_subspace	0.05	9	results/rsmarl_v3_core/MAPPO/stealthy_subspace/ratio_0.05/seed_9/episode_metrics.csv	results/rsmarl_v3_core/MAPPO/stealthy_subspace/ratio_0.05/seed_9/episode_metrics.csv	True	55	5	ok
MAPPO	stealthy	stealthy_subspace	0.05	10	results/rsmarl_v3_core/MAPPO/stealthy_subspace/ratio_0.05/seed_10/episode_metrics.csv	results/rsmarl_v3_core/MAPPO/stealthy_subspace/ratio_0.05/seed_10/episode_metrics.csv	True	55	5	ok
MAPPO	stealthy	stealthy_subspace	0.05	11	results/rsmarl_v3_core/MAPPO/stealthy_subspace/ratio_0.05/seed_11/episode_metrics.csv	results/rsmarl_v3_core/MAPPO/stealthy_subspace/ratio_0.05/seed_11/episode_metrics.csv	True	55	5	ok
MAPPO	stealthy	stealthy_subspace	0.05	12	results/rsmarl_v3_core/MAPPO/stealthy_subspace/ratio_0.05/seed_12/episode_metrics.csv	results/rsmarl_v3_core/MAPPO/stealthy_subspace/ratio_0.05/seed_12/episode_metrics.csv	True	55	5	ok
MAPPO	stealthy	stealthy_subspace	0.05	13	results/rsmarl_v3_core/MAPPO/stealthy_subspace/ratio_0.05/seed_13/episode_metrics.csv	results/rsmarl_v3_core/MAPPO/stealthy_subspace/ratio_0.05/seed_13/episode_metrics.csv	True	55	5	ok
MAPPO	stealthy	stealthy_subspace	0.05	14	results/rsmarl_v3_core/MAPPO/stealthy_subspace/ratio_0.05/seed_14/episode_metrics.csv	results/rsmarl_v3_core/MAPPO/stealthy_subspace/ratio_0.05/seed_14/episode_metrics.csv	True	55	5	ok
MAPPO	stealthy	stealthy_subspace	0.05	15	results/rsmarl_v3_core/MAPPO/stealthy_subspace/ratio_0.05/seed_15/episode_metrics.csv	results/rsmarl_v3_core/MAPPO/stealthy_subspace/ratio_0.05/seed_15/episode_metrics.csv	True	55	5	ok
MAPPO	stealthy	stealthy_subspace	0.05	16	results/rsmarl_v3_core/MAPPO/stealthy_subspace/ratio_0.05/seed_16/episode_metrics.csv	results/rsmarl_v3_core/MAPPO/stealthy_subspace/ratio_0.05/seed_16/episode_metrics.csv	True	55	5	ok
MAPPO	stealthy	stealthy_subspace	0.05	17	results/rsmarl_v3_core/MAPPO/stealthy_subspace/ratio_0.05/seed_17/episode_metrics.csv	results/rsmarl_v3_core/MAPPO/stealthy_subspace/ratio_0.05/seed_17/episode_metrics.csv	True	55	5	ok
MAPPO	stealthy	stealthy_subspace	0.05	18	results/rsmarl_v3_core/MAPPO/stealthy_subspace/ratio_0.05/seed_18/episode_metrics.csv	results/rsmarl_v3_core/MAPPO/stealthy_subspace/ratio_0.05/seed_18/episode_metrics.csv	True	55	5	ok
MAPPO	stealthy	stealthy_subspace	0.05	19	results/rsmarl_v3_core/MAPPO/stealthy_subspace/ratio_0.05/seed_19/episode_metrics.csv	results/rsmarl_v3_core/MAPPO/stealthy_subspace/ratio_0.05/seed_19/episode_metrics.csv	True	55	5	ok
MAPPO	stealthy	stealthy_subspace	0.1	0	results/rsmarl_v3_core/MAPPO/stealthy_subspace/ratio_0.10/seed_0/episode_metrics.csv	results/rsmarl_v3_core/MAPPO/stealthy_subspace/ratio_0.10/seed_0/episode_metrics.csv	True	55	5	ok
MAPPO	stealthy	stealthy_subspace	0.1	1	results/rsmarl_v3_core/MAPPO/stealthy_subspace/ratio_0.10/seed_1/episode_metrics.csv	results/rsmarl_v3_core/MAPPO/stealthy_subspace/ratio_0.10/seed_1/episode_metrics.csv	True	55	5	ok
MAPPO	stealthy	stealthy_subspace	0.1	2	results/rsmarl_v3_core/MAPPO/stealthy_subspace/ratio_0.10/seed_2/episode_metrics.csv	results/rsmarl_v3_core/MAPPO/stealthy_subspace/ratio_0.10/seed_2/episode_metrics.csv	True	55	5	ok
MAPPO	stealthy	stealthy_subspace	0.1	3	results/rsmarl_v3_core/MAPPO/stealthy_subspace/ratio_0.10/seed_3/episode_metrics.csv	results/rsmarl_v3_core/MAPPO/stealthy_subspace/ratio_0.10/seed_3/episode_metrics.csv	True	55	5	ok
MAPPO	stealthy	stealthy_subspace	0.1	4	results/rsmarl_v3_core/MAPPO/stealthy_subspace/ratio_0.10/seed_4/episode_metrics.csv	results/rsmarl_v3_core/MAPPO/stealthy_subspace/ratio_0.10/seed_4/episode_metrics.csv	True	55	5	ok
MAPPO	stealthy	stealthy_subspace	0.1	5	results/rsmarl_v3_core/MAPPO/stealthy_subspace/ratio_0.10/seed_5/episode_metrics.csv	results/rsmarl_v3_core/MAPPO/stealthy_subspace/ratio_0.10/seed_5/episode_metrics.csv	True	55	5	ok
MAPPO	stealthy	stealthy_subspace	0.1	6	results/rsmarl_v3_core/MAPPO/stealthy_subspace/ratio_0.10/seed_6/episode_metrics.csv	results/rsmarl_v3_core/MAPPO/stealthy_subspace/ratio_0.10/seed_6/episode_metrics.csv	True	55	5	ok
MAPPO	stealthy	stealthy_subspace	0.1	7	results/rsmarl_v3_core/MAPPO/stealthy_subspace/ratio_0.10/seed_7/episode_metrics.csv	results/rsmarl_v3_core/MAPPO/stealthy_subspace/ratio_0.10/seed_7/episode_metrics.csv	True	55	5	ok
MAPPO	stealthy	stealthy_subspace	0.1	8	results/rsmarl_v3_core/MAPPO/stealthy_subspace/ratio_0.10/seed_8/episode_metrics.csv	results/rsmarl_v3_core/MAPPO/stealthy_subspace/ratio_0.10/seed_8/episode_metrics.csv	True	55	5	ok
MAPPO	stealthy	stealthy_subspace	0.1	9	results/rsmarl_v3_core/MAPPO/stealthy_subspace/ratio_0.10/seed_9/episode_metrics.csv	results/rsmarl_v3_core/MAPPO/stealthy_subspace/ratio_0.10/seed_9/episode_metrics.csv	True	55	5	ok
MAPPO	stealthy	stealthy_subspace	0.1	10	results/rsmarl_v3_core/MAPPO/stealthy_subspace/ratio_0.10/seed_10/episode_metrics.csv	results/rsmarl_v3_core/MAPPO/stealthy_subspace/ratio_0.10/seed_10/episode_metrics.csv	True	55	5	ok
MAPPO	stealthy	stealthy_subspace	0.1	11	results/rsmarl_v3_core/MAPPO/stealthy_subspace/ratio_0.10/seed_11/episode_metrics.csv	results/rsmarl_v3_core/MAPPO/stealthy_subspace/ratio_0.10/seed_11/episode_metrics.csv	True	55	5	ok
MAPPO	stealthy	stealthy_subspace	0.1	12	results/rsmarl_v3_core/MAPPO/stealthy_subspace/ratio_0.10/seed_12/episode_metrics.csv	results/rsmarl_v3_core/MAPPO/stealthy_subspace/ratio_0.10/seed_12/episode_metrics.csv	True	55	5	ok
MAPPO	stealthy	stealthy_subspace	0.1	13	results/rsmarl_v3_core/MAPPO/stealthy_subspace/ratio_0.10/seed_13/episode_metrics.csv	results/rsmarl_v3_core/MAPPO/stealthy_subspace/ratio_0.10/seed_13/episode_metrics.csv	True	55	5	ok
MAPPO	stealthy	stealthy_subspace	0.1	14	results/rsmarl_v3_core/MAPPO/stealthy_subspace/ratio_0.10/seed_14/episode_metrics.csv	results/rsmarl_v3_core/MAPPO/stealthy_subspace/ratio_0.10/seed_14/episode_metrics.csv	True	55	5	ok
MAPPO	stealthy	stealthy_subspace	0.1	15	results/rsmarl_v3_core/MAPPO/stealthy_subspace/ratio_0.10/seed_15/episode_metrics.csv	results/rsmarl_v3_core/MAPPO/stealthy_subspace/ratio_0.10/seed_15/episode_metrics.csv	True	55	5	ok
MAPPO	stealthy	stealthy_subspace	0.1	16	results/rsmarl_v3_core/MAPPO/stealthy_subspace/ratio_0.10/seed_16/episode_metrics.csv	results/rsmarl_v3_core/MAPPO/stealthy_subspace/ratio_0.10/seed_16/episode_metrics.csv	True	55	5	ok
MAPPO	stealthy	stealthy_subspace	0.1	17	results/rsmarl_v3_core/MAPPO/stealthy_subspace/ratio_0.10/seed_17/episode_metrics.csv	results/rsmarl_v3_core/MAPPO/stealthy_subspace/ratio_0.10/seed_17/episode_metrics.csv	True	55	5	ok
MAPPO	stealthy	stealthy_subspace	0.1	18	results/rsmarl_v3_core/MAPPO/stealthy_subspace/ratio_0.10/seed_18/episode_metrics.csv	results/rsmarl_v3_core/MAPPO/stealthy_subspace/ratio_0.10/seed_18/episode_metrics.csv	True	55	5	ok
MAPPO	stealthy	stealthy_subspace	0.1	19	results/rsmarl_v3_core/MAPPO/stealthy_subspace/ratio_0.10/seed_19/episode_metrics.csv	results/rsmarl_v3_core/MAPPO/stealthy_subspace/ratio_0.10/seed_19/episode_metrics.csv	True	55	5	ok
MAPPO	stealthy	stealthy_subspace	0.2	0	results/rsmarl_v3_core/MAPPO/stealthy_subspace/ratio_0.20/seed_0/episode_metrics.csv	results/rsmarl_v3_core/MAPPO/stealthy_subspace/ratio_0.20/seed_0/episode_metrics.csv	True	55	5	ok
MAPPO	stealthy	stealthy_subspace	0.2	1	results/rsmarl_v3_core/MAPPO/stealthy_subspace/ratio_0.20/seed_1/episode_metrics.csv	results/rsmarl_v3_core/MAPPO/stealthy_subspace/ratio_0.20/seed_1/episode_metrics.csv	True	55	5	ok
MAPPO	stealthy	stealthy_subspace	0.2	2	results/rsmarl_v3_core/MAPPO/stealthy_subspace/ratio_0.20/seed_2/episode_metrics.csv	results/rsmarl_v3_core/MAPPO/stealthy_subspace/ratio_0.20/seed_2/episode_metrics.csv	True	55	5	ok
MAPPO	stealthy	stealthy_subspace	0.2	3	results/rsmarl_v3_core/MAPPO/stealthy_subspace/ratio_0.20/seed_3/episode_metrics.csv	results/rsmarl_v3_core/MAPPO/stealthy_subspace/ratio_0.20/seed_3/episode_metrics.csv	True	55	5	ok
MAPPO	stealthy	stealthy_subspace	0.2	4	results/rsmarl_v3_core/MAPPO/stealthy_subspace/ratio_0.20/seed_4/episode_metrics.csv	results/rsmarl_v3_core/MAPPO/stealthy_subspace/ratio_0.20/seed_4/episode_metrics.csv	True	55	5	ok
MAPPO	stealthy	stealthy_subspace	0.2	5	results/rsmarl_v3_core/MAPPO/stealthy_subspace/ratio_0.20/seed_5/episode_metrics.csv	results/rsmarl_v3_core/MAPPO/stealthy_subspace/ratio_0.20/seed_5/episode_metrics.csv	True	55	5	ok
MAPPO	stealthy	stealthy_subspace	0.2	6	results/rsmarl_v3_core/MAPPO/stealthy_subspace/ratio_0.20/seed_6/episode_metrics.csv	results/rsmarl_v3_core/MAPPO/stealthy_subspace/ratio_0.20/seed_6/episode_metrics.csv	True	55	5	ok
MAPPO	stealthy	stealthy_subspace	0.2	7	results/rsmarl_v3_core/MAPPO/stealthy_subspace/ratio_0.20/seed_7/episode_metrics.csv	results/rsmarl_v3_core/MAPPO/stealthy_subspace/ratio_0.20/seed_7/episode_metrics.csv	True	55	5	ok
MAPPO	stealthy	stealthy_subspace	0.2	8	results/rsmarl_v3_core/MAPPO/stealthy_subspace/ratio_0.20/seed_8/episode_metrics.csv	results/rsmarl_v3_core/MAPPO/stealthy_subspace/ratio_0.20/seed_8/episode_metrics.csv	True	55	5	ok
MAPPO	stealthy	stealthy_subspace	0.2	9	results/rsmarl_v3_core/MAPPO/stealthy_subspace/ratio_0.20/seed_9/episode_metrics.csv	results/rsmarl_v3_core/MAPPO/stealthy_subspace/ratio_0.20/seed_9/episode_metrics.csv	True	55	5	ok
MAPPO	stealthy	stealthy_subspace	0.2	10	results/rsmarl_v3_core/MAPPO/stealthy_subspace/ratio_0.20/seed_10/episode_metrics.csv	results/rsmarl_v3_core/MAPPO/stealthy_subspace/ratio_0.20/seed_10/episode_metrics.csv	True	55	5	ok
MAPPO	stealthy	stealthy_subspace	0.2	11	results/rsmarl_v3_core/MAPPO/stealthy_subspace/ratio_0.20/seed_11/episode_metrics.csv	results/rsmarl_v3_core/MAPPO/stealthy_subspace/ratio_0.20/seed_11/episode_metrics.csv	True	55	5	ok
MAPPO	stealthy	stealthy_subspace	0.2	12	results/rsmarl_v3_core/MAPPO/stealthy_subspace/ratio_0.20/seed_12/episode_metrics.csv	results/rsmarl_v3_core/MAPPO/stealthy_subspace/ratio_0.20/seed_12/episode_metrics.csv	True	55	5	ok
MAPPO	stealthy	stealthy_subspace	0.2	13	results/rsmarl_v3_core/MAPPO/stealthy_subspace/ratio_0.20/seed_13/episode_metrics.csv	results/rsmarl_v3_core/MAPPO/stealthy_subspace/ratio_0.20/seed_13/episode_metrics.csv	True	55	5	ok
MAPPO	stealthy	stealthy_subspace	0.2	14	results/rsmarl_v3_core/MAPPO/stealthy_subspace/ratio_0.20/seed_14/episode_metrics.csv	results/rsmarl_v3_core/MAPPO/stealthy_subspace/ratio_0.20/seed_14/episode_metrics.csv	True	55	5	ok
MAPPO	stealthy	stealthy_subspace	0.2	15	results/rsmarl_v3_core/MAPPO/stealthy_subspace/ratio_0.20/seed_15/episode_metrics.csv	results/rsmarl_v3_core/MAPPO/stealthy_subspace/ratio_0.20/seed_15/episode_metrics.csv	True	55	5	ok
MAPPO	stealthy	stealthy_subspace	0.2	16	results/rsmarl_v3_core/MAPPO/stealthy_subspace/ratio_0.20/seed_16/episode_metrics.csv	results/rsmarl_v3_core/MAPPO/stealthy_subspace/ratio_0.20/seed_16/episode_metrics.csv	True	55	5	ok
MAPPO	stealthy	stealthy_subspace	0.2	17	results/rsmarl_v3_core/MAPPO/stealthy_subspace/ratio_0.20/seed_17/episode_metrics.csv	results/rsmarl_v3_core/MAPPO/stealthy_subspace/ratio_0.20/seed_17/episode_metrics.csv	True	55	5	ok
MAPPO	stealthy	stealthy_subspace	0.2	18	results/rsmarl_v3_core/MAPPO/stealthy_subspace/ratio_0.20/seed_18/episode_metrics.csv	results/rsmarl_v3_core/MAPPO/stealthy_subspace/ratio_0.20/seed_18/episode_metrics.csv	True	55	5	ok
MAPPO	stealthy	stealthy_subspace	0.2	19	results/rsmarl_v3_core/MAPPO/stealthy_subspace/ratio_0.20/seed_19/episode_metrics.csv	results/rsmarl_v3_core/MAPPO/stealthy_subspace/ratio_0.20/seed_19/episode_metrics.csv	True	55	5	ok
MAPPO	stealthy	stealthy_subspace	0.3	0	results/rsmarl_v3_core/MAPPO/stealthy_subspace/ratio_0.30/seed_0/episode_metrics.csv	results/rsmarl_v3_core/MAPPO/stealthy_subspace/ratio_0.30/seed_0/episode_metrics.csv	True	55	5	ok
MAPPO	stealthy	stealthy_subspace	0.3	1	results/rsmarl_v3_core/MAPPO/stealthy_subspace/ratio_0.30/seed_1/episode_metrics.csv	results/rsmarl_v3_core/MAPPO/stealthy_subspace/ratio_0.30/seed_1/episode_metrics.csv	True	55	5	ok
MAPPO	stealthy	stealthy_subspace	0.3	2	results/rsmarl_v3_core/MAPPO/stealthy_subspace/ratio_0.30/seed_2/episode_metrics.csv	results/rsmarl_v3_core/MAPPO/stealthy_subspace/ratio_0.30/seed_2/episode_metrics.csv	True	55	5	ok
MAPPO	stealthy	stealthy_subspace	0.3	3	results/rsmarl_v3_core/MAPPO/stealthy_subspace/ratio_0.30/seed_3/episode_metrics.csv	results/rsmarl_v3_core/MAPPO/stealthy_subspace/ratio_0.30/seed_3/episode_metrics.csv	True	55	5	ok
MAPPO	stealthy	stealthy_subspace	0.3	4	results/rsmarl_v3_core/MAPPO/stealthy_subspace/ratio_0.30/seed_4/episode_metrics.csv	results/rsmarl_v3_core/MAPPO/stealthy_subspace/ratio_0.30/seed_4/episode_metrics.csv	True	55	5	ok
MAPPO	stealthy	stealthy_subspace	0.3	5	results/rsmarl_v3_core/MAPPO/stealthy_subspace/ratio_0.30/seed_5/episode_metrics.csv	results/rsmarl_v3_core/MAPPO/stealthy_subspace/ratio_0.30/seed_5/episode_metrics.csv	True	55	5	ok
MAPPO	stealthy	stealthy_subspace	0.3	6	results/rsmarl_v3_core/MAPPO/stealthy_subspace/ratio_0.30/seed_6/episode_metrics.csv	results/rsmarl_v3_core/MAPPO/stealthy_subspace/ratio_0.30/seed_6/episode_metrics.csv	True	55	5	ok
MAPPO	stealthy	stealthy_subspace	0.3	7	results/rsmarl_v3_core/MAPPO/stealthy_subspace/ratio_0.30/seed_7/episode_metrics.csv	results/rsmarl_v3_core/MAPPO/stealthy_subspace/ratio_0.30/seed_7/episode_metrics.csv	True	55	5	ok
MAPPO	stealthy	stealthy_subspace	0.3	8	results/rsmarl_v3_core/MAPPO/stealthy_subspace/ratio_0.30/seed_8/episode_metrics.csv	results/rsmarl_v3_core/MAPPO/stealthy_subspace/ratio_0.30/seed_8/episode_metrics.csv	True	55	5	ok
MAPPO	stealthy	stealthy_subspace	0.3	9	results/rsmarl_v3_core/MAPPO/stealthy_subspace/ratio_0.30/seed_9/episode_metrics.csv	results/rsmarl_v3_core/MAPPO/stealthy_subspace/ratio_0.30/seed_9/episode_metrics.csv	True	55	5	ok
MAPPO	stealthy	stealthy_subspace	0.3	10	results/rsmarl_v3_core/MAPPO/stealthy_subspace/ratio_0.30/seed_10/episode_metrics.csv	results/rsmarl_v3_core/MAPPO/stealthy_subspace/ratio_0.30/seed_10/episode_metrics.csv	True	55	5	ok
MAPPO	stealthy	stealthy_subspace	0.3	11	results/rsmarl_v3_core/MAPPO/stealthy_subspace/ratio_0.30/seed_11/episode_metrics.csv	results/rsmarl_v3_core/MAPPO/stealthy_subspace/ratio_0.30/seed_11/episode_metrics.csv	True	55	5	ok
MAPPO	stealthy	stealthy_subspace	0.3	12	results/rsmarl_v3_core/MAPPO/stealthy_subspace/ratio_0.30/seed_12/episode_metrics.csv	results/rsmarl_v3_core/MAPPO/stealthy_subspace/ratio_0.30/seed_12/episode_metrics.csv	True	55	5	ok
MAPPO	stealthy	stealthy_subspace	0.3	13	results/rsmarl_v3_core/MAPPO/stealthy_subspace/ratio_0.30/seed_13/episode_metrics.csv	results/rsmarl_v3_core/MAPPO/stealthy_subspace/ratio_0.30/seed_13/episode_metrics.csv	True	55	5	ok
MAPPO	stealthy	stealthy_subspace	0.3	14	results/rsmarl_v3_core/MAPPO/stealthy_subspace/ratio_0.30/seed_14/episode_metrics.csv	results/rsmarl_v3_core/MAPPO/stealthy_subspace/ratio_0.30/seed_14/episode_metrics.csv	True	55	5	ok
MAPPO	stealthy	stealthy_subspace	0.3	15	results/rsmarl_v3_core/MAPPO/stealthy_subspace/ratio_0.30/seed_15/episode_metrics.csv	results/rsmarl_v3_core/MAPPO/stealthy_subspace/ratio_0.30/seed_15/episode_metrics.csv	True	55	5	ok
MAPPO	stealthy	stealthy_subspace	0.3	16	results/rsmarl_v3_core/MAPPO/stealthy_subspace/ratio_0.30/seed_16/episode_metrics.csv	results/rsmarl_v3_core/MAPPO/stealthy_subspace/ratio_0.30/seed_16/episode_metrics.csv	True	55	5	ok
MAPPO	stealthy	stealthy_subspace	0.3	17	results/rsmarl_v3_core/MAPPO/stealthy_subspace/ratio_0.30/seed_17/episode_metrics.csv	results/rsmarl_v3_core/MAPPO/stealthy_subspace/ratio_0.30/seed_17/episode_metrics.csv	True	55	5	ok
MAPPO	stealthy	stealthy_subspace	0.3	18	results/rsmarl_v3_core/MAPPO/stealthy_subspace/ratio_0.30/seed_18/episode_metrics.csv	results/rsmarl_v3_core/MAPPO/stealthy_subspace/ratio_0.30/seed_18/episode_metrics.csv	True	55	5	ok
MAPPO	stealthy	stealthy_subspace	0.3	19	results/rsmarl_v3_core/MAPPO/stealthy_subspace/ratio_0.30/seed_19/episode_metrics.csv	results/rsmarl_v3_core/MAPPO/stealthy_subspace/ratio_0.30/seed_19/episode_metrics.csv	True	55	5	ok
MAPPO	stealthy	stealthy_subspace	0.33	0	results/rsmarl_v3_core/MAPPO/stealthy_subspace/ratio_0.33/seed_0/episode_metrics.csv	results/rsmarl_v3_core/MAPPO/stealthy_subspace/ratio_0.33/seed_0/episode_metrics.csv	True	55	5	ok
MAPPO	stealthy	stealthy_subspace	0.33	1	results/rsmarl_v3_core/MAPPO/stealthy_subspace/ratio_0.33/seed_1/episode_metrics.csv	results/rsmarl_v3_core/MAPPO/stealthy_subspace/ratio_0.33/seed_1/episode_metrics.csv	True	55	5	ok
MAPPO	stealthy	stealthy_subspace	0.33	2	results/rsmarl_v3_core/MAPPO/stealthy_subspace/ratio_0.33/seed_2/episode_metrics.csv	results/rsmarl_v3_core/MAPPO/stealthy_subspace/ratio_0.33/seed_2/episode_metrics.csv	True	55	5	ok
MAPPO	stealthy	stealthy_subspace	0.33	3	results/rsmarl_v3_core/MAPPO/stealthy_subspace/ratio_0.33/seed_3/episode_metrics.csv	results/rsmarl_v3_core/MAPPO/stealthy_subspace/ratio_0.33/seed_3/episode_metrics.csv	True	55	5	ok
MAPPO	stealthy	stealthy_subspace	0.33	4	results/rsmarl_v3_core/MAPPO/stealthy_subspace/ratio_0.33/seed_4/episode_metrics.csv	results/rsmarl_v3_core/MAPPO/stealthy_subspace/ratio_0.33/seed_4/episode_metrics.csv	True	55	5	ok
MAPPO	stealthy	stealthy_subspace	0.33	5	results/rsmarl_v3_core/MAPPO/stealthy_subspace/ratio_0.33/seed_5/episode_metrics.csv	results/rsmarl_v3_core/MAPPO/stealthy_subspace/ratio_0.33/seed_5/episode_metrics.csv	True	55	5	ok
MAPPO	stealthy	stealthy_subspace	0.33	6	results/rsmarl_v3_core/MAPPO/stealthy_subspace/ratio_0.33/seed_6/episode_metrics.csv	results/rsmarl_v3_core/MAPPO/stealthy_subspace/ratio_0.33/seed_6/episode_metrics.csv	True	55	5	ok
MAPPO	stealthy	stealthy_subspace	0.33	7	results/rsmarl_v3_core/MAPPO/stealthy_subspace/ratio_0.33/seed_7/episode_metrics.csv	results/rsmarl_v3_core/MAPPO/stealthy_subspace/ratio_0.33/seed_7/episode_metrics.csv	True	55	5	ok
MAPPO	stealthy	stealthy_subspace	0.33	8	results/rsmarl_v3_core/MAPPO/stealthy_subspace/ratio_0.33/seed_8/episode_metrics.csv	results/rsmarl_v3_core/MAPPO/stealthy_subspace/ratio_0.33/seed_8/episode_metrics.csv	True	55	5	ok
MAPPO	stealthy	stealthy_subspace	0.33	9	results/rsmarl_v3_core/MAPPO/stealthy_subspace/ratio_0.33/seed_9/episode_metrics.csv	results/rsmarl_v3_core/MAPPO/stealthy_subspace/ratio_0.33/seed_9/episode_metrics.csv	True	55	5	ok
MAPPO	stealthy	stealthy_subspace	0.33	10	results/rsmarl_v3_core/MAPPO/stealthy_subspace/ratio_0.33/seed_10/episode_metrics.csv	results/rsmarl_v3_core/MAPPO/stealthy_subspace/ratio_0.33/seed_10/episode_metrics.csv	True	55	5	ok
MAPPO	stealthy	stealthy_subspace	0.33	11	results/rsmarl_v3_core/MAPPO/stealthy_subspace/ratio_0.33/seed_11/episode_metrics.csv	results/rsmarl_v3_core/MAPPO/stealthy_subspace/ratio_0.33/seed_11/episode_metrics.csv	True	55	5	ok
MAPPO	stealthy	stealthy_subspace	0.33	12	results/rsmarl_v3_core/MAPPO/stealthy_subspace/ratio_0.33/seed_12/episode_metrics.csv	results/rsmarl_v3_core/MAPPO/stealthy_subspace/ratio_0.33/seed_12/episode_metrics.csv	True	55	5	ok
MAPPO	stealthy	stealthy_subspace	0.33	13	results/rsmarl_v3_core/MAPPO/stealthy_subspace/ratio_0.33/seed_13/episode_metrics.csv	results/rsmarl_v3_core/MAPPO/stealthy_subspace/ratio_0.33/seed_13/episode_metrics.csv	True	55	5	ok
MAPPO	stealthy	stealthy_subspace	0.33	14	results/rsmarl_v3_core/MAPPO/stealthy_subspace/ratio_0.33/seed_14/episode_metrics.csv	results/rsmarl_v3_core/MAPPO/stealthy_subspace/ratio_0.33/seed_14/episode_metrics.csv	True	55	5	ok
MAPPO	stealthy	stealthy_subspace	0.33	15	results/rsmarl_v3_core/MAPPO/stealthy_subspace/ratio_0.33/seed_15/episode_metrics.csv	results/rsmarl_v3_core/MAPPO/stealthy_subspace/ratio_0.33/seed_15/episode_metrics.csv	True	55	5	ok
MAPPO	stealthy	stealthy_subspace	0.33	16	results/rsmarl_v3_core/MAPPO/stealthy_subspace/ratio_0.33/seed_16/episode_metrics.csv	results/rsmarl_v3_core/MAPPO/stealthy_subspace/ratio_0.33/seed_16/episode_metrics.csv	True	55	5	ok
MAPPO	stealthy	stealthy_subspace	0.33	17	results/rsmarl_v3_core/MAPPO/stealthy_subspace/ratio_0.33/seed_17/episode_metrics.csv	results/rsmarl_v3_core/MAPPO/stealthy_subspace/ratio_0.33/seed_17/episode_metrics.csv	True	55	5	ok
MAPPO	stealthy	stealthy_subspace	0.33	18	results/rsmarl_v3_core/MAPPO/stealthy_subspace/ratio_0.33/seed_18/episode_metrics.csv	results/rsmarl_v3_core/MAPPO/stealthy_subspace/ratio_0.33/seed_18/episode_metrics.csv	True	55	5	ok
MAPPO	stealthy	stealthy_subspace	0.33	19	results/rsmarl_v3_core/MAPPO/stealthy_subspace/ratio_0.33/seed_19/episode_metrics.csv	results/rsmarl_v3_core/MAPPO/stealthy_subspace/ratio_0.33/seed_19/episode_metrics.csv	True	55	5	ok
MAPPO-Krum	adaptive	adaptive	0.05	0	results/rsmarl_v3_core/MAPPO-Krum/adaptive/ratio_0.05/seed_0/episode_metrics.csv	results/rsmarl_v3_core/MAPPO-Krum/adaptive/ratio_0.05/seed_0/episode_metrics.csv	True	55	5	ok
MAPPO-Krum	adaptive	adaptive	0.05	1	results/rsmarl_v3_core/MAPPO-Krum/adaptive/ratio_0.05/seed_1/episode_metrics.csv	results/rsmarl_v3_core/MAPPO-Krum/adaptive/ratio_0.05/seed_1/episode_metrics.csv	True	55	5	ok
MAPPO-Krum	adaptive	adaptive	0.05	2	results/rsmarl_v3_core/MAPPO-Krum/adaptive/ratio_0.05/seed_2/episode_metrics.csv	results/rsmarl_v3_core/MAPPO-Krum/adaptive/ratio_0.05/seed_2/episode_metrics.csv	True	55	5	ok
MAPPO-Krum	adaptive	adaptive	0.05	3	results/rsmarl_v3_core/MAPPO-Krum/adaptive/ratio_0.05/seed_3/episode_metrics.csv	results/rsmarl_v3_core/MAPPO-Krum/adaptive/ratio_0.05/seed_3/episode_metrics.csv	True	55	5	ok
MAPPO-Krum	adaptive	adaptive	0.05	4	results/rsmarl_v3_core/MAPPO-Krum/adaptive/ratio_0.05/seed_4/episode_metrics.csv	results/rsmarl_v3_core/MAPPO-Krum/adaptive/ratio_0.05/seed_4/episode_metrics.csv	True	55	5	ok
MAPPO-Krum	adaptive	adaptive	0.05	5	results/rsmarl_v3_core/MAPPO-Krum/adaptive/ratio_0.05/seed_5/episode_metrics.csv	results/rsmarl_v3_core/MAPPO-Krum/adaptive/ratio_0.05/seed_5/episode_metrics.csv	True	55	5	ok
MAPPO-Krum	adaptive	adaptive	0.05	6	results/rsmarl_v3_core/MAPPO-Krum/adaptive/ratio_0.05/seed_6/episode_metrics.csv	results/rsmarl_v3_core/MAPPO-Krum/adaptive/ratio_0.05/seed_6/episode_metrics.csv	True	55	5	ok
MAPPO-Krum	adaptive	adaptive	0.05	7	results/rsmarl_v3_core/MAPPO-Krum/adaptive/ratio_0.05/seed_7/episode_metrics.csv	results/rsmarl_v3_core/MAPPO-Krum/adaptive/ratio_0.05/seed_7/episode_metrics.csv	True	55	5	ok
MAPPO-Krum	adaptive	adaptive	0.05	8	results/rsmarl_v3_core/MAPPO-Krum/adaptive/ratio_0.05/seed_8/episode_metrics.csv	results/rsmarl_v3_core/MAPPO-Krum/adaptive/ratio_0.05/seed_8/episode_metrics.csv	True	55	5	ok
MAPPO-Krum	adaptive	adaptive	0.05	9	results/rsmarl_v3_core/MAPPO-Krum/adaptive/ratio_0.05/seed_9/episode_metrics.csv	results/rsmarl_v3_core/MAPPO-Krum/adaptive/ratio_0.05/seed_9/episode_metrics.csv	True	55	5	ok
MAPPO-Krum	adaptive	adaptive	0.05	10	results/rsmarl_v3_core/MAPPO-Krum/adaptive/ratio_0.05/seed_10/episode_metrics.csv	results/rsmarl_v3_core/MAPPO-Krum/adaptive/ratio_0.05/seed_10/episode_metrics.csv	True	55	5	ok
MAPPO-Krum	adaptive	adaptive	0.05	11	results/rsmarl_v3_core/MAPPO-Krum/adaptive/ratio_0.05/seed_11/episode_metrics.csv	results/rsmarl_v3_core/MAPPO-Krum/adaptive/ratio_0.05/seed_11/episode_metrics.csv	True	55	5	ok
MAPPO-Krum	adaptive	adaptive	0.05	12	results/rsmarl_v3_core/MAPPO-Krum/adaptive/ratio_0.05/seed_12/episode_metrics.csv	results/rsmarl_v3_core/MAPPO-Krum/adaptive/ratio_0.05/seed_12/episode_metrics.csv	True	55	5	ok
MAPPO-Krum	adaptive	adaptive	0.05	13	results/rsmarl_v3_core/MAPPO-Krum/adaptive/ratio_0.05/seed_13/episode_metrics.csv	results/rsmarl_v3_core/MAPPO-Krum/adaptive/ratio_0.05/seed_13/episode_metrics.csv	True	55	5	ok
MAPPO-Krum	adaptive	adaptive	0.05	14	results/rsmarl_v3_core/MAPPO-Krum/adaptive/ratio_0.05/seed_14/episode_metrics.csv	results/rsmarl_v3_core/MAPPO-Krum/adaptive/ratio_0.05/seed_14/episode_metrics.csv	True	55	5	ok
MAPPO-Krum	adaptive	adaptive	0.05	15	results/rsmarl_v3_core/MAPPO-Krum/adaptive/ratio_0.05/seed_15/episode_metrics.csv	results/rsmarl_v3_core/MAPPO-Krum/adaptive/ratio_0.05/seed_15/episode_metrics.csv	True	55	5	ok
MAPPO-Krum	adaptive	adaptive	0.05	16	results/rsmarl_v3_core/MAPPO-Krum/adaptive/ratio_0.05/seed_16/episode_metrics.csv	results/rsmarl_v3_core/MAPPO-Krum/adaptive/ratio_0.05/seed_16/episode_metrics.csv	True	55	5	ok
MAPPO-Krum	adaptive	adaptive	0.05	17	results/rsmarl_v3_core/MAPPO-Krum/adaptive/ratio_0.05/seed_17/episode_metrics.csv	results/rsmarl_v3_core/MAPPO-Krum/adaptive/ratio_0.05/seed_17/episode_metrics.csv	True	55	5	ok
MAPPO-Krum	adaptive	adaptive	0.05	18	results/rsmarl_v3_core/MAPPO-Krum/adaptive/ratio_0.05/seed_18/episode_metrics.csv	results/rsmarl_v3_core/MAPPO-Krum/adaptive/ratio_0.05/seed_18/episode_metrics.csv	True	55	5	ok
MAPPO-Krum	adaptive	adaptive	0.05	19	results/rsmarl_v3_core/MAPPO-Krum/adaptive/ratio_0.05/seed_19/episode_metrics.csv	results/rsmarl_v3_core/MAPPO-Krum/adaptive/ratio_0.05/seed_19/episode_metrics.csv	True	55	5	ok
MAPPO-Krum	adaptive	adaptive	0.1	0	results/rsmarl_v3_core/MAPPO-Krum/adaptive/ratio_0.10/seed_0/episode_metrics.csv	results/rsmarl_v3_core/MAPPO-Krum/adaptive/ratio_0.10/seed_0/episode_metrics.csv	True	55	5	ok
MAPPO-Krum	adaptive	adaptive	0.1	1	results/rsmarl_v3_core/MAPPO-Krum/adaptive/ratio_0.10/seed_1/episode_metrics.csv	results/rsmarl_v3_core/MAPPO-Krum/adaptive/ratio_0.10/seed_1/episode_metrics.csv	True	55	5	ok
MAPPO-Krum	adaptive	adaptive	0.1	2	results/rsmarl_v3_core/MAPPO-Krum/adaptive/ratio_0.10/seed_2/episode_metrics.csv	results/rsmarl_v3_core/MAPPO-Krum/adaptive/ratio_0.10/seed_2/episode_metrics.csv	True	55	5	ok
MAPPO-Krum	adaptive	adaptive	0.1	3	results/rsmarl_v3_core/MAPPO-Krum/adaptive/ratio_0.10/seed_3/episode_metrics.csv	results/rsmarl_v3_core/MAPPO-Krum/adaptive/ratio_0.10/seed_3/episode_metrics.csv	True	55	5	ok
MAPPO-Krum	adaptive	adaptive	0.1	4	results/rsmarl_v3_core/MAPPO-Krum/adaptive/ratio_0.10/seed_4/episode_metrics.csv	results/rsmarl_v3_core/MAPPO-Krum/adaptive/ratio_0.10/seed_4/episode_metrics.csv	True	55	5	ok
MAPPO-Krum	adaptive	adaptive	0.1	5	results/rsmarl_v3_core/MAPPO-Krum/adaptive/ratio_0.10/seed_5/episode_metrics.csv	results/rsmarl_v3_core/MAPPO-Krum/adaptive/ratio_0.10/seed_5/episode_metrics.csv	True	55	5	ok
MAPPO-Krum	adaptive	adaptive	0.1	6	results/rsmarl_v3_core/MAPPO-Krum/adaptive/ratio_0.10/seed_6/episode_metrics.csv	results/rsmarl_v3_core/MAPPO-Krum/adaptive/ratio_0.10/seed_6/episode_metrics.csv	True	55	5	ok
MAPPO-Krum	adaptive	adaptive	0.1	7	results/rsmarl_v3_core/MAPPO-Krum/adaptive/ratio_0.10/seed_7/episode_metrics.csv	results/rsmarl_v3_core/MAPPO-Krum/adaptive/ratio_0.10/seed_7/episode_metrics.csv	True	55	5	ok
MAPPO-Krum	adaptive	adaptive	0.1	8	results/rsmarl_v3_core/MAPPO-Krum/adaptive/ratio_0.10/seed_8/episode_metrics.csv	results/rsmarl_v3_core/MAPPO-Krum/adaptive/ratio_0.10/seed_8/episode_metrics.csv	True	55	5	ok
MAPPO-Krum	adaptive	adaptive	0.1	9	results/rsmarl_v3_core/MAPPO-Krum/adaptive/ratio_0.10/seed_9/episode_metrics.csv	results/rsmarl_v3_core/MAPPO-Krum/adaptive/ratio_0.10/seed_9/episode_metrics.csv	True	55	5	ok
MAPPO-Krum	adaptive	adaptive	0.1	10	results/rsmarl_v3_core/MAPPO-Krum/adaptive/ratio_0.10/seed_10/episode_metrics.csv	results/rsmarl_v3_core/MAPPO-Krum/adaptive/ratio_0.10/seed_10/episode_metrics.csv	True	55	5	ok
MAPPO-Krum	adaptive	adaptive	0.1	11	results/rsmarl_v3_core/MAPPO-Krum/adaptive/ratio_0.10/seed_11/episode_metrics.csv	results/rsmarl_v3_core/MAPPO-Krum/adaptive/ratio_0.10/seed_11/episode_metrics.csv	True	55	5	ok
MAPPO-Krum	adaptive	adaptive	0.1	12	results/rsmarl_v3_core/MAPPO-Krum/adaptive/ratio_0.10/seed_12/episode_metrics.csv	results/rsmarl_v3_core/MAPPO-Krum/adaptive/ratio_0.10/seed_12/episode_metrics.csv	True	55	5	ok
MAPPO-Krum	adaptive	adaptive	0.1	13	results/rsmarl_v3_core/MAPPO-Krum/adaptive/ratio_0.10/seed_13/episode_metrics.csv	results/rsmarl_v3_core/MAPPO-Krum/adaptive/ratio_0.10/seed_13/episode_metrics.csv	True	55	5	ok
MAPPO-Krum	adaptive	adaptive	0.1	14	results/rsmarl_v3_core/MAPPO-Krum/adaptive/ratio_0.10/seed_14/episode_metrics.csv	results/rsmarl_v3_core/MAPPO-Krum/adaptive/ratio_0.10/seed_14/episode_metrics.csv	True	55	5	ok
MAPPO-Krum	adaptive	adaptive	0.1	15	results/rsmarl_v3_core/MAPPO-Krum/adaptive/ratio_0.10/seed_15/episode_metrics.csv	results/rsmarl_v3_core/MAPPO-Krum/adaptive/ratio_0.10/seed_15/episode_metrics.csv	True	55	5	ok
MAPPO-Krum	adaptive	adaptive	0.1	16	results/rsmarl_v3_core/MAPPO-Krum/adaptive/ratio_0.10/seed_16/episode_metrics.csv	results/rsmarl_v3_core/MAPPO-Krum/adaptive/ratio_0.10/seed_16/episode_metrics.csv	True	55	5	ok
MAPPO-Krum	adaptive	adaptive	0.1	17	results/rsmarl_v3_core/MAPPO-Krum/adaptive/ratio_0.10/seed_17/episode_metrics.csv	results/rsmarl_v3_core/MAPPO-Krum/adaptive/ratio_0.10/seed_17/episode_metrics.csv	True	55	5	ok
MAPPO-Krum	adaptive	adaptive	0.1	18	results/rsmarl_v3_core/MAPPO-Krum/adaptive/ratio_0.10/seed_18/episode_metrics.csv	results/rsmarl_v3_core/MAPPO-Krum/adaptive/ratio_0.10/seed_18/episode_metrics.csv	True	55	5	ok
MAPPO-Krum	adaptive	adaptive	0.1	19	results/rsmarl_v3_core/MAPPO-Krum/adaptive/ratio_0.10/seed_19/episode_metrics.csv	results/rsmarl_v3_core/MAPPO-Krum/adaptive/ratio_0.10/seed_19/episode_metrics.csv	True	55	5	ok
MAPPO-Krum	adaptive	adaptive	0.2	0	results/rsmarl_v3_core/MAPPO-Krum/adaptive/ratio_0.20/seed_0/episode_metrics.csv	results/rsmarl_v3_core/MAPPO-Krum/adaptive/ratio_0.20/seed_0/episode_metrics.csv	True	55	5	ok
MAPPO-Krum	adaptive	adaptive	0.2	1	results/rsmarl_v3_core/MAPPO-Krum/adaptive/ratio_0.20/seed_1/episode_metrics.csv	results/rsmarl_v3_core/MAPPO-Krum/adaptive/ratio_0.20/seed_1/episode_metrics.csv	True	55	5	ok
MAPPO-Krum	adaptive	adaptive	0.2	2	results/rsmarl_v3_core/MAPPO-Krum/adaptive/ratio_0.20/seed_2/episode_metrics.csv	results/rsmarl_v3_core/MAPPO-Krum/adaptive/ratio_0.20/seed_2/episode_metrics.csv	True	55	5	ok
MAPPO-Krum	adaptive	adaptive	0.2	3	results/rsmarl_v3_core/MAPPO-Krum/adaptive/ratio_0.20/seed_3/episode_metrics.csv	results/rsmarl_v3_core/MAPPO-Krum/adaptive/ratio_0.20/seed_3/episode_metrics.csv	True	55	5	ok
MAPPO-Krum	adaptive	adaptive	0.2	4	results/rsmarl_v3_core/MAPPO-Krum/adaptive/ratio_0.20/seed_4/episode_metrics.csv	results/rsmarl_v3_core/MAPPO-Krum/adaptive/ratio_0.20/seed_4/episode_metrics.csv	True	55	5	ok
MAPPO-Krum	adaptive	adaptive	0.2	5	results/rsmarl_v3_core/MAPPO-Krum/adaptive/ratio_0.20/seed_5/episode_metrics.csv	results/rsmarl_v3_core/MAPPO-Krum/adaptive/ratio_0.20/seed_5/episode_metrics.csv	True	55	5	ok
MAPPO-Krum	adaptive	adaptive	0.2	6	results/rsmarl_v3_core/MAPPO-Krum/adaptive/ratio_0.20/seed_6/episode_metrics.csv	results/rsmarl_v3_core/MAPPO-Krum/adaptive/ratio_0.20/seed_6/episode_metrics.csv	True	55	5	ok
MAPPO-Krum	adaptive	adaptive	0.2	7	results/rsmarl_v3_core/MAPPO-Krum/adaptive/ratio_0.20/seed_7/episode_metrics.csv	results/rsmarl_v3_core/MAPPO-Krum/adaptive/ratio_0.20/seed_7/episode_metrics.csv	True	55	5	ok
MAPPO-Krum	adaptive	adaptive	0.2	8	results/rsmarl_v3_core/MAPPO-Krum/adaptive/ratio_0.20/seed_8/episode_metrics.csv	results/rsmarl_v3_core/MAPPO-Krum/adaptive/ratio_0.20/seed_8/episode_metrics.csv	True	55	5	ok
MAPPO-Krum	adaptive	adaptive	0.2	9	results/rsmarl_v3_core/MAPPO-Krum/adaptive/ratio_0.20/seed_9/episode_metrics.csv	results/rsmarl_v3_core/MAPPO-Krum/adaptive/ratio_0.20/seed_9/episode_metrics.csv	True	55	5	ok
MAPPO-Krum	adaptive	adaptive	0.2	10	results/rsmarl_v3_core/MAPPO-Krum/adaptive/ratio_0.20/seed_10/episode_metrics.csv	results/rsmarl_v3_core/MAPPO-Krum/adaptive/ratio_0.20/seed_10/episode_metrics.csv	True	55	5	ok
MAPPO-Krum	adaptive	adaptive	0.2	11	results/rsmarl_v3_core/MAPPO-Krum/adaptive/ratio_0.20/seed_11/episode_metrics.csv	results/rsmarl_v3_core/MAPPO-Krum/adaptive/ratio_0.20/seed_11/episode_metrics.csv	True	55	5	ok
MAPPO-Krum	adaptive	adaptive	0.2	12	results/rsmarl_v3_core/MAPPO-Krum/adaptive/ratio_0.20/seed_12/episode_metrics.csv	results/rsmarl_v3_core/MAPPO-Krum/adaptive/ratio_0.20/seed_12/episode_metrics.csv	True	55	5	ok
MAPPO-Krum	adaptive	adaptive	0.2	13	results/rsmarl_v3_core/MAPPO-Krum/adaptive/ratio_0.20/seed_13/episode_metrics.csv	results/rsmarl_v3_core/MAPPO-Krum/adaptive/ratio_0.20/seed_13/episode_metrics.csv	True	55	5	ok
MAPPO-Krum	adaptive	adaptive	0.2	14	results/rsmarl_v3_core/MAPPO-Krum/adaptive/ratio_0.20/seed_14/episode_metrics.csv	results/rsmarl_v3_core/MAPPO-Krum/adaptive/ratio_0.20/seed_14/episode_metrics.csv	True	55	5	ok
MAPPO-Krum	adaptive	adaptive	0.2	15	results/rsmarl_v3_core/MAPPO-Krum/adaptive/ratio_0.20/seed_15/episode_metrics.csv	results/rsmarl_v3_core/MAPPO-Krum/adaptive/ratio_0.20/seed_15/episode_metrics.csv	True	55	5	ok
MAPPO-Krum	adaptive	adaptive	0.2	16	results/rsmarl_v3_core/MAPPO-Krum/adaptive/ratio_0.20/seed_16/episode_metrics.csv	results/rsmarl_v3_core/MAPPO-Krum/adaptive/ratio_0.20/seed_16/episode_metrics.csv	True	55	5	ok
MAPPO-Krum	adaptive	adaptive	0.2	17	results/rsmarl_v3_core/MAPPO-Krum/adaptive/ratio_0.20/seed_17/episode_metrics.csv	results/rsmarl_v3_core/MAPPO-Krum/adaptive/ratio_0.20/seed_17/episode_metrics.csv	True	55	5	ok
MAPPO-Krum	adaptive	adaptive	0.2	18	results/rsmarl_v3_core/MAPPO-Krum/adaptive/ratio_0.20/seed_18/episode_metrics.csv	results/rsmarl_v3_core/MAPPO-Krum/adaptive/ratio_0.20/seed_18/episode_metrics.csv	True	55	5	ok
MAPPO-Krum	adaptive	adaptive	0.2	19	results/rsmarl_v3_core/MAPPO-Krum/adaptive/ratio_0.20/seed_19/episode_metrics.csv	results/rsmarl_v3_core/MAPPO-Krum/adaptive/ratio_0.20/seed_19/episode_metrics.csv	True	55	5	ok
MAPPO-Krum	adaptive	adaptive	0.3	0	results/rsmarl_v3_core/MAPPO-Krum/adaptive/ratio_0.30/seed_0/episode_metrics.csv	results/rsmarl_v3_core/MAPPO-Krum/adaptive/ratio_0.30/seed_0/episode_metrics.csv	True	55	5	ok
MAPPO-Krum	adaptive	adaptive	0.3	1	results/rsmarl_v3_core/MAPPO-Krum/adaptive/ratio_0.30/seed_1/episode_metrics.csv	results/rsmarl_v3_core/MAPPO-Krum/adaptive/ratio_0.30/seed_1/episode_metrics.csv	True	55	5	ok
MAPPO-Krum	adaptive	adaptive	0.3	2	results/rsmarl_v3_core/MAPPO-Krum/adaptive/ratio_0.30/seed_2/episode_metrics.csv	results/rsmarl_v3_core/MAPPO-Krum/adaptive/ratio_0.30/seed_2/episode_metrics.csv	True	55	5	ok
MAPPO-Krum	adaptive	adaptive	0.3	3	results/rsmarl_v3_core/MAPPO-Krum/adaptive/ratio_0.30/seed_3/episode_metrics.csv	results/rsmarl_v3_core/MAPPO-Krum/adaptive/ratio_0.30/seed_3/episode_metrics.csv	True	55	5	ok
MAPPO-Krum	adaptive	adaptive	0.3	4	results/rsmarl_v3_core/MAPPO-Krum/adaptive/ratio_0.30/seed_4/episode_metrics.csv	results/rsmarl_v3_core/MAPPO-Krum/adaptive/ratio_0.30/seed_4/episode_metrics.csv	True	55	5	ok
MAPPO-Krum	adaptive	adaptive	0.3	5	results/rsmarl_v3_core/MAPPO-Krum/adaptive/ratio_0.30/seed_5/episode_metrics.csv	results/rsmarl_v3_core/MAPPO-Krum/adaptive/ratio_0.30/seed_5/episode_metrics.csv	True	55	5	ok
MAPPO-Krum	adaptive	adaptive	0.3	6	results/rsmarl_v3_core/MAPPO-Krum/adaptive/ratio_0.30/seed_6/episode_metrics.csv	results/rsmarl_v3_core/MAPPO-Krum/adaptive/ratio_0.30/seed_6/episode_metrics.csv	True	55	5	ok
MAPPO-Krum	adaptive	adaptive	0.3	7	results/rsmarl_v3_core/MAPPO-Krum/adaptive/ratio_0.30/seed_7/episode_metrics.csv	results/rsmarl_v3_core/MAPPO-Krum/adaptive/ratio_0.30/seed_7/episode_metrics.csv	True	55	5	ok
MAPPO-Krum	adaptive	adaptive	0.3	8	results/rsmarl_v3_core/MAPPO-Krum/adaptive/ratio_0.30/seed_8/episode_metrics.csv	results/rsmarl_v3_core/MAPPO-Krum/adaptive/ratio_0.30/seed_8/episode_metrics.csv	True	55	5	ok
MAPPO-Krum	adaptive	adaptive	0.3	9	results/rsmarl_v3_core/MAPPO-Krum/adaptive/ratio_0.30/seed_9/episode_metrics.csv	results/rsmarl_v3_core/MAPPO-Krum/adaptive/ratio_0.30/seed_9/episode_metrics.csv	True	55	5	ok
MAPPO-Krum	adaptive	adaptive	0.3	10	results/rsmarl_v3_core/MAPPO-Krum/adaptive/ratio_0.30/seed_10/episode_metrics.csv	results/rsmarl_v3_core/MAPPO-Krum/adaptive/ratio_0.30/seed_10/episode_metrics.csv	True	55	5	ok
MAPPO-Krum	adaptive	adaptive	0.3	11	results/rsmarl_v3_core/MAPPO-Krum/adaptive/ratio_0.30/seed_11/episode_metrics.csv	results/rsmarl_v3_core/MAPPO-Krum/adaptive/ratio_0.30/seed_11/episode_metrics.csv	True	55	5	ok
MAPPO-Krum	adaptive	adaptive	0.3	12	results/rsmarl_v3_core/MAPPO-Krum/adaptive/ratio_0.30/seed_12/episode_metrics.csv	results/rsmarl_v3_core/MAPPO-Krum/adaptive/ratio_0.30/seed_12/episode_metrics.csv	True	55	5	ok
MAPPO-Krum	adaptive	adaptive	0.3	13	results/rsmarl_v3_core/MAPPO-Krum/adaptive/ratio_0.30/seed_13/episode_metrics.csv	results/rsmarl_v3_core/MAPPO-Krum/adaptive/ratio_0.30/seed_13/episode_metrics.csv	True	55	5	ok
MAPPO-Krum	adaptive	adaptive	0.3	14	results/rsmarl_v3_core/MAPPO-Krum/adaptive/ratio_0.30/seed_14/episode_metrics.csv	results/rsmarl_v3_core/MAPPO-Krum/adaptive/ratio_0.30/seed_14/episode_metrics.csv	True	55	5	ok
MAPPO-Krum	adaptive	adaptive	0.3	15	results/rsmarl_v3_core/MAPPO-Krum/adaptive/ratio_0.30/seed_15/episode_metrics.csv	results/rsmarl_v3_core/MAPPO-Krum/adaptive/ratio_0.30/seed_15/episode_metrics.csv	True	55	5	ok
MAPPO-Krum	adaptive	adaptive	0.3	16	results/rsmarl_v3_core/MAPPO-Krum/adaptive/ratio_0.30/seed_16/episode_metrics.csv	results/rsmarl_v3_core/MAPPO-Krum/adaptive/ratio_0.30/seed_16/episode_metrics.csv	True	55	5	ok
MAPPO-Krum	adaptive	adaptive	0.3	17	results/rsmarl_v3_core/MAPPO-Krum/adaptive/ratio_0.30/seed_17/episode_metrics.csv	results/rsmarl_v3_core/MAPPO-Krum/adaptive/ratio_0.30/seed_17/episode_metrics.csv	True	55	5	ok
MAPPO-Krum	adaptive	adaptive	0.3	18	results/rsmarl_v3_core/MAPPO-Krum/adaptive/ratio_0.30/seed_18/episode_metrics.csv	results/rsmarl_v3_core/MAPPO-Krum/adaptive/ratio_0.30/seed_18/episode_metrics.csv	True	55	5	ok
MAPPO-Krum	adaptive	adaptive	0.3	19	results/rsmarl_v3_core/MAPPO-Krum/adaptive/ratio_0.30/seed_19/episode_metrics.csv	results/rsmarl_v3_core/MAPPO-Krum/adaptive/ratio_0.30/seed_19/episode_metrics.csv	True	55	5	ok
MAPPO-Krum	adaptive	adaptive	0.33	0	results/rsmarl_v3_core/MAPPO-Krum/adaptive/ratio_0.33/seed_0/episode_metrics.csv	results/rsmarl_v3_core/MAPPO-Krum/adaptive/ratio_0.33/seed_0/episode_metrics.csv	True	55	5	ok
MAPPO-Krum	adaptive	adaptive	0.33	1	results/rsmarl_v3_core/MAPPO-Krum/adaptive/ratio_0.33/seed_1/episode_metrics.csv	results/rsmarl_v3_core/MAPPO-Krum/adaptive/ratio_0.33/seed_1/episode_metrics.csv	True	55	5	ok
MAPPO-Krum	adaptive	adaptive	0.33	2	results/rsmarl_v3_core/MAPPO-Krum/adaptive/ratio_0.33/seed_2/episode_metrics.csv	results/rsmarl_v3_core/MAPPO-Krum/adaptive/ratio_0.33/seed_2/episode_metrics.csv	True	55	5	ok
MAPPO-Krum	adaptive	adaptive	0.33	3	results/rsmarl_v3_core/MAPPO-Krum/adaptive/ratio_0.33/seed_3/episode_metrics.csv	results/rsmarl_v3_core/MAPPO-Krum/adaptive/ratio_0.33/seed_3/episode_metrics.csv	True	55	5	ok
MAPPO-Krum	adaptive	adaptive	0.33	4	results/rsmarl_v3_core/MAPPO-Krum/adaptive/ratio_0.33/seed_4/episode_metrics.csv	results/rsmarl_v3_core/MAPPO-Krum/adaptive/ratio_0.33/seed_4/episode_metrics.csv	True	55	5	ok
MAPPO-Krum	adaptive	adaptive	0.33	5	results/rsmarl_v3_core/MAPPO-Krum/adaptive/ratio_0.33/seed_5/episode_metrics.csv	results/rsmarl_v3_core/MAPPO-Krum/adaptive/ratio_0.33/seed_5/episode_metrics.csv	True	55	5	ok
MAPPO-Krum	adaptive	adaptive	0.33	6	results/rsmarl_v3_core/MAPPO-Krum/adaptive/ratio_0.33/seed_6/episode_metrics.csv	results/rsmarl_v3_core/MAPPO-Krum/adaptive/ratio_0.33/seed_6/episode_metrics.csv	True	55	5	ok
MAPPO-Krum	adaptive	adaptive	0.33	7	results/rsmarl_v3_core/MAPPO-Krum/adaptive/ratio_0.33/seed_7/episode_metrics.csv	results/rsmarl_v3_core/MAPPO-Krum/adaptive/ratio_0.33/seed_7/episode_metrics.csv	True	55	5	ok
MAPPO-Krum	adaptive	adaptive	0.33	8	results/rsmarl_v3_core/MAPPO-Krum/adaptive/ratio_0.33/seed_8/episode_metrics.csv	results/rsmarl_v3_core/MAPPO-Krum/adaptive/ratio_0.33/seed_8/episode_metrics.csv	True	55	5	ok
MAPPO-Krum	adaptive	adaptive	0.33	9	results/rsmarl_v3_core/MAPPO-Krum/adaptive/ratio_0.33/seed_9/episode_metrics.csv	results/rsmarl_v3_core/MAPPO-Krum/adaptive/ratio_0.33/seed_9/episode_metrics.csv	True	55	5	ok
MAPPO-Krum	adaptive	adaptive	0.33	10	results/rsmarl_v3_core/MAPPO-Krum/adaptive/ratio_0.33/seed_10/episode_metrics.csv	results/rsmarl_v3_core/MAPPO-Krum/adaptive/ratio_0.33/seed_10/episode_metrics.csv	True	55	5	ok
MAPPO-Krum	adaptive	adaptive	0.33	11	results/rsmarl_v3_core/MAPPO-Krum/adaptive/ratio_0.33/seed_11/episode_metrics.csv	results/rsmarl_v3_core/MAPPO-Krum/adaptive/ratio_0.33/seed_11/episode_metrics.csv	True	55	5	ok
MAPPO-Krum	adaptive	adaptive	0.33	12	results/rsmarl_v3_core/MAPPO-Krum/adaptive/ratio_0.33/seed_12/episode_metrics.csv	results/rsmarl_v3_core/MAPPO-Krum/adaptive/ratio_0.33/seed_12/episode_metrics.csv	True	55	5	ok
MAPPO-Krum	adaptive	adaptive	0.33	13	results/rsmarl_v3_core/MAPPO-Krum/adaptive/ratio_0.33/seed_13/episode_metrics.csv	results/rsmarl_v3_core/MAPPO-Krum/adaptive/ratio_0.33/seed_13/episode_metrics.csv	True	55	5	ok
MAPPO-Krum	adaptive	adaptive	0.33	14	results/rsmarl_v3_core/MAPPO-Krum/adaptive/ratio_0.33/seed_14/episode_metrics.csv	results/rsmarl_v3_core/MAPPO-Krum/adaptive/ratio_0.33/seed_14/episode_metrics.csv	True	55	5	ok
MAPPO-Krum	adaptive	adaptive	0.33	15	results/rsmarl_v3_core/MAPPO-Krum/adaptive/ratio_0.33/seed_15/episode_metrics.csv	results/rsmarl_v3_core/MAPPO-Krum/adaptive/ratio_0.33/seed_15/episode_metrics.csv	True	55	5	ok
MAPPO-Krum	adaptive	adaptive	0.33	16	results/rsmarl_v3_core/MAPPO-Krum/adaptive/ratio_0.33/seed_16/episode_metrics.csv	results/rsmarl_v3_core/MAPPO-Krum/adaptive/ratio_0.33/seed_16/episode_metrics.csv	True	55	5	ok
MAPPO-Krum	adaptive	adaptive	0.33	17	results/rsmarl_v3_core/MAPPO-Krum/adaptive/ratio_0.33/seed_17/episode_metrics.csv	results/rsmarl_v3_core/MAPPO-Krum/adaptive/ratio_0.33/seed_17/episode_metrics.csv	True	55	5	ok
MAPPO-Krum	adaptive	adaptive	0.33	18	results/rsmarl_v3_core/MAPPO-Krum/adaptive/ratio_0.33/seed_18/episode_metrics.csv	results/rsmarl_v3_core/MAPPO-Krum/adaptive/ratio_0.33/seed_18/episode_metrics.csv	True	55	5	ok
MAPPO-Krum	adaptive	adaptive	0.33	19	results/rsmarl_v3_core/MAPPO-Krum/adaptive/ratio_0.33/seed_19/episode_metrics.csv	results/rsmarl_v3_core/MAPPO-Krum/adaptive/ratio_0.33/seed_19/episode_metrics.csv	True	55	5	ok
MAPPO-Krum	collusive	collusive	0.05	0	results/rsmarl_v3_core/MAPPO-Krum/collusive/ratio_0.05/seed_0/episode_metrics.csv	results/rsmarl_v3_core/MAPPO-Krum/collusive/ratio_0.05/seed_0/episode_metrics.csv	True	55	5	ok
MAPPO-Krum	collusive	collusive	0.05	1	results/rsmarl_v3_core/MAPPO-Krum/collusive/ratio_0.05/seed_1/episode_metrics.csv	results/rsmarl_v3_core/MAPPO-Krum/collusive/ratio_0.05/seed_1/episode_metrics.csv	True	55	5	ok
MAPPO-Krum	collusive	collusive	0.05	2	results/rsmarl_v3_core/MAPPO-Krum/collusive/ratio_0.05/seed_2/episode_metrics.csv	results/rsmarl_v3_core/MAPPO-Krum/collusive/ratio_0.05/seed_2/episode_metrics.csv	True	55	5	ok
MAPPO-Krum	collusive	collusive	0.05	3	results/rsmarl_v3_core/MAPPO-Krum/collusive/ratio_0.05/seed_3/episode_metrics.csv	results/rsmarl_v3_core/MAPPO-Krum/collusive/ratio_0.05/seed_3/episode_metrics.csv	True	55	5	ok
MAPPO-Krum	collusive	collusive	0.05	4	results/rsmarl_v3_core/MAPPO-Krum/collusive/ratio_0.05/seed_4/episode_metrics.csv	results/rsmarl_v3_core/MAPPO-Krum/collusive/ratio_0.05/seed_4/episode_metrics.csv	True	55	5	ok
MAPPO-Krum	collusive	collusive	0.05	5	results/rsmarl_v3_core/MAPPO-Krum/collusive/ratio_0.05/seed_5/episode_metrics.csv	results/rsmarl_v3_core/MAPPO-Krum/collusive/ratio_0.05/seed_5/episode_metrics.csv	True	55	5	ok
MAPPO-Krum	collusive	collusive	0.05	6	results/rsmarl_v3_core/MAPPO-Krum/collusive/ratio_0.05/seed_6/episode_metrics.csv	results/rsmarl_v3_core/MAPPO-Krum/collusive/ratio_0.05/seed_6/episode_metrics.csv	True	55	5	ok
MAPPO-Krum	collusive	collusive	0.05	7	results/rsmarl_v3_core/MAPPO-Krum/collusive/ratio_0.05/seed_7/episode_metrics.csv	results/rsmarl_v3_core/MAPPO-Krum/collusive/ratio_0.05/seed_7/episode_metrics.csv	True	55	5	ok
MAPPO-Krum	collusive	collusive	0.05	8	results/rsmarl_v3_core/MAPPO-Krum/collusive/ratio_0.05/seed_8/episode_metrics.csv	results/rsmarl_v3_core/MAPPO-Krum/collusive/ratio_0.05/seed_8/episode_metrics.csv	True	55	5	ok
MAPPO-Krum	collusive	collusive	0.05	9	results/rsmarl_v3_core/MAPPO-Krum/collusive/ratio_0.05/seed_9/episode_metrics.csv	results/rsmarl_v3_core/MAPPO-Krum/collusive/ratio_0.05/seed_9/episode_metrics.csv	True	55	5	ok
MAPPO-Krum	collusive	collusive	0.05	10	results/rsmarl_v3_core/MAPPO-Krum/collusive/ratio_0.05/seed_10/episode_metrics.csv	results/rsmarl_v3_core/MAPPO-Krum/collusive/ratio_0.05/seed_10/episode_metrics.csv	True	55	5	ok
MAPPO-Krum	collusive	collusive	0.05	11	results/rsmarl_v3_core/MAPPO-Krum/collusive/ratio_0.05/seed_11/episode_metrics.csv	results/rsmarl_v3_core/MAPPO-Krum/collusive/ratio_0.05/seed_11/episode_metrics.csv	True	55	5	ok
MAPPO-Krum	collusive	collusive	0.05	12	results/rsmarl_v3_core/MAPPO-Krum/collusive/ratio_0.05/seed_12/episode_metrics.csv	results/rsmarl_v3_core/MAPPO-Krum/collusive/ratio_0.05/seed_12/episode_metrics.csv	True	55	5	ok
MAPPO-Krum	collusive	collusive	0.05	13	results/rsmarl_v3_core/MAPPO-Krum/collusive/ratio_0.05/seed_13/episode_metrics.csv	results/rsmarl_v3_core/MAPPO-Krum/collusive/ratio_0.05/seed_13/episode_metrics.csv	True	55	5	ok
MAPPO-Krum	collusive	collusive	0.05	14	results/rsmarl_v3_core/MAPPO-Krum/collusive/ratio_0.05/seed_14/episode_metrics.csv	results/rsmarl_v3_core/MAPPO-Krum/collusive/ratio_0.05/seed_14/episode_metrics.csv	True	55	5	ok
MAPPO-Krum	collusive	collusive	0.05	15	results/rsmarl_v3_core/MAPPO-Krum/collusive/ratio_0.05/seed_15/episode_metrics.csv	results/rsmarl_v3_core/MAPPO-Krum/collusive/ratio_0.05/seed_15/episode_metrics.csv	True	55	5	ok
MAPPO-Krum	collusive	collusive	0.05	16	results/rsmarl_v3_core/MAPPO-Krum/collusive/ratio_0.05/seed_16/episode_metrics.csv	results/rsmarl_v3_core/MAPPO-Krum/collusive/ratio_0.05/seed_16/episode_metrics.csv	True	55	5	ok
MAPPO-Krum	collusive	collusive	0.05	17	results/rsmarl_v3_core/MAPPO-Krum/collusive/ratio_0.05/seed_17/episode_metrics.csv	results/rsmarl_v3_core/MAPPO-Krum/collusive/ratio_0.05/seed_17/episode_metrics.csv	True	55	5	ok
MAPPO-Krum	collusive	collusive	0.05	18	results/rsmarl_v3_core/MAPPO-Krum/collusive/ratio_0.05/seed_18/episode_metrics.csv	results/rsmarl_v3_core/MAPPO-Krum/collusive/ratio_0.05/seed_18/episode_metrics.csv	True	55	5	ok
MAPPO-Krum	collusive	collusive	0.05	19	results/rsmarl_v3_core/MAPPO-Krum/collusive/ratio_0.05/seed_19/episode_metrics.csv	results/rsmarl_v3_core/MAPPO-Krum/collusive/ratio_0.05/seed_19/episode_metrics.csv	True	55	5	ok
MAPPO-Krum	collusive	collusive	0.1	0	results/rsmarl_v3_core/MAPPO-Krum/collusive/ratio_0.10/seed_0/episode_metrics.csv	results/rsmarl_v3_core/MAPPO-Krum/collusive/ratio_0.10/seed_0/episode_metrics.csv	True	55	5	ok
MAPPO-Krum	collusive	collusive	0.1	1	results/rsmarl_v3_core/MAPPO-Krum/collusive/ratio_0.10/seed_1/episode_metrics.csv	results/rsmarl_v3_core/MAPPO-Krum/collusive/ratio_0.10/seed_1/episode_metrics.csv	True	55	5	ok
MAPPO-Krum	collusive	collusive	0.1	2	results/rsmarl_v3_core/MAPPO-Krum/collusive/ratio_0.10/seed_2/episode_metrics.csv	results/rsmarl_v3_core/MAPPO-Krum/collusive/ratio_0.10/seed_2/episode_metrics.csv	True	55	5	ok
MAPPO-Krum	collusive	collusive	0.1	3	results/rsmarl_v3_core/MAPPO-Krum/collusive/ratio_0.10/seed_3/episode_metrics.csv	results/rsmarl_v3_core/MAPPO-Krum/collusive/ratio_0.10/seed_3/episode_metrics.csv	True	55	5	ok
MAPPO-Krum	collusive	collusive	0.1	4	results/rsmarl_v3_core/MAPPO-Krum/collusive/ratio_0.10/seed_4/episode_metrics.csv	results/rsmarl_v3_core/MAPPO-Krum/collusive/ratio_0.10/seed_4/episode_metrics.csv	True	55	5	ok
MAPPO-Krum	collusive	collusive	0.1	5	results/rsmarl_v3_core/MAPPO-Krum/collusive/ratio_0.10/seed_5/episode_metrics.csv	results/rsmarl_v3_core/MAPPO-Krum/collusive/ratio_0.10/seed_5/episode_metrics.csv	True	55	5	ok
MAPPO-Krum	collusive	collusive	0.1	6	results/rsmarl_v3_core/MAPPO-Krum/collusive/ratio_0.10/seed_6/episode_metrics.csv	results/rsmarl_v3_core/MAPPO-Krum/collusive/ratio_0.10/seed_6/episode_metrics.csv	True	55	5	ok
MAPPO-Krum	collusive	collusive	0.1	7	results/rsmarl_v3_core/MAPPO-Krum/collusive/ratio_0.10/seed_7/episode_metrics.csv	results/rsmarl_v3_core/MAPPO-Krum/collusive/ratio_0.10/seed_7/episode_metrics.csv	True	55	5	ok
MAPPO-Krum	collusive	collusive	0.1	8	results/rsmarl_v3_core/MAPPO-Krum/collusive/ratio_0.10/seed_8/episode_metrics.csv	results/rsmarl_v3_core/MAPPO-Krum/collusive/ratio_0.10/seed_8/episode_metrics.csv	True	55	5	ok
MAPPO-Krum	collusive	collusive	0.1	9	results/rsmarl_v3_core/MAPPO-Krum/collusive/ratio_0.10/seed_9/episode_metrics.csv	results/rsmarl_v3_core/MAPPO-Krum/collusive/ratio_0.10/seed_9/episode_metrics.csv	True	55	5	ok
MAPPO-Krum	collusive	collusive	0.1	10	results/rsmarl_v3_core/MAPPO-Krum/collusive/ratio_0.10/seed_10/episode_metrics.csv	results/rsmarl_v3_core/MAPPO-Krum/collusive/ratio_0.10/seed_10/episode_metrics.csv	True	55	5	ok
MAPPO-Krum	collusive	collusive	0.1	11	results/rsmarl_v3_core/MAPPO-Krum/collusive/ratio_0.10/seed_11/episode_metrics.csv	results/rsmarl_v3_core/MAPPO-Krum/collusive/ratio_0.10/seed_11/episode_metrics.csv	True	55	5	ok
MAPPO-Krum	collusive	collusive	0.1	12	results/rsmarl_v3_core/MAPPO-Krum/collusive/ratio_0.10/seed_12/episode_metrics.csv	results/rsmarl_v3_core/MAPPO-Krum/collusive/ratio_0.10/seed_12/episode_metrics.csv	True	55	5	ok
MAPPO-Krum	collusive	collusive	0.1	13	results/rsmarl_v3_core/MAPPO-Krum/collusive/ratio_0.10/seed_13/episode_metrics.csv	results/rsmarl_v3_core/MAPPO-Krum/collusive/ratio_0.10/seed_13/episode_metrics.csv	True	55	5	ok
MAPPO-Krum	collusive	collusive	0.1	14	results/rsmarl_v3_core/MAPPO-Krum/collusive/ratio_0.10/seed_14/episode_metrics.csv	results/rsmarl_v3_core/MAPPO-Krum/collusive/ratio_0.10/seed_14/episode_metrics.csv	True	55	5	ok
MAPPO-Krum	collusive	collusive	0.1	15	results/rsmarl_v3_core/MAPPO-Krum/collusive/ratio_0.10/seed_15/episode_metrics.csv	results/rsmarl_v3_core/MAPPO-Krum/collusive/ratio_0.10/seed_15/episode_metrics.csv	True	55	5	ok
MAPPO-Krum	collusive	collusive	0.1	16	results/rsmarl_v3_core/MAPPO-Krum/collusive/ratio_0.10/seed_16/episode_metrics.csv	results/rsmarl_v3_core/MAPPO-Krum/collusive/ratio_0.10/seed_16/episode_metrics.csv	True	55	5	ok
MAPPO-Krum	collusive	collusive	0.1	17	results/rsmarl_v3_core/MAPPO-Krum/collusive/ratio_0.10/seed_17/episode_metrics.csv	results/rsmarl_v3_core/MAPPO-Krum/collusive/ratio_0.10/seed_17/episode_metrics.csv	True	55	5	ok
MAPPO-Krum	collusive	collusive	0.1	18	results/rsmarl_v3_core/MAPPO-Krum/collusive/ratio_0.10/seed_18/episode_metrics.csv	results/rsmarl_v3_core/MAPPO-Krum/collusive/ratio_0.10/seed_18/episode_metrics.csv	True	55	5	ok
MAPPO-Krum	collusive	collusive	0.1	19	results/rsmarl_v3_core/MAPPO-Krum/collusive/ratio_0.10/seed_19/episode_metrics.csv	results/rsmarl_v3_core/MAPPO-Krum/collusive/ratio_0.10/seed_19/episode_metrics.csv	True	55	5	ok
MAPPO-Krum	collusive	collusive	0.2	0	results/rsmarl_v3_core/MAPPO-Krum/collusive/ratio_0.20/seed_0/episode_metrics.csv	results/rsmarl_v3_core/MAPPO-Krum/collusive/ratio_0.20/seed_0/episode_metrics.csv	True	55	5	ok
MAPPO-Krum	collusive	collusive	0.2	1	results/rsmarl_v3_core/MAPPO-Krum/collusive/ratio_0.20/seed_1/episode_metrics.csv	results/rsmarl_v3_core/MAPPO-Krum/collusive/ratio_0.20/seed_1/episode_metrics.csv	True	55	5	ok
MAPPO-Krum	collusive	collusive	0.2	2	results/rsmarl_v3_core/MAPPO-Krum/collusive/ratio_0.20/seed_2/episode_metrics.csv	results/rsmarl_v3_core/MAPPO-Krum/collusive/ratio_0.20/seed_2/episode_metrics.csv	True	55	5	ok
MAPPO-Krum	collusive	collusive	0.2	3	results/rsmarl_v3_core/MAPPO-Krum/collusive/ratio_0.20/seed_3/episode_metrics.csv	results/rsmarl_v3_core/MAPPO-Krum/collusive/ratio_0.20/seed_3/episode_metrics.csv	True	55	5	ok
MAPPO-Krum	collusive	collusive	0.2	4	results/rsmarl_v3_core/MAPPO-Krum/collusive/ratio_0.20/seed_4/episode_metrics.csv	results/rsmarl_v3_core/MAPPO-Krum/collusive/ratio_0.20/seed_4/episode_metrics.csv	True	55	5	ok
MAPPO-Krum	collusive	collusive	0.2	5	results/rsmarl_v3_core/MAPPO-Krum/collusive/ratio_0.20/seed_5/episode_metrics.csv	results/rsmarl_v3_core/MAPPO-Krum/collusive/ratio_0.20/seed_5/episode_metrics.csv	True	55	5	ok
MAPPO-Krum	collusive	collusive	0.2	6	results/rsmarl_v3_core/MAPPO-Krum/collusive/ratio_0.20/seed_6/episode_metrics.csv	results/rsmarl_v3_core/MAPPO-Krum/collusive/ratio_0.20/seed_6/episode_metrics.csv	True	55	5	ok
MAPPO-Krum	collusive	collusive	0.2	7	results/rsmarl_v3_core/MAPPO-Krum/collusive/ratio_0.20/seed_7/episode_metrics.csv	results/rsmarl_v3_core/MAPPO-Krum/collusive/ratio_0.20/seed_7/episode_metrics.csv	True	55	5	ok
MAPPO-Krum	collusive	collusive	0.2	8	results/rsmarl_v3_core/MAPPO-Krum/collusive/ratio_0.20/seed_8/episode_metrics.csv	results/rsmarl_v3_core/MAPPO-Krum/collusive/ratio_0.20/seed_8/episode_metrics.csv	True	55	5	ok
MAPPO-Krum	collusive	collusive	0.2	9	results/rsmarl_v3_core/MAPPO-Krum/collusive/ratio_0.20/seed_9/episode_metrics.csv	results/rsmarl_v3_core/MAPPO-Krum/collusive/ratio_0.20/seed_9/episode_metrics.csv	True	55	5	ok
MAPPO-Krum	collusive	collusive	0.2	10	results/rsmarl_v3_core/MAPPO-Krum/collusive/ratio_0.20/seed_10/episode_metrics.csv	results/rsmarl_v3_core/MAPPO-Krum/collusive/ratio_0.20/seed_10/episode_metrics.csv	True	55	5	ok
MAPPO-Krum	collusive	collusive	0.2	11	results/rsmarl_v3_core/MAPPO-Krum/collusive/ratio_0.20/seed_11/episode_metrics.csv	results/rsmarl_v3_core/MAPPO-Krum/collusive/ratio_0.20/seed_11/episode_metrics.csv	True	55	5	ok
MAPPO-Krum	collusive	collusive	0.2	12	results/rsmarl_v3_core/MAPPO-Krum/collusive/ratio_0.20/seed_12/episode_metrics.csv	results/rsmarl_v3_core/MAPPO-Krum/collusive/ratio_0.20/seed_12/episode_metrics.csv	True	55	5	ok
MAPPO-Krum	collusive	collusive	0.2	13	results/rsmarl_v3_core/MAPPO-Krum/collusive/ratio_0.20/seed_13/episode_metrics.csv	results/rsmarl_v3_core/MAPPO-Krum/collusive/ratio_0.20/seed_13/episode_metrics.csv	True	55	5	ok
MAPPO-Krum	collusive	collusive	0.2	14	results/rsmarl_v3_core/MAPPO-Krum/collusive/ratio_0.20/seed_14/episode_metrics.csv	results/rsmarl_v3_core/MAPPO-Krum/collusive/ratio_0.20/seed_14/episode_metrics.csv	True	55	5	ok
MAPPO-Krum	collusive	collusive	0.2	15	results/rsmarl_v3_core/MAPPO-Krum/collusive/ratio_0.20/seed_15/episode_metrics.csv	results/rsmarl_v3_core/MAPPO-Krum/collusive/ratio_0.20/seed_15/episode_metrics.csv	True	55	5	ok
MAPPO-Krum	collusive	collusive	0.2	16	results/rsmarl_v3_core/MAPPO-Krum/collusive/ratio_0.20/seed_16/episode_metrics.csv	results/rsmarl_v3_core/MAPPO-Krum/collusive/ratio_0.20/seed_16/episode_metrics.csv	True	55	5	ok
MAPPO-Krum	collusive	collusive	0.2	17	results/rsmarl_v3_core/MAPPO-Krum/collusive/ratio_0.20/seed_17/episode_metrics.csv	results/rsmarl_v3_core/MAPPO-Krum/collusive/ratio_0.20/seed_17/episode_metrics.csv	True	55	5	ok
MAPPO-Krum	collusive	collusive	0.2	18	results/rsmarl_v3_core/MAPPO-Krum/collusive/ratio_0.20/seed_18/episode_metrics.csv	results/rsmarl_v3_core/MAPPO-Krum/collusive/ratio_0.20/seed_18/episode_metrics.csv	True	55	5	ok
MAPPO-Krum	collusive	collusive	0.2	19	results/rsmarl_v3_core/MAPPO-Krum/collusive/ratio_0.20/seed_19/episode_metrics.csv	results/rsmarl_v3_core/MAPPO-Krum/collusive/ratio_0.20/seed_19/episode_metrics.csv	True	55	5	ok
MAPPO-Krum	collusive	collusive	0.3	0	results/rsmarl_v3_core/MAPPO-Krum/collusive/ratio_0.30/seed_0/episode_metrics.csv	results/rsmarl_v3_core/MAPPO-Krum/collusive/ratio_0.30/seed_0/episode_metrics.csv	True	55	5	ok
MAPPO-Krum	collusive	collusive	0.3	1	results/rsmarl_v3_core/MAPPO-Krum/collusive/ratio_0.30/seed_1/episode_metrics.csv	results/rsmarl_v3_core/MAPPO-Krum/collusive/ratio_0.30/seed_1/episode_metrics.csv	True	55	5	ok
MAPPO-Krum	collusive	collusive	0.3	2	results/rsmarl_v3_core/MAPPO-Krum/collusive/ratio_0.30/seed_2/episode_metrics.csv	results/rsmarl_v3_core/MAPPO-Krum/collusive/ratio_0.30/seed_2/episode_metrics.csv	True	55	5	ok
MAPPO-Krum	collusive	collusive	0.3	3	results/rsmarl_v3_core/MAPPO-Krum/collusive/ratio_0.30/seed_3/episode_metrics.csv	results/rsmarl_v3_core/MAPPO-Krum/collusive/ratio_0.30/seed_3/episode_metrics.csv	True	55	5	ok
MAPPO-Krum	collusive	collusive	0.3	4	results/rsmarl_v3_core/MAPPO-Krum/collusive/ratio_0.30/seed_4/episode_metrics.csv	results/rsmarl_v3_core/MAPPO-Krum/collusive/ratio_0.30/seed_4/episode_metrics.csv	True	55	5	ok
MAPPO-Krum	collusive	collusive	0.3	5	results/rsmarl_v3_core/MAPPO-Krum/collusive/ratio_0.30/seed_5/episode_metrics.csv	results/rsmarl_v3_core/MAPPO-Krum/collusive/ratio_0.30/seed_5/episode_metrics.csv	True	55	5	ok
MAPPO-Krum	collusive	collusive	0.3	6	results/rsmarl_v3_core/MAPPO-Krum/collusive/ratio_0.30/seed_6/episode_metrics.csv	results/rsmarl_v3_core/MAPPO-Krum/collusive/ratio_0.30/seed_6/episode_metrics.csv	True	55	5	ok
MAPPO-Krum	collusive	collusive	0.3	7	results/rsmarl_v3_core/MAPPO-Krum/collusive/ratio_0.30/seed_7/episode_metrics.csv	results/rsmarl_v3_core/MAPPO-Krum/collusive/ratio_0.30/seed_7/episode_metrics.csv	True	55	5	ok
MAPPO-Krum	collusive	collusive	0.3	8	results/rsmarl_v3_core/MAPPO-Krum/collusive/ratio_0.30/seed_8/episode_metrics.csv	results/rsmarl_v3_core/MAPPO-Krum/collusive/ratio_0.30/seed_8/episode_metrics.csv	True	55	5	ok
MAPPO-Krum	collusive	collusive	0.3	9	results/rsmarl_v3_core/MAPPO-Krum/collusive/ratio_0.30/seed_9/episode_metrics.csv	results/rsmarl_v3_core/MAPPO-Krum/collusive/ratio_0.30/seed_9/episode_metrics.csv	True	55	5	ok
MAPPO-Krum	collusive	collusive	0.3	10	results/rsmarl_v3_core/MAPPO-Krum/collusive/ratio_0.30/seed_10/episode_metrics.csv	results/rsmarl_v3_core/MAPPO-Krum/collusive/ratio_0.30/seed_10/episode_metrics.csv	True	55	5	ok
MAPPO-Krum	collusive	collusive	0.3	11	results/rsmarl_v3_core/MAPPO-Krum/collusive/ratio_0.30/seed_11/episode_metrics.csv	results/rsmarl_v3_core/MAPPO-Krum/collusive/ratio_0.30/seed_11/episode_metrics.csv	True	55	5	ok
MAPPO-Krum	collusive	collusive	0.3	12	results/rsmarl_v3_core/MAPPO-Krum/collusive/ratio_0.30/seed_12/episode_metrics.csv	results/rsmarl_v3_core/MAPPO-Krum/collusive/ratio_0.30/seed_12/episode_metrics.csv	True	55	5	ok
MAPPO-Krum	collusive	collusive	0.3	13	results/rsmarl_v3_core/MAPPO-Krum/collusive/ratio_0.30/seed_13/episode_metrics.csv	results/rsmarl_v3_core/MAPPO-Krum/collusive/ratio_0.30/seed_13/episode_metrics.csv	True	55	5	ok
MAPPO-Krum	collusive	collusive	0.3	14	results/rsmarl_v3_core/MAPPO-Krum/collusive/ratio_0.30/seed_14/episode_metrics.csv	results/rsmarl_v3_core/MAPPO-Krum/collusive/ratio_0.30/seed_14/episode_metrics.csv	True	55	5	ok
MAPPO-Krum	collusive	collusive	0.3	15	results/rsmarl_v3_core/MAPPO-Krum/collusive/ratio_0.30/seed_15/episode_metrics.csv	results/rsmarl_v3_core/MAPPO-Krum/collusive/ratio_0.30/seed_15/episode_metrics.csv	True	55	5	ok
MAPPO-Krum	collusive	collusive	0.3	16	results/rsmarl_v3_core/MAPPO-Krum/collusive/ratio_0.30/seed_16/episode_metrics.csv	results/rsmarl_v3_core/MAPPO-Krum/collusive/ratio_0.30/seed_16/episode_metrics.csv	True	55	5	ok
MAPPO-Krum	collusive	collusive	0.3	17	results/rsmarl_v3_core/MAPPO-Krum/collusive/ratio_0.30/seed_17/episode_metrics.csv	results/rsmarl_v3_core/MAPPO-Krum/collusive/ratio_0.30/seed_17/episode_metrics.csv	True	55	5	ok
MAPPO-Krum	collusive	collusive	0.3	18	results/rsmarl_v3_core/MAPPO-Krum/collusive/ratio_0.30/seed_18/episode_metrics.csv	results/rsmarl_v3_core/MAPPO-Krum/collusive/ratio_0.30/seed_18/episode_metrics.csv	True	55	5	ok
MAPPO-Krum	collusive	collusive	0.3	19	results/rsmarl_v3_core/MAPPO-Krum/collusive/ratio_0.30/seed_19/episode_metrics.csv	results/rsmarl_v3_core/MAPPO-Krum/collusive/ratio_0.30/seed_19/episode_metrics.csv	True	55	5	ok
MAPPO-Krum	collusive	collusive	0.33	0	results/rsmarl_v3_core/MAPPO-Krum/collusive/ratio_0.33/seed_0/episode_metrics.csv	results/rsmarl_v3_core/MAPPO-Krum/collusive/ratio_0.33/seed_0/episode_metrics.csv	True	55	5	ok
MAPPO-Krum	collusive	collusive	0.33	1	results/rsmarl_v3_core/MAPPO-Krum/collusive/ratio_0.33/seed_1/episode_metrics.csv	results/rsmarl_v3_core/MAPPO-Krum/collusive/ratio_0.33/seed_1/episode_metrics.csv	True	55	5	ok
MAPPO-Krum	collusive	collusive	0.33	2	results/rsmarl_v3_core/MAPPO-Krum/collusive/ratio_0.33/seed_2/episode_metrics.csv	results/rsmarl_v3_core/MAPPO-Krum/collusive/ratio_0.33/seed_2/episode_metrics.csv	True	55	5	ok
MAPPO-Krum	collusive	collusive	0.33	3	results/rsmarl_v3_core/MAPPO-Krum/collusive/ratio_0.33/seed_3/episode_metrics.csv	results/rsmarl_v3_core/MAPPO-Krum/collusive/ratio_0.33/seed_3/episode_metrics.csv	True	55	5	ok
MAPPO-Krum	collusive	collusive	0.33	4	results/rsmarl_v3_core/MAPPO-Krum/collusive/ratio_0.33/seed_4/episode_metrics.csv	results/rsmarl_v3_core/MAPPO-Krum/collusive/ratio_0.33/seed_4/episode_metrics.csv	True	55	5	ok
MAPPO-Krum	collusive	collusive	0.33	5	results/rsmarl_v3_core/MAPPO-Krum/collusive/ratio_0.33/seed_5/episode_metrics.csv	results/rsmarl_v3_core/MAPPO-Krum/collusive/ratio_0.33/seed_5/episode_metrics.csv	True	55	5	ok
MAPPO-Krum	collusive	collusive	0.33	6	results/rsmarl_v3_core/MAPPO-Krum/collusive/ratio_0.33/seed_6/episode_metrics.csv	results/rsmarl_v3_core/MAPPO-Krum/collusive/ratio_0.33/seed_6/episode_metrics.csv	True	55	5	ok
MAPPO-Krum	collusive	collusive	0.33	7	results/rsmarl_v3_core/MAPPO-Krum/collusive/ratio_0.33/seed_7/episode_metrics.csv	results/rsmarl_v3_core/MAPPO-Krum/collusive/ratio_0.33/seed_7/episode_metrics.csv	True	55	5	ok
MAPPO-Krum	collusive	collusive	0.33	8	results/rsmarl_v3_core/MAPPO-Krum/collusive/ratio_0.33/seed_8/episode_metrics.csv	results/rsmarl_v3_core/MAPPO-Krum/collusive/ratio_0.33/seed_8/episode_metrics.csv	True	55	5	ok
MAPPO-Krum	collusive	collusive	0.33	9	results/rsmarl_v3_core/MAPPO-Krum/collusive/ratio_0.33/seed_9/episode_metrics.csv	results/rsmarl_v3_core/MAPPO-Krum/collusive/ratio_0.33/seed_9/episode_metrics.csv	True	55	5	ok
MAPPO-Krum	collusive	collusive	0.33	10	results/rsmarl_v3_core/MAPPO-Krum/collusive/ratio_0.33/seed_10/episode_metrics.csv	results/rsmarl_v3_core/MAPPO-Krum/collusive/ratio_0.33/seed_10/episode_metrics.csv	True	55	5	ok
MAPPO-Krum	collusive	collusive	0.33	11	results/rsmarl_v3_core/MAPPO-Krum/collusive/ratio_0.33/seed_11/episode_metrics.csv	results/rsmarl_v3_core/MAPPO-Krum/collusive/ratio_0.33/seed_11/episode_metrics.csv	True	55	5	ok
MAPPO-Krum	collusive	collusive	0.33	12	results/rsmarl_v3_core/MAPPO-Krum/collusive/ratio_0.33/seed_12/episode_metrics.csv	results/rsmarl_v3_core/MAPPO-Krum/collusive/ratio_0.33/seed_12/episode_metrics.csv	True	55	5	ok
MAPPO-Krum	collusive	collusive	0.33	13	results/rsmarl_v3_core/MAPPO-Krum/collusive/ratio_0.33/seed_13/episode_metrics.csv	results/rsmarl_v3_core/MAPPO-Krum/collusive/ratio_0.33/seed_13/episode_metrics.csv	True	55	5	ok
MAPPO-Krum	collusive	collusive	0.33	14	results/rsmarl_v3_core/MAPPO-Krum/collusive/ratio_0.33/seed_14/episode_metrics.csv	results/rsmarl_v3_core/MAPPO-Krum/collusive/ratio_0.33/seed_14/episode_metrics.csv	True	55	5	ok
MAPPO-Krum	collusive	collusive	0.33	15	results/rsmarl_v3_core/MAPPO-Krum/collusive/ratio_0.33/seed_15/episode_metrics.csv	results/rsmarl_v3_core/MAPPO-Krum/collusive/ratio_0.33/seed_15/episode_metrics.csv	True	55	5	ok
MAPPO-Krum	collusive	collusive	0.33	16	results/rsmarl_v3_core/MAPPO-Krum/collusive/ratio_0.33/seed_16/episode_metrics.csv	results/rsmarl_v3_core/MAPPO-Krum/collusive/ratio_0.33/seed_16/episode_metrics.csv	True	55	5	ok
MAPPO-Krum	collusive	collusive	0.33	17	results/rsmarl_v3_core/MAPPO-Krum/collusive/ratio_0.33/seed_17/episode_metrics.csv	results/rsmarl_v3_core/MAPPO-Krum/collusive/ratio_0.33/seed_17/episode_metrics.csv	True	55	5	ok
MAPPO-Krum	collusive	collusive	0.33	18	results/rsmarl_v3_core/MAPPO-Krum/collusive/ratio_0.33/seed_18/episode_metrics.csv	results/rsmarl_v3_core/MAPPO-Krum/collusive/ratio_0.33/seed_18/episode_metrics.csv	True	55	5	ok
MAPPO-Krum	collusive	collusive	0.33	19	results/rsmarl_v3_core/MAPPO-Krum/collusive/ratio_0.33/seed_19/episode_metrics.csv	results/rsmarl_v3_core/MAPPO-Krum/collusive/ratio_0.33/seed_19/episode_metrics.csv	True	55	5	ok
MAPPO-Krum	constant	constant	0.05	0	results/rsmarl_v3_core/MAPPO-Krum/constant/ratio_0.05/seed_0/episode_metrics.csv	results/rsmarl_v3_core/MAPPO-Krum/constant/ratio_0.05/seed_0/episode_metrics.csv	True	55	5	ok
MAPPO-Krum	constant	constant	0.05	1	results/rsmarl_v3_core/MAPPO-Krum/constant/ratio_0.05/seed_1/episode_metrics.csv	results/rsmarl_v3_core/MAPPO-Krum/constant/ratio_0.05/seed_1/episode_metrics.csv	True	55	5	ok
MAPPO-Krum	constant	constant	0.05	2	results/rsmarl_v3_core/MAPPO-Krum/constant/ratio_0.05/seed_2/episode_metrics.csv	results/rsmarl_v3_core/MAPPO-Krum/constant/ratio_0.05/seed_2/episode_metrics.csv	True	55	5	ok
MAPPO-Krum	constant	constant	0.05	3	results/rsmarl_v3_core/MAPPO-Krum/constant/ratio_0.05/seed_3/episode_metrics.csv	results/rsmarl_v3_core/MAPPO-Krum/constant/ratio_0.05/seed_3/episode_metrics.csv	True	55	5	ok
MAPPO-Krum	constant	constant	0.05	4	results/rsmarl_v3_core/MAPPO-Krum/constant/ratio_0.05/seed_4/episode_metrics.csv	results/rsmarl_v3_core/MAPPO-Krum/constant/ratio_0.05/seed_4/episode_metrics.csv	True	55	5	ok
MAPPO-Krum	constant	constant	0.05	5	results/rsmarl_v3_core/MAPPO-Krum/constant/ratio_0.05/seed_5/episode_metrics.csv	results/rsmarl_v3_core/MAPPO-Krum/constant/ratio_0.05/seed_5/episode_metrics.csv	True	55	5	ok
MAPPO-Krum	constant	constant	0.05	6	results/rsmarl_v3_core/MAPPO-Krum/constant/ratio_0.05/seed_6/episode_metrics.csv	results/rsmarl_v3_core/MAPPO-Krum/constant/ratio_0.05/seed_6/episode_metrics.csv	True	55	5	ok
MAPPO-Krum	constant	constant	0.05	7	results/rsmarl_v3_core/MAPPO-Krum/constant/ratio_0.05/seed_7/episode_metrics.csv	results/rsmarl_v3_core/MAPPO-Krum/constant/ratio_0.05/seed_7/episode_metrics.csv	True	55	5	ok
MAPPO-Krum	constant	constant	0.05	8	results/rsmarl_v3_core/MAPPO-Krum/constant/ratio_0.05/seed_8/episode_metrics.csv	results/rsmarl_v3_core/MAPPO-Krum/constant/ratio_0.05/seed_8/episode_metrics.csv	True	55	5	ok
MAPPO-Krum	constant	constant	0.05	9	results/rsmarl_v3_core/MAPPO-Krum/constant/ratio_0.05/seed_9/episode_metrics.csv	results/rsmarl_v3_core/MAPPO-Krum/constant/ratio_0.05/seed_9/episode_metrics.csv	True	55	5	ok
MAPPO-Krum	constant	constant	0.05	10	results/rsmarl_v3_core/MAPPO-Krum/constant/ratio_0.05/seed_10/episode_metrics.csv	results/rsmarl_v3_core/MAPPO-Krum/constant/ratio_0.05/seed_10/episode_metrics.csv	True	55	5	ok
MAPPO-Krum	constant	constant	0.05	11	results/rsmarl_v3_core/MAPPO-Krum/constant/ratio_0.05/seed_11/episode_metrics.csv	results/rsmarl_v3_core/MAPPO-Krum/constant/ratio_0.05/seed_11/episode_metrics.csv	True	55	5	ok
MAPPO-Krum	constant	constant	0.05	12	results/rsmarl_v3_core/MAPPO-Krum/constant/ratio_0.05/seed_12/episode_metrics.csv	results/rsmarl_v3_core/MAPPO-Krum/constant/ratio_0.05/seed_12/episode_metrics.csv	True	55	5	ok
MAPPO-Krum	constant	constant	0.05	13	results/rsmarl_v3_core/MAPPO-Krum/constant/ratio_0.05/seed_13/episode_metrics.csv	results/rsmarl_v3_core/MAPPO-Krum/constant/ratio_0.05/seed_13/episode_metrics.csv	True	55	5	ok
MAPPO-Krum	constant	constant	0.05	14	results/rsmarl_v3_core/MAPPO-Krum/constant/ratio_0.05/seed_14/episode_metrics.csv	results/rsmarl_v3_core/MAPPO-Krum/constant/ratio_0.05/seed_14/episode_metrics.csv	True	55	5	ok
MAPPO-Krum	constant	constant	0.05	15	results/rsmarl_v3_core/MAPPO-Krum/constant/ratio_0.05/seed_15/episode_metrics.csv	results/rsmarl_v3_core/MAPPO-Krum/constant/ratio_0.05/seed_15/episode_metrics.csv	True	55	5	ok
MAPPO-Krum	constant	constant	0.05	16	results/rsmarl_v3_core/MAPPO-Krum/constant/ratio_0.05/seed_16/episode_metrics.csv	results/rsmarl_v3_core/MAPPO-Krum/constant/ratio_0.05/seed_16/episode_metrics.csv	True	55	5	ok
MAPPO-Krum	constant	constant	0.05	17	results/rsmarl_v3_core/MAPPO-Krum/constant/ratio_0.05/seed_17/episode_metrics.csv	results/rsmarl_v3_core/MAPPO-Krum/constant/ratio_0.05/seed_17/episode_metrics.csv	True	55	5	ok
MAPPO-Krum	constant	constant	0.05	18	results/rsmarl_v3_core/MAPPO-Krum/constant/ratio_0.05/seed_18/episode_metrics.csv	results/rsmarl_v3_core/MAPPO-Krum/constant/ratio_0.05/seed_18/episode_metrics.csv	True	55	5	ok
MAPPO-Krum	constant	constant	0.05	19	results/rsmarl_v3_core/MAPPO-Krum/constant/ratio_0.05/seed_19/episode_metrics.csv	results/rsmarl_v3_core/MAPPO-Krum/constant/ratio_0.05/seed_19/episode_metrics.csv	True	55	5	ok
MAPPO-Krum	constant	constant	0.1	0	results/rsmarl_v3_core/MAPPO-Krum/constant/ratio_0.10/seed_0/episode_metrics.csv	results/rsmarl_v3_core/MAPPO-Krum/constant/ratio_0.10/seed_0/episode_metrics.csv	True	55	5	ok
MAPPO-Krum	constant	constant	0.1	1	results/rsmarl_v3_core/MAPPO-Krum/constant/ratio_0.10/seed_1/episode_metrics.csv	results/rsmarl_v3_core/MAPPO-Krum/constant/ratio_0.10/seed_1/episode_metrics.csv	True	55	5	ok
MAPPO-Krum	constant	constant	0.1	2	results/rsmarl_v3_core/MAPPO-Krum/constant/ratio_0.10/seed_2/episode_metrics.csv	results/rsmarl_v3_core/MAPPO-Krum/constant/ratio_0.10/seed_2/episode_metrics.csv	True	55	5	ok
MAPPO-Krum	constant	constant	0.1	3	results/rsmarl_v3_core/MAPPO-Krum/constant/ratio_0.10/seed_3/episode_metrics.csv	results/rsmarl_v3_core/MAPPO-Krum/constant/ratio_0.10/seed_3/episode_metrics.csv	True	55	5	ok
MAPPO-Krum	constant	constant	0.1	4	results/rsmarl_v3_core/MAPPO-Krum/constant/ratio_0.10/seed_4/episode_metrics.csv	results/rsmarl_v3_core/MAPPO-Krum/constant/ratio_0.10/seed_4/episode_metrics.csv	True	55	5	ok
MAPPO-Krum	constant	constant	0.1	5	results/rsmarl_v3_core/MAPPO-Krum/constant/ratio_0.10/seed_5/episode_metrics.csv	results/rsmarl_v3_core/MAPPO-Krum/constant/ratio_0.10/seed_5/episode_metrics.csv	True	55	5	ok
MAPPO-Krum	constant	constant	0.1	6	results/rsmarl_v3_core/MAPPO-Krum/constant/ratio_0.10/seed_6/episode_metrics.csv	results/rsmarl_v3_core/MAPPO-Krum/constant/ratio_0.10/seed_6/episode_metrics.csv	True	55	5	ok
MAPPO-Krum	constant	constant	0.1	7	results/rsmarl_v3_core/MAPPO-Krum/constant/ratio_0.10/seed_7/episode_metrics.csv	results/rsmarl_v3_core/MAPPO-Krum/constant/ratio_0.10/seed_7/episode_metrics.csv	True	55	5	ok
MAPPO-Krum	constant	constant	0.1	8	results/rsmarl_v3_core/MAPPO-Krum/constant/ratio_0.10/seed_8/episode_metrics.csv	results/rsmarl_v3_core/MAPPO-Krum/constant/ratio_0.10/seed_8/episode_metrics.csv	True	55	5	ok
MAPPO-Krum	constant	constant	0.1	9	results/rsmarl_v3_core/MAPPO-Krum/constant/ratio_0.10/seed_9/episode_metrics.csv	results/rsmarl_v3_core/MAPPO-Krum/constant/ratio_0.10/seed_9/episode_metrics.csv	True	55	5	ok
MAPPO-Krum	constant	constant	0.1	10	results/rsmarl_v3_core/MAPPO-Krum/constant/ratio_0.10/seed_10/episode_metrics.csv	results/rsmarl_v3_core/MAPPO-Krum/constant/ratio_0.10/seed_10/episode_metrics.csv	True	55	5	ok
MAPPO-Krum	constant	constant	0.1	11	results/rsmarl_v3_core/MAPPO-Krum/constant/ratio_0.10/seed_11/episode_metrics.csv	results/rsmarl_v3_core/MAPPO-Krum/constant/ratio_0.10/seed_11/episode_metrics.csv	True	55	5	ok
MAPPO-Krum	constant	constant	0.1	12	results/rsmarl_v3_core/MAPPO-Krum/constant/ratio_0.10/seed_12/episode_metrics.csv	results/rsmarl_v3_core/MAPPO-Krum/constant/ratio_0.10/seed_12/episode_metrics.csv	True	55	5	ok
MAPPO-Krum	constant	constant	0.1	13	results/rsmarl_v3_core/MAPPO-Krum/constant/ratio_0.10/seed_13/episode_metrics.csv	results/rsmarl_v3_core/MAPPO-Krum/constant/ratio_0.10/seed_13/episode_metrics.csv	True	55	5	ok
MAPPO-Krum	constant	constant	0.1	14	results/rsmarl_v3_core/MAPPO-Krum/constant/ratio_0.10/seed_14/episode_metrics.csv	results/rsmarl_v3_core/MAPPO-Krum/constant/ratio_0.10/seed_14/episode_metrics.csv	True	55	5	ok
MAPPO-Krum	constant	constant	0.1	15	results/rsmarl_v3_core/MAPPO-Krum/constant/ratio_0.10/seed_15/episode_metrics.csv	results/rsmarl_v3_core/MAPPO-Krum/constant/ratio_0.10/seed_15/episode_metrics.csv	True	55	5	ok
MAPPO-Krum	constant	constant	0.1	16	results/rsmarl_v3_core/MAPPO-Krum/constant/ratio_0.10/seed_16/episode_metrics.csv	results/rsmarl_v3_core/MAPPO-Krum/constant/ratio_0.10/seed_16/episode_metrics.csv	True	55	5	ok
MAPPO-Krum	constant	constant	0.1	17	results/rsmarl_v3_core/MAPPO-Krum/constant/ratio_0.10/seed_17/episode_metrics.csv	results/rsmarl_v3_core/MAPPO-Krum/constant/ratio_0.10/seed_17/episode_metrics.csv	True	55	5	ok
MAPPO-Krum	constant	constant	0.1	18	results/rsmarl_v3_core/MAPPO-Krum/constant/ratio_0.10/seed_18/episode_metrics.csv	results/rsmarl_v3_core/MAPPO-Krum/constant/ratio_0.10/seed_18/episode_metrics.csv	True	55	5	ok
MAPPO-Krum	constant	constant	0.1	19	results/rsmarl_v3_core/MAPPO-Krum/constant/ratio_0.10/seed_19/episode_metrics.csv	results/rsmarl_v3_core/MAPPO-Krum/constant/ratio_0.10/seed_19/episode_metrics.csv	True	55	5	ok
MAPPO-Krum	constant	constant	0.2	0	results/rsmarl_v3_core/MAPPO-Krum/constant/ratio_0.20/seed_0/episode_metrics.csv	results/rsmarl_v3_core/MAPPO-Krum/constant/ratio_0.20/seed_0/episode_metrics.csv	True	55	5	ok
MAPPO-Krum	constant	constant	0.2	1	results/rsmarl_v3_core/MAPPO-Krum/constant/ratio_0.20/seed_1/episode_metrics.csv	results/rsmarl_v3_core/MAPPO-Krum/constant/ratio_0.20/seed_1/episode_metrics.csv	True	55	5	ok
MAPPO-Krum	constant	constant	0.2	2	results/rsmarl_v3_core/MAPPO-Krum/constant/ratio_0.20/seed_2/episode_metrics.csv	results/rsmarl_v3_core/MAPPO-Krum/constant/ratio_0.20/seed_2/episode_metrics.csv	True	55	5	ok
MAPPO-Krum	constant	constant	0.2	3	results/rsmarl_v3_core/MAPPO-Krum/constant/ratio_0.20/seed_3/episode_metrics.csv	results/rsmarl_v3_core/MAPPO-Krum/constant/ratio_0.20/seed_3/episode_metrics.csv	True	55	5	ok
MAPPO-Krum	constant	constant	0.2	4	results/rsmarl_v3_core/MAPPO-Krum/constant/ratio_0.20/seed_4/episode_metrics.csv	results/rsmarl_v3_core/MAPPO-Krum/constant/ratio_0.20/seed_4/episode_metrics.csv	True	55	5	ok
MAPPO-Krum	constant	constant	0.2	5	results/rsmarl_v3_core/MAPPO-Krum/constant/ratio_0.20/seed_5/episode_metrics.csv	results/rsmarl_v3_core/MAPPO-Krum/constant/ratio_0.20/seed_5/episode_metrics.csv	True	55	5	ok
MAPPO-Krum	constant	constant	0.2	6	results/rsmarl_v3_core/MAPPO-Krum/constant/ratio_0.20/seed_6/episode_metrics.csv	results/rsmarl_v3_core/MAPPO-Krum/constant/ratio_0.20/seed_6/episode_metrics.csv	True	55	5	ok
MAPPO-Krum	constant	constant	0.2	7	results/rsmarl_v3_core/MAPPO-Krum/constant/ratio_0.20/seed_7/episode_metrics.csv	results/rsmarl_v3_core/MAPPO-Krum/constant/ratio_0.20/seed_7/episode_metrics.csv	True	55	5	ok
MAPPO-Krum	constant	constant	0.2	8	results/rsmarl_v3_core/MAPPO-Krum/constant/ratio_0.20/seed_8/episode_metrics.csv	results/rsmarl_v3_core/MAPPO-Krum/constant/ratio_0.20/seed_8/episode_metrics.csv	True	55	5	ok
MAPPO-Krum	constant	constant	0.2	9	results/rsmarl_v3_core/MAPPO-Krum/constant/ratio_0.20/seed_9/episode_metrics.csv	results/rsmarl_v3_core/MAPPO-Krum/constant/ratio_0.20/seed_9/episode_metrics.csv	True	55	5	ok
MAPPO-Krum	constant	constant	0.2	10	results/rsmarl_v3_core/MAPPO-Krum/constant/ratio_0.20/seed_10/episode_metrics.csv	results/rsmarl_v3_core/MAPPO-Krum/constant/ratio_0.20/seed_10/episode_metrics.csv	True	55	5	ok
MAPPO-Krum	constant	constant	0.2	11	results/rsmarl_v3_core/MAPPO-Krum/constant/ratio_0.20/seed_11/episode_metrics.csv	results/rsmarl_v3_core/MAPPO-Krum/constant/ratio_0.20/seed_11/episode_metrics.csv	True	55	5	ok
MAPPO-Krum	constant	constant	0.2	12	results/rsmarl_v3_core/MAPPO-Krum/constant/ratio_0.20/seed_12/episode_metrics.csv	results/rsmarl_v3_core/MAPPO-Krum/constant/ratio_0.20/seed_12/episode_metrics.csv	True	55	5	ok
MAPPO-Krum	constant	constant	0.2	13	results/rsmarl_v3_core/MAPPO-Krum/constant/ratio_0.20/seed_13/episode_metrics.csv	results/rsmarl_v3_core/MAPPO-Krum/constant/ratio_0.20/seed_13/episode_metrics.csv	True	55	5	ok
MAPPO-Krum	constant	constant	0.2	14	results/rsmarl_v3_core/MAPPO-Krum/constant/ratio_0.20/seed_14/episode_metrics.csv	results/rsmarl_v3_core/MAPPO-Krum/constant/ratio_0.20/seed_14/episode_metrics.csv	True	55	5	ok
MAPPO-Krum	constant	constant	0.2	15	results/rsmarl_v3_core/MAPPO-Krum/constant/ratio_0.20/seed_15/episode_metrics.csv	results/rsmarl_v3_core/MAPPO-Krum/constant/ratio_0.20/seed_15/episode_metrics.csv	True	55	5	ok
MAPPO-Krum	constant	constant	0.2	16	results/rsmarl_v3_core/MAPPO-Krum/constant/ratio_0.20/seed_16/episode_metrics.csv	results/rsmarl_v3_core/MAPPO-Krum/constant/ratio_0.20/seed_16/episode_metrics.csv	True	55	5	ok
MAPPO-Krum	constant	constant	0.2	17	results/rsmarl_v3_core/MAPPO-Krum/constant/ratio_0.20/seed_17/episode_metrics.csv	results/rsmarl_v3_core/MAPPO-Krum/constant/ratio_0.20/seed_17/episode_metrics.csv	True	55	5	ok
MAPPO-Krum	constant	constant	0.2	18	results/rsmarl_v3_core/MAPPO-Krum/constant/ratio_0.20/seed_18/episode_metrics.csv	results/rsmarl_v3_core/MAPPO-Krum/constant/ratio_0.20/seed_18/episode_metrics.csv	True	55	5	ok
MAPPO-Krum	constant	constant	0.2	19	results/rsmarl_v3_core/MAPPO-Krum/constant/ratio_0.20/seed_19/episode_metrics.csv	results/rsmarl_v3_core/MAPPO-Krum/constant/ratio_0.20/seed_19/episode_metrics.csv	True	55	5	ok
MAPPO-Krum	constant	constant	0.3	0	results/rsmarl_v3_core/MAPPO-Krum/constant/ratio_0.30/seed_0/episode_metrics.csv	results/rsmarl_v3_core/MAPPO-Krum/constant/ratio_0.30/seed_0/episode_metrics.csv	True	55	5	ok
MAPPO-Krum	constant	constant	0.3	1	results/rsmarl_v3_core/MAPPO-Krum/constant/ratio_0.30/seed_1/episode_metrics.csv	results/rsmarl_v3_core/MAPPO-Krum/constant/ratio_0.30/seed_1/episode_metrics.csv	True	55	5	ok
MAPPO-Krum	constant	constant	0.3	2	results/rsmarl_v3_core/MAPPO-Krum/constant/ratio_0.30/seed_2/episode_metrics.csv	results/rsmarl_v3_core/MAPPO-Krum/constant/ratio_0.30/seed_2/episode_metrics.csv	True	55	5	ok
MAPPO-Krum	constant	constant	0.3	3	results/rsmarl_v3_core/MAPPO-Krum/constant/ratio_0.30/seed_3/episode_metrics.csv	results/rsmarl_v3_core/MAPPO-Krum/constant/ratio_0.30/seed_3/episode_metrics.csv	True	55	5	ok
MAPPO-Krum	constant	constant	0.3	4	results/rsmarl_v3_core/MAPPO-Krum/constant/ratio_0.30/seed_4/episode_metrics.csv	results/rsmarl_v3_core/MAPPO-Krum/constant/ratio_0.30/seed_4/episode_metrics.csv	True	55	5	ok
MAPPO-Krum	constant	constant	0.3	5	results/rsmarl_v3_core/MAPPO-Krum/constant/ratio_0.30/seed_5/episode_metrics.csv	results/rsmarl_v3_core/MAPPO-Krum/constant/ratio_0.30/seed_5/episode_metrics.csv	True	55	5	ok
MAPPO-Krum	constant	constant	0.3	6	results/rsmarl_v3_core/MAPPO-Krum/constant/ratio_0.30/seed_6/episode_metrics.csv	results/rsmarl_v3_core/MAPPO-Krum/constant/ratio_0.30/seed_6/episode_metrics.csv	True	55	5	ok
MAPPO-Krum	constant	constant	0.3	7	results/rsmarl_v3_core/MAPPO-Krum/constant/ratio_0.30/seed_7/episode_metrics.csv	results/rsmarl_v3_core/MAPPO-Krum/constant/ratio_0.30/seed_7/episode_metrics.csv	True	55	5	ok
MAPPO-Krum	constant	constant	0.3	8	results/rsmarl_v3_core/MAPPO-Krum/constant/ratio_0.30/seed_8/episode_metrics.csv	results/rsmarl_v3_core/MAPPO-Krum/constant/ratio_0.30/seed_8/episode_metrics.csv	True	55	5	ok
MAPPO-Krum	constant	constant	0.3	9	results/rsmarl_v3_core/MAPPO-Krum/constant/ratio_0.30/seed_9/episode_metrics.csv	results/rsmarl_v3_core/MAPPO-Krum/constant/ratio_0.30/seed_9/episode_metrics.csv	True	55	5	ok
MAPPO-Krum	constant	constant	0.3	10	results/rsmarl_v3_core/MAPPO-Krum/constant/ratio_0.30/seed_10/episode_metrics.csv	results/rsmarl_v3_core/MAPPO-Krum/constant/ratio_0.30/seed_10/episode_metrics.csv	True	55	5	ok
MAPPO-Krum	constant	constant	0.3	11	results/rsmarl_v3_core/MAPPO-Krum/constant/ratio_0.30/seed_11/episode_metrics.csv	results/rsmarl_v3_core/MAPPO-Krum/constant/ratio_0.30/seed_11/episode_metrics.csv	True	55	5	ok
MAPPO-Krum	constant	constant	0.3	12	results/rsmarl_v3_core/MAPPO-Krum/constant/ratio_0.30/seed_12/episode_metrics.csv	results/rsmarl_v3_core/MAPPO-Krum/constant/ratio_0.30/seed_12/episode_metrics.csv	True	55	5	ok
MAPPO-Krum	constant	constant	0.3	13	results/rsmarl_v3_core/MAPPO-Krum/constant/ratio_0.30/seed_13/episode_metrics.csv	results/rsmarl_v3_core/MAPPO-Krum/constant/ratio_0.30/seed_13/episode_metrics.csv	True	55	5	ok
MAPPO-Krum	constant	constant	0.3	14	results/rsmarl_v3_core/MAPPO-Krum/constant/ratio_0.30/seed_14/episode_metrics.csv	results/rsmarl_v3_core/MAPPO-Krum/constant/ratio_0.30/seed_14/episode_metrics.csv	True	55	5	ok
MAPPO-Krum	constant	constant	0.3	15	results/rsmarl_v3_core/MAPPO-Krum/constant/ratio_0.30/seed_15/episode_metrics.csv	results/rsmarl_v3_core/MAPPO-Krum/constant/ratio_0.30/seed_15/episode_metrics.csv	True	55	5	ok
MAPPO-Krum	constant	constant	0.3	16	results/rsmarl_v3_core/MAPPO-Krum/constant/ratio_0.30/seed_16/episode_metrics.csv	results/rsmarl_v3_core/MAPPO-Krum/constant/ratio_0.30/seed_16/episode_metrics.csv	True	55	5	ok
MAPPO-Krum	constant	constant	0.3	17	results/rsmarl_v3_core/MAPPO-Krum/constant/ratio_0.30/seed_17/episode_metrics.csv	results/rsmarl_v3_core/MAPPO-Krum/constant/ratio_0.30/seed_17/episode_metrics.csv	True	55	5	ok
MAPPO-Krum	constant	constant	0.3	18	results/rsmarl_v3_core/MAPPO-Krum/constant/ratio_0.30/seed_18/episode_metrics.csv	results/rsmarl_v3_core/MAPPO-Krum/constant/ratio_0.30/seed_18/episode_metrics.csv	True	55	5	ok
MAPPO-Krum	constant	constant	0.3	19	results/rsmarl_v3_core/MAPPO-Krum/constant/ratio_0.30/seed_19/episode_metrics.csv	results/rsmarl_v3_core/MAPPO-Krum/constant/ratio_0.30/seed_19/episode_metrics.csv	True	55	5	ok
MAPPO-Krum	constant	constant	0.33	0	results/rsmarl_v3_core/MAPPO-Krum/constant/ratio_0.33/seed_0/episode_metrics.csv	results/rsmarl_v3_core/MAPPO-Krum/constant/ratio_0.33/seed_0/episode_metrics.csv	True	55	5	ok
MAPPO-Krum	constant	constant	0.33	1	results/rsmarl_v3_core/MAPPO-Krum/constant/ratio_0.33/seed_1/episode_metrics.csv	results/rsmarl_v3_core/MAPPO-Krum/constant/ratio_0.33/seed_1/episode_metrics.csv	True	55	5	ok
MAPPO-Krum	constant	constant	0.33	2	results/rsmarl_v3_core/MAPPO-Krum/constant/ratio_0.33/seed_2/episode_metrics.csv	results/rsmarl_v3_core/MAPPO-Krum/constant/ratio_0.33/seed_2/episode_metrics.csv	True	55	5	ok
MAPPO-Krum	constant	constant	0.33	3	results/rsmarl_v3_core/MAPPO-Krum/constant/ratio_0.33/seed_3/episode_metrics.csv	results/rsmarl_v3_core/MAPPO-Krum/constant/ratio_0.33/seed_3/episode_metrics.csv	True	55	5	ok
MAPPO-Krum	constant	constant	0.33	4	results/rsmarl_v3_core/MAPPO-Krum/constant/ratio_0.33/seed_4/episode_metrics.csv	results/rsmarl_v3_core/MAPPO-Krum/constant/ratio_0.33/seed_4/episode_metrics.csv	True	55	5	ok
MAPPO-Krum	constant	constant	0.33	5	results/rsmarl_v3_core/MAPPO-Krum/constant/ratio_0.33/seed_5/episode_metrics.csv	results/rsmarl_v3_core/MAPPO-Krum/constant/ratio_0.33/seed_5/episode_metrics.csv	True	55	5	ok
MAPPO-Krum	constant	constant	0.33	6	results/rsmarl_v3_core/MAPPO-Krum/constant/ratio_0.33/seed_6/episode_metrics.csv	results/rsmarl_v3_core/MAPPO-Krum/constant/ratio_0.33/seed_6/episode_metrics.csv	True	55	5	ok
MAPPO-Krum	constant	constant	0.33	7	results/rsmarl_v3_core/MAPPO-Krum/constant/ratio_0.33/seed_7/episode_metrics.csv	results/rsmarl_v3_core/MAPPO-Krum/constant/ratio_0.33/seed_7/episode_metrics.csv	True	55	5	ok
MAPPO-Krum	constant	constant	0.33	8	results/rsmarl_v3_core/MAPPO-Krum/constant/ratio_0.33/seed_8/episode_metrics.csv	results/rsmarl_v3_core/MAPPO-Krum/constant/ratio_0.33/seed_8/episode_metrics.csv	True	55	5	ok
MAPPO-Krum	constant	constant	0.33	9	results/rsmarl_v3_core/MAPPO-Krum/constant/ratio_0.33/seed_9/episode_metrics.csv	results/rsmarl_v3_core/MAPPO-Krum/constant/ratio_0.33/seed_9/episode_metrics.csv	True	55	5	ok
MAPPO-Krum	constant	constant	0.33	10	results/rsmarl_v3_core/MAPPO-Krum/constant/ratio_0.33/seed_10/episode_metrics.csv	results/rsmarl_v3_core/MAPPO-Krum/constant/ratio_0.33/seed_10/episode_metrics.csv	True	55	5	ok
MAPPO-Krum	constant	constant	0.33	11	results/rsmarl_v3_core/MAPPO-Krum/constant/ratio_0.33/seed_11/episode_metrics.csv	results/rsmarl_v3_core/MAPPO-Krum/constant/ratio_0.33/seed_11/episode_metrics.csv	True	55	5	ok
MAPPO-Krum	constant	constant	0.33	12	results/rsmarl_v3_core/MAPPO-Krum/constant/ratio_0.33/seed_12/episode_metrics.csv	results/rsmarl_v3_core/MAPPO-Krum/constant/ratio_0.33/seed_12/episode_metrics.csv	True	55	5	ok
MAPPO-Krum	constant	constant	0.33	13	results/rsmarl_v3_core/MAPPO-Krum/constant/ratio_0.33/seed_13/episode_metrics.csv	results/rsmarl_v3_core/MAPPO-Krum/constant/ratio_0.33/seed_13/episode_metrics.csv	True	55	5	ok
MAPPO-Krum	constant	constant	0.33	14	results/rsmarl_v3_core/MAPPO-Krum/constant/ratio_0.33/seed_14/episode_metrics.csv	results/rsmarl_v3_core/MAPPO-Krum/constant/ratio_0.33/seed_14/episode_metrics.csv	True	55	5	ok
MAPPO-Krum	constant	constant	0.33	15	results/rsmarl_v3_core/MAPPO-Krum/constant/ratio_0.33/seed_15/episode_metrics.csv	results/rsmarl_v3_core/MAPPO-Krum/constant/ratio_0.33/seed_15/episode_metrics.csv	True	55	5	ok
MAPPO-Krum	constant	constant	0.33	16	results/rsmarl_v3_core/MAPPO-Krum/constant/ratio_0.33/seed_16/episode_metrics.csv	results/rsmarl_v3_core/MAPPO-Krum/constant/ratio_0.33/seed_16/episode_metrics.csv	True	55	5	ok
MAPPO-Krum	constant	constant	0.33	17	results/rsmarl_v3_core/MAPPO-Krum/constant/ratio_0.33/seed_17/episode_metrics.csv	results/rsmarl_v3_core/MAPPO-Krum/constant/ratio_0.33/seed_17/episode_metrics.csv	True	55	5	ok
MAPPO-Krum	constant	constant	0.33	18	results/rsmarl_v3_core/MAPPO-Krum/constant/ratio_0.33/seed_18/episode_metrics.csv	results/rsmarl_v3_core/MAPPO-Krum/constant/ratio_0.33/seed_18/episode_metrics.csv	True	55	5	ok
MAPPO-Krum	constant	constant	0.33	19	results/rsmarl_v3_core/MAPPO-Krum/constant/ratio_0.33/seed_19/episode_metrics.csv	results/rsmarl_v3_core/MAPPO-Krum/constant/ratio_0.33/seed_19/episode_metrics.csv	True	55	5	ok
MAPPO-Krum	random	random	0.05	0	results/rsmarl_v3_core/MAPPO-Krum/random/ratio_0.05/seed_0/episode_metrics.csv	results/rsmarl_v3_core/MAPPO-Krum/random/ratio_0.05/seed_0/episode_metrics.csv	True	55	5	ok
MAPPO-Krum	random	random	0.05	1	results/rsmarl_v3_core/MAPPO-Krum/random/ratio_0.05/seed_1/episode_metrics.csv	results/rsmarl_v3_core/MAPPO-Krum/random/ratio_0.05/seed_1/episode_metrics.csv	True	55	5	ok
MAPPO-Krum	random	random	0.05	2	results/rsmarl_v3_core/MAPPO-Krum/random/ratio_0.05/seed_2/episode_metrics.csv	results/rsmarl_v3_core/MAPPO-Krum/random/ratio_0.05/seed_2/episode_metrics.csv	True	55	5	ok
MAPPO-Krum	random	random	0.05	3	results/rsmarl_v3_core/MAPPO-Krum/random/ratio_0.05/seed_3/episode_metrics.csv	results/rsmarl_v3_core/MAPPO-Krum/random/ratio_0.05/seed_3/episode_metrics.csv	True	55	5	ok
MAPPO-Krum	random	random	0.05	4	results/rsmarl_v3_core/MAPPO-Krum/random/ratio_0.05/seed_4/episode_metrics.csv	results/rsmarl_v3_core/MAPPO-Krum/random/ratio_0.05/seed_4/episode_metrics.csv	True	55	5	ok
MAPPO-Krum	random	random	0.05	5	results/rsmarl_v3_core/MAPPO-Krum/random/ratio_0.05/seed_5/episode_metrics.csv	results/rsmarl_v3_core/MAPPO-Krum/random/ratio_0.05/seed_5/episode_metrics.csv	True	55	5	ok
MAPPO-Krum	random	random	0.05	6	results/rsmarl_v3_core/MAPPO-Krum/random/ratio_0.05/seed_6/episode_metrics.csv	results/rsmarl_v3_core/MAPPO-Krum/random/ratio_0.05/seed_6/episode_metrics.csv	True	55	5	ok
MAPPO-Krum	random	random	0.05	7	results/rsmarl_v3_core/MAPPO-Krum/random/ratio_0.05/seed_7/episode_metrics.csv	results/rsmarl_v3_core/MAPPO-Krum/random/ratio_0.05/seed_7/episode_metrics.csv	True	55	5	ok
MAPPO-Krum	random	random	0.05	8	results/rsmarl_v3_core/MAPPO-Krum/random/ratio_0.05/seed_8/episode_metrics.csv	results/rsmarl_v3_core/MAPPO-Krum/random/ratio_0.05/seed_8/episode_metrics.csv	True	55	5	ok
MAPPO-Krum	random	random	0.05	9	results/rsmarl_v3_core/MAPPO-Krum/random/ratio_0.05/seed_9/episode_metrics.csv	results/rsmarl_v3_core/MAPPO-Krum/random/ratio_0.05/seed_9/episode_metrics.csv	True	55	5	ok
MAPPO-Krum	random	random	0.05	10	results/rsmarl_v3_core/MAPPO-Krum/random/ratio_0.05/seed_10/episode_metrics.csv	results/rsmarl_v3_core/MAPPO-Krum/random/ratio_0.05/seed_10/episode_metrics.csv	True	55	5	ok
MAPPO-Krum	random	random	0.05	11	results/rsmarl_v3_core/MAPPO-Krum/random/ratio_0.05/seed_11/episode_metrics.csv	results/rsmarl_v3_core/MAPPO-Krum/random/ratio_0.05/seed_11/episode_metrics.csv	True	55	5	ok
MAPPO-Krum	random	random	0.05	12	results/rsmarl_v3_core/MAPPO-Krum/random/ratio_0.05/seed_12/episode_metrics.csv	results/rsmarl_v3_core/MAPPO-Krum/random/ratio_0.05/seed_12/episode_metrics.csv	True	55	5	ok
MAPPO-Krum	random	random	0.05	13	results/rsmarl_v3_core/MAPPO-Krum/random/ratio_0.05/seed_13/episode_metrics.csv	results/rsmarl_v3_core/MAPPO-Krum/random/ratio_0.05/seed_13/episode_metrics.csv	True	55	5	ok
MAPPO-Krum	random	random	0.05	14	results/rsmarl_v3_core/MAPPO-Krum/random/ratio_0.05/seed_14/episode_metrics.csv	results/rsmarl_v3_core/MAPPO-Krum/random/ratio_0.05/seed_14/episode_metrics.csv	True	55	5	ok
MAPPO-Krum	random	random	0.05	15	results/rsmarl_v3_core/MAPPO-Krum/random/ratio_0.05/seed_15/episode_metrics.csv	results/rsmarl_v3_core/MAPPO-Krum/random/ratio_0.05/seed_15/episode_metrics.csv	True	55	5	ok
MAPPO-Krum	random	random	0.05	16	results/rsmarl_v3_core/MAPPO-Krum/random/ratio_0.05/seed_16/episode_metrics.csv	results/rsmarl_v3_core/MAPPO-Krum/random/ratio_0.05/seed_16/episode_metrics.csv	True	55	5	ok
MAPPO-Krum	random	random	0.05	17	results/rsmarl_v3_core/MAPPO-Krum/random/ratio_0.05/seed_17/episode_metrics.csv	results/rsmarl_v3_core/MAPPO-Krum/random/ratio_0.05/seed_17/episode_metrics.csv	True	55	5	ok
MAPPO-Krum	random	random	0.05	18	results/rsmarl_v3_core/MAPPO-Krum/random/ratio_0.05/seed_18/episode_metrics.csv	results/rsmarl_v3_core/MAPPO-Krum/random/ratio_0.05/seed_18/episode_metrics.csv	True	55	5	ok
MAPPO-Krum	random	random	0.05	19	results/rsmarl_v3_core/MAPPO-Krum/random/ratio_0.05/seed_19/episode_metrics.csv	results/rsmarl_v3_core/MAPPO-Krum/random/ratio_0.05/seed_19/episode_metrics.csv	True	55	5	ok
MAPPO-Krum	random	random	0.1	0	results/rsmarl_v3_core/MAPPO-Krum/random/ratio_0.10/seed_0/episode_metrics.csv	results/rsmarl_v3_core/MAPPO-Krum/random/ratio_0.10/seed_0/episode_metrics.csv	True	55	5	ok
MAPPO-Krum	random	random	0.1	1	results/rsmarl_v3_core/MAPPO-Krum/random/ratio_0.10/seed_1/episode_metrics.csv	results/rsmarl_v3_core/MAPPO-Krum/random/ratio_0.10/seed_1/episode_metrics.csv	True	55	5	ok
MAPPO-Krum	random	random	0.1	2	results/rsmarl_v3_core/MAPPO-Krum/random/ratio_0.10/seed_2/episode_metrics.csv	results/rsmarl_v3_core/MAPPO-Krum/random/ratio_0.10/seed_2/episode_metrics.csv	True	55	5	ok
MAPPO-Krum	random	random	0.1	3	results/rsmarl_v3_core/MAPPO-Krum/random/ratio_0.10/seed_3/episode_metrics.csv	results/rsmarl_v3_core/MAPPO-Krum/random/ratio_0.10/seed_3/episode_metrics.csv	True	55	5	ok
MAPPO-Krum	random	random	0.1	4	results/rsmarl_v3_core/MAPPO-Krum/random/ratio_0.10/seed_4/episode_metrics.csv	results/rsmarl_v3_core/MAPPO-Krum/random/ratio_0.10/seed_4/episode_metrics.csv	True	55	5	ok
MAPPO-Krum	random	random	0.1	5	results/rsmarl_v3_core/MAPPO-Krum/random/ratio_0.10/seed_5/episode_metrics.csv	results/rsmarl_v3_core/MAPPO-Krum/random/ratio_0.10/seed_5/episode_metrics.csv	True	55	5	ok
MAPPO-Krum	random	random	0.1	6	results/rsmarl_v3_core/MAPPO-Krum/random/ratio_0.10/seed_6/episode_metrics.csv	results/rsmarl_v3_core/MAPPO-Krum/random/ratio_0.10/seed_6/episode_metrics.csv	True	55	5	ok
MAPPO-Krum	random	random	0.1	7	results/rsmarl_v3_core/MAPPO-Krum/random/ratio_0.10/seed_7/episode_metrics.csv	results/rsmarl_v3_core/MAPPO-Krum/random/ratio_0.10/seed_7/episode_metrics.csv	True	55	5	ok
MAPPO-Krum	random	random	0.1	8	results/rsmarl_v3_core/MAPPO-Krum/random/ratio_0.10/seed_8/episode_metrics.csv	results/rsmarl_v3_core/MAPPO-Krum/random/ratio_0.10/seed_8/episode_metrics.csv	True	55	5	ok
MAPPO-Krum	random	random	0.1	9	results/rsmarl_v3_core/MAPPO-Krum/random/ratio_0.10/seed_9/episode_metrics.csv	results/rsmarl_v3_core/MAPPO-Krum/random/ratio_0.10/seed_9/episode_metrics.csv	True	55	5	ok
MAPPO-Krum	random	random	0.1	10	results/rsmarl_v3_core/MAPPO-Krum/random/ratio_0.10/seed_10/episode_metrics.csv	results/rsmarl_v3_core/MAPPO-Krum/random/ratio_0.10/seed_10/episode_metrics.csv	True	55	5	ok
MAPPO-Krum	random	random	0.1	11	results/rsmarl_v3_core/MAPPO-Krum/random/ratio_0.10/seed_11/episode_metrics.csv	results/rsmarl_v3_core/MAPPO-Krum/random/ratio_0.10/seed_11/episode_metrics.csv	True	55	5	ok
MAPPO-Krum	random	random	0.1	12	results/rsmarl_v3_core/MAPPO-Krum/random/ratio_0.10/seed_12/episode_metrics.csv	results/rsmarl_v3_core/MAPPO-Krum/random/ratio_0.10/seed_12/episode_metrics.csv	True	55	5	ok
MAPPO-Krum	random	random	0.1	13	results/rsmarl_v3_core/MAPPO-Krum/random/ratio_0.10/seed_13/episode_metrics.csv	results/rsmarl_v3_core/MAPPO-Krum/random/ratio_0.10/seed_13/episode_metrics.csv	True	55	5	ok
MAPPO-Krum	random	random	0.1	14	results/rsmarl_v3_core/MAPPO-Krum/random/ratio_0.10/seed_14/episode_metrics.csv	results/rsmarl_v3_core/MAPPO-Krum/random/ratio_0.10/seed_14/episode_metrics.csv	True	55	5	ok
MAPPO-Krum	random	random	0.1	15	results/rsmarl_v3_core/MAPPO-Krum/random/ratio_0.10/seed_15/episode_metrics.csv	results/rsmarl_v3_core/MAPPO-Krum/random/ratio_0.10/seed_15/episode_metrics.csv	True	55	5	ok
MAPPO-Krum	random	random	0.1	16	results/rsmarl_v3_core/MAPPO-Krum/random/ratio_0.10/seed_16/episode_metrics.csv	results/rsmarl_v3_core/MAPPO-Krum/random/ratio_0.10/seed_16/episode_metrics.csv	True	55	5	ok
MAPPO-Krum	random	random	0.1	17	results/rsmarl_v3_core/MAPPO-Krum/random/ratio_0.10/seed_17/episode_metrics.csv	results/rsmarl_v3_core/MAPPO-Krum/random/ratio_0.10/seed_17/episode_metrics.csv	True	55	5	ok
MAPPO-Krum	random	random	0.1	18	results/rsmarl_v3_core/MAPPO-Krum/random/ratio_0.10/seed_18/episode_metrics.csv	results/rsmarl_v3_core/MAPPO-Krum/random/ratio_0.10/seed_18/episode_metrics.csv	True	55	5	ok
MAPPO-Krum	random	random	0.1	19	results/rsmarl_v3_core/MAPPO-Krum/random/ratio_0.10/seed_19/episode_metrics.csv	results/rsmarl_v3_core/MAPPO-Krum/random/ratio_0.10/seed_19/episode_metrics.csv	True	55	5	ok
MAPPO-Krum	random	random	0.2	0	results/rsmarl_v3_core/MAPPO-Krum/random/ratio_0.20/seed_0/episode_metrics.csv	results/rsmarl_v3_core/MAPPO-Krum/random/ratio_0.20/seed_0/episode_metrics.csv	True	55	5	ok
MAPPO-Krum	random	random	0.2	1	results/rsmarl_v3_core/MAPPO-Krum/random/ratio_0.20/seed_1/episode_metrics.csv	results/rsmarl_v3_core/MAPPO-Krum/random/ratio_0.20/seed_1/episode_metrics.csv	True	55	5	ok
MAPPO-Krum	random	random	0.2	2	results/rsmarl_v3_core/MAPPO-Krum/random/ratio_0.20/seed_2/episode_metrics.csv	results/rsmarl_v3_core/MAPPO-Krum/random/ratio_0.20/seed_2/episode_metrics.csv	True	55	5	ok
MAPPO-Krum	random	random	0.2	3	results/rsmarl_v3_core/MAPPO-Krum/random/ratio_0.20/seed_3/episode_metrics.csv	results/rsmarl_v3_core/MAPPO-Krum/random/ratio_0.20/seed_3/episode_metrics.csv	True	55	5	ok
MAPPO-Krum	random	random	0.2	4	results/rsmarl_v3_core/MAPPO-Krum/random/ratio_0.20/seed_4/episode_metrics.csv	results/rsmarl_v3_core/MAPPO-Krum/random/ratio_0.20/seed_4/episode_metrics.csv	True	55	5	ok
MAPPO-Krum	random	random	0.2	5	results/rsmarl_v3_core/MAPPO-Krum/random/ratio_0.20/seed_5/episode_metrics.csv	results/rsmarl_v3_core/MAPPO-Krum/random/ratio_0.20/seed_5/episode_metrics.csv	True	55	5	ok
MAPPO-Krum	random	random	0.2	6	results/rsmarl_v3_core/MAPPO-Krum/random/ratio_0.20/seed_6/episode_metrics.csv	results/rsmarl_v3_core/MAPPO-Krum/random/ratio_0.20/seed_6/episode_metrics.csv	True	55	5	ok
MAPPO-Krum	random	random	0.2	7	results/rsmarl_v3_core/MAPPO-Krum/random/ratio_0.20/seed_7/episode_metrics.csv	results/rsmarl_v3_core/MAPPO-Krum/random/ratio_0.20/seed_7/episode_metrics.csv	True	55	5	ok
MAPPO-Krum	random	random	0.2	8	results/rsmarl_v3_core/MAPPO-Krum/random/ratio_0.20/seed_8/episode_metrics.csv	results/rsmarl_v3_core/MAPPO-Krum/random/ratio_0.20/seed_8/episode_metrics.csv	True	55	5	ok
MAPPO-Krum	random	random	0.2	9	results/rsmarl_v3_core/MAPPO-Krum/random/ratio_0.20/seed_9/episode_metrics.csv	results/rsmarl_v3_core/MAPPO-Krum/random/ratio_0.20/seed_9/episode_metrics.csv	True	55	5	ok
MAPPO-Krum	random	random	0.2	10	results/rsmarl_v3_core/MAPPO-Krum/random/ratio_0.20/seed_10/episode_metrics.csv	results/rsmarl_v3_core/MAPPO-Krum/random/ratio_0.20/seed_10/episode_metrics.csv	True	55	5	ok
MAPPO-Krum	random	random	0.2	11	results/rsmarl_v3_core/MAPPO-Krum/random/ratio_0.20/seed_11/episode_metrics.csv	results/rsmarl_v3_core/MAPPO-Krum/random/ratio_0.20/seed_11/episode_metrics.csv	True	55	5	ok
MAPPO-Krum	random	random	0.2	12	results/rsmarl_v3_core/MAPPO-Krum/random/ratio_0.20/seed_12/episode_metrics.csv	results/rsmarl_v3_core/MAPPO-Krum/random/ratio_0.20/seed_12/episode_metrics.csv	True	55	5	ok
MAPPO-Krum	random	random	0.2	13	results/rsmarl_v3_core/MAPPO-Krum/random/ratio_0.20/seed_13/episode_metrics.csv	results/rsmarl_v3_core/MAPPO-Krum/random/ratio_0.20/seed_13/episode_metrics.csv	True	55	5	ok
MAPPO-Krum	random	random	0.2	14	results/rsmarl_v3_core/MAPPO-Krum/random/ratio_0.20/seed_14/episode_metrics.csv	results/rsmarl_v3_core/MAPPO-Krum/random/ratio_0.20/seed_14/episode_metrics.csv	True	55	5	ok
MAPPO-Krum	random	random	0.2	15	results/rsmarl_v3_core/MAPPO-Krum/random/ratio_0.20/seed_15/episode_metrics.csv	results/rsmarl_v3_core/MAPPO-Krum/random/ratio_0.20/seed_15/episode_metrics.csv	True	55	5	ok
MAPPO-Krum	random	random	0.2	16	results/rsmarl_v3_core/MAPPO-Krum/random/ratio_0.20/seed_16/episode_metrics.csv	results/rsmarl_v3_core/MAPPO-Krum/random/ratio_0.20/seed_16/episode_metrics.csv	True	55	5	ok
MAPPO-Krum	random	random	0.2	17	results/rsmarl_v3_core/MAPPO-Krum/random/ratio_0.20/seed_17/episode_metrics.csv	results/rsmarl_v3_core/MAPPO-Krum/random/ratio_0.20/seed_17/episode_metrics.csv	True	55	5	ok
MAPPO-Krum	random	random	0.2	18	results/rsmarl_v3_core/MAPPO-Krum/random/ratio_0.20/seed_18/episode_metrics.csv	results/rsmarl_v3_core/MAPPO-Krum/random/ratio_0.20/seed_18/episode_metrics.csv	True	55	5	ok
MAPPO-Krum	random	random	0.2	19	results/rsmarl_v3_core/MAPPO-Krum/random/ratio_0.20/seed_19/episode_metrics.csv	results/rsmarl_v3_core/MAPPO-Krum/random/ratio_0.20/seed_19/episode_metrics.csv	True	55	5	ok
MAPPO-Krum	random	random	0.3	0	results/rsmarl_v3_core/MAPPO-Krum/random/ratio_0.30/seed_0/episode_metrics.csv	results/rsmarl_v3_core/MAPPO-Krum/random/ratio_0.30/seed_0/episode_metrics.csv	True	55	5	ok
MAPPO-Krum	random	random	0.3	1	results/rsmarl_v3_core/MAPPO-Krum/random/ratio_0.30/seed_1/episode_metrics.csv	results/rsmarl_v3_core/MAPPO-Krum/random/ratio_0.30/seed_1/episode_metrics.csv	True	55	5	ok
MAPPO-Krum	random	random	0.3	2	results/rsmarl_v3_core/MAPPO-Krum/random/ratio_0.30/seed_2/episode_metrics.csv	results/rsmarl_v3_core/MAPPO-Krum/random/ratio_0.30/seed_2/episode_metrics.csv	True	55	5	ok
MAPPO-Krum	random	random	0.3	3	results/rsmarl_v3_core/MAPPO-Krum/random/ratio_0.30/seed_3/episode_metrics.csv	results/rsmarl_v3_core/MAPPO-Krum/random/ratio_0.30/seed_3/episode_metrics.csv	True	55	5	ok
MAPPO-Krum	random	random	0.3	4	results/rsmarl_v3_core/MAPPO-Krum/random/ratio_0.30/seed_4/episode_metrics.csv	results/rsmarl_v3_core/MAPPO-Krum/random/ratio_0.30/seed_4/episode_metrics.csv	True	55	5	ok
MAPPO-Krum	random	random	0.3	5	results/rsmarl_v3_core/MAPPO-Krum/random/ratio_0.30/seed_5/episode_metrics.csv	results/rsmarl_v3_core/MAPPO-Krum/random/ratio_0.30/seed_5/episode_metrics.csv	True	55	5	ok
MAPPO-Krum	random	random	0.3	6	results/rsmarl_v3_core/MAPPO-Krum/random/ratio_0.30/seed_6/episode_metrics.csv	results/rsmarl_v3_core/MAPPO-Krum/random/ratio_0.30/seed_6/episode_metrics.csv	True	55	5	ok
MAPPO-Krum	random	random	0.3	7	results/rsmarl_v3_core/MAPPO-Krum/random/ratio_0.30/seed_7/episode_metrics.csv	results/rsmarl_v3_core/MAPPO-Krum/random/ratio_0.30/seed_7/episode_metrics.csv	True	55	5	ok
MAPPO-Krum	random	random	0.3	8	results/rsmarl_v3_core/MAPPO-Krum/random/ratio_0.30/seed_8/episode_metrics.csv	results/rsmarl_v3_core/MAPPO-Krum/random/ratio_0.30/seed_8/episode_metrics.csv	True	55	5	ok
MAPPO-Krum	random	random	0.3	9	results/rsmarl_v3_core/MAPPO-Krum/random/ratio_0.30/seed_9/episode_metrics.csv	results/rsmarl_v3_core/MAPPO-Krum/random/ratio_0.30/seed_9/episode_metrics.csv	True	55	5	ok
MAPPO-Krum	random	random	0.3	10	results/rsmarl_v3_core/MAPPO-Krum/random/ratio_0.30/seed_10/episode_metrics.csv	results/rsmarl_v3_core/MAPPO-Krum/random/ratio_0.30/seed_10/episode_metrics.csv	True	55	5	ok
MAPPO-Krum	random	random	0.3	11	results/rsmarl_v3_core/MAPPO-Krum/random/ratio_0.30/seed_11/episode_metrics.csv	results/rsmarl_v3_core/MAPPO-Krum/random/ratio_0.30/seed_11/episode_metrics.csv	True	55	5	ok
MAPPO-Krum	random	random	0.3	12	results/rsmarl_v3_core/MAPPO-Krum/random/ratio_0.30/seed_12/episode_metrics.csv	results/rsmarl_v3_core/MAPPO-Krum/random/ratio_0.30/seed_12/episode_metrics.csv	True	55	5	ok
MAPPO-Krum	random	random	0.3	13	results/rsmarl_v3_core/MAPPO-Krum/random/ratio_0.30/seed_13/episode_metrics.csv	results/rsmarl_v3_core/MAPPO-Krum/random/ratio_0.30/seed_13/episode_metrics.csv	True	55	5	ok
MAPPO-Krum	random	random	0.3	14	results/rsmarl_v3_core/MAPPO-Krum/random/ratio_0.30/seed_14/episode_metrics.csv	results/rsmarl_v3_core/MAPPO-Krum/random/ratio_0.30/seed_14/episode_metrics.csv	True	55	5	ok
MAPPO-Krum	random	random	0.3	15	results/rsmarl_v3_core/MAPPO-Krum/random/ratio_0.30/seed_15/episode_metrics.csv	results/rsmarl_v3_core/MAPPO-Krum/random/ratio_0.30/seed_15/episode_metrics.csv	True	55	5	ok
MAPPO-Krum	random	random	0.3	16	results/rsmarl_v3_core/MAPPO-Krum/random/ratio_0.30/seed_16/episode_metrics.csv	results/rsmarl_v3_core/MAPPO-Krum/random/ratio_0.30/seed_16/episode_metrics.csv	True	55	5	ok
MAPPO-Krum	random	random	0.3	17	results/rsmarl_v3_core/MAPPO-Krum/random/ratio_0.30/seed_17/episode_metrics.csv	results/rsmarl_v3_core/MAPPO-Krum/random/ratio_0.30/seed_17/episode_metrics.csv	True	55	5	ok
MAPPO-Krum	random	random	0.3	18	results/rsmarl_v3_core/MAPPO-Krum/random/ratio_0.30/seed_18/episode_metrics.csv	results/rsmarl_v3_core/MAPPO-Krum/random/ratio_0.30/seed_18/episode_metrics.csv	True	55	5	ok
MAPPO-Krum	random	random	0.3	19	results/rsmarl_v3_core/MAPPO-Krum/random/ratio_0.30/seed_19/episode_metrics.csv	results/rsmarl_v3_core/MAPPO-Krum/random/ratio_0.30/seed_19/episode_metrics.csv	True	55	5	ok
MAPPO-Krum	random	random	0.33	0	results/rsmarl_v3_core/MAPPO-Krum/random/ratio_0.33/seed_0/episode_metrics.csv	results/rsmarl_v3_core/MAPPO-Krum/random/ratio_0.33/seed_0/episode_metrics.csv	True	55	5	ok
MAPPO-Krum	random	random	0.33	1	results/rsmarl_v3_core/MAPPO-Krum/random/ratio_0.33/seed_1/episode_metrics.csv	results/rsmarl_v3_core/MAPPO-Krum/random/ratio_0.33/seed_1/episode_metrics.csv	True	55	5	ok
MAPPO-Krum	random	random	0.33	2	results/rsmarl_v3_core/MAPPO-Krum/random/ratio_0.33/seed_2/episode_metrics.csv	results/rsmarl_v3_core/MAPPO-Krum/random/ratio_0.33/seed_2/episode_metrics.csv	True	55	5	ok
MAPPO-Krum	random	random	0.33	3	results/rsmarl_v3_core/MAPPO-Krum/random/ratio_0.33/seed_3/episode_metrics.csv	results/rsmarl_v3_core/MAPPO-Krum/random/ratio_0.33/seed_3/episode_metrics.csv	True	55	5	ok
MAPPO-Krum	random	random	0.33	4	results/rsmarl_v3_core/MAPPO-Krum/random/ratio_0.33/seed_4/episode_metrics.csv	results/rsmarl_v3_core/MAPPO-Krum/random/ratio_0.33/seed_4/episode_metrics.csv	True	55	5	ok
MAPPO-Krum	random	random	0.33	5	results/rsmarl_v3_core/MAPPO-Krum/random/ratio_0.33/seed_5/episode_metrics.csv	results/rsmarl_v3_core/MAPPO-Krum/random/ratio_0.33/seed_5/episode_metrics.csv	True	55	5	ok
MAPPO-Krum	random	random	0.33	6	results/rsmarl_v3_core/MAPPO-Krum/random/ratio_0.33/seed_6/episode_metrics.csv	results/rsmarl_v3_core/MAPPO-Krum/random/ratio_0.33/seed_6/episode_metrics.csv	True	55	5	ok
MAPPO-Krum	random	random	0.33	7	results/rsmarl_v3_core/MAPPO-Krum/random/ratio_0.33/seed_7/episode_metrics.csv	results/rsmarl_v3_core/MAPPO-Krum/random/ratio_0.33/seed_7/episode_metrics.csv	True	55	5	ok
MAPPO-Krum	random	random	0.33	8	results/rsmarl_v3_core/MAPPO-Krum/random/ratio_0.33/seed_8/episode_metrics.csv	results/rsmarl_v3_core/MAPPO-Krum/random/ratio_0.33/seed_8/episode_metrics.csv	True	55	5	ok
MAPPO-Krum	random	random	0.33	9	results/rsmarl_v3_core/MAPPO-Krum/random/ratio_0.33/seed_9/episode_metrics.csv	results/rsmarl_v3_core/MAPPO-Krum/random/ratio_0.33/seed_9/episode_metrics.csv	True	55	5	ok
MAPPO-Krum	random	random	0.33	10	results/rsmarl_v3_core/MAPPO-Krum/random/ratio_0.33/seed_10/episode_metrics.csv	results/rsmarl_v3_core/MAPPO-Krum/random/ratio_0.33/seed_10/episode_metrics.csv	True	55	5	ok
MAPPO-Krum	random	random	0.33	11	results/rsmarl_v3_core/MAPPO-Krum/random/ratio_0.33/seed_11/episode_metrics.csv	results/rsmarl_v3_core/MAPPO-Krum/random/ratio_0.33/seed_11/episode_metrics.csv	True	55	5	ok
MAPPO-Krum	random	random	0.33	12	results/rsmarl_v3_core/MAPPO-Krum/random/ratio_0.33/seed_12/episode_metrics.csv	results/rsmarl_v3_core/MAPPO-Krum/random/ratio_0.33/seed_12/episode_metrics.csv	True	55	5	ok
MAPPO-Krum	random	random	0.33	13	results/rsmarl_v3_core/MAPPO-Krum/random/ratio_0.33/seed_13/episode_metrics.csv	results/rsmarl_v3_core/MAPPO-Krum/random/ratio_0.33/seed_13/episode_metrics.csv	True	55	5	ok
MAPPO-Krum	random	random	0.33	14	results/rsmarl_v3_core/MAPPO-Krum/random/ratio_0.33/seed_14/episode_metrics.csv	results/rsmarl_v3_core/MAPPO-Krum/random/ratio_0.33/seed_14/episode_metrics.csv	True	55	5	ok
MAPPO-Krum	random	random	0.33	15	results/rsmarl_v3_core/MAPPO-Krum/random/ratio_0.33/seed_15/episode_metrics.csv	results/rsmarl_v3_core/MAPPO-Krum/random/ratio_0.33/seed_15/episode_metrics.csv	True	55	5	ok
MAPPO-Krum	random	random	0.33	16	results/rsmarl_v3_core/MAPPO-Krum/random/ratio_0.33/seed_16/episode_metrics.csv	results/rsmarl_v3_core/MAPPO-Krum/random/ratio_0.33/seed_16/episode_metrics.csv	True	55	5	ok
MAPPO-Krum	random	random	0.33	17	results/rsmarl_v3_core/MAPPO-Krum/random/ratio_0.33/seed_17/episode_metrics.csv	results/rsmarl_v3_core/MAPPO-Krum/random/ratio_0.33/seed_17/episode_metrics.csv	True	55	5	ok
MAPPO-Krum	random	random	0.33	18	results/rsmarl_v3_core/MAPPO-Krum/random/ratio_0.33/seed_18/episode_metrics.csv	results/rsmarl_v3_core/MAPPO-Krum/random/ratio_0.33/seed_18/episode_metrics.csv	True	55	5	ok
MAPPO-Krum	random	random	0.33	19	results/rsmarl_v3_core/MAPPO-Krum/random/ratio_0.33/seed_19/episode_metrics.csv	results/rsmarl_v3_core/MAPPO-Krum/random/ratio_0.33/seed_19/episode_metrics.csv	True	55	5	ok
MAPPO-Krum	signflip	sign_flip	0.05	0	results/rsmarl_v3_core/MAPPO-Krum/sign_flip/ratio_0.05/seed_0/episode_metrics.csv	results/rsmarl_v3_core/MAPPO-Krum/sign_flip/ratio_0.05/seed_0/episode_metrics.csv	True	55	5	ok
MAPPO-Krum	signflip	sign_flip	0.05	1	results/rsmarl_v3_core/MAPPO-Krum/sign_flip/ratio_0.05/seed_1/episode_metrics.csv	results/rsmarl_v3_core/MAPPO-Krum/sign_flip/ratio_0.05/seed_1/episode_metrics.csv	True	55	5	ok
MAPPO-Krum	signflip	sign_flip	0.05	2	results/rsmarl_v3_core/MAPPO-Krum/sign_flip/ratio_0.05/seed_2/episode_metrics.csv	results/rsmarl_v3_core/MAPPO-Krum/sign_flip/ratio_0.05/seed_2/episode_metrics.csv	True	55	5	ok
MAPPO-Krum	signflip	sign_flip	0.05	3	results/rsmarl_v3_core/MAPPO-Krum/sign_flip/ratio_0.05/seed_3/episode_metrics.csv	results/rsmarl_v3_core/MAPPO-Krum/sign_flip/ratio_0.05/seed_3/episode_metrics.csv	True	55	5	ok
MAPPO-Krum	signflip	sign_flip	0.05	4	results/rsmarl_v3_core/MAPPO-Krum/sign_flip/ratio_0.05/seed_4/episode_metrics.csv	results/rsmarl_v3_core/MAPPO-Krum/sign_flip/ratio_0.05/seed_4/episode_metrics.csv	True	55	5	ok
MAPPO-Krum	signflip	sign_flip	0.05	5	results/rsmarl_v3_core/MAPPO-Krum/sign_flip/ratio_0.05/seed_5/episode_metrics.csv	results/rsmarl_v3_core/MAPPO-Krum/sign_flip/ratio_0.05/seed_5/episode_metrics.csv	True	55	5	ok
MAPPO-Krum	signflip	sign_flip	0.05	6	results/rsmarl_v3_core/MAPPO-Krum/sign_flip/ratio_0.05/seed_6/episode_metrics.csv	results/rsmarl_v3_core/MAPPO-Krum/sign_flip/ratio_0.05/seed_6/episode_metrics.csv	True	55	5	ok
MAPPO-Krum	signflip	sign_flip	0.05	7	results/rsmarl_v3_core/MAPPO-Krum/sign_flip/ratio_0.05/seed_7/episode_metrics.csv	results/rsmarl_v3_core/MAPPO-Krum/sign_flip/ratio_0.05/seed_7/episode_metrics.csv	True	55	5	ok
MAPPO-Krum	signflip	sign_flip	0.05	8	results/rsmarl_v3_core/MAPPO-Krum/sign_flip/ratio_0.05/seed_8/episode_metrics.csv	results/rsmarl_v3_core/MAPPO-Krum/sign_flip/ratio_0.05/seed_8/episode_metrics.csv	True	55	5	ok
MAPPO-Krum	signflip	sign_flip	0.05	9	results/rsmarl_v3_core/MAPPO-Krum/sign_flip/ratio_0.05/seed_9/episode_metrics.csv	results/rsmarl_v3_core/MAPPO-Krum/sign_flip/ratio_0.05/seed_9/episode_metrics.csv	True	55	5	ok
MAPPO-Krum	signflip	sign_flip	0.05	10	results/rsmarl_v3_core/MAPPO-Krum/sign_flip/ratio_0.05/seed_10/episode_metrics.csv	results/rsmarl_v3_core/MAPPO-Krum/sign_flip/ratio_0.05/seed_10/episode_metrics.csv	True	55	5	ok
MAPPO-Krum	signflip	sign_flip	0.05	11	results/rsmarl_v3_core/MAPPO-Krum/sign_flip/ratio_0.05/seed_11/episode_metrics.csv	results/rsmarl_v3_core/MAPPO-Krum/sign_flip/ratio_0.05/seed_11/episode_metrics.csv	True	55	5	ok
MAPPO-Krum	signflip	sign_flip	0.05	12	results/rsmarl_v3_core/MAPPO-Krum/sign_flip/ratio_0.05/seed_12/episode_metrics.csv	results/rsmarl_v3_core/MAPPO-Krum/sign_flip/ratio_0.05/seed_12/episode_metrics.csv	True	55	5	ok
MAPPO-Krum	signflip	sign_flip	0.05	13	results/rsmarl_v3_core/MAPPO-Krum/sign_flip/ratio_0.05/seed_13/episode_metrics.csv	results/rsmarl_v3_core/MAPPO-Krum/sign_flip/ratio_0.05/seed_13/episode_metrics.csv	True	55	5	ok
MAPPO-Krum	signflip	sign_flip	0.05	14	results/rsmarl_v3_core/MAPPO-Krum/sign_flip/ratio_0.05/seed_14/episode_metrics.csv	results/rsmarl_v3_core/MAPPO-Krum/sign_flip/ratio_0.05/seed_14/episode_metrics.csv	True	55	5	ok
MAPPO-Krum	signflip	sign_flip	0.05	15	results/rsmarl_v3_core/MAPPO-Krum/sign_flip/ratio_0.05/seed_15/episode_metrics.csv	results/rsmarl_v3_core/MAPPO-Krum/sign_flip/ratio_0.05/seed_15/episode_metrics.csv	True	55	5	ok
MAPPO-Krum	signflip	sign_flip	0.05	16	results/rsmarl_v3_core/MAPPO-Krum/sign_flip/ratio_0.05/seed_16/episode_metrics.csv	results/rsmarl_v3_core/MAPPO-Krum/sign_flip/ratio_0.05/seed_16/episode_metrics.csv	True	55	5	ok
MAPPO-Krum	signflip	sign_flip	0.05	17	results/rsmarl_v3_core/MAPPO-Krum/sign_flip/ratio_0.05/seed_17/episode_metrics.csv	results/rsmarl_v3_core/MAPPO-Krum/sign_flip/ratio_0.05/seed_17/episode_metrics.csv	True	55	5	ok
MAPPO-Krum	signflip	sign_flip	0.05	18	results/rsmarl_v3_core/MAPPO-Krum/sign_flip/ratio_0.05/seed_18/episode_metrics.csv	results/rsmarl_v3_core/MAPPO-Krum/sign_flip/ratio_0.05/seed_18/episode_metrics.csv	True	55	5	ok
MAPPO-Krum	signflip	sign_flip	0.05	19	results/rsmarl_v3_core/MAPPO-Krum/sign_flip/ratio_0.05/seed_19/episode_metrics.csv	results/rsmarl_v3_core/MAPPO-Krum/sign_flip/ratio_0.05/seed_19/episode_metrics.csv	True	55	5	ok
MAPPO-Krum	signflip	sign_flip	0.1	0	results/rsmarl_v3_core/MAPPO-Krum/sign_flip/ratio_0.10/seed_0/episode_metrics.csv	results/rsmarl_v3_core/MAPPO-Krum/sign_flip/ratio_0.10/seed_0/episode_metrics.csv	True	55	5	ok
MAPPO-Krum	signflip	sign_flip	0.1	1	results/rsmarl_v3_core/MAPPO-Krum/sign_flip/ratio_0.10/seed_1/episode_metrics.csv	results/rsmarl_v3_core/MAPPO-Krum/sign_flip/ratio_0.10/seed_1/episode_metrics.csv	True	55	5	ok
MAPPO-Krum	signflip	sign_flip	0.1	2	results/rsmarl_v3_core/MAPPO-Krum/sign_flip/ratio_0.10/seed_2/episode_metrics.csv	results/rsmarl_v3_core/MAPPO-Krum/sign_flip/ratio_0.10/seed_2/episode_metrics.csv	True	55	5	ok
MAPPO-Krum	signflip	sign_flip	0.1	3	results/rsmarl_v3_core/MAPPO-Krum/sign_flip/ratio_0.10/seed_3/episode_metrics.csv	results/rsmarl_v3_core/MAPPO-Krum/sign_flip/ratio_0.10/seed_3/episode_metrics.csv	True	55	5	ok
MAPPO-Krum	signflip	sign_flip	0.1	4	results/rsmarl_v3_core/MAPPO-Krum/sign_flip/ratio_0.10/seed_4/episode_metrics.csv	results/rsmarl_v3_core/MAPPO-Krum/sign_flip/ratio_0.10/seed_4/episode_metrics.csv	True	55	5	ok
MAPPO-Krum	signflip	sign_flip	0.1	5	results/rsmarl_v3_core/MAPPO-Krum/sign_flip/ratio_0.10/seed_5/episode_metrics.csv	results/rsmarl_v3_core/MAPPO-Krum/sign_flip/ratio_0.10/seed_5/episode_metrics.csv	True	55	5	ok
MAPPO-Krum	signflip	sign_flip	0.1	6	results/rsmarl_v3_core/MAPPO-Krum/sign_flip/ratio_0.10/seed_6/episode_metrics.csv	results/rsmarl_v3_core/MAPPO-Krum/sign_flip/ratio_0.10/seed_6/episode_metrics.csv	True	55	5	ok
MAPPO-Krum	signflip	sign_flip	0.1	7	results/rsmarl_v3_core/MAPPO-Krum/sign_flip/ratio_0.10/seed_7/episode_metrics.csv	results/rsmarl_v3_core/MAPPO-Krum/sign_flip/ratio_0.10/seed_7/episode_metrics.csv	True	55	5	ok
MAPPO-Krum	signflip	sign_flip	0.1	8	results/rsmarl_v3_core/MAPPO-Krum/sign_flip/ratio_0.10/seed_8/episode_metrics.csv	results/rsmarl_v3_core/MAPPO-Krum/sign_flip/ratio_0.10/seed_8/episode_metrics.csv	True	55	5	ok
MAPPO-Krum	signflip	sign_flip	0.1	9	results/rsmarl_v3_core/MAPPO-Krum/sign_flip/ratio_0.10/seed_9/episode_metrics.csv	results/rsmarl_v3_core/MAPPO-Krum/sign_flip/ratio_0.10/seed_9/episode_metrics.csv	True	55	5	ok
MAPPO-Krum	signflip	sign_flip	0.1	10	results/rsmarl_v3_core/MAPPO-Krum/sign_flip/ratio_0.10/seed_10/episode_metrics.csv	results/rsmarl_v3_core/MAPPO-Krum/sign_flip/ratio_0.10/seed_10/episode_metrics.csv	True	55	5	ok
MAPPO-Krum	signflip	sign_flip	0.1	11	results/rsmarl_v3_core/MAPPO-Krum/sign_flip/ratio_0.10/seed_11/episode_metrics.csv	results/rsmarl_v3_core/MAPPO-Krum/sign_flip/ratio_0.10/seed_11/episode_metrics.csv	True	55	5	ok
MAPPO-Krum	signflip	sign_flip	0.1	12	results/rsmarl_v3_core/MAPPO-Krum/sign_flip/ratio_0.10/seed_12/episode_metrics.csv	results/rsmarl_v3_core/MAPPO-Krum/sign_flip/ratio_0.10/seed_12/episode_metrics.csv	True	55	5	ok
MAPPO-Krum	signflip	sign_flip	0.1	13	results/rsmarl_v3_core/MAPPO-Krum/sign_flip/ratio_0.10/seed_13/episode_metrics.csv	results/rsmarl_v3_core/MAPPO-Krum/sign_flip/ratio_0.10/seed_13/episode_metrics.csv	True	55	5	ok
MAPPO-Krum	signflip	sign_flip	0.1	14	results/rsmarl_v3_core/MAPPO-Krum/sign_flip/ratio_0.10/seed_14/episode_metrics.csv	results/rsmarl_v3_core/MAPPO-Krum/sign_flip/ratio_0.10/seed_14/episode_metrics.csv	True	55	5	ok
MAPPO-Krum	signflip	sign_flip	0.1	15	results/rsmarl_v3_core/MAPPO-Krum/sign_flip/ratio_0.10/seed_15/episode_metrics.csv	results/rsmarl_v3_core/MAPPO-Krum/sign_flip/ratio_0.10/seed_15/episode_metrics.csv	True	55	5	ok
MAPPO-Krum	signflip	sign_flip	0.1	16	results/rsmarl_v3_core/MAPPO-Krum/sign_flip/ratio_0.10/seed_16/episode_metrics.csv	results/rsmarl_v3_core/MAPPO-Krum/sign_flip/ratio_0.10/seed_16/episode_metrics.csv	True	55	5	ok
MAPPO-Krum	signflip	sign_flip	0.1	17	results/rsmarl_v3_core/MAPPO-Krum/sign_flip/ratio_0.10/seed_17/episode_metrics.csv	results/rsmarl_v3_core/MAPPO-Krum/sign_flip/ratio_0.10/seed_17/episode_metrics.csv	True	55	5	ok
MAPPO-Krum	signflip	sign_flip	0.1	18	results/rsmarl_v3_core/MAPPO-Krum/sign_flip/ratio_0.10/seed_18/episode_metrics.csv	results/rsmarl_v3_core/MAPPO-Krum/sign_flip/ratio_0.10/seed_18/episode_metrics.csv	True	55	5	ok
MAPPO-Krum	signflip	sign_flip	0.1	19	results/rsmarl_v3_core/MAPPO-Krum/sign_flip/ratio_0.10/seed_19/episode_metrics.csv	results/rsmarl_v3_core/MAPPO-Krum/sign_flip/ratio_0.10/seed_19/episode_metrics.csv	True	55	5	ok
MAPPO-Krum	signflip	sign_flip	0.2	0	results/rsmarl_v3_core/MAPPO-Krum/sign_flip/ratio_0.20/seed_0/episode_metrics.csv	results/rsmarl_v3_core/MAPPO-Krum/sign_flip/ratio_0.20/seed_0/episode_metrics.csv	True	55	5	ok
MAPPO-Krum	signflip	sign_flip	0.2	1	results/rsmarl_v3_core/MAPPO-Krum/sign_flip/ratio_0.20/seed_1/episode_metrics.csv	results/rsmarl_v3_core/MAPPO-Krum/sign_flip/ratio_0.20/seed_1/episode_metrics.csv	True	55	5	ok
MAPPO-Krum	signflip	sign_flip	0.2	2	results/rsmarl_v3_core/MAPPO-Krum/sign_flip/ratio_0.20/seed_2/episode_metrics.csv	results/rsmarl_v3_core/MAPPO-Krum/sign_flip/ratio_0.20/seed_2/episode_metrics.csv	True	55	5	ok
MAPPO-Krum	signflip	sign_flip	0.2	3	results/rsmarl_v3_core/MAPPO-Krum/sign_flip/ratio_0.20/seed_3/episode_metrics.csv	results/rsmarl_v3_core/MAPPO-Krum/sign_flip/ratio_0.20/seed_3/episode_metrics.csv	True	55	5	ok
MAPPO-Krum	signflip	sign_flip	0.2	4	results/rsmarl_v3_core/MAPPO-Krum/sign_flip/ratio_0.20/seed_4/episode_metrics.csv	results/rsmarl_v3_core/MAPPO-Krum/sign_flip/ratio_0.20/seed_4/episode_metrics.csv	True	55	5	ok
MAPPO-Krum	signflip	sign_flip	0.2	5	results/rsmarl_v3_core/MAPPO-Krum/sign_flip/ratio_0.20/seed_5/episode_metrics.csv	results/rsmarl_v3_core/MAPPO-Krum/sign_flip/ratio_0.20/seed_5/episode_metrics.csv	True	55	5	ok
MAPPO-Krum	signflip	sign_flip	0.2	6	results/rsmarl_v3_core/MAPPO-Krum/sign_flip/ratio_0.20/seed_6/episode_metrics.csv	results/rsmarl_v3_core/MAPPO-Krum/sign_flip/ratio_0.20/seed_6/episode_metrics.csv	True	55	5	ok
MAPPO-Krum	signflip	sign_flip	0.2	7	results/rsmarl_v3_core/MAPPO-Krum/sign_flip/ratio_0.20/seed_7/episode_metrics.csv	results/rsmarl_v3_core/MAPPO-Krum/sign_flip/ratio_0.20/seed_7/episode_metrics.csv	True	55	5	ok
MAPPO-Krum	signflip	sign_flip	0.2	8	results/rsmarl_v3_core/MAPPO-Krum/sign_flip/ratio_0.20/seed_8/episode_metrics.csv	results/rsmarl_v3_core/MAPPO-Krum/sign_flip/ratio_0.20/seed_8/episode_metrics.csv	True	55	5	ok
MAPPO-Krum	signflip	sign_flip	0.2	9	results/rsmarl_v3_core/MAPPO-Krum/sign_flip/ratio_0.20/seed_9/episode_metrics.csv	results/rsmarl_v3_core/MAPPO-Krum/sign_flip/ratio_0.20/seed_9/episode_metrics.csv	True	55	5	ok
MAPPO-Krum	signflip	sign_flip	0.2	10	results/rsmarl_v3_core/MAPPO-Krum/sign_flip/ratio_0.20/seed_10/episode_metrics.csv	results/rsmarl_v3_core/MAPPO-Krum/sign_flip/ratio_0.20/seed_10/episode_metrics.csv	True	55	5	ok
MAPPO-Krum	signflip	sign_flip	0.2	11	results/rsmarl_v3_core/MAPPO-Krum/sign_flip/ratio_0.20/seed_11/episode_metrics.csv	results/rsmarl_v3_core/MAPPO-Krum/sign_flip/ratio_0.20/seed_11/episode_metrics.csv	True	55	5	ok
MAPPO-Krum	signflip	sign_flip	0.2	12	results/rsmarl_v3_core/MAPPO-Krum/sign_flip/ratio_0.20/seed_12/episode_metrics.csv	results/rsmarl_v3_core/MAPPO-Krum/sign_flip/ratio_0.20/seed_12/episode_metrics.csv	True	55	5	ok
MAPPO-Krum	signflip	sign_flip	0.2	13	results/rsmarl_v3_core/MAPPO-Krum/sign_flip/ratio_0.20/seed_13/episode_metrics.csv	results/rsmarl_v3_core/MAPPO-Krum/sign_flip/ratio_0.20/seed_13/episode_metrics.csv	True	55	5	ok
MAPPO-Krum	signflip	sign_flip	0.2	14	results/rsmarl_v3_core/MAPPO-Krum/sign_flip/ratio_0.20/seed_14/episode_metrics.csv	results/rsmarl_v3_core/MAPPO-Krum/sign_flip/ratio_0.20/seed_14/episode_metrics.csv	True	55	5	ok
MAPPO-Krum	signflip	sign_flip	0.2	15	results/rsmarl_v3_core/MAPPO-Krum/sign_flip/ratio_0.20/seed_15/episode_metrics.csv	results/rsmarl_v3_core/MAPPO-Krum/sign_flip/ratio_0.20/seed_15/episode_metrics.csv	True	55	5	ok
MAPPO-Krum	signflip	sign_flip	0.2	16	results/rsmarl_v3_core/MAPPO-Krum/sign_flip/ratio_0.20/seed_16/episode_metrics.csv	results/rsmarl_v3_core/MAPPO-Krum/sign_flip/ratio_0.20/seed_16/episode_metrics.csv	True	55	5	ok
MAPPO-Krum	signflip	sign_flip	0.2	17	results/rsmarl_v3_core/MAPPO-Krum/sign_flip/ratio_0.20/seed_17/episode_metrics.csv	results/rsmarl_v3_core/MAPPO-Krum/sign_flip/ratio_0.20/seed_17/episode_metrics.csv	True	55	5	ok
MAPPO-Krum	signflip	sign_flip	0.2	18	results/rsmarl_v3_core/MAPPO-Krum/sign_flip/ratio_0.20/seed_18/episode_metrics.csv	results/rsmarl_v3_core/MAPPO-Krum/sign_flip/ratio_0.20/seed_18/episode_metrics.csv	True	55	5	ok
MAPPO-Krum	signflip	sign_flip	0.2	19	results/rsmarl_v3_core/MAPPO-Krum/sign_flip/ratio_0.20/seed_19/episode_metrics.csv	results/rsmarl_v3_core/MAPPO-Krum/sign_flip/ratio_0.20/seed_19/episode_metrics.csv	True	55	5	ok
MAPPO-Krum	signflip	sign_flip	0.3	0	results/rsmarl_v3_core/MAPPO-Krum/sign_flip/ratio_0.30/seed_0/episode_metrics.csv	results/rsmarl_v3_core/MAPPO-Krum/sign_flip/ratio_0.30/seed_0/episode_metrics.csv	True	55	5	ok
MAPPO-Krum	signflip	sign_flip	0.3	1	results/rsmarl_v3_core/MAPPO-Krum/sign_flip/ratio_0.30/seed_1/episode_metrics.csv	results/rsmarl_v3_core/MAPPO-Krum/sign_flip/ratio_0.30/seed_1/episode_metrics.csv	True	55	5	ok
MAPPO-Krum	signflip	sign_flip	0.3	2	results/rsmarl_v3_core/MAPPO-Krum/sign_flip/ratio_0.30/seed_2/episode_metrics.csv	results/rsmarl_v3_core/MAPPO-Krum/sign_flip/ratio_0.30/seed_2/episode_metrics.csv	True	55	5	ok
MAPPO-Krum	signflip	sign_flip	0.3	3	results/rsmarl_v3_core/MAPPO-Krum/sign_flip/ratio_0.30/seed_3/episode_metrics.csv	results/rsmarl_v3_core/MAPPO-Krum/sign_flip/ratio_0.30/seed_3/episode_metrics.csv	True	55	5	ok
MAPPO-Krum	signflip	sign_flip	0.3	4	results/rsmarl_v3_core/MAPPO-Krum/sign_flip/ratio_0.30/seed_4/episode_metrics.csv	results/rsmarl_v3_core/MAPPO-Krum/sign_flip/ratio_0.30/seed_4/episode_metrics.csv	True	55	5	ok
MAPPO-Krum	signflip	sign_flip	0.3	5	results/rsmarl_v3_core/MAPPO-Krum/sign_flip/ratio_0.30/seed_5/episode_metrics.csv	results/rsmarl_v3_core/MAPPO-Krum/sign_flip/ratio_0.30/seed_5/episode_metrics.csv	True	55	5	ok
MAPPO-Krum	signflip	sign_flip	0.3	6	results/rsmarl_v3_core/MAPPO-Krum/sign_flip/ratio_0.30/seed_6/episode_metrics.csv	results/rsmarl_v3_core/MAPPO-Krum/sign_flip/ratio_0.30/seed_6/episode_metrics.csv	True	55	5	ok
MAPPO-Krum	signflip	sign_flip	0.3	7	results/rsmarl_v3_core/MAPPO-Krum/sign_flip/ratio_0.30/seed_7/episode_metrics.csv	results/rsmarl_v3_core/MAPPO-Krum/sign_flip/ratio_0.30/seed_7/episode_metrics.csv	True	55	5	ok
MAPPO-Krum	signflip	sign_flip	0.3	8	results/rsmarl_v3_core/MAPPO-Krum/sign_flip/ratio_0.30/seed_8/episode_metrics.csv	results/rsmarl_v3_core/MAPPO-Krum/sign_flip/ratio_0.30/seed_8/episode_metrics.csv	True	55	5	ok
MAPPO-Krum	signflip	sign_flip	0.3	9	results/rsmarl_v3_core/MAPPO-Krum/sign_flip/ratio_0.30/seed_9/episode_metrics.csv	results/rsmarl_v3_core/MAPPO-Krum/sign_flip/ratio_0.30/seed_9/episode_metrics.csv	True	55	5	ok
MAPPO-Krum	signflip	sign_flip	0.3	10	results/rsmarl_v3_core/MAPPO-Krum/sign_flip/ratio_0.30/seed_10/episode_metrics.csv	results/rsmarl_v3_core/MAPPO-Krum/sign_flip/ratio_0.30/seed_10/episode_metrics.csv	True	55	5	ok
MAPPO-Krum	signflip	sign_flip	0.3	11	results/rsmarl_v3_core/MAPPO-Krum/sign_flip/ratio_0.30/seed_11/episode_metrics.csv	results/rsmarl_v3_core/MAPPO-Krum/sign_flip/ratio_0.30/seed_11/episode_metrics.csv	True	55	5	ok
MAPPO-Krum	signflip	sign_flip	0.3	12	results/rsmarl_v3_core/MAPPO-Krum/sign_flip/ratio_0.30/seed_12/episode_metrics.csv	results/rsmarl_v3_core/MAPPO-Krum/sign_flip/ratio_0.30/seed_12/episode_metrics.csv	True	55	5	ok
MAPPO-Krum	signflip	sign_flip	0.3	13	results/rsmarl_v3_core/MAPPO-Krum/sign_flip/ratio_0.30/seed_13/episode_metrics.csv	results/rsmarl_v3_core/MAPPO-Krum/sign_flip/ratio_0.30/seed_13/episode_metrics.csv	True	55	5	ok
MAPPO-Krum	signflip	sign_flip	0.3	14	results/rsmarl_v3_core/MAPPO-Krum/sign_flip/ratio_0.30/seed_14/episode_metrics.csv	results/rsmarl_v3_core/MAPPO-Krum/sign_flip/ratio_0.30/seed_14/episode_metrics.csv	True	55	5	ok
MAPPO-Krum	signflip	sign_flip	0.3	15	results/rsmarl_v3_core/MAPPO-Krum/sign_flip/ratio_0.30/seed_15/episode_metrics.csv	results/rsmarl_v3_core/MAPPO-Krum/sign_flip/ratio_0.30/seed_15/episode_metrics.csv	True	55	5	ok
MAPPO-Krum	signflip	sign_flip	0.3	16	results/rsmarl_v3_core/MAPPO-Krum/sign_flip/ratio_0.30/seed_16/episode_metrics.csv	results/rsmarl_v3_core/MAPPO-Krum/sign_flip/ratio_0.30/seed_16/episode_metrics.csv	True	55	5	ok
MAPPO-Krum	signflip	sign_flip	0.3	17	results/rsmarl_v3_core/MAPPO-Krum/sign_flip/ratio_0.30/seed_17/episode_metrics.csv	results/rsmarl_v3_core/MAPPO-Krum/sign_flip/ratio_0.30/seed_17/episode_metrics.csv	True	55	5	ok
MAPPO-Krum	signflip	sign_flip	0.3	18	results/rsmarl_v3_core/MAPPO-Krum/sign_flip/ratio_0.30/seed_18/episode_metrics.csv	results/rsmarl_v3_core/MAPPO-Krum/sign_flip/ratio_0.30/seed_18/episode_metrics.csv	True	55	5	ok
MAPPO-Krum	signflip	sign_flip	0.3	19	results/rsmarl_v3_core/MAPPO-Krum/sign_flip/ratio_0.30/seed_19/episode_metrics.csv	results/rsmarl_v3_core/MAPPO-Krum/sign_flip/ratio_0.30/seed_19/episode_metrics.csv	True	55	5	ok
MAPPO-Krum	signflip	sign_flip	0.33	0	results/rsmarl_v3_core/MAPPO-Krum/sign_flip/ratio_0.33/seed_0/episode_metrics.csv	results/rsmarl_v3_core/MAPPO-Krum/sign_flip/ratio_0.33/seed_0/episode_metrics.csv	True	55	5	ok
MAPPO-Krum	signflip	sign_flip	0.33	1	results/rsmarl_v3_core/MAPPO-Krum/sign_flip/ratio_0.33/seed_1/episode_metrics.csv	results/rsmarl_v3_core/MAPPO-Krum/sign_flip/ratio_0.33/seed_1/episode_metrics.csv	True	55	5	ok
MAPPO-Krum	signflip	sign_flip	0.33	2	results/rsmarl_v3_core/MAPPO-Krum/sign_flip/ratio_0.33/seed_2/episode_metrics.csv	results/rsmarl_v3_core/MAPPO-Krum/sign_flip/ratio_0.33/seed_2/episode_metrics.csv	True	55	5	ok
MAPPO-Krum	signflip	sign_flip	0.33	3	results/rsmarl_v3_core/MAPPO-Krum/sign_flip/ratio_0.33/seed_3/episode_metrics.csv	results/rsmarl_v3_core/MAPPO-Krum/sign_flip/ratio_0.33/seed_3/episode_metrics.csv	True	55	5	ok
MAPPO-Krum	signflip	sign_flip	0.33	4	results/rsmarl_v3_core/MAPPO-Krum/sign_flip/ratio_0.33/seed_4/episode_metrics.csv	results/rsmarl_v3_core/MAPPO-Krum/sign_flip/ratio_0.33/seed_4/episode_metrics.csv	True	55	5	ok
MAPPO-Krum	signflip	sign_flip	0.33	5	results/rsmarl_v3_core/MAPPO-Krum/sign_flip/ratio_0.33/seed_5/episode_metrics.csv	results/rsmarl_v3_core/MAPPO-Krum/sign_flip/ratio_0.33/seed_5/episode_metrics.csv	True	55	5	ok
MAPPO-Krum	signflip	sign_flip	0.33	6	results/rsmarl_v3_core/MAPPO-Krum/sign_flip/ratio_0.33/seed_6/episode_metrics.csv	results/rsmarl_v3_core/MAPPO-Krum/sign_flip/ratio_0.33/seed_6/episode_metrics.csv	True	55	5	ok
MAPPO-Krum	signflip	sign_flip	0.33	7	results/rsmarl_v3_core/MAPPO-Krum/sign_flip/ratio_0.33/seed_7/episode_metrics.csv	results/rsmarl_v3_core/MAPPO-Krum/sign_flip/ratio_0.33/seed_7/episode_metrics.csv	True	55	5	ok
MAPPO-Krum	signflip	sign_flip	0.33	8	results/rsmarl_v3_core/MAPPO-Krum/sign_flip/ratio_0.33/seed_8/episode_metrics.csv	results/rsmarl_v3_core/MAPPO-Krum/sign_flip/ratio_0.33/seed_8/episode_metrics.csv	True	55	5	ok
MAPPO-Krum	signflip	sign_flip	0.33	9	results/rsmarl_v3_core/MAPPO-Krum/sign_flip/ratio_0.33/seed_9/episode_metrics.csv	results/rsmarl_v3_core/MAPPO-Krum/sign_flip/ratio_0.33/seed_9/episode_metrics.csv	True	55	5	ok
MAPPO-Krum	signflip	sign_flip	0.33	10	results/rsmarl_v3_core/MAPPO-Krum/sign_flip/ratio_0.33/seed_10/episode_metrics.csv	results/rsmarl_v3_core/MAPPO-Krum/sign_flip/ratio_0.33/seed_10/episode_metrics.csv	True	55	5	ok
MAPPO-Krum	signflip	sign_flip	0.33	11	results/rsmarl_v3_core/MAPPO-Krum/sign_flip/ratio_0.33/seed_11/episode_metrics.csv	results/rsmarl_v3_core/MAPPO-Krum/sign_flip/ratio_0.33/seed_11/episode_metrics.csv	True	55	5	ok
MAPPO-Krum	signflip	sign_flip	0.33	12	results/rsmarl_v3_core/MAPPO-Krum/sign_flip/ratio_0.33/seed_12/episode_metrics.csv	results/rsmarl_v3_core/MAPPO-Krum/sign_flip/ratio_0.33/seed_12/episode_metrics.csv	True	55	5	ok
MAPPO-Krum	signflip	sign_flip	0.33	13	results/rsmarl_v3_core/MAPPO-Krum/sign_flip/ratio_0.33/seed_13/episode_metrics.csv	results/rsmarl_v3_core/MAPPO-Krum/sign_flip/ratio_0.33/seed_13/episode_metrics.csv	True	55	5	ok
MAPPO-Krum	signflip	sign_flip	0.33	14	results/rsmarl_v3_core/MAPPO-Krum/sign_flip/ratio_0.33/seed_14/episode_metrics.csv	results/rsmarl_v3_core/MAPPO-Krum/sign_flip/ratio_0.33/seed_14/episode_metrics.csv	True	55	5	ok
MAPPO-Krum	signflip	sign_flip	0.33	15	results/rsmarl_v3_core/MAPPO-Krum/sign_flip/ratio_0.33/seed_15/episode_metrics.csv	results/rsmarl_v3_core/MAPPO-Krum/sign_flip/ratio_0.33/seed_15/episode_metrics.csv	True	55	5	ok
MAPPO-Krum	signflip	sign_flip	0.33	16	results/rsmarl_v3_core/MAPPO-Krum/sign_flip/ratio_0.33/seed_16/episode_metrics.csv	results/rsmarl_v3_core/MAPPO-Krum/sign_flip/ratio_0.33/seed_16/episode_metrics.csv	True	55	5	ok
MAPPO-Krum	signflip	sign_flip	0.33	17	results/rsmarl_v3_core/MAPPO-Krum/sign_flip/ratio_0.33/seed_17/episode_metrics.csv	results/rsmarl_v3_core/MAPPO-Krum/sign_flip/ratio_0.33/seed_17/episode_metrics.csv	True	55	5	ok
MAPPO-Krum	signflip	sign_flip	0.33	18	results/rsmarl_v3_core/MAPPO-Krum/sign_flip/ratio_0.33/seed_18/episode_metrics.csv	results/rsmarl_v3_core/MAPPO-Krum/sign_flip/ratio_0.33/seed_18/episode_metrics.csv	True	55	5	ok
MAPPO-Krum	signflip	sign_flip	0.33	19	results/rsmarl_v3_core/MAPPO-Krum/sign_flip/ratio_0.33/seed_19/episode_metrics.csv	results/rsmarl_v3_core/MAPPO-Krum/sign_flip/ratio_0.33/seed_19/episode_metrics.csv	True	55	5	ok
MAPPO-Krum	stealthy	stealthy_subspace	0.05	0	results/rsmarl_v3_core/MAPPO-Krum/stealthy_subspace/ratio_0.05/seed_0/episode_metrics.csv	results/rsmarl_v3_core/MAPPO-Krum/stealthy_subspace/ratio_0.05/seed_0/episode_metrics.csv	True	55	5	ok
MAPPO-Krum	stealthy	stealthy_subspace	0.05	1	results/rsmarl_v3_core/MAPPO-Krum/stealthy_subspace/ratio_0.05/seed_1/episode_metrics.csv	results/rsmarl_v3_core/MAPPO-Krum/stealthy_subspace/ratio_0.05/seed_1/episode_metrics.csv	True	55	5	ok
MAPPO-Krum	stealthy	stealthy_subspace	0.05	2	results/rsmarl_v3_core/MAPPO-Krum/stealthy_subspace/ratio_0.05/seed_2/episode_metrics.csv	results/rsmarl_v3_core/MAPPO-Krum/stealthy_subspace/ratio_0.05/seed_2/episode_metrics.csv	True	55	5	ok
MAPPO-Krum	stealthy	stealthy_subspace	0.05	3	results/rsmarl_v3_core/MAPPO-Krum/stealthy_subspace/ratio_0.05/seed_3/episode_metrics.csv	results/rsmarl_v3_core/MAPPO-Krum/stealthy_subspace/ratio_0.05/seed_3/episode_metrics.csv	True	55	5	ok
MAPPO-Krum	stealthy	stealthy_subspace	0.05	4	results/rsmarl_v3_core/MAPPO-Krum/stealthy_subspace/ratio_0.05/seed_4/episode_metrics.csv	results/rsmarl_v3_core/MAPPO-Krum/stealthy_subspace/ratio_0.05/seed_4/episode_metrics.csv	True	55	5	ok
MAPPO-Krum	stealthy	stealthy_subspace	0.05	5	results/rsmarl_v3_core/MAPPO-Krum/stealthy_subspace/ratio_0.05/seed_5/episode_metrics.csv	results/rsmarl_v3_core/MAPPO-Krum/stealthy_subspace/ratio_0.05/seed_5/episode_metrics.csv	True	55	5	ok
MAPPO-Krum	stealthy	stealthy_subspace	0.05	6	results/rsmarl_v3_core/MAPPO-Krum/stealthy_subspace/ratio_0.05/seed_6/episode_metrics.csv	results/rsmarl_v3_core/MAPPO-Krum/stealthy_subspace/ratio_0.05/seed_6/episode_metrics.csv	True	55	5	ok
MAPPO-Krum	stealthy	stealthy_subspace	0.05	7	results/rsmarl_v3_core/MAPPO-Krum/stealthy_subspace/ratio_0.05/seed_7/episode_metrics.csv	results/rsmarl_v3_core/MAPPO-Krum/stealthy_subspace/ratio_0.05/seed_7/episode_metrics.csv	True	55	5	ok
MAPPO-Krum	stealthy	stealthy_subspace	0.05	8	results/rsmarl_v3_core/MAPPO-Krum/stealthy_subspace/ratio_0.05/seed_8/episode_metrics.csv	results/rsmarl_v3_core/MAPPO-Krum/stealthy_subspace/ratio_0.05/seed_8/episode_metrics.csv	True	55	5	ok
MAPPO-Krum	stealthy	stealthy_subspace	0.05	9	results/rsmarl_v3_core/MAPPO-Krum/stealthy_subspace/ratio_0.05/seed_9/episode_metrics.csv	results/rsmarl_v3_core/MAPPO-Krum/stealthy_subspace/ratio_0.05/seed_9/episode_metrics.csv	True	55	5	ok
MAPPO-Krum	stealthy	stealthy_subspace	0.05	10	results/rsmarl_v3_core/MAPPO-Krum/stealthy_subspace/ratio_0.05/seed_10/episode_metrics.csv	results/rsmarl_v3_core/MAPPO-Krum/stealthy_subspace/ratio_0.05/seed_10/episode_metrics.csv	True	55	5	ok
MAPPO-Krum	stealthy	stealthy_subspace	0.05	11	results/rsmarl_v3_core/MAPPO-Krum/stealthy_subspace/ratio_0.05/seed_11/episode_metrics.csv	results/rsmarl_v3_core/MAPPO-Krum/stealthy_subspace/ratio_0.05/seed_11/episode_metrics.csv	True	55	5	ok
MAPPO-Krum	stealthy	stealthy_subspace	0.05	12	results/rsmarl_v3_core/MAPPO-Krum/stealthy_subspace/ratio_0.05/seed_12/episode_metrics.csv	results/rsmarl_v3_core/MAPPO-Krum/stealthy_subspace/ratio_0.05/seed_12/episode_metrics.csv	True	55	5	ok
MAPPO-Krum	stealthy	stealthy_subspace	0.05	13	results/rsmarl_v3_core/MAPPO-Krum/stealthy_subspace/ratio_0.05/seed_13/episode_metrics.csv	results/rsmarl_v3_core/MAPPO-Krum/stealthy_subspace/ratio_0.05/seed_13/episode_metrics.csv	True	55	5	ok
MAPPO-Krum	stealthy	stealthy_subspace	0.05	14	results/rsmarl_v3_core/MAPPO-Krum/stealthy_subspace/ratio_0.05/seed_14/episode_metrics.csv	results/rsmarl_v3_core/MAPPO-Krum/stealthy_subspace/ratio_0.05/seed_14/episode_metrics.csv	True	55	5	ok
MAPPO-Krum	stealthy	stealthy_subspace	0.05	15	results/rsmarl_v3_core/MAPPO-Krum/stealthy_subspace/ratio_0.05/seed_15/episode_metrics.csv	results/rsmarl_v3_core/MAPPO-Krum/stealthy_subspace/ratio_0.05/seed_15/episode_metrics.csv	True	55	5	ok
MAPPO-Krum	stealthy	stealthy_subspace	0.05	16	results/rsmarl_v3_core/MAPPO-Krum/stealthy_subspace/ratio_0.05/seed_16/episode_metrics.csv	results/rsmarl_v3_core/MAPPO-Krum/stealthy_subspace/ratio_0.05/seed_16/episode_metrics.csv	True	55	5	ok
MAPPO-Krum	stealthy	stealthy_subspace	0.05	17	results/rsmarl_v3_core/MAPPO-Krum/stealthy_subspace/ratio_0.05/seed_17/episode_metrics.csv	results/rsmarl_v3_core/MAPPO-Krum/stealthy_subspace/ratio_0.05/seed_17/episode_metrics.csv	True	55	5	ok
MAPPO-Krum	stealthy	stealthy_subspace	0.05	18	results/rsmarl_v3_core/MAPPO-Krum/stealthy_subspace/ratio_0.05/seed_18/episode_metrics.csv	results/rsmarl_v3_core/MAPPO-Krum/stealthy_subspace/ratio_0.05/seed_18/episode_metrics.csv	True	55	5	ok
MAPPO-Krum	stealthy	stealthy_subspace	0.05	19	results/rsmarl_v3_core/MAPPO-Krum/stealthy_subspace/ratio_0.05/seed_19/episode_metrics.csv	results/rsmarl_v3_core/MAPPO-Krum/stealthy_subspace/ratio_0.05/seed_19/episode_metrics.csv	True	55	5	ok
MAPPO-Krum	stealthy	stealthy_subspace	0.1	0	results/rsmarl_v3_core/MAPPO-Krum/stealthy_subspace/ratio_0.10/seed_0/episode_metrics.csv	results/rsmarl_v3_core/MAPPO-Krum/stealthy_subspace/ratio_0.10/seed_0/episode_metrics.csv	True	55	5	ok
MAPPO-Krum	stealthy	stealthy_subspace	0.1	1	results/rsmarl_v3_core/MAPPO-Krum/stealthy_subspace/ratio_0.10/seed_1/episode_metrics.csv	results/rsmarl_v3_core/MAPPO-Krum/stealthy_subspace/ratio_0.10/seed_1/episode_metrics.csv	True	55	5	ok
MAPPO-Krum	stealthy	stealthy_subspace	0.1	2	results/rsmarl_v3_core/MAPPO-Krum/stealthy_subspace/ratio_0.10/seed_2/episode_metrics.csv	results/rsmarl_v3_core/MAPPO-Krum/stealthy_subspace/ratio_0.10/seed_2/episode_metrics.csv	True	55	5	ok
MAPPO-Krum	stealthy	stealthy_subspace	0.1	3	results/rsmarl_v3_core/MAPPO-Krum/stealthy_subspace/ratio_0.10/seed_3/episode_metrics.csv	results/rsmarl_v3_core/MAPPO-Krum/stealthy_subspace/ratio_0.10/seed_3/episode_metrics.csv	True	55	5	ok
MAPPO-Krum	stealthy	stealthy_subspace	0.1	4	results/rsmarl_v3_core/MAPPO-Krum/stealthy_subspace/ratio_0.10/seed_4/episode_metrics.csv	results/rsmarl_v3_core/MAPPO-Krum/stealthy_subspace/ratio_0.10/seed_4/episode_metrics.csv	True	55	5	ok
MAPPO-Krum	stealthy	stealthy_subspace	0.1	5	results/rsmarl_v3_core/MAPPO-Krum/stealthy_subspace/ratio_0.10/seed_5/episode_metrics.csv	results/rsmarl_v3_core/MAPPO-Krum/stealthy_subspace/ratio_0.10/seed_5/episode_metrics.csv	True	55	5	ok
MAPPO-Krum	stealthy	stealthy_subspace	0.1	6	results/rsmarl_v3_core/MAPPO-Krum/stealthy_subspace/ratio_0.10/seed_6/episode_metrics.csv	results/rsmarl_v3_core/MAPPO-Krum/stealthy_subspace/ratio_0.10/seed_6/episode_metrics.csv	True	55	5	ok
MAPPO-Krum	stealthy	stealthy_subspace	0.1	7	results/rsmarl_v3_core/MAPPO-Krum/stealthy_subspace/ratio_0.10/seed_7/episode_metrics.csv	results/rsmarl_v3_core/MAPPO-Krum/stealthy_subspace/ratio_0.10/seed_7/episode_metrics.csv	True	55	5	ok
MAPPO-Krum	stealthy	stealthy_subspace	0.1	8	results/rsmarl_v3_core/MAPPO-Krum/stealthy_subspace/ratio_0.10/seed_8/episode_metrics.csv	results/rsmarl_v3_core/MAPPO-Krum/stealthy_subspace/ratio_0.10/seed_8/episode_metrics.csv	True	55	5	ok
MAPPO-Krum	stealthy	stealthy_subspace	0.1	9	results/rsmarl_v3_core/MAPPO-Krum/stealthy_subspace/ratio_0.10/seed_9/episode_metrics.csv	results/rsmarl_v3_core/MAPPO-Krum/stealthy_subspace/ratio_0.10/seed_9/episode_metrics.csv	True	55	5	ok
MAPPO-Krum	stealthy	stealthy_subspace	0.1	10	results/rsmarl_v3_core/MAPPO-Krum/stealthy_subspace/ratio_0.10/seed_10/episode_metrics.csv	results/rsmarl_v3_core/MAPPO-Krum/stealthy_subspace/ratio_0.10/seed_10/episode_metrics.csv	True	55	5	ok
MAPPO-Krum	stealthy	stealthy_subspace	0.1	11	results/rsmarl_v3_core/MAPPO-Krum/stealthy_subspace/ratio_0.10/seed_11/episode_metrics.csv	results/rsmarl_v3_core/MAPPO-Krum/stealthy_subspace/ratio_0.10/seed_11/episode_metrics.csv	True	55	5	ok
MAPPO-Krum	stealthy	stealthy_subspace	0.1	12	results/rsmarl_v3_core/MAPPO-Krum/stealthy_subspace/ratio_0.10/seed_12/episode_metrics.csv	results/rsmarl_v3_core/MAPPO-Krum/stealthy_subspace/ratio_0.10/seed_12/episode_metrics.csv	True	55	5	ok
MAPPO-Krum	stealthy	stealthy_subspace	0.1	13	results/rsmarl_v3_core/MAPPO-Krum/stealthy_subspace/ratio_0.10/seed_13/episode_metrics.csv	results/rsmarl_v3_core/MAPPO-Krum/stealthy_subspace/ratio_0.10/seed_13/episode_metrics.csv	True	55	5	ok
MAPPO-Krum	stealthy	stealthy_subspace	0.1	14	results/rsmarl_v3_core/MAPPO-Krum/stealthy_subspace/ratio_0.10/seed_14/episode_metrics.csv	results/rsmarl_v3_core/MAPPO-Krum/stealthy_subspace/ratio_0.10/seed_14/episode_metrics.csv	True	55	5	ok
MAPPO-Krum	stealthy	stealthy_subspace	0.1	15	results/rsmarl_v3_core/MAPPO-Krum/stealthy_subspace/ratio_0.10/seed_15/episode_metrics.csv	results/rsmarl_v3_core/MAPPO-Krum/stealthy_subspace/ratio_0.10/seed_15/episode_metrics.csv	True	55	5	ok
MAPPO-Krum	stealthy	stealthy_subspace	0.1	16	results/rsmarl_v3_core/MAPPO-Krum/stealthy_subspace/ratio_0.10/seed_16/episode_metrics.csv	results/rsmarl_v3_core/MAPPO-Krum/stealthy_subspace/ratio_0.10/seed_16/episode_metrics.csv	True	55	5	ok
MAPPO-Krum	stealthy	stealthy_subspace	0.1	17	results/rsmarl_v3_core/MAPPO-Krum/stealthy_subspace/ratio_0.10/seed_17/episode_metrics.csv	results/rsmarl_v3_core/MAPPO-Krum/stealthy_subspace/ratio_0.10/seed_17/episode_metrics.csv	True	55	5	ok
MAPPO-Krum	stealthy	stealthy_subspace	0.1	18	results/rsmarl_v3_core/MAPPO-Krum/stealthy_subspace/ratio_0.10/seed_18/episode_metrics.csv	results/rsmarl_v3_core/MAPPO-Krum/stealthy_subspace/ratio_0.10/seed_18/episode_metrics.csv	True	55	5	ok
MAPPO-Krum	stealthy	stealthy_subspace	0.1	19	results/rsmarl_v3_core/MAPPO-Krum/stealthy_subspace/ratio_0.10/seed_19/episode_metrics.csv	results/rsmarl_v3_core/MAPPO-Krum/stealthy_subspace/ratio_0.10/seed_19/episode_metrics.csv	True	55	5	ok
MAPPO-Krum	stealthy	stealthy_subspace	0.2	0	results/rsmarl_v3_core/MAPPO-Krum/stealthy_subspace/ratio_0.20/seed_0/episode_metrics.csv	results/rsmarl_v3_core/MAPPO-Krum/stealthy_subspace/ratio_0.20/seed_0/episode_metrics.csv	True	55	5	ok
MAPPO-Krum	stealthy	stealthy_subspace	0.2	1	results/rsmarl_v3_core/MAPPO-Krum/stealthy_subspace/ratio_0.20/seed_1/episode_metrics.csv	results/rsmarl_v3_core/MAPPO-Krum/stealthy_subspace/ratio_0.20/seed_1/episode_metrics.csv	True	55	5	ok
MAPPO-Krum	stealthy	stealthy_subspace	0.2	2	results/rsmarl_v3_core/MAPPO-Krum/stealthy_subspace/ratio_0.20/seed_2/episode_metrics.csv	results/rsmarl_v3_core/MAPPO-Krum/stealthy_subspace/ratio_0.20/seed_2/episode_metrics.csv	True	55	5	ok
MAPPO-Krum	stealthy	stealthy_subspace	0.2	3	results/rsmarl_v3_core/MAPPO-Krum/stealthy_subspace/ratio_0.20/seed_3/episode_metrics.csv	results/rsmarl_v3_core/MAPPO-Krum/stealthy_subspace/ratio_0.20/seed_3/episode_metrics.csv	True	55	5	ok
MAPPO-Krum	stealthy	stealthy_subspace	0.2	4	results/rsmarl_v3_core/MAPPO-Krum/stealthy_subspace/ratio_0.20/seed_4/episode_metrics.csv	results/rsmarl_v3_core/MAPPO-Krum/stealthy_subspace/ratio_0.20/seed_4/episode_metrics.csv	True	55	5	ok
MAPPO-Krum	stealthy	stealthy_subspace	0.2	5	results/rsmarl_v3_core/MAPPO-Krum/stealthy_subspace/ratio_0.20/seed_5/episode_metrics.csv	results/rsmarl_v3_core/MAPPO-Krum/stealthy_subspace/ratio_0.20/seed_5/episode_metrics.csv	True	55	5	ok
MAPPO-Krum	stealthy	stealthy_subspace	0.2	6	results/rsmarl_v3_core/MAPPO-Krum/stealthy_subspace/ratio_0.20/seed_6/episode_metrics.csv	results/rsmarl_v3_core/MAPPO-Krum/stealthy_subspace/ratio_0.20/seed_6/episode_metrics.csv	True	55	5	ok
MAPPO-Krum	stealthy	stealthy_subspace	0.2	7	results/rsmarl_v3_core/MAPPO-Krum/stealthy_subspace/ratio_0.20/seed_7/episode_metrics.csv	results/rsmarl_v3_core/MAPPO-Krum/stealthy_subspace/ratio_0.20/seed_7/episode_metrics.csv	True	55	5	ok
MAPPO-Krum	stealthy	stealthy_subspace	0.2	8	results/rsmarl_v3_core/MAPPO-Krum/stealthy_subspace/ratio_0.20/seed_8/episode_metrics.csv	results/rsmarl_v3_core/MAPPO-Krum/stealthy_subspace/ratio_0.20/seed_8/episode_metrics.csv	True	55	5	ok
MAPPO-Krum	stealthy	stealthy_subspace	0.2	9	results/rsmarl_v3_core/MAPPO-Krum/stealthy_subspace/ratio_0.20/seed_9/episode_metrics.csv	results/rsmarl_v3_core/MAPPO-Krum/stealthy_subspace/ratio_0.20/seed_9/episode_metrics.csv	True	55	5	ok
MAPPO-Krum	stealthy	stealthy_subspace	0.2	10	results/rsmarl_v3_core/MAPPO-Krum/stealthy_subspace/ratio_0.20/seed_10/episode_metrics.csv	results/rsmarl_v3_core/MAPPO-Krum/stealthy_subspace/ratio_0.20/seed_10/episode_metrics.csv	True	55	5	ok
MAPPO-Krum	stealthy	stealthy_subspace	0.2	11	results/rsmarl_v3_core/MAPPO-Krum/stealthy_subspace/ratio_0.20/seed_11/episode_metrics.csv	results/rsmarl_v3_core/MAPPO-Krum/stealthy_subspace/ratio_0.20/seed_11/episode_metrics.csv	True	55	5	ok
MAPPO-Krum	stealthy	stealthy_subspace	0.2	12	results/rsmarl_v3_core/MAPPO-Krum/stealthy_subspace/ratio_0.20/seed_12/episode_metrics.csv	results/rsmarl_v3_core/MAPPO-Krum/stealthy_subspace/ratio_0.20/seed_12/episode_metrics.csv	True	55	5	ok
MAPPO-Krum	stealthy	stealthy_subspace	0.2	13	results/rsmarl_v3_core/MAPPO-Krum/stealthy_subspace/ratio_0.20/seed_13/episode_metrics.csv	results/rsmarl_v3_core/MAPPO-Krum/stealthy_subspace/ratio_0.20/seed_13/episode_metrics.csv	True	55	5	ok
MAPPO-Krum	stealthy	stealthy_subspace	0.2	14	results/rsmarl_v3_core/MAPPO-Krum/stealthy_subspace/ratio_0.20/seed_14/episode_metrics.csv	results/rsmarl_v3_core/MAPPO-Krum/stealthy_subspace/ratio_0.20/seed_14/episode_metrics.csv	True	55	5	ok
MAPPO-Krum	stealthy	stealthy_subspace	0.2	15	results/rsmarl_v3_core/MAPPO-Krum/stealthy_subspace/ratio_0.20/seed_15/episode_metrics.csv	results/rsmarl_v3_core/MAPPO-Krum/stealthy_subspace/ratio_0.20/seed_15/episode_metrics.csv	True	55	5	ok
MAPPO-Krum	stealthy	stealthy_subspace	0.2	16	results/rsmarl_v3_core/MAPPO-Krum/stealthy_subspace/ratio_0.20/seed_16/episode_metrics.csv	results/rsmarl_v3_core/MAPPO-Krum/stealthy_subspace/ratio_0.20/seed_16/episode_metrics.csv	True	55	5	ok
MAPPO-Krum	stealthy	stealthy_subspace	0.2	17	results/rsmarl_v3_core/MAPPO-Krum/stealthy_subspace/ratio_0.20/seed_17/episode_metrics.csv	results/rsmarl_v3_core/MAPPO-Krum/stealthy_subspace/ratio_0.20/seed_17/episode_metrics.csv	True	55	5	ok
MAPPO-Krum	stealthy	stealthy_subspace	0.2	18	results/rsmarl_v3_core/MAPPO-Krum/stealthy_subspace/ratio_0.20/seed_18/episode_metrics.csv	results/rsmarl_v3_core/MAPPO-Krum/stealthy_subspace/ratio_0.20/seed_18/episode_metrics.csv	True	55	5	ok
MAPPO-Krum	stealthy	stealthy_subspace	0.2	19	results/rsmarl_v3_core/MAPPO-Krum/stealthy_subspace/ratio_0.20/seed_19/episode_metrics.csv	results/rsmarl_v3_core/MAPPO-Krum/stealthy_subspace/ratio_0.20/seed_19/episode_metrics.csv	True	55	5	ok
MAPPO-Krum	stealthy	stealthy_subspace	0.3	0	results/rsmarl_v3_core/MAPPO-Krum/stealthy_subspace/ratio_0.30/seed_0/episode_metrics.csv	results/rsmarl_v3_core/MAPPO-Krum/stealthy_subspace/ratio_0.30/seed_0/episode_metrics.csv	True	55	5	ok
MAPPO-Krum	stealthy	stealthy_subspace	0.3	1	results/rsmarl_v3_core/MAPPO-Krum/stealthy_subspace/ratio_0.30/seed_1/episode_metrics.csv	results/rsmarl_v3_core/MAPPO-Krum/stealthy_subspace/ratio_0.30/seed_1/episode_metrics.csv	True	55	5	ok
MAPPO-Krum	stealthy	stealthy_subspace	0.3	2	results/rsmarl_v3_core/MAPPO-Krum/stealthy_subspace/ratio_0.30/seed_2/episode_metrics.csv	results/rsmarl_v3_core/MAPPO-Krum/stealthy_subspace/ratio_0.30/seed_2/episode_metrics.csv	True	55	5	ok
MAPPO-Krum	stealthy	stealthy_subspace	0.3	3	results/rsmarl_v3_core/MAPPO-Krum/stealthy_subspace/ratio_0.30/seed_3/episode_metrics.csv	results/rsmarl_v3_core/MAPPO-Krum/stealthy_subspace/ratio_0.30/seed_3/episode_metrics.csv	True	55	5	ok
MAPPO-Krum	stealthy	stealthy_subspace	0.3	4	results/rsmarl_v3_core/MAPPO-Krum/stealthy_subspace/ratio_0.30/seed_4/episode_metrics.csv	results/rsmarl_v3_core/MAPPO-Krum/stealthy_subspace/ratio_0.30/seed_4/episode_metrics.csv	True	55	5	ok
MAPPO-Krum	stealthy	stealthy_subspace	0.3	5	results/rsmarl_v3_core/MAPPO-Krum/stealthy_subspace/ratio_0.30/seed_5/episode_metrics.csv	results/rsmarl_v3_core/MAPPO-Krum/stealthy_subspace/ratio_0.30/seed_5/episode_metrics.csv	True	55	5	ok
MAPPO-Krum	stealthy	stealthy_subspace	0.3	6	results/rsmarl_v3_core/MAPPO-Krum/stealthy_subspace/ratio_0.30/seed_6/episode_metrics.csv	results/rsmarl_v3_core/MAPPO-Krum/stealthy_subspace/ratio_0.30/seed_6/episode_metrics.csv	True	55	5	ok
MAPPO-Krum	stealthy	stealthy_subspace	0.3	7	results/rsmarl_v3_core/MAPPO-Krum/stealthy_subspace/ratio_0.30/seed_7/episode_metrics.csv	results/rsmarl_v3_core/MAPPO-Krum/stealthy_subspace/ratio_0.30/seed_7/episode_metrics.csv	True	55	5	ok
MAPPO-Krum	stealthy	stealthy_subspace	0.3	8	results/rsmarl_v3_core/MAPPO-Krum/stealthy_subspace/ratio_0.30/seed_8/episode_metrics.csv	results/rsmarl_v3_core/MAPPO-Krum/stealthy_subspace/ratio_0.30/seed_8/episode_metrics.csv	True	55	5	ok
MAPPO-Krum	stealthy	stealthy_subspace	0.3	9	results/rsmarl_v3_core/MAPPO-Krum/stealthy_subspace/ratio_0.30/seed_9/episode_metrics.csv	results/rsmarl_v3_core/MAPPO-Krum/stealthy_subspace/ratio_0.30/seed_9/episode_metrics.csv	True	55	5	ok
MAPPO-Krum	stealthy	stealthy_subspace	0.3	10	results/rsmarl_v3_core/MAPPO-Krum/stealthy_subspace/ratio_0.30/seed_10/episode_metrics.csv	results/rsmarl_v3_core/MAPPO-Krum/stealthy_subspace/ratio_0.30/seed_10/episode_metrics.csv	True	55	5	ok
MAPPO-Krum	stealthy	stealthy_subspace	0.3	11	results/rsmarl_v3_core/MAPPO-Krum/stealthy_subspace/ratio_0.30/seed_11/episode_metrics.csv	results/rsmarl_v3_core/MAPPO-Krum/stealthy_subspace/ratio_0.30/seed_11/episode_metrics.csv	True	55	5	ok
MAPPO-Krum	stealthy	stealthy_subspace	0.3	12	results/rsmarl_v3_core/MAPPO-Krum/stealthy_subspace/ratio_0.30/seed_12/episode_metrics.csv	results/rsmarl_v3_core/MAPPO-Krum/stealthy_subspace/ratio_0.30/seed_12/episode_metrics.csv	True	55	5	ok
MAPPO-Krum	stealthy	stealthy_subspace	0.3	13	results/rsmarl_v3_core/MAPPO-Krum/stealthy_subspace/ratio_0.30/seed_13/episode_metrics.csv	results/rsmarl_v3_core/MAPPO-Krum/stealthy_subspace/ratio_0.30/seed_13/episode_metrics.csv	True	55	5	ok
MAPPO-Krum	stealthy	stealthy_subspace	0.3	14	results/rsmarl_v3_core/MAPPO-Krum/stealthy_subspace/ratio_0.30/seed_14/episode_metrics.csv	results/rsmarl_v3_core/MAPPO-Krum/stealthy_subspace/ratio_0.30/seed_14/episode_metrics.csv	True	55	5	ok
MAPPO-Krum	stealthy	stealthy_subspace	0.3	15	results/rsmarl_v3_core/MAPPO-Krum/stealthy_subspace/ratio_0.30/seed_15/episode_metrics.csv	results/rsmarl_v3_core/MAPPO-Krum/stealthy_subspace/ratio_0.30/seed_15/episode_metrics.csv	True	55	5	ok
MAPPO-Krum	stealthy	stealthy_subspace	0.3	16	results/rsmarl_v3_core/MAPPO-Krum/stealthy_subspace/ratio_0.30/seed_16/episode_metrics.csv	results/rsmarl_v3_core/MAPPO-Krum/stealthy_subspace/ratio_0.30/seed_16/episode_metrics.csv	True	55	5	ok
MAPPO-Krum	stealthy	stealthy_subspace	0.3	17	results/rsmarl_v3_core/MAPPO-Krum/stealthy_subspace/ratio_0.30/seed_17/episode_metrics.csv	results/rsmarl_v3_core/MAPPO-Krum/stealthy_subspace/ratio_0.30/seed_17/episode_metrics.csv	True	55	5	ok
MAPPO-Krum	stealthy	stealthy_subspace	0.3	18	results/rsmarl_v3_core/MAPPO-Krum/stealthy_subspace/ratio_0.30/seed_18/episode_metrics.csv	results/rsmarl_v3_core/MAPPO-Krum/stealthy_subspace/ratio_0.30/seed_18/episode_metrics.csv	True	55	5	ok
MAPPO-Krum	stealthy	stealthy_subspace	0.3	19	results/rsmarl_v3_core/MAPPO-Krum/stealthy_subspace/ratio_0.30/seed_19/episode_metrics.csv	results/rsmarl_v3_core/MAPPO-Krum/stealthy_subspace/ratio_0.30/seed_19/episode_metrics.csv	True	55	5	ok
MAPPO-Krum	stealthy	stealthy_subspace	0.33	0	results/rsmarl_v3_core/MAPPO-Krum/stealthy_subspace/ratio_0.33/seed_0/episode_metrics.csv	results/rsmarl_v3_core/MAPPO-Krum/stealthy_subspace/ratio_0.33/seed_0/episode_metrics.csv	True	55	5	ok
MAPPO-Krum	stealthy	stealthy_subspace	0.33	1	results/rsmarl_v3_core/MAPPO-Krum/stealthy_subspace/ratio_0.33/seed_1/episode_metrics.csv	results/rsmarl_v3_core/MAPPO-Krum/stealthy_subspace/ratio_0.33/seed_1/episode_metrics.csv	True	55	5	ok
MAPPO-Krum	stealthy	stealthy_subspace	0.33	2	results/rsmarl_v3_core/MAPPO-Krum/stealthy_subspace/ratio_0.33/seed_2/episode_metrics.csv	results/rsmarl_v3_core/MAPPO-Krum/stealthy_subspace/ratio_0.33/seed_2/episode_metrics.csv	True	55	5	ok
MAPPO-Krum	stealthy	stealthy_subspace	0.33	3	results/rsmarl_v3_core/MAPPO-Krum/stealthy_subspace/ratio_0.33/seed_3/episode_metrics.csv	results/rsmarl_v3_core/MAPPO-Krum/stealthy_subspace/ratio_0.33/seed_3/episode_metrics.csv	True	55	5	ok
MAPPO-Krum	stealthy	stealthy_subspace	0.33	4	results/rsmarl_v3_core/MAPPO-Krum/stealthy_subspace/ratio_0.33/seed_4/episode_metrics.csv	results/rsmarl_v3_core/MAPPO-Krum/stealthy_subspace/ratio_0.33/seed_4/episode_metrics.csv	True	55	5	ok
MAPPO-Krum	stealthy	stealthy_subspace	0.33	5	results/rsmarl_v3_core/MAPPO-Krum/stealthy_subspace/ratio_0.33/seed_5/episode_metrics.csv	results/rsmarl_v3_core/MAPPO-Krum/stealthy_subspace/ratio_0.33/seed_5/episode_metrics.csv	True	55	5	ok
MAPPO-Krum	stealthy	stealthy_subspace	0.33	6	results/rsmarl_v3_core/MAPPO-Krum/stealthy_subspace/ratio_0.33/seed_6/episode_metrics.csv	results/rsmarl_v3_core/MAPPO-Krum/stealthy_subspace/ratio_0.33/seed_6/episode_metrics.csv	True	55	5	ok
MAPPO-Krum	stealthy	stealthy_subspace	0.33	7	results/rsmarl_v3_core/MAPPO-Krum/stealthy_subspace/ratio_0.33/seed_7/episode_metrics.csv	results/rsmarl_v3_core/MAPPO-Krum/stealthy_subspace/ratio_0.33/seed_7/episode_metrics.csv	True	55	5	ok
MAPPO-Krum	stealthy	stealthy_subspace	0.33	8	results/rsmarl_v3_core/MAPPO-Krum/stealthy_subspace/ratio_0.33/seed_8/episode_metrics.csv	results/rsmarl_v3_core/MAPPO-Krum/stealthy_subspace/ratio_0.33/seed_8/episode_metrics.csv	True	55	5	ok
MAPPO-Krum	stealthy	stealthy_subspace	0.33	9	results/rsmarl_v3_core/MAPPO-Krum/stealthy_subspace/ratio_0.33/seed_9/episode_metrics.csv	results/rsmarl_v3_core/MAPPO-Krum/stealthy_subspace/ratio_0.33/seed_9/episode_metrics.csv	True	55	5	ok
MAPPO-Krum	stealthy	stealthy_subspace	0.33	10	results/rsmarl_v3_core/MAPPO-Krum/stealthy_subspace/ratio_0.33/seed_10/episode_metrics.csv	results/rsmarl_v3_core/MAPPO-Krum/stealthy_subspace/ratio_0.33/seed_10/episode_metrics.csv	True	55	5	ok
MAPPO-Krum	stealthy	stealthy_subspace	0.33	11	results/rsmarl_v3_core/MAPPO-Krum/stealthy_subspace/ratio_0.33/seed_11/episode_metrics.csv	results/rsmarl_v3_core/MAPPO-Krum/stealthy_subspace/ratio_0.33/seed_11/episode_metrics.csv	True	55	5	ok
MAPPO-Krum	stealthy	stealthy_subspace	0.33	12	results/rsmarl_v3_core/MAPPO-Krum/stealthy_subspace/ratio_0.33/seed_12/episode_metrics.csv	results/rsmarl_v3_core/MAPPO-Krum/stealthy_subspace/ratio_0.33/seed_12/episode_metrics.csv	True	55	5	ok
MAPPO-Krum	stealthy	stealthy_subspace	0.33	13	results/rsmarl_v3_core/MAPPO-Krum/stealthy_subspace/ratio_0.33/seed_13/episode_metrics.csv	results/rsmarl_v3_core/MAPPO-Krum/stealthy_subspace/ratio_0.33/seed_13/episode_metrics.csv	True	55	5	ok
MAPPO-Krum	stealthy	stealthy_subspace	0.33	14	results/rsmarl_v3_core/MAPPO-Krum/stealthy_subspace/ratio_0.33/seed_14/episode_metrics.csv	results/rsmarl_v3_core/MAPPO-Krum/stealthy_subspace/ratio_0.33/seed_14/episode_metrics.csv	True	55	5	ok
MAPPO-Krum	stealthy	stealthy_subspace	0.33	15	results/rsmarl_v3_core/MAPPO-Krum/stealthy_subspace/ratio_0.33/seed_15/episode_metrics.csv	results/rsmarl_v3_core/MAPPO-Krum/stealthy_subspace/ratio_0.33/seed_15/episode_metrics.csv	True	55	5	ok
MAPPO-Krum	stealthy	stealthy_subspace	0.33	16	results/rsmarl_v3_core/MAPPO-Krum/stealthy_subspace/ratio_0.33/seed_16/episode_metrics.csv	results/rsmarl_v3_core/MAPPO-Krum/stealthy_subspace/ratio_0.33/seed_16/episode_metrics.csv	True	55	5	ok
MAPPO-Krum	stealthy	stealthy_subspace	0.33	17	results/rsmarl_v3_core/MAPPO-Krum/stealthy_subspace/ratio_0.33/seed_17/episode_metrics.csv	results/rsmarl_v3_core/MAPPO-Krum/stealthy_subspace/ratio_0.33/seed_17/episode_metrics.csv	True	55	5	ok
MAPPO-Krum	stealthy	stealthy_subspace	0.33	18	results/rsmarl_v3_core/MAPPO-Krum/stealthy_subspace/ratio_0.33/seed_18/episode_metrics.csv	results/rsmarl_v3_core/MAPPO-Krum/stealthy_subspace/ratio_0.33/seed_18/episode_metrics.csv	True	55	5	ok
MAPPO-Krum	stealthy	stealthy_subspace	0.33	19	results/rsmarl_v3_core/MAPPO-Krum/stealthy_subspace/ratio_0.33/seed_19/episode_metrics.csv	results/rsmarl_v3_core/MAPPO-Krum/stealthy_subspace/ratio_0.33/seed_19/episode_metrics.csv	True	55	5	ok
MAPPO-CWMed	adaptive	adaptive	0.05	0	results/rsmarl_v3_core/MAPPO-CWMed/adaptive/ratio_0.05/seed_0/episode_metrics.csv	results/rsmarl_v3_core/MAPPO-CWMed/adaptive/ratio_0.05/seed_0/episode_metrics.csv	True	55	5	ok
MAPPO-CWMed	adaptive	adaptive	0.05	1	results/rsmarl_v3_core/MAPPO-CWMed/adaptive/ratio_0.05/seed_1/episode_metrics.csv	results/rsmarl_v3_core/MAPPO-CWMed/adaptive/ratio_0.05/seed_1/episode_metrics.csv	True	55	5	ok
MAPPO-CWMed	adaptive	adaptive	0.05	2	results/rsmarl_v3_core/MAPPO-CWMed/adaptive/ratio_0.05/seed_2/episode_metrics.csv	results/rsmarl_v3_core/MAPPO-CWMed/adaptive/ratio_0.05/seed_2/episode_metrics.csv	True	55	5	ok
MAPPO-CWMed	adaptive	adaptive	0.05	3	results/rsmarl_v3_core/MAPPO-CWMed/adaptive/ratio_0.05/seed_3/episode_metrics.csv	results/rsmarl_v3_core/MAPPO-CWMed/adaptive/ratio_0.05/seed_3/episode_metrics.csv	True	55	5	ok
MAPPO-CWMed	adaptive	adaptive	0.05	4	results/rsmarl_v3_core/MAPPO-CWMed/adaptive/ratio_0.05/seed_4/episode_metrics.csv	results/rsmarl_v3_core/MAPPO-CWMed/adaptive/ratio_0.05/seed_4/episode_metrics.csv	True	55	5	ok
MAPPO-CWMed	adaptive	adaptive	0.05	5	results/rsmarl_v3_core/MAPPO-CWMed/adaptive/ratio_0.05/seed_5/episode_metrics.csv	results/rsmarl_v3_core/MAPPO-CWMed/adaptive/ratio_0.05/seed_5/episode_metrics.csv	True	55	5	ok
MAPPO-CWMed	adaptive	adaptive	0.05	6	results/rsmarl_v3_core/MAPPO-CWMed/adaptive/ratio_0.05/seed_6/episode_metrics.csv	results/rsmarl_v3_core/MAPPO-CWMed/adaptive/ratio_0.05/seed_6/episode_metrics.csv	True	55	5	ok
MAPPO-CWMed	adaptive	adaptive	0.05	7	results/rsmarl_v3_core/MAPPO-CWMed/adaptive/ratio_0.05/seed_7/episode_metrics.csv	results/rsmarl_v3_core/MAPPO-CWMed/adaptive/ratio_0.05/seed_7/episode_metrics.csv	True	55	5	ok
MAPPO-CWMed	adaptive	adaptive	0.05	8	results/rsmarl_v3_core/MAPPO-CWMed/adaptive/ratio_0.05/seed_8/episode_metrics.csv	results/rsmarl_v3_core/MAPPO-CWMed/adaptive/ratio_0.05/seed_8/episode_metrics.csv	True	55	5	ok
MAPPO-CWMed	adaptive	adaptive	0.05	9	results/rsmarl_v3_core/MAPPO-CWMed/adaptive/ratio_0.05/seed_9/episode_metrics.csv	results/rsmarl_v3_core/MAPPO-CWMed/adaptive/ratio_0.05/seed_9/episode_metrics.csv	True	55	5	ok
MAPPO-CWMed	adaptive	adaptive	0.05	10	results/rsmarl_v3_core/MAPPO-CWMed/adaptive/ratio_0.05/seed_10/episode_metrics.csv	results/rsmarl_v3_core/MAPPO-CWMed/adaptive/ratio_0.05/seed_10/episode_metrics.csv	True	55	5	ok
MAPPO-CWMed	adaptive	adaptive	0.05	11	results/rsmarl_v3_core/MAPPO-CWMed/adaptive/ratio_0.05/seed_11/episode_metrics.csv	results/rsmarl_v3_core/MAPPO-CWMed/adaptive/ratio_0.05/seed_11/episode_metrics.csv	True	55	5	ok
MAPPO-CWMed	adaptive	adaptive	0.05	12	results/rsmarl_v3_core/MAPPO-CWMed/adaptive/ratio_0.05/seed_12/episode_metrics.csv	results/rsmarl_v3_core/MAPPO-CWMed/adaptive/ratio_0.05/seed_12/episode_metrics.csv	True	55	5	ok
MAPPO-CWMed	adaptive	adaptive	0.05	13	results/rsmarl_v3_core/MAPPO-CWMed/adaptive/ratio_0.05/seed_13/episode_metrics.csv	results/rsmarl_v3_core/MAPPO-CWMed/adaptive/ratio_0.05/seed_13/episode_metrics.csv	True	55	5	ok
MAPPO-CWMed	adaptive	adaptive	0.05	14	results/rsmarl_v3_core/MAPPO-CWMed/adaptive/ratio_0.05/seed_14/episode_metrics.csv	results/rsmarl_v3_core/MAPPO-CWMed/adaptive/ratio_0.05/seed_14/episode_metrics.csv	True	55	5	ok
MAPPO-CWMed	adaptive	adaptive	0.05	15	results/rsmarl_v3_core/MAPPO-CWMed/adaptive/ratio_0.05/seed_15/episode_metrics.csv	results/rsmarl_v3_core/MAPPO-CWMed/adaptive/ratio_0.05/seed_15/episode_metrics.csv	True	55	5	ok
MAPPO-CWMed	adaptive	adaptive	0.05	16	results/rsmarl_v3_core/MAPPO-CWMed/adaptive/ratio_0.05/seed_16/episode_metrics.csv	results/rsmarl_v3_core/MAPPO-CWMed/adaptive/ratio_0.05/seed_16/episode_metrics.csv	True	55	5	ok
MAPPO-CWMed	adaptive	adaptive	0.05	17	results/rsmarl_v3_core/MAPPO-CWMed/adaptive/ratio_0.05/seed_17/episode_metrics.csv	results/rsmarl_v3_core/MAPPO-CWMed/adaptive/ratio_0.05/seed_17/episode_metrics.csv	True	55	5	ok
MAPPO-CWMed	adaptive	adaptive	0.05	18	results/rsmarl_v3_core/MAPPO-CWMed/adaptive/ratio_0.05/seed_18/episode_metrics.csv	results/rsmarl_v3_core/MAPPO-CWMed/adaptive/ratio_0.05/seed_18/episode_metrics.csv	True	55	5	ok
MAPPO-CWMed	adaptive	adaptive	0.05	19	results/rsmarl_v3_core/MAPPO-CWMed/adaptive/ratio_0.05/seed_19/episode_metrics.csv	results/rsmarl_v3_core/MAPPO-CWMed/adaptive/ratio_0.05/seed_19/episode_metrics.csv	True	55	5	ok
MAPPO-CWMed	adaptive	adaptive	0.1	0	results/rsmarl_v3_core/MAPPO-CWMed/adaptive/ratio_0.10/seed_0/episode_metrics.csv	results/rsmarl_v3_core/MAPPO-CWMed/adaptive/ratio_0.10/seed_0/episode_metrics.csv	True	55	5	ok
MAPPO-CWMed	adaptive	adaptive	0.1	1	results/rsmarl_v3_core/MAPPO-CWMed/adaptive/ratio_0.10/seed_1/episode_metrics.csv	results/rsmarl_v3_core/MAPPO-CWMed/adaptive/ratio_0.10/seed_1/episode_metrics.csv	True	55	5	ok
MAPPO-CWMed	adaptive	adaptive	0.1	2	results/rsmarl_v3_core/MAPPO-CWMed/adaptive/ratio_0.10/seed_2/episode_metrics.csv	results/rsmarl_v3_core/MAPPO-CWMed/adaptive/ratio_0.10/seed_2/episode_metrics.csv	True	55	5	ok
MAPPO-CWMed	adaptive	adaptive	0.1	3	results/rsmarl_v3_core/MAPPO-CWMed/adaptive/ratio_0.10/seed_3/episode_metrics.csv	results/rsmarl_v3_core/MAPPO-CWMed/adaptive/ratio_0.10/seed_3/episode_metrics.csv	True	55	5	ok
MAPPO-CWMed	adaptive	adaptive	0.1	4	results/rsmarl_v3_core/MAPPO-CWMed/adaptive/ratio_0.10/seed_4/episode_metrics.csv	results/rsmarl_v3_core/MAPPO-CWMed/adaptive/ratio_0.10/seed_4/episode_metrics.csv	True	55	5	ok
MAPPO-CWMed	adaptive	adaptive	0.1	5	results/rsmarl_v3_core/MAPPO-CWMed/adaptive/ratio_0.10/seed_5/episode_metrics.csv	results/rsmarl_v3_core/MAPPO-CWMed/adaptive/ratio_0.10/seed_5/episode_metrics.csv	True	55	5	ok
MAPPO-CWMed	adaptive	adaptive	0.1	6	results/rsmarl_v3_core/MAPPO-CWMed/adaptive/ratio_0.10/seed_6/episode_metrics.csv	results/rsmarl_v3_core/MAPPO-CWMed/adaptive/ratio_0.10/seed_6/episode_metrics.csv	True	55	5	ok
MAPPO-CWMed	adaptive	adaptive	0.1	7	results/rsmarl_v3_core/MAPPO-CWMed/adaptive/ratio_0.10/seed_7/episode_metrics.csv	results/rsmarl_v3_core/MAPPO-CWMed/adaptive/ratio_0.10/seed_7/episode_metrics.csv	True	55	5	ok
MAPPO-CWMed	adaptive	adaptive	0.1	8	results/rsmarl_v3_core/MAPPO-CWMed/adaptive/ratio_0.10/seed_8/episode_metrics.csv	results/rsmarl_v3_core/MAPPO-CWMed/adaptive/ratio_0.10/seed_8/episode_metrics.csv	True	55	5	ok
MAPPO-CWMed	adaptive	adaptive	0.1	9	results/rsmarl_v3_core/MAPPO-CWMed/adaptive/ratio_0.10/seed_9/episode_metrics.csv	results/rsmarl_v3_core/MAPPO-CWMed/adaptive/ratio_0.10/seed_9/episode_metrics.csv	True	55	5	ok
MAPPO-CWMed	adaptive	adaptive	0.1	10	results/rsmarl_v3_core/MAPPO-CWMed/adaptive/ratio_0.10/seed_10/episode_metrics.csv	results/rsmarl_v3_core/MAPPO-CWMed/adaptive/ratio_0.10/seed_10/episode_metrics.csv	True	55	5	ok
MAPPO-CWMed	adaptive	adaptive	0.1	11	results/rsmarl_v3_core/MAPPO-CWMed/adaptive/ratio_0.10/seed_11/episode_metrics.csv	results/rsmarl_v3_core/MAPPO-CWMed/adaptive/ratio_0.10/seed_11/episode_metrics.csv	True	55	5	ok
MAPPO-CWMed	adaptive	adaptive	0.1	12	results/rsmarl_v3_core/MAPPO-CWMed/adaptive/ratio_0.10/seed_12/episode_metrics.csv	results/rsmarl_v3_core/MAPPO-CWMed/adaptive/ratio_0.10/seed_12/episode_metrics.csv	True	55	5	ok
MAPPO-CWMed	adaptive	adaptive	0.1	13	results/rsmarl_v3_core/MAPPO-CWMed/adaptive/ratio_0.10/seed_13/episode_metrics.csv	results/rsmarl_v3_core/MAPPO-CWMed/adaptive/ratio_0.10/seed_13/episode_metrics.csv	True	55	5	ok
MAPPO-CWMed	adaptive	adaptive	0.1	14	results/rsmarl_v3_core/MAPPO-CWMed/adaptive/ratio_0.10/seed_14/episode_metrics.csv	results/rsmarl_v3_core/MAPPO-CWMed/adaptive/ratio_0.10/seed_14/episode_metrics.csv	True	55	5	ok
MAPPO-CWMed	adaptive	adaptive	0.1	15	results/rsmarl_v3_core/MAPPO-CWMed/adaptive/ratio_0.10/seed_15/episode_metrics.csv	results/rsmarl_v3_core/MAPPO-CWMed/adaptive/ratio_0.10/seed_15/episode_metrics.csv	True	55	5	ok
MAPPO-CWMed	adaptive	adaptive	0.1	16	results/rsmarl_v3_core/MAPPO-CWMed/adaptive/ratio_0.10/seed_16/episode_metrics.csv	results/rsmarl_v3_core/MAPPO-CWMed/adaptive/ratio_0.10/seed_16/episode_metrics.csv	True	55	5	ok
MAPPO-CWMed	adaptive	adaptive	0.1	17	results/rsmarl_v3_core/MAPPO-CWMed/adaptive/ratio_0.10/seed_17/episode_metrics.csv	results/rsmarl_v3_core/MAPPO-CWMed/adaptive/ratio_0.10/seed_17/episode_metrics.csv	True	55	5	ok
MAPPO-CWMed	adaptive	adaptive	0.1	18	results/rsmarl_v3_core/MAPPO-CWMed/adaptive/ratio_0.10/seed_18/episode_metrics.csv	results/rsmarl_v3_core/MAPPO-CWMed/adaptive/ratio_0.10/seed_18/episode_metrics.csv	True	55	5	ok
MAPPO-CWMed	adaptive	adaptive	0.1	19	results/rsmarl_v3_core/MAPPO-CWMed/adaptive/ratio_0.10/seed_19/episode_metrics.csv	results/rsmarl_v3_core/MAPPO-CWMed/adaptive/ratio_0.10/seed_19/episode_metrics.csv	True	55	5	ok
MAPPO-CWMed	adaptive	adaptive	0.2	0	results/rsmarl_v3_core/MAPPO-CWMed/adaptive/ratio_0.20/seed_0/episode_metrics.csv	results/rsmarl_v3_core/MAPPO-CWMed/adaptive/ratio_0.20/seed_0/episode_metrics.csv	True	55	5	ok
MAPPO-CWMed	adaptive	adaptive	0.2	1	results/rsmarl_v3_core/MAPPO-CWMed/adaptive/ratio_0.20/seed_1/episode_metrics.csv	results/rsmarl_v3_core/MAPPO-CWMed/adaptive/ratio_0.20/seed_1/episode_metrics.csv	True	55	5	ok
MAPPO-CWMed	adaptive	adaptive	0.2	2	results/rsmarl_v3_core/MAPPO-CWMed/adaptive/ratio_0.20/seed_2/episode_metrics.csv	results/rsmarl_v3_core/MAPPO-CWMed/adaptive/ratio_0.20/seed_2/episode_metrics.csv	True	55	5	ok
MAPPO-CWMed	adaptive	adaptive	0.2	3	results/rsmarl_v3_core/MAPPO-CWMed/adaptive/ratio_0.20/seed_3/episode_metrics.csv	results/rsmarl_v3_core/MAPPO-CWMed/adaptive/ratio_0.20/seed_3/episode_metrics.csv	True	55	5	ok
MAPPO-CWMed	adaptive	adaptive	0.2	4	results/rsmarl_v3_core/MAPPO-CWMed/adaptive/ratio_0.20/seed_4/episode_metrics.csv	results/rsmarl_v3_core/MAPPO-CWMed/adaptive/ratio_0.20/seed_4/episode_metrics.csv	True	55	5	ok
MAPPO-CWMed	adaptive	adaptive	0.2	5	results/rsmarl_v3_core/MAPPO-CWMed/adaptive/ratio_0.20/seed_5/episode_metrics.csv	results/rsmarl_v3_core/MAPPO-CWMed/adaptive/ratio_0.20/seed_5/episode_metrics.csv	True	55	5	ok
MAPPO-CWMed	adaptive	adaptive	0.2	6	results/rsmarl_v3_core/MAPPO-CWMed/adaptive/ratio_0.20/seed_6/episode_metrics.csv	results/rsmarl_v3_core/MAPPO-CWMed/adaptive/ratio_0.20/seed_6/episode_metrics.csv	True	55	5	ok
MAPPO-CWMed	adaptive	adaptive	0.2	7	results/rsmarl_v3_core/MAPPO-CWMed/adaptive/ratio_0.20/seed_7/episode_metrics.csv	results/rsmarl_v3_core/MAPPO-CWMed/adaptive/ratio_0.20/seed_7/episode_metrics.csv	True	55	5	ok
MAPPO-CWMed	adaptive	adaptive	0.2	8	results/rsmarl_v3_core/MAPPO-CWMed/adaptive/ratio_0.20/seed_8/episode_metrics.csv	results/rsmarl_v3_core/MAPPO-CWMed/adaptive/ratio_0.20/seed_8/episode_metrics.csv	True	55	5	ok
MAPPO-CWMed	adaptive	adaptive	0.2	9	results/rsmarl_v3_core/MAPPO-CWMed/adaptive/ratio_0.20/seed_9/episode_metrics.csv	results/rsmarl_v3_core/MAPPO-CWMed/adaptive/ratio_0.20/seed_9/episode_metrics.csv	True	55	5	ok
MAPPO-CWMed	adaptive	adaptive	0.2	10	results/rsmarl_v3_core/MAPPO-CWMed/adaptive/ratio_0.20/seed_10/episode_metrics.csv	results/rsmarl_v3_core/MAPPO-CWMed/adaptive/ratio_0.20/seed_10/episode_metrics.csv	True	55	5	ok
MAPPO-CWMed	adaptive	adaptive	0.2	11	results/rsmarl_v3_core/MAPPO-CWMed/adaptive/ratio_0.20/seed_11/episode_metrics.csv	results/rsmarl_v3_core/MAPPO-CWMed/adaptive/ratio_0.20/seed_11/episode_metrics.csv	True	55	5	ok
MAPPO-CWMed	adaptive	adaptive	0.2	12	results/rsmarl_v3_core/MAPPO-CWMed/adaptive/ratio_0.20/seed_12/episode_metrics.csv	results/rsmarl_v3_core/MAPPO-CWMed/adaptive/ratio_0.20/seed_12/episode_metrics.csv	True	55	5	ok
MAPPO-CWMed	adaptive	adaptive	0.2	13	results/rsmarl_v3_core/MAPPO-CWMed/adaptive/ratio_0.20/seed_13/episode_metrics.csv	results/rsmarl_v3_core/MAPPO-CWMed/adaptive/ratio_0.20/seed_13/episode_metrics.csv	True	55	5	ok
MAPPO-CWMed	adaptive	adaptive	0.2	14	results/rsmarl_v3_core/MAPPO-CWMed/adaptive/ratio_0.20/seed_14/episode_metrics.csv	results/rsmarl_v3_core/MAPPO-CWMed/adaptive/ratio_0.20/seed_14/episode_metrics.csv	True	55	5	ok
MAPPO-CWMed	adaptive	adaptive	0.2	15	results/rsmarl_v3_core/MAPPO-CWMed/adaptive/ratio_0.20/seed_15/episode_metrics.csv	results/rsmarl_v3_core/MAPPO-CWMed/adaptive/ratio_0.20/seed_15/episode_metrics.csv	True	55	5	ok
MAPPO-CWMed	adaptive	adaptive	0.2	16	results/rsmarl_v3_core/MAPPO-CWMed/adaptive/ratio_0.20/seed_16/episode_metrics.csv	results/rsmarl_v3_core/MAPPO-CWMed/adaptive/ratio_0.20/seed_16/episode_metrics.csv	True	55	5	ok
MAPPO-CWMed	adaptive	adaptive	0.2	17	results/rsmarl_v3_core/MAPPO-CWMed/adaptive/ratio_0.20/seed_17/episode_metrics.csv	results/rsmarl_v3_core/MAPPO-CWMed/adaptive/ratio_0.20/seed_17/episode_metrics.csv	True	55	5	ok
MAPPO-CWMed	adaptive	adaptive	0.2	18	results/rsmarl_v3_core/MAPPO-CWMed/adaptive/ratio_0.20/seed_18/episode_metrics.csv	results/rsmarl_v3_core/MAPPO-CWMed/adaptive/ratio_0.20/seed_18/episode_metrics.csv	True	55	5	ok
MAPPO-CWMed	adaptive	adaptive	0.2	19	results/rsmarl_v3_core/MAPPO-CWMed/adaptive/ratio_0.20/seed_19/episode_metrics.csv	results/rsmarl_v3_core/MAPPO-CWMed/adaptive/ratio_0.20/seed_19/episode_metrics.csv	True	55	5	ok
MAPPO-CWMed	adaptive	adaptive	0.3	0	results/rsmarl_v3_core/MAPPO-CWMed/adaptive/ratio_0.30/seed_0/episode_metrics.csv	results/rsmarl_v3_core/MAPPO-CWMed/adaptive/ratio_0.30/seed_0/episode_metrics.csv	True	55	5	ok
MAPPO-CWMed	adaptive	adaptive	0.3	1	results/rsmarl_v3_core/MAPPO-CWMed/adaptive/ratio_0.30/seed_1/episode_metrics.csv	results/rsmarl_v3_core/MAPPO-CWMed/adaptive/ratio_0.30/seed_1/episode_metrics.csv	True	55	5	ok
MAPPO-CWMed	adaptive	adaptive	0.3	2	results/rsmarl_v3_core/MAPPO-CWMed/adaptive/ratio_0.30/seed_2/episode_metrics.csv	results/rsmarl_v3_core/MAPPO-CWMed/adaptive/ratio_0.30/seed_2/episode_metrics.csv	True	55	5	ok
MAPPO-CWMed	adaptive	adaptive	0.3	3	results/rsmarl_v3_core/MAPPO-CWMed/adaptive/ratio_0.30/seed_3/episode_metrics.csv	results/rsmarl_v3_core/MAPPO-CWMed/adaptive/ratio_0.30/seed_3/episode_metrics.csv	True	55	5	ok
MAPPO-CWMed	adaptive	adaptive	0.3	4	results/rsmarl_v3_core/MAPPO-CWMed/adaptive/ratio_0.30/seed_4/episode_metrics.csv	results/rsmarl_v3_core/MAPPO-CWMed/adaptive/ratio_0.30/seed_4/episode_metrics.csv	True	55	5	ok
MAPPO-CWMed	adaptive	adaptive	0.3	5	results/rsmarl_v3_core/MAPPO-CWMed/adaptive/ratio_0.30/seed_5/episode_metrics.csv	results/rsmarl_v3_core/MAPPO-CWMed/adaptive/ratio_0.30/seed_5/episode_metrics.csv	True	55	5	ok
MAPPO-CWMed	adaptive	adaptive	0.3	6	results/rsmarl_v3_core/MAPPO-CWMed/adaptive/ratio_0.30/seed_6/episode_metrics.csv	results/rsmarl_v3_core/MAPPO-CWMed/adaptive/ratio_0.30/seed_6/episode_metrics.csv	True	55	5	ok
MAPPO-CWMed	adaptive	adaptive	0.3	7	results/rsmarl_v3_core/MAPPO-CWMed/adaptive/ratio_0.30/seed_7/episode_metrics.csv	results/rsmarl_v3_core/MAPPO-CWMed/adaptive/ratio_0.30/seed_7/episode_metrics.csv	True	55	5	ok
MAPPO-CWMed	adaptive	adaptive	0.3	8	results/rsmarl_v3_core/MAPPO-CWMed/adaptive/ratio_0.30/seed_8/episode_metrics.csv	results/rsmarl_v3_core/MAPPO-CWMed/adaptive/ratio_0.30/seed_8/episode_metrics.csv	True	55	5	ok
MAPPO-CWMed	adaptive	adaptive	0.3	9	results/rsmarl_v3_core/MAPPO-CWMed/adaptive/ratio_0.30/seed_9/episode_metrics.csv	results/rsmarl_v3_core/MAPPO-CWMed/adaptive/ratio_0.30/seed_9/episode_metrics.csv	True	55	5	ok
MAPPO-CWMed	adaptive	adaptive	0.3	10	results/rsmarl_v3_core/MAPPO-CWMed/adaptive/ratio_0.30/seed_10/episode_metrics.csv	results/rsmarl_v3_core/MAPPO-CWMed/adaptive/ratio_0.30/seed_10/episode_metrics.csv	True	55	5	ok
MAPPO-CWMed	adaptive	adaptive	0.3	11	results/rsmarl_v3_core/MAPPO-CWMed/adaptive/ratio_0.30/seed_11/episode_metrics.csv	results/rsmarl_v3_core/MAPPO-CWMed/adaptive/ratio_0.30/seed_11/episode_metrics.csv	True	55	5	ok
MAPPO-CWMed	adaptive	adaptive	0.3	12	results/rsmarl_v3_core/MAPPO-CWMed/adaptive/ratio_0.30/seed_12/episode_metrics.csv	results/rsmarl_v3_core/MAPPO-CWMed/adaptive/ratio_0.30/seed_12/episode_metrics.csv	True	55	5	ok
MAPPO-CWMed	adaptive	adaptive	0.3	13	results/rsmarl_v3_core/MAPPO-CWMed/adaptive/ratio_0.30/seed_13/episode_metrics.csv	results/rsmarl_v3_core/MAPPO-CWMed/adaptive/ratio_0.30/seed_13/episode_metrics.csv	True	55	5	ok
MAPPO-CWMed	adaptive	adaptive	0.3	14	results/rsmarl_v3_core/MAPPO-CWMed/adaptive/ratio_0.30/seed_14/episode_metrics.csv	results/rsmarl_v3_core/MAPPO-CWMed/adaptive/ratio_0.30/seed_14/episode_metrics.csv	True	55	5	ok
MAPPO-CWMed	adaptive	adaptive	0.3	15	results/rsmarl_v3_core/MAPPO-CWMed/adaptive/ratio_0.30/seed_15/episode_metrics.csv	results/rsmarl_v3_core/MAPPO-CWMed/adaptive/ratio_0.30/seed_15/episode_metrics.csv	True	55	5	ok
MAPPO-CWMed	adaptive	adaptive	0.3	16	results/rsmarl_v3_core/MAPPO-CWMed/adaptive/ratio_0.30/seed_16/episode_metrics.csv	results/rsmarl_v3_core/MAPPO-CWMed/adaptive/ratio_0.30/seed_16/episode_metrics.csv	True	55	5	ok
MAPPO-CWMed	adaptive	adaptive	0.3	17	results/rsmarl_v3_core/MAPPO-CWMed/adaptive/ratio_0.30/seed_17/episode_metrics.csv	results/rsmarl_v3_core/MAPPO-CWMed/adaptive/ratio_0.30/seed_17/episode_metrics.csv	True	55	5	ok
MAPPO-CWMed	adaptive	adaptive	0.3	18	results/rsmarl_v3_core/MAPPO-CWMed/adaptive/ratio_0.30/seed_18/episode_metrics.csv	results/rsmarl_v3_core/MAPPO-CWMed/adaptive/ratio_0.30/seed_18/episode_metrics.csv	True	55	5	ok
MAPPO-CWMed	adaptive	adaptive	0.3	19	results/rsmarl_v3_core/MAPPO-CWMed/adaptive/ratio_0.30/seed_19/episode_metrics.csv	results/rsmarl_v3_core/MAPPO-CWMed/adaptive/ratio_0.30/seed_19/episode_metrics.csv	True	55	5	ok
MAPPO-CWMed	adaptive	adaptive	0.33	0	results/rsmarl_v3_core/MAPPO-CWMed/adaptive/ratio_0.33/seed_0/episode_metrics.csv	results/rsmarl_v3_core/MAPPO-CWMed/adaptive/ratio_0.33/seed_0/episode_metrics.csv	True	55	5	ok
MAPPO-CWMed	adaptive	adaptive	0.33	1	results/rsmarl_v3_core/MAPPO-CWMed/adaptive/ratio_0.33/seed_1/episode_metrics.csv	results/rsmarl_v3_core/MAPPO-CWMed/adaptive/ratio_0.33/seed_1/episode_metrics.csv	True	55	5	ok
MAPPO-CWMed	adaptive	adaptive	0.33	2	results/rsmarl_v3_core/MAPPO-CWMed/adaptive/ratio_0.33/seed_2/episode_metrics.csv	results/rsmarl_v3_core/MAPPO-CWMed/adaptive/ratio_0.33/seed_2/episode_metrics.csv	True	55	5	ok
MAPPO-CWMed	adaptive	adaptive	0.33	3	results/rsmarl_v3_core/MAPPO-CWMed/adaptive/ratio_0.33/seed_3/episode_metrics.csv	results/rsmarl_v3_core/MAPPO-CWMed/adaptive/ratio_0.33/seed_3/episode_metrics.csv	True	55	5	ok
MAPPO-CWMed	adaptive	adaptive	0.33	4	results/rsmarl_v3_core/MAPPO-CWMed/adaptive/ratio_0.33/seed_4/episode_metrics.csv	results/rsmarl_v3_core/MAPPO-CWMed/adaptive/ratio_0.33/seed_4/episode_metrics.csv	True	55	5	ok
MAPPO-CWMed	adaptive	adaptive	0.33	5	results/rsmarl_v3_core/MAPPO-CWMed/adaptive/ratio_0.33/seed_5/episode_metrics.csv	results/rsmarl_v3_core/MAPPO-CWMed/adaptive/ratio_0.33/seed_5/episode_metrics.csv	True	55	5	ok
MAPPO-CWMed	adaptive	adaptive	0.33	6	results/rsmarl_v3_core/MAPPO-CWMed/adaptive/ratio_0.33/seed_6/episode_metrics.csv	results/rsmarl_v3_core/MAPPO-CWMed/adaptive/ratio_0.33/seed_6/episode_metrics.csv	True	55	5	ok
MAPPO-CWMed	adaptive	adaptive	0.33	7	results/rsmarl_v3_core/MAPPO-CWMed/adaptive/ratio_0.33/seed_7/episode_metrics.csv	results/rsmarl_v3_core/MAPPO-CWMed/adaptive/ratio_0.33/seed_7/episode_metrics.csv	True	55	5	ok
MAPPO-CWMed	adaptive	adaptive	0.33	8	results/rsmarl_v3_core/MAPPO-CWMed/adaptive/ratio_0.33/seed_8/episode_metrics.csv	results/rsmarl_v3_core/MAPPO-CWMed/adaptive/ratio_0.33/seed_8/episode_metrics.csv	True	55	5	ok
MAPPO-CWMed	adaptive	adaptive	0.33	9	results/rsmarl_v3_core/MAPPO-CWMed/adaptive/ratio_0.33/seed_9/episode_metrics.csv	results/rsmarl_v3_core/MAPPO-CWMed/adaptive/ratio_0.33/seed_9/episode_metrics.csv	True	55	5	ok
MAPPO-CWMed	adaptive	adaptive	0.33	10	results/rsmarl_v3_core/MAPPO-CWMed/adaptive/ratio_0.33/seed_10/episode_metrics.csv	results/rsmarl_v3_core/MAPPO-CWMed/adaptive/ratio_0.33/seed_10/episode_metrics.csv	True	55	5	ok
MAPPO-CWMed	adaptive	adaptive	0.33	11	results/rsmarl_v3_core/MAPPO-CWMed/adaptive/ratio_0.33/seed_11/episode_metrics.csv	results/rsmarl_v3_core/MAPPO-CWMed/adaptive/ratio_0.33/seed_11/episode_metrics.csv	True	55	5	ok
MAPPO-CWMed	adaptive	adaptive	0.33	12	results/rsmarl_v3_core/MAPPO-CWMed/adaptive/ratio_0.33/seed_12/episode_metrics.csv	results/rsmarl_v3_core/MAPPO-CWMed/adaptive/ratio_0.33/seed_12/episode_metrics.csv	True	55	5	ok
MAPPO-CWMed	adaptive	adaptive	0.33	13	results/rsmarl_v3_core/MAPPO-CWMed/adaptive/ratio_0.33/seed_13/episode_metrics.csv	results/rsmarl_v3_core/MAPPO-CWMed/adaptive/ratio_0.33/seed_13/episode_metrics.csv	True	55	5	ok
MAPPO-CWMed	adaptive	adaptive	0.33	14	results/rsmarl_v3_core/MAPPO-CWMed/adaptive/ratio_0.33/seed_14/episode_metrics.csv	results/rsmarl_v3_core/MAPPO-CWMed/adaptive/ratio_0.33/seed_14/episode_metrics.csv	True	55	5	ok
MAPPO-CWMed	adaptive	adaptive	0.33	15	results/rsmarl_v3_core/MAPPO-CWMed/adaptive/ratio_0.33/seed_15/episode_metrics.csv	results/rsmarl_v3_core/MAPPO-CWMed/adaptive/ratio_0.33/seed_15/episode_metrics.csv	True	55	5	ok
MAPPO-CWMed	adaptive	adaptive	0.33	16	results/rsmarl_v3_core/MAPPO-CWMed/adaptive/ratio_0.33/seed_16/episode_metrics.csv	results/rsmarl_v3_core/MAPPO-CWMed/adaptive/ratio_0.33/seed_16/episode_metrics.csv	True	55	5	ok
MAPPO-CWMed	adaptive	adaptive	0.33	17	results/rsmarl_v3_core/MAPPO-CWMed/adaptive/ratio_0.33/seed_17/episode_metrics.csv	results/rsmarl_v3_core/MAPPO-CWMed/adaptive/ratio_0.33/seed_17/episode_metrics.csv	True	55	5	ok
MAPPO-CWMed	adaptive	adaptive	0.33	18	results/rsmarl_v3_core/MAPPO-CWMed/adaptive/ratio_0.33/seed_18/episode_metrics.csv	results/rsmarl_v3_core/MAPPO-CWMed/adaptive/ratio_0.33/seed_18/episode_metrics.csv	True	55	5	ok
MAPPO-CWMed	adaptive	adaptive	0.33	19	results/rsmarl_v3_core/MAPPO-CWMed/adaptive/ratio_0.33/seed_19/episode_metrics.csv	results/rsmarl_v3_core/MAPPO-CWMed/adaptive/ratio_0.33/seed_19/episode_metrics.csv	True	55	5	ok
MAPPO-CWMed	collusive	collusive	0.05	0	results/rsmarl_v3_core/MAPPO-CWMed/collusive/ratio_0.05/seed_0/episode_metrics.csv	results/rsmarl_v3_core/MAPPO-CWMed/collusive/ratio_0.05/seed_0/episode_metrics.csv	True	55	5	ok
MAPPO-CWMed	collusive	collusive	0.05	1	results/rsmarl_v3_core/MAPPO-CWMed/collusive/ratio_0.05/seed_1/episode_metrics.csv	results/rsmarl_v3_core/MAPPO-CWMed/collusive/ratio_0.05/seed_1/episode_metrics.csv	True	55	5	ok
MAPPO-CWMed	collusive	collusive	0.05	2	results/rsmarl_v3_core/MAPPO-CWMed/collusive/ratio_0.05/seed_2/episode_metrics.csv	results/rsmarl_v3_core/MAPPO-CWMed/collusive/ratio_0.05/seed_2/episode_metrics.csv	True	55	5	ok
MAPPO-CWMed	collusive	collusive	0.05	3	results/rsmarl_v3_core/MAPPO-CWMed/collusive/ratio_0.05/seed_3/episode_metrics.csv	results/rsmarl_v3_core/MAPPO-CWMed/collusive/ratio_0.05/seed_3/episode_metrics.csv	True	55	5	ok
MAPPO-CWMed	collusive	collusive	0.05	4	results/rsmarl_v3_core/MAPPO-CWMed/collusive/ratio_0.05/seed_4/episode_metrics.csv	results/rsmarl_v3_core/MAPPO-CWMed/collusive/ratio_0.05/seed_4/episode_metrics.csv	True	55	5	ok
MAPPO-CWMed	collusive	collusive	0.05	5	results/rsmarl_v3_core/MAPPO-CWMed/collusive/ratio_0.05/seed_5/episode_metrics.csv	results/rsmarl_v3_core/MAPPO-CWMed/collusive/ratio_0.05/seed_5/episode_metrics.csv	True	55	5	ok
MAPPO-CWMed	collusive	collusive	0.05	6	results/rsmarl_v3_core/MAPPO-CWMed/collusive/ratio_0.05/seed_6/episode_metrics.csv	results/rsmarl_v3_core/MAPPO-CWMed/collusive/ratio_0.05/seed_6/episode_metrics.csv	True	55	5	ok
MAPPO-CWMed	collusive	collusive	0.05	7	results/rsmarl_v3_core/MAPPO-CWMed/collusive/ratio_0.05/seed_7/episode_metrics.csv	results/rsmarl_v3_core/MAPPO-CWMed/collusive/ratio_0.05/seed_7/episode_metrics.csv	True	55	5	ok
MAPPO-CWMed	collusive	collusive	0.05	8	results/rsmarl_v3_core/MAPPO-CWMed/collusive/ratio_0.05/seed_8/episode_metrics.csv	results/rsmarl_v3_core/MAPPO-CWMed/collusive/ratio_0.05/seed_8/episode_metrics.csv	True	55	5	ok
MAPPO-CWMed	collusive	collusive	0.05	9	results/rsmarl_v3_core/MAPPO-CWMed/collusive/ratio_0.05/seed_9/episode_metrics.csv	results/rsmarl_v3_core/MAPPO-CWMed/collusive/ratio_0.05/seed_9/episode_metrics.csv	True	55	5	ok
MAPPO-CWMed	collusive	collusive	0.05	10	results/rsmarl_v3_core/MAPPO-CWMed/collusive/ratio_0.05/seed_10/episode_metrics.csv	results/rsmarl_v3_core/MAPPO-CWMed/collusive/ratio_0.05/seed_10/episode_metrics.csv	True	55	5	ok
MAPPO-CWMed	collusive	collusive	0.05	11	results/rsmarl_v3_core/MAPPO-CWMed/collusive/ratio_0.05/seed_11/episode_metrics.csv	results/rsmarl_v3_core/MAPPO-CWMed/collusive/ratio_0.05/seed_11/episode_metrics.csv	True	55	5	ok
MAPPO-CWMed	collusive	collusive	0.05	12	results/rsmarl_v3_core/MAPPO-CWMed/collusive/ratio_0.05/seed_12/episode_metrics.csv	results/rsmarl_v3_core/MAPPO-CWMed/collusive/ratio_0.05/seed_12/episode_metrics.csv	True	55	5	ok
MAPPO-CWMed	collusive	collusive	0.05	13	results/rsmarl_v3_core/MAPPO-CWMed/collusive/ratio_0.05/seed_13/episode_metrics.csv	results/rsmarl_v3_core/MAPPO-CWMed/collusive/ratio_0.05/seed_13/episode_metrics.csv	True	55	5	ok
MAPPO-CWMed	collusive	collusive	0.05	14	results/rsmarl_v3_core/MAPPO-CWMed/collusive/ratio_0.05/seed_14/episode_metrics.csv	results/rsmarl_v3_core/MAPPO-CWMed/collusive/ratio_0.05/seed_14/episode_metrics.csv	True	55	5	ok
MAPPO-CWMed	collusive	collusive	0.05	15	results/rsmarl_v3_core/MAPPO-CWMed/collusive/ratio_0.05/seed_15/episode_metrics.csv	results/rsmarl_v3_core/MAPPO-CWMed/collusive/ratio_0.05/seed_15/episode_metrics.csv	True	55	5	ok
MAPPO-CWMed	collusive	collusive	0.05	16	results/rsmarl_v3_core/MAPPO-CWMed/collusive/ratio_0.05/seed_16/episode_metrics.csv	results/rsmarl_v3_core/MAPPO-CWMed/collusive/ratio_0.05/seed_16/episode_metrics.csv	True	55	5	ok
MAPPO-CWMed	collusive	collusive	0.05	17	results/rsmarl_v3_core/MAPPO-CWMed/collusive/ratio_0.05/seed_17/episode_metrics.csv	results/rsmarl_v3_core/MAPPO-CWMed/collusive/ratio_0.05/seed_17/episode_metrics.csv	True	55	5	ok
MAPPO-CWMed	collusive	collusive	0.05	18	results/rsmarl_v3_core/MAPPO-CWMed/collusive/ratio_0.05/seed_18/episode_metrics.csv	results/rsmarl_v3_core/MAPPO-CWMed/collusive/ratio_0.05/seed_18/episode_metrics.csv	True	55	5	ok
MAPPO-CWMed	collusive	collusive	0.05	19	results/rsmarl_v3_core/MAPPO-CWMed/collusive/ratio_0.05/seed_19/episode_metrics.csv	results/rsmarl_v3_core/MAPPO-CWMed/collusive/ratio_0.05/seed_19/episode_metrics.csv	True	55	5	ok
MAPPO-CWMed	collusive	collusive	0.1	0	results/rsmarl_v3_core/MAPPO-CWMed/collusive/ratio_0.10/seed_0/episode_metrics.csv	results/rsmarl_v3_core/MAPPO-CWMed/collusive/ratio_0.10/seed_0/episode_metrics.csv	True	55	5	ok
MAPPO-CWMed	collusive	collusive	0.1	1	results/rsmarl_v3_core/MAPPO-CWMed/collusive/ratio_0.10/seed_1/episode_metrics.csv	results/rsmarl_v3_core/MAPPO-CWMed/collusive/ratio_0.10/seed_1/episode_metrics.csv	True	55	5	ok
MAPPO-CWMed	collusive	collusive	0.1	2	results/rsmarl_v3_core/MAPPO-CWMed/collusive/ratio_0.10/seed_2/episode_metrics.csv	results/rsmarl_v3_core/MAPPO-CWMed/collusive/ratio_0.10/seed_2/episode_metrics.csv	True	55	5	ok
MAPPO-CWMed	collusive	collusive	0.1	3	results/rsmarl_v3_core/MAPPO-CWMed/collusive/ratio_0.10/seed_3/episode_metrics.csv	results/rsmarl_v3_core/MAPPO-CWMed/collusive/ratio_0.10/seed_3/episode_metrics.csv	True	55	5	ok
MAPPO-CWMed	collusive	collusive	0.1	4	results/rsmarl_v3_core/MAPPO-CWMed/collusive/ratio_0.10/seed_4/episode_metrics.csv	results/rsmarl_v3_core/MAPPO-CWMed/collusive/ratio_0.10/seed_4/episode_metrics.csv	True	55	5	ok
MAPPO-CWMed	collusive	collusive	0.1	5	results/rsmarl_v3_core/MAPPO-CWMed/collusive/ratio_0.10/seed_5/episode_metrics.csv	results/rsmarl_v3_core/MAPPO-CWMed/collusive/ratio_0.10/seed_5/episode_metrics.csv	True	55	5	ok
MAPPO-CWMed	collusive	collusive	0.1	6	results/rsmarl_v3_core/MAPPO-CWMed/collusive/ratio_0.10/seed_6/episode_metrics.csv	results/rsmarl_v3_core/MAPPO-CWMed/collusive/ratio_0.10/seed_6/episode_metrics.csv	True	55	5	ok
MAPPO-CWMed	collusive	collusive	0.1	7	results/rsmarl_v3_core/MAPPO-CWMed/collusive/ratio_0.10/seed_7/episode_metrics.csv	results/rsmarl_v3_core/MAPPO-CWMed/collusive/ratio_0.10/seed_7/episode_metrics.csv	True	55	5	ok
MAPPO-CWMed	collusive	collusive	0.1	8	results/rsmarl_v3_core/MAPPO-CWMed/collusive/ratio_0.10/seed_8/episode_metrics.csv	results/rsmarl_v3_core/MAPPO-CWMed/collusive/ratio_0.10/seed_8/episode_metrics.csv	True	55	5	ok
MAPPO-CWMed	collusive	collusive	0.1	9	results/rsmarl_v3_core/MAPPO-CWMed/collusive/ratio_0.10/seed_9/episode_metrics.csv	results/rsmarl_v3_core/MAPPO-CWMed/collusive/ratio_0.10/seed_9/episode_metrics.csv	True	55	5	ok
MAPPO-CWMed	collusive	collusive	0.1	10	results/rsmarl_v3_core/MAPPO-CWMed/collusive/ratio_0.10/seed_10/episode_metrics.csv	results/rsmarl_v3_core/MAPPO-CWMed/collusive/ratio_0.10/seed_10/episode_metrics.csv	True	55	5	ok
MAPPO-CWMed	collusive	collusive	0.1	11	results/rsmarl_v3_core/MAPPO-CWMed/collusive/ratio_0.10/seed_11/episode_metrics.csv	results/rsmarl_v3_core/MAPPO-CWMed/collusive/ratio_0.10/seed_11/episode_metrics.csv	True	55	5	ok
MAPPO-CWMed	collusive	collusive	0.1	12	results/rsmarl_v3_core/MAPPO-CWMed/collusive/ratio_0.10/seed_12/episode_metrics.csv	results/rsmarl_v3_core/MAPPO-CWMed/collusive/ratio_0.10/seed_12/episode_metrics.csv	True	55	5	ok
MAPPO-CWMed	collusive	collusive	0.1	13	results/rsmarl_v3_core/MAPPO-CWMed/collusive/ratio_0.10/seed_13/episode_metrics.csv	results/rsmarl_v3_core/MAPPO-CWMed/collusive/ratio_0.10/seed_13/episode_metrics.csv	True	55	5	ok
MAPPO-CWMed	collusive	collusive	0.1	14	results/rsmarl_v3_core/MAPPO-CWMed/collusive/ratio_0.10/seed_14/episode_metrics.csv	results/rsmarl_v3_core/MAPPO-CWMed/collusive/ratio_0.10/seed_14/episode_metrics.csv	True	55	5	ok
MAPPO-CWMed	collusive	collusive	0.1	15	results/rsmarl_v3_core/MAPPO-CWMed/collusive/ratio_0.10/seed_15/episode_metrics.csv	results/rsmarl_v3_core/MAPPO-CWMed/collusive/ratio_0.10/seed_15/episode_metrics.csv	True	55	5	ok
MAPPO-CWMed	collusive	collusive	0.1	16	results/rsmarl_v3_core/MAPPO-CWMed/collusive/ratio_0.10/seed_16/episode_metrics.csv	results/rsmarl_v3_core/MAPPO-CWMed/collusive/ratio_0.10/seed_16/episode_metrics.csv	True	55	5	ok
MAPPO-CWMed	collusive	collusive	0.1	17	results/rsmarl_v3_core/MAPPO-CWMed/collusive/ratio_0.10/seed_17/episode_metrics.csv	results/rsmarl_v3_core/MAPPO-CWMed/collusive/ratio_0.10/seed_17/episode_metrics.csv	True	55	5	ok
MAPPO-CWMed	collusive	collusive	0.1	18	results/rsmarl_v3_core/MAPPO-CWMed/collusive/ratio_0.10/seed_18/episode_metrics.csv	results/rsmarl_v3_core/MAPPO-CWMed/collusive/ratio_0.10/seed_18/episode_metrics.csv	True	55	5	ok
MAPPO-CWMed	collusive	collusive	0.1	19	results/rsmarl_v3_core/MAPPO-CWMed/collusive/ratio_0.10/seed_19/episode_metrics.csv	results/rsmarl_v3_core/MAPPO-CWMed/collusive/ratio_0.10/seed_19/episode_metrics.csv	True	55	5	ok
MAPPO-CWMed	collusive	collusive	0.2	0	results/rsmarl_v3_core/MAPPO-CWMed/collusive/ratio_0.20/seed_0/episode_metrics.csv	results/rsmarl_v3_core/MAPPO-CWMed/collusive/ratio_0.20/seed_0/episode_metrics.csv	True	55	5	ok
MAPPO-CWMed	collusive	collusive	0.2	1	results/rsmarl_v3_core/MAPPO-CWMed/collusive/ratio_0.20/seed_1/episode_metrics.csv	results/rsmarl_v3_core/MAPPO-CWMed/collusive/ratio_0.20/seed_1/episode_metrics.csv	True	55	5	ok
MAPPO-CWMed	collusive	collusive	0.2	2	results/rsmarl_v3_core/MAPPO-CWMed/collusive/ratio_0.20/seed_2/episode_metrics.csv	results/rsmarl_v3_core/MAPPO-CWMed/collusive/ratio_0.20/seed_2/episode_metrics.csv	True	55	5	ok
MAPPO-CWMed	collusive	collusive	0.2	3	results/rsmarl_v3_core/MAPPO-CWMed/collusive/ratio_0.20/seed_3/episode_metrics.csv	results/rsmarl_v3_core/MAPPO-CWMed/collusive/ratio_0.20/seed_3/episode_metrics.csv	True	55	5	ok
MAPPO-CWMed	collusive	collusive	0.2	4	results/rsmarl_v3_core/MAPPO-CWMed/collusive/ratio_0.20/seed_4/episode_metrics.csv	results/rsmarl_v3_core/MAPPO-CWMed/collusive/ratio_0.20/seed_4/episode_metrics.csv	True	55	5	ok
MAPPO-CWMed	collusive	collusive	0.2	5	results/rsmarl_v3_core/MAPPO-CWMed/collusive/ratio_0.20/seed_5/episode_metrics.csv	results/rsmarl_v3_core/MAPPO-CWMed/collusive/ratio_0.20/seed_5/episode_metrics.csv	True	55	5	ok
MAPPO-CWMed	collusive	collusive	0.2	6	results/rsmarl_v3_core/MAPPO-CWMed/collusive/ratio_0.20/seed_6/episode_metrics.csv	results/rsmarl_v3_core/MAPPO-CWMed/collusive/ratio_0.20/seed_6/episode_metrics.csv	True	55	5	ok
MAPPO-CWMed	collusive	collusive	0.2	7	results/rsmarl_v3_core/MAPPO-CWMed/collusive/ratio_0.20/seed_7/episode_metrics.csv	results/rsmarl_v3_core/MAPPO-CWMed/collusive/ratio_0.20/seed_7/episode_metrics.csv	True	55	5	ok
MAPPO-CWMed	collusive	collusive	0.2	8	results/rsmarl_v3_core/MAPPO-CWMed/collusive/ratio_0.20/seed_8/episode_metrics.csv	results/rsmarl_v3_core/MAPPO-CWMed/collusive/ratio_0.20/seed_8/episode_metrics.csv	True	55	5	ok
MAPPO-CWMed	collusive	collusive	0.2	9	results/rsmarl_v3_core/MAPPO-CWMed/collusive/ratio_0.20/seed_9/episode_metrics.csv	results/rsmarl_v3_core/MAPPO-CWMed/collusive/ratio_0.20/seed_9/episode_metrics.csv	True	55	5	ok
MAPPO-CWMed	collusive	collusive	0.2	10	results/rsmarl_v3_core/MAPPO-CWMed/collusive/ratio_0.20/seed_10/episode_metrics.csv	results/rsmarl_v3_core/MAPPO-CWMed/collusive/ratio_0.20/seed_10/episode_metrics.csv	True	55	5	ok
MAPPO-CWMed	collusive	collusive	0.2	11	results/rsmarl_v3_core/MAPPO-CWMed/collusive/ratio_0.20/seed_11/episode_metrics.csv	results/rsmarl_v3_core/MAPPO-CWMed/collusive/ratio_0.20/seed_11/episode_metrics.csv	True	55	5	ok
MAPPO-CWMed	collusive	collusive	0.2	12	results/rsmarl_v3_core/MAPPO-CWMed/collusive/ratio_0.20/seed_12/episode_metrics.csv	results/rsmarl_v3_core/MAPPO-CWMed/collusive/ratio_0.20/seed_12/episode_metrics.csv	True	55	5	ok
MAPPO-CWMed	collusive	collusive	0.2	13	results/rsmarl_v3_core/MAPPO-CWMed/collusive/ratio_0.20/seed_13/episode_metrics.csv	results/rsmarl_v3_core/MAPPO-CWMed/collusive/ratio_0.20/seed_13/episode_metrics.csv	True	55	5	ok
MAPPO-CWMed	collusive	collusive	0.2	14	results/rsmarl_v3_core/MAPPO-CWMed/collusive/ratio_0.20/seed_14/episode_metrics.csv	results/rsmarl_v3_core/MAPPO-CWMed/collusive/ratio_0.20/seed_14/episode_metrics.csv	True	55	5	ok
MAPPO-CWMed	collusive	collusive	0.2	15	results/rsmarl_v3_core/MAPPO-CWMed/collusive/ratio_0.20/seed_15/episode_metrics.csv	results/rsmarl_v3_core/MAPPO-CWMed/collusive/ratio_0.20/seed_15/episode_metrics.csv	True	55	5	ok
MAPPO-CWMed	collusive	collusive	0.2	16	results/rsmarl_v3_core/MAPPO-CWMed/collusive/ratio_0.20/seed_16/episode_metrics.csv	results/rsmarl_v3_core/MAPPO-CWMed/collusive/ratio_0.20/seed_16/episode_metrics.csv	True	55	5	ok
MAPPO-CWMed	collusive	collusive	0.2	17	results/rsmarl_v3_core/MAPPO-CWMed/collusive/ratio_0.20/seed_17/episode_metrics.csv	results/rsmarl_v3_core/MAPPO-CWMed/collusive/ratio_0.20/seed_17/episode_metrics.csv	True	55	5	ok
MAPPO-CWMed	collusive	collusive	0.2	18	results/rsmarl_v3_core/MAPPO-CWMed/collusive/ratio_0.20/seed_18/episode_metrics.csv	results/rsmarl_v3_core/MAPPO-CWMed/collusive/ratio_0.20/seed_18/episode_metrics.csv	True	55	5	ok
MAPPO-CWMed	collusive	collusive	0.2	19	results/rsmarl_v3_core/MAPPO-CWMed/collusive/ratio_0.20/seed_19/episode_metrics.csv	results/rsmarl_v3_core/MAPPO-CWMed/collusive/ratio_0.20/seed_19/episode_metrics.csv	True	55	5	ok
MAPPO-CWMed	collusive	collusive	0.3	0	results/rsmarl_v3_core/MAPPO-CWMed/collusive/ratio_0.30/seed_0/episode_metrics.csv	results/rsmarl_v3_core/MAPPO-CWMed/collusive/ratio_0.30/seed_0/episode_metrics.csv	True	55	5	ok
MAPPO-CWMed	collusive	collusive	0.3	1	results/rsmarl_v3_core/MAPPO-CWMed/collusive/ratio_0.30/seed_1/episode_metrics.csv	results/rsmarl_v3_core/MAPPO-CWMed/collusive/ratio_0.30/seed_1/episode_metrics.csv	True	55	5	ok
MAPPO-CWMed	collusive	collusive	0.3	2	results/rsmarl_v3_core/MAPPO-CWMed/collusive/ratio_0.30/seed_2/episode_metrics.csv	results/rsmarl_v3_core/MAPPO-CWMed/collusive/ratio_0.30/seed_2/episode_metrics.csv	True	55	5	ok
MAPPO-CWMed	collusive	collusive	0.3	3	results/rsmarl_v3_core/MAPPO-CWMed/collusive/ratio_0.30/seed_3/episode_metrics.csv	results/rsmarl_v3_core/MAPPO-CWMed/collusive/ratio_0.30/seed_3/episode_metrics.csv	True	55	5	ok
MAPPO-CWMed	collusive	collusive	0.3	4	results/rsmarl_v3_core/MAPPO-CWMed/collusive/ratio_0.30/seed_4/episode_metrics.csv	results/rsmarl_v3_core/MAPPO-CWMed/collusive/ratio_0.30/seed_4/episode_metrics.csv	True	55	5	ok
MAPPO-CWMed	collusive	collusive	0.3	5	results/rsmarl_v3_core/MAPPO-CWMed/collusive/ratio_0.30/seed_5/episode_metrics.csv	results/rsmarl_v3_core/MAPPO-CWMed/collusive/ratio_0.30/seed_5/episode_metrics.csv	True	55	5	ok
MAPPO-CWMed	collusive	collusive	0.3	6	results/rsmarl_v3_core/MAPPO-CWMed/collusive/ratio_0.30/seed_6/episode_metrics.csv	results/rsmarl_v3_core/MAPPO-CWMed/collusive/ratio_0.30/seed_6/episode_metrics.csv	True	55	5	ok
MAPPO-CWMed	collusive	collusive	0.3	7	results/rsmarl_v3_core/MAPPO-CWMed/collusive/ratio_0.30/seed_7/episode_metrics.csv	results/rsmarl_v3_core/MAPPO-CWMed/collusive/ratio_0.30/seed_7/episode_metrics.csv	True	55	5	ok
MAPPO-CWMed	collusive	collusive	0.3	8	results/rsmarl_v3_core/MAPPO-CWMed/collusive/ratio_0.30/seed_8/episode_metrics.csv	results/rsmarl_v3_core/MAPPO-CWMed/collusive/ratio_0.30/seed_8/episode_metrics.csv	True	55	5	ok
MAPPO-CWMed	collusive	collusive	0.3	9	results/rsmarl_v3_core/MAPPO-CWMed/collusive/ratio_0.30/seed_9/episode_metrics.csv	results/rsmarl_v3_core/MAPPO-CWMed/collusive/ratio_0.30/seed_9/episode_metrics.csv	True	55	5	ok
MAPPO-CWMed	collusive	collusive	0.3	10	results/rsmarl_v3_core/MAPPO-CWMed/collusive/ratio_0.30/seed_10/episode_metrics.csv	results/rsmarl_v3_core/MAPPO-CWMed/collusive/ratio_0.30/seed_10/episode_metrics.csv	True	55	5	ok
MAPPO-CWMed	collusive	collusive	0.3	11	results/rsmarl_v3_core/MAPPO-CWMed/collusive/ratio_0.30/seed_11/episode_metrics.csv	results/rsmarl_v3_core/MAPPO-CWMed/collusive/ratio_0.30/seed_11/episode_metrics.csv	True	55	5	ok
MAPPO-CWMed	collusive	collusive	0.3	12	results/rsmarl_v3_core/MAPPO-CWMed/collusive/ratio_0.30/seed_12/episode_metrics.csv	results/rsmarl_v3_core/MAPPO-CWMed/collusive/ratio_0.30/seed_12/episode_metrics.csv	True	55	5	ok
MAPPO-CWMed	collusive	collusive	0.3	13	results/rsmarl_v3_core/MAPPO-CWMed/collusive/ratio_0.30/seed_13/episode_metrics.csv	results/rsmarl_v3_core/MAPPO-CWMed/collusive/ratio_0.30/seed_13/episode_metrics.csv	True	55	5	ok
MAPPO-CWMed	collusive	collusive	0.3	14	results/rsmarl_v3_core/MAPPO-CWMed/collusive/ratio_0.30/seed_14/episode_metrics.csv	results/rsmarl_v3_core/MAPPO-CWMed/collusive/ratio_0.30/seed_14/episode_metrics.csv	True	55	5	ok
MAPPO-CWMed	collusive	collusive	0.3	15	results/rsmarl_v3_core/MAPPO-CWMed/collusive/ratio_0.30/seed_15/episode_metrics.csv	results/rsmarl_v3_core/MAPPO-CWMed/collusive/ratio_0.30/seed_15/episode_metrics.csv	True	55	5	ok
MAPPO-CWMed	collusive	collusive	0.3	16	results/rsmarl_v3_core/MAPPO-CWMed/collusive/ratio_0.30/seed_16/episode_metrics.csv	results/rsmarl_v3_core/MAPPO-CWMed/collusive/ratio_0.30/seed_16/episode_metrics.csv	True	55	5	ok
MAPPO-CWMed	collusive	collusive	0.3	17	results/rsmarl_v3_core/MAPPO-CWMed/collusive/ratio_0.30/seed_17/episode_metrics.csv	results/rsmarl_v3_core/MAPPO-CWMed/collusive/ratio_0.30/seed_17/episode_metrics.csv	True	55	5	ok
MAPPO-CWMed	collusive	collusive	0.3	18	results/rsmarl_v3_core/MAPPO-CWMed/collusive/ratio_0.30/seed_18/episode_metrics.csv	results/rsmarl_v3_core/MAPPO-CWMed/collusive/ratio_0.30/seed_18/episode_metrics.csv	True	55	5	ok
MAPPO-CWMed	collusive	collusive	0.3	19	results/rsmarl_v3_core/MAPPO-CWMed/collusive/ratio_0.30/seed_19/episode_metrics.csv	results/rsmarl_v3_core/MAPPO-CWMed/collusive/ratio_0.30/seed_19/episode_metrics.csv	True	55	5	ok
MAPPO-CWMed	collusive	collusive	0.33	0	results/rsmarl_v3_core/MAPPO-CWMed/collusive/ratio_0.33/seed_0/episode_metrics.csv	results/rsmarl_v3_core/MAPPO-CWMed/collusive/ratio_0.33/seed_0/episode_metrics.csv	True	55	5	ok
MAPPO-CWMed	collusive	collusive	0.33	1	results/rsmarl_v3_core/MAPPO-CWMed/collusive/ratio_0.33/seed_1/episode_metrics.csv	results/rsmarl_v3_core/MAPPO-CWMed/collusive/ratio_0.33/seed_1/episode_metrics.csv	True	55	5	ok
MAPPO-CWMed	collusive	collusive	0.33	2	results/rsmarl_v3_core/MAPPO-CWMed/collusive/ratio_0.33/seed_2/episode_metrics.csv	results/rsmarl_v3_core/MAPPO-CWMed/collusive/ratio_0.33/seed_2/episode_metrics.csv	True	55	5	ok
MAPPO-CWMed	collusive	collusive	0.33	3	results/rsmarl_v3_core/MAPPO-CWMed/collusive/ratio_0.33/seed_3/episode_metrics.csv	results/rsmarl_v3_core/MAPPO-CWMed/collusive/ratio_0.33/seed_3/episode_metrics.csv	True	55	5	ok
MAPPO-CWMed	collusive	collusive	0.33	4	results/rsmarl_v3_core/MAPPO-CWMed/collusive/ratio_0.33/seed_4/episode_metrics.csv	results/rsmarl_v3_core/MAPPO-CWMed/collusive/ratio_0.33/seed_4/episode_metrics.csv	True	55	5	ok
MAPPO-CWMed	collusive	collusive	0.33	5	results/rsmarl_v3_core/MAPPO-CWMed/collusive/ratio_0.33/seed_5/episode_metrics.csv	results/rsmarl_v3_core/MAPPO-CWMed/collusive/ratio_0.33/seed_5/episode_metrics.csv	True	55	5	ok
MAPPO-CWMed	collusive	collusive	0.33	6	results/rsmarl_v3_core/MAPPO-CWMed/collusive/ratio_0.33/seed_6/episode_metrics.csv	results/rsmarl_v3_core/MAPPO-CWMed/collusive/ratio_0.33/seed_6/episode_metrics.csv	True	55	5	ok
MAPPO-CWMed	collusive	collusive	0.33	7	results/rsmarl_v3_core/MAPPO-CWMed/collusive/ratio_0.33/seed_7/episode_metrics.csv	results/rsmarl_v3_core/MAPPO-CWMed/collusive/ratio_0.33/seed_7/episode_metrics.csv	True	55	5	ok
MAPPO-CWMed	collusive	collusive	0.33	8	results/rsmarl_v3_core/MAPPO-CWMed/collusive/ratio_0.33/seed_8/episode_metrics.csv	results/rsmarl_v3_core/MAPPO-CWMed/collusive/ratio_0.33/seed_8/episode_metrics.csv	True	55	5	ok
MAPPO-CWMed	collusive	collusive	0.33	9	results/rsmarl_v3_core/MAPPO-CWMed/collusive/ratio_0.33/seed_9/episode_metrics.csv	results/rsmarl_v3_core/MAPPO-CWMed/collusive/ratio_0.33/seed_9/episode_metrics.csv	True	55	5	ok
MAPPO-CWMed	collusive	collusive	0.33	10	results/rsmarl_v3_core/MAPPO-CWMed/collusive/ratio_0.33/seed_10/episode_metrics.csv	results/rsmarl_v3_core/MAPPO-CWMed/collusive/ratio_0.33/seed_10/episode_metrics.csv	True	55	5	ok
MAPPO-CWMed	collusive	collusive	0.33	11	results/rsmarl_v3_core/MAPPO-CWMed/collusive/ratio_0.33/seed_11/episode_metrics.csv	results/rsmarl_v3_core/MAPPO-CWMed/collusive/ratio_0.33/seed_11/episode_metrics.csv	True	55	5	ok
MAPPO-CWMed	collusive	collusive	0.33	12	results/rsmarl_v3_core/MAPPO-CWMed/collusive/ratio_0.33/seed_12/episode_metrics.csv	results/rsmarl_v3_core/MAPPO-CWMed/collusive/ratio_0.33/seed_12/episode_metrics.csv	True	55	5	ok
MAPPO-CWMed	collusive	collusive	0.33	13	results/rsmarl_v3_core/MAPPO-CWMed/collusive/ratio_0.33/seed_13/episode_metrics.csv	results/rsmarl_v3_core/MAPPO-CWMed/collusive/ratio_0.33/seed_13/episode_metrics.csv	True	55	5	ok
MAPPO-CWMed	collusive	collusive	0.33	14	results/rsmarl_v3_core/MAPPO-CWMed/collusive/ratio_0.33/seed_14/episode_metrics.csv	results/rsmarl_v3_core/MAPPO-CWMed/collusive/ratio_0.33/seed_14/episode_metrics.csv	True	55	5	ok
MAPPO-CWMed	collusive	collusive	0.33	15	results/rsmarl_v3_core/MAPPO-CWMed/collusive/ratio_0.33/seed_15/episode_metrics.csv	results/rsmarl_v3_core/MAPPO-CWMed/collusive/ratio_0.33/seed_15/episode_metrics.csv	True	55	5	ok
MAPPO-CWMed	collusive	collusive	0.33	16	results/rsmarl_v3_core/MAPPO-CWMed/collusive/ratio_0.33/seed_16/episode_metrics.csv	results/rsmarl_v3_core/MAPPO-CWMed/collusive/ratio_0.33/seed_16/episode_metrics.csv	True	55	5	ok
MAPPO-CWMed	collusive	collusive	0.33	17	results/rsmarl_v3_core/MAPPO-CWMed/collusive/ratio_0.33/seed_17/episode_metrics.csv	results/rsmarl_v3_core/MAPPO-CWMed/collusive/ratio_0.33/seed_17/episode_metrics.csv	True	55	5	ok
MAPPO-CWMed	collusive	collusive	0.33	18	results/rsmarl_v3_core/MAPPO-CWMed/collusive/ratio_0.33/seed_18/episode_metrics.csv	results/rsmarl_v3_core/MAPPO-CWMed/collusive/ratio_0.33/seed_18/episode_metrics.csv	True	55	5	ok
MAPPO-CWMed	collusive	collusive	0.33	19	results/rsmarl_v3_core/MAPPO-CWMed/collusive/ratio_0.33/seed_19/episode_metrics.csv	results/rsmarl_v3_core/MAPPO-CWMed/collusive/ratio_0.33/seed_19/episode_metrics.csv	True	55	5	ok
MAPPO-CWMed	constant	constant	0.05	0	results/rsmarl_v3_core/MAPPO-CWMed/constant/ratio_0.05/seed_0/episode_metrics.csv	results/rsmarl_v3_core/MAPPO-CWMed/constant/ratio_0.05/seed_0/episode_metrics.csv	True	55	5	ok
MAPPO-CWMed	constant	constant	0.05	1	results/rsmarl_v3_core/MAPPO-CWMed/constant/ratio_0.05/seed_1/episode_metrics.csv	results/rsmarl_v3_core/MAPPO-CWMed/constant/ratio_0.05/seed_1/episode_metrics.csv	True	55	5	ok
MAPPO-CWMed	constant	constant	0.05	2	results/rsmarl_v3_core/MAPPO-CWMed/constant/ratio_0.05/seed_2/episode_metrics.csv	results/rsmarl_v3_core/MAPPO-CWMed/constant/ratio_0.05/seed_2/episode_metrics.csv	True	55	5	ok
MAPPO-CWMed	constant	constant	0.05	3	results/rsmarl_v3_core/MAPPO-CWMed/constant/ratio_0.05/seed_3/episode_metrics.csv	results/rsmarl_v3_core/MAPPO-CWMed/constant/ratio_0.05/seed_3/episode_metrics.csv	True	55	5	ok
MAPPO-CWMed	constant	constant	0.05	4	results/rsmarl_v3_core/MAPPO-CWMed/constant/ratio_0.05/seed_4/episode_metrics.csv	results/rsmarl_v3_core/MAPPO-CWMed/constant/ratio_0.05/seed_4/episode_metrics.csv	True	55	5	ok
MAPPO-CWMed	constant	constant	0.05	5	results/rsmarl_v3_core/MAPPO-CWMed/constant/ratio_0.05/seed_5/episode_metrics.csv	results/rsmarl_v3_core/MAPPO-CWMed/constant/ratio_0.05/seed_5/episode_metrics.csv	True	55	5	ok
MAPPO-CWMed	constant	constant	0.05	6	results/rsmarl_v3_core/MAPPO-CWMed/constant/ratio_0.05/seed_6/episode_metrics.csv	results/rsmarl_v3_core/MAPPO-CWMed/constant/ratio_0.05/seed_6/episode_metrics.csv	True	55	5	ok
MAPPO-CWMed	constant	constant	0.05	7	results/rsmarl_v3_core/MAPPO-CWMed/constant/ratio_0.05/seed_7/episode_metrics.csv	results/rsmarl_v3_core/MAPPO-CWMed/constant/ratio_0.05/seed_7/episode_metrics.csv	True	55	5	ok
MAPPO-CWMed	constant	constant	0.05	8	results/rsmarl_v3_core/MAPPO-CWMed/constant/ratio_0.05/seed_8/episode_metrics.csv	results/rsmarl_v3_core/MAPPO-CWMed/constant/ratio_0.05/seed_8/episode_metrics.csv	True	55	5	ok
MAPPO-CWMed	constant	constant	0.05	9	results/rsmarl_v3_core/MAPPO-CWMed/constant/ratio_0.05/seed_9/episode_metrics.csv	results/rsmarl_v3_core/MAPPO-CWMed/constant/ratio_0.05/seed_9/episode_metrics.csv	True	55	5	ok
MAPPO-CWMed	constant	constant	0.05	10	results/rsmarl_v3_core/MAPPO-CWMed/constant/ratio_0.05/seed_10/episode_metrics.csv	results/rsmarl_v3_core/MAPPO-CWMed/constant/ratio_0.05/seed_10/episode_metrics.csv	True	55	5	ok
MAPPO-CWMed	constant	constant	0.05	11	results/rsmarl_v3_core/MAPPO-CWMed/constant/ratio_0.05/seed_11/episode_metrics.csv	results/rsmarl_v3_core/MAPPO-CWMed/constant/ratio_0.05/seed_11/episode_metrics.csv	True	55	5	ok
MAPPO-CWMed	constant	constant	0.05	12	results/rsmarl_v3_core/MAPPO-CWMed/constant/ratio_0.05/seed_12/episode_metrics.csv	results/rsmarl_v3_core/MAPPO-CWMed/constant/ratio_0.05/seed_12/episode_metrics.csv	True	55	5	ok
MAPPO-CWMed	constant	constant	0.05	13	results/rsmarl_v3_core/MAPPO-CWMed/constant/ratio_0.05/seed_13/episode_metrics.csv	results/rsmarl_v3_core/MAPPO-CWMed/constant/ratio_0.05/seed_13/episode_metrics.csv	True	55	5	ok
MAPPO-CWMed	constant	constant	0.05	14	results/rsmarl_v3_core/MAPPO-CWMed/constant/ratio_0.05/seed_14/episode_metrics.csv	results/rsmarl_v3_core/MAPPO-CWMed/constant/ratio_0.05/seed_14/episode_metrics.csv	True	55	5	ok
MAPPO-CWMed	constant	constant	0.05	15	results/rsmarl_v3_core/MAPPO-CWMed/constant/ratio_0.05/seed_15/episode_metrics.csv	results/rsmarl_v3_core/MAPPO-CWMed/constant/ratio_0.05/seed_15/episode_metrics.csv	True	55	5	ok
MAPPO-CWMed	constant	constant	0.05	16	results/rsmarl_v3_core/MAPPO-CWMed/constant/ratio_0.05/seed_16/episode_metrics.csv	results/rsmarl_v3_core/MAPPO-CWMed/constant/ratio_0.05/seed_16/episode_metrics.csv	True	55	5	ok
MAPPO-CWMed	constant	constant	0.05	17	results/rsmarl_v3_core/MAPPO-CWMed/constant/ratio_0.05/seed_17/episode_metrics.csv	results/rsmarl_v3_core/MAPPO-CWMed/constant/ratio_0.05/seed_17/episode_metrics.csv	True	55	5	ok
MAPPO-CWMed	constant	constant	0.05	18	results/rsmarl_v3_core/MAPPO-CWMed/constant/ratio_0.05/seed_18/episode_metrics.csv	results/rsmarl_v3_core/MAPPO-CWMed/constant/ratio_0.05/seed_18/episode_metrics.csv	True	55	5	ok
MAPPO-CWMed	constant	constant	0.05	19	results/rsmarl_v3_core/MAPPO-CWMed/constant/ratio_0.05/seed_19/episode_metrics.csv	results/rsmarl_v3_core/MAPPO-CWMed/constant/ratio_0.05/seed_19/episode_metrics.csv	True	55	5	ok
MAPPO-CWMed	constant	constant	0.1	0	results/rsmarl_v3_core/MAPPO-CWMed/constant/ratio_0.10/seed_0/episode_metrics.csv	results/rsmarl_v3_core/MAPPO-CWMed/constant/ratio_0.10/seed_0/episode_metrics.csv	True	55	5	ok
MAPPO-CWMed	constant	constant	0.1	1	results/rsmarl_v3_core/MAPPO-CWMed/constant/ratio_0.10/seed_1/episode_metrics.csv	results/rsmarl_v3_core/MAPPO-CWMed/constant/ratio_0.10/seed_1/episode_metrics.csv	True	55	5	ok
MAPPO-CWMed	constant	constant	0.1	2	results/rsmarl_v3_core/MAPPO-CWMed/constant/ratio_0.10/seed_2/episode_metrics.csv	results/rsmarl_v3_core/MAPPO-CWMed/constant/ratio_0.10/seed_2/episode_metrics.csv	True	55	5	ok
MAPPO-CWMed	constant	constant	0.1	3	results/rsmarl_v3_core/MAPPO-CWMed/constant/ratio_0.10/seed_3/episode_metrics.csv	results/rsmarl_v3_core/MAPPO-CWMed/constant/ratio_0.10/seed_3/episode_metrics.csv	True	55	5	ok
MAPPO-CWMed	constant	constant	0.1	4	results/rsmarl_v3_core/MAPPO-CWMed/constant/ratio_0.10/seed_4/episode_metrics.csv	results/rsmarl_v3_core/MAPPO-CWMed/constant/ratio_0.10/seed_4/episode_metrics.csv	True	55	5	ok
MAPPO-CWMed	constant	constant	0.1	5	results/rsmarl_v3_core/MAPPO-CWMed/constant/ratio_0.10/seed_5/episode_metrics.csv	results/rsmarl_v3_core/MAPPO-CWMed/constant/ratio_0.10/seed_5/episode_metrics.csv	True	55	5	ok
MAPPO-CWMed	constant	constant	0.1	6	results/rsmarl_v3_core/MAPPO-CWMed/constant/ratio_0.10/seed_6/episode_metrics.csv	results/rsmarl_v3_core/MAPPO-CWMed/constant/ratio_0.10/seed_6/episode_metrics.csv	True	55	5	ok
MAPPO-CWMed	constant	constant	0.1	7	results/rsmarl_v3_core/MAPPO-CWMed/constant/ratio_0.10/seed_7/episode_metrics.csv	results/rsmarl_v3_core/MAPPO-CWMed/constant/ratio_0.10/seed_7/episode_metrics.csv	True	55	5	ok
MAPPO-CWMed	constant	constant	0.1	8	results/rsmarl_v3_core/MAPPO-CWMed/constant/ratio_0.10/seed_8/episode_metrics.csv	results/rsmarl_v3_core/MAPPO-CWMed/constant/ratio_0.10/seed_8/episode_metrics.csv	True	55	5	ok
MAPPO-CWMed	constant	constant	0.1	9	results/rsmarl_v3_core/MAPPO-CWMed/constant/ratio_0.10/seed_9/episode_metrics.csv	results/rsmarl_v3_core/MAPPO-CWMed/constant/ratio_0.10/seed_9/episode_metrics.csv	True	55	5	ok
MAPPO-CWMed	constant	constant	0.1	10	results/rsmarl_v3_core/MAPPO-CWMed/constant/ratio_0.10/seed_10/episode_metrics.csv	results/rsmarl_v3_core/MAPPO-CWMed/constant/ratio_0.10/seed_10/episode_metrics.csv	True	55	5	ok
MAPPO-CWMed	constant	constant	0.1	11	results/rsmarl_v3_core/MAPPO-CWMed/constant/ratio_0.10/seed_11/episode_metrics.csv	results/rsmarl_v3_core/MAPPO-CWMed/constant/ratio_0.10/seed_11/episode_metrics.csv	True	55	5	ok
MAPPO-CWMed	constant	constant	0.1	12	results/rsmarl_v3_core/MAPPO-CWMed/constant/ratio_0.10/seed_12/episode_metrics.csv	results/rsmarl_v3_core/MAPPO-CWMed/constant/ratio_0.10/seed_12/episode_metrics.csv	True	55	5	ok
MAPPO-CWMed	constant	constant	0.1	13	results/rsmarl_v3_core/MAPPO-CWMed/constant/ratio_0.10/seed_13/episode_metrics.csv	results/rsmarl_v3_core/MAPPO-CWMed/constant/ratio_0.10/seed_13/episode_metrics.csv	True	55	5	ok
MAPPO-CWMed	constant	constant	0.1	14	results/rsmarl_v3_core/MAPPO-CWMed/constant/ratio_0.10/seed_14/episode_metrics.csv	results/rsmarl_v3_core/MAPPO-CWMed/constant/ratio_0.10/seed_14/episode_metrics.csv	True	55	5	ok
MAPPO-CWMed	constant	constant	0.1	15	results/rsmarl_v3_core/MAPPO-CWMed/constant/ratio_0.10/seed_15/episode_metrics.csv	results/rsmarl_v3_core/MAPPO-CWMed/constant/ratio_0.10/seed_15/episode_metrics.csv	True	55	5	ok
MAPPO-CWMed	constant	constant	0.1	16	results/rsmarl_v3_core/MAPPO-CWMed/constant/ratio_0.10/seed_16/episode_metrics.csv	results/rsmarl_v3_core/MAPPO-CWMed/constant/ratio_0.10/seed_16/episode_metrics.csv	True	55	5	ok
MAPPO-CWMed	constant	constant	0.1	17	results/rsmarl_v3_core/MAPPO-CWMed/constant/ratio_0.10/seed_17/episode_metrics.csv	results/rsmarl_v3_core/MAPPO-CWMed/constant/ratio_0.10/seed_17/episode_metrics.csv	True	55	5	ok
MAPPO-CWMed	constant	constant	0.1	18	results/rsmarl_v3_core/MAPPO-CWMed/constant/ratio_0.10/seed_18/episode_metrics.csv	results/rsmarl_v3_core/MAPPO-CWMed/constant/ratio_0.10/seed_18/episode_metrics.csv	True	55	5	ok
MAPPO-CWMed	constant	constant	0.1	19	results/rsmarl_v3_core/MAPPO-CWMed/constant/ratio_0.10/seed_19/episode_metrics.csv	results/rsmarl_v3_core/MAPPO-CWMed/constant/ratio_0.10/seed_19/episode_metrics.csv	True	55	5	ok
MAPPO-CWMed	constant	constant	0.2	0	results/rsmarl_v3_core/MAPPO-CWMed/constant/ratio_0.20/seed_0/episode_metrics.csv	results/rsmarl_v3_core/MAPPO-CWMed/constant/ratio_0.20/seed_0/episode_metrics.csv	True	55	5	ok
MAPPO-CWMed	constant	constant	0.2	1	results/rsmarl_v3_core/MAPPO-CWMed/constant/ratio_0.20/seed_1/episode_metrics.csv	results/rsmarl_v3_core/MAPPO-CWMed/constant/ratio_0.20/seed_1/episode_metrics.csv	True	55	5	ok
MAPPO-CWMed	constant	constant	0.2	2	results/rsmarl_v3_core/MAPPO-CWMed/constant/ratio_0.20/seed_2/episode_metrics.csv	results/rsmarl_v3_core/MAPPO-CWMed/constant/ratio_0.20/seed_2/episode_metrics.csv	True	55	5	ok
MAPPO-CWMed	constant	constant	0.2	3	results/rsmarl_v3_core/MAPPO-CWMed/constant/ratio_0.20/seed_3/episode_metrics.csv	results/rsmarl_v3_core/MAPPO-CWMed/constant/ratio_0.20/seed_3/episode_metrics.csv	True	55	5	ok
MAPPO-CWMed	constant	constant	0.2	4	results/rsmarl_v3_core/MAPPO-CWMed/constant/ratio_0.20/seed_4/episode_metrics.csv	results/rsmarl_v3_core/MAPPO-CWMed/constant/ratio_0.20/seed_4/episode_metrics.csv	True	55	5	ok
MAPPO-CWMed	constant	constant	0.2	5	results/rsmarl_v3_core/MAPPO-CWMed/constant/ratio_0.20/seed_5/episode_metrics.csv	results/rsmarl_v3_core/MAPPO-CWMed/constant/ratio_0.20/seed_5/episode_metrics.csv	True	55	5	ok
MAPPO-CWMed	constant	constant	0.2	6	results/rsmarl_v3_core/MAPPO-CWMed/constant/ratio_0.20/seed_6/episode_metrics.csv	results/rsmarl_v3_core/MAPPO-CWMed/constant/ratio_0.20/seed_6/episode_metrics.csv	True	55	5	ok
MAPPO-CWMed	constant	constant	0.2	7	results/rsmarl_v3_core/MAPPO-CWMed/constant/ratio_0.20/seed_7/episode_metrics.csv	results/rsmarl_v3_core/MAPPO-CWMed/constant/ratio_0.20/seed_7/episode_metrics.csv	True	55	5	ok
MAPPO-CWMed	constant	constant	0.2	8	results/rsmarl_v3_core/MAPPO-CWMed/constant/ratio_0.20/seed_8/episode_metrics.csv	results/rsmarl_v3_core/MAPPO-CWMed/constant/ratio_0.20/seed_8/episode_metrics.csv	True	55	5	ok
MAPPO-CWMed	constant	constant	0.2	9	results/rsmarl_v3_core/MAPPO-CWMed/constant/ratio_0.20/seed_9/episode_metrics.csv	results/rsmarl_v3_core/MAPPO-CWMed/constant/ratio_0.20/seed_9/episode_metrics.csv	True	55	5	ok
MAPPO-CWMed	constant	constant	0.2	10	results/rsmarl_v3_core/MAPPO-CWMed/constant/ratio_0.20/seed_10/episode_metrics.csv	results/rsmarl_v3_core/MAPPO-CWMed/constant/ratio_0.20/seed_10/episode_metrics.csv	True	55	5	ok
MAPPO-CWMed	constant	constant	0.2	11	results/rsmarl_v3_core/MAPPO-CWMed/constant/ratio_0.20/seed_11/episode_metrics.csv	results/rsmarl_v3_core/MAPPO-CWMed/constant/ratio_0.20/seed_11/episode_metrics.csv	True	55	5	ok
MAPPO-CWMed	constant	constant	0.2	12	results/rsmarl_v3_core/MAPPO-CWMed/constant/ratio_0.20/seed_12/episode_metrics.csv	results/rsmarl_v3_core/MAPPO-CWMed/constant/ratio_0.20/seed_12/episode_metrics.csv	True	55	5	ok
MAPPO-CWMed	constant	constant	0.2	13	results/rsmarl_v3_core/MAPPO-CWMed/constant/ratio_0.20/seed_13/episode_metrics.csv	results/rsmarl_v3_core/MAPPO-CWMed/constant/ratio_0.20/seed_13/episode_metrics.csv	True	55	5	ok
MAPPO-CWMed	constant	constant	0.2	14	results/rsmarl_v3_core/MAPPO-CWMed/constant/ratio_0.20/seed_14/episode_metrics.csv	results/rsmarl_v3_core/MAPPO-CWMed/constant/ratio_0.20/seed_14/episode_metrics.csv	True	55	5	ok
MAPPO-CWMed	constant	constant	0.2	15	results/rsmarl_v3_core/MAPPO-CWMed/constant/ratio_0.20/seed_15/episode_metrics.csv	results/rsmarl_v3_core/MAPPO-CWMed/constant/ratio_0.20/seed_15/episode_metrics.csv	True	55	5	ok
MAPPO-CWMed	constant	constant	0.2	16	results/rsmarl_v3_core/MAPPO-CWMed/constant/ratio_0.20/seed_16/episode_metrics.csv	results/rsmarl_v3_core/MAPPO-CWMed/constant/ratio_0.20/seed_16/episode_metrics.csv	True	55	5	ok
MAPPO-CWMed	constant	constant	0.2	17	results/rsmarl_v3_core/MAPPO-CWMed/constant/ratio_0.20/seed_17/episode_metrics.csv	results/rsmarl_v3_core/MAPPO-CWMed/constant/ratio_0.20/seed_17/episode_metrics.csv	True	55	5	ok
MAPPO-CWMed	constant	constant	0.2	18	results/rsmarl_v3_core/MAPPO-CWMed/constant/ratio_0.20/seed_18/episode_metrics.csv	results/rsmarl_v3_core/MAPPO-CWMed/constant/ratio_0.20/seed_18/episode_metrics.csv	True	55	5	ok
MAPPO-CWMed	constant	constant	0.2	19	results/rsmarl_v3_core/MAPPO-CWMed/constant/ratio_0.20/seed_19/episode_metrics.csv	results/rsmarl_v3_core/MAPPO-CWMed/constant/ratio_0.20/seed_19/episode_metrics.csv	True	55	5	ok
MAPPO-CWMed	constant	constant	0.3	0	results/rsmarl_v3_core/MAPPO-CWMed/constant/ratio_0.30/seed_0/episode_metrics.csv	results/rsmarl_v3_core/MAPPO-CWMed/constant/ratio_0.30/seed_0/episode_metrics.csv	True	55	5	ok
MAPPO-CWMed	constant	constant	0.3	1	results/rsmarl_v3_core/MAPPO-CWMed/constant/ratio_0.30/seed_1/episode_metrics.csv	results/rsmarl_v3_core/MAPPO-CWMed/constant/ratio_0.30/seed_1/episode_metrics.csv	True	55	5	ok
MAPPO-CWMed	constant	constant	0.3	2	results/rsmarl_v3_core/MAPPO-CWMed/constant/ratio_0.30/seed_2/episode_metrics.csv	results/rsmarl_v3_core/MAPPO-CWMed/constant/ratio_0.30/seed_2/episode_metrics.csv	True	55	5	ok
MAPPO-CWMed	constant	constant	0.3	3	results/rsmarl_v3_core/MAPPO-CWMed/constant/ratio_0.30/seed_3/episode_metrics.csv	results/rsmarl_v3_core/MAPPO-CWMed/constant/ratio_0.30/seed_3/episode_metrics.csv	True	55	5	ok
MAPPO-CWMed	constant	constant	0.3	4	results/rsmarl_v3_core/MAPPO-CWMed/constant/ratio_0.30/seed_4/episode_metrics.csv	results/rsmarl_v3_core/MAPPO-CWMed/constant/ratio_0.30/seed_4/episode_metrics.csv	True	55	5	ok
MAPPO-CWMed	constant	constant	0.3	5	results/rsmarl_v3_core/MAPPO-CWMed/constant/ratio_0.30/seed_5/episode_metrics.csv	results/rsmarl_v3_core/MAPPO-CWMed/constant/ratio_0.30/seed_5/episode_metrics.csv	True	55	5	ok
MAPPO-CWMed	constant	constant	0.3	6	results/rsmarl_v3_core/MAPPO-CWMed/constant/ratio_0.30/seed_6/episode_metrics.csv	results/rsmarl_v3_core/MAPPO-CWMed/constant/ratio_0.30/seed_6/episode_metrics.csv	True	55	5	ok
MAPPO-CWMed	constant	constant	0.3	7	results/rsmarl_v3_core/MAPPO-CWMed/constant/ratio_0.30/seed_7/episode_metrics.csv	results/rsmarl_v3_core/MAPPO-CWMed/constant/ratio_0.30/seed_7/episode_metrics.csv	True	55	5	ok
MAPPO-CWMed	constant	constant	0.3	8	results/rsmarl_v3_core/MAPPO-CWMed/constant/ratio_0.30/seed_8/episode_metrics.csv	results/rsmarl_v3_core/MAPPO-CWMed/constant/ratio_0.30/seed_8/episode_metrics.csv	True	55	5	ok
MAPPO-CWMed	constant	constant	0.3	9	results/rsmarl_v3_core/MAPPO-CWMed/constant/ratio_0.30/seed_9/episode_metrics.csv	results/rsmarl_v3_core/MAPPO-CWMed/constant/ratio_0.30/seed_9/episode_metrics.csv	True	55	5	ok
MAPPO-CWMed	constant	constant	0.3	10	results/rsmarl_v3_core/MAPPO-CWMed/constant/ratio_0.30/seed_10/episode_metrics.csv	results/rsmarl_v3_core/MAPPO-CWMed/constant/ratio_0.30/seed_10/episode_metrics.csv	True	55	5	ok
MAPPO-CWMed	constant	constant	0.3	11	results/rsmarl_v3_core/MAPPO-CWMed/constant/ratio_0.30/seed_11/episode_metrics.csv	results/rsmarl_v3_core/MAPPO-CWMed/constant/ratio_0.30/seed_11/episode_metrics.csv	True	55	5	ok
MAPPO-CWMed	constant	constant	0.3	12	results/rsmarl_v3_core/MAPPO-CWMed/constant/ratio_0.30/seed_12/episode_metrics.csv	results/rsmarl_v3_core/MAPPO-CWMed/constant/ratio_0.30/seed_12/episode_metrics.csv	True	55	5	ok
MAPPO-CWMed	constant	constant	0.3	13	results/rsmarl_v3_core/MAPPO-CWMed/constant/ratio_0.30/seed_13/episode_metrics.csv	results/rsmarl_v3_core/MAPPO-CWMed/constant/ratio_0.30/seed_13/episode_metrics.csv	True	55	5	ok
MAPPO-CWMed	constant	constant	0.3	14	results/rsmarl_v3_core/MAPPO-CWMed/constant/ratio_0.30/seed_14/episode_metrics.csv	results/rsmarl_v3_core/MAPPO-CWMed/constant/ratio_0.30/seed_14/episode_metrics.csv	True	55	5	ok
MAPPO-CWMed	constant	constant	0.3	15	results/rsmarl_v3_core/MAPPO-CWMed/constant/ratio_0.30/seed_15/episode_metrics.csv	results/rsmarl_v3_core/MAPPO-CWMed/constant/ratio_0.30/seed_15/episode_metrics.csv	True	55	5	ok
MAPPO-CWMed	constant	constant	0.3	16	results/rsmarl_v3_core/MAPPO-CWMed/constant/ratio_0.30/seed_16/episode_metrics.csv	results/rsmarl_v3_core/MAPPO-CWMed/constant/ratio_0.30/seed_16/episode_metrics.csv	True	55	5	ok
MAPPO-CWMed	constant	constant	0.3	17	results/rsmarl_v3_core/MAPPO-CWMed/constant/ratio_0.30/seed_17/episode_metrics.csv	results/rsmarl_v3_core/MAPPO-CWMed/constant/ratio_0.30/seed_17/episode_metrics.csv	True	55	5	ok
MAPPO-CWMed	constant	constant	0.3	18	results/rsmarl_v3_core/MAPPO-CWMed/constant/ratio_0.30/seed_18/episode_metrics.csv	results/rsmarl_v3_core/MAPPO-CWMed/constant/ratio_0.30/seed_18/episode_metrics.csv	True	55	5	ok
MAPPO-CWMed	constant	constant	0.3	19	results/rsmarl_v3_core/MAPPO-CWMed/constant/ratio_0.30/seed_19/episode_metrics.csv	results/rsmarl_v3_core/MAPPO-CWMed/constant/ratio_0.30/seed_19/episode_metrics.csv	True	55	5	ok
MAPPO-CWMed	constant	constant	0.33	0	results/rsmarl_v3_core/MAPPO-CWMed/constant/ratio_0.33/seed_0/episode_metrics.csv	results/rsmarl_v3_core/MAPPO-CWMed/constant/ratio_0.33/seed_0/episode_metrics.csv	True	55	5	ok
MAPPO-CWMed	constant	constant	0.33	1	results/rsmarl_v3_core/MAPPO-CWMed/constant/ratio_0.33/seed_1/episode_metrics.csv	results/rsmarl_v3_core/MAPPO-CWMed/constant/ratio_0.33/seed_1/episode_metrics.csv	True	55	5	ok
MAPPO-CWMed	constant	constant	0.33	2	results/rsmarl_v3_core/MAPPO-CWMed/constant/ratio_0.33/seed_2/episode_metrics.csv	results/rsmarl_v3_core/MAPPO-CWMed/constant/ratio_0.33/seed_2/episode_metrics.csv	True	55	5	ok
MAPPO-CWMed	constant	constant	0.33	3	results/rsmarl_v3_core/MAPPO-CWMed/constant/ratio_0.33/seed_3/episode_metrics.csv	results/rsmarl_v3_core/MAPPO-CWMed/constant/ratio_0.33/seed_3/episode_metrics.csv	True	55	5	ok
MAPPO-CWMed	constant	constant	0.33	4	results/rsmarl_v3_core/MAPPO-CWMed/constant/ratio_0.33/seed_4/episode_metrics.csv	results/rsmarl_v3_core/MAPPO-CWMed/constant/ratio_0.33/seed_4/episode_metrics.csv	True	55	5	ok
MAPPO-CWMed	constant	constant	0.33	5	results/rsmarl_v3_core/MAPPO-CWMed/constant/ratio_0.33/seed_5/episode_metrics.csv	results/rsmarl_v3_core/MAPPO-CWMed/constant/ratio_0.33/seed_5/episode_metrics.csv	True	55	5	ok
MAPPO-CWMed	constant	constant	0.33	6	results/rsmarl_v3_core/MAPPO-CWMed/constant/ratio_0.33/seed_6/episode_metrics.csv	results/rsmarl_v3_core/MAPPO-CWMed/constant/ratio_0.33/seed_6/episode_metrics.csv	True	55	5	ok
MAPPO-CWMed	constant	constant	0.33	7	results/rsmarl_v3_core/MAPPO-CWMed/constant/ratio_0.33/seed_7/episode_metrics.csv	results/rsmarl_v3_core/MAPPO-CWMed/constant/ratio_0.33/seed_7/episode_metrics.csv	True	55	5	ok
MAPPO-CWMed	constant	constant	0.33	8	results/rsmarl_v3_core/MAPPO-CWMed/constant/ratio_0.33/seed_8/episode_metrics.csv	results/rsmarl_v3_core/MAPPO-CWMed/constant/ratio_0.33/seed_8/episode_metrics.csv	True	55	5	ok
MAPPO-CWMed	constant	constant	0.33	9	results/rsmarl_v3_core/MAPPO-CWMed/constant/ratio_0.33/seed_9/episode_metrics.csv	results/rsmarl_v3_core/MAPPO-CWMed/constant/ratio_0.33/seed_9/episode_metrics.csv	True	55	5	ok
MAPPO-CWMed	constant	constant	0.33	10	results/rsmarl_v3_core/MAPPO-CWMed/constant/ratio_0.33/seed_10/episode_metrics.csv	results/rsmarl_v3_core/MAPPO-CWMed/constant/ratio_0.33/seed_10/episode_metrics.csv	True	55	5	ok
MAPPO-CWMed	constant	constant	0.33	11	results/rsmarl_v3_core/MAPPO-CWMed/constant/ratio_0.33/seed_11/episode_metrics.csv	results/rsmarl_v3_core/MAPPO-CWMed/constant/ratio_0.33/seed_11/episode_metrics.csv	True	55	5	ok
MAPPO-CWMed	constant	constant	0.33	12	results/rsmarl_v3_core/MAPPO-CWMed/constant/ratio_0.33/seed_12/episode_metrics.csv	results/rsmarl_v3_core/MAPPO-CWMed/constant/ratio_0.33/seed_12/episode_metrics.csv	True	55	5	ok
MAPPO-CWMed	constant	constant	0.33	13	results/rsmarl_v3_core/MAPPO-CWMed/constant/ratio_0.33/seed_13/episode_metrics.csv	results/rsmarl_v3_core/MAPPO-CWMed/constant/ratio_0.33/seed_13/episode_metrics.csv	True	55	5	ok
MAPPO-CWMed	constant	constant	0.33	14	results/rsmarl_v3_core/MAPPO-CWMed/constant/ratio_0.33/seed_14/episode_metrics.csv	results/rsmarl_v3_core/MAPPO-CWMed/constant/ratio_0.33/seed_14/episode_metrics.csv	True	55	5	ok
MAPPO-CWMed	constant	constant	0.33	15	results/rsmarl_v3_core/MAPPO-CWMed/constant/ratio_0.33/seed_15/episode_metrics.csv	results/rsmarl_v3_core/MAPPO-CWMed/constant/ratio_0.33/seed_15/episode_metrics.csv	True	55	5	ok
MAPPO-CWMed	constant	constant	0.33	16	results/rsmarl_v3_core/MAPPO-CWMed/constant/ratio_0.33/seed_16/episode_metrics.csv	results/rsmarl_v3_core/MAPPO-CWMed/constant/ratio_0.33/seed_16/episode_metrics.csv	True	55	5	ok
MAPPO-CWMed	constant	constant	0.33	17	results/rsmarl_v3_core/MAPPO-CWMed/constant/ratio_0.33/seed_17/episode_metrics.csv	results/rsmarl_v3_core/MAPPO-CWMed/constant/ratio_0.33/seed_17/episode_metrics.csv	True	55	5	ok
MAPPO-CWMed	constant	constant	0.33	18	results/rsmarl_v3_core/MAPPO-CWMed/constant/ratio_0.33/seed_18/episode_metrics.csv	results/rsmarl_v3_core/MAPPO-CWMed/constant/ratio_0.33/seed_18/episode_metrics.csv	True	55	5	ok
MAPPO-CWMed	constant	constant	0.33	19	results/rsmarl_v3_core/MAPPO-CWMed/constant/ratio_0.33/seed_19/episode_metrics.csv	results/rsmarl_v3_core/MAPPO-CWMed/constant/ratio_0.33/seed_19/episode_metrics.csv	True	55	5	ok
MAPPO-CWMed	random	random	0.05	0	results/rsmarl_v3_core/MAPPO-CWMed/random/ratio_0.05/seed_0/episode_metrics.csv	results/rsmarl_v3_core/MAPPO-CWMed/random/ratio_0.05/seed_0/episode_metrics.csv	True	55	5	ok
MAPPO-CWMed	random	random	0.05	1	results/rsmarl_v3_core/MAPPO-CWMed/random/ratio_0.05/seed_1/episode_metrics.csv	results/rsmarl_v3_core/MAPPO-CWMed/random/ratio_0.05/seed_1/episode_metrics.csv	True	55	5	ok
MAPPO-CWMed	random	random	0.05	2	results/rsmarl_v3_core/MAPPO-CWMed/random/ratio_0.05/seed_2/episode_metrics.csv	results/rsmarl_v3_core/MAPPO-CWMed/random/ratio_0.05/seed_2/episode_metrics.csv	True	55	5	ok
MAPPO-CWMed	random	random	0.05	3	results/rsmarl_v3_core/MAPPO-CWMed/random/ratio_0.05/seed_3/episode_metrics.csv	results/rsmarl_v3_core/MAPPO-CWMed/random/ratio_0.05/seed_3/episode_metrics.csv	True	55	5	ok
MAPPO-CWMed	random	random	0.05	4	results/rsmarl_v3_core/MAPPO-CWMed/random/ratio_0.05/seed_4/episode_metrics.csv	results/rsmarl_v3_core/MAPPO-CWMed/random/ratio_0.05/seed_4/episode_metrics.csv	True	55	5	ok
MAPPO-CWMed	random	random	0.05	5	results/rsmarl_v3_core/MAPPO-CWMed/random/ratio_0.05/seed_5/episode_metrics.csv	results/rsmarl_v3_core/MAPPO-CWMed/random/ratio_0.05/seed_5/episode_metrics.csv	True	55	5	ok
MAPPO-CWMed	random	random	0.05	6	results/rsmarl_v3_core/MAPPO-CWMed/random/ratio_0.05/seed_6/episode_metrics.csv	results/rsmarl_v3_core/MAPPO-CWMed/random/ratio_0.05/seed_6/episode_metrics.csv	True	55	5	ok
MAPPO-CWMed	random	random	0.05	7	results/rsmarl_v3_core/MAPPO-CWMed/random/ratio_0.05/seed_7/episode_metrics.csv	results/rsmarl_v3_core/MAPPO-CWMed/random/ratio_0.05/seed_7/episode_metrics.csv	True	55	5	ok
MAPPO-CWMed	random	random	0.05	8	results/rsmarl_v3_core/MAPPO-CWMed/random/ratio_0.05/seed_8/episode_metrics.csv	results/rsmarl_v3_core/MAPPO-CWMed/random/ratio_0.05/seed_8/episode_metrics.csv	True	55	5	ok
MAPPO-CWMed	random	random	0.05	9	results/rsmarl_v3_core/MAPPO-CWMed/random/ratio_0.05/seed_9/episode_metrics.csv	results/rsmarl_v3_core/MAPPO-CWMed/random/ratio_0.05/seed_9/episode_metrics.csv	True	55	5	ok
MAPPO-CWMed	random	random	0.05	10	results/rsmarl_v3_core/MAPPO-CWMed/random/ratio_0.05/seed_10/episode_metrics.csv	results/rsmarl_v3_core/MAPPO-CWMed/random/ratio_0.05/seed_10/episode_metrics.csv	True	55	5	ok
MAPPO-CWMed	random	random	0.05	11	results/rsmarl_v3_core/MAPPO-CWMed/random/ratio_0.05/seed_11/episode_metrics.csv	results/rsmarl_v3_core/MAPPO-CWMed/random/ratio_0.05/seed_11/episode_metrics.csv	True	55	5	ok
MAPPO-CWMed	random	random	0.05	12	results/rsmarl_v3_core/MAPPO-CWMed/random/ratio_0.05/seed_12/episode_metrics.csv	results/rsmarl_v3_core/MAPPO-CWMed/random/ratio_0.05/seed_12/episode_metrics.csv	True	55	5	ok
MAPPO-CWMed	random	random	0.05	13	results/rsmarl_v3_core/MAPPO-CWMed/random/ratio_0.05/seed_13/episode_metrics.csv	results/rsmarl_v3_core/MAPPO-CWMed/random/ratio_0.05/seed_13/episode_metrics.csv	True	55	5	ok
MAPPO-CWMed	random	random	0.05	14	results/rsmarl_v3_core/MAPPO-CWMed/random/ratio_0.05/seed_14/episode_metrics.csv	results/rsmarl_v3_core/MAPPO-CWMed/random/ratio_0.05/seed_14/episode_metrics.csv	True	55	5	ok
MAPPO-CWMed	random	random	0.05	15	results/rsmarl_v3_core/MAPPO-CWMed/random/ratio_0.05/seed_15/episode_metrics.csv	results/rsmarl_v3_core/MAPPO-CWMed/random/ratio_0.05/seed_15/episode_metrics.csv	True	55	5	ok
MAPPO-CWMed	random	random	0.05	16	results/rsmarl_v3_core/MAPPO-CWMed/random/ratio_0.05/seed_16/episode_metrics.csv	results/rsmarl_v3_core/MAPPO-CWMed/random/ratio_0.05/seed_16/episode_metrics.csv	True	55	5	ok
MAPPO-CWMed	random	random	0.05	17	results/rsmarl_v3_core/MAPPO-CWMed/random/ratio_0.05/seed_17/episode_metrics.csv	results/rsmarl_v3_core/MAPPO-CWMed/random/ratio_0.05/seed_17/episode_metrics.csv	True	55	5	ok
MAPPO-CWMed	random	random	0.05	18	results/rsmarl_v3_core/MAPPO-CWMed/random/ratio_0.05/seed_18/episode_metrics.csv	results/rsmarl_v3_core/MAPPO-CWMed/random/ratio_0.05/seed_18/episode_metrics.csv	True	55	5	ok
MAPPO-CWMed	random	random	0.05	19	results/rsmarl_v3_core/MAPPO-CWMed/random/ratio_0.05/seed_19/episode_metrics.csv	results/rsmarl_v3_core/MAPPO-CWMed/random/ratio_0.05/seed_19/episode_metrics.csv	True	55	5	ok
MAPPO-CWMed	random	random	0.1	0	results/rsmarl_v3_core/MAPPO-CWMed/random/ratio_0.10/seed_0/episode_metrics.csv	results/rsmarl_v3_core/MAPPO-CWMed/random/ratio_0.10/seed_0/episode_metrics.csv	True	55	5	ok
MAPPO-CWMed	random	random	0.1	1	results/rsmarl_v3_core/MAPPO-CWMed/random/ratio_0.10/seed_1/episode_metrics.csv	results/rsmarl_v3_core/MAPPO-CWMed/random/ratio_0.10/seed_1/episode_metrics.csv	True	55	5	ok
MAPPO-CWMed	random	random	0.1	2	results/rsmarl_v3_core/MAPPO-CWMed/random/ratio_0.10/seed_2/episode_metrics.csv	results/rsmarl_v3_core/MAPPO-CWMed/random/ratio_0.10/seed_2/episode_metrics.csv	True	55	5	ok
MAPPO-CWMed	random	random	0.1	3	results/rsmarl_v3_core/MAPPO-CWMed/random/ratio_0.10/seed_3/episode_metrics.csv	results/rsmarl_v3_core/MAPPO-CWMed/random/ratio_0.10/seed_3/episode_metrics.csv	True	55	5	ok
MAPPO-CWMed	random	random	0.1	4	results/rsmarl_v3_core/MAPPO-CWMed/random/ratio_0.10/seed_4/episode_metrics.csv	results/rsmarl_v3_core/MAPPO-CWMed/random/ratio_0.10/seed_4/episode_metrics.csv	True	55	5	ok
MAPPO-CWMed	random	random	0.1	5	results/rsmarl_v3_core/MAPPO-CWMed/random/ratio_0.10/seed_5/episode_metrics.csv	results/rsmarl_v3_core/MAPPO-CWMed/random/ratio_0.10/seed_5/episode_metrics.csv	True	55	5	ok
MAPPO-CWMed	random	random	0.1	6	results/rsmarl_v3_core/MAPPO-CWMed/random/ratio_0.10/seed_6/episode_metrics.csv	results/rsmarl_v3_core/MAPPO-CWMed/random/ratio_0.10/seed_6/episode_metrics.csv	True	55	5	ok
MAPPO-CWMed	random	random	0.1	7	results/rsmarl_v3_core/MAPPO-CWMed/random/ratio_0.10/seed_7/episode_metrics.csv	results/rsmarl_v3_core/MAPPO-CWMed/random/ratio_0.10/seed_7/episode_metrics.csv	True	55	5	ok
MAPPO-CWMed	random	random	0.1	8	results/rsmarl_v3_core/MAPPO-CWMed/random/ratio_0.10/seed_8/episode_metrics.csv	results/rsmarl_v3_core/MAPPO-CWMed/random/ratio_0.10/seed_8/episode_metrics.csv	True	55	5	ok
MAPPO-CWMed	random	random	0.1	9	results/rsmarl_v3_core/MAPPO-CWMed/random/ratio_0.10/seed_9/episode_metrics.csv	results/rsmarl_v3_core/MAPPO-CWMed/random/ratio_0.10/seed_9/episode_metrics.csv	True	55	5	ok
MAPPO-CWMed	random	random	0.1	10	results/rsmarl_v3_core/MAPPO-CWMed/random/ratio_0.10/seed_10/episode_metrics.csv	results/rsmarl_v3_core/MAPPO-CWMed/random/ratio_0.10/seed_10/episode_metrics.csv	True	55	5	ok
MAPPO-CWMed	random	random	0.1	11	results/rsmarl_v3_core/MAPPO-CWMed/random/ratio_0.10/seed_11/episode_metrics.csv	results/rsmarl_v3_core/MAPPO-CWMed/random/ratio_0.10/seed_11/episode_metrics.csv	True	55	5	ok
MAPPO-CWMed	random	random	0.1	12	results/rsmarl_v3_core/MAPPO-CWMed/random/ratio_0.10/seed_12/episode_metrics.csv	results/rsmarl_v3_core/MAPPO-CWMed/random/ratio_0.10/seed_12/episode_metrics.csv	True	55	5	ok
MAPPO-CWMed	random	random	0.1	13	results/rsmarl_v3_core/MAPPO-CWMed/random/ratio_0.10/seed_13/episode_metrics.csv	results/rsmarl_v3_core/MAPPO-CWMed/random/ratio_0.10/seed_13/episode_metrics.csv	True	55	5	ok
MAPPO-CWMed	random	random	0.1	14	results/rsmarl_v3_core/MAPPO-CWMed/random/ratio_0.10/seed_14/episode_metrics.csv	results/rsmarl_v3_core/MAPPO-CWMed/random/ratio_0.10/seed_14/episode_metrics.csv	True	55	5	ok
MAPPO-CWMed	random	random	0.1	15	results/rsmarl_v3_core/MAPPO-CWMed/random/ratio_0.10/seed_15/episode_metrics.csv	results/rsmarl_v3_core/MAPPO-CWMed/random/ratio_0.10/seed_15/episode_metrics.csv	True	55	5	ok
MAPPO-CWMed	random	random	0.1	16	results/rsmarl_v3_core/MAPPO-CWMed/random/ratio_0.10/seed_16/episode_metrics.csv	results/rsmarl_v3_core/MAPPO-CWMed/random/ratio_0.10/seed_16/episode_metrics.csv	True	55	5	ok
MAPPO-CWMed	random	random	0.1	17	results/rsmarl_v3_core/MAPPO-CWMed/random/ratio_0.10/seed_17/episode_metrics.csv	results/rsmarl_v3_core/MAPPO-CWMed/random/ratio_0.10/seed_17/episode_metrics.csv	True	55	5	ok
MAPPO-CWMed	random	random	0.1	18	results/rsmarl_v3_core/MAPPO-CWMed/random/ratio_0.10/seed_18/episode_metrics.csv	results/rsmarl_v3_core/MAPPO-CWMed/random/ratio_0.10/seed_18/episode_metrics.csv	True	55	5	ok
MAPPO-CWMed	random	random	0.1	19	results/rsmarl_v3_core/MAPPO-CWMed/random/ratio_0.10/seed_19/episode_metrics.csv	results/rsmarl_v3_core/MAPPO-CWMed/random/ratio_0.10/seed_19/episode_metrics.csv	True	55	5	ok
MAPPO-CWMed	random	random	0.2	0	results/rsmarl_v3_core/MAPPO-CWMed/random/ratio_0.20/seed_0/episode_metrics.csv	results/rsmarl_v3_core/MAPPO-CWMed/random/ratio_0.20/seed_0/episode_metrics.csv	True	55	5	ok
MAPPO-CWMed	random	random	0.2	1	results/rsmarl_v3_core/MAPPO-CWMed/random/ratio_0.20/seed_1/episode_metrics.csv	results/rsmarl_v3_core/MAPPO-CWMed/random/ratio_0.20/seed_1/episode_metrics.csv	True	55	5	ok
MAPPO-CWMed	random	random	0.2	2	results/rsmarl_v3_core/MAPPO-CWMed/random/ratio_0.20/seed_2/episode_metrics.csv	results/rsmarl_v3_core/MAPPO-CWMed/random/ratio_0.20/seed_2/episode_metrics.csv	True	55	5	ok
MAPPO-CWMed	random	random	0.2	3	results/rsmarl_v3_core/MAPPO-CWMed/random/ratio_0.20/seed_3/episode_metrics.csv	results/rsmarl_v3_core/MAPPO-CWMed/random/ratio_0.20/seed_3/episode_metrics.csv	True	55	5	ok
MAPPO-CWMed	random	random	0.2	4	results/rsmarl_v3_core/MAPPO-CWMed/random/ratio_0.20/seed_4/episode_metrics.csv	results/rsmarl_v3_core/MAPPO-CWMed/random/ratio_0.20/seed_4/episode_metrics.csv	True	55	5	ok
MAPPO-CWMed	random	random	0.2	5	results/rsmarl_v3_core/MAPPO-CWMed/random/ratio_0.20/seed_5/episode_metrics.csv	results/rsmarl_v3_core/MAPPO-CWMed/random/ratio_0.20/seed_5/episode_metrics.csv	True	55	5	ok
MAPPO-CWMed	random	random	0.2	6	results/rsmarl_v3_core/MAPPO-CWMed/random/ratio_0.20/seed_6/episode_metrics.csv	results/rsmarl_v3_core/MAPPO-CWMed/random/ratio_0.20/seed_6/episode_metrics.csv	True	55	5	ok
MAPPO-CWMed	random	random	0.2	7	results/rsmarl_v3_core/MAPPO-CWMed/random/ratio_0.20/seed_7/episode_metrics.csv	results/rsmarl_v3_core/MAPPO-CWMed/random/ratio_0.20/seed_7/episode_metrics.csv	True	55	5	ok
MAPPO-CWMed	random	random	0.2	8	results/rsmarl_v3_core/MAPPO-CWMed/random/ratio_0.20/seed_8/episode_metrics.csv	results/rsmarl_v3_core/MAPPO-CWMed/random/ratio_0.20/seed_8/episode_metrics.csv	True	55	5	ok
MAPPO-CWMed	random	random	0.2	9	results/rsmarl_v3_core/MAPPO-CWMed/random/ratio_0.20/seed_9/episode_metrics.csv	results/rsmarl_v3_core/MAPPO-CWMed/random/ratio_0.20/seed_9/episode_metrics.csv	True	55	5	ok
MAPPO-CWMed	random	random	0.2	10	results/rsmarl_v3_core/MAPPO-CWMed/random/ratio_0.20/seed_10/episode_metrics.csv	results/rsmarl_v3_core/MAPPO-CWMed/random/ratio_0.20/seed_10/episode_metrics.csv	True	55	5	ok
MAPPO-CWMed	random	random	0.2	11	results/rsmarl_v3_core/MAPPO-CWMed/random/ratio_0.20/seed_11/episode_metrics.csv	results/rsmarl_v3_core/MAPPO-CWMed/random/ratio_0.20/seed_11/episode_metrics.csv	True	55	5	ok
MAPPO-CWMed	random	random	0.2	12	results/rsmarl_v3_core/MAPPO-CWMed/random/ratio_0.20/seed_12/episode_metrics.csv	results/rsmarl_v3_core/MAPPO-CWMed/random/ratio_0.20/seed_12/episode_metrics.csv	True	55	5	ok
MAPPO-CWMed	random	random	0.2	13	results/rsmarl_v3_core/MAPPO-CWMed/random/ratio_0.20/seed_13/episode_metrics.csv	results/rsmarl_v3_core/MAPPO-CWMed/random/ratio_0.20/seed_13/episode_metrics.csv	True	55	5	ok
MAPPO-CWMed	random	random	0.2	14	results/rsmarl_v3_core/MAPPO-CWMed/random/ratio_0.20/seed_14/episode_metrics.csv	results/rsmarl_v3_core/MAPPO-CWMed/random/ratio_0.20/seed_14/episode_metrics.csv	True	55	5	ok
MAPPO-CWMed	random	random	0.2	15	results/rsmarl_v3_core/MAPPO-CWMed/random/ratio_0.20/seed_15/episode_metrics.csv	results/rsmarl_v3_core/MAPPO-CWMed/random/ratio_0.20/seed_15/episode_metrics.csv	True	55	5	ok
MAPPO-CWMed	random	random	0.2	16	results/rsmarl_v3_core/MAPPO-CWMed/random/ratio_0.20/seed_16/episode_metrics.csv	results/rsmarl_v3_core/MAPPO-CWMed/random/ratio_0.20/seed_16/episode_metrics.csv	True	55	5	ok
MAPPO-CWMed	random	random	0.2	17	results/rsmarl_v3_core/MAPPO-CWMed/random/ratio_0.20/seed_17/episode_metrics.csv	results/rsmarl_v3_core/MAPPO-CWMed/random/ratio_0.20/seed_17/episode_metrics.csv	True	55	5	ok
MAPPO-CWMed	random	random	0.2	18	results/rsmarl_v3_core/MAPPO-CWMed/random/ratio_0.20/seed_18/episode_metrics.csv	results/rsmarl_v3_core/MAPPO-CWMed/random/ratio_0.20/seed_18/episode_metrics.csv	True	55	5	ok
MAPPO-CWMed	random	random	0.2	19	results/rsmarl_v3_core/MAPPO-CWMed/random/ratio_0.20/seed_19/episode_metrics.csv	results/rsmarl_v3_core/MAPPO-CWMed/random/ratio_0.20/seed_19/episode_metrics.csv	True	55	5	ok
MAPPO-CWMed	random	random	0.3	0	results/rsmarl_v3_core/MAPPO-CWMed/random/ratio_0.30/seed_0/episode_metrics.csv	results/rsmarl_v3_core/MAPPO-CWMed/random/ratio_0.30/seed_0/episode_metrics.csv	True	55	5	ok
MAPPO-CWMed	random	random	0.3	1	results/rsmarl_v3_core/MAPPO-CWMed/random/ratio_0.30/seed_1/episode_metrics.csv	results/rsmarl_v3_core/MAPPO-CWMed/random/ratio_0.30/seed_1/episode_metrics.csv	True	55	5	ok
MAPPO-CWMed	random	random	0.3	2	results/rsmarl_v3_core/MAPPO-CWMed/random/ratio_0.30/seed_2/episode_metrics.csv	results/rsmarl_v3_core/MAPPO-CWMed/random/ratio_0.30/seed_2/episode_metrics.csv	True	55	5	ok
MAPPO-CWMed	random	random	0.3	3	results/rsmarl_v3_core/MAPPO-CWMed/random/ratio_0.30/seed_3/episode_metrics.csv	results/rsmarl_v3_core/MAPPO-CWMed/random/ratio_0.30/seed_3/episode_metrics.csv	True	55	5	ok
MAPPO-CWMed	random	random	0.3	4	results/rsmarl_v3_core/MAPPO-CWMed/random/ratio_0.30/seed_4/episode_metrics.csv	results/rsmarl_v3_core/MAPPO-CWMed/random/ratio_0.30/seed_4/episode_metrics.csv	True	55	5	ok
MAPPO-CWMed	random	random	0.3	5	results/rsmarl_v3_core/MAPPO-CWMed/random/ratio_0.30/seed_5/episode_metrics.csv	results/rsmarl_v3_core/MAPPO-CWMed/random/ratio_0.30/seed_5/episode_metrics.csv	True	55	5	ok
MAPPO-CWMed	random	random	0.3	6	results/rsmarl_v3_core/MAPPO-CWMed/random/ratio_0.30/seed_6/episode_metrics.csv	results/rsmarl_v3_core/MAPPO-CWMed/random/ratio_0.30/seed_6/episode_metrics.csv	True	55	5	ok
MAPPO-CWMed	random	random	0.3	7	results/rsmarl_v3_core/MAPPO-CWMed/random/ratio_0.30/seed_7/episode_metrics.csv	results/rsmarl_v3_core/MAPPO-CWMed/random/ratio_0.30/seed_7/episode_metrics.csv	True	55	5	ok
MAPPO-CWMed	random	random	0.3	8	results/rsmarl_v3_core/MAPPO-CWMed/random/ratio_0.30/seed_8/episode_metrics.csv	results/rsmarl_v3_core/MAPPO-CWMed/random/ratio_0.30/seed_8/episode_metrics.csv	True	55	5	ok
MAPPO-CWMed	random	random	0.3	9	results/rsmarl_v3_core/MAPPO-CWMed/random/ratio_0.30/seed_9/episode_metrics.csv	results/rsmarl_v3_core/MAPPO-CWMed/random/ratio_0.30/seed_9/episode_metrics.csv	True	55	5	ok
MAPPO-CWMed	random	random	0.3	10	results/rsmarl_v3_core/MAPPO-CWMed/random/ratio_0.30/seed_10/episode_metrics.csv	results/rsmarl_v3_core/MAPPO-CWMed/random/ratio_0.30/seed_10/episode_metrics.csv	True	55	5	ok
MAPPO-CWMed	random	random	0.3	11	results/rsmarl_v3_core/MAPPO-CWMed/random/ratio_0.30/seed_11/episode_metrics.csv	results/rsmarl_v3_core/MAPPO-CWMed/random/ratio_0.30/seed_11/episode_metrics.csv	True	55	5	ok
MAPPO-CWMed	random	random	0.3	12	results/rsmarl_v3_core/MAPPO-CWMed/random/ratio_0.30/seed_12/episode_metrics.csv	results/rsmarl_v3_core/MAPPO-CWMed/random/ratio_0.30/seed_12/episode_metrics.csv	True	55	5	ok
MAPPO-CWMed	random	random	0.3	13	results/rsmarl_v3_core/MAPPO-CWMed/random/ratio_0.30/seed_13/episode_metrics.csv	results/rsmarl_v3_core/MAPPO-CWMed/random/ratio_0.30/seed_13/episode_metrics.csv	True	55	5	ok
MAPPO-CWMed	random	random	0.3	14	results/rsmarl_v3_core/MAPPO-CWMed/random/ratio_0.30/seed_14/episode_metrics.csv	results/rsmarl_v3_core/MAPPO-CWMed/random/ratio_0.30/seed_14/episode_metrics.csv	True	55	5	ok
MAPPO-CWMed	random	random	0.3	15	results/rsmarl_v3_core/MAPPO-CWMed/random/ratio_0.30/seed_15/episode_metrics.csv	results/rsmarl_v3_core/MAPPO-CWMed/random/ratio_0.30/seed_15/episode_metrics.csv	True	55	5	ok
MAPPO-CWMed	random	random	0.3	16	results/rsmarl_v3_core/MAPPO-CWMed/random/ratio_0.30/seed_16/episode_metrics.csv	results/rsmarl_v3_core/MAPPO-CWMed/random/ratio_0.30/seed_16/episode_metrics.csv	True	55	5	ok
MAPPO-CWMed	random	random	0.3	17	results/rsmarl_v3_core/MAPPO-CWMed/random/ratio_0.30/seed_17/episode_metrics.csv	results/rsmarl_v3_core/MAPPO-CWMed/random/ratio_0.30/seed_17/episode_metrics.csv	True	55	5	ok
MAPPO-CWMed	random	random	0.3	18	results/rsmarl_v3_core/MAPPO-CWMed/random/ratio_0.30/seed_18/episode_metrics.csv	results/rsmarl_v3_core/MAPPO-CWMed/random/ratio_0.30/seed_18/episode_metrics.csv	True	55	5	ok
MAPPO-CWMed	random	random	0.3	19	results/rsmarl_v3_core/MAPPO-CWMed/random/ratio_0.30/seed_19/episode_metrics.csv	results/rsmarl_v3_core/MAPPO-CWMed/random/ratio_0.30/seed_19/episode_metrics.csv	True	55	5	ok
MAPPO-CWMed	random	random	0.33	0	results/rsmarl_v3_core/MAPPO-CWMed/random/ratio_0.33/seed_0/episode_metrics.csv	results/rsmarl_v3_core/MAPPO-CWMed/random/ratio_0.33/seed_0/episode_metrics.csv	True	55	5	ok
MAPPO-CWMed	random	random	0.33	1	results/rsmarl_v3_core/MAPPO-CWMed/random/ratio_0.33/seed_1/episode_metrics.csv	results/rsmarl_v3_core/MAPPO-CWMed/random/ratio_0.33/seed_1/episode_metrics.csv	True	55	5	ok
MAPPO-CWMed	random	random	0.33	2	results/rsmarl_v3_core/MAPPO-CWMed/random/ratio_0.33/seed_2/episode_metrics.csv	results/rsmarl_v3_core/MAPPO-CWMed/random/ratio_0.33/seed_2/episode_metrics.csv	True	55	5	ok
MAPPO-CWMed	random	random	0.33	3	results/rsmarl_v3_core/MAPPO-CWMed/random/ratio_0.33/seed_3/episode_metrics.csv	results/rsmarl_v3_core/MAPPO-CWMed/random/ratio_0.33/seed_3/episode_metrics.csv	True	55	5	ok
MAPPO-CWMed	random	random	0.33	4	results/rsmarl_v3_core/MAPPO-CWMed/random/ratio_0.33/seed_4/episode_metrics.csv	results/rsmarl_v3_core/MAPPO-CWMed/random/ratio_0.33/seed_4/episode_metrics.csv	True	55	5	ok
MAPPO-CWMed	random	random	0.33	5	results/rsmarl_v3_core/MAPPO-CWMed/random/ratio_0.33/seed_5/episode_metrics.csv	results/rsmarl_v3_core/MAPPO-CWMed/random/ratio_0.33/seed_5/episode_metrics.csv	True	55	5	ok
MAPPO-CWMed	random	random	0.33	6	results/rsmarl_v3_core/MAPPO-CWMed/random/ratio_0.33/seed_6/episode_metrics.csv	results/rsmarl_v3_core/MAPPO-CWMed/random/ratio_0.33/seed_6/episode_metrics.csv	True	55	5	ok
MAPPO-CWMed	random	random	0.33	7	results/rsmarl_v3_core/MAPPO-CWMed/random/ratio_0.33/seed_7/episode_metrics.csv	results/rsmarl_v3_core/MAPPO-CWMed/random/ratio_0.33/seed_7/episode_metrics.csv	True	55	5	ok
MAPPO-CWMed	random	random	0.33	8	results/rsmarl_v3_core/MAPPO-CWMed/random/ratio_0.33/seed_8/episode_metrics.csv	results/rsmarl_v3_core/MAPPO-CWMed/random/ratio_0.33/seed_8/episode_metrics.csv	True	55	5	ok
MAPPO-CWMed	random	random	0.33	9	results/rsmarl_v3_core/MAPPO-CWMed/random/ratio_0.33/seed_9/episode_metrics.csv	results/rsmarl_v3_core/MAPPO-CWMed/random/ratio_0.33/seed_9/episode_metrics.csv	True	55	5	ok
MAPPO-CWMed	random	random	0.33	10	results/rsmarl_v3_core/MAPPO-CWMed/random/ratio_0.33/seed_10/episode_metrics.csv	results/rsmarl_v3_core/MAPPO-CWMed/random/ratio_0.33/seed_10/episode_metrics.csv	True	55	5	ok
MAPPO-CWMed	random	random	0.33	11	results/rsmarl_v3_core/MAPPO-CWMed/random/ratio_0.33/seed_11/episode_metrics.csv	results/rsmarl_v3_core/MAPPO-CWMed/random/ratio_0.33/seed_11/episode_metrics.csv	True	55	5	ok
MAPPO-CWMed	random	random	0.33	12	results/rsmarl_v3_core/MAPPO-CWMed/random/ratio_0.33/seed_12/episode_metrics.csv	results/rsmarl_v3_core/MAPPO-CWMed/random/ratio_0.33/seed_12/episode_metrics.csv	True	55	5	ok
MAPPO-CWMed	random	random	0.33	13	results/rsmarl_v3_core/MAPPO-CWMed/random/ratio_0.33/seed_13/episode_metrics.csv	results/rsmarl_v3_core/MAPPO-CWMed/random/ratio_0.33/seed_13/episode_metrics.csv	True	55	5	ok
MAPPO-CWMed	random	random	0.33	14	results/rsmarl_v3_core/MAPPO-CWMed/random/ratio_0.33/seed_14/episode_metrics.csv	results/rsmarl_v3_core/MAPPO-CWMed/random/ratio_0.33/seed_14/episode_metrics.csv	True	55	5	ok
MAPPO-CWMed	random	random	0.33	15	results/rsmarl_v3_core/MAPPO-CWMed/random/ratio_0.33/seed_15/episode_metrics.csv	results/rsmarl_v3_core/MAPPO-CWMed/random/ratio_0.33/seed_15/episode_metrics.csv	True	55	5	ok
MAPPO-CWMed	random	random	0.33	16	results/rsmarl_v3_core/MAPPO-CWMed/random/ratio_0.33/seed_16/episode_metrics.csv	results/rsmarl_v3_core/MAPPO-CWMed/random/ratio_0.33/seed_16/episode_metrics.csv	True	55	5	ok
MAPPO-CWMed	random	random	0.33	17	results/rsmarl_v3_core/MAPPO-CWMed/random/ratio_0.33/seed_17/episode_metrics.csv	results/rsmarl_v3_core/MAPPO-CWMed/random/ratio_0.33/seed_17/episode_metrics.csv	True	55	5	ok
MAPPO-CWMed	random	random	0.33	18	results/rsmarl_v3_core/MAPPO-CWMed/random/ratio_0.33/seed_18/episode_metrics.csv	results/rsmarl_v3_core/MAPPO-CWMed/random/ratio_0.33/seed_18/episode_metrics.csv	True	55	5	ok
MAPPO-CWMed	random	random	0.33	19	results/rsmarl_v3_core/MAPPO-CWMed/random/ratio_0.33/seed_19/episode_metrics.csv	results/rsmarl_v3_core/MAPPO-CWMed/random/ratio_0.33/seed_19/episode_metrics.csv	True	55	5	ok
MAPPO-CWMed	signflip	sign_flip	0.05	0	results/rsmarl_v3_core/MAPPO-CWMed/sign_flip/ratio_0.05/seed_0/episode_metrics.csv	results/rsmarl_v3_core/MAPPO-CWMed/sign_flip/ratio_0.05/seed_0/episode_metrics.csv	True	55	5	ok
MAPPO-CWMed	signflip	sign_flip	0.05	1	results/rsmarl_v3_core/MAPPO-CWMed/sign_flip/ratio_0.05/seed_1/episode_metrics.csv	results/rsmarl_v3_core/MAPPO-CWMed/sign_flip/ratio_0.05/seed_1/episode_metrics.csv	True	55	5	ok
MAPPO-CWMed	signflip	sign_flip	0.05	2	results/rsmarl_v3_core/MAPPO-CWMed/sign_flip/ratio_0.05/seed_2/episode_metrics.csv	results/rsmarl_v3_core/MAPPO-CWMed/sign_flip/ratio_0.05/seed_2/episode_metrics.csv	True	55	5	ok
MAPPO-CWMed	signflip	sign_flip	0.05	3	results/rsmarl_v3_core/MAPPO-CWMed/sign_flip/ratio_0.05/seed_3/episode_metrics.csv	results/rsmarl_v3_core/MAPPO-CWMed/sign_flip/ratio_0.05/seed_3/episode_metrics.csv	True	55	5	ok
MAPPO-CWMed	signflip	sign_flip	0.05	4	results/rsmarl_v3_core/MAPPO-CWMed/sign_flip/ratio_0.05/seed_4/episode_metrics.csv	results/rsmarl_v3_core/MAPPO-CWMed/sign_flip/ratio_0.05/seed_4/episode_metrics.csv	True	55	5	ok
MAPPO-CWMed	signflip	sign_flip	0.05	5	results/rsmarl_v3_core/MAPPO-CWMed/sign_flip/ratio_0.05/seed_5/episode_metrics.csv	results/rsmarl_v3_core/MAPPO-CWMed/sign_flip/ratio_0.05/seed_5/episode_metrics.csv	True	55	5	ok
MAPPO-CWMed	signflip	sign_flip	0.05	6	results/rsmarl_v3_core/MAPPO-CWMed/sign_flip/ratio_0.05/seed_6/episode_metrics.csv	results/rsmarl_v3_core/MAPPO-CWMed/sign_flip/ratio_0.05/seed_6/episode_metrics.csv	True	55	5	ok
MAPPO-CWMed	signflip	sign_flip	0.05	7	results/rsmarl_v3_core/MAPPO-CWMed/sign_flip/ratio_0.05/seed_7/episode_metrics.csv	results/rsmarl_v3_core/MAPPO-CWMed/sign_flip/ratio_0.05/seed_7/episode_metrics.csv	True	55	5	ok
MAPPO-CWMed	signflip	sign_flip	0.05	8	results/rsmarl_v3_core/MAPPO-CWMed/sign_flip/ratio_0.05/seed_8/episode_metrics.csv	results/rsmarl_v3_core/MAPPO-CWMed/sign_flip/ratio_0.05/seed_8/episode_metrics.csv	True	55	5	ok
MAPPO-CWMed	signflip	sign_flip	0.05	9	results/rsmarl_v3_core/MAPPO-CWMed/sign_flip/ratio_0.05/seed_9/episode_metrics.csv	results/rsmarl_v3_core/MAPPO-CWMed/sign_flip/ratio_0.05/seed_9/episode_metrics.csv	True	55	5	ok
MAPPO-CWMed	signflip	sign_flip	0.05	10	results/rsmarl_v3_core/MAPPO-CWMed/sign_flip/ratio_0.05/seed_10/episode_metrics.csv	results/rsmarl_v3_core/MAPPO-CWMed/sign_flip/ratio_0.05/seed_10/episode_metrics.csv	True	55	5	ok
MAPPO-CWMed	signflip	sign_flip	0.05	11	results/rsmarl_v3_core/MAPPO-CWMed/sign_flip/ratio_0.05/seed_11/episode_metrics.csv	results/rsmarl_v3_core/MAPPO-CWMed/sign_flip/ratio_0.05/seed_11/episode_metrics.csv	True	55	5	ok
MAPPO-CWMed	signflip	sign_flip	0.05	12	results/rsmarl_v3_core/MAPPO-CWMed/sign_flip/ratio_0.05/seed_12/episode_metrics.csv	results/rsmarl_v3_core/MAPPO-CWMed/sign_flip/ratio_0.05/seed_12/episode_metrics.csv	True	55	5	ok
MAPPO-CWMed	signflip	sign_flip	0.05	13	results/rsmarl_v3_core/MAPPO-CWMed/sign_flip/ratio_0.05/seed_13/episode_metrics.csv	results/rsmarl_v3_core/MAPPO-CWMed/sign_flip/ratio_0.05/seed_13/episode_metrics.csv	True	55	5	ok
MAPPO-CWMed	signflip	sign_flip	0.05	14	results/rsmarl_v3_core/MAPPO-CWMed/sign_flip/ratio_0.05/seed_14/episode_metrics.csv	results/rsmarl_v3_core/MAPPO-CWMed/sign_flip/ratio_0.05/seed_14/episode_metrics.csv	True	55	5	ok
MAPPO-CWMed	signflip	sign_flip	0.05	15	results/rsmarl_v3_core/MAPPO-CWMed/sign_flip/ratio_0.05/seed_15/episode_metrics.csv	results/rsmarl_v3_core/MAPPO-CWMed/sign_flip/ratio_0.05/seed_15/episode_metrics.csv	True	55	5	ok
MAPPO-CWMed	signflip	sign_flip	0.05	16	results/rsmarl_v3_core/MAPPO-CWMed/sign_flip/ratio_0.05/seed_16/episode_metrics.csv	results/rsmarl_v3_core/MAPPO-CWMed/sign_flip/ratio_0.05/seed_16/episode_metrics.csv	True	55	5	ok
MAPPO-CWMed	signflip	sign_flip	0.05	17	results/rsmarl_v3_core/MAPPO-CWMed/sign_flip/ratio_0.05/seed_17/episode_metrics.csv	results/rsmarl_v3_core/MAPPO-CWMed/sign_flip/ratio_0.05/seed_17/episode_metrics.csv	True	55	5	ok
MAPPO-CWMed	signflip	sign_flip	0.05	18	results/rsmarl_v3_core/MAPPO-CWMed/sign_flip/ratio_0.05/seed_18/episode_metrics.csv	results/rsmarl_v3_core/MAPPO-CWMed/sign_flip/ratio_0.05/seed_18/episode_metrics.csv	True	55	5	ok
MAPPO-CWMed	signflip	sign_flip	0.05	19	results/rsmarl_v3_core/MAPPO-CWMed/sign_flip/ratio_0.05/seed_19/episode_metrics.csv	results/rsmarl_v3_core/MAPPO-CWMed/sign_flip/ratio_0.05/seed_19/episode_metrics.csv	True	55	5	ok
MAPPO-CWMed	signflip	sign_flip	0.1	0	results/rsmarl_v3_core/MAPPO-CWMed/sign_flip/ratio_0.10/seed_0/episode_metrics.csv	results/rsmarl_v3_core/MAPPO-CWMed/sign_flip/ratio_0.10/seed_0/episode_metrics.csv	True	55	5	ok
MAPPO-CWMed	signflip	sign_flip	0.1	1	results/rsmarl_v3_core/MAPPO-CWMed/sign_flip/ratio_0.10/seed_1/episode_metrics.csv	results/rsmarl_v3_core/MAPPO-CWMed/sign_flip/ratio_0.10/seed_1/episode_metrics.csv	True	55	5	ok
MAPPO-CWMed	signflip	sign_flip	0.1	2	results/rsmarl_v3_core/MAPPO-CWMed/sign_flip/ratio_0.10/seed_2/episode_metrics.csv	results/rsmarl_v3_core/MAPPO-CWMed/sign_flip/ratio_0.10/seed_2/episode_metrics.csv	True	55	5	ok
MAPPO-CWMed	signflip	sign_flip	0.1	3	results/rsmarl_v3_core/MAPPO-CWMed/sign_flip/ratio_0.10/seed_3/episode_metrics.csv	results/rsmarl_v3_core/MAPPO-CWMed/sign_flip/ratio_0.10/seed_3/episode_metrics.csv	True	55	5	ok
MAPPO-CWMed	signflip	sign_flip	0.1	4	results/rsmarl_v3_core/MAPPO-CWMed/sign_flip/ratio_0.10/seed_4/episode_metrics.csv	results/rsmarl_v3_core/MAPPO-CWMed/sign_flip/ratio_0.10/seed_4/episode_metrics.csv	True	55	5	ok
MAPPO-CWMed	signflip	sign_flip	0.1	5	results/rsmarl_v3_core/MAPPO-CWMed/sign_flip/ratio_0.10/seed_5/episode_metrics.csv	results/rsmarl_v3_core/MAPPO-CWMed/sign_flip/ratio_0.10/seed_5/episode_metrics.csv	True	55	5	ok
MAPPO-CWMed	signflip	sign_flip	0.1	6	results/rsmarl_v3_core/MAPPO-CWMed/sign_flip/ratio_0.10/seed_6/episode_metrics.csv	results/rsmarl_v3_core/MAPPO-CWMed/sign_flip/ratio_0.10/seed_6/episode_metrics.csv	True	55	5	ok
MAPPO-CWMed	signflip	sign_flip	0.1	7	results/rsmarl_v3_core/MAPPO-CWMed/sign_flip/ratio_0.10/seed_7/episode_metrics.csv	results/rsmarl_v3_core/MAPPO-CWMed/sign_flip/ratio_0.10/seed_7/episode_metrics.csv	True	55	5	ok
MAPPO-CWMed	signflip	sign_flip	0.1	8	results/rsmarl_v3_core/MAPPO-CWMed/sign_flip/ratio_0.10/seed_8/episode_metrics.csv	results/rsmarl_v3_core/MAPPO-CWMed/sign_flip/ratio_0.10/seed_8/episode_metrics.csv	True	55	5	ok
MAPPO-CWMed	signflip	sign_flip	0.1	9	results/rsmarl_v3_core/MAPPO-CWMed/sign_flip/ratio_0.10/seed_9/episode_metrics.csv	results/rsmarl_v3_core/MAPPO-CWMed/sign_flip/ratio_0.10/seed_9/episode_metrics.csv	True	55	5	ok
MAPPO-CWMed	signflip	sign_flip	0.1	10	results/rsmarl_v3_core/MAPPO-CWMed/sign_flip/ratio_0.10/seed_10/episode_metrics.csv	results/rsmarl_v3_core/MAPPO-CWMed/sign_flip/ratio_0.10/seed_10/episode_metrics.csv	True	55	5	ok
MAPPO-CWMed	signflip	sign_flip	0.1	11	results/rsmarl_v3_core/MAPPO-CWMed/sign_flip/ratio_0.10/seed_11/episode_metrics.csv	results/rsmarl_v3_core/MAPPO-CWMed/sign_flip/ratio_0.10/seed_11/episode_metrics.csv	True	55	5	ok
MAPPO-CWMed	signflip	sign_flip	0.1	12	results/rsmarl_v3_core/MAPPO-CWMed/sign_flip/ratio_0.10/seed_12/episode_metrics.csv	results/rsmarl_v3_core/MAPPO-CWMed/sign_flip/ratio_0.10/seed_12/episode_metrics.csv	True	55	5	ok
MAPPO-CWMed	signflip	sign_flip	0.1	13	results/rsmarl_v3_core/MAPPO-CWMed/sign_flip/ratio_0.10/seed_13/episode_metrics.csv	results/rsmarl_v3_core/MAPPO-CWMed/sign_flip/ratio_0.10/seed_13/episode_metrics.csv	True	55	5	ok
MAPPO-CWMed	signflip	sign_flip	0.1	14	results/rsmarl_v3_core/MAPPO-CWMed/sign_flip/ratio_0.10/seed_14/episode_metrics.csv	results/rsmarl_v3_core/MAPPO-CWMed/sign_flip/ratio_0.10/seed_14/episode_metrics.csv	True	55	5	ok
MAPPO-CWMed	signflip	sign_flip	0.1	15	results/rsmarl_v3_core/MAPPO-CWMed/sign_flip/ratio_0.10/seed_15/episode_metrics.csv	results/rsmarl_v3_core/MAPPO-CWMed/sign_flip/ratio_0.10/seed_15/episode_metrics.csv	True	55	5	ok
MAPPO-CWMed	signflip	sign_flip	0.1	16	results/rsmarl_v3_core/MAPPO-CWMed/sign_flip/ratio_0.10/seed_16/episode_metrics.csv	results/rsmarl_v3_core/MAPPO-CWMed/sign_flip/ratio_0.10/seed_16/episode_metrics.csv	True	55	5	ok
MAPPO-CWMed	signflip	sign_flip	0.1	17	results/rsmarl_v3_core/MAPPO-CWMed/sign_flip/ratio_0.10/seed_17/episode_metrics.csv	results/rsmarl_v3_core/MAPPO-CWMed/sign_flip/ratio_0.10/seed_17/episode_metrics.csv	True	55	5	ok
MAPPO-CWMed	signflip	sign_flip	0.1	18	results/rsmarl_v3_core/MAPPO-CWMed/sign_flip/ratio_0.10/seed_18/episode_metrics.csv	results/rsmarl_v3_core/MAPPO-CWMed/sign_flip/ratio_0.10/seed_18/episode_metrics.csv	True	55	5	ok
MAPPO-CWMed	signflip	sign_flip	0.1	19	results/rsmarl_v3_core/MAPPO-CWMed/sign_flip/ratio_0.10/seed_19/episode_metrics.csv	results/rsmarl_v3_core/MAPPO-CWMed/sign_flip/ratio_0.10/seed_19/episode_metrics.csv	True	55	5	ok
MAPPO-CWMed	signflip	sign_flip	0.2	0	results/rsmarl_v3_core/MAPPO-CWMed/sign_flip/ratio_0.20/seed_0/episode_metrics.csv	results/rsmarl_v3_core/MAPPO-CWMed/sign_flip/ratio_0.20/seed_0/episode_metrics.csv	True	55	5	ok
MAPPO-CWMed	signflip	sign_flip	0.2	1	results/rsmarl_v3_core/MAPPO-CWMed/sign_flip/ratio_0.20/seed_1/episode_metrics.csv	results/rsmarl_v3_core/MAPPO-CWMed/sign_flip/ratio_0.20/seed_1/episode_metrics.csv	True	55	5	ok
MAPPO-CWMed	signflip	sign_flip	0.2	2	results/rsmarl_v3_core/MAPPO-CWMed/sign_flip/ratio_0.20/seed_2/episode_metrics.csv	results/rsmarl_v3_core/MAPPO-CWMed/sign_flip/ratio_0.20/seed_2/episode_metrics.csv	True	55	5	ok
MAPPO-CWMed	signflip	sign_flip	0.2	3	results/rsmarl_v3_core/MAPPO-CWMed/sign_flip/ratio_0.20/seed_3/episode_metrics.csv	results/rsmarl_v3_core/MAPPO-CWMed/sign_flip/ratio_0.20/seed_3/episode_metrics.csv	True	55	5	ok
MAPPO-CWMed	signflip	sign_flip	0.2	4	results/rsmarl_v3_core/MAPPO-CWMed/sign_flip/ratio_0.20/seed_4/episode_metrics.csv	results/rsmarl_v3_core/MAPPO-CWMed/sign_flip/ratio_0.20/seed_4/episode_metrics.csv	True	55	5	ok
MAPPO-CWMed	signflip	sign_flip	0.2	5	results/rsmarl_v3_core/MAPPO-CWMed/sign_flip/ratio_0.20/seed_5/episode_metrics.csv	results/rsmarl_v3_core/MAPPO-CWMed/sign_flip/ratio_0.20/seed_5/episode_metrics.csv	True	55	5	ok
MAPPO-CWMed	signflip	sign_flip	0.2	6	results/rsmarl_v3_core/MAPPO-CWMed/sign_flip/ratio_0.20/seed_6/episode_metrics.csv	results/rsmarl_v3_core/MAPPO-CWMed/sign_flip/ratio_0.20/seed_6/episode_metrics.csv	True	55	5	ok
MAPPO-CWMed	signflip	sign_flip	0.2	7	results/rsmarl_v3_core/MAPPO-CWMed/sign_flip/ratio_0.20/seed_7/episode_metrics.csv	results/rsmarl_v3_core/MAPPO-CWMed/sign_flip/ratio_0.20/seed_7/episode_metrics.csv	True	55	5	ok
MAPPO-CWMed	signflip	sign_flip	0.2	8	results/rsmarl_v3_core/MAPPO-CWMed/sign_flip/ratio_0.20/seed_8/episode_metrics.csv	results/rsmarl_v3_core/MAPPO-CWMed/sign_flip/ratio_0.20/seed_8/episode_metrics.csv	True	55	5	ok
MAPPO-CWMed	signflip	sign_flip	0.2	9	results/rsmarl_v3_core/MAPPO-CWMed/sign_flip/ratio_0.20/seed_9/episode_metrics.csv	results/rsmarl_v3_core/MAPPO-CWMed/sign_flip/ratio_0.20/seed_9/episode_metrics.csv	True	55	5	ok
MAPPO-CWMed	signflip	sign_flip	0.2	10	results/rsmarl_v3_core/MAPPO-CWMed/sign_flip/ratio_0.20/seed_10/episode_metrics.csv	results/rsmarl_v3_core/MAPPO-CWMed/sign_flip/ratio_0.20/seed_10/episode_metrics.csv	True	55	5	ok
MAPPO-CWMed	signflip	sign_flip	0.2	11	results/rsmarl_v3_core/MAPPO-CWMed/sign_flip/ratio_0.20/seed_11/episode_metrics.csv	results/rsmarl_v3_core/MAPPO-CWMed/sign_flip/ratio_0.20/seed_11/episode_metrics.csv	True	55	5	ok
MAPPO-CWMed	signflip	sign_flip	0.2	12	results/rsmarl_v3_core/MAPPO-CWMed/sign_flip/ratio_0.20/seed_12/episode_metrics.csv	results/rsmarl_v3_core/MAPPO-CWMed/sign_flip/ratio_0.20/seed_12/episode_metrics.csv	True	55	5	ok
MAPPO-CWMed	signflip	sign_flip	0.2	13	results/rsmarl_v3_core/MAPPO-CWMed/sign_flip/ratio_0.20/seed_13/episode_metrics.csv	results/rsmarl_v3_core/MAPPO-CWMed/sign_flip/ratio_0.20/seed_13/episode_metrics.csv	True	55	5	ok
MAPPO-CWMed	signflip	sign_flip	0.2	14	results/rsmarl_v3_core/MAPPO-CWMed/sign_flip/ratio_0.20/seed_14/episode_metrics.csv	results/rsmarl_v3_core/MAPPO-CWMed/sign_flip/ratio_0.20/seed_14/episode_metrics.csv	True	55	5	ok
MAPPO-CWMed	signflip	sign_flip	0.2	15	results/rsmarl_v3_core/MAPPO-CWMed/sign_flip/ratio_0.20/seed_15/episode_metrics.csv	results/rsmarl_v3_core/MAPPO-CWMed/sign_flip/ratio_0.20/seed_15/episode_metrics.csv	True	55	5	ok
MAPPO-CWMed	signflip	sign_flip	0.2	16	results/rsmarl_v3_core/MAPPO-CWMed/sign_flip/ratio_0.20/seed_16/episode_metrics.csv	results/rsmarl_v3_core/MAPPO-CWMed/sign_flip/ratio_0.20/seed_16/episode_metrics.csv	True	55	5	ok
MAPPO-CWMed	signflip	sign_flip	0.2	17	results/rsmarl_v3_core/MAPPO-CWMed/sign_flip/ratio_0.20/seed_17/episode_metrics.csv	results/rsmarl_v3_core/MAPPO-CWMed/sign_flip/ratio_0.20/seed_17/episode_metrics.csv	True	55	5	ok
MAPPO-CWMed	signflip	sign_flip	0.2	18	results/rsmarl_v3_core/MAPPO-CWMed/sign_flip/ratio_0.20/seed_18/episode_metrics.csv	results/rsmarl_v3_core/MAPPO-CWMed/sign_flip/ratio_0.20/seed_18/episode_metrics.csv	True	55	5	ok
MAPPO-CWMed	signflip	sign_flip	0.2	19	results/rsmarl_v3_core/MAPPO-CWMed/sign_flip/ratio_0.20/seed_19/episode_metrics.csv	results/rsmarl_v3_core/MAPPO-CWMed/sign_flip/ratio_0.20/seed_19/episode_metrics.csv	True	55	5	ok
MAPPO-CWMed	signflip	sign_flip	0.3	0	results/rsmarl_v3_core/MAPPO-CWMed/sign_flip/ratio_0.30/seed_0/episode_metrics.csv	results/rsmarl_v3_core/MAPPO-CWMed/sign_flip/ratio_0.30/seed_0/episode_metrics.csv	True	55	5	ok
MAPPO-CWMed	signflip	sign_flip	0.3	1	results/rsmarl_v3_core/MAPPO-CWMed/sign_flip/ratio_0.30/seed_1/episode_metrics.csv	results/rsmarl_v3_core/MAPPO-CWMed/sign_flip/ratio_0.30/seed_1/episode_metrics.csv	True	55	5	ok
MAPPO-CWMed	signflip	sign_flip	0.3	2	results/rsmarl_v3_core/MAPPO-CWMed/sign_flip/ratio_0.30/seed_2/episode_metrics.csv	results/rsmarl_v3_core/MAPPO-CWMed/sign_flip/ratio_0.30/seed_2/episode_metrics.csv	True	55	5	ok
MAPPO-CWMed	signflip	sign_flip	0.3	3	results/rsmarl_v3_core/MAPPO-CWMed/sign_flip/ratio_0.30/seed_3/episode_metrics.csv	results/rsmarl_v3_core/MAPPO-CWMed/sign_flip/ratio_0.30/seed_3/episode_metrics.csv	True	55	5	ok
MAPPO-CWMed	signflip	sign_flip	0.3	4	results/rsmarl_v3_core/MAPPO-CWMed/sign_flip/ratio_0.30/seed_4/episode_metrics.csv	results/rsmarl_v3_core/MAPPO-CWMed/sign_flip/ratio_0.30/seed_4/episode_metrics.csv	True	55	5	ok
MAPPO-CWMed	signflip	sign_flip	0.3	5	results/rsmarl_v3_core/MAPPO-CWMed/sign_flip/ratio_0.30/seed_5/episode_metrics.csv	results/rsmarl_v3_core/MAPPO-CWMed/sign_flip/ratio_0.30/seed_5/episode_metrics.csv	True	55	5	ok
MAPPO-CWMed	signflip	sign_flip	0.3	6	results/rsmarl_v3_core/MAPPO-CWMed/sign_flip/ratio_0.30/seed_6/episode_metrics.csv	results/rsmarl_v3_core/MAPPO-CWMed/sign_flip/ratio_0.30/seed_6/episode_metrics.csv	True	55	5	ok
MAPPO-CWMed	signflip	sign_flip	0.3	7	results/rsmarl_v3_core/MAPPO-CWMed/sign_flip/ratio_0.30/seed_7/episode_metrics.csv	results/rsmarl_v3_core/MAPPO-CWMed/sign_flip/ratio_0.30/seed_7/episode_metrics.csv	True	55	5	ok
MAPPO-CWMed	signflip	sign_flip	0.3	8	results/rsmarl_v3_core/MAPPO-CWMed/sign_flip/ratio_0.30/seed_8/episode_metrics.csv	results/rsmarl_v3_core/MAPPO-CWMed/sign_flip/ratio_0.30/seed_8/episode_metrics.csv	True	55	5	ok
MAPPO-CWMed	signflip	sign_flip	0.3	9	results/rsmarl_v3_core/MAPPO-CWMed/sign_flip/ratio_0.30/seed_9/episode_metrics.csv	results/rsmarl_v3_core/MAPPO-CWMed/sign_flip/ratio_0.30/seed_9/episode_metrics.csv	True	55	5	ok
MAPPO-CWMed	signflip	sign_flip	0.3	10	results/rsmarl_v3_core/MAPPO-CWMed/sign_flip/ratio_0.30/seed_10/episode_metrics.csv	results/rsmarl_v3_core/MAPPO-CWMed/sign_flip/ratio_0.30/seed_10/episode_metrics.csv	True	55	5	ok
MAPPO-CWMed	signflip	sign_flip	0.3	11	results/rsmarl_v3_core/MAPPO-CWMed/sign_flip/ratio_0.30/seed_11/episode_metrics.csv	results/rsmarl_v3_core/MAPPO-CWMed/sign_flip/ratio_0.30/seed_11/episode_metrics.csv	True	55	5	ok
MAPPO-CWMed	signflip	sign_flip	0.3	12	results/rsmarl_v3_core/MAPPO-CWMed/sign_flip/ratio_0.30/seed_12/episode_metrics.csv	results/rsmarl_v3_core/MAPPO-CWMed/sign_flip/ratio_0.30/seed_12/episode_metrics.csv	True	55	5	ok
MAPPO-CWMed	signflip	sign_flip	0.3	13	results/rsmarl_v3_core/MAPPO-CWMed/sign_flip/ratio_0.30/seed_13/episode_metrics.csv	results/rsmarl_v3_core/MAPPO-CWMed/sign_flip/ratio_0.30/seed_13/episode_metrics.csv	True	55	5	ok
MAPPO-CWMed	signflip	sign_flip	0.3	14	results/rsmarl_v3_core/MAPPO-CWMed/sign_flip/ratio_0.30/seed_14/episode_metrics.csv	results/rsmarl_v3_core/MAPPO-CWMed/sign_flip/ratio_0.30/seed_14/episode_metrics.csv	True	55	5	ok
MAPPO-CWMed	signflip	sign_flip	0.3	15	results/rsmarl_v3_core/MAPPO-CWMed/sign_flip/ratio_0.30/seed_15/episode_metrics.csv	results/rsmarl_v3_core/MAPPO-CWMed/sign_flip/ratio_0.30/seed_15/episode_metrics.csv	True	55	5	ok
MAPPO-CWMed	signflip	sign_flip	0.3	16	results/rsmarl_v3_core/MAPPO-CWMed/sign_flip/ratio_0.30/seed_16/episode_metrics.csv	results/rsmarl_v3_core/MAPPO-CWMed/sign_flip/ratio_0.30/seed_16/episode_metrics.csv	True	55	5	ok
MAPPO-CWMed	signflip	sign_flip	0.3	17	results/rsmarl_v3_core/MAPPO-CWMed/sign_flip/ratio_0.30/seed_17/episode_metrics.csv	results/rsmarl_v3_core/MAPPO-CWMed/sign_flip/ratio_0.30/seed_17/episode_metrics.csv	True	55	5	ok
MAPPO-CWMed	signflip	sign_flip	0.3	18	results/rsmarl_v3_core/MAPPO-CWMed/sign_flip/ratio_0.30/seed_18/episode_metrics.csv	results/rsmarl_v3_core/MAPPO-CWMed/sign_flip/ratio_0.30/seed_18/episode_metrics.csv	True	55	5	ok
MAPPO-CWMed	signflip	sign_flip	0.3	19	results/rsmarl_v3_core/MAPPO-CWMed/sign_flip/ratio_0.30/seed_19/episode_metrics.csv	results/rsmarl_v3_core/MAPPO-CWMed/sign_flip/ratio_0.30/seed_19/episode_metrics.csv	True	55	5	ok
MAPPO-CWMed	signflip	sign_flip	0.33	0	results/rsmarl_v3_core/MAPPO-CWMed/sign_flip/ratio_0.33/seed_0/episode_metrics.csv	results/rsmarl_v3_core/MAPPO-CWMed/sign_flip/ratio_0.33/seed_0/episode_metrics.csv	True	55	5	ok
MAPPO-CWMed	signflip	sign_flip	0.33	1	results/rsmarl_v3_core/MAPPO-CWMed/sign_flip/ratio_0.33/seed_1/episode_metrics.csv	results/rsmarl_v3_core/MAPPO-CWMed/sign_flip/ratio_0.33/seed_1/episode_metrics.csv	True	55	5	ok
MAPPO-CWMed	signflip	sign_flip	0.33	2	results/rsmarl_v3_core/MAPPO-CWMed/sign_flip/ratio_0.33/seed_2/episode_metrics.csv	results/rsmarl_v3_core/MAPPO-CWMed/sign_flip/ratio_0.33/seed_2/episode_metrics.csv	True	55	5	ok
MAPPO-CWMed	signflip	sign_flip	0.33	3	results/rsmarl_v3_core/MAPPO-CWMed/sign_flip/ratio_0.33/seed_3/episode_metrics.csv	results/rsmarl_v3_core/MAPPO-CWMed/sign_flip/ratio_0.33/seed_3/episode_metrics.csv	True	55	5	ok
MAPPO-CWMed	signflip	sign_flip	0.33	4	results/rsmarl_v3_core/MAPPO-CWMed/sign_flip/ratio_0.33/seed_4/episode_metrics.csv	results/rsmarl_v3_core/MAPPO-CWMed/sign_flip/ratio_0.33/seed_4/episode_metrics.csv	True	55	5	ok
MAPPO-CWMed	signflip	sign_flip	0.33	5	results/rsmarl_v3_core/MAPPO-CWMed/sign_flip/ratio_0.33/seed_5/episode_metrics.csv	results/rsmarl_v3_core/MAPPO-CWMed/sign_flip/ratio_0.33/seed_5/episode_metrics.csv	True	55	5	ok
MAPPO-CWMed	signflip	sign_flip	0.33	6	results/rsmarl_v3_core/MAPPO-CWMed/sign_flip/ratio_0.33/seed_6/episode_metrics.csv	results/rsmarl_v3_core/MAPPO-CWMed/sign_flip/ratio_0.33/seed_6/episode_metrics.csv	True	55	5	ok
MAPPO-CWMed	signflip	sign_flip	0.33	7	results/rsmarl_v3_core/MAPPO-CWMed/sign_flip/ratio_0.33/seed_7/episode_metrics.csv	results/rsmarl_v3_core/MAPPO-CWMed/sign_flip/ratio_0.33/seed_7/episode_metrics.csv	True	55	5	ok
MAPPO-CWMed	signflip	sign_flip	0.33	8	results/rsmarl_v3_core/MAPPO-CWMed/sign_flip/ratio_0.33/seed_8/episode_metrics.csv	results/rsmarl_v3_core/MAPPO-CWMed/sign_flip/ratio_0.33/seed_8/episode_metrics.csv	True	55	5	ok
MAPPO-CWMed	signflip	sign_flip	0.33	9	results/rsmarl_v3_core/MAPPO-CWMed/sign_flip/ratio_0.33/seed_9/episode_metrics.csv	results/rsmarl_v3_core/MAPPO-CWMed/sign_flip/ratio_0.33/seed_9/episode_metrics.csv	True	55	5	ok
MAPPO-CWMed	signflip	sign_flip	0.33	10	results/rsmarl_v3_core/MAPPO-CWMed/sign_flip/ratio_0.33/seed_10/episode_metrics.csv	results/rsmarl_v3_core/MAPPO-CWMed/sign_flip/ratio_0.33/seed_10/episode_metrics.csv	True	55	5	ok
MAPPO-CWMed	signflip	sign_flip	0.33	11	results/rsmarl_v3_core/MAPPO-CWMed/sign_flip/ratio_0.33/seed_11/episode_metrics.csv	results/rsmarl_v3_core/MAPPO-CWMed/sign_flip/ratio_0.33/seed_11/episode_metrics.csv	True	55	5	ok
MAPPO-CWMed	signflip	sign_flip	0.33	12	results/rsmarl_v3_core/MAPPO-CWMed/sign_flip/ratio_0.33/seed_12/episode_metrics.csv	results/rsmarl_v3_core/MAPPO-CWMed/sign_flip/ratio_0.33/seed_12/episode_metrics.csv	True	55	5	ok
MAPPO-CWMed	signflip	sign_flip	0.33	13	results/rsmarl_v3_core/MAPPO-CWMed/sign_flip/ratio_0.33/seed_13/episode_metrics.csv	results/rsmarl_v3_core/MAPPO-CWMed/sign_flip/ratio_0.33/seed_13/episode_metrics.csv	True	55	5	ok
MAPPO-CWMed	signflip	sign_flip	0.33	14	results/rsmarl_v3_core/MAPPO-CWMed/sign_flip/ratio_0.33/seed_14/episode_metrics.csv	results/rsmarl_v3_core/MAPPO-CWMed/sign_flip/ratio_0.33/seed_14/episode_metrics.csv	True	55	5	ok
MAPPO-CWMed	signflip	sign_flip	0.33	15	results/rsmarl_v3_core/MAPPO-CWMed/sign_flip/ratio_0.33/seed_15/episode_metrics.csv	results/rsmarl_v3_core/MAPPO-CWMed/sign_flip/ratio_0.33/seed_15/episode_metrics.csv	True	55	5	ok
MAPPO-CWMed	signflip	sign_flip	0.33	16	results/rsmarl_v3_core/MAPPO-CWMed/sign_flip/ratio_0.33/seed_16/episode_metrics.csv	results/rsmarl_v3_core/MAPPO-CWMed/sign_flip/ratio_0.33/seed_16/episode_metrics.csv	True	55	5	ok
MAPPO-CWMed	signflip	sign_flip	0.33	17	results/rsmarl_v3_core/MAPPO-CWMed/sign_flip/ratio_0.33/seed_17/episode_metrics.csv	results/rsmarl_v3_core/MAPPO-CWMed/sign_flip/ratio_0.33/seed_17/episode_metrics.csv	True	55	5	ok
MAPPO-CWMed	signflip	sign_flip	0.33	18	results/rsmarl_v3_core/MAPPO-CWMed/sign_flip/ratio_0.33/seed_18/episode_metrics.csv	results/rsmarl_v3_core/MAPPO-CWMed/sign_flip/ratio_0.33/seed_18/episode_metrics.csv	True	55	5	ok
MAPPO-CWMed	signflip	sign_flip	0.33	19	results/rsmarl_v3_core/MAPPO-CWMed/sign_flip/ratio_0.33/seed_19/episode_metrics.csv	results/rsmarl_v3_core/MAPPO-CWMed/sign_flip/ratio_0.33/seed_19/episode_metrics.csv	True	55	5	ok
MAPPO-CWMed	stealthy	stealthy_subspace	0.05	0	results/rsmarl_v3_core/MAPPO-CWMed/stealthy_subspace/ratio_0.05/seed_0/episode_metrics.csv	results/rsmarl_v3_core/MAPPO-CWMed/stealthy_subspace/ratio_0.05/seed_0/episode_metrics.csv	True	55	5	ok
MAPPO-CWMed	stealthy	stealthy_subspace	0.05	1	results/rsmarl_v3_core/MAPPO-CWMed/stealthy_subspace/ratio_0.05/seed_1/episode_metrics.csv	results/rsmarl_v3_core/MAPPO-CWMed/stealthy_subspace/ratio_0.05/seed_1/episode_metrics.csv	True	55	5	ok
MAPPO-CWMed	stealthy	stealthy_subspace	0.05	2	results/rsmarl_v3_core/MAPPO-CWMed/stealthy_subspace/ratio_0.05/seed_2/episode_metrics.csv	results/rsmarl_v3_core/MAPPO-CWMed/stealthy_subspace/ratio_0.05/seed_2/episode_metrics.csv	True	55	5	ok
MAPPO-CWMed	stealthy	stealthy_subspace	0.05	3	results/rsmarl_v3_core/MAPPO-CWMed/stealthy_subspace/ratio_0.05/seed_3/episode_metrics.csv	results/rsmarl_v3_core/MAPPO-CWMed/stealthy_subspace/ratio_0.05/seed_3/episode_metrics.csv	True	55	5	ok
MAPPO-CWMed	stealthy	stealthy_subspace	0.05	4	results/rsmarl_v3_core/MAPPO-CWMed/stealthy_subspace/ratio_0.05/seed_4/episode_metrics.csv	results/rsmarl_v3_core/MAPPO-CWMed/stealthy_subspace/ratio_0.05/seed_4/episode_metrics.csv	True	55	5	ok
MAPPO-CWMed	stealthy	stealthy_subspace	0.05	5	results/rsmarl_v3_core/MAPPO-CWMed/stealthy_subspace/ratio_0.05/seed_5/episode_metrics.csv	results/rsmarl_v3_core/MAPPO-CWMed/stealthy_subspace/ratio_0.05/seed_5/episode_metrics.csv	True	55	5	ok
MAPPO-CWMed	stealthy	stealthy_subspace	0.05	6	results/rsmarl_v3_core/MAPPO-CWMed/stealthy_subspace/ratio_0.05/seed_6/episode_metrics.csv	results/rsmarl_v3_core/MAPPO-CWMed/stealthy_subspace/ratio_0.05/seed_6/episode_metrics.csv	True	55	5	ok
MAPPO-CWMed	stealthy	stealthy_subspace	0.05	7	results/rsmarl_v3_core/MAPPO-CWMed/stealthy_subspace/ratio_0.05/seed_7/episode_metrics.csv	results/rsmarl_v3_core/MAPPO-CWMed/stealthy_subspace/ratio_0.05/seed_7/episode_metrics.csv	True	55	5	ok
MAPPO-CWMed	stealthy	stealthy_subspace	0.05	8	results/rsmarl_v3_core/MAPPO-CWMed/stealthy_subspace/ratio_0.05/seed_8/episode_metrics.csv	results/rsmarl_v3_core/MAPPO-CWMed/stealthy_subspace/ratio_0.05/seed_8/episode_metrics.csv	True	55	5	ok
MAPPO-CWMed	stealthy	stealthy_subspace	0.05	9	results/rsmarl_v3_core/MAPPO-CWMed/stealthy_subspace/ratio_0.05/seed_9/episode_metrics.csv	results/rsmarl_v3_core/MAPPO-CWMed/stealthy_subspace/ratio_0.05/seed_9/episode_metrics.csv	True	55	5	ok
MAPPO-CWMed	stealthy	stealthy_subspace	0.05	10	results/rsmarl_v3_core/MAPPO-CWMed/stealthy_subspace/ratio_0.05/seed_10/episode_metrics.csv	results/rsmarl_v3_core/MAPPO-CWMed/stealthy_subspace/ratio_0.05/seed_10/episode_metrics.csv	True	55	5	ok
MAPPO-CWMed	stealthy	stealthy_subspace	0.05	11	results/rsmarl_v3_core/MAPPO-CWMed/stealthy_subspace/ratio_0.05/seed_11/episode_metrics.csv	results/rsmarl_v3_core/MAPPO-CWMed/stealthy_subspace/ratio_0.05/seed_11/episode_metrics.csv	True	55	5	ok
MAPPO-CWMed	stealthy	stealthy_subspace	0.05	12	results/rsmarl_v3_core/MAPPO-CWMed/stealthy_subspace/ratio_0.05/seed_12/episode_metrics.csv	results/rsmarl_v3_core/MAPPO-CWMed/stealthy_subspace/ratio_0.05/seed_12/episode_metrics.csv	True	55	5	ok
MAPPO-CWMed	stealthy	stealthy_subspace	0.05	13	results/rsmarl_v3_core/MAPPO-CWMed/stealthy_subspace/ratio_0.05/seed_13/episode_metrics.csv	results/rsmarl_v3_core/MAPPO-CWMed/stealthy_subspace/ratio_0.05/seed_13/episode_metrics.csv	True	55	5	ok
MAPPO-CWMed	stealthy	stealthy_subspace	0.05	14	results/rsmarl_v3_core/MAPPO-CWMed/stealthy_subspace/ratio_0.05/seed_14/episode_metrics.csv	results/rsmarl_v3_core/MAPPO-CWMed/stealthy_subspace/ratio_0.05/seed_14/episode_metrics.csv	True	55	5	ok
MAPPO-CWMed	stealthy	stealthy_subspace	0.05	15	results/rsmarl_v3_core/MAPPO-CWMed/stealthy_subspace/ratio_0.05/seed_15/episode_metrics.csv	results/rsmarl_v3_core/MAPPO-CWMed/stealthy_subspace/ratio_0.05/seed_15/episode_metrics.csv	True	55	5	ok
MAPPO-CWMed	stealthy	stealthy_subspace	0.05	16	results/rsmarl_v3_core/MAPPO-CWMed/stealthy_subspace/ratio_0.05/seed_16/episode_metrics.csv	results/rsmarl_v3_core/MAPPO-CWMed/stealthy_subspace/ratio_0.05/seed_16/episode_metrics.csv	True	55	5	ok
MAPPO-CWMed	stealthy	stealthy_subspace	0.05	17	results/rsmarl_v3_core/MAPPO-CWMed/stealthy_subspace/ratio_0.05/seed_17/episode_metrics.csv	results/rsmarl_v3_core/MAPPO-CWMed/stealthy_subspace/ratio_0.05/seed_17/episode_metrics.csv	True	55	5	ok
MAPPO-CWMed	stealthy	stealthy_subspace	0.05	18	results/rsmarl_v3_core/MAPPO-CWMed/stealthy_subspace/ratio_0.05/seed_18/episode_metrics.csv	results/rsmarl_v3_core/MAPPO-CWMed/stealthy_subspace/ratio_0.05/seed_18/episode_metrics.csv	True	55	5	ok
MAPPO-CWMed	stealthy	stealthy_subspace	0.05	19	results/rsmarl_v3_core/MAPPO-CWMed/stealthy_subspace/ratio_0.05/seed_19/episode_metrics.csv	results/rsmarl_v3_core/MAPPO-CWMed/stealthy_subspace/ratio_0.05/seed_19/episode_metrics.csv	True	55	5	ok
MAPPO-CWMed	stealthy	stealthy_subspace	0.1	0	results/rsmarl_v3_core/MAPPO-CWMed/stealthy_subspace/ratio_0.10/seed_0/episode_metrics.csv	results/rsmarl_v3_core/MAPPO-CWMed/stealthy_subspace/ratio_0.10/seed_0/episode_metrics.csv	True	55	5	ok
MAPPO-CWMed	stealthy	stealthy_subspace	0.1	1	results/rsmarl_v3_core/MAPPO-CWMed/stealthy_subspace/ratio_0.10/seed_1/episode_metrics.csv	results/rsmarl_v3_core/MAPPO-CWMed/stealthy_subspace/ratio_0.10/seed_1/episode_metrics.csv	True	55	5	ok
MAPPO-CWMed	stealthy	stealthy_subspace	0.1	2	results/rsmarl_v3_core/MAPPO-CWMed/stealthy_subspace/ratio_0.10/seed_2/episode_metrics.csv	results/rsmarl_v3_core/MAPPO-CWMed/stealthy_subspace/ratio_0.10/seed_2/episode_metrics.csv	True	55	5	ok
MAPPO-CWMed	stealthy	stealthy_subspace	0.1	3	results/rsmarl_v3_core/MAPPO-CWMed/stealthy_subspace/ratio_0.10/seed_3/episode_metrics.csv	results/rsmarl_v3_core/MAPPO-CWMed/stealthy_subspace/ratio_0.10/seed_3/episode_metrics.csv	True	55	5	ok
MAPPO-CWMed	stealthy	stealthy_subspace	0.1	4	results/rsmarl_v3_core/MAPPO-CWMed/stealthy_subspace/ratio_0.10/seed_4/episode_metrics.csv	results/rsmarl_v3_core/MAPPO-CWMed/stealthy_subspace/ratio_0.10/seed_4/episode_metrics.csv	True	55	5	ok
MAPPO-CWMed	stealthy	stealthy_subspace	0.1	5	results/rsmarl_v3_core/MAPPO-CWMed/stealthy_subspace/ratio_0.10/seed_5/episode_metrics.csv	results/rsmarl_v3_core/MAPPO-CWMed/stealthy_subspace/ratio_0.10/seed_5/episode_metrics.csv	True	55	5	ok
MAPPO-CWMed	stealthy	stealthy_subspace	0.1	6	results/rsmarl_v3_core/MAPPO-CWMed/stealthy_subspace/ratio_0.10/seed_6/episode_metrics.csv	results/rsmarl_v3_core/MAPPO-CWMed/stealthy_subspace/ratio_0.10/seed_6/episode_metrics.csv	True	55	5	ok
MAPPO-CWMed	stealthy	stealthy_subspace	0.1	7	results/rsmarl_v3_core/MAPPO-CWMed/stealthy_subspace/ratio_0.10/seed_7/episode_metrics.csv	results/rsmarl_v3_core/MAPPO-CWMed/stealthy_subspace/ratio_0.10/seed_7/episode_metrics.csv	True	55	5	ok
MAPPO-CWMed	stealthy	stealthy_subspace	0.1	8	results/rsmarl_v3_core/MAPPO-CWMed/stealthy_subspace/ratio_0.10/seed_8/episode_metrics.csv	results/rsmarl_v3_core/MAPPO-CWMed/stealthy_subspace/ratio_0.10/seed_8/episode_metrics.csv	True	55	5	ok
MAPPO-CWMed	stealthy	stealthy_subspace	0.1	9	results/rsmarl_v3_core/MAPPO-CWMed/stealthy_subspace/ratio_0.10/seed_9/episode_metrics.csv	results/rsmarl_v3_core/MAPPO-CWMed/stealthy_subspace/ratio_0.10/seed_9/episode_metrics.csv	True	55	5	ok
MAPPO-CWMed	stealthy	stealthy_subspace	0.1	10	results/rsmarl_v3_core/MAPPO-CWMed/stealthy_subspace/ratio_0.10/seed_10/episode_metrics.csv	results/rsmarl_v3_core/MAPPO-CWMed/stealthy_subspace/ratio_0.10/seed_10/episode_metrics.csv	True	55	5	ok
MAPPO-CWMed	stealthy	stealthy_subspace	0.1	11	results/rsmarl_v3_core/MAPPO-CWMed/stealthy_subspace/ratio_0.10/seed_11/episode_metrics.csv	results/rsmarl_v3_core/MAPPO-CWMed/stealthy_subspace/ratio_0.10/seed_11/episode_metrics.csv	True	55	5	ok
MAPPO-CWMed	stealthy	stealthy_subspace	0.1	12	results/rsmarl_v3_core/MAPPO-CWMed/stealthy_subspace/ratio_0.10/seed_12/episode_metrics.csv	results/rsmarl_v3_core/MAPPO-CWMed/stealthy_subspace/ratio_0.10/seed_12/episode_metrics.csv	True	55	5	ok
MAPPO-CWMed	stealthy	stealthy_subspace	0.1	13	results/rsmarl_v3_core/MAPPO-CWMed/stealthy_subspace/ratio_0.10/seed_13/episode_metrics.csv	results/rsmarl_v3_core/MAPPO-CWMed/stealthy_subspace/ratio_0.10/seed_13/episode_metrics.csv	True	55	5	ok
MAPPO-CWMed	stealthy	stealthy_subspace	0.1	14	results/rsmarl_v3_core/MAPPO-CWMed/stealthy_subspace/ratio_0.10/seed_14/episode_metrics.csv	results/rsmarl_v3_core/MAPPO-CWMed/stealthy_subspace/ratio_0.10/seed_14/episode_metrics.csv	True	55	5	ok
MAPPO-CWMed	stealthy	stealthy_subspace	0.1	15	results/rsmarl_v3_core/MAPPO-CWMed/stealthy_subspace/ratio_0.10/seed_15/episode_metrics.csv	results/rsmarl_v3_core/MAPPO-CWMed/stealthy_subspace/ratio_0.10/seed_15/episode_metrics.csv	True	55	5	ok
MAPPO-CWMed	stealthy	stealthy_subspace	0.1	16	results/rsmarl_v3_core/MAPPO-CWMed/stealthy_subspace/ratio_0.10/seed_16/episode_metrics.csv	results/rsmarl_v3_core/MAPPO-CWMed/stealthy_subspace/ratio_0.10/seed_16/episode_metrics.csv	True	55	5	ok
MAPPO-CWMed	stealthy	stealthy_subspace	0.1	17	results/rsmarl_v3_core/MAPPO-CWMed/stealthy_subspace/ratio_0.10/seed_17/episode_metrics.csv	results/rsmarl_v3_core/MAPPO-CWMed/stealthy_subspace/ratio_0.10/seed_17/episode_metrics.csv	True	55	5	ok
MAPPO-CWMed	stealthy	stealthy_subspace	0.1	18	results/rsmarl_v3_core/MAPPO-CWMed/stealthy_subspace/ratio_0.10/seed_18/episode_metrics.csv	results/rsmarl_v3_core/MAPPO-CWMed/stealthy_subspace/ratio_0.10/seed_18/episode_metrics.csv	True	55	5	ok
MAPPO-CWMed	stealthy	stealthy_subspace	0.1	19	results/rsmarl_v3_core/MAPPO-CWMed/stealthy_subspace/ratio_0.10/seed_19/episode_metrics.csv	results/rsmarl_v3_core/MAPPO-CWMed/stealthy_subspace/ratio_0.10/seed_19/episode_metrics.csv	True	55	5	ok
MAPPO-CWMed	stealthy	stealthy_subspace	0.2	0	results/rsmarl_v3_core/MAPPO-CWMed/stealthy_subspace/ratio_0.20/seed_0/episode_metrics.csv	results/rsmarl_v3_core/MAPPO-CWMed/stealthy_subspace/ratio_0.20/seed_0/episode_metrics.csv	True	55	5	ok
MAPPO-CWMed	stealthy	stealthy_subspace	0.2	1	results/rsmarl_v3_core/MAPPO-CWMed/stealthy_subspace/ratio_0.20/seed_1/episode_metrics.csv	results/rsmarl_v3_core/MAPPO-CWMed/stealthy_subspace/ratio_0.20/seed_1/episode_metrics.csv	True	55	5	ok
MAPPO-CWMed	stealthy	stealthy_subspace	0.2	2	results/rsmarl_v3_core/MAPPO-CWMed/stealthy_subspace/ratio_0.20/seed_2/episode_metrics.csv	results/rsmarl_v3_core/MAPPO-CWMed/stealthy_subspace/ratio_0.20/seed_2/episode_metrics.csv	True	55	5	ok
MAPPO-CWMed	stealthy	stealthy_subspace	0.2	3	results/rsmarl_v3_core/MAPPO-CWMed/stealthy_subspace/ratio_0.20/seed_3/episode_metrics.csv	results/rsmarl_v3_core/MAPPO-CWMed/stealthy_subspace/ratio_0.20/seed_3/episode_metrics.csv	True	55	5	ok
MAPPO-CWMed	stealthy	stealthy_subspace	0.2	4	results/rsmarl_v3_core/MAPPO-CWMed/stealthy_subspace/ratio_0.20/seed_4/episode_metrics.csv	results/rsmarl_v3_core/MAPPO-CWMed/stealthy_subspace/ratio_0.20/seed_4/episode_metrics.csv	True	55	5	ok
MAPPO-CWMed	stealthy	stealthy_subspace	0.2	5	results/rsmarl_v3_core/MAPPO-CWMed/stealthy_subspace/ratio_0.20/seed_5/episode_metrics.csv	results/rsmarl_v3_core/MAPPO-CWMed/stealthy_subspace/ratio_0.20/seed_5/episode_metrics.csv	True	55	5	ok
MAPPO-CWMed	stealthy	stealthy_subspace	0.2	6	results/rsmarl_v3_core/MAPPO-CWMed/stealthy_subspace/ratio_0.20/seed_6/episode_metrics.csv	results/rsmarl_v3_core/MAPPO-CWMed/stealthy_subspace/ratio_0.20/seed_6/episode_metrics.csv	True	55	5	ok
MAPPO-CWMed	stealthy	stealthy_subspace	0.2	7	results/rsmarl_v3_core/MAPPO-CWMed/stealthy_subspace/ratio_0.20/seed_7/episode_metrics.csv	results/rsmarl_v3_core/MAPPO-CWMed/stealthy_subspace/ratio_0.20/seed_7/episode_metrics.csv	True	55	5	ok
MAPPO-CWMed	stealthy	stealthy_subspace	0.2	8	results/rsmarl_v3_core/MAPPO-CWMed/stealthy_subspace/ratio_0.20/seed_8/episode_metrics.csv	results/rsmarl_v3_core/MAPPO-CWMed/stealthy_subspace/ratio_0.20/seed_8/episode_metrics.csv	True	55	5	ok
MAPPO-CWMed	stealthy	stealthy_subspace	0.2	9	results/rsmarl_v3_core/MAPPO-CWMed/stealthy_subspace/ratio_0.20/seed_9/episode_metrics.csv	results/rsmarl_v3_core/MAPPO-CWMed/stealthy_subspace/ratio_0.20/seed_9/episode_metrics.csv	True	55	5	ok
MAPPO-CWMed	stealthy	stealthy_subspace	0.2	10	results/rsmarl_v3_core/MAPPO-CWMed/stealthy_subspace/ratio_0.20/seed_10/episode_metrics.csv	results/rsmarl_v3_core/MAPPO-CWMed/stealthy_subspace/ratio_0.20/seed_10/episode_metrics.csv	True	55	5	ok
MAPPO-CWMed	stealthy	stealthy_subspace	0.2	11	results/rsmarl_v3_core/MAPPO-CWMed/stealthy_subspace/ratio_0.20/seed_11/episode_metrics.csv	results/rsmarl_v3_core/MAPPO-CWMed/stealthy_subspace/ratio_0.20/seed_11/episode_metrics.csv	True	55	5	ok
MAPPO-CWMed	stealthy	stealthy_subspace	0.2	12	results/rsmarl_v3_core/MAPPO-CWMed/stealthy_subspace/ratio_0.20/seed_12/episode_metrics.csv	results/rsmarl_v3_core/MAPPO-CWMed/stealthy_subspace/ratio_0.20/seed_12/episode_metrics.csv	True	55	5	ok
MAPPO-CWMed	stealthy	stealthy_subspace	0.2	13	results/rsmarl_v3_core/MAPPO-CWMed/stealthy_subspace/ratio_0.20/seed_13/episode_metrics.csv	results/rsmarl_v3_core/MAPPO-CWMed/stealthy_subspace/ratio_0.20/seed_13/episode_metrics.csv	True	55	5	ok
MAPPO-CWMed	stealthy	stealthy_subspace	0.2	14	results/rsmarl_v3_core/MAPPO-CWMed/stealthy_subspace/ratio_0.20/seed_14/episode_metrics.csv	results/rsmarl_v3_core/MAPPO-CWMed/stealthy_subspace/ratio_0.20/seed_14/episode_metrics.csv	True	55	5	ok
MAPPO-CWMed	stealthy	stealthy_subspace	0.2	15	results/rsmarl_v3_core/MAPPO-CWMed/stealthy_subspace/ratio_0.20/seed_15/episode_metrics.csv	results/rsmarl_v3_core/MAPPO-CWMed/stealthy_subspace/ratio_0.20/seed_15/episode_metrics.csv	True	55	5	ok
MAPPO-CWMed	stealthy	stealthy_subspace	0.2	16	results/rsmarl_v3_core/MAPPO-CWMed/stealthy_subspace/ratio_0.20/seed_16/episode_metrics.csv	results/rsmarl_v3_core/MAPPO-CWMed/stealthy_subspace/ratio_0.20/seed_16/episode_metrics.csv	True	55	5	ok
MAPPO-CWMed	stealthy	stealthy_subspace	0.2	17	results/rsmarl_v3_core/MAPPO-CWMed/stealthy_subspace/ratio_0.20/seed_17/episode_metrics.csv	results/rsmarl_v3_core/MAPPO-CWMed/stealthy_subspace/ratio_0.20/seed_17/episode_metrics.csv	True	55	5	ok
MAPPO-CWMed	stealthy	stealthy_subspace	0.2	18	results/rsmarl_v3_core/MAPPO-CWMed/stealthy_subspace/ratio_0.20/seed_18/episode_metrics.csv	results/rsmarl_v3_core/MAPPO-CWMed/stealthy_subspace/ratio_0.20/seed_18/episode_metrics.csv	True	55	5	ok
MAPPO-CWMed	stealthy	stealthy_subspace	0.2	19	results/rsmarl_v3_core/MAPPO-CWMed/stealthy_subspace/ratio_0.20/seed_19/episode_metrics.csv	results/rsmarl_v3_core/MAPPO-CWMed/stealthy_subspace/ratio_0.20/seed_19/episode_metrics.csv	True	55	5	ok
MAPPO-CWMed	stealthy	stealthy_subspace	0.3	0	results/rsmarl_v3_core/MAPPO-CWMed/stealthy_subspace/ratio_0.30/seed_0/episode_metrics.csv	results/rsmarl_v3_core/MAPPO-CWMed/stealthy_subspace/ratio_0.30/seed_0/episode_metrics.csv	True	55	5	ok
MAPPO-CWMed	stealthy	stealthy_subspace	0.3	1	results/rsmarl_v3_core/MAPPO-CWMed/stealthy_subspace/ratio_0.30/seed_1/episode_metrics.csv	results/rsmarl_v3_core/MAPPO-CWMed/stealthy_subspace/ratio_0.30/seed_1/episode_metrics.csv	True	55	5	ok
MAPPO-CWMed	stealthy	stealthy_subspace	0.3	2	results/rsmarl_v3_core/MAPPO-CWMed/stealthy_subspace/ratio_0.30/seed_2/episode_metrics.csv	results/rsmarl_v3_core/MAPPO-CWMed/stealthy_subspace/ratio_0.30/seed_2/episode_metrics.csv	True	55	5	ok
MAPPO-CWMed	stealthy	stealthy_subspace	0.3	3	results/rsmarl_v3_core/MAPPO-CWMed/stealthy_subspace/ratio_0.30/seed_3/episode_metrics.csv	results/rsmarl_v3_core/MAPPO-CWMed/stealthy_subspace/ratio_0.30/seed_3/episode_metrics.csv	True	55	5	ok
MAPPO-CWMed	stealthy	stealthy_subspace	0.3	4	results/rsmarl_v3_core/MAPPO-CWMed/stealthy_subspace/ratio_0.30/seed_4/episode_metrics.csv	results/rsmarl_v3_core/MAPPO-CWMed/stealthy_subspace/ratio_0.30/seed_4/episode_metrics.csv	True	55	5	ok
MAPPO-CWMed	stealthy	stealthy_subspace	0.3	5	results/rsmarl_v3_core/MAPPO-CWMed/stealthy_subspace/ratio_0.30/seed_5/episode_metrics.csv	results/rsmarl_v3_core/MAPPO-CWMed/stealthy_subspace/ratio_0.30/seed_5/episode_metrics.csv	True	55	5	ok
MAPPO-CWMed	stealthy	stealthy_subspace	0.3	6	results/rsmarl_v3_core/MAPPO-CWMed/stealthy_subspace/ratio_0.30/seed_6/episode_metrics.csv	results/rsmarl_v3_core/MAPPO-CWMed/stealthy_subspace/ratio_0.30/seed_6/episode_metrics.csv	True	55	5	ok
MAPPO-CWMed	stealthy	stealthy_subspace	0.3	7	results/rsmarl_v3_core/MAPPO-CWMed/stealthy_subspace/ratio_0.30/seed_7/episode_metrics.csv	results/rsmarl_v3_core/MAPPO-CWMed/stealthy_subspace/ratio_0.30/seed_7/episode_metrics.csv	True	55	5	ok
MAPPO-CWMed	stealthy	stealthy_subspace	0.3	8	results/rsmarl_v3_core/MAPPO-CWMed/stealthy_subspace/ratio_0.30/seed_8/episode_metrics.csv	results/rsmarl_v3_core/MAPPO-CWMed/stealthy_subspace/ratio_0.30/seed_8/episode_metrics.csv	True	55	5	ok
MAPPO-CWMed	stealthy	stealthy_subspace	0.3	9	results/rsmarl_v3_core/MAPPO-CWMed/stealthy_subspace/ratio_0.30/seed_9/episode_metrics.csv	results/rsmarl_v3_core/MAPPO-CWMed/stealthy_subspace/ratio_0.30/seed_9/episode_metrics.csv	True	55	5	ok
MAPPO-CWMed	stealthy	stealthy_subspace	0.3	10	results/rsmarl_v3_core/MAPPO-CWMed/stealthy_subspace/ratio_0.30/seed_10/episode_metrics.csv	results/rsmarl_v3_core/MAPPO-CWMed/stealthy_subspace/ratio_0.30/seed_10/episode_metrics.csv	True	55	5	ok
MAPPO-CWMed	stealthy	stealthy_subspace	0.3	11	results/rsmarl_v3_core/MAPPO-CWMed/stealthy_subspace/ratio_0.30/seed_11/episode_metrics.csv	results/rsmarl_v3_core/MAPPO-CWMed/stealthy_subspace/ratio_0.30/seed_11/episode_metrics.csv	True	55	5	ok
MAPPO-CWMed	stealthy	stealthy_subspace	0.3	12	results/rsmarl_v3_core/MAPPO-CWMed/stealthy_subspace/ratio_0.30/seed_12/episode_metrics.csv	results/rsmarl_v3_core/MAPPO-CWMed/stealthy_subspace/ratio_0.30/seed_12/episode_metrics.csv	True	55	5	ok
MAPPO-CWMed	stealthy	stealthy_subspace	0.3	13	results/rsmarl_v3_core/MAPPO-CWMed/stealthy_subspace/ratio_0.30/seed_13/episode_metrics.csv	results/rsmarl_v3_core/MAPPO-CWMed/stealthy_subspace/ratio_0.30/seed_13/episode_metrics.csv	True	55	5	ok
MAPPO-CWMed	stealthy	stealthy_subspace	0.3	14	results/rsmarl_v3_core/MAPPO-CWMed/stealthy_subspace/ratio_0.30/seed_14/episode_metrics.csv	results/rsmarl_v3_core/MAPPO-CWMed/stealthy_subspace/ratio_0.30/seed_14/episode_metrics.csv	True	55	5	ok
MAPPO-CWMed	stealthy	stealthy_subspace	0.3	15	results/rsmarl_v3_core/MAPPO-CWMed/stealthy_subspace/ratio_0.30/seed_15/episode_metrics.csv	results/rsmarl_v3_core/MAPPO-CWMed/stealthy_subspace/ratio_0.30/seed_15/episode_metrics.csv	True	55	5	ok
MAPPO-CWMed	stealthy	stealthy_subspace	0.3	16	results/rsmarl_v3_core/MAPPO-CWMed/stealthy_subspace/ratio_0.30/seed_16/episode_metrics.csv	results/rsmarl_v3_core/MAPPO-CWMed/stealthy_subspace/ratio_0.30/seed_16/episode_metrics.csv	True	55	5	ok
MAPPO-CWMed	stealthy	stealthy_subspace	0.3	17	results/rsmarl_v3_core/MAPPO-CWMed/stealthy_subspace/ratio_0.30/seed_17/episode_metrics.csv	results/rsmarl_v3_core/MAPPO-CWMed/stealthy_subspace/ratio_0.30/seed_17/episode_metrics.csv	True	55	5	ok
MAPPO-CWMed	stealthy	stealthy_subspace	0.3	18	results/rsmarl_v3_core/MAPPO-CWMed/stealthy_subspace/ratio_0.30/seed_18/episode_metrics.csv	results/rsmarl_v3_core/MAPPO-CWMed/stealthy_subspace/ratio_0.30/seed_18/episode_metrics.csv	True	55	5	ok
MAPPO-CWMed	stealthy	stealthy_subspace	0.3	19	results/rsmarl_v3_core/MAPPO-CWMed/stealthy_subspace/ratio_0.30/seed_19/episode_metrics.csv	results/rsmarl_v3_core/MAPPO-CWMed/stealthy_subspace/ratio_0.30/seed_19/episode_metrics.csv	True	55	5	ok
MAPPO-CWMed	stealthy	stealthy_subspace	0.33	0	results/rsmarl_v3_core/MAPPO-CWMed/stealthy_subspace/ratio_0.33/seed_0/episode_metrics.csv	results/rsmarl_v3_core/MAPPO-CWMed/stealthy_subspace/ratio_0.33/seed_0/episode_metrics.csv	True	55	5	ok
MAPPO-CWMed	stealthy	stealthy_subspace	0.33	1	results/rsmarl_v3_core/MAPPO-CWMed/stealthy_subspace/ratio_0.33/seed_1/episode_metrics.csv	results/rsmarl_v3_core/MAPPO-CWMed/stealthy_subspace/ratio_0.33/seed_1/episode_metrics.csv	True	55	5	ok
MAPPO-CWMed	stealthy	stealthy_subspace	0.33	2	results/rsmarl_v3_core/MAPPO-CWMed/stealthy_subspace/ratio_0.33/seed_2/episode_metrics.csv	results/rsmarl_v3_core/MAPPO-CWMed/stealthy_subspace/ratio_0.33/seed_2/episode_metrics.csv	True	55	5	ok
MAPPO-CWMed	stealthy	stealthy_subspace	0.33	3	results/rsmarl_v3_core/MAPPO-CWMed/stealthy_subspace/ratio_0.33/seed_3/episode_metrics.csv	results/rsmarl_v3_core/MAPPO-CWMed/stealthy_subspace/ratio_0.33/seed_3/episode_metrics.csv	True	55	5	ok
MAPPO-CWMed	stealthy	stealthy_subspace	0.33	4	results/rsmarl_v3_core/MAPPO-CWMed/stealthy_subspace/ratio_0.33/seed_4/episode_metrics.csv	results/rsmarl_v3_core/MAPPO-CWMed/stealthy_subspace/ratio_0.33/seed_4/episode_metrics.csv	True	55	5	ok
MAPPO-CWMed	stealthy	stealthy_subspace	0.33	5	results/rsmarl_v3_core/MAPPO-CWMed/stealthy_subspace/ratio_0.33/seed_5/episode_metrics.csv	results/rsmarl_v3_core/MAPPO-CWMed/stealthy_subspace/ratio_0.33/seed_5/episode_metrics.csv	True	55	5	ok
MAPPO-CWMed	stealthy	stealthy_subspace	0.33	6	results/rsmarl_v3_core/MAPPO-CWMed/stealthy_subspace/ratio_0.33/seed_6/episode_metrics.csv	results/rsmarl_v3_core/MAPPO-CWMed/stealthy_subspace/ratio_0.33/seed_6/episode_metrics.csv	True	55	5	ok
MAPPO-CWMed	stealthy	stealthy_subspace	0.33	7	results/rsmarl_v3_core/MAPPO-CWMed/stealthy_subspace/ratio_0.33/seed_7/episode_metrics.csv	results/rsmarl_v3_core/MAPPO-CWMed/stealthy_subspace/ratio_0.33/seed_7/episode_metrics.csv	True	55	5	ok
MAPPO-CWMed	stealthy	stealthy_subspace	0.33	8	results/rsmarl_v3_core/MAPPO-CWMed/stealthy_subspace/ratio_0.33/seed_8/episode_metrics.csv	results/rsmarl_v3_core/MAPPO-CWMed/stealthy_subspace/ratio_0.33/seed_8/episode_metrics.csv	True	55	5	ok
MAPPO-CWMed	stealthy	stealthy_subspace	0.33	9	results/rsmarl_v3_core/MAPPO-CWMed/stealthy_subspace/ratio_0.33/seed_9/episode_metrics.csv	results/rsmarl_v3_core/MAPPO-CWMed/stealthy_subspace/ratio_0.33/seed_9/episode_metrics.csv	True	55	5	ok
MAPPO-CWMed	stealthy	stealthy_subspace	0.33	10	results/rsmarl_v3_core/MAPPO-CWMed/stealthy_subspace/ratio_0.33/seed_10/episode_metrics.csv	results/rsmarl_v3_core/MAPPO-CWMed/stealthy_subspace/ratio_0.33/seed_10/episode_metrics.csv	True	55	5	ok
MAPPO-CWMed	stealthy	stealthy_subspace	0.33	11	results/rsmarl_v3_core/MAPPO-CWMed/stealthy_subspace/ratio_0.33/seed_11/episode_metrics.csv	results/rsmarl_v3_core/MAPPO-CWMed/stealthy_subspace/ratio_0.33/seed_11/episode_metrics.csv	True	55	5	ok
MAPPO-CWMed	stealthy	stealthy_subspace	0.33	12	results/rsmarl_v3_core/MAPPO-CWMed/stealthy_subspace/ratio_0.33/seed_12/episode_metrics.csv	results/rsmarl_v3_core/MAPPO-CWMed/stealthy_subspace/ratio_0.33/seed_12/episode_metrics.csv	True	55	5	ok
MAPPO-CWMed	stealthy	stealthy_subspace	0.33	13	results/rsmarl_v3_core/MAPPO-CWMed/stealthy_subspace/ratio_0.33/seed_13/episode_metrics.csv	results/rsmarl_v3_core/MAPPO-CWMed/stealthy_subspace/ratio_0.33/seed_13/episode_metrics.csv	True	55	5	ok
MAPPO-CWMed	stealthy	stealthy_subspace	0.33	14	results/rsmarl_v3_core/MAPPO-CWMed/stealthy_subspace/ratio_0.33/seed_14/episode_metrics.csv	results/rsmarl_v3_core/MAPPO-CWMed/stealthy_subspace/ratio_0.33/seed_14/episode_metrics.csv	True	55	5	ok
MAPPO-CWMed	stealthy	stealthy_subspace	0.33	15	results/rsmarl_v3_core/MAPPO-CWMed/stealthy_subspace/ratio_0.33/seed_15/episode_metrics.csv	results/rsmarl_v3_core/MAPPO-CWMed/stealthy_subspace/ratio_0.33/seed_15/episode_metrics.csv	True	55	5	ok
MAPPO-CWMed	stealthy	stealthy_subspace	0.33	16	results/rsmarl_v3_core/MAPPO-CWMed/stealthy_subspace/ratio_0.33/seed_16/episode_metrics.csv	results/rsmarl_v3_core/MAPPO-CWMed/stealthy_subspace/ratio_0.33/seed_16/episode_metrics.csv	True	55	5	ok
MAPPO-CWMed	stealthy	stealthy_subspace	0.33	17	results/rsmarl_v3_core/MAPPO-CWMed/stealthy_subspace/ratio_0.33/seed_17/episode_metrics.csv	results/rsmarl_v3_core/MAPPO-CWMed/stealthy_subspace/ratio_0.33/seed_17/episode_metrics.csv	True	55	5	ok
MAPPO-CWMed	stealthy	stealthy_subspace	0.33	18	results/rsmarl_v3_core/MAPPO-CWMed/stealthy_subspace/ratio_0.33/seed_18/episode_metrics.csv	results/rsmarl_v3_core/MAPPO-CWMed/stealthy_subspace/ratio_0.33/seed_18/episode_metrics.csv	True	55	5	ok
MAPPO-CWMed	stealthy	stealthy_subspace	0.33	19	results/rsmarl_v3_core/MAPPO-CWMed/stealthy_subspace/ratio_0.33/seed_19/episode_metrics.csv	results/rsmarl_v3_core/MAPPO-CWMed/stealthy_subspace/ratio_0.33/seed_19/episode_metrics.csv	True	55	5	ok
Safe-MAPPO	adaptive	adaptive	0.05	0	results/rsmarl_v3_core/Safe-MAPPO/adaptive/ratio_0.05/seed_0/episode_metrics.csv	results/rsmarl_v3_core/Safe-MAPPO/adaptive/ratio_0.05/seed_0/episode_metrics.csv	True	55	5	ok
Safe-MAPPO	adaptive	adaptive	0.05	1	results/rsmarl_v3_core/Safe-MAPPO/adaptive/ratio_0.05/seed_1/episode_metrics.csv	results/rsmarl_v3_core/Safe-MAPPO/adaptive/ratio_0.05/seed_1/episode_metrics.csv	True	55	5	ok
Safe-MAPPO	adaptive	adaptive	0.05	2	results/rsmarl_v3_core/Safe-MAPPO/adaptive/ratio_0.05/seed_2/episode_metrics.csv	results/rsmarl_v3_core/Safe-MAPPO/adaptive/ratio_0.05/seed_2/episode_metrics.csv	True	55	5	ok
Safe-MAPPO	adaptive	adaptive	0.05	3	results/rsmarl_v3_core/Safe-MAPPO/adaptive/ratio_0.05/seed_3/episode_metrics.csv	results/rsmarl_v3_core/Safe-MAPPO/adaptive/ratio_0.05/seed_3/episode_metrics.csv	True	55	5	ok
Safe-MAPPO	adaptive	adaptive	0.05	4	results/rsmarl_v3_core/Safe-MAPPO/adaptive/ratio_0.05/seed_4/episode_metrics.csv	results/rsmarl_v3_core/Safe-MAPPO/adaptive/ratio_0.05/seed_4/episode_metrics.csv	True	55	5	ok
Safe-MAPPO	adaptive	adaptive	0.05	5	results/rsmarl_v3_core/Safe-MAPPO/adaptive/ratio_0.05/seed_5/episode_metrics.csv	results/rsmarl_v3_core/Safe-MAPPO/adaptive/ratio_0.05/seed_5/episode_metrics.csv	True	55	5	ok
Safe-MAPPO	adaptive	adaptive	0.05	6	results/rsmarl_v3_core/Safe-MAPPO/adaptive/ratio_0.05/seed_6/episode_metrics.csv	results/rsmarl_v3_core/Safe-MAPPO/adaptive/ratio_0.05/seed_6/episode_metrics.csv	True	55	5	ok
Safe-MAPPO	adaptive	adaptive	0.05	7	results/rsmarl_v3_core/Safe-MAPPO/adaptive/ratio_0.05/seed_7/episode_metrics.csv	results/rsmarl_v3_core/Safe-MAPPO/adaptive/ratio_0.05/seed_7/episode_metrics.csv	True	55	5	ok
Safe-MAPPO	adaptive	adaptive	0.05	8	results/rsmarl_v3_core/Safe-MAPPO/adaptive/ratio_0.05/seed_8/episode_metrics.csv	results/rsmarl_v3_core/Safe-MAPPO/adaptive/ratio_0.05/seed_8/episode_metrics.csv	True	55	5	ok
Safe-MAPPO	adaptive	adaptive	0.05	9	results/rsmarl_v3_core/Safe-MAPPO/adaptive/ratio_0.05/seed_9/episode_metrics.csv	results/rsmarl_v3_core/Safe-MAPPO/adaptive/ratio_0.05/seed_9/episode_metrics.csv	True	55	5	ok
Safe-MAPPO	adaptive	adaptive	0.05	10	results/rsmarl_v3_core/Safe-MAPPO/adaptive/ratio_0.05/seed_10/episode_metrics.csv	results/rsmarl_v3_core/Safe-MAPPO/adaptive/ratio_0.05/seed_10/episode_metrics.csv	True	55	5	ok
Safe-MAPPO	adaptive	adaptive	0.05	11	results/rsmarl_v3_core/Safe-MAPPO/adaptive/ratio_0.05/seed_11/episode_metrics.csv	results/rsmarl_v3_core/Safe-MAPPO/adaptive/ratio_0.05/seed_11/episode_metrics.csv	True	55	5	ok
Safe-MAPPO	adaptive	adaptive	0.05	12	results/rsmarl_v3_core/Safe-MAPPO/adaptive/ratio_0.05/seed_12/episode_metrics.csv	results/rsmarl_v3_core/Safe-MAPPO/adaptive/ratio_0.05/seed_12/episode_metrics.csv	True	55	5	ok
Safe-MAPPO	adaptive	adaptive	0.05	13	results/rsmarl_v3_core/Safe-MAPPO/adaptive/ratio_0.05/seed_13/episode_metrics.csv	results/rsmarl_v3_core/Safe-MAPPO/adaptive/ratio_0.05/seed_13/episode_metrics.csv	True	55	5	ok
Safe-MAPPO	adaptive	adaptive	0.05	14	results/rsmarl_v3_core/Safe-MAPPO/adaptive/ratio_0.05/seed_14/episode_metrics.csv	results/rsmarl_v3_core/Safe-MAPPO/adaptive/ratio_0.05/seed_14/episode_metrics.csv	True	55	5	ok
Safe-MAPPO	adaptive	adaptive	0.05	15	results/rsmarl_v3_core/Safe-MAPPO/adaptive/ratio_0.05/seed_15/episode_metrics.csv	results/rsmarl_v3_core/Safe-MAPPO/adaptive/ratio_0.05/seed_15/episode_metrics.csv	True	55	5	ok
Safe-MAPPO	adaptive	adaptive	0.05	16	results/rsmarl_v3_core/Safe-MAPPO/adaptive/ratio_0.05/seed_16/episode_metrics.csv	results/rsmarl_v3_core/Safe-MAPPO/adaptive/ratio_0.05/seed_16/episode_metrics.csv	True	55	5	ok
Safe-MAPPO	adaptive	adaptive	0.05	17	results/rsmarl_v3_core/Safe-MAPPO/adaptive/ratio_0.05/seed_17/episode_metrics.csv	results/rsmarl_v3_core/Safe-MAPPO/adaptive/ratio_0.05/seed_17/episode_metrics.csv	True	55	5	ok
Safe-MAPPO	adaptive	adaptive	0.05	18	results/rsmarl_v3_core/Safe-MAPPO/adaptive/ratio_0.05/seed_18/episode_metrics.csv	results/rsmarl_v3_core/Safe-MAPPO/adaptive/ratio_0.05/seed_18/episode_metrics.csv	True	55	5	ok
Safe-MAPPO	adaptive	adaptive	0.05	19	results/rsmarl_v3_core/Safe-MAPPO/adaptive/ratio_0.05/seed_19/episode_metrics.csv	results/rsmarl_v3_core/Safe-MAPPO/adaptive/ratio_0.05/seed_19/episode_metrics.csv	True	55	5	ok
Safe-MAPPO	adaptive	adaptive	0.1	0	results/rsmarl_v3_core/Safe-MAPPO/adaptive/ratio_0.10/seed_0/episode_metrics.csv	results/rsmarl_v3_core/Safe-MAPPO/adaptive/ratio_0.10/seed_0/episode_metrics.csv	True	55	5	ok
Safe-MAPPO	adaptive	adaptive	0.1	1	results/rsmarl_v3_core/Safe-MAPPO/adaptive/ratio_0.10/seed_1/episode_metrics.csv	results/rsmarl_v3_core/Safe-MAPPO/adaptive/ratio_0.10/seed_1/episode_metrics.csv	True	55	5	ok
Safe-MAPPO	adaptive	adaptive	0.1	2	results/rsmarl_v3_core/Safe-MAPPO/adaptive/ratio_0.10/seed_2/episode_metrics.csv	results/rsmarl_v3_core/Safe-MAPPO/adaptive/ratio_0.10/seed_2/episode_metrics.csv	True	55	5	ok
Safe-MAPPO	adaptive	adaptive	0.1	3	results/rsmarl_v3_core/Safe-MAPPO/adaptive/ratio_0.10/seed_3/episode_metrics.csv	results/rsmarl_v3_core/Safe-MAPPO/adaptive/ratio_0.10/seed_3/episode_metrics.csv	True	55	5	ok
Safe-MAPPO	adaptive	adaptive	0.1	4	results/rsmarl_v3_core/Safe-MAPPO/adaptive/ratio_0.10/seed_4/episode_metrics.csv	results/rsmarl_v3_core/Safe-MAPPO/adaptive/ratio_0.10/seed_4/episode_metrics.csv	True	55	5	ok
Safe-MAPPO	adaptive	adaptive	0.1	5	results/rsmarl_v3_core/Safe-MAPPO/adaptive/ratio_0.10/seed_5/episode_metrics.csv	results/rsmarl_v3_core/Safe-MAPPO/adaptive/ratio_0.10/seed_5/episode_metrics.csv	True	55	5	ok
Safe-MAPPO	adaptive	adaptive	0.1	6	results/rsmarl_v3_core/Safe-MAPPO/adaptive/ratio_0.10/seed_6/episode_metrics.csv	results/rsmarl_v3_core/Safe-MAPPO/adaptive/ratio_0.10/seed_6/episode_metrics.csv	True	55	5	ok
Safe-MAPPO	adaptive	adaptive	0.1	7	results/rsmarl_v3_core/Safe-MAPPO/adaptive/ratio_0.10/seed_7/episode_metrics.csv	results/rsmarl_v3_core/Safe-MAPPO/adaptive/ratio_0.10/seed_7/episode_metrics.csv	True	55	5	ok
Safe-MAPPO	adaptive	adaptive	0.1	8	results/rsmarl_v3_core/Safe-MAPPO/adaptive/ratio_0.10/seed_8/episode_metrics.csv	results/rsmarl_v3_core/Safe-MAPPO/adaptive/ratio_0.10/seed_8/episode_metrics.csv	True	55	5	ok
Safe-MAPPO	adaptive	adaptive	0.1	9	results/rsmarl_v3_core/Safe-MAPPO/adaptive/ratio_0.10/seed_9/episode_metrics.csv	results/rsmarl_v3_core/Safe-MAPPO/adaptive/ratio_0.10/seed_9/episode_metrics.csv	True	55	5	ok
Safe-MAPPO	adaptive	adaptive	0.1	10	results/rsmarl_v3_core/Safe-MAPPO/adaptive/ratio_0.10/seed_10/episode_metrics.csv	results/rsmarl_v3_core/Safe-MAPPO/adaptive/ratio_0.10/seed_10/episode_metrics.csv	True	55	5	ok
Safe-MAPPO	adaptive	adaptive	0.1	11	results/rsmarl_v3_core/Safe-MAPPO/adaptive/ratio_0.10/seed_11/episode_metrics.csv	results/rsmarl_v3_core/Safe-MAPPO/adaptive/ratio_0.10/seed_11/episode_metrics.csv	True	55	5	ok
Safe-MAPPO	adaptive	adaptive	0.1	12	results/rsmarl_v3_core/Safe-MAPPO/adaptive/ratio_0.10/seed_12/episode_metrics.csv	results/rsmarl_v3_core/Safe-MAPPO/adaptive/ratio_0.10/seed_12/episode_metrics.csv	True	55	5	ok
Safe-MAPPO	adaptive	adaptive	0.1	13	results/rsmarl_v3_core/Safe-MAPPO/adaptive/ratio_0.10/seed_13/episode_metrics.csv	results/rsmarl_v3_core/Safe-MAPPO/adaptive/ratio_0.10/seed_13/episode_metrics.csv	True	55	5	ok
Safe-MAPPO	adaptive	adaptive	0.1	14	results/rsmarl_v3_core/Safe-MAPPO/adaptive/ratio_0.10/seed_14/episode_metrics.csv	results/rsmarl_v3_core/Safe-MAPPO/adaptive/ratio_0.10/seed_14/episode_metrics.csv	True	55	5	ok
Safe-MAPPO	adaptive	adaptive	0.1	15	results/rsmarl_v3_core/Safe-MAPPO/adaptive/ratio_0.10/seed_15/episode_metrics.csv	results/rsmarl_v3_core/Safe-MAPPO/adaptive/ratio_0.10/seed_15/episode_metrics.csv	True	55	5	ok
Safe-MAPPO	adaptive	adaptive	0.1	16	results/rsmarl_v3_core/Safe-MAPPO/adaptive/ratio_0.10/seed_16/episode_metrics.csv	results/rsmarl_v3_core/Safe-MAPPO/adaptive/ratio_0.10/seed_16/episode_metrics.csv	True	55	5	ok
Safe-MAPPO	adaptive	adaptive	0.1	17	results/rsmarl_v3_core/Safe-MAPPO/adaptive/ratio_0.10/seed_17/episode_metrics.csv	results/rsmarl_v3_core/Safe-MAPPO/adaptive/ratio_0.10/seed_17/episode_metrics.csv	True	55	5	ok
Safe-MAPPO	adaptive	adaptive	0.1	18	results/rsmarl_v3_core/Safe-MAPPO/adaptive/ratio_0.10/seed_18/episode_metrics.csv	results/rsmarl_v3_core/Safe-MAPPO/adaptive/ratio_0.10/seed_18/episode_metrics.csv	True	55	5	ok
Safe-MAPPO	adaptive	adaptive	0.1	19	results/rsmarl_v3_core/Safe-MAPPO/adaptive/ratio_0.10/seed_19/episode_metrics.csv	results/rsmarl_v3_core/Safe-MAPPO/adaptive/ratio_0.10/seed_19/episode_metrics.csv	True	55	5	ok
Safe-MAPPO	adaptive	adaptive	0.2	0	results/rsmarl_v3_core/Safe-MAPPO/adaptive/ratio_0.20/seed_0/episode_metrics.csv	results/rsmarl_v3_core/Safe-MAPPO/adaptive/ratio_0.20/seed_0/episode_metrics.csv	True	55	5	ok
Safe-MAPPO	adaptive	adaptive	0.2	1	results/rsmarl_v3_core/Safe-MAPPO/adaptive/ratio_0.20/seed_1/episode_metrics.csv	results/rsmarl_v3_core/Safe-MAPPO/adaptive/ratio_0.20/seed_1/episode_metrics.csv	True	55	5	ok
Safe-MAPPO	adaptive	adaptive	0.2	2	results/rsmarl_v3_core/Safe-MAPPO/adaptive/ratio_0.20/seed_2/episode_metrics.csv	results/rsmarl_v3_core/Safe-MAPPO/adaptive/ratio_0.20/seed_2/episode_metrics.csv	True	55	5	ok
Safe-MAPPO	adaptive	adaptive	0.2	3	results/rsmarl_v3_core/Safe-MAPPO/adaptive/ratio_0.20/seed_3/episode_metrics.csv	results/rsmarl_v3_core/Safe-MAPPO/adaptive/ratio_0.20/seed_3/episode_metrics.csv	True	55	5	ok
Safe-MAPPO	adaptive	adaptive	0.2	4	results/rsmarl_v3_core/Safe-MAPPO/adaptive/ratio_0.20/seed_4/episode_metrics.csv	results/rsmarl_v3_core/Safe-MAPPO/adaptive/ratio_0.20/seed_4/episode_metrics.csv	True	55	5	ok
Safe-MAPPO	adaptive	adaptive	0.2	5	results/rsmarl_v3_core/Safe-MAPPO/adaptive/ratio_0.20/seed_5/episode_metrics.csv	results/rsmarl_v3_core/Safe-MAPPO/adaptive/ratio_0.20/seed_5/episode_metrics.csv	True	55	5	ok
Safe-MAPPO	adaptive	adaptive	0.2	6	results/rsmarl_v3_core/Safe-MAPPO/adaptive/ratio_0.20/seed_6/episode_metrics.csv	results/rsmarl_v3_core/Safe-MAPPO/adaptive/ratio_0.20/seed_6/episode_metrics.csv	True	55	5	ok
Safe-MAPPO	adaptive	adaptive	0.2	7	results/rsmarl_v3_core/Safe-MAPPO/adaptive/ratio_0.20/seed_7/episode_metrics.csv	results/rsmarl_v3_core/Safe-MAPPO/adaptive/ratio_0.20/seed_7/episode_metrics.csv	True	55	5	ok
Safe-MAPPO	adaptive	adaptive	0.2	8	results/rsmarl_v3_core/Safe-MAPPO/adaptive/ratio_0.20/seed_8/episode_metrics.csv	results/rsmarl_v3_core/Safe-MAPPO/adaptive/ratio_0.20/seed_8/episode_metrics.csv	True	55	5	ok
Safe-MAPPO	adaptive	adaptive	0.2	9	results/rsmarl_v3_core/Safe-MAPPO/adaptive/ratio_0.20/seed_9/episode_metrics.csv	results/rsmarl_v3_core/Safe-MAPPO/adaptive/ratio_0.20/seed_9/episode_metrics.csv	True	55	5	ok
Safe-MAPPO	adaptive	adaptive	0.2	10	results/rsmarl_v3_core/Safe-MAPPO/adaptive/ratio_0.20/seed_10/episode_metrics.csv	results/rsmarl_v3_core/Safe-MAPPO/adaptive/ratio_0.20/seed_10/episode_metrics.csv	True	55	5	ok
Safe-MAPPO	adaptive	adaptive	0.2	11	results/rsmarl_v3_core/Safe-MAPPO/adaptive/ratio_0.20/seed_11/episode_metrics.csv	results/rsmarl_v3_core/Safe-MAPPO/adaptive/ratio_0.20/seed_11/episode_metrics.csv	True	55	5	ok
Safe-MAPPO	adaptive	adaptive	0.2	12	results/rsmarl_v3_core/Safe-MAPPO/adaptive/ratio_0.20/seed_12/episode_metrics.csv	results/rsmarl_v3_core/Safe-MAPPO/adaptive/ratio_0.20/seed_12/episode_metrics.csv	True	55	5	ok
Safe-MAPPO	adaptive	adaptive	0.2	13	results/rsmarl_v3_core/Safe-MAPPO/adaptive/ratio_0.20/seed_13/episode_metrics.csv	results/rsmarl_v3_core/Safe-MAPPO/adaptive/ratio_0.20/seed_13/episode_metrics.csv	True	55	5	ok
Safe-MAPPO	adaptive	adaptive	0.2	14	results/rsmarl_v3_core/Safe-MAPPO/adaptive/ratio_0.20/seed_14/episode_metrics.csv	results/rsmarl_v3_core/Safe-MAPPO/adaptive/ratio_0.20/seed_14/episode_metrics.csv	True	55	5	ok
Safe-MAPPO	adaptive	adaptive	0.2	15	results/rsmarl_v3_core/Safe-MAPPO/adaptive/ratio_0.20/seed_15/episode_metrics.csv	results/rsmarl_v3_core/Safe-MAPPO/adaptive/ratio_0.20/seed_15/episode_metrics.csv	True	55	5	ok
Safe-MAPPO	adaptive	adaptive	0.2	16	results/rsmarl_v3_core/Safe-MAPPO/adaptive/ratio_0.20/seed_16/episode_metrics.csv	results/rsmarl_v3_core/Safe-MAPPO/adaptive/ratio_0.20/seed_16/episode_metrics.csv	True	55	5	ok
Safe-MAPPO	adaptive	adaptive	0.2	17	results/rsmarl_v3_core/Safe-MAPPO/adaptive/ratio_0.20/seed_17/episode_metrics.csv	results/rsmarl_v3_core/Safe-MAPPO/adaptive/ratio_0.20/seed_17/episode_metrics.csv	True	55	5	ok
Safe-MAPPO	adaptive	adaptive	0.2	18	results/rsmarl_v3_core/Safe-MAPPO/adaptive/ratio_0.20/seed_18/episode_metrics.csv	results/rsmarl_v3_core/Safe-MAPPO/adaptive/ratio_0.20/seed_18/episode_metrics.csv	True	55	5	ok
Safe-MAPPO	adaptive	adaptive	0.2	19	results/rsmarl_v3_core/Safe-MAPPO/adaptive/ratio_0.20/seed_19/episode_metrics.csv	results/rsmarl_v3_core/Safe-MAPPO/adaptive/ratio_0.20/seed_19/episode_metrics.csv	True	55	5	ok
Safe-MAPPO	adaptive	adaptive	0.3	0	results/rsmarl_v3_core/Safe-MAPPO/adaptive/ratio_0.30/seed_0/episode_metrics.csv	results/rsmarl_v3_core/Safe-MAPPO/adaptive/ratio_0.30/seed_0/episode_metrics.csv	True	55	5	ok
Safe-MAPPO	adaptive	adaptive	0.3	1	results/rsmarl_v3_core/Safe-MAPPO/adaptive/ratio_0.30/seed_1/episode_metrics.csv	results/rsmarl_v3_core/Safe-MAPPO/adaptive/ratio_0.30/seed_1/episode_metrics.csv	True	55	5	ok
Safe-MAPPO	adaptive	adaptive	0.3	2	results/rsmarl_v3_core/Safe-MAPPO/adaptive/ratio_0.30/seed_2/episode_metrics.csv	results/rsmarl_v3_core/Safe-MAPPO/adaptive/ratio_0.30/seed_2/episode_metrics.csv	True	55	5	ok
Safe-MAPPO	adaptive	adaptive	0.3	3	results/rsmarl_v3_core/Safe-MAPPO/adaptive/ratio_0.30/seed_3/episode_metrics.csv	results/rsmarl_v3_core/Safe-MAPPO/adaptive/ratio_0.30/seed_3/episode_metrics.csv	True	55	5	ok
Safe-MAPPO	adaptive	adaptive	0.3	4	results/rsmarl_v3_core/Safe-MAPPO/adaptive/ratio_0.30/seed_4/episode_metrics.csv	results/rsmarl_v3_core/Safe-MAPPO/adaptive/ratio_0.30/seed_4/episode_metrics.csv	True	55	5	ok
[truncated: 1,135 more rows]
