# Supplementary material for: Operating-Regime Evaluation of Byzantine-Resilient Multi-Agent Reinforcement Learning for Sensor-Networked Safe Formation Control
Source: Sensors (Basel). 2026 Jul 11;26(14):4408. doi: 10.3390/s26144408 (PMC13418820; doi:10.3390/s26144408)
Supplement: Supplementary file 1 [file sensors-26-04408-s001.zip › File_S1/processed_data/core_3000/collector_output/significance_tests.csv]

attack	ratio	comparison	metric	test	n_used	rs_mean	comparator_mean	delta_rs_minus_comparator	statistic	p_value	p_adjusted_holm	significance
adaptive	0.05	RS-MARL vs MAPPO	final_fe	wilcoxon_paired	20	23.838202009201048	15.29226923942566	8.545932769775387	44.0	0.021484375	1.0	ns
adaptive	0.05	RS-MARL vs MAPPO	final_return	wilcoxon_paired	20	-5500.786701660157	-4746.198603515625	-754.5880981445316	48.0	0.03276824951171875	1.0	ns
adaptive	0.05	RS-MARL vs MAPPO	final_safety_violations	wilcoxon_paired	20	8.86	7.6	1.2599999999999998	63.0	0.19778767674415287	1.0	ns
adaptive	0.05	RS-MARL vs MAPPO-Krum	final_fe	wilcoxon_paired	20	23.838202009201048	16.82348804950714	7.014713959693907	52.0	0.04844093322753906	1.0	ns
adaptive	0.05	RS-MARL vs MAPPO-Krum	final_return	wilcoxon_paired	20	-5500.786701660157	-4944.373642578124	-556.4130590820323	72.0	0.2305126190185547	1.0	ns
adaptive	0.05	RS-MARL vs MAPPO-Krum	final_safety_violations	wilcoxon_paired	20	8.86	8.650000000000002	0.2099999999999973	105.0	1.0	1.0	ns
adaptive	0.05	RS-MARL vs MAPPO-CWMed	final_fe	wilcoxon_paired	20	23.838202009201048	15.464778733253478	8.37342327594757	35.0	0.0072956085205078125	1.0	ns
adaptive	0.05	RS-MARL vs MAPPO-CWMed	final_return	wilcoxon_paired	20	-5500.786701660157	-4759.939621582032	-740.8470800781251	46.0	0.026641845703125	1.0	ns
adaptive	0.05	RS-MARL vs MAPPO-CWMed	final_safety_violations	wilcoxon_paired	20	8.86	7.860000000000001	0.9999999999999982	82.0	0.3903676938285392	1.0	ns
adaptive	0.05	RS-MARL vs Safe-MAPPO	final_fe	wilcoxon_paired	20	23.838202009201048	30.662045054435737	-6.823843045234689	71.0	0.21616744995117188	1.0	ns
adaptive	0.05	RS-MARL vs Safe-MAPPO	final_return	wilcoxon_paired	20	-5500.786701660157	-5929.234128417969	428.44742675781254	91.0	0.6215133666992188	1.0	ns
adaptive	0.05	RS-MARL vs Safe-MAPPO	final_safety_violations	wilcoxon_paired	20	8.86	10.35	-1.4900000000000002	72.5	0.2249298509540869	1.0	ns
adaptive	0.1	RS-MARL vs MAPPO	final_fe	wilcoxon_paired	20	21.590314035415652	15.570872068405151	6.019441967010501	47.0	0.029575347900390625	1.0	ns
adaptive	0.1	RS-MARL vs MAPPO	final_return	wilcoxon_paired	20	-5086.325488281252	-4818.72048828125	-267.6050000000014	81.0	0.38837623596191406	1.0	ns
adaptive	0.1	RS-MARL vs MAPPO	final_safety_violations	wilcoxon_paired	20	7.08	7.88	-0.7999999999999998	78.5	0.32229783806668066	1.0	ns
adaptive	0.1	RS-MARL vs MAPPO-Krum	final_fe	wilcoxon_paired	20	21.590314035415652	16.54475012779236	5.045563907623293	58.0	0.082550048828125	1.0	ns
adaptive	0.1	RS-MARL vs MAPPO-Krum	final_return	wilcoxon_paired	20	-5086.325488281252	-4814.308186035157	-272.0173022460949	80.0	0.36827659606933594	1.0	ns
adaptive	0.1	RS-MARL vs MAPPO-Krum	final_safety_violations	wilcoxon_paired	20	7.08	8.05	-0.9700000000000006	70.5	0.19767581336966566	1.0	ns
adaptive	0.1	RS-MARL vs MAPPO-CWMed	final_fe	wilcoxon_paired	20	21.590314035415652	16.196935567855835	5.393378467559817	53.0	0.05316925048828125	1.0	ns
adaptive	0.1	RS-MARL vs MAPPO-CWMed	final_return	wilcoxon_paired	20	-5086.325488281252	-4882.028806152344	-204.29668212890738	83.0	0.4304332733154297	1.0	ns
adaptive	0.1	RS-MARL vs MAPPO-CWMed	final_safety_violations	wilcoxon_paired	20	7.08	8.180000000000001	-1.1000000000000014	77.0	0.29575128130841544	1.0	ns
adaptive	0.1	RS-MARL vs Safe-MAPPO	final_fe	wilcoxon_paired	20	21.590314035415652	22.892779273986818	-1.3024652385711661	103.0	0.956329345703125	1.0	ns
adaptive	0.1	RS-MARL vs Safe-MAPPO	final_return	wilcoxon_paired	20	-5086.325488281252	-5372.539157714844	286.21366943359226	102.0	0.9272785186767578	1.0	ns
adaptive	0.1	RS-MARL vs Safe-MAPPO	final_safety_violations	wilcoxon_paired	20	7.08	8.659999999999998	-1.5799999999999983	55.0	0.18408369354964227	1.0	ns
adaptive	0.2	RS-MARL vs MAPPO	final_fe	wilcoxon_paired	20	20.45432532310486	16.096635484695433	4.357689838409428	75.0	0.2773551940917969	1.0	ns
adaptive	0.2	RS-MARL vs MAPPO	final_return	wilcoxon_paired	20	-4961.199299316407	-4819.61306640625	-141.58623291015647	102.0	0.9272785186767578	1.0	ns
adaptive	0.2	RS-MARL vs MAPPO	final_safety_violations	wilcoxon_paired	20	6.589999999999999	7.709999999999998	-1.1199999999999992	82.0	0.3903676938285392	1.0	ns
adaptive	0.2	RS-MARL vs MAPPO-Krum	final_fe	wilcoxon_paired	20	20.45432532310486	16.930839385986328	3.523485937118533	83.0	0.4304332733154297	1.0	ns
adaptive	0.2	RS-MARL vs MAPPO-Krum	final_return	wilcoxon_paired	20	-4961.199299316407	-4949.852541503906	-11.346757812500982	80.0	0.36827659606933594	1.0	ns
adaptive	0.2	RS-MARL vs MAPPO-Krum	final_safety_violations	wilcoxon_paired	20	6.589999999999999	8.53	-1.9400000000000004	48.0	0.03330948455140095	1.0	ns
adaptive	0.2	RS-MARL vs MAPPO-CWMed	final_fe	wilcoxon_paired	20	20.45432532310486	16.29805239200592	4.15627293109894	79.0	0.34881019592285156	1.0	ns
adaptive	0.2	RS-MARL vs MAPPO-CWMed	final_return	wilcoxon_paired	20	-4961.199299316407	-4825.103759765624	-136.09553955078263	102.0	0.9272785186767578	1.0	ns
adaptive	0.2	RS-MARL vs MAPPO-CWMed	final_safety_violations	wilcoxon_paired	20	6.589999999999999	7.8199999999999985	-1.2299999999999995	70.0	0.1911791071042962	1.0	ns
adaptive	0.2	RS-MARL vs Safe-MAPPO	final_fe	wilcoxon_paired	20	20.45432532310486	22.414444687366483	-1.9601193642616224	102.0	0.9272785186767578	1.0	ns
adaptive	0.2	RS-MARL vs Safe-MAPPO	final_return	wilcoxon_paired	20	-4961.199299316407	-5084.060207519531	122.86090820312438	101.0	0.8983173370361328	1.0	ns
adaptive	0.2	RS-MARL vs Safe-MAPPO	final_safety_violations	wilcoxon_paired	20	6.589999999999999	7.030000000000001	-0.44000000000000217	90.0	0.5754196678527657	1.0	ns
adaptive	0.3	RS-MARL vs MAPPO	final_fe	wilcoxon_paired	20	29.15597600460053	16.32114939212799	12.83482661247254	43.0	0.01923370361328125	1.0	ns
adaptive	0.3	RS-MARL vs MAPPO	final_return	wilcoxon_paired	20	-5895.715947265625	-4877.787175292969	-1017.9287719726562	69.0	0.1893482208251953	1.0	ns
adaptive	0.3	RS-MARL vs MAPPO	final_safety_violations	wilcoxon_paired	20	8.889999999999997	7.769999999999999	1.1199999999999983	74.0	0.39806292572561963	1.0	ns
adaptive	0.3	RS-MARL vs MAPPO-Krum	final_fe	wilcoxon_paired	20	29.15597600460053	15.782531628608703	13.373444375991825	39.0	0.012079238891601562	1.0	ns
adaptive	0.3	RS-MARL vs MAPPO-Krum	final_return	wilcoxon_paired	20	-5895.715947265625	-4810.181433105468	-1085.5345141601565	75.0	0.2773551940917969	1.0	ns
adaptive	0.3	RS-MARL vs MAPPO-Krum	final_safety_violations	wilcoxon_paired	20	8.889999999999997	7.290000000000001	1.599999999999996	75.0	0.2626806690239226	1.0	ns
adaptive	0.3	RS-MARL vs MAPPO-CWMed	final_fe	wilcoxon_paired	20	29.15597600460053	16.217425999641414	12.938550004959115	40.0	0.013616561889648438	1.0	ns
adaptive	0.3	RS-MARL vs MAPPO-CWMed	final_return	wilcoxon_paired	20	-5895.715947265625	-4772.241733398438	-1123.4742138671872	59.0	0.08969497680664062	1.0	ns
adaptive	0.3	RS-MARL vs MAPPO-CWMed	final_safety_violations	wilcoxon_paired	20	8.889999999999997	7.85	1.0399999999999974	84.0	0.4523754119873047	1.0	ns
adaptive	0.3	RS-MARL vs Safe-MAPPO	final_fe	wilcoxon_paired	20	29.15597600460053	22.204908037185668	6.951067967414861	69.0	0.1893482208251953	1.0	ns
adaptive	0.3	RS-MARL vs Safe-MAPPO	final_return	wilcoxon_paired	20	-5895.715947265625	-5288.852807617188	-606.863139648437	84.0	0.4523754119873047	1.0	ns
adaptive	0.3	RS-MARL vs Safe-MAPPO	final_safety_violations	wilcoxon_paired	20	8.889999999999997	8.34	0.5499999999999972	73.0	0.3759797524564171	1.0	ns
adaptive	0.33	RS-MARL vs MAPPO	final_fe	wilcoxon_paired	20	28.070302915573127	15.683566012382508	12.386736903190618	53.0	0.05316925048828125	1.0	ns
adaptive	0.33	RS-MARL vs MAPPO	final_return	wilcoxon_paired	20	-5815.692648925782	-4775.549201660156	-1040.1434472656265	56.0	0.069580078125	1.0	ns
adaptive	0.33	RS-MARL vs MAPPO	final_safety_violations	wilcoxon_paired	20	8.84	7.600000000000001	1.2399999999999984	66.5	0.4078114317811976	1.0	ns
adaptive	0.33	RS-MARL vs MAPPO-Krum	final_fe	wilcoxon_paired	20	28.070302915573127	15.897894582748412	12.172408332824714	53.0	0.05316925048828125	1.0	ns
adaptive	0.33	RS-MARL vs MAPPO-Krum	final_return	wilcoxon_paired	20	-5815.692648925782	-4821.286274414062	-994.4063745117201	63.0	0.1230926513671875	1.0	ns
adaptive	0.33	RS-MARL vs MAPPO-Krum	final_safety_violations	wilcoxon_paired	20	8.84	7.58	1.2599999999999998	89.0	0.5705966949462891	1.0	ns
adaptive	0.33	RS-MARL vs MAPPO-CWMed	final_fe	wilcoxon_paired	20	28.070302915573127	14.949702196121214	13.120600719451913	52.0	0.04844093322753906	1.0	ns
adaptive	0.33	RS-MARL vs MAPPO-CWMed	final_return	wilcoxon_paired	20	-5815.692648925782	-4750.551105957031	-1065.1415429687513	59.0	0.08969497680664062	1.0	ns
adaptive	0.33	RS-MARL vs MAPPO-CWMed	final_safety_violations	wilcoxon_paired	20	8.84	7.94	0.8999999999999995	91.5	0.6142059571560154	1.0	ns
adaptive	0.33	RS-MARL vs Safe-MAPPO	final_fe	wilcoxon_paired	20	28.070302915573127	24.812575321197507	3.25772759437562	96.0	0.7561664581298828	1.0	ns
adaptive	0.33	RS-MARL vs Safe-MAPPO	final_return	wilcoxon_paired	20	-5815.692648925782	-5604.2860742187495	-211.40657470703263	76.0	0.2942523956298828	1.0	ns
adaptive	0.33	RS-MARL vs Safe-MAPPO	final_safety_violations	wilcoxon_paired	20	8.84	9.37	-0.5299999999999994	80.0	0.5460878490645904	1.0	ns
collusive	0.05	RS-MARL vs MAPPO	final_fe	wilcoxon_paired	20	21.76181776046753	16.09817974090576	5.66363801956177	24.0	0.0014324188232421875	0.5128059387207031	ns
collusive	0.05	RS-MARL vs MAPPO	final_return	wilcoxon_paired	20	-5056.312319335938	-4929.316506347656	-126.99581298828161	90.0	0.5958194732666016	1.0	ns
collusive	0.05	RS-MARL vs MAPPO	final_safety_violations	wilcoxon_paired	20	8.27	8.870000000000001	-0.6000000000000014	87.0	0.501516754757609	1.0	ns
collusive	0.05	RS-MARL vs MAPPO-Krum	final_fe	wilcoxon_paired	20	21.76181776046753	16.497953572273254	5.263864188194276	33.0	0.005580902099609375	1.0	ns
collusive	0.05	RS-MARL vs MAPPO-Krum	final_return	wilcoxon_paired	20	-5056.312319335938	-4958.721572265626	-97.59074707031232	99.0	0.8408222198486328	1.0	ns
collusive	0.05	RS-MARL vs MAPPO-Krum	final_safety_violations	wilcoxon_paired	20	8.27	8.29	-0.019999999999999574	96.0	0.7368091338044767	1.0	ns
collusive	0.05	RS-MARL vs MAPPO-CWMed	final_fe	wilcoxon_paired	20	21.76181776046753	15.631278457641605	6.130539302825925	22.0	0.0010166168212890625	0.36496543884277344	ns
collusive	0.05	RS-MARL vs MAPPO-CWMed	final_return	wilcoxon_paired	20	-5056.312319335938	-4861.2214624023445	-195.0908569335934	71.0	0.21616744995117188	1.0	ns
collusive	0.05	RS-MARL vs MAPPO-CWMed	final_safety_violations	wilcoxon_paired	20	8.27	7.789999999999999	0.4800000000000004	82.0	0.6008710115741303	1.0	ns
collusive	0.05	RS-MARL vs Safe-MAPPO	final_fe	wilcoxon_paired	20	21.76181776046753	28.94437342643738	-7.182555665969851	100.0	0.8694877624511719	1.0	ns
collusive	0.05	RS-MARL vs Safe-MAPPO	final_return	wilcoxon_paired	20	-5056.312319335938	-6035.243654785156	978.9313354492178	77.0	0.3117942810058594	1.0	ns
collusive	0.05	RS-MARL vs Safe-MAPPO	final_safety_violations	wilcoxon_paired	20	8.27	9.739999999999998	-1.4699999999999989	76.0	0.444416686524409	1.0	ns
collusive	0.1	RS-MARL vs MAPPO	final_fe	wilcoxon_paired	20	22.889057188034055	16.56417011260986	6.3248870754241935	53.0	0.05316925048828125	1.0	ns
collusive	0.1	RS-MARL vs MAPPO	final_return	wilcoxon_paired	20	-5351.530861816406	-4969.408647460938	-382.1222143554687	68.0	0.17685317993164062	1.0	ns
collusive	0.1	RS-MARL vs MAPPO	final_safety_violations	wilcoxon_paired	20	8.34	8.610000000000001	-0.27000000000000135	95.0	0.7088568965831903	1.0	ns
collusive	0.1	RS-MARL vs MAPPO-Krum	final_fe	wilcoxon_paired	20	22.889057188034055	15.660122947692873	7.228934240341182	46.0	0.026641845703125	1.0	ns
collusive	0.1	RS-MARL vs MAPPO-Krum	final_return	wilcoxon_paired	20	-5351.530861816406	-4931.16041015625	-420.3704516601565	74.0	0.26109886169433594	1.0	ns
collusive	0.1	RS-MARL vs MAPPO-Krum	final_safety_violations	wilcoxon_paired	20	8.34	8.120000000000001	0.21999999999999886	94.0	0.9678968008913416	1.0	ns
collusive	0.1	RS-MARL vs MAPPO-CWMed	final_fe	wilcoxon_paired	20	22.889057188034055	15.875264420509339	7.013792767524716	49.0	0.03623390197753906	1.0	ns
collusive	0.1	RS-MARL vs MAPPO-CWMed	final_return	wilcoxon_paired	20	-5351.530861816406	-4909.878769531249	-441.65209228515687	72.0	0.2305126190185547	1.0	ns
collusive	0.1	RS-MARL vs MAPPO-CWMed	final_safety_violations	wilcoxon_paired	20	8.34	7.57	0.7699999999999996	85.0	0.47490501403808594	1.0	ns
collusive	0.1	RS-MARL vs Safe-MAPPO	final_fe	wilcoxon_paired	20	22.889057188034055	27.14862551212311	-4.259568324089056	73.0	0.24548721313476562	1.0	ns
collusive	0.1	RS-MARL vs Safe-MAPPO	final_return	wilcoxon_paired	20	-5351.530861816406	-5655.239846191407	303.7089843750009	84.0	0.4523754119873047	1.0	ns
collusive	0.1	RS-MARL vs Safe-MAPPO	final_safety_violations	wilcoxon_paired	20	8.34	9.279999999999998	-0.9399999999999977	98.5	0.8082342131571408	1.0	ns
collusive	0.2	RS-MARL vs MAPPO	final_fe	wilcoxon_paired	20	24.950819301605225	16.501838908195495	8.44898039340973	63.0	0.1230926513671875	1.0	ns
collusive	0.2	RS-MARL vs MAPPO	final_return	wilcoxon_paired	20	-5506.394140625001	-4901.136696777344	-605.2574438476568	81.0	0.38837623596191406	1.0	ns
collusive	0.2	RS-MARL vs MAPPO	final_safety_violations	wilcoxon_paired	20	8.33	7.959999999999999	0.370000000000001	81.5	0.3801480273168192	1.0	ns
collusive	0.2	RS-MARL vs MAPPO-Krum	final_fe	wilcoxon_paired	20	24.950819301605225	16.64853011608124	8.302289185523986	71.0	0.21616744995117188	1.0	ns
collusive	0.2	RS-MARL vs MAPPO-Krum	final_return	wilcoxon_paired	20	-5506.394140625001	-4993.474121093749	-512.9200195312515	91.0	0.6215133666992188	1.0	ns
collusive	0.2	RS-MARL vs MAPPO-Krum	final_safety_violations	wilcoxon_paired	20	8.33	8.5	-0.16999999999999993	87.0	0.7474259875363838	1.0	ns
collusive	0.2	RS-MARL vs MAPPO-CWMed	final_fe	wilcoxon_paired	20	24.950819301605225	16.043939685821535	8.90687961578369	58.0	0.082550048828125	1.0	ns
collusive	0.2	RS-MARL vs MAPPO-CWMed	final_return	wilcoxon_paired	20	-5506.394140625001	-4903.50984375	-602.8842968750005	81.0	0.38837623596191406	1.0	ns
collusive	0.2	RS-MARL vs MAPPO-CWMed	final_safety_violations	wilcoxon_paired	20	8.33	8.3	0.02999999999999936	98.0	0.8123550415039062	1.0	ns
collusive	0.2	RS-MARL vs Safe-MAPPO	final_fe	wilcoxon_paired	20	24.950819301605225	29.14383114814758	-4.193011846542355	90.0	0.5958194732666016	1.0	ns
collusive	0.2	RS-MARL vs Safe-MAPPO	final_return	wilcoxon_paired	20	-5506.394140625001	-5835.585380859376	329.1912402343751	83.0	0.4304332733154297	1.0	ns
collusive	0.2	RS-MARL vs Safe-MAPPO	final_safety_violations	wilcoxon_paired	20	8.33	9.4	-1.0700000000000003	83.5	0.42213524686051795	1.0	ns
collusive	0.3	RS-MARL vs MAPPO	final_fe	wilcoxon_paired	20	23.454263596534734	16.388871936798093	7.06539165973664	57.0	0.0758514404296875	1.0	ns
collusive	0.3	RS-MARL vs MAPPO	final_return	wilcoxon_paired	20	-5452.714047851563	-5055.427546386718	-397.28650146484506	86.0	0.49800872802734375	1.0	ns
collusive	0.3	RS-MARL vs MAPPO	final_safety_violations	wilcoxon_paired	20	9.429999999999998	8.73	0.6999999999999975	81.0	0.5730913103106472	1.0	ns
collusive	0.3	RS-MARL vs MAPPO-Krum	final_fe	wilcoxon_paired	20	23.454263596534734	16.78949496746063	6.6647686290741035	69.0	0.1893482208251953	1.0	ns
collusive	0.3	RS-MARL vs MAPPO-Krum	final_return	wilcoxon_paired	20	-5452.714047851563	-5055.032556152344	-397.6814916992189	80.0	0.36827659606933594	1.0	ns
collusive	0.3	RS-MARL vs MAPPO-Krum	final_safety_violations	wilcoxon_paired	20	9.429999999999998	8.610000000000001	0.8199999999999967	91.0	0.6215133666992188	1.0	ns
collusive	0.3	RS-MARL vs MAPPO-CWMed	final_fe	wilcoxon_paired	20	23.454263596534734	15.56402063369751	7.890242962837224	62.0	0.11398696899414062	1.0	ns
collusive	0.3	RS-MARL vs MAPPO-CWMed	final_return	wilcoxon_paired	20	-5452.714047851563	-4887.845556640625	-564.8684912109384	76.0	0.2942523956298828	1.0	ns
collusive	0.3	RS-MARL vs MAPPO-CWMed	final_safety_violations	wilcoxon_paired	20	9.429999999999998	8.57	0.8599999999999977	90.0	0.5754196678527657	1.0	ns
collusive	0.3	RS-MARL vs Safe-MAPPO	final_fe	wilcoxon_paired	20	23.454263596534734	27.964169497489934	-4.5099059009552	92.0	0.6476554870605469	1.0	ns
collusive	0.3	RS-MARL vs Safe-MAPPO	final_return	wilcoxon_paired	20	-5452.714047851563	-5696.099821777343	243.3857739257801	98.0	0.8123550415039062	1.0	ns
collusive	0.3	RS-MARL vs Safe-MAPPO	final_safety_violations	wilcoxon_paired	20	9.429999999999998	8.190000000000001	1.2399999999999967	69.0	0.1789182527836226	1.0	ns
collusive	0.33	RS-MARL vs MAPPO	final_fe	wilcoxon_paired	20	31.251861371994018	15.892017555236816	15.359843816757202	54.0	0.058258056640625	1.0	ns
collusive	0.33	RS-MARL vs MAPPO	final_return	wilcoxon_paired	20	-5953.361059570313	-4912.287907714845	-1041.0731518554685	74.0	0.26109886169433594	1.0	ns
collusive	0.33	RS-MARL vs MAPPO	final_safety_violations	wilcoxon_paired	20	8.129999999999999	8.43	-0.3000000000000007	101.0	0.8983173370361328	1.0	ns
collusive	0.33	RS-MARL vs MAPPO-Krum	final_fe	wilcoxon_paired	20	31.251861371994018	17.0584090423584	14.193452329635619	58.0	0.082550048828125	1.0	ns
collusive	0.33	RS-MARL vs MAPPO-Krum	final_return	wilcoxon_paired	20	-5953.361059570313	-5096.7497607421865	-856.6112988281266	77.0	0.3117942810058594	1.0	ns
collusive	0.33	RS-MARL vs MAPPO-Krum	final_safety_violations	wilcoxon_paired	20	8.129999999999999	9.01	-0.8800000000000008	95.5	0.7228208997111943	1.0	ns
collusive	0.33	RS-MARL vs MAPPO-CWMed	final_fe	wilcoxon_paired	20	31.251861371994018	15.64337013244629	15.608491239547728	53.0	0.05316925048828125	1.0	ns
collusive	0.33	RS-MARL vs MAPPO-CWMed	final_return	wilcoxon_paired	20	-5953.361059570313	-4937.586416015625	-1015.7746435546878	76.0	0.2942523956298828	1.0	ns
collusive	0.33	RS-MARL vs MAPPO-CWMed	final_safety_violations	wilcoxon_paired	20	8.129999999999999	8.349999999999998	-0.21999999999999886	93.0	0.935845552197485	1.0	ns
collusive	0.33	RS-MARL vs Safe-MAPPO	final_fe	wilcoxon_paired	20	31.251861371994018	28.04273986339569	3.2091215085983293	103.0	0.956329345703125	1.0	ns
collusive	0.33	RS-MARL vs Safe-MAPPO	final_return	wilcoxon_paired	20	-5953.361059570313	-5788.205007324219	-165.15605224609408	74.0	0.26109886169433594	1.0	ns
collusive	0.33	RS-MARL vs Safe-MAPPO	final_safety_violations	wilcoxon_paired	20	8.129999999999999	7.880000000000001	0.24999999999999822	90.0	0.5753863760243538	1.0	ns
constant	0.05	RS-MARL vs MAPPO	final_fe	wilcoxon_paired	20	28.43455119609833	14.952853970527647	13.481697225570683	18.0	0.0004825592041015625	0.1737213134765625	ns
constant	0.05	RS-MARL vs MAPPO	final_return	wilcoxon_paired	20	-5912.819138183593	-4799.665771484375	-1113.1533666992182	28.0	0.002712249755859375	0.9574241638183594	ns
constant	0.05	RS-MARL vs MAPPO	final_safety_violations	wilcoxon_paired	20	9.59	8.109999999999998	1.4800000000000022	46.0	0.2552110754513822	1.0	ns
constant	0.05	RS-MARL vs MAPPO-Krum	final_fe	wilcoxon_paired	20	28.43455119609833	16.76205099582672	11.67250020027161	33.0	0.005580902099609375	1.0	ns
constant	0.05	RS-MARL vs MAPPO-Krum	final_return	wilcoxon_paired	20	-5912.819138183593	-5017.948659667969	-894.8704785156242	47.0	0.029575347900390625	1.0	ns
constant	0.05	RS-MARL vs MAPPO-Krum	final_safety_violations	wilcoxon_paired	20	9.59	9.22	0.3699999999999992	90.5	0.8562106793029811	1.0	ns
constant	0.05	RS-MARL vs MAPPO-CWMed	final_fe	wilcoxon_paired	20	28.43455119609833	16.246870932579043	12.187680263519287	27.0	0.0023250579833984375	0.8277206420898438	ns
constant	0.05	RS-MARL vs MAPPO-CWMed	final_return	wilcoxon_paired	20	-5912.819138183593	-4852.916901855468	-1059.9022363281256	32.0	0.00485992431640625	1.0	ns
constant	0.05	RS-MARL vs MAPPO-CWMed	final_safety_violations	wilcoxon_paired	20	9.59	8.14	1.4499999999999993	59.0	0.24840947132283464	1.0	ns
constant	0.05	RS-MARL vs Safe-MAPPO	final_fe	wilcoxon_paired	20	28.43455119609833	27.1815589761734	1.2529922199249306	67.0	0.16495704650878906	1.0	ns
constant	0.05	RS-MARL vs Safe-MAPPO	final_return	wilcoxon_paired	20	-5912.819138183593	-5769.419645996094	-143.39949218749916	92.0	0.6476554870605469	1.0	ns
constant	0.05	RS-MARL vs Safe-MAPPO	final_safety_violations	wilcoxon_paired	20	9.59	10.19	-0.5999999999999996	88.5	0.7935680479392709	1.0	ns
constant	0.1	RS-MARL vs MAPPO	final_fe	wilcoxon_paired	20	23.04672580718994	15.80717370033264	7.2395521068573	38.0	0.01068878173828125	1.0	ns
constant	0.1	RS-MARL vs MAPPO	final_return	wilcoxon_paired	20	-5186.471118164062	-4800.447690429688	-386.0234277343743	76.0	0.2942523956298828	1.0	ns
constant	0.1	RS-MARL vs MAPPO	final_safety_violations	wilcoxon_paired	20	8.59	7.890000000000001	0.6999999999999993	91.5	0.6141750880653887	1.0	ns
constant	0.1	RS-MARL vs MAPPO-Krum	final_fe	wilcoxon_paired	20	23.04672580718994	16.79125505924225	6.25547074794769	44.0	0.021484375	1.0	ns
constant	0.1	RS-MARL vs MAPPO-Krum	final_return	wilcoxon_paired	20	-5186.471118164062	-4928.082917480469	-258.3882006835929	88.0	0.5458755493164062	1.0	ns
constant	0.1	RS-MARL vs MAPPO-Krum	final_safety_violations	wilcoxon_paired	20	8.59	8.28	0.3100000000000005	101.0	0.8812824436000936	1.0	ns
constant	0.1	RS-MARL vs MAPPO-CWMed	final_fe	wilcoxon_paired	20	23.04672580718994	15.321428413391112	7.725297393798828	37.0	0.009435653686523438	1.0	ns
constant	0.1	RS-MARL vs MAPPO-CWMed	final_return	wilcoxon_paired	20	-5186.471118164062	-4825.958679199218	-360.5124389648445	87.0	0.5216732025146484	1.0	ns
constant	0.1	RS-MARL vs MAPPO-CWMed	final_safety_violations	wilcoxon_paired	20	8.59	8.030000000000001	0.5599999999999987	87.0	0.7475000777680043	1.0	ns
constant	0.1	RS-MARL vs Safe-MAPPO	final_fe	wilcoxon_paired	20	23.04672580718994	28.449391837120054	-5.4026660299301135	84.0	0.4523754119873047	1.0	ns
constant	0.1	RS-MARL vs Safe-MAPPO	final_return	wilcoxon_paired	20	-5186.471118164062	-5800.355383300781	613.8842651367186	75.0	0.2773551940917969	1.0	ns
constant	0.1	RS-MARL vs Safe-MAPPO	final_safety_violations	wilcoxon_paired	20	8.59	9.52	-0.9299999999999997	72.0	0.35466939531524566	1.0	ns
constant	0.2	RS-MARL vs MAPPO	final_fe	wilcoxon_paired	20	24.02012634754181	14.750373916625978	9.269752430915833	38.0	0.01068878173828125	1.0	ns
constant	0.2	RS-MARL vs MAPPO	final_return	wilcoxon_paired	20	-5458.365390625	-4743.480004882813	-714.8853857421873	58.0	0.082550048828125	1.0	ns
constant	0.2	RS-MARL vs MAPPO	final_safety_violations	wilcoxon_paired	20	8.34	7.640000000000001	0.6999999999999993	97.0	0.7841262817382812	1.0	ns
constant	0.2	RS-MARL vs MAPPO-Krum	final_fe	wilcoxon_paired	20	24.02012634754181	16.426106700897215	7.594019646644597	53.0	0.05316925048828125	1.0	ns
constant	0.2	RS-MARL vs MAPPO-Krum	final_return	wilcoxon_paired	20	-5458.365390625	-4881.928322753907	-576.437067871093	83.0	0.4304332733154297	1.0	ns
constant	0.2	RS-MARL vs MAPPO-Krum	final_safety_violations	wilcoxon_paired	20	8.34	8.190000000000001	0.14999999999999858	102.0	0.9272785186767578	1.0	ns
constant	0.2	RS-MARL vs MAPPO-CWMed	final_fe	wilcoxon_paired	20	24.02012634754181	15.06196454524994	8.95816180229187	39.0	0.012079238891601562	1.0	ns
constant	0.2	RS-MARL vs MAPPO-CWMed	final_return	wilcoxon_paired	20	-5458.365390625	-4675.5497290039075	-782.8156616210927	61.0	0.10539817810058594	1.0	ns
constant	0.2	RS-MARL vs MAPPO-CWMed	final_safety_violations	wilcoxon_paired	20	8.34	7.099999999999999	1.240000000000001	77.5	0.48124006883821413	1.0	ns
constant	0.2	RS-MARL vs Safe-MAPPO	final_fe	wilcoxon_paired	20	24.02012634754181	22.419480552673342	1.6006457948684698	94.0	0.7011814117431641	1.0	ns
constant	0.2	RS-MARL vs Safe-MAPPO	final_return	wilcoxon_paired	20	-5458.365390625	-5177.322431640625	-281.0429589843752	82.0	0.40909767150878906	1.0	ns
constant	0.2	RS-MARL vs Safe-MAPPO	final_safety_violations	wilcoxon_paired	20	8.34	7.49	0.8499999999999996	66.5	0.1504527259972267	1.0	ns
constant	0.3	RS-MARL vs MAPPO	final_fe	wilcoxon_paired	20	22.810401248931882	15.775854930877689	7.034546318054193	35.0	0.0072956085205078125	1.0	ns
constant	0.3	RS-MARL vs MAPPO	final_return	wilcoxon_paired	20	-5310.244909667968	-4817.283398437501	-492.9615112304673	70.0	0.20244979858398438	1.0	ns
constant	0.3	RS-MARL vs MAPPO	final_safety_violations	wilcoxon_paired	20	8.690000000000001	8.009999999999998	0.6800000000000033	95.5	0.7228208997111943	1.0	ns
constant	0.3	RS-MARL vs MAPPO-Krum	final_fe	wilcoxon_paired	20	22.810401248931882	15.863102436065674	6.947298812866208	27.0	0.0023250579833984375	0.8277206420898438	ns
constant	0.3	RS-MARL vs MAPPO-Krum	final_return	wilcoxon_paired	20	-5310.244909667968	-4768.510568847657	-541.7343408203114	66.0	0.15364646911621094	1.0	ns
constant	0.3	RS-MARL vs MAPPO-Krum	final_safety_violations	wilcoxon_paired	20	8.690000000000001	7.9399999999999995	0.7500000000000018	97.0	0.7651388653276605	1.0	ns
constant	0.3	RS-MARL vs MAPPO-CWMed	final_fe	wilcoxon_paired	20	22.810401248931882	15.883086285591125	6.927314963340757	37.0	0.009435653686523438	1.0	ns
constant	0.3	RS-MARL vs MAPPO-CWMed	final_return	wilcoxon_paired	20	-5310.244909667968	-4914.919797363282	-395.3251123046866	75.0	0.2773551940917969	1.0	ns
constant	0.3	RS-MARL vs MAPPO-CWMed	final_safety_violations	wilcoxon_paired	20	8.690000000000001	8.139999999999999	0.5500000000000025	102.0	0.9272785186767578	1.0	ns
constant	0.3	RS-MARL vs Safe-MAPPO	final_fe	wilcoxon_paired	20	22.810401248931882	25.208457560539248	-2.398056311607366	97.0	0.7841262817382812	1.0	ns
constant	0.3	RS-MARL vs Safe-MAPPO	final_return	wilcoxon_paired	20	-5310.244909667968	-5510.904260253907	200.65935058593823	81.0	0.38837623596191406	1.0	ns
constant	0.3	RS-MARL vs Safe-MAPPO	final_safety_violations	wilcoxon_paired	20	8.690000000000001	9.38	-0.6899999999999995	68.0	0.1668140630640329	1.0	ns
constant	0.33	RS-MARL vs MAPPO	final_fe	wilcoxon_paired	20	23.168014879226682	16.27812386035919	6.889891018867491	52.0	0.04844093322753906	1.0	ns
constant	0.33	RS-MARL vs MAPPO	final_return	wilcoxon_paired	20	-5292.012133789062	-4845.748205566406	-446.26392822265643	73.0	0.24548721313476562	1.0	ns
constant	0.33	RS-MARL vs MAPPO	final_safety_violations	wilcoxon_paired	20	8.38	8.110000000000001	0.2699999999999996	105.0	1.0	1.0	ns
constant	0.33	RS-MARL vs MAPPO-Krum	final_fe	wilcoxon_paired	20	23.168014879226682	16.54681265354157	6.6212022256851135	54.0	0.058258056640625	1.0	ns
constant	0.33	RS-MARL vs MAPPO-Krum	final_return	wilcoxon_paired	20	-5292.012133789062	-4927.746445312499	-364.2656884765629	76.0	0.2942523956298828	1.0	ns
constant	0.33	RS-MARL vs MAPPO-Krum	final_safety_violations	wilcoxon_paired	20	8.38	8.33	0.05000000000000071	105.0	1.0	1.0	ns
constant	0.33	RS-MARL vs MAPPO-CWMed	final_fe	wilcoxon_paired	20	23.168014879226682	16.328588485717773	6.839426393508909	54.0	0.058258056640625	1.0	ns
constant	0.33	RS-MARL vs MAPPO-CWMed	final_return	wilcoxon_paired	20	-5292.012133789062	-4860.603295898437	-431.40883789062536	72.0	0.2305126190185547	1.0	ns
constant	0.33	RS-MARL vs MAPPO-CWMed	final_safety_violations	wilcoxon_paired	20	8.38	8.0	0.3800000000000008	94.0	0.9678968008913416	1.0	ns
constant	0.33	RS-MARL vs Safe-MAPPO	final_fe	wilcoxon_paired	20	23.168014879226682	24.117284994125363	-0.9492701148986811	97.0	0.7841262817382812	1.0	ns
constant	0.33	RS-MARL vs Safe-MAPPO	final_return	wilcoxon_paired	20	-5292.012133789062	-5362.790478515626	70.77834472656377	90.0	0.5958194732666016	1.0	ns
constant	0.33	RS-MARL vs Safe-MAPPO	final_safety_violations	wilcoxon_paired	20	8.38	8.4	-0.019999999999999574	88.5	0.7936089115991097	1.0	ns
random	0.05	RS-MARL vs MAPPO	final_fe	wilcoxon_paired	20	22.49970412731171	15.794440455436709	6.7052636718750005	35.0	0.0072956085205078125	1.0	ns
random	0.05	RS-MARL vs MAPPO	final_return	wilcoxon_paired	20	-5129.629150390625	-4811.147456054687	-318.4816943359383	74.0	0.26109886169433594	1.0	ns
random	0.05	RS-MARL vs MAPPO	final_safety_violations	wilcoxon_paired	20	8.08	7.99	0.08999999999999986	100.5	0.8665625975949987	1.0	ns
random	0.05	RS-MARL vs MAPPO-Krum	final_fe	wilcoxon_paired	20	22.49970412731171	17.146521153450017	5.353182973861692	50.0	0.039989471435546875	1.0	ns
random	0.05	RS-MARL vs MAPPO-Krum	final_return	wilcoxon_paired	20	-5129.629150390625	-4972.255278320312	-157.37387207031315	92.0	0.6476554870605469	1.0	ns
random	0.05	RS-MARL vs MAPPO-Krum	final_safety_violations	wilcoxon_paired	20	8.08	8.63	-0.5500000000000007	81.0	0.37017788534265617	1.0	ns
random	0.05	RS-MARL vs MAPPO-CWMed	final_fe	wilcoxon_paired	20	22.49970412731171	15.849776067733762	6.649928059577947	38.0	0.01068878173828125	1.0	ns
random	0.05	RS-MARL vs MAPPO-CWMed	final_return	wilcoxon_paired	20	-5129.629150390625	-4842.744934082032	-286.88421630859284	82.0	0.40909767150878906	1.0	ns
random	0.05	RS-MARL vs MAPPO-CWMed	final_safety_violations	wilcoxon_paired	20	8.08	7.650000000000001	0.4299999999999988	102.0	0.9108017699093309	1.0	ns
random	0.05	RS-MARL vs Safe-MAPPO	final_fe	wilcoxon_paired	20	22.49970412731171	22.146328592300417	0.35337553501129193	95.0	0.7285060882568359	1.0	ns
random	0.05	RS-MARL vs Safe-MAPPO	final_return	wilcoxon_paired	20	-5129.629150390625	-5210.413474121094	80.78432373046871	98.0	0.8123550415039062	1.0	ns
random	0.05	RS-MARL vs Safe-MAPPO	final_safety_violations	wilcoxon_paired	20	8.08	8.790000000000001	-0.7100000000000009	65.0	0.2272358290539016	1.0	ns
random	0.1	RS-MARL vs MAPPO	final_fe	wilcoxon_paired	20	24.622733807563783	15.97225373268127	8.650480074882513	41.0	0.01531219482421875	1.0	ns
random	0.1	RS-MARL vs MAPPO	final_return	wilcoxon_paired	20	-5427.736208496094	-4911.7130834960935	-516.0231250000006	71.0	0.21616744995117188	1.0	ns
random	0.1	RS-MARL vs MAPPO	final_safety_violations	wilcoxon_paired	20	8.370000000000001	8.120000000000001	0.25	89.0	0.8092039689931078	1.0	ns
random	0.1	RS-MARL vs MAPPO-Krum	final_fe	wilcoxon_paired	20	24.622733807563783	17.072716493606563	7.55001731395722	57.0	0.0758514404296875	1.0	ns
random	0.1	RS-MARL vs MAPPO-Krum	final_return	wilcoxon_paired	20	-5427.736208496094	-4919.626752929687	-508.1094555664067	77.0	0.3117942810058594	1.0	ns
random	0.1	RS-MARL vs MAPPO-Krum	final_safety_violations	wilcoxon_paired	20	8.370000000000001	8.14	0.23000000000000043	96.0	0.7368532973598002	1.0	ns
random	0.1	RS-MARL vs MAPPO-CWMed	final_fe	wilcoxon_paired	20	24.622733807563783	15.067924857139591	9.554808950424192	45.0	0.023950576782226562	1.0	ns
random	0.1	RS-MARL vs MAPPO-CWMed	final_return	wilcoxon_paired	20	-5427.736208496094	-4798.766733398437	-628.9694750976569	63.0	0.1230926513671875	1.0	ns
random	0.1	RS-MARL vs MAPPO-CWMed	final_safety_violations	wilcoxon_paired	20	8.370000000000001	7.45	0.9200000000000008	92.0	0.9038882690888753	1.0	ns
random	0.1	RS-MARL vs Safe-MAPPO	final_fe	wilcoxon_paired	20	24.622733807563783	27.777971620559697	-3.1552378129959138	98.0	0.8123550415039062	1.0	ns
random	0.1	RS-MARL vs Safe-MAPPO	final_return	wilcoxon_paired	20	-5427.736208496094	-5607.6530249023435	179.91681640624938	96.0	0.7561664581298828	1.0	ns
random	0.1	RS-MARL vs Safe-MAPPO	final_safety_violations	wilcoxon_paired	20	8.370000000000001	8.47	-0.09999999999999964	84.0	0.6579763685443323	1.0	ns
random	0.2	RS-MARL vs MAPPO	final_fe	wilcoxon_paired	20	26.734670681953435	16.478276834487907	10.256393847465528	28.0	0.002712249755859375	0.9574241638183594	ns
random	0.2	RS-MARL vs MAPPO	final_return	wilcoxon_paired	20	-5603.058049316405	-4923.188254394532	-679.8697949218731	73.0	0.24548721313476562	1.0	ns
random	0.2	RS-MARL vs MAPPO	final_safety_violations	wilcoxon_paired	20	9.249999999999998	8.209999999999999	1.0399999999999991	71.5	0.3442083842607908	1.0	ns
random	0.2	RS-MARL vs MAPPO-Krum	final_fe	wilcoxon_paired	20	26.734670681953435	16.496474905014036	10.2381957769394	32.0	0.00485992431640625	1.0	ns
random	0.2	RS-MARL vs MAPPO-Krum	final_return	wilcoxon_paired	20	-5603.058049316405	-4942.415253906251	-660.6427954101546	82.0	0.40909767150878906	1.0	ns
random	0.2	RS-MARL vs MAPPO-Krum	final_safety_violations	wilcoxon_paired	20	9.249999999999998	8.109999999999998	1.1400000000000006	60.5	0.27614634290683926	1.0	ns
random	0.2	RS-MARL vs MAPPO-CWMed	final_fe	wilcoxon_paired	20	26.734670681953435	15.821735863685607	10.912934818267829	26.0	0.0019855499267578125	0.7088413238525391	ns
random	0.2	RS-MARL vs MAPPO-CWMed	final_return	wilcoxon_paired	20	-5603.058049316405	-4835.469892578125	-767.5881567382803	69.0	0.1893482208251953	1.0	ns
random	0.2	RS-MARL vs MAPPO-CWMed	final_safety_violations	wilcoxon_paired	20	9.249999999999998	7.67	1.5799999999999983	57.5	0.13119981276974466	1.0	ns
random	0.2	RS-MARL vs Safe-MAPPO	final_fe	wilcoxon_paired	20	26.734670681953435	31.39071193695068	-4.656041254997245	87.0	0.5216732025146484	1.0	ns
random	0.2	RS-MARL vs Safe-MAPPO	final_return	wilcoxon_paired	20	-5603.058049316405	-6108.88876953125	505.8307202148444	73.0	0.24548721313476562	1.0	ns
random	0.2	RS-MARL vs Safe-MAPPO	final_safety_violations	wilcoxon_paired	20	9.249999999999998	9.459999999999999	-0.21000000000000085	91.0	0.8721180313900541	1.0	ns
random	0.3	RS-MARL vs MAPPO	final_fe	wilcoxon_paired	20	24.130074858665466	16.47468255519867	7.655392303466797	27.0	0.0023250579833984375	0.8277206420898438	ns
random	0.3	RS-MARL vs MAPPO	final_return	wilcoxon_paired	20	-5205.117639160157	-4887.641335449218	-317.47630371093874	88.0	0.5458755493164062	1.0	ns
random	0.3	RS-MARL vs MAPPO	final_safety_violations	wilcoxon_paired	20	8.23	8.15	0.08000000000000007	103.0	0.940460275272613	1.0	ns
random	0.3	RS-MARL vs MAPPO-Krum	final_fe	wilcoxon_paired	20	24.130074858665466	16.119351434707642	8.010723423957824	39.0	0.012079238891601562	1.0	ns
random	0.3	RS-MARL vs MAPPO-Krum	final_return	wilcoxon_paired	20	-5205.117639160157	-4970.374240722656	-234.74339843750022	93.0	0.6742229461669922	1.0	ns
random	0.3	RS-MARL vs MAPPO-Krum	final_safety_violations	wilcoxon_paired	20	8.23	8.07	0.16000000000000014	99.5	0.8373005793912056	1.0	ns
random	0.3	RS-MARL vs MAPPO-CWMed	final_fe	wilcoxon_paired	20	24.130074858665466	15.203397250175476	8.92667760848999	28.0	0.002712249755859375	0.9574241638183594	ns
random	0.3	RS-MARL vs MAPPO-CWMed	final_return	wilcoxon_paired	20	-5205.117639160157	-4761.9293920898435	-443.1882470703131	85.0	0.47490501403808594	1.0	ns
random	0.3	RS-MARL vs MAPPO-CWMed	final_safety_violations	wilcoxon_paired	20	8.23	7.899999999999999	0.33000000000000185	79.0	0.7770661110949808	1.0	ns
random	0.3	RS-MARL vs Safe-MAPPO	final_fe	wilcoxon_paired	20	24.130074858665466	21.917411446571347	2.2126634120941198	69.0	0.1893482208251953	1.0	ns
random	0.3	RS-MARL vs Safe-MAPPO	final_return	wilcoxon_paired	20	-5205.117639160157	-5042.620410156249	-162.4972290039077	80.0	0.36827659606933594	1.0	ns
random	0.3	RS-MARL vs Safe-MAPPO	final_safety_violations	wilcoxon_paired	20	8.23	7.57	0.6600000000000001	79.5	0.34085308793674063	1.0	ns
random	0.33	RS-MARL vs MAPPO	final_fe	wilcoxon_paired	20	36.29065450191498	16.625099587440488	19.66555491447449	50.0	0.039989471435546875	1.0	ns
random	0.33	RS-MARL vs MAPPO	final_return	wilcoxon_paired	20	-6364.793879394531	-4944.6964184570315	-1420.0974609374998	82.0	0.40909767150878906	1.0	ns
random	0.33	RS-MARL vs MAPPO	final_safety_violations	wilcoxon_paired	20	9.680000000000001	8.25	1.4300000000000015	87.0	0.5216732025146484	1.0	ns
random	0.33	RS-MARL vs MAPPO-Krum	final_fe	wilcoxon_paired	20	36.29065450191498	17.16087400436401	19.129780497550968	56.0	0.069580078125	1.0	ns
random	0.33	RS-MARL vs MAPPO-Krum	final_return	wilcoxon_paired	20	-6364.793879394531	-5035.689931640626	-1329.1039477539052	86.0	0.49800872802734375	1.0	ns
random	0.33	RS-MARL vs MAPPO-Krum	final_safety_violations	wilcoxon_paired	20	9.680000000000001	8.72	0.9600000000000009	80.0	0.5460878490645904	1.0	ns
random	0.33	RS-MARL vs MAPPO-CWMed	final_fe	wilcoxon_paired	20	36.29065450191498	16.052276282310487	20.238378219604492	43.0	0.01923370361328125	1.0	ns
random	0.33	RS-MARL vs MAPPO-CWMed	final_return	wilcoxon_paired	20	-6364.793879394531	-4941.04780029297	-1423.746079101561	83.0	0.4304332733154297	1.0	ns
random	0.33	RS-MARL vs MAPPO-CWMed	final_safety_violations	wilcoxon_paired	20	9.680000000000001	7.720000000000001	1.9600000000000009	70.5	0.19767581336966566	1.0	ns
random	0.33	RS-MARL vs Safe-MAPPO	final_fe	wilcoxon_paired	20	36.29065450191498	28.355990242958068	7.934664258956911	98.0	0.8123550415039062	1.0	ns
random	0.33	RS-MARL vs Safe-MAPPO	final_return	wilcoxon_paired	20	-6364.793879394531	-5871.430205078125	-493.3636743164061	87.0	0.5216732025146484	1.0	ns
random	0.33	RS-MARL vs Safe-MAPPO	final_safety_violations	wilcoxon_paired	20	9.680000000000001	9.629999999999999	0.05000000000000249	78.0	0.7438322823977076	1.0	ns
signflip	0.05	RS-MARL vs MAPPO	final_fe	wilcoxon_paired	20	21.278941373825074	15.331008186340332	5.947933187484741	42.0	0.017181396484375	1.0	ns
signflip	0.05	RS-MARL vs MAPPO	final_return	wilcoxon_paired	20	-5057.645971679687	-4802.542429199219	-255.1035424804677	79.0	0.34881019592285156	1.0	ns
signflip	0.05	RS-MARL vs MAPPO	final_safety_violations	wilcoxon_paired	20	7.289999999999999	8.11	-0.8200000000000003	71.0	0.5275797630237233	1.0	ns
signflip	0.05	RS-MARL vs MAPPO-Krum	final_fe	wilcoxon_paired	20	21.278941373825074	16.703969373703003	4.57497200012207	65.0	0.14290618896484375	1.0	ns
signflip	0.05	RS-MARL vs MAPPO-Krum	final_return	wilcoxon_paired	20	-5057.645971679687	-4943.794506835937	-113.85146484375036	96.0	0.7561664581298828	1.0	ns
signflip	0.05	RS-MARL vs MAPPO-Krum	final_safety_violations	wilcoxon_paired	20	7.289999999999999	8.649999999999999	-1.3599999999999994	75.5	0.27030061392602445	1.0	ns
signflip	0.05	RS-MARL vs MAPPO-CWMed	final_fe	wilcoxon_paired	20	21.278941373825074	15.615551171302794	5.6633902025222795	45.0	0.023950576782226562	1.0	ns
signflip	0.05	RS-MARL vs MAPPO-CWMed	final_return	wilcoxon_paired	20	-5057.645971679687	-4785.169672851563	-272.4762988281245	72.0	0.2305126190185547	1.0	ns
signflip	0.05	RS-MARL vs MAPPO-CWMed	final_safety_violations	wilcoxon_paired	20	7.289999999999999	7.840000000000001	-0.5500000000000016	81.5	0.5869064330193547	1.0	ns
signflip	0.05	RS-MARL vs Safe-MAPPO	final_fe	wilcoxon_paired	20	21.278941373825074	25.32808676242828	-4.049145388603208	67.0	0.16495704650878906	1.0	ns
signflip	0.05	RS-MARL vs Safe-MAPPO	final_return	wilcoxon_paired	20	-5057.645971679687	-5571.297326660157	513.6513549804695	61.0	0.10539817810058594	1.0	ns
signflip	0.05	RS-MARL vs Safe-MAPPO	final_safety_violations	wilcoxon_paired	20	7.289999999999999	8.899999999999999	-1.6099999999999994	54.0	0.09885488166660604	1.0	ns
signflip	0.1	RS-MARL vs MAPPO	final_fe	wilcoxon_paired	20	25.043807449340825	16.620131187438965	8.42367626190186	44.0	0.021484375	1.0	ns
signflip	0.1	RS-MARL vs MAPPO	final_return	wilcoxon_paired	20	-5363.152199707032	-5099.144377441406	-264.0078222656266	97.0	0.7841262817382812	1.0	ns
signflip	0.1	RS-MARL vs MAPPO	final_safety_violations	wilcoxon_paired	20	8.4	9.4	-1.0	75.0	0.2773551940917969	1.0	ns
signflip	0.1	RS-MARL vs MAPPO-Krum	final_fe	wilcoxon_paired	20	25.043807449340825	16.716136832237243	8.327670617103582	54.0	0.058258056640625	1.0	ns
signflip	0.1	RS-MARL vs MAPPO-Krum	final_return	wilcoxon_paired	20	-5363.152199707032	-4936.433435058594	-426.7187646484381	89.0	0.5705966949462891	1.0	ns
signflip	0.1	RS-MARL vs MAPPO-Krum	final_safety_violations	wilcoxon_paired	20	8.4	7.92	0.4800000000000004	89.0	0.5502572060902096	1.0	ns
signflip	0.1	RS-MARL vs MAPPO-CWMed	final_fe	wilcoxon_paired	20	25.043807449340825	15.92446858882904	9.119338860511785	47.0	0.029575347900390625	1.0	ns
signflip	0.1	RS-MARL vs MAPPO-CWMed	final_return	wilcoxon_paired	20	-5363.152199707032	-4940.196494140624	-422.95570556640814	77.0	0.3117942810058594	1.0	ns
signflip	0.1	RS-MARL vs MAPPO-CWMed	final_safety_violations	wilcoxon_paired	20	8.4	8.16	0.2400000000000002	98.0	0.7938039302228239	1.0	ns
signflip	0.1	RS-MARL vs Safe-MAPPO	final_fe	wilcoxon_paired	20	25.043807449340825	26.75582597732544	-1.7120185279846147	92.0	0.6476554870605469	1.0	ns
signflip	0.1	RS-MARL vs Safe-MAPPO	final_return	wilcoxon_paired	20	-5363.152199707032	-5523.475068359376	160.32286865234346	92.0	0.6476554870605469	1.0	ns
signflip	0.1	RS-MARL vs Safe-MAPPO	final_safety_violations	wilcoxon_paired	20	8.4	8.23	0.16999999999999993	90.5	0.856282687653342	1.0	ns
signflip	0.2	RS-MARL vs MAPPO	final_fe	wilcoxon_paired	20	30.231025929450986	16.099076023101805	14.131949906349181	49.0	0.03623390197753906	1.0	ns
signflip	0.2	RS-MARL vs MAPPO	final_return	wilcoxon_paired	20	-5842.171708984374	-4850.443701171875	-991.7280078124995	90.0	0.5958194732666016	1.0	ns
signflip	0.2	RS-MARL vs MAPPO	final_safety_violations	wilcoxon_paired	20	9.010000000000002	8.129999999999999	0.8800000000000026	100.0	0.8518735706940674	1.0	ns
signflip	0.2	RS-MARL vs MAPPO-Krum	final_fe	wilcoxon_paired	20	30.231025929450986	15.021733145713805	15.209292783737181	33.0	0.005580902099609375	1.0	ns
signflip	0.2	RS-MARL vs MAPPO-Krum	final_return	wilcoxon_paired	20	-5842.171708984374	-4804.879340820312	-1037.2923681640623	81.0	0.38837623596191406	1.0	ns
signflip	0.2	RS-MARL vs MAPPO-Krum	final_safety_violations	wilcoxon_paired	20	9.010000000000002	7.830000000000001	1.1800000000000006	91.5	0.6142368188613654	1.0	ns
signflip	0.2	RS-MARL vs MAPPO-CWMed	final_fe	wilcoxon_paired	20	30.231025929450986	15.39595181941986	14.835074110031126	40.0	0.013616561889648438	1.0	ns
signflip	0.2	RS-MARL vs MAPPO-CWMed	final_return	wilcoxon_paired	20	-5842.171708984374	-4771.1851171875005	-1070.9865917968737	75.0	0.2773551940917969	1.0	ns
signflip	0.2	RS-MARL vs MAPPO-CWMed	final_safety_violations	wilcoxon_paired	20	9.010000000000002	8.11	0.9000000000000021	82.5	0.6148376661804031	1.0	ns
signflip	0.2	RS-MARL vs Safe-MAPPO	final_fe	wilcoxon_paired	20	30.231025929450986	27.34033459663391	2.8906913328170774	91.0	0.6215133666992188	1.0	ns
signflip	0.2	RS-MARL vs Safe-MAPPO	final_return	wilcoxon_paired	20	-5842.171708984374	-5682.378056640625	-159.79365234374927	86.0	0.49800872802734375	1.0	ns
signflip	0.2	RS-MARL vs Safe-MAPPO	final_safety_violations	wilcoxon_paired	20	9.010000000000002	9.42	-0.40999999999999837	99.5	0.8373005793912056	1.0	ns
signflip	0.3	RS-MARL vs MAPPO	final_fe	wilcoxon_paired	20	23.04584367752075	15.470066862106322	7.575776815414429	56.0	0.069580078125	1.0	ns
signflip	0.3	RS-MARL vs MAPPO	final_return	wilcoxon_paired	20	-5255.699130859374	-4750.6945532226555	-505.00457763671875	86.0	0.49800872802734375	1.0	ns
signflip	0.3	RS-MARL vs MAPPO	final_safety_violations	wilcoxon_paired	20	8.53	7.980000000000001	0.549999999999998	90.0	0.8405177356132087	1.0	ns
signflip	0.3	RS-MARL vs MAPPO-Krum	final_fe	wilcoxon_paired	20	23.04584367752075	16.12518651008606	6.92065716743469	64.0	0.13272666931152344	1.0	ns
signflip	0.3	RS-MARL vs MAPPO-Krum	final_return	wilcoxon_paired	20	-5255.699130859374	-4881.52186279297	-374.1772680664044	98.0	0.8123550415039062	1.0	ns
signflip	0.3	RS-MARL vs MAPPO-Krum	final_safety_violations	wilcoxon_paired	20	8.53	7.989999999999999	0.54	105.0	1.0	1.0	ns
signflip	0.3	RS-MARL vs MAPPO-CWMed	final_fe	wilcoxon_paired	20	23.04584367752075	15.97452914237976	7.07131453514099	63.0	0.1230926513671875	1.0	ns
signflip	0.3	RS-MARL vs MAPPO-CWMed	final_return	wilcoxon_paired	20	-5255.699130859374	-4825.189379882812	-430.5097509765619	89.0	0.5705966949462891	1.0	ns
signflip	0.3	RS-MARL vs MAPPO-CWMed	final_safety_violations	wilcoxon_paired	20	8.53	8.080000000000002	0.4499999999999975	79.0	0.7771175732880233	1.0	ns
signflip	0.3	RS-MARL vs Safe-MAPPO	final_fe	wilcoxon_paired	20	23.04584367752075	23.92150529384613	-0.875661616325381	81.0	0.38837623596191406	1.0	ns
signflip	0.3	RS-MARL vs Safe-MAPPO	final_return	wilcoxon_paired	20	-5255.699130859374	-5200.8710424804685	-54.828088378905704	78.0	0.3299827575683594	1.0	ns
signflip	0.3	RS-MARL vs Safe-MAPPO	final_safety_violations	wilcoxon_paired	20	8.53	6.25	2.2799999999999994	51.0	0.04376699868073907	1.0	ns
signflip	0.33	RS-MARL vs MAPPO	final_fe	wilcoxon_paired	20	25.037207317352294	15.981560311317446	9.055647006034848	45.0	0.023950576782226562	1.0	ns
signflip	0.33	RS-MARL vs MAPPO	final_return	wilcoxon_paired	20	-5578.523581542969	-4820.858046875	-757.665534667969	53.0	0.05316925048828125	1.0	ns
signflip	0.33	RS-MARL vs MAPPO	final_safety_violations	wilcoxon_paired	20	8.669999999999998	8.17	0.4999999999999982	87.5	0.762745464691058	1.0	ns
signflip	0.33	RS-MARL vs MAPPO-Krum	final_fe	wilcoxon_paired	20	25.037207317352294	15.92954309940338	9.107664217948914	41.0	0.01531219482421875	1.0	ns
signflip	0.33	RS-MARL vs MAPPO-Krum	final_return	wilcoxon_paired	20	-5578.523581542969	-4888.3731835937515	-690.1503979492172	69.0	0.1893482208251953	1.0	ns
signflip	0.33	RS-MARL vs MAPPO-Krum	final_safety_violations	wilcoxon_paired	20	8.669999999999998	7.999999999999998	0.6699999999999999	92.0	0.9038688939507324	1.0	ns
signflip	0.33	RS-MARL vs MAPPO-CWMed	final_fe	wilcoxon_paired	20	25.037207317352294	15.782874517440797	9.254332799911497	42.0	0.017181396484375	1.0	ns
signflip	0.33	RS-MARL vs MAPPO-CWMed	final_return	wilcoxon_paired	20	-5578.523581542969	-4841.382695312501	-737.1408862304679	62.0	0.11398696899414062	1.0	ns
signflip	0.33	RS-MARL vs MAPPO-CWMed	final_safety_violations	wilcoxon_paired	20	8.669999999999998	8.270000000000001	0.3999999999999968	102.5	0.9256206863321941	1.0	ns
signflip	0.33	RS-MARL vs Safe-MAPPO	final_fe	wilcoxon_paired	20	25.037207317352294	27.43764533996582	-2.4004380226135247	104.0	0.9854354858398438	1.0	ns
signflip	0.33	RS-MARL vs Safe-MAPPO	final_return	wilcoxon_paired	20	-5578.523581542969	-5800.925178222656	222.40159667968692	96.0	0.7561664581298828	1.0	ns
signflip	0.33	RS-MARL vs Safe-MAPPO	final_safety_violations	wilcoxon_paired	20	8.669999999999998	9.02	-0.3500000000000014	92.0	0.9039076325167246	1.0	ns
stealthy	0.05	RS-MARL vs MAPPO	final_fe	wilcoxon_paired	20	26.39425433635712	16.31895002841949	10.075304307937628	42.0	0.017181396484375	1.0	ns
stealthy	0.05	RS-MARL vs MAPPO	final_return	wilcoxon_paired	20	-5651.578325195313	-4921.728088378906	-729.8502368164063	66.0	0.15364646911621094	1.0	ns
stealthy	0.05	RS-MARL vs MAPPO	final_safety_violations	wilcoxon_paired	20	9.209999999999999	8.620000000000001	0.5899999999999981	103.5	0.9553348263003228	1.0	ns
stealthy	0.05	RS-MARL vs MAPPO-Krum	final_fe	wilcoxon_paired	20	26.39425433635712	16.622716856002807	9.771537480354311	44.0	0.021484375	1.0	ns
stealthy	0.05	RS-MARL vs MAPPO-Krum	final_return	wilcoxon_paired	20	-5651.578325195313	-4924.07607421875	-727.5022509765622	73.0	0.24548721313476562	1.0	ns
stealthy	0.05	RS-MARL vs MAPPO-Krum	final_safety_violations	wilcoxon_paired	20	9.209999999999999	8.45	0.7599999999999998	79.5	0.7938356323393149	1.0	ns
stealthy	0.05	RS-MARL vs MAPPO-CWMed	final_fe	wilcoxon_paired	20	26.39425433635712	15.81743847846985	10.576815857887269	39.0	0.012079238891601562	1.0	ns
stealthy	0.05	RS-MARL vs MAPPO-CWMed	final_return	wilcoxon_paired	20	-5651.578325195313	-4802.443234863282	-849.1350903320308	54.0	0.058258056640625	1.0	ns
stealthy	0.05	RS-MARL vs MAPPO-CWMed	final_safety_violations	wilcoxon_paired	20	9.209999999999999	7.720000000000001	1.4899999999999984	85.0	0.4550370401671957	1.0	ns
stealthy	0.05	RS-MARL vs Safe-MAPPO	final_fe	wilcoxon_paired	20	26.39425433635712	27.421946048736565	-1.027691712379447	95.0	0.7285060882568359	1.0	ns
stealthy	0.05	RS-MARL vs Safe-MAPPO	final_return	wilcoxon_paired	20	-5651.578325195313	-5595.218505859375	-56.35981933593757	87.0	0.5216732025146484	1.0	ns
stealthy	0.05	RS-MARL vs Safe-MAPPO	final_safety_violations	wilcoxon_paired	20	9.209999999999999	8.74	0.46999999999999886	82.0	0.6008710115741303	1.0	ns
stealthy	0.1	RS-MARL vs MAPPO	final_fe	wilcoxon_paired	20	28.2918288230896	15.772698111534117	12.519130711555482	42.0	0.017181396484375	1.0	ns
stealthy	0.1	RS-MARL vs MAPPO	final_return	wilcoxon_paired	20	-5729.689467773436	-4867.479973144531	-862.2094946289053	72.0	0.2305126190185547	1.0	ns
stealthy	0.1	RS-MARL vs MAPPO	final_safety_violations	wilcoxon_paired	20	8.719999999999999	8.100000000000001	0.6199999999999974	94.5	0.6950381301195335	1.0	ns
stealthy	0.1	RS-MARL vs MAPPO-Krum	final_fe	wilcoxon_paired	20	28.2918288230896	16.07148777961731	12.220341043472288	38.0	0.01068878173828125	1.0	ns
stealthy	0.1	RS-MARL vs MAPPO-Krum	final_return	wilcoxon_paired	20	-5729.689467773436	-4842.615185546874	-887.074282226562	85.0	0.47490501403808594	1.0	ns
stealthy	0.1	RS-MARL vs MAPPO-Krum	final_safety_violations	wilcoxon_paired	20	8.719999999999999	7.839999999999999	0.8799999999999999	84.5	0.6725975739784472	1.0	ns
stealthy	0.1	RS-MARL vs MAPPO-CWMed	final_fe	wilcoxon_paired	20	28.2918288230896	15.347855100631715	12.943973722457883	36.0	0.00830841064453125	1.0	ns
stealthy	0.1	RS-MARL vs MAPPO-CWMed	final_return	wilcoxon_paired	20	-5729.689467773436	-4813.78673095703	-915.9027368164061	55.0	0.06372261047363281	1.0	ns
stealthy	0.1	RS-MARL vs MAPPO-CWMed	final_safety_violations	wilcoxon_paired	20	8.719999999999999	7.83	0.8899999999999988	80.5	0.5595091741435549	1.0	ns
stealthy	0.1	RS-MARL vs Safe-MAPPO	final_fe	wilcoxon_paired	20	28.2918288230896	24.131140022277833	4.160688800811766	105.0	1.0	1.0	ns
stealthy	0.1	RS-MARL vs Safe-MAPPO	final_return	wilcoxon_paired	20	-5729.689467773436	-5323.88111328125	-405.8083544921865	93.0	0.6742229461669922	1.0	ns
stealthy	0.1	RS-MARL vs Safe-MAPPO	final_safety_violations	wilcoxon_paired	20	8.719999999999999	8.740000000000002	-0.020000000000003126	100.0	0.8518352679720813	1.0	ns
stealthy	0.2	RS-MARL vs MAPPO	final_fe	wilcoxon_paired	20	29.083995466232302	15.893531217575077	13.190464248657225	38.0	0.01068878173828125	1.0	ns
stealthy	0.2	RS-MARL vs MAPPO	final_return	wilcoxon_paired	20	-5745.49673828125	-4756.038159179688	-989.4585791015625	56.0	0.069580078125	1.0	ns
stealthy	0.2	RS-MARL vs MAPPO	final_safety_violations	wilcoxon_paired	20	8.65	7.5	1.1500000000000004	85.5	0.466427310525936	1.0	ns
stealthy	0.2	RS-MARL vs MAPPO-Krum	final_fe	wilcoxon_paired	20	29.083995466232302	16.34804605960846	12.735949406623842	42.0	0.017181396484375	1.0	ns
stealthy	0.2	RS-MARL vs MAPPO-Krum	final_return	wilcoxon_paired	20	-5745.49673828125	-5057.201445312499	-688.2952929687508	73.0	0.24548721313476562	1.0	ns
stealthy	0.2	RS-MARL vs MAPPO-Krum	final_safety_violations	wilcoxon_paired	20	8.65	8.860000000000003	-0.21000000000000263	98.5	0.8082342131571408	1.0	ns
stealthy	0.2	RS-MARL vs MAPPO-CWMed	final_fe	wilcoxon_paired	20	29.083995466232302	16.63982231616974	12.44417315006256	51.0	0.04405403137207031	1.0	ns
stealthy	0.2	RS-MARL vs MAPPO-CWMed	final_return	wilcoxon_paired	20	-5745.49673828125	-4893.341740722657	-852.1549975585931	64.0	0.13272666931152344	1.0	ns
stealthy	0.2	RS-MARL vs MAPPO-CWMed	final_safety_violations	wilcoxon_paired	20	8.65	8.389999999999997	0.26000000000000334	104.5	0.9851046895658867	1.0	ns
stealthy	0.2	RS-MARL vs Safe-MAPPO	final_fe	wilcoxon_paired	20	29.083995466232302	23.861368703842164	5.222626762390139	42.0	0.017181396484375	1.0	ns
stealthy	0.2	RS-MARL vs Safe-MAPPO	final_return	wilcoxon_paired	20	-5745.49673828125	-5393.234548339844	-352.2621899414062	58.0	0.082550048828125	1.0	ns
stealthy	0.2	RS-MARL vs Safe-MAPPO	final_safety_violations	wilcoxon_paired	20	8.65	8.610000000000001	0.03999999999999915	94.0	0.967890302488355	1.0	ns
stealthy	0.3	RS-MARL vs MAPPO	final_fe	wilcoxon_paired	20	19.938537731170655	16.25581114768982	3.682726583480836	58.0	0.082550048828125	1.0	ns
stealthy	0.3	RS-MARL vs MAPPO	final_return	wilcoxon_paired	20	-4995.642687988281	-4855.552878417969	-140.08980957031235	92.0	0.6476554870605469	1.0	ns
stealthy	0.3	RS-MARL vs MAPPO	final_safety_violations	wilcoxon_paired	20	6.94	8.179999999999998	-1.2399999999999975	66.5	0.15055943435167632	1.0	ns
stealthy	0.3	RS-MARL vs MAPPO-Krum	final_fe	wilcoxon_paired	20	19.938537731170655	16.324315705299373	3.614222025871282	56.0	0.069580078125	1.0	ns
stealthy	0.3	RS-MARL vs MAPPO-Krum	final_return	wilcoxon_paired	20	-4995.642687988281	-5031.537697753906	35.89500976562522	94.0	0.7011814117431641	1.0	ns
stealthy	0.3	RS-MARL vs MAPPO-Krum	final_safety_violations	wilcoxon_paired	20	6.94	8.33	-1.3899999999999997	62.5	0.11243793395356337	1.0	ns
stealthy	0.3	RS-MARL vs MAPPO-CWMed	final_fe	wilcoxon_paired	20	19.938537731170655	15.669464454650882	4.269073276519773	57.0	0.0758514404296875	1.0	ns
stealthy	0.3	RS-MARL vs MAPPO-CWMed	final_return	wilcoxon_paired	20	-4995.642687988281	-4857.343488769531	-138.2991992187499	83.0	0.4304332733154297	1.0	ns
stealthy	0.3	RS-MARL vs MAPPO-CWMed	final_safety_violations	wilcoxon_paired	20	6.94	8.17	-1.2299999999999995	59.0	0.24840947132283464	1.0	ns
stealthy	0.3	RS-MARL vs Safe-MAPPO	final_fe	wilcoxon_paired	20	19.938537731170655	24.488733196258544	-4.550195465087889	72.0	0.2305126190185547	1.0	ns
stealthy	0.3	RS-MARL vs Safe-MAPPO	final_return	wilcoxon_paired	20	-4995.642687988281	-5375.482302246093	379.8396142578122	83.0	0.4304332733154297	1.0	ns
stealthy	0.3	RS-MARL vs Safe-MAPPO	final_safety_violations	wilcoxon_paired	20	6.94	8.15	-1.21	74.5	0.2548092680556696	1.0	ns
stealthy	0.33	RS-MARL vs MAPPO	final_fe	wilcoxon_paired	20	22.539176597595215	16.191918597221374	6.3472580003738415	62.0	0.11398696899414062	1.0	ns
stealthy	0.33	RS-MARL vs MAPPO	final_return	wilcoxon_paired	20	-5335.890930175781	-4912.321762695313	-423.5691674804684	85.0	0.47490501403808594	1.0	ns
stealthy	0.33	RS-MARL vs MAPPO	final_safety_violations	wilcoxon_paired	20	9.05	7.989999999999999	1.0600000000000014	80.0	0.36827659606933594	1.0	ns
stealthy	0.33	RS-MARL vs MAPPO-Krum	final_fe	wilcoxon_paired	20	22.539176597595215	17.112096457481382	5.4270801401138336	71.0	0.21616744995117188	1.0	ns
stealthy	0.33	RS-MARL vs MAPPO-Krum	final_return	wilcoxon_paired	20	-5335.890930175781	-5126.214594726563	-209.67633544921864	104.0	0.9854354858398438	1.0	ns
stealthy	0.33	RS-MARL vs MAPPO-Krum	final_safety_violations	wilcoxon_paired	20	9.05	8.9	0.15000000000000036	103.5	0.9553309378099653	1.0	ns
stealthy	0.33	RS-MARL vs MAPPO-CWMed	final_fe	wilcoxon_paired	20	22.539176597595215	15.78531711578369	6.753859481811526	56.0	0.069580078125	1.0	ns
stealthy	0.33	RS-MARL vs MAPPO-CWMed	final_return	wilcoxon_paired	20	-5335.890930175781	-4814.288596191406	-521.602333984375	76.0	0.2942523956298828	1.0	ns
stealthy	0.33	RS-MARL vs MAPPO-CWMed	final_safety_violations	wilcoxon_paired	20	9.05	7.639999999999999	1.410000000000002	76.0	0.27879739488124855	1.0	ns
stealthy	0.33	RS-MARL vs Safe-MAPPO	final_fe	wilcoxon_paired	20	22.539176597595215	22.277567400932316	0.2616091966628993	100.0	0.8694877624511719	1.0	ns
stealthy	0.33	RS-MARL vs Safe-MAPPO	final_return	wilcoxon_paired	20	-5335.890930175781	-5170.3703491210945	-165.52058105468677	89.0	0.5705966949462891	1.0	ns
stealthy	0.33	RS-MARL vs Safe-MAPPO	final_safety_violations	wilcoxon_paired	20	9.05	8.129999999999999	0.9200000000000017	61.5	0.1774903485860274	1.0	ns
