# Supplementary material for: Operating-Regime Evaluation of Byzantine-Resilient Multi-Agent Reinforcement Learning for Sensor-Networked Safe Formation Control
Source: Sensors (Basel). 2026 Jul 11;26(14):4408. doi: 10.3390/s26144408 (PMC13418820; doi:10.3390/s26144408)
Supplement: Supplementary file 1 [file sensors-26-04408-s001.zip › File_S1/processed_data/core_3000/derived/combined_core3000_canonical580_summary.csv]

method	attack	ratio	n_success	final_fe_mean	final_fe_std	final_return_mean	final_return_std	final_safety_violations_mean	final_safety_violations_std	final_f1_mean	final_f1_std	final_precision_mean	final_precision_std	final_recall_mean	final_recall_std	n_byzantine_mean	realized_byzantine_ratio_mean	final_fe_ci95	final_return_ci95	final_safety_violations_ci95	final_f1_ci95	final_precision_ci95	final_recall_ci95
MAPPO	adaptive	0.05	20	15.29226923942566	4.98293252404427	-4746.198603515625	636.4215420254598	7.6	3.2268609481890245					0.0	0.0	2.0	0.0666666666666666	2.3320842074710404	297.854450223889	1.5102174112662723	0.0	0.0	0.0
MAPPO	adaptive	0.1	20	15.570872068405151	4.628281221493026	-4818.720488281249	633.6632305896709	7.88	3.116948575298064					0.0	0.0	3.0	0.1	2.166102288621472	296.563520734547	1.4587768373095058	0.0	0.0	0.0
MAPPO	adaptive	0.2	20	16.096635484695433	5.203381024815075	-4819.61306640625	691.2906204360573	7.709999999999999	3.830885564791294					0.0	0.0	6.0	0.2	2.435257281705447	323.5339693870323	1.792909633668397	0.0	0.0	0.0
MAPPO	adaptive	0.3	20	16.32114939212799	5.461658612372827	-4877.787175292969	667.7289745098411	7.77	3.6001608151215745					0.0	0.0	9.0	0.3	2.556134913537855	312.5067796545981	1.684927126905341	0.0	0.0	0.0
MAPPO	adaptive	0.33	20	15.683566012382508	4.748673934415304	-4775.5492016601565	614.003708930323	7.6	3.882484283358571					0.0	0.0	10.0	0.3333333333333333	2.2224478126970744	287.362581374648	1.8170585773106889	0.0	0.0	0.0
MAPPO-CWMed	adaptive	0.05	20	15.464778733253478	4.829601121351998	-4759.939621582032	649.7165809030872	7.859999999999999	3.484159643451005					0.0	0.0	2.0	0.0666666666666666	2.2603229020544844	304.07671995253145	1.6306369074019254	0.0	0.0	0.0
MAPPO-CWMed	adaptive	0.1	20	16.196935567855835	4.952336533696936	-4882.028806152344	657.2111756622243	8.18	3.881345398861477					0.0	0.0	3.0	0.1	2.3177648432098032	307.5842982700867	1.8165255629588009	0.0	0.0	0.0
MAPPO-CWMed	adaptive	0.2	20	16.29805239200592	4.272062708636092	-4825.103759765625	641.1346070718262	7.82	3.609286268560732					0.0	0.0	6.0	0.2	1.9993868927709508	300.06023256398254	1.689197970579981	0.0	0.0	0.0
MAPPO-CWMed	adaptive	0.3	20	16.217425999641417	4.578512948328659	-4772.241733398438	649.0940092782298	7.85	3.3244706741311303					0.0	0.0	9.0	0.3	2.1428100197979068	303.7853474630699	1.555900169213877	0.0	0.0	0.0
MAPPO-CWMed	adaptive	0.33	20	14.949702196121216	4.671383667217159	-4750.551105957032	624.7144431384062	7.94	3.8580605981434983					0.0	0.0	10.0	0.3333333333333333	2.1862748541722983	292.3753592873654	1.8056279407721705	0.0	0.0	0.0
MAPPO-Krum	adaptive	0.05	20	16.82348804950714	5.232247051710606	-4944.373642578125	614.9226664987057	8.65	3.536799028559731					0.0	0.0	2.0	0.0666666666666666	2.44876699814866	287.79266675553964	1.6552728979778948	0.0	0.0	0.0
MAPPO-Krum	adaptive	0.1	20	16.54475012779236	5.198687906815608	-4814.308186035157	596.7096444941865	8.05	3.0517466957034367					0.0	0.0	3.0	0.1	2.4330608348706684	279.26871007298183	1.428261418333564	0.0	0.0	0.0
MAPPO-Krum	adaptive	0.2	20	16.930839385986328	5.249317553286918	-4949.852541503906	574.0616864256567	8.53	3.090409613456988					0.0	0.0	6.0	0.2	2.456756238811188	268.6691394209159	1.446356220836454	0.0	0.0	0.0
MAPPO-Krum	adaptive	0.3	20	15.782531628608703	4.625078389889535	-4810.181433105468	496.46934426763386	7.290000000000001	2.4326507093465373					0.0	0.0	9.0	0.3	2.164603317289701	232.35480546309836	1.1385155777617912	0.0	0.0	0.0
MAPPO-Krum	adaptive	0.33	20	15.897894582748412	4.494757205663205	-4821.286274414063	527.4085388349905	7.58	3.4132250531070896					0.0	0.0	10.0	0.3333333333333333	2.103611125610076	246.8347942436498	1.5974384972074784	0.0	0.0	0.0
RS-MARL	adaptive	0.05	20	23.838202009201048	13.649241786333551	-5500.786701660157	1328.401706244046	8.86	4.208312575943249	0.1818181818181818	0.0	1.0	0.0	0.01	0.0307793505625546	2.0	0.0666666666666666	6.3880417927127215	621.711136035002	1.96955091225952	0.0	0.0	0.0144051794835243
RS-MARL	adaptive	0.1	20	21.59031403541565	10.359636092063552	-5086.32548828125	971.5750766184224	7.08	3.679473646568144	0.125		1.0		0.0033333333333333	0.0149071198499985	3.0	0.1	4.848458936353393	454.711132775949	1.7220466746362892	0.0	0.0	0.0069767468480275
RS-MARL	adaptive	0.2	20	20.45432532310486	11.717613089509353	-4961.199299316407	1104.149362096363	6.590000000000001	3.725573074956672	0.064516129032258	0.0	1.0	0.0	0.0033333333333333	0.0102597835208515	6.0	0.2	5.484011734744881	516.7578083004508	1.7436218712498437	0.0	0.0	0.0048017264945081
RS-MARL	adaptive	0.3	20	29.155976004600525	22.513821126138247	-5895.715947265625	2166.0348138272525	8.889999999999999	5.026445851169276	0.0504162812210915	0.0169946096862847	0.8571428571428571	0.3779644730092272	0.0077777777777777	0.0130476210802755	9.0	0.3	10.53679263059361	1013.7354976782204	2.3524490714368054	0.0079537221646646	0.1768928184832273	0.006106474635077
RS-MARL	adaptive	0.33	20	28.07030291557312	26.65535514724146	-5815.692648925781	2264.9334211149303	8.84	5.228102201715164	0.068092793948808	0.0278934025632528	0.9044117647058824	0.2703643575125035	0.015	0.0223606797749978	10.0	0.3333333333333333	12.47509021714809	1060.021470663719	2.446827148638344	0.0130545142436723	0.1265344142983145	0.0104651202720413
Safe-MAPPO	adaptive	0.05	20	30.66204505443573	20.13488207223582	-5929.234128417969	1971.2157513201328	10.35	5.710885266428996					0.0	0.0	2.0	0.0666666666666666	9.423414881372322	922.557369779668	2.672776578099973	0.0	0.0	0.0
Safe-MAPPO	adaptive	0.1	20	22.89277927398681	16.931319810211587	-5372.539157714844	1508.0037840061543	8.66	5.076302010840486					0.0	0.0	3.0	0.1	7.924101590881829	705.7674958506176	2.3757824724117027	0.0	0.0	0.0
Safe-MAPPO	adaptive	0.2	20	22.414444687366487	18.14198393697356	-5084.060207519531	1590.989252497401	7.029999999999999	3.4159224692298675					0.0	0.0	6.0	0.2	8.490709843542213	744.6058906280264	1.598700926813048	0.0	0.0	0.0
Safe-MAPPO	adaptive	0.3	20	22.204908037185668	13.344315926443535	-5288.852807617188	1355.1597923867184	8.34	4.956696692885612					0.0	0.0	9.0	0.3	6.245332097394216	634.2343058379977	2.319805460524388	0.0	0.0	0.0
Safe-MAPPO	adaptive	0.33	20	24.81257532119751	11.451088889767767	-5604.2860742187495	1245.597989404837	9.37	5.7627752816996445					0.0	0.0	10.0	0.3333333333333333	5.359274569606281	582.9578036491374	2.697061852795985	0.0	0.0	0.0
MAPPO	collusive	0.05	20	16.09817974090576	4.6116364588181	-4929.316506347656	698.7413089892268	8.870000000000001	3.63044146945766					0.0	0.0	2.0	0.0666666666666666	2.1583122998981663	327.0209989676635	1.6990989093704505	0.0	0.0	0.0
MAPPO	collusive	0.1	20	16.564170112609865	5.1985636126593	-4969.408647460938	821.4537148617253	8.61	4.333699039898947					0.0	0.0	3.0	0.1	2.4330026634148822	384.4521727624399	2.0282335837608367	0.0	0.0	0.0
MAPPO	collusive	0.2	20	16.501838908195495	5.275678572748202	-4901.136696777344	751.0035802742269	7.959999999999999	3.6755808706709354					0.0	0.0	6.0	0.2	2.4690935756869847	351.4804948412691	1.7202247994354312	0.0	0.0	0.0
MAPPO	collusive	0.3	20	16.388871936798097	6.996892219653698	-5055.427546386719	921.5076199574823	8.73	4.156554747434593					0.0	0.0	9.0	0.3	3.274646358965308	431.27884176582455	1.9453275028724577	0.0	0.0	0.0
MAPPO	collusive	0.33	20	15.892017555236816	5.378144171909364	-4912.287907714844	749.9867798072937	8.43	3.791000423440535					0.0	0.0	10.0	0.3333333333333333	2.517048952256856	351.00461757428985	1.774242812914147	0.0	0.0	0.0
MAPPO-CWMed	collusive	0.05	20	15.631278457641605	4.853930980633394	-4861.221462402344	723.0624481284005	7.790000000000001	3.628237211533708					0.0	0.0	2.0	0.0666666666666666	2.2717096267043466	338.40364246533994	1.6980672849065754	0.0	0.0	0.0
MAPPO-CWMed	collusive	0.1	20	15.87526442050934	4.341041620902195	-4909.87876953125	819.7959984634173	7.57	3.580223456713282					0.0	0.0	3.0	0.1	2.0316700174506623	383.6763376062732	1.6755961559443031	0.0	0.0	0.0
MAPPO-CWMed	collusive	0.2	20	16.043939685821535	5.408485543585345	-4903.50984375	753.8252152197718	8.3	3.858278863622183					0.0	0.0	6.0	0.2	2.5312491513117568	352.801060645442	1.8057300921606183	0.0	0.0	0.0
MAPPO-CWMed	collusive	0.3	20	15.56402063369751	4.679501407442732	-4887.845556640625	597.825029878413	8.57	3.389938673564216					0.0	0.0	9.0	0.3	2.190074073545441	279.7907265015101	1.5865401361080516	0.0	0.0	0.0
MAPPO-CWMed	collusive	0.33	20	15.64337013244629	5.670180138343771	-4937.586416015625	701.5880510153359	8.35	3.735956158877221					0.0	0.0	10.0	0.3333333333333333	2.65372599174092	328.3533152472436	1.7484813041077272	0.0	0.0	0.0
MAPPO-Krum	collusive	0.05	20	16.497953572273254	5.916912898940891	-4958.721572265625	727.4105312418664	8.290000000000001	3.1585972902706767					0.0	0.0	2.0	0.0666666666666666	2.7692004782361264	340.438608002753	1.478269035925565	0.0	0.0	0.0
MAPPO-Krum	collusive	0.1	20	15.660122947692871	5.798920882942702	-4931.16041015625	740.0865296903253	8.120000000000001	3.058998804218551					0.0	0.0	3.0	0.1	2.713978514906446	346.3711578923882	1.431655509595558	0.0	0.0	0.0
MAPPO-Krum	collusive	0.2	20	16.64853011608124	6.106395379370586	-4993.47412109375	829.0901599732231	8.5	3.576237364075618					0.0	0.0	6.0	0.2	2.857881008841402	388.02613908845575	1.6737306071645517	0.0	0.0	0.0
MAPPO-Krum	collusive	0.3	20	16.789494967460634	6.7771418591398405	-5055.032556152344	878.2469710822149	8.61	3.8637178713609104					0.0	0.0	9.0	0.3	3.171800024428854	411.0322348611261	1.8082756261389723	0.0	0.0	0.0
MAPPO-Krum	collusive	0.33	20	17.0584090423584	6.9240021550927695	-5096.749760742187	832.1909500290957	9.01	3.8593563684826218					0.0	0.0	10.0	0.3333333333333333	3.2405327586659163	389.4773535058877	1.806234379958292	0.0	0.0	0.0
RS-MARL	collusive	0.05	20	21.76181776046753	8.449634858078698	-5056.312319335937	851.3527905856937	8.27	4.082968476359739	0.9949874686716792	0.0154496591553107	0.9954545454545456	0.0203278907045435	0.995	0.0223606797749978	2.0	0.0666666666666666	3.954550842568677	398.44537093989686	1.9108880678947051	0.0072306630589626	0.0095137457018557	0.0104651202720413
RS-MARL	collusive	0.1	20	22.88905718803406	11.852090581411945	-5351.530861816406	1209.408633324299	8.34	3.7563139827285608	1.0	0.0	1.0	0.0	1.0	0.0	3.0	0.1	5.54694913829451	566.0206636443858	1.7580090589535131	0.0	0.0	0.0
RS-MARL	collusive	0.2	20	24.950819301605225	19.88613673549626	-5506.394140625	1864.799817201828	8.33	3.737308347488942	0.9946070878274268	0.0204811422222083	0.9916666666666666	0.0372677996249965	0.9983333333333334	0.0074535599249992	6.0	0.2	9.306998480248438	872.7531795396692	1.7491141478582095	0.0095854696199286	0.0174418671200688	0.0034883734240137
RS-MARL	collusive	0.3	20	23.45426359653473	12.73658438906854	-5452.714047851563	1337.2221429559534	9.43	4.655398677031353	0.9960546475995914	0.0066350197099381	1.0	0.0	0.9922222222222222	0.0130476210802755	9.0	0.3	5.960904982666997	625.8392274870897	2.17879364847886	0.0031052848111311	0.0	0.006106474635077
RS-MARL	collusive	0.33	20	31.251861371994018	29.35338665159744	-5953.361059570312	2386.9074385673584	8.129999999999999	4.248727363638	0.9892048901397608	0.0144681876057853	0.9990196078431371	0.0043844470147054	0.98	0.0282842712474619	10.0	0.3333333333333333	13.737807830161469	1117.1070680403686	1.9884656151330653	0.0067713202342935	0.0020519843670669	0.0132374464189005
Safe-MAPPO	collusive	0.05	20	28.94437342643738	25.355115686454013	-6035.243654785156	2323.2386531699976	9.74	5.842530093609861					0.0	0.0	2.0	0.0666666666666666	11.86655941770391	1087.3091592351464	2.7343882537512774	0.0	0.0	0.0
Safe-MAPPO	collusive	0.1	20	27.148625512123107	16.61655380964464	-5655.239846191406	1621.2306131706823	9.28	4.504687616951458					0.0	0.0	3.0	0.1	7.776786567965321	758.7592830928628	2.1082587011546527	0.0	0.0	0.0
Safe-MAPPO	collusive	0.2	20	29.14383114814758	19.4622323967473	-5835.585380859375	1843.0704856854843	9.4	4.880034512388746					0.0	0.0	6.0	0.2	9.10860514277002	862.5835393481461	2.283926455624291	0.0	0.0	0.0
Safe-MAPPO	collusive	0.3	20	27.964169497489927	24.66066468997033	-5696.099821777343	2277.686966588228	8.190000000000001	3.991293155436165					0.0	0.0	9.0	0.3	11.541546346796885	1065.9903136781536	1.867982696989304	0.0	0.0	0.0
Safe-MAPPO	collusive	0.33	20	28.04273986339569	26.476817652127465	-5788.205007324219	2194.409327419992	7.88	3.6501766359567056					0.0	0.0	10.0	0.3333333333333333	12.391532097348616	1027.0151788147805	1.7083352516050994	0.0	0.0	0.0
MAPPO	constant	0.05	20	14.95285397052765	4.589421830801765	-4799.665771484375	679.7534676618827	8.11	3.58386736126742					0.0	0.0	2.0	0.0666666666666666	2.147915533953262	318.1344156796511	1.6773015557712585	0.0	0.0	0.0
MAPPO	constant	0.1	20	15.80717370033264	4.545643716678341	-4800.447690429688	656.3643544120397	7.890000000000001	3.5018641652095743					0.0	0.0	3.0	0.1	2.127426745857605	307.18797372533777	1.6389228786437104	0.0	0.0	0.0
MAPPO	constant	0.2	20	14.750373916625978	4.74240730072802	-4743.480004882813	746.2861310413613	7.640000000000001	3.421049392711017					0.0	0.0	6.0	0.2	2.219514937851669	349.27266063873344	1.6011004008628384	0.0	0.0	0.0
MAPPO	constant	0.3	20	15.775854930877683	4.882731293273453	-4817.2833984375	593.7996306960765	8.01	3.4473330653068457					0.0	0.0	9.0	0.3	2.285188587929292	277.9067816925857	1.61340153829131	0.0	0.0	0.0
MAPPO	constant	0.33	20	16.278123860359194	5.068660552774624	-4845.748205566406	648.8317668179236	8.11	3.549633042561175					0.0	0.0	10.0	0.3333333333333333	2.3722061599508257	303.6626142136716	1.6612794014227654	0.0	0.0	0.0
MAPPO-CWMed	constant	0.05	20	16.24687093257904	4.272335987895031	-4852.916901855469	591.2006699518984	8.14	3.960914301681262					0.0	0.0	2.0	0.0666666666666666	1.99951479140111	276.6904306225905	1.8537649557814857	0.0	0.0	0.0
MAPPO-CWMed	constant	0.1	20	15.321428413391112	4.102061212376452	-4825.958679199219	585.8720951192048	8.03	3.4594036602007763					0.0	0.0	3.0	0.1	1.9198237434084997	274.1965808352033	1.6190507505957283	0.0	0.0	0.0
MAPPO-CWMed	constant	0.2	20	15.06196454524994	4.322665912756144	-4675.549729003907	689.3697630783543	7.1	3.1122846575263137					0.0	0.0	6.0	0.2	2.023069921310143	322.6349804709496	1.4565940566019688	0.0	0.0	0.0
MAPPO-CWMed	constant	0.3	20	15.883086285591125	4.688309158273786	-4914.919797363282	684.7886029236591	8.14	3.8830807085964207					0.0	0.0	9.0	0.3	2.1941962278225318	320.49093152043537	1.817337712914355	0.0	0.0	0.0
MAPPO-CWMed	constant	0.33	20	16.328588485717773	4.840515467675613	-4860.603295898438	625.8502318775281	8.0	3.330876287421264					0.0	0.0	10.0	0.3333333333333333	2.2654309733705924	292.906924779924	1.5588980885156145	0.0	0.0	0.0
MAPPO-Krum	constant	0.05	20	16.76205099582672	6.366336438616955	-5017.948659667969	747.271044419324	9.22	3.5528491161468234					0.0	0.0	2.0	0.0666666666666666	2.9795371693887542	349.7336142886957	1.6627845701929556	0.0	0.0	0.0
MAPPO-Krum	constant	0.1	20	16.79125505924225	5.7400311687224574	-4928.082917480469	680.3809365675348	8.28	3.523992950587369					0.0	0.0	3.0	0.1	2.68641728026142	318.42808016707687	1.649279468997093	0.0	0.0	0.0
MAPPO-Krum	constant	0.2	20	16.426106700897215	5.017148552313717	-4881.928322753906	577.5944453740491	8.190000000000001	2.8369553731903654					0.0	0.0	6.0	0.2	2.3480978016316123	270.3225215031724	1.3277359850234616	0.0	0.0	0.0
MAPPO-Krum	constant	0.3	20	15.863102436065674	4.63920046206359	-4768.510568847656	584.7328413188757	7.94	2.794807214893552					0.0	0.0	9.0	0.3	2.1712126505156606	273.66339364408066	1.308010039736486	0.0	0.0	0.0
MAPPO-Krum	constant	0.33	20	16.546812653541565	5.091183053086604	-4927.7464453125	704.4900564220744	8.33	3.391801260314891					0.0	0.0	10.0	0.3333333333333333	2.382747014565429	329.71149558510564	1.5874118535405743	0.0	0.0	0.0
RS-MARL	constant	0.05	20	28.43455119609833	19.08520572723532	-5912.819138183594	1718.8709652988225	9.59	4.424084799796391					0.0	0.0	2.0	0.0666666666666666	8.932151229833892	804.4563745367452	2.070535421528052	0.0	0.0	0.0
RS-MARL	constant	0.1	20	23.04672580718994	10.19946465547922	-5186.471118164062	1127.8588732710784	8.59	4.2828790120173785					0.0	0.0	3.0	0.1	4.773496396534953	527.8542010993916	2.004449078577601	0.0	0.0	0.0
RS-MARL	constant	0.2	20	24.02012634754181	14.129259279935953	-5458.365390625	1482.6503055819005	8.34	4.597070005077033					0.0	0.0	6.0	0.2	6.6126968950522205	693.9017026952104	2.1514949896968973	0.0	0.0	0.0
RS-MARL	constant	0.3	20	22.810401248931885	10.753511252594777	-5310.244909667968	1145.7131456803088	8.690000000000001	4.429791488499085					0.0	0.0	9.0	0.3	5.032798185812961	536.210257803057	2.0732062340538664	0.0	0.0	0.0
RS-MARL	constant	0.33	20	23.16801487922668	13.160458342077654	-5292.012133789062	1253.411236044054	8.379999999999999	4.489004109458672					0.0	0.0	10.0	0.3333333333333333	6.159284099181418	586.6145156372029	2.1009185937048342	0.0	0.0	0.0
Safe-MAPPO	constant	0.05	20	27.1815589761734	14.150377279723738	-5769.419645996093	1471.2701216724304	10.19	4.997462514011223					0.0	0.0	2.0	0.0666666666666666	6.622580423187678	688.5756126778704	2.338884452100711	0.0	0.0	0.0
Safe-MAPPO	constant	0.1	20	28.449391837120054	25.62984537842522	-5800.355383300781	2163.4814330452364	9.52	4.503285350426777					0.0	0.0	3.0	0.1	11.995136871417738	1012.5404786871612	2.1076024202194623	0.0	0.0	0.0
Safe-MAPPO	constant	0.2	20	22.419480552673345	11.23123441485122	-5177.322431640625	1065.2712007807768	7.49	3.41542938658331					0.0	0.0	6.0	0.2	5.256379508029451	498.56226870963945	1.5984701570309032	0.0	0.0	0.0
Safe-MAPPO	constant	0.3	20	25.208457560539244	11.951832295511927	-5510.904260253907	1118.583385936368	9.38	4.503051596885219					0.0	0.0	9.0	0.3	5.593629697414318	523.5131394001818	2.107493020194461	0.0	0.0	0.0
Safe-MAPPO	constant	0.33	20	24.117284994125367	12.452737440144393	-5362.790478515625	1490.2282350292076	8.4	5.099845198889039					0.0	0.0	10.0	0.3333333333333333	5.82806052135216	697.4482828473839	2.3868010235914783	0.0	0.0	0.0
MAPPO	random	0.05	20	15.794440455436703	4.691655267631506	-4811.147456054688	656.4177271775351	7.99	3.7159542232747818					0.0	0.0	2.0	0.0666666666666666	2.1957622552074008	307.2129529485002	1.7391201100895026	0.0	0.0	0.0
MAPPO	random	0.1	20	15.972253732681272	4.768615636813896	-4911.7130834960935	786.4063382373562	8.120000000000001	3.774373423078605					0.0	0.0	3.0	0.1	2.231780816708154	368.0494955950108	1.766461137209215	0.0	0.0	0.0
MAPPO	random	0.2	20	16.478276834487914	5.02113567958088	-4923.188254394531	688.0150869328876	8.209999999999999	3.63866661523725					0.0	0.0	6.0	0.2	2.3499638346328737	322.0009725188378	1.7029483960902028	0.0	0.0	0.0
MAPPO	random	0.3	20	16.47468255519867	5.584443177058799	-4887.641335449219	812.0285374745201	8.15	3.925020952005761					0.0	0.0	9.0	0.3	2.613599858696887	380.0410539621647	1.836966351038684	0.0	0.0	0.0
MAPPO	random	0.33	20	16.62509958744049	6.021042195498309	-4944.696418457032	834.1868842701166	8.25	4.049106464134369					0.0	0.0	10.0	0.3333333333333333	2.8179344891553693	390.4114794849523	1.895040158342865	0.0	0.0	0.0
MAPPO-CWMed	random	0.05	20	15.849776067733766	4.627863197170157	-4842.744934082031	687.9645216766382	7.65	3.7578689369599374					0.0	0.0	2.0	0.0666666666666666	2.1659066472161355	321.97730725044875	1.7587367999351216	0.0	0.0	0.0
MAPPO-CWMed	random	0.1	20	15.067924857139587	4.770961045128503	-4798.766733398437	670.5814810464527	7.45	3.316862817086112					0.0	0.0	3.0	0.1	2.2328785015883272	313.8417938081393	1.5523395825148254	0.0	0.0	0.0
MAPPO-CWMed	random	0.2	20	15.821735863685609	4.750011034158559	-4835.469892578125	686.2408864382603	7.67	3.2852301048945205					0.0	0.0	6.0	0.2	2.223073594639738	321.1706211274748	1.5375350174950255	0.0	0.0	0.0
MAPPO-CWMed	random	0.3	20	15.203397250175476	4.233887983564246	-4761.929392089844	622.48405823317	7.9	3.7148351242013424					0.0	0.0	9.0	0.3	1.981520571476208	291.3315070198534	1.738596355600922	0.0	0.0	0.0
MAPPO-CWMed	random	0.33	20	16.052276282310483	5.88566135989845	-4941.0478002929685	751.1009547708559	7.720000000000001	3.569107215507749					0.0	0.0	10.0	0.3333333333333333	2.75457430774147	351.5260675085093	1.6703935949148747	0.0	0.0	0.0
MAPPO-Krum	random	0.05	20	17.146521153450013	5.597878252297403	-4972.255278320312	660.7253437731183	8.629999999999999	3.101290054154884					0.0	0.0	2.0	0.0666666666666666	2.619887667459889	309.2289795725666	1.4514484238312664	0.0	0.0	0.0
MAPPO-Krum	random	0.1	20	17.072716493606567	5.191791959228368	-4919.626752929687	643.7030371817459	8.14	2.946612685065595					0.0	0.0	3.0	0.1	2.429833432053923	301.26229485730767	1.37905718675035	0.0	0.0	0.0
MAPPO-Krum	random	0.2	20	16.496474905014036	5.251291841168943	-4942.415253906251	582.5807423672675	8.11	3.073468810044408					0.0	0.0	6.0	0.2	2.457680233982396	272.6561803306869	1.438427680783039	0.0	0.0	0.0
MAPPO-Krum	random	0.3	20	16.119351434707642	5.605932306732892	-4970.374240722656	667.3470325843234	8.07	3.2316038058361576					0.0	0.0	9.0	0.3	2.623657080965788	312.32802533104007	1.5124371369727296	0.0	0.0	0.0
MAPPO-Krum	random	0.33	20	17.16087400436401	6.341889907976728	-5035.689931640625	710.787493351616	8.72	3.325436259468745					0.0	0.0	10.0	0.3333333333333333	2.9680958408621425	332.6587867916519	1.5563520770625086	0.0	0.0	0.0
RS-MARL	random	0.05	20	22.49970412731171	10.228203978034497	-5129.629150390625	1068.5719726318346	8.08	4.516822357645507	0.9428006775832862	0.0399484487839442	0.8943473193473194	0.071277128292854	1.0	0.0	2.0	0.0666666666666666	4.786946813521571	500.1070774882398	2.113937934617638	0.0186964495450138	0.0333587228892958	0.0
RS-MARL	random	0.1	20	24.622733807563783	15.866480158032184	-5427.736208496093	1371.4555427419698	8.370000000000001	4.491524181576251	0.9887096774193548	0.0157858220945029	0.978125	0.0305850303080995	1.0	0.0	3.0	0.1	7.425741293134703	641.8609517676776	2.1020980237610787	0.0073879921574091	0.0143142348049801	0.0
RS-MARL	random	0.2	20	26.73467068195343	18.810681083099468	-5603.058049316406	1925.121415613875	9.25	4.960422307998001	1.0	0.0	1.0	0.0	1.0	0.0	6.0	0.2	8.803669741461016	900.9845566147832	2.3215491020697616	0.0	0.0	0.0
RS-MARL	random	0.3	20	24.130074858665463	11.873174060309076	-5205.117639160157	1161.8985554832664	8.23	3.8972459911826807	1.0	0.0	1.0	0.0	1.0	0.0	9.0	0.3	5.556816510155818	543.7852627646511	1.8239672692357336	0.0	0.0	0.0
RS-MARL	random	0.33	20	36.29065450191498	35.88719649091799	-6364.793879394531	3131.379783550456	9.68	4.788319120526534	0.9985245583381868	0.0048065665362885	0.9970965309200602	0.0094455637021059	1.0	0.0	10.0	0.3333333333333333	16.795724963771637	1465.530850673671	2.2410023309423286	0.0022495423843988	0.0044206598893425	0.0
Safe-MAPPO	random	0.05	20	22.146328592300414	12.286966783891945	-5210.413474121094	1282.9227432635412	8.790000000000001	4.844736699162352					0.0	0.0	2.0	0.0666666666666666	5.750477466064332	600.426326171088	2.26740657051922	0.0	0.0	0.0
Safe-MAPPO	random	0.1	20	27.77797162055969	23.21337029276341	-5607.653024902344	2148.609387690276	8.47	4.563136040741695					0.0	0.0	3.0	0.1	10.864191718573226	1005.5801472081096	2.13561340552102	0.0	0.0	0.0
Safe-MAPPO	random	0.2	20	31.390711936950687	28.0718401514614	-6108.88876953125	2615.650393697792	9.46	5.50066024745164					0.0	0.0	6.0	0.2	13.138025605600788	1224.1620664084744	2.574388240628672	0.0	0.0	0.0
Safe-MAPPO	random	0.3	20	21.91741144657135	9.361267879008864	-5042.62041015625	1062.7199417507009	7.57	4.092239124566351					0.0	0.0	9.0	0.3	4.381208229732097	497.368242729055	1.9152268648122504	0.0	0.0	0.0
Safe-MAPPO	random	0.33	20	28.355990242958068	25.13762988915441	-5871.430205078124	2100.734812965391	9.63	5.19038584915976					0.0	0.0	10.0	0.3333333333333333	11.764772931375978	983.1741565356368	2.4291753522848025	0.0	0.0	0.0
MAPPO	signflip	0.05	20	15.331008186340332	5.0404559994157845	-4802.5424291992185	707.9072742950492	8.11	3.835828326107469					0.0	0.0	2.0	0.0666666666666666	2.35900602265225	331.31080277953345	1.7952229171718617	0.0	0.0	0.0
MAPPO	signflip	0.1	20	16.620131187438965	5.994833762664397	-5099.144377441406	883.1080087386398	9.4	4.990095453153071					0.0	0.0	3.0	0.1	2.80566856501941	413.3072705144827	2.3354365614861234	0.0	0.0	0.0
MAPPO	signflip	0.2	20	16.09907602310181	4.734303110418123	-4850.443701171875	645.0936537532843	8.129999999999999	3.473372394298326					0.0	0.0	6.0	0.2	2.215722060034269	301.91312344659394	1.6255883193928304	0.0	0.0	0.0
MAPPO	signflip	0.3	20	15.470066862106323	4.431126473807531	-4750.694553222656	656.0572679144115	7.979999999999999	3.09015414365998					0.0	0.0	9.0	0.3	2.073831026410578	307.0442528204308	1.446236657291049	0.0	0.0	0.0
MAPPO	signflip	0.33	20	15.981560311317445	4.944164616973321	-4820.858046875	732.2647097382318	8.17	4.066435138649344					0.0	0.0	10.0	0.3333333333333333	2.313940268455088	342.7104334703858	1.9031502276600347	0.0	0.0	0.0
MAPPO-CWMed	signflip	0.05	20	15.615551171302794	5.07950153090623	-4785.169672851563	796.895831588357	7.840000000000001	3.814984307065744					0.0	0.0	2.0	0.0666666666666666	2.3772798938961004	372.958729599325	1.7854676159726437	0.0	0.0	0.0
MAPPO-CWMed	signflip	0.1	20	15.92446858882904	5.860249164530664	-4940.196494140625	967.6907644969594	8.16	4.702339843099391					0.0	0.0	3.0	0.1	2.742681034210589	452.8932187440728	2.2007627904528517	0.0	0.0	0.0
MAPPO-CWMed	signflip	0.2	20	15.39595181941986	4.641061219595032	-4771.1851171875005	611.0795475314369	8.11	4.299559340945976					0.0	0.0	6.0	0.2	2.1720835118472297	285.99403171327225	2.012255712820008	0.0	0.0	0.0
MAPPO-CWMed	signflip	0.3	20	15.97452914237976	4.482655027177525	-4825.189379882812	602.9910312601789	8.08	3.5791207388348742					0.0	0.0	9.0	0.3	2.0979471317297125	282.20848957176173	1.6750800680909914	0.0	0.0	0.0
MAPPO-CWMed	signflip	0.33	20	15.782874517440796	4.937762258743495	-4841.3826953125	671.670841368504	8.27	3.799321269024661					0.0	0.0	10.0	0.3333333333333333	2.310943872568468	314.3516301326415	1.778137088521114	0.0	0.0	0.0
MAPPO-Krum	signflip	0.05	20	16.703969373703003	5.332976909520875	-4943.794506835938	641.091566506131	8.65	3.460985560881695					0.0	0.0	2.0	0.0666666666666666	2.495910022760496	300.0400889591768	1.6197911029039236	0.0	0.0	0.0
MAPPO-Krum	signflip	0.1	20	16.716136832237243	5.123071767687926	-4936.433435058594	582.5685371426331	7.92	3.0624379692965986					0.0	0.0	3.0	0.1	2.3976713924010604	272.6504681097244	1.4332650883981404	0.0	0.0	0.0
MAPPO-Krum	signflip	0.2	20	15.021733145713808	5.341406706086611	-4804.879340820313	568.1063464167927	7.83	3.089046863729294					0.0	0.0	6.0	0.2	2.4998552889964487	265.8819545016387	1.4457184343315483	0.0	0.0	0.0
MAPPO-Krum	signflip	0.3	20	16.12518651008606	5.637600300156457	-4881.521862792969	695.2118433434731	7.99	3.404316145873152					0.0	0.0	9.0	0.3	2.6384781581104275	325.3691581984866	1.593269000276537	0.0	0.0	0.0
MAPPO-Krum	signflip	0.33	20	15.92954309940338	5.328029557294084	-4888.37318359375	656.002572543218	8.0	3.750087718272313					0.0	0.0	10.0	0.3333333333333333	2.493594590644723	307.01865459874773	1.755095077489809	0.0	0.0	0.0
RS-MARL	signflip	0.05	20	21.278941373825077	10.75101867967274	-5057.645971679687	1034.5696354229026	7.290000000000001	4.061876672827864			0.0		0.0	0.0	2.0	0.0666666666666666	5.031631625776395	484.1934938225119	1.9010167999844096	0.0	0.0	0.0
RS-MARL	signflip	0.1	20	25.04380744934082	14.147447108629027	-5363.152199707031	1543.05068825864	8.4	5.053815650731529					0.0	0.0	3.0	0.1	6.6212090609020775	722.1699519412001	2.365258531932765	0.0	0.0	0.0
RS-MARL	signflip	0.2	20	30.231025929450983	27.275590687261435	-5842.171708984375	2425.4172497737954	9.01	4.71837393935442	0.1302972802024035	0.0930285961333345	0.6190476190476191	0.538748023761179	0.0099999999999999	0.0376192062431223	6.0	0.2	12.76536938525107	1135.130214473492	2.2082669784941285	0.04353872319942	0.2521418365504874	0.017606330479863
RS-MARL	signflip	0.3	20	23.045843677520757	13.35701746215833	-5255.699130859375	1507.7474330177797	8.53	4.859835388158738					0.0	0.0	9.0	0.3	6.251276599092396	705.6475198949582	2.274472974487582	0.0	0.0	0.0
RS-MARL	signflip	0.33	20	25.03720731735229	14.895418563190884	-5578.523581542969	1495.9770529033742	8.67	4.569129826172709					0.0	0.0	10.0	0.3333333333333333	6.971270477227882	700.1388124323781	2.1384185834517244	0.0	0.0	0.0
Safe-MAPPO	signflip	0.05	20	25.328086762428285	15.110487909180062	-5571.297326660157	1436.2254861107758	8.9	4.575679414607535					0.0	0.0	2.0	0.0666666666666666	7.0719260295301245	672.1742183672806	2.141483885195344	0.0	0.0	0.0
Safe-MAPPO	signflip	0.1	20	26.75582597732544	25.013398834898307	-5523.475068359376	2265.4943217889627	8.23	4.800120612519736					0.0	0.0	3.0	0.1	11.706631008259386	1060.2839802597366	2.2465255992123963	0.0	0.0	0.0
Safe-MAPPO	signflip	0.2	20	27.34033459663391	17.695276505979464	-5682.378056640625	1789.9033127629743	9.42	5.603344865721771					0.0	0.0	6.0	0.2	8.281644330382147	837.7005364717929	2.622446121296821	0.0	0.0	0.0
Safe-MAPPO	signflip	0.3	20	23.92150529384613	25.69742247094444	-5200.8710424804685	2071.6719026990013	6.25	3.086046696102688					0.0	0.0	9.0	0.3	12.026763924260704	969.5722958384775	1.4443143126606222	0.0	0.0	0.0
Safe-MAPPO	signflip	0.33	20	27.43764533996582	20.63827061680053	-5800.925178222656	2019.5986896942677	9.02	5.116289774106973					0.0	0.0	10.0	0.3333333333333333	9.659007972255358	945.2012819636892	2.394497321700928	0.0	0.0	0.0
MAPPO	stealthy	0.05	20	16.318950028419493	4.996010828358743	-4921.728088378906	712.904247135911	8.620000000000001	3.952294470171392					0.0	0.0	2.0	0.0666666666666666	2.338205042301757	333.64945805754576	1.8497307504539544	0.0	0.0	0.0
MAPPO	stealthy	0.1	20	15.772698111534115	5.057208034759514	-4867.479973144531	762.5581198273803	8.1	3.6195376267665664					0.0	0.0	3.0	0.1	2.36684621652997	356.8881858116936	1.6939957539056822	0.0	0.0	0.0
MAPPO	stealthy	0.2	20	15.893531217575074	4.881842317897197	-4756.038159179688	724.9973512902901	7.5	3.4000000000000004					0.0	0.0	6.0	0.2	2.2847725346462515	339.3092050201317	1.5912489818276925	0.0	0.0	0.0
MAPPO	stealthy	0.3	20	16.25581114768982	5.478436297452082	-4855.552878417969	748.3655050888945	8.18	4.091017117127668					0.0	0.0	9.0	0.3	2.5639871118613224	350.24583764931464	1.914654947726195	0.0	0.0	0.0
MAPPO	stealthy	0.33	20	16.191918597221374	5.594132011553006	-4912.321762695313	634.3784454713873	7.99	3.981258727165515					0.0	0.0	10.0	0.3333333333333333	2.6181343728215936	296.8982516028762	1.8632864399984528	0.0	0.0	0.0
MAPPO-CWMed	stealthy	0.05	20	15.817438478469848	4.724426538818308	-4802.443234863282	684.0229242541737	7.720000000000001	3.6789014378580034					0.0	0.0	2.0	0.0666666666666666	2.2110996822395173	320.1325828724278	1.721778872716465	0.0	0.0	0.0
MAPPO-CWMed	stealthy	0.1	20	15.347855100631714	5.243907259342695	-4813.786730957031	754.3530760485186	7.83	3.7294136691696553					0.0	0.0	3.0	0.1	2.454224143302325	353.0481071178802	1.7454193246707328	0.0	0.0	0.0
MAPPO-CWMed	stealthy	0.2	20	16.639822316169738	5.296411795242631	-4893.341740722656	697.2041516370152	8.39	3.7000568985667743					0.0	0.0	6.0	0.2	2.478797022505886	326.3015871818942	1.73167993310262	0.0	0.0	0.0
MAPPO-CWMed	stealthy	0.3	20	15.669464454650878	4.650948490082633	-4857.343488769531	632.97656992365	8.17	3.689686907270617					0.0	0.0	9.0	0.3	2.1767108968755973	296.2421536505273	1.7268266277815694	0.0	0.0	0.0
MAPPO-CWMed	stealthy	0.33	20	15.785317115783691	5.48560184967438	-4814.288596191406	662.2671751675824	7.640000000000001	3.639895892091305					0.0	0.0	10.0	0.3333333333333333	2.567340693531312	309.9505788774463	1.7035237153673788	0.0	0.0	0.0
MAPPO-Krum	stealthy	0.05	20	16.622716856002807	5.540575230366508	-4924.07607421875	681.1832907739695	8.45	3.082633870401636					0.0	0.0	2.0	0.0666666666666666	2.593069027664834	318.80359349473986	1.4427170610659297	0.0	0.0	0.0
MAPPO-Krum	stealthy	0.1	20	16.07148777961731	4.59368953998272	-4842.615185546875	439.8676647497948	7.840000000000001	2.844459064289913					0.0	0.0	3.0	0.1	2.14991288333236	205.8644040211869	1.3312478205593747	0.0	0.0	0.0
MAPPO-Krum	stealthy	0.2	20	16.348046059608457	5.7065588151618645	-5057.201445312499	665.0330710407272	8.860000000000001	3.6833051519125135					0.0	0.0	6.0	0.2	2.6707517365782816	311.2450579927354	1.7238398743357293	0.0	0.0	0.0
MAPPO-Krum	stealthy	0.3	20	16.324315705299377	6.246273649117491	-5031.537697753906	784.7477070884776	8.33	3.4939195302998223					0.0	0.0	9.0	0.3	2.9233460542280443	367.2732323223988	1.6352046750522	0.0	0.0	0.0
MAPPO-Krum	stealthy	0.33	20	17.112096457481385	6.621160996256739	-5126.214594726563	754.7464697055111	8.9	3.9621897188828616					0.0	0.0	10.0	0.3333333333333333	3.0987987334737537	353.23222101674696	1.8543618694060304	0.0	0.0	0.0
RS-MARL	stealthy	0.05	20	26.39425433635712	18.621357199232644	-5651.578325195313	1797.18472962994	9.21	5.3281674542991455	0.950296442687747	0.0482935133569457	0.9090243090243092	0.0853222728808379	1.0	0.0	2.0	0.0666666666666666	8.715063436331972	841.1083444646817	2.4936591284296945	0.0226020599876829	0.0399320528967228	0.0
RS-MARL	stealthy	0.1	20	28.2918288230896	25.914234815306656	-5729.689467773437	2298.569890984192	8.72	4.783040213526385	0.9858779325513196	0.0254893041910387	0.9732843137254902	0.0475555356040891	1.0	0.0	3.0	0.1	12.128235224911895	1075.7638231436426	2.238531726416108	0.0119293615710254	0.0222566757677286	0.0
RS-MARL	stealthy	0.2	20	29.083995466232302	20.11294590376275	-5745.49673828125	1791.575236170822	8.65	4.374507491075273	1.0	0.0	1.0	0.0	1.0	0.0	6.0	0.2	9.413148438505273	838.4830207130962	2.0473325268150413	0.0	0.0	0.0
RS-MARL	stealthy	0.3	20	19.93853773117065	9.941675401981266	-4995.642687988281	842.5547853182366	6.94	3.1676655857520526	1.0	0.0	1.0	0.0	1.0	0.0	9.0	0.3	4.652847312077676	394.3277777269687	1.4825131288525215	0.0	0.0	0.0
RS-MARL	stealthy	0.33	20	22.539176597595212	14.483948757057634	-5335.890930175781	1346.4933747850282	9.05	4.502104770928932	1.0	0.0	1.0	0.0	1.0	0.0	10.0	0.3333333333333333	6.778696680150714	630.1782975483557	2.107049892006546	0.0	0.0	0.0
Safe-MAPPO	stealthy	0.05	20	27.42194604873657	19.83246744764412	-5595.218505859375	2016.0227616728907	8.74	5.079618717560352					0.0	0.0	2.0	0.0666666666666666	9.28188048035134	943.5276961333644	2.37733473893847	0.0	0.0	0.0
Safe-MAPPO	stealthy	0.1	20	24.131140022277837	12.59720193406808	-5323.88111328125	1225.7311744868489	8.74	4.189259449693001					0.0	0.0	3.0	0.1	5.895671985724607	573.659848057841	1.9606337746870663	0.0	0.0	0.0
Safe-MAPPO	stealthy	0.2	20	23.861368703842164	16.02734566759234	-5393.234548339844	1531.6776298538468	8.610000000000001	5.018481632400067					0.0	0.0	6.0	0.2	7.501028669104935	716.8471967627019	2.348721702316935	0.0	0.0	0.0
Safe-MAPPO	stealthy	0.3	20	24.488733196258544	18.76279972609345	-5375.482302246093	1791.121030685831	8.15	4.438053153069901					0.0	0.0	9.0	0.3	8.781260576583266	838.2704460026457	2.077072812094017	0.0	0.0	0.0
Safe-MAPPO	stealthy	0.33	20	22.277567400932316	12.212762061420964	-5170.370349121094	1195.0727842743415	8.129999999999999	4.254174420495709					0.0	0.0	10.0	0.3333333333333333	5.715748586923522	559.3112797607444	1.9910149162150617	0.0	0.0	0.0
RS-MARL	adaptive	0.1	20	21.59031403541565	10.359636092063552	-5086.32548828125	971.5750766184224	7.08	3.679473646568144	0.125		1.0		0.0033333333333333	0.0149071198499985	3.0	0.1	4.848458936353393	454.711132775949	1.7220466746362892	0.0	0.0	0.0069767468480275
RS-MARL	adaptive	0.3	20	29.155976004600525	22.513821126138247	-5895.715947265625	2166.0348138272525	8.889999999999999	5.026445851169276	0.0504162812210915	0.0169946096862847	0.8571428571428571	0.3779644730092272	0.0077777777777777	0.0130476210802755	9.0	0.2999999999999999	10.53679263059361	1013.7354976782204	2.3524490714368054	0.0079537221646646	0.1768928184832273	0.006106474635077
RS-MARL-no-A-CBF	adaptive	0.1	20	15.174798808097838	4.762579278990193	-4815.036413574218	649.3968904617348	7.83	3.606587540073099	0.150735294117647	0.056479012851975	0.875	0.25	0.0166666666666666	0.0366746402813453	3.0	0.1	2.228955714284356	303.9271002203837	1.687934926768753	0.0264329916750995	0.1170036016049773	0.0171642600019375
RS-MARL-no-A-CBF	adaptive	0.3	20	16.528836646080016	5.557370446334392	-4897.183049316406	596.019034569917	7.909999999999999	3.303251986181273	0.0634238894447696	0.0429300485397677	0.875	0.2314550249431378	0.0133333333333333	0.0221049537402151	9.0	0.3	2.6009294306967377	278.9454946792072	1.5459695175680153	0.0200918811849173	0.108324286111668	0.0103454368036663
RS-MARL-no-SET	adaptive	0.1	20	22.89277927398681	16.931319810211587	-5372.539157714844	1508.0037840061543	8.66	5.076302010840486					0.0	0.0	3.0	0.1	7.924101590881829	705.7674958506176	2.3757824724117027	0.0	0.0	0.0
RS-MARL-no-SET	adaptive	0.3	20	22.204908037185668	13.344315926443535	-5288.852807617188	1355.1597923867184	8.34	4.956696692885612					0.0	0.0	9.0	0.3	6.245332097394216	634.2343058379977	2.319805460524388	0.0	0.0	0.0
RS-MARL-no-TWCC	adaptive	0.1	20	22.89277927398681	16.931319810211587	-5372.539157714844	1508.0037840061543	8.66	5.076302010840486					0.0	0.0	3.0	0.1	7.924101590881829	705.7674958506176	2.3757824724117027	0.0	0.0	0.0
RS-MARL-no-TWCC	adaptive	0.3	20	22.204908037185668	13.344315926443535	-5288.852807617188	1355.1597923867184	8.34	4.956696692885612					0.0	0.0	9.0	0.3	6.245332097394216	634.2343058379977	2.319805460524388	0.0	0.0	0.0
RS-MARL	collusive	0.1	20	22.88905718803406	11.852090581411945	-5351.530861816406	1209.408633324299	8.34	3.7563139827285608	1.0	0.0	1.0	0.0	1.0	0.0	3.0	0.1	5.54694913829451	566.0206636443858	1.7580090589535131	0.0	0.0	0.0
RS-MARL	collusive	0.3	20	23.45426359653473	12.73658438906854	-5452.714047851563	1337.2221429559534	9.43	4.655398677031353	0.9960546475995914	0.0066350197099381	1.0	0.0	0.9922222222222222	0.0130476210802755	9.0	0.3	5.960904982666997	625.8392274870897	2.17879364847886	0.0031052848111311	0.0	0.006106474635077
RS-MARL-no-A-CBF	collusive	0.1	20	15.263766746520997	4.582012702366782	-4817.040930175781	673.1022327835699	8.040000000000001	3.295036139087816	1.0	0.0	1.0	0.0	1.0	0.0	3.0	0.1	2.144447955106674	315.0215419361181	1.542124382767334	0.0	0.0	0.0
RS-MARL-no-A-CBF	collusive	0.3	20	16.251246833801268	6.447231898247077	-4978.140012207032	913.133100895024	8.559999999999999	4.197543141059141	0.9880345003698356	0.0131650147783572	1.0	0.0	0.9766666666666666	0.0254651337015525	9.0	0.3	3.017397409909612	427.359446197756	1.964510661584756	0.0061614165770021	0.0	0.0119180494337357
RS-MARL-no-SET	collusive	0.1	20	27.148625512123107	16.61655380964464	-5655.239846191406	1621.2306131706823	9.28	4.504687616951458					0.0	0.0	3.0	0.1	7.776786567965321	758.7592830928628	2.1082587011546527	0.0	0.0	0.0
RS-MARL-no-SET	collusive	0.3	20	27.964169497489927	24.66066468997033	-5696.099821777343	2277.686966588228	8.190000000000001	3.991293155436165					0.0	0.0	9.0	0.3	11.541546346796885	1065.9903136781536	1.867982696989304	0.0	0.0	0.0
RS-MARL-no-TWCC	collusive	0.1	20	27.148625512123107	16.61655380964464	-5655.239846191406	1621.2306131706823	9.28	4.504687616951458					0.0	0.0	3.0	0.1	7.776786567965321	758.7592830928628	2.1082587011546527	0.0	0.0	0.0
RS-MARL-no-TWCC	collusive	0.3	20	27.964169497489927	24.66066468997033	-5696.099821777343	2277.686966588228	8.190000000000001	3.991293155436165					0.0	0.0	9.0	0.3	11.541546346796885	1065.9903136781536	1.867982696989304	0.0	0.0	0.0
RS-MARL	constant	0.1	20	23.04672580718994	10.19946465547922	-5186.471118164062	1127.8588732710784	8.59	4.2828790120173785					0.0	0.0	3.0	0.1	4.773496396534953	527.8542010993916	2.004449078577601	0.0	0.0	0.0
RS-MARL	constant	0.3	20	22.810401248931885	10.753511252594777	-5310.244909667968	1145.7131456803088	8.690000000000001	4.429791488499085					0.0	0.0	9.0	0.3	5.032798185812961	536.210257803057	2.0732062340538664	0.0	0.0	0.0
RS-MARL-no-A-CBF	constant	0.1	20	15.789984431266785	4.248039796394912	-4821.655354003907	563.6349668590034	7.77	3.289072817679779	0.125		1.0		0.0033333333333333	0.0149071198499985	3.0	0.1	1.9881438237579176	263.7892844520218	1.5393334624382609	0.0	0.0	0.0069767468480275
RS-MARL-no-A-CBF	constant	0.3	20	16.182672209739685	4.86566124830039	-4921.621960449219	632.7610674891667	7.44	3.3084262437791043	0.0434782608695652		0.5	0.7071067811865476	0.0011111111111111	0.0049690399499995	9.0	0.3	2.277199560963663	296.14129540657063	1.548391144666328	0.0	0.3309361604725148	0.0023255822826758
RS-MARL-no-SET	constant	0.1	20	28.449391837120054	25.62984537842522	-5800.355383300781	2163.4814330452364	9.52	4.503285350426777					0.0	0.0	3.0	0.1	11.995136871417738	1012.5404786871612	2.1076024202194623	0.0	0.0	0.0
RS-MARL-no-SET	constant	0.3	20	25.208457560539244	11.951832295511927	-5510.904260253907	1118.583385936368	9.38	4.503051596885219					0.0	0.0	9.0	0.3	5.593629697414318	523.5131394001818	2.107493020194461	0.0	0.0	0.0
RS-MARL-no-TWCC	constant	0.1	20	28.449391837120054	25.62984537842522	-5800.355383300781	2163.4814330452364	9.52	4.503285350426777					0.0	0.0	3.0	0.1	11.995136871417738	1012.5404786871612	2.1076024202194623	0.0	0.0	0.0
RS-MARL-no-TWCC	constant	0.3	20	25.208457560539244	11.951832295511927	-5510.904260253907	1118.583385936368	9.38	4.503051596885219					0.0	0.0	9.0	0.3	5.593629697414318	523.5131394001818	2.107493020194461	0.0	0.0	0.0
MAPPO	none	0.0	20	15.513271346092225	4.543742098274641	-4867.493925781249	631.6277893939684	7.910000000000001	3.746422855274924							0.0	0.0	2.12653676104916	295.6109049315377	1.7533798688094755	0.0	0.0	0.0
MAPPO-CWMed	none	0.0	20	15.516453523635864	4.421516801779431	-4804.122182617188	619.0773693476378	7.640000000000001	3.3938644329839818							0.0	0.0	2.0693335614604567	289.7371275432338	1.5883774480726407	0.0	0.0	0.0
MAPPO-Krum	none	0.0	20	16.47088582992554	5.147261309592037	-4880.680583496093	557.6366961899383	8.64	3.258414209073907							0.0	0.0	2.408992446496883	260.9820073652933	1.524984791929923	0.0	0.0	0.0
RS-MARL	none	0.0	20	31.424284090995787	26.371973906638424	-5939.726008300781	2418.695490770453	8.77	4.869788712589403							0.0	0.0	12.342463714036722	1131.984334423445	2.2791312737129044	0.0	0.0	0.0
Safe-MAPPO	none	0.0	20	32.762593655586244	27.598527986096222	-6238.321357421875	2156.4512515253505	9.6	4.591066840816207							0.0	0.0	12.916508693476082	1009.2502524561078	2.1486854223387257	0.0	0.0	0.0
