# Supplementary material for: Operating-Regime Evaluation of Byzantine-Resilient Multi-Agent Reinforcement Learning for Sensor-Networked Safe Formation Control
Source: Sensors (Basel). 2026 Jul 11;26(14):4408. doi: 10.3390/s26144408 (PMC13418820; doi:10.3390/s26144408)
Supplement: Supplementary file 1 [file sensors-26-04408-s001.zip › File_S1/processed_data/core_3000/derived/core_run_manifest.csv]

run_id	method	attack	ratio	seed	stages
run_000000	MAPPO	adaptive	0.05	0	ratio
run_000001	MAPPO	adaptive	0.05	1	ratio
run_000002	MAPPO	adaptive	0.05	2	ratio
run_000003	MAPPO	adaptive	0.05	3	ratio
run_000004	MAPPO	adaptive	0.05	4	ratio
run_000005	MAPPO	adaptive	0.05	5	ratio
run_000006	MAPPO	adaptive	0.05	6	ratio
run_000007	MAPPO	adaptive	0.05	7	ratio
run_000008	MAPPO	adaptive	0.05	8	ratio
run_000009	MAPPO	adaptive	0.05	9	ratio
run_000010	MAPPO	adaptive	0.05	10	ratio
run_000011	MAPPO	adaptive	0.05	11	ratio
run_000012	MAPPO	adaptive	0.05	12	ratio
run_000013	MAPPO	adaptive	0.05	13	ratio
run_000014	MAPPO	adaptive	0.05	14	ratio
run_000015	MAPPO	adaptive	0.05	15	ratio
run_000016	MAPPO	adaptive	0.05	16	ratio
run_000017	MAPPO	adaptive	0.05	17	ratio
run_000018	MAPPO	adaptive	0.05	18	ratio
run_000019	MAPPO	adaptive	0.05	19	ratio
run_000020	MAPPO	adaptive	0.10	0	ratio
run_000021	MAPPO	adaptive	0.10	1	ratio
run_000022	MAPPO	adaptive	0.10	2	ratio
run_000023	MAPPO	adaptive	0.10	3	ratio
run_000024	MAPPO	adaptive	0.10	4	ratio
run_000025	MAPPO	adaptive	0.10	5	ratio
run_000026	MAPPO	adaptive	0.10	6	ratio
run_000027	MAPPO	adaptive	0.10	7	ratio
run_000028	MAPPO	adaptive	0.10	8	ratio
run_000029	MAPPO	adaptive	0.10	9	ratio
run_000030	MAPPO	adaptive	0.10	10	ratio
run_000031	MAPPO	adaptive	0.10	11	ratio
run_000032	MAPPO	adaptive	0.10	12	ratio
run_000033	MAPPO	adaptive	0.10	13	ratio
run_000034	MAPPO	adaptive	0.10	14	ratio
run_000035	MAPPO	adaptive	0.10	15	ratio
run_000036	MAPPO	adaptive	0.10	16	ratio
run_000037	MAPPO	adaptive	0.10	17	ratio
run_000038	MAPPO	adaptive	0.10	18	ratio
run_000039	MAPPO	adaptive	0.10	19	ratio
run_000040	MAPPO	adaptive	0.20	0	main+ratio
run_000041	MAPPO	adaptive	0.20	1	main+ratio
run_000042	MAPPO	adaptive	0.20	2	main+ratio
run_000043	MAPPO	adaptive	0.20	3	main+ratio
run_000044	MAPPO	adaptive	0.20	4	main+ratio
run_000045	MAPPO	adaptive	0.20	5	main+ratio
run_000046	MAPPO	adaptive	0.20	6	main+ratio
run_000047	MAPPO	adaptive	0.20	7	main+ratio
run_000048	MAPPO	adaptive	0.20	8	main+ratio
run_000049	MAPPO	adaptive	0.20	9	main+ratio
run_000050	MAPPO	adaptive	0.20	10	main+ratio
run_000051	MAPPO	adaptive	0.20	11	main+ratio
run_000052	MAPPO	adaptive	0.20	12	main+ratio
run_000053	MAPPO	adaptive	0.20	13	main+ratio
run_000054	MAPPO	adaptive	0.20	14	main+ratio
run_000055	MAPPO	adaptive	0.20	15	main+ratio
run_000056	MAPPO	adaptive	0.20	16	main+ratio
run_000057	MAPPO	adaptive	0.20	17	main+ratio
run_000058	MAPPO	adaptive	0.20	18	main+ratio
run_000059	MAPPO	adaptive	0.20	19	main+ratio
run_000060	MAPPO	adaptive	0.30	0	ratio
run_000061	MAPPO	adaptive	0.30	1	ratio
run_000062	MAPPO	adaptive	0.30	2	ratio
run_000063	MAPPO	adaptive	0.30	3	ratio
run_000064	MAPPO	adaptive	0.30	4	ratio
run_000065	MAPPO	adaptive	0.30	5	ratio
run_000066	MAPPO	adaptive	0.30	6	ratio
run_000067	MAPPO	adaptive	0.30	7	ratio
run_000068	MAPPO	adaptive	0.30	8	ratio
run_000069	MAPPO	adaptive	0.30	9	ratio
run_000070	MAPPO	adaptive	0.30	10	ratio
run_000071	MAPPO	adaptive	0.30	11	ratio
run_000072	MAPPO	adaptive	0.30	12	ratio
run_000073	MAPPO	adaptive	0.30	13	ratio
run_000074	MAPPO	adaptive	0.30	14	ratio
run_000075	MAPPO	adaptive	0.30	15	ratio
run_000076	MAPPO	adaptive	0.30	16	ratio
run_000077	MAPPO	adaptive	0.30	17	ratio
run_000078	MAPPO	adaptive	0.30	18	ratio
run_000079	MAPPO	adaptive	0.30	19	ratio
run_000080	MAPPO	adaptive	0.33	0	ratio
run_000081	MAPPO	adaptive	0.33	1	ratio
run_000082	MAPPO	adaptive	0.33	2	ratio
run_000083	MAPPO	adaptive	0.33	3	ratio
run_000084	MAPPO	adaptive	0.33	4	ratio
run_000085	MAPPO	adaptive	0.33	5	ratio
run_000086	MAPPO	adaptive	0.33	6	ratio
run_000087	MAPPO	adaptive	0.33	7	ratio
run_000088	MAPPO	adaptive	0.33	8	ratio
run_000089	MAPPO	adaptive	0.33	9	ratio
run_000090	MAPPO	adaptive	0.33	10	ratio
run_000091	MAPPO	adaptive	0.33	11	ratio
run_000092	MAPPO	adaptive	0.33	12	ratio
run_000093	MAPPO	adaptive	0.33	13	ratio
run_000094	MAPPO	adaptive	0.33	14	ratio
run_000095	MAPPO	adaptive	0.33	15	ratio
run_000096	MAPPO	adaptive	0.33	16	ratio
run_000097	MAPPO	adaptive	0.33	17	ratio
run_000098	MAPPO	adaptive	0.33	18	ratio
run_000099	MAPPO	adaptive	0.33	19	ratio
run_000100	MAPPO	collusive	0.05	0	ratio
run_000101	MAPPO	collusive	0.05	1	ratio
run_000102	MAPPO	collusive	0.05	2	ratio
run_000103	MAPPO	collusive	0.05	3	ratio
run_000104	MAPPO	collusive	0.05	4	ratio
run_000105	MAPPO	collusive	0.05	5	ratio
run_000106	MAPPO	collusive	0.05	6	ratio
run_000107	MAPPO	collusive	0.05	7	ratio
run_000108	MAPPO	collusive	0.05	8	ratio
run_000109	MAPPO	collusive	0.05	9	ratio
run_000110	MAPPO	collusive	0.05	10	ratio
run_000111	MAPPO	collusive	0.05	11	ratio
run_000112	MAPPO	collusive	0.05	12	ratio
run_000113	MAPPO	collusive	0.05	13	ratio
run_000114	MAPPO	collusive	0.05	14	ratio
run_000115	MAPPO	collusive	0.05	15	ratio
run_000116	MAPPO	collusive	0.05	16	ratio
run_000117	MAPPO	collusive	0.05	17	ratio
run_000118	MAPPO	collusive	0.05	18	ratio
run_000119	MAPPO	collusive	0.05	19	ratio
run_000120	MAPPO	collusive	0.10	0	ratio
run_000121	MAPPO	collusive	0.10	1	ratio
run_000122	MAPPO	collusive	0.10	2	ratio
run_000123	MAPPO	collusive	0.10	3	ratio
run_000124	MAPPO	collusive	0.10	4	ratio
run_000125	MAPPO	collusive	0.10	5	ratio
run_000126	MAPPO	collusive	0.10	6	ratio
run_000127	MAPPO	collusive	0.10	7	ratio
run_000128	MAPPO	collusive	0.10	8	ratio
run_000129	MAPPO	collusive	0.10	9	ratio
run_000130	MAPPO	collusive	0.10	10	ratio
run_000131	MAPPO	collusive	0.10	11	ratio
run_000132	MAPPO	collusive	0.10	12	ratio
run_000133	MAPPO	collusive	0.10	13	ratio
run_000134	MAPPO	collusive	0.10	14	ratio
run_000135	MAPPO	collusive	0.10	15	ratio
run_000136	MAPPO	collusive	0.10	16	ratio
run_000137	MAPPO	collusive	0.10	17	ratio
run_000138	MAPPO	collusive	0.10	18	ratio
run_000139	MAPPO	collusive	0.10	19	ratio
run_000140	MAPPO	collusive	0.20	0	main+ratio
run_000141	MAPPO	collusive	0.20	1	main+ratio
run_000142	MAPPO	collusive	0.20	2	main+ratio
run_000143	MAPPO	collusive	0.20	3	main+ratio
run_000144	MAPPO	collusive	0.20	4	main+ratio
run_000145	MAPPO	collusive	0.20	5	main+ratio
run_000146	MAPPO	collusive	0.20	6	main+ratio
run_000147	MAPPO	collusive	0.20	7	main+ratio
run_000148	MAPPO	collusive	0.20	8	main+ratio
run_000149	MAPPO	collusive	0.20	9	main+ratio
run_000150	MAPPO	collusive	0.20	10	main+ratio
run_000151	MAPPO	collusive	0.20	11	main+ratio
run_000152	MAPPO	collusive	0.20	12	main+ratio
run_000153	MAPPO	collusive	0.20	13	main+ratio
run_000154	MAPPO	collusive	0.20	14	main+ratio
run_000155	MAPPO	collusive	0.20	15	main+ratio
run_000156	MAPPO	collusive	0.20	16	main+ratio
run_000157	MAPPO	collusive	0.20	17	main+ratio
run_000158	MAPPO	collusive	0.20	18	main+ratio
run_000159	MAPPO	collusive	0.20	19	main+ratio
run_000160	MAPPO	collusive	0.30	0	ratio
run_000161	MAPPO	collusive	0.30	1	ratio
run_000162	MAPPO	collusive	0.30	2	ratio
run_000163	MAPPO	collusive	0.30	3	ratio
run_000164	MAPPO	collusive	0.30	4	ratio
run_000165	MAPPO	collusive	0.30	5	ratio
run_000166	MAPPO	collusive	0.30	6	ratio
run_000167	MAPPO	collusive	0.30	7	ratio
run_000168	MAPPO	collusive	0.30	8	ratio
run_000169	MAPPO	collusive	0.30	9	ratio
run_000170	MAPPO	collusive	0.30	10	ratio
run_000171	MAPPO	collusive	0.30	11	ratio
run_000172	MAPPO	collusive	0.30	12	ratio
run_000173	MAPPO	collusive	0.30	13	ratio
run_000174	MAPPO	collusive	0.30	14	ratio
run_000175	MAPPO	collusive	0.30	15	ratio
run_000176	MAPPO	collusive	0.30	16	ratio
run_000177	MAPPO	collusive	0.30	17	ratio
run_000178	MAPPO	collusive	0.30	18	ratio
run_000179	MAPPO	collusive	0.30	19	ratio
run_000180	MAPPO	collusive	0.33	0	ratio
run_000181	MAPPO	collusive	0.33	1	ratio
run_000182	MAPPO	collusive	0.33	2	ratio
run_000183	MAPPO	collusive	0.33	3	ratio
run_000184	MAPPO	collusive	0.33	4	ratio
run_000185	MAPPO	collusive	0.33	5	ratio
run_000186	MAPPO	collusive	0.33	6	ratio
run_000187	MAPPO	collusive	0.33	7	ratio
run_000188	MAPPO	collusive	0.33	8	ratio
run_000189	MAPPO	collusive	0.33	9	ratio
run_000190	MAPPO	collusive	0.33	10	ratio
run_000191	MAPPO	collusive	0.33	11	ratio
run_000192	MAPPO	collusive	0.33	12	ratio
run_000193	MAPPO	collusive	0.33	13	ratio
run_000194	MAPPO	collusive	0.33	14	ratio
run_000195	MAPPO	collusive	0.33	15	ratio
run_000196	MAPPO	collusive	0.33	16	ratio
run_000197	MAPPO	collusive	0.33	17	ratio
run_000198	MAPPO	collusive	0.33	18	ratio
run_000199	MAPPO	collusive	0.33	19	ratio
run_000200	MAPPO	constant	0.05	0	ratio
run_000201	MAPPO	constant	0.05	1	ratio
run_000202	MAPPO	constant	0.05	2	ratio
run_000203	MAPPO	constant	0.05	3	ratio
run_000204	MAPPO	constant	0.05	4	ratio
run_000205	MAPPO	constant	0.05	5	ratio
run_000206	MAPPO	constant	0.05	6	ratio
run_000207	MAPPO	constant	0.05	7	ratio
run_000208	MAPPO	constant	0.05	8	ratio
run_000209	MAPPO	constant	0.05	9	ratio
run_000210	MAPPO	constant	0.05	10	ratio
run_000211	MAPPO	constant	0.05	11	ratio
run_000212	MAPPO	constant	0.05	12	ratio
run_000213	MAPPO	constant	0.05	13	ratio
run_000214	MAPPO	constant	0.05	14	ratio
run_000215	MAPPO	constant	0.05	15	ratio
run_000216	MAPPO	constant	0.05	16	ratio
run_000217	MAPPO	constant	0.05	17	ratio
run_000218	MAPPO	constant	0.05	18	ratio
run_000219	MAPPO	constant	0.05	19	ratio
run_000220	MAPPO	constant	0.10	0	ratio
run_000221	MAPPO	constant	0.10	1	ratio
run_000222	MAPPO	constant	0.10	2	ratio
run_000223	MAPPO	constant	0.10	3	ratio
run_000224	MAPPO	constant	0.10	4	ratio
run_000225	MAPPO	constant	0.10	5	ratio
run_000226	MAPPO	constant	0.10	6	ratio
run_000227	MAPPO	constant	0.10	7	ratio
run_000228	MAPPO	constant	0.10	8	ratio
run_000229	MAPPO	constant	0.10	9	ratio
run_000230	MAPPO	constant	0.10	10	ratio
run_000231	MAPPO	constant	0.10	11	ratio
run_000232	MAPPO	constant	0.10	12	ratio
run_000233	MAPPO	constant	0.10	13	ratio
run_000234	MAPPO	constant	0.10	14	ratio
run_000235	MAPPO	constant	0.10	15	ratio
run_000236	MAPPO	constant	0.10	16	ratio
run_000237	MAPPO	constant	0.10	17	ratio
run_000238	MAPPO	constant	0.10	18	ratio
run_000239	MAPPO	constant	0.10	19	ratio
run_000240	MAPPO	constant	0.20	0	main+ratio
run_000241	MAPPO	constant	0.20	1	main+ratio
run_000242	MAPPO	constant	0.20	2	main+ratio
run_000243	MAPPO	constant	0.20	3	main+ratio
run_000244	MAPPO	constant	0.20	4	main+ratio
run_000245	MAPPO	constant	0.20	5	main+ratio
run_000246	MAPPO	constant	0.20	6	main+ratio
run_000247	MAPPO	constant	0.20	7	main+ratio
run_000248	MAPPO	constant	0.20	8	main+ratio
run_000249	MAPPO	constant	0.20	9	main+ratio
run_000250	MAPPO	constant	0.20	10	main+ratio
run_000251	MAPPO	constant	0.20	11	main+ratio
run_000252	MAPPO	constant	0.20	12	main+ratio
run_000253	MAPPO	constant	0.20	13	main+ratio
run_000254	MAPPO	constant	0.20	14	main+ratio
run_000255	MAPPO	constant	0.20	15	main+ratio
run_000256	MAPPO	constant	0.20	16	main+ratio
run_000257	MAPPO	constant	0.20	17	main+ratio
run_000258	MAPPO	constant	0.20	18	main+ratio
run_000259	MAPPO	constant	0.20	19	main+ratio
run_000260	MAPPO	constant	0.30	0	ratio
run_000261	MAPPO	constant	0.30	1	ratio
run_000262	MAPPO	constant	0.30	2	ratio
run_000263	MAPPO	constant	0.30	3	ratio
run_000264	MAPPO	constant	0.30	4	ratio
run_000265	MAPPO	constant	0.30	5	ratio
run_000266	MAPPO	constant	0.30	6	ratio
run_000267	MAPPO	constant	0.30	7	ratio
run_000268	MAPPO	constant	0.30	8	ratio
run_000269	MAPPO	constant	0.30	9	ratio
run_000270	MAPPO	constant	0.30	10	ratio
run_000271	MAPPO	constant	0.30	11	ratio
run_000272	MAPPO	constant	0.30	12	ratio
run_000273	MAPPO	constant	0.30	13	ratio
run_000274	MAPPO	constant	0.30	14	ratio
run_000275	MAPPO	constant	0.30	15	ratio
run_000276	MAPPO	constant	0.30	16	ratio
run_000277	MAPPO	constant	0.30	17	ratio
run_000278	MAPPO	constant	0.30	18	ratio
run_000279	MAPPO	constant	0.30	19	ratio
run_000280	MAPPO	constant	0.33	0	ratio
run_000281	MAPPO	constant	0.33	1	ratio
run_000282	MAPPO	constant	0.33	2	ratio
run_000283	MAPPO	constant	0.33	3	ratio
run_000284	MAPPO	constant	0.33	4	ratio
run_000285	MAPPO	constant	0.33	5	ratio
run_000286	MAPPO	constant	0.33	6	ratio
run_000287	MAPPO	constant	0.33	7	ratio
run_000288	MAPPO	constant	0.33	8	ratio
run_000289	MAPPO	constant	0.33	9	ratio
run_000290	MAPPO	constant	0.33	10	ratio
run_000291	MAPPO	constant	0.33	11	ratio
run_000292	MAPPO	constant	0.33	12	ratio
run_000293	MAPPO	constant	0.33	13	ratio
run_000294	MAPPO	constant	0.33	14	ratio
run_000295	MAPPO	constant	0.33	15	ratio
run_000296	MAPPO	constant	0.33	16	ratio
run_000297	MAPPO	constant	0.33	17	ratio
run_000298	MAPPO	constant	0.33	18	ratio
run_000299	MAPPO	constant	0.33	19	ratio
run_000300	MAPPO	none	0.00	0	main
run_000301	MAPPO	none	0.00	1	main
run_000302	MAPPO	none	0.00	2	main
run_000303	MAPPO	none	0.00	3	main
run_000304	MAPPO	none	0.00	4	main
run_000305	MAPPO	none	0.00	5	main
run_000306	MAPPO	none	0.00	6	main
run_000307	MAPPO	none	0.00	7	main
run_000308	MAPPO	none	0.00	8	main
run_000309	MAPPO	none	0.00	9	main
run_000310	MAPPO	none	0.00	10	main
run_000311	MAPPO	none	0.00	11	main
run_000312	MAPPO	none	0.00	12	main
run_000313	MAPPO	none	0.00	13	main
run_000314	MAPPO	none	0.00	14	main
run_000315	MAPPO	none	0.00	15	main
run_000316	MAPPO	none	0.00	16	main
run_000317	MAPPO	none	0.00	17	main
run_000318	MAPPO	none	0.00	18	main
run_000319	MAPPO	none	0.00	19	main
run_000320	MAPPO	random	0.20	0	main
run_000321	MAPPO	random	0.20	1	main
run_000322	MAPPO	random	0.20	2	main
run_000323	MAPPO	random	0.20	3	main
run_000324	MAPPO	random	0.20	4	main
run_000325	MAPPO	random	0.20	5	main
run_000326	MAPPO	random	0.20	6	main
run_000327	MAPPO	random	0.20	7	main
run_000328	MAPPO	random	0.20	8	main
run_000329	MAPPO	random	0.20	9	main
run_000330	MAPPO	random	0.20	10	main
run_000331	MAPPO	random	0.20	11	main
run_000332	MAPPO	random	0.20	12	main
run_000333	MAPPO	random	0.20	13	main
run_000334	MAPPO	random	0.20	14	main
run_000335	MAPPO	random	0.20	15	main
run_000336	MAPPO	random	0.20	16	main
run_000337	MAPPO	random	0.20	17	main
run_000338	MAPPO	random	0.20	18	main
run_000339	MAPPO	random	0.20	19	main
run_000340	MAPPO	signflip	0.20	0	main
run_000341	MAPPO	signflip	0.20	1	main
run_000342	MAPPO	signflip	0.20	2	main
run_000343	MAPPO	signflip	0.20	3	main
run_000344	MAPPO	signflip	0.20	4	main
run_000345	MAPPO	signflip	0.20	5	main
run_000346	MAPPO	signflip	0.20	6	main
run_000347	MAPPO	signflip	0.20	7	main
run_000348	MAPPO	signflip	0.20	8	main
run_000349	MAPPO	signflip	0.20	9	main
run_000350	MAPPO	signflip	0.20	10	main
run_000351	MAPPO	signflip	0.20	11	main
run_000352	MAPPO	signflip	0.20	12	main
run_000353	MAPPO	signflip	0.20	13	main
run_000354	MAPPO	signflip	0.20	14	main
run_000355	MAPPO	signflip	0.20	15	main
run_000356	MAPPO	signflip	0.20	16	main
run_000357	MAPPO	signflip	0.20	17	main
run_000358	MAPPO	signflip	0.20	18	main
run_000359	MAPPO	signflip	0.20	19	main
run_000360	MAPPO	stealthy	0.20	0	main
run_000361	MAPPO	stealthy	0.20	1	main
run_000362	MAPPO	stealthy	0.20	2	main
run_000363	MAPPO	stealthy	0.20	3	main
run_000364	MAPPO	stealthy	0.20	4	main
run_000365	MAPPO	stealthy	0.20	5	main
run_000366	MAPPO	stealthy	0.20	6	main
run_000367	MAPPO	stealthy	0.20	7	main
run_000368	MAPPO	stealthy	0.20	8	main
run_000369	MAPPO	stealthy	0.20	9	main
run_000370	MAPPO	stealthy	0.20	10	main
run_000371	MAPPO	stealthy	0.20	11	main
run_000372	MAPPO	stealthy	0.20	12	main
run_000373	MAPPO	stealthy	0.20	13	main
run_000374	MAPPO	stealthy	0.20	14	main
run_000375	MAPPO	stealthy	0.20	15	main
run_000376	MAPPO	stealthy	0.20	16	main
run_000377	MAPPO	stealthy	0.20	17	main
run_000378	MAPPO	stealthy	0.20	18	main
run_000379	MAPPO	stealthy	0.20	19	main
run_000380	MAPPO-CWMed	adaptive	0.20	0	main
run_000381	MAPPO-CWMed	adaptive	0.20	1	main
run_000382	MAPPO-CWMed	adaptive	0.20	2	main
run_000383	MAPPO-CWMed	adaptive	0.20	3	main
run_000384	MAPPO-CWMed	adaptive	0.20	4	main
run_000385	MAPPO-CWMed	adaptive	0.20	5	main
run_000386	MAPPO-CWMed	adaptive	0.20	6	main
run_000387	MAPPO-CWMed	adaptive	0.20	7	main
run_000388	MAPPO-CWMed	adaptive	0.20	8	main
run_000389	MAPPO-CWMed	adaptive	0.20	9	main
run_000390	MAPPO-CWMed	adaptive	0.20	10	main
run_000391	MAPPO-CWMed	adaptive	0.20	11	main
run_000392	MAPPO-CWMed	adaptive	0.20	12	main
run_000393	MAPPO-CWMed	adaptive	0.20	13	main
run_000394	MAPPO-CWMed	adaptive	0.20	14	main
run_000395	MAPPO-CWMed	adaptive	0.20	15	main
run_000396	MAPPO-CWMed	adaptive	0.20	16	main
run_000397	MAPPO-CWMed	adaptive	0.20	17	main
run_000398	MAPPO-CWMed	adaptive	0.20	18	main
run_000399	MAPPO-CWMed	adaptive	0.20	19	main
run_000400	MAPPO-CWMed	collusive	0.20	0	main
run_000401	MAPPO-CWMed	collusive	0.20	1	main
run_000402	MAPPO-CWMed	collusive	0.20	2	main
run_000403	MAPPO-CWMed	collusive	0.20	3	main
run_000404	MAPPO-CWMed	collusive	0.20	4	main
run_000405	MAPPO-CWMed	collusive	0.20	5	main
run_000406	MAPPO-CWMed	collusive	0.20	6	main
run_000407	MAPPO-CWMed	collusive	0.20	7	main
run_000408	MAPPO-CWMed	collusive	0.20	8	main
run_000409	MAPPO-CWMed	collusive	0.20	9	main
run_000410	MAPPO-CWMed	collusive	0.20	10	main
run_000411	MAPPO-CWMed	collusive	0.20	11	main
run_000412	MAPPO-CWMed	collusive	0.20	12	main
run_000413	MAPPO-CWMed	collusive	0.20	13	main
run_000414	MAPPO-CWMed	collusive	0.20	14	main
run_000415	MAPPO-CWMed	collusive	0.20	15	main
run_000416	MAPPO-CWMed	collusive	0.20	16	main
run_000417	MAPPO-CWMed	collusive	0.20	17	main
run_000418	MAPPO-CWMed	collusive	0.20	18	main
run_000419	MAPPO-CWMed	collusive	0.20	19	main
run_000420	MAPPO-CWMed	constant	0.20	0	main
run_000421	MAPPO-CWMed	constant	0.20	1	main
run_000422	MAPPO-CWMed	constant	0.20	2	main
run_000423	MAPPO-CWMed	constant	0.20	3	main
run_000424	MAPPO-CWMed	constant	0.20	4	main
run_000425	MAPPO-CWMed	constant	0.20	5	main
run_000426	MAPPO-CWMed	constant	0.20	6	main
run_000427	MAPPO-CWMed	constant	0.20	7	main
run_000428	MAPPO-CWMed	constant	0.20	8	main
run_000429	MAPPO-CWMed	constant	0.20	9	main
run_000430	MAPPO-CWMed	constant	0.20	10	main
run_000431	MAPPO-CWMed	constant	0.20	11	main
run_000432	MAPPO-CWMed	constant	0.20	12	main
run_000433	MAPPO-CWMed	constant	0.20	13	main
run_000434	MAPPO-CWMed	constant	0.20	14	main
run_000435	MAPPO-CWMed	constant	0.20	15	main
run_000436	MAPPO-CWMed	constant	0.20	16	main
run_000437	MAPPO-CWMed	constant	0.20	17	main
run_000438	MAPPO-CWMed	constant	0.20	18	main
run_000439	MAPPO-CWMed	constant	0.20	19	main
run_000440	MAPPO-CWMed	none	0.00	0	main
run_000441	MAPPO-CWMed	none	0.00	1	main
run_000442	MAPPO-CWMed	none	0.00	2	main
run_000443	MAPPO-CWMed	none	0.00	3	main
run_000444	MAPPO-CWMed	none	0.00	4	main
run_000445	MAPPO-CWMed	none	0.00	5	main
run_000446	MAPPO-CWMed	none	0.00	6	main
run_000447	MAPPO-CWMed	none	0.00	7	main
run_000448	MAPPO-CWMed	none	0.00	8	main
run_000449	MAPPO-CWMed	none	0.00	9	main
run_000450	MAPPO-CWMed	none	0.00	10	main
run_000451	MAPPO-CWMed	none	0.00	11	main
run_000452	MAPPO-CWMed	none	0.00	12	main
run_000453	MAPPO-CWMed	none	0.00	13	main
run_000454	MAPPO-CWMed	none	0.00	14	main
run_000455	MAPPO-CWMed	none	0.00	15	main
run_000456	MAPPO-CWMed	none	0.00	16	main
run_000457	MAPPO-CWMed	none	0.00	17	main
run_000458	MAPPO-CWMed	none	0.00	18	main
run_000459	MAPPO-CWMed	none	0.00	19	main
run_000460	MAPPO-CWMed	random	0.20	0	main
run_000461	MAPPO-CWMed	random	0.20	1	main
run_000462	MAPPO-CWMed	random	0.20	2	main
run_000463	MAPPO-CWMed	random	0.20	3	main
run_000464	MAPPO-CWMed	random	0.20	4	main
run_000465	MAPPO-CWMed	random	0.20	5	main
run_000466	MAPPO-CWMed	random	0.20	6	main
run_000467	MAPPO-CWMed	random	0.20	7	main
run_000468	MAPPO-CWMed	random	0.20	8	main
run_000469	MAPPO-CWMed	random	0.20	9	main
run_000470	MAPPO-CWMed	random	0.20	10	main
run_000471	MAPPO-CWMed	random	0.20	11	main
run_000472	MAPPO-CWMed	random	0.20	12	main
run_000473	MAPPO-CWMed	random	0.20	13	main
run_000474	MAPPO-CWMed	random	0.20	14	main
run_000475	MAPPO-CWMed	random	0.20	15	main
run_000476	MAPPO-CWMed	random	0.20	16	main
run_000477	MAPPO-CWMed	random	0.20	17	main
run_000478	MAPPO-CWMed	random	0.20	18	main
run_000479	MAPPO-CWMed	random	0.20	19	main
run_000480	MAPPO-CWMed	signflip	0.20	0	main
run_000481	MAPPO-CWMed	signflip	0.20	1	main
run_000482	MAPPO-CWMed	signflip	0.20	2	main
run_000483	MAPPO-CWMed	signflip	0.20	3	main
run_000484	MAPPO-CWMed	signflip	0.20	4	main
run_000485	MAPPO-CWMed	signflip	0.20	5	main
run_000486	MAPPO-CWMed	signflip	0.20	6	main
run_000487	MAPPO-CWMed	signflip	0.20	7	main
run_000488	MAPPO-CWMed	signflip	0.20	8	main
run_000489	MAPPO-CWMed	signflip	0.20	9	main
run_000490	MAPPO-CWMed	signflip	0.20	10	main
run_000491	MAPPO-CWMed	signflip	0.20	11	main
run_000492	MAPPO-CWMed	signflip	0.20	12	main
run_000493	MAPPO-CWMed	signflip	0.20	13	main
run_000494	MAPPO-CWMed	signflip	0.20	14	main
run_000495	MAPPO-CWMed	signflip	0.20	15	main
run_000496	MAPPO-CWMed	signflip	0.20	16	main
run_000497	MAPPO-CWMed	signflip	0.20	17	main
run_000498	MAPPO-CWMed	signflip	0.20	18	main
run_000499	MAPPO-CWMed	signflip	0.20	19	main
run_000500	MAPPO-CWMed	stealthy	0.20	0	main
run_000501	MAPPO-CWMed	stealthy	0.20	1	main
run_000502	MAPPO-CWMed	stealthy	0.20	2	main
run_000503	MAPPO-CWMed	stealthy	0.20	3	main
run_000504	MAPPO-CWMed	stealthy	0.20	4	main
run_000505	MAPPO-CWMed	stealthy	0.20	5	main
run_000506	MAPPO-CWMed	stealthy	0.20	6	main
run_000507	MAPPO-CWMed	stealthy	0.20	7	main
run_000508	MAPPO-CWMed	stealthy	0.20	8	main
run_000509	MAPPO-CWMed	stealthy	0.20	9	main
run_000510	MAPPO-CWMed	stealthy	0.20	10	main
run_000511	MAPPO-CWMed	stealthy	0.20	11	main
run_000512	MAPPO-CWMed	stealthy	0.20	12	main
run_000513	MAPPO-CWMed	stealthy	0.20	13	main
run_000514	MAPPO-CWMed	stealthy	0.20	14	main
run_000515	MAPPO-CWMed	stealthy	0.20	15	main
run_000516	MAPPO-CWMed	stealthy	0.20	16	main
run_000517	MAPPO-CWMed	stealthy	0.20	17	main
run_000518	MAPPO-CWMed	stealthy	0.20	18	main
run_000519	MAPPO-CWMed	stealthy	0.20	19	main
run_000520	MAPPO-Krum	adaptive	0.05	0	ratio
run_000521	MAPPO-Krum	adaptive	0.05	1	ratio
run_000522	MAPPO-Krum	adaptive	0.05	2	ratio
run_000523	MAPPO-Krum	adaptive	0.05	3	ratio
run_000524	MAPPO-Krum	adaptive	0.05	4	ratio
run_000525	MAPPO-Krum	adaptive	0.05	5	ratio
run_000526	MAPPO-Krum	adaptive	0.05	6	ratio
run_000527	MAPPO-Krum	adaptive	0.05	7	ratio
run_000528	MAPPO-Krum	adaptive	0.05	8	ratio
run_000529	MAPPO-Krum	adaptive	0.05	9	ratio
run_000530	MAPPO-Krum	adaptive	0.05	10	ratio
run_000531	MAPPO-Krum	adaptive	0.05	11	ratio
run_000532	MAPPO-Krum	adaptive	0.05	12	ratio
run_000533	MAPPO-Krum	adaptive	0.05	13	ratio
run_000534	MAPPO-Krum	adaptive	0.05	14	ratio
run_000535	MAPPO-Krum	adaptive	0.05	15	ratio
run_000536	MAPPO-Krum	adaptive	0.05	16	ratio
run_000537	MAPPO-Krum	adaptive	0.05	17	ratio
run_000538	MAPPO-Krum	adaptive	0.05	18	ratio
run_000539	MAPPO-Krum	adaptive	0.05	19	ratio
run_000540	MAPPO-Krum	adaptive	0.10	0	ratio
run_000541	MAPPO-Krum	adaptive	0.10	1	ratio
run_000542	MAPPO-Krum	adaptive	0.10	2	ratio
run_000543	MAPPO-Krum	adaptive	0.10	3	ratio
run_000544	MAPPO-Krum	adaptive	0.10	4	ratio
run_000545	MAPPO-Krum	adaptive	0.10	5	ratio
run_000546	MAPPO-Krum	adaptive	0.10	6	ratio
run_000547	MAPPO-Krum	adaptive	0.10	7	ratio
run_000548	MAPPO-Krum	adaptive	0.10	8	ratio
run_000549	MAPPO-Krum	adaptive	0.10	9	ratio
run_000550	MAPPO-Krum	adaptive	0.10	10	ratio
run_000551	MAPPO-Krum	adaptive	0.10	11	ratio
run_000552	MAPPO-Krum	adaptive	0.10	12	ratio
run_000553	MAPPO-Krum	adaptive	0.10	13	ratio
run_000554	MAPPO-Krum	adaptive	0.10	14	ratio
run_000555	MAPPO-Krum	adaptive	0.10	15	ratio
run_000556	MAPPO-Krum	adaptive	0.10	16	ratio
run_000557	MAPPO-Krum	adaptive	0.10	17	ratio
run_000558	MAPPO-Krum	adaptive	0.10	18	ratio
run_000559	MAPPO-Krum	adaptive	0.10	19	ratio
run_000560	MAPPO-Krum	adaptive	0.20	0	main+ratio
run_000561	MAPPO-Krum	adaptive	0.20	1	main+ratio
run_000562	MAPPO-Krum	adaptive	0.20	2	main+ratio
run_000563	MAPPO-Krum	adaptive	0.20	3	main+ratio
run_000564	MAPPO-Krum	adaptive	0.20	4	main+ratio
run_000565	MAPPO-Krum	adaptive	0.20	5	main+ratio
run_000566	MAPPO-Krum	adaptive	0.20	6	main+ratio
run_000567	MAPPO-Krum	adaptive	0.20	7	main+ratio
run_000568	MAPPO-Krum	adaptive	0.20	8	main+ratio
run_000569	MAPPO-Krum	adaptive	0.20	9	main+ratio
run_000570	MAPPO-Krum	adaptive	0.20	10	main+ratio
run_000571	MAPPO-Krum	adaptive	0.20	11	main+ratio
run_000572	MAPPO-Krum	adaptive	0.20	12	main+ratio
run_000573	MAPPO-Krum	adaptive	0.20	13	main+ratio
run_000574	MAPPO-Krum	adaptive	0.20	14	main+ratio
run_000575	MAPPO-Krum	adaptive	0.20	15	main+ratio
run_000576	MAPPO-Krum	adaptive	0.20	16	main+ratio
run_000577	MAPPO-Krum	adaptive	0.20	17	main+ratio
run_000578	MAPPO-Krum	adaptive	0.20	18	main+ratio
run_000579	MAPPO-Krum	adaptive	0.20	19	main+ratio
run_000580	MAPPO-Krum	adaptive	0.30	0	ratio
run_000581	MAPPO-Krum	adaptive	0.30	1	ratio
run_000582	MAPPO-Krum	adaptive	0.30	2	ratio
run_000583	MAPPO-Krum	adaptive	0.30	3	ratio
run_000584	MAPPO-Krum	adaptive	0.30	4	ratio
run_000585	MAPPO-Krum	adaptive	0.30	5	ratio
run_000586	MAPPO-Krum	adaptive	0.30	6	ratio
run_000587	MAPPO-Krum	adaptive	0.30	7	ratio
run_000588	MAPPO-Krum	adaptive	0.30	8	ratio
run_000589	MAPPO-Krum	adaptive	0.30	9	ratio
run_000590	MAPPO-Krum	adaptive	0.30	10	ratio
run_000591	MAPPO-Krum	adaptive	0.30	11	ratio
run_000592	MAPPO-Krum	adaptive	0.30	12	ratio
run_000593	MAPPO-Krum	adaptive	0.30	13	ratio
run_000594	MAPPO-Krum	adaptive	0.30	14	ratio
run_000595	MAPPO-Krum	adaptive	0.30	15	ratio
run_000596	MAPPO-Krum	adaptive	0.30	16	ratio
run_000597	MAPPO-Krum	adaptive	0.30	17	ratio
run_000598	MAPPO-Krum	adaptive	0.30	18	ratio
run_000599	MAPPO-Krum	adaptive	0.30	19	ratio
run_000600	MAPPO-Krum	adaptive	0.33	0	ratio
run_000601	MAPPO-Krum	adaptive	0.33	1	ratio
run_000602	MAPPO-Krum	adaptive	0.33	2	ratio
run_000603	MAPPO-Krum	adaptive	0.33	3	ratio
run_000604	MAPPO-Krum	adaptive	0.33	4	ratio
run_000605	MAPPO-Krum	adaptive	0.33	5	ratio
run_000606	MAPPO-Krum	adaptive	0.33	6	ratio
run_000607	MAPPO-Krum	adaptive	0.33	7	ratio
run_000608	MAPPO-Krum	adaptive	0.33	8	ratio
run_000609	MAPPO-Krum	adaptive	0.33	9	ratio
run_000610	MAPPO-Krum	adaptive	0.33	10	ratio
run_000611	MAPPO-Krum	adaptive	0.33	11	ratio
run_000612	MAPPO-Krum	adaptive	0.33	12	ratio
run_000613	MAPPO-Krum	adaptive	0.33	13	ratio
run_000614	MAPPO-Krum	adaptive	0.33	14	ratio
run_000615	MAPPO-Krum	adaptive	0.33	15	ratio
run_000616	MAPPO-Krum	adaptive	0.33	16	ratio
run_000617	MAPPO-Krum	adaptive	0.33	17	ratio
run_000618	MAPPO-Krum	adaptive	0.33	18	ratio
run_000619	MAPPO-Krum	adaptive	0.33	19	ratio
run_000620	MAPPO-Krum	collusive	0.05	0	ratio
run_000621	MAPPO-Krum	collusive	0.05	1	ratio
run_000622	MAPPO-Krum	collusive	0.05	2	ratio
run_000623	MAPPO-Krum	collusive	0.05	3	ratio
run_000624	MAPPO-Krum	collusive	0.05	4	ratio
run_000625	MAPPO-Krum	collusive	0.05	5	ratio
run_000626	MAPPO-Krum	collusive	0.05	6	ratio
run_000627	MAPPO-Krum	collusive	0.05	7	ratio
run_000628	MAPPO-Krum	collusive	0.05	8	ratio
run_000629	MAPPO-Krum	collusive	0.05	9	ratio
run_000630	MAPPO-Krum	collusive	0.05	10	ratio
run_000631	MAPPO-Krum	collusive	0.05	11	ratio
run_000632	MAPPO-Krum	collusive	0.05	12	ratio
run_000633	MAPPO-Krum	collusive	0.05	13	ratio
run_000634	MAPPO-Krum	collusive	0.05	14	ratio
run_000635	MAPPO-Krum	collusive	0.05	15	ratio
run_000636	MAPPO-Krum	collusive	0.05	16	ratio
run_000637	MAPPO-Krum	collusive	0.05	17	ratio
run_000638	MAPPO-Krum	collusive	0.05	18	ratio
run_000639	MAPPO-Krum	collusive	0.05	19	ratio
run_000640	MAPPO-Krum	collusive	0.10	0	ratio
run_000641	MAPPO-Krum	collusive	0.10	1	ratio
run_000642	MAPPO-Krum	collusive	0.10	2	ratio
run_000643	MAPPO-Krum	collusive	0.10	3	ratio
run_000644	MAPPO-Krum	collusive	0.10	4	ratio
run_000645	MAPPO-Krum	collusive	0.10	5	ratio
run_000646	MAPPO-Krum	collusive	0.10	6	ratio
run_000647	MAPPO-Krum	collusive	0.10	7	ratio
run_000648	MAPPO-Krum	collusive	0.10	8	ratio
run_000649	MAPPO-Krum	collusive	0.10	9	ratio
run_000650	MAPPO-Krum	collusive	0.10	10	ratio
run_000651	MAPPO-Krum	collusive	0.10	11	ratio
run_000652	MAPPO-Krum	collusive	0.10	12	ratio
run_000653	MAPPO-Krum	collusive	0.10	13	ratio
run_000654	MAPPO-Krum	collusive	0.10	14	ratio
run_000655	MAPPO-Krum	collusive	0.10	15	ratio
run_000656	MAPPO-Krum	collusive	0.10	16	ratio
run_000657	MAPPO-Krum	collusive	0.10	17	ratio
run_000658	MAPPO-Krum	collusive	0.10	18	ratio
run_000659	MAPPO-Krum	collusive	0.10	19	ratio
run_000660	MAPPO-Krum	collusive	0.20	0	main+ratio
run_000661	MAPPO-Krum	collusive	0.20	1	main+ratio
run_000662	MAPPO-Krum	collusive	0.20	2	main+ratio
run_000663	MAPPO-Krum	collusive	0.20	3	main+ratio
run_000664	MAPPO-Krum	collusive	0.20	4	main+ratio
run_000665	MAPPO-Krum	collusive	0.20	5	main+ratio
run_000666	MAPPO-Krum	collusive	0.20	6	main+ratio
run_000667	MAPPO-Krum	collusive	0.20	7	main+ratio
run_000668	MAPPO-Krum	collusive	0.20	8	main+ratio
run_000669	MAPPO-Krum	collusive	0.20	9	main+ratio
run_000670	MAPPO-Krum	collusive	0.20	10	main+ratio
run_000671	MAPPO-Krum	collusive	0.20	11	main+ratio
run_000672	MAPPO-Krum	collusive	0.20	12	main+ratio
run_000673	MAPPO-Krum	collusive	0.20	13	main+ratio
run_000674	MAPPO-Krum	collusive	0.20	14	main+ratio
run_000675	MAPPO-Krum	collusive	0.20	15	main+ratio
run_000676	MAPPO-Krum	collusive	0.20	16	main+ratio
run_000677	MAPPO-Krum	collusive	0.20	17	main+ratio
run_000678	MAPPO-Krum	collusive	0.20	18	main+ratio
run_000679	MAPPO-Krum	collusive	0.20	19	main+ratio
run_000680	MAPPO-Krum	collusive	0.30	0	ratio
run_000681	MAPPO-Krum	collusive	0.30	1	ratio
run_000682	MAPPO-Krum	collusive	0.30	2	ratio
run_000683	MAPPO-Krum	collusive	0.30	3	ratio
run_000684	MAPPO-Krum	collusive	0.30	4	ratio
run_000685	MAPPO-Krum	collusive	0.30	5	ratio
run_000686	MAPPO-Krum	collusive	0.30	6	ratio
run_000687	MAPPO-Krum	collusive	0.30	7	ratio
run_000688	MAPPO-Krum	collusive	0.30	8	ratio
run_000689	MAPPO-Krum	collusive	0.30	9	ratio
run_000690	MAPPO-Krum	collusive	0.30	10	ratio
run_000691	MAPPO-Krum	collusive	0.30	11	ratio
run_000692	MAPPO-Krum	collusive	0.30	12	ratio
run_000693	MAPPO-Krum	collusive	0.30	13	ratio
run_000694	MAPPO-Krum	collusive	0.30	14	ratio
run_000695	MAPPO-Krum	collusive	0.30	15	ratio
run_000696	MAPPO-Krum	collusive	0.30	16	ratio
run_000697	MAPPO-Krum	collusive	0.30	17	ratio
run_000698	MAPPO-Krum	collusive	0.30	18	ratio
run_000699	MAPPO-Krum	collusive	0.30	19	ratio
run_000700	MAPPO-Krum	collusive	0.33	0	ratio
run_000701	MAPPO-Krum	collusive	0.33	1	ratio
run_000702	MAPPO-Krum	collusive	0.33	2	ratio
run_000703	MAPPO-Krum	collusive	0.33	3	ratio
run_000704	MAPPO-Krum	collusive	0.33	4	ratio
run_000705	MAPPO-Krum	collusive	0.33	5	ratio
run_000706	MAPPO-Krum	collusive	0.33	6	ratio
run_000707	MAPPO-Krum	collusive	0.33	7	ratio
run_000708	MAPPO-Krum	collusive	0.33	8	ratio
run_000709	MAPPO-Krum	collusive	0.33	9	ratio
run_000710	MAPPO-Krum	collusive	0.33	10	ratio
run_000711	MAPPO-Krum	collusive	0.33	11	ratio
run_000712	MAPPO-Krum	collusive	0.33	12	ratio
run_000713	MAPPO-Krum	collusive	0.33	13	ratio
run_000714	MAPPO-Krum	collusive	0.33	14	ratio
run_000715	MAPPO-Krum	collusive	0.33	15	ratio
run_000716	MAPPO-Krum	collusive	0.33	16	ratio
run_000717	MAPPO-Krum	collusive	0.33	17	ratio
run_000718	MAPPO-Krum	collusive	0.33	18	ratio
run_000719	MAPPO-Krum	collusive	0.33	19	ratio
run_000720	MAPPO-Krum	constant	0.05	0	ratio
run_000721	MAPPO-Krum	constant	0.05	1	ratio
run_000722	MAPPO-Krum	constant	0.05	2	ratio
run_000723	MAPPO-Krum	constant	0.05	3	ratio
run_000724	MAPPO-Krum	constant	0.05	4	ratio
run_000725	MAPPO-Krum	constant	0.05	5	ratio
run_000726	MAPPO-Krum	constant	0.05	6	ratio
run_000727	MAPPO-Krum	constant	0.05	7	ratio
run_000728	MAPPO-Krum	constant	0.05	8	ratio
run_000729	MAPPO-Krum	constant	0.05	9	ratio
run_000730	MAPPO-Krum	constant	0.05	10	ratio
run_000731	MAPPO-Krum	constant	0.05	11	ratio
run_000732	MAPPO-Krum	constant	0.05	12	ratio
run_000733	MAPPO-Krum	constant	0.05	13	ratio
run_000734	MAPPO-Krum	constant	0.05	14	ratio
run_000735	MAPPO-Krum	constant	0.05	15	ratio
run_000736	MAPPO-Krum	constant	0.05	16	ratio
run_000737	MAPPO-Krum	constant	0.05	17	ratio
run_000738	MAPPO-Krum	constant	0.05	18	ratio
run_000739	MAPPO-Krum	constant	0.05	19	ratio
run_000740	MAPPO-Krum	constant	0.10	0	ratio
run_000741	MAPPO-Krum	constant	0.10	1	ratio
run_000742	MAPPO-Krum	constant	0.10	2	ratio
run_000743	MAPPO-Krum	constant	0.10	3	ratio
run_000744	MAPPO-Krum	constant	0.10	4	ratio
run_000745	MAPPO-Krum	constant	0.10	5	ratio
run_000746	MAPPO-Krum	constant	0.10	6	ratio
run_000747	MAPPO-Krum	constant	0.10	7	ratio
run_000748	MAPPO-Krum	constant	0.10	8	ratio
run_000749	MAPPO-Krum	constant	0.10	9	ratio
run_000750	MAPPO-Krum	constant	0.10	10	ratio
run_000751	MAPPO-Krum	constant	0.10	11	ratio
run_000752	MAPPO-Krum	constant	0.10	12	ratio
run_000753	MAPPO-Krum	constant	0.10	13	ratio
run_000754	MAPPO-Krum	constant	0.10	14	ratio
run_000755	MAPPO-Krum	constant	0.10	15	ratio
run_000756	MAPPO-Krum	constant	0.10	16	ratio
run_000757	MAPPO-Krum	constant	0.10	17	ratio
run_000758	MAPPO-Krum	constant	0.10	18	ratio
run_000759	MAPPO-Krum	constant	0.10	19	ratio
run_000760	MAPPO-Krum	constant	0.20	0	main+ratio
run_000761	MAPPO-Krum	constant	0.20	1	main+ratio
run_000762	MAPPO-Krum	constant	0.20	2	main+ratio
run_000763	MAPPO-Krum	constant	0.20	3	main+ratio
run_000764	MAPPO-Krum	constant	0.20	4	main+ratio
run_000765	MAPPO-Krum	constant	0.20	5	main+ratio
run_000766	MAPPO-Krum	constant	0.20	6	main+ratio
run_000767	MAPPO-Krum	constant	0.20	7	main+ratio
run_000768	MAPPO-Krum	constant	0.20	8	main+ratio
run_000769	MAPPO-Krum	constant	0.20	9	main+ratio
run_000770	MAPPO-Krum	constant	0.20	10	main+ratio
run_000771	MAPPO-Krum	constant	0.20	11	main+ratio
run_000772	MAPPO-Krum	constant	0.20	12	main+ratio
run_000773	MAPPO-Krum	constant	0.20	13	main+ratio
run_000774	MAPPO-Krum	constant	0.20	14	main+ratio
run_000775	MAPPO-Krum	constant	0.20	15	main+ratio
run_000776	MAPPO-Krum	constant	0.20	16	main+ratio
run_000777	MAPPO-Krum	constant	0.20	17	main+ratio
run_000778	MAPPO-Krum	constant	0.20	18	main+ratio
run_000779	MAPPO-Krum	constant	0.20	19	main+ratio
run_000780	MAPPO-Krum	constant	0.30	0	ratio
run_000781	MAPPO-Krum	constant	0.30	1	ratio
run_000782	MAPPO-Krum	constant	0.30	2	ratio
run_000783	MAPPO-Krum	constant	0.30	3	ratio
run_000784	MAPPO-Krum	constant	0.30	4	ratio
run_000785	MAPPO-Krum	constant	0.30	5	ratio
run_000786	MAPPO-Krum	constant	0.30	6	ratio
run_000787	MAPPO-Krum	constant	0.30	7	ratio
run_000788	MAPPO-Krum	constant	0.30	8	ratio
run_000789	MAPPO-Krum	constant	0.30	9	ratio
run_000790	MAPPO-Krum	constant	0.30	10	ratio
run_000791	MAPPO-Krum	constant	0.30	11	ratio
run_000792	MAPPO-Krum	constant	0.30	12	ratio
run_000793	MAPPO-Krum	constant	0.30	13	ratio
run_000794	MAPPO-Krum	constant	0.30	14	ratio
run_000795	MAPPO-Krum	constant	0.30	15	ratio
run_000796	MAPPO-Krum	constant	0.30	16	ratio
run_000797	MAPPO-Krum	constant	0.30	17	ratio
run_000798	MAPPO-Krum	constant	0.30	18	ratio
run_000799	MAPPO-Krum	constant	0.30	19	ratio
run_000800	MAPPO-Krum	constant	0.33	0	ratio
run_000801	MAPPO-Krum	constant	0.33	1	ratio
run_000802	MAPPO-Krum	constant	0.33	2	ratio
run_000803	MAPPO-Krum	constant	0.33	3	ratio
run_000804	MAPPO-Krum	constant	0.33	4	ratio
run_000805	MAPPO-Krum	constant	0.33	5	ratio
run_000806	MAPPO-Krum	constant	0.33	6	ratio
run_000807	MAPPO-Krum	constant	0.33	7	ratio
run_000808	MAPPO-Krum	constant	0.33	8	ratio
run_000809	MAPPO-Krum	constant	0.33	9	ratio
run_000810	MAPPO-Krum	constant	0.33	10	ratio
run_000811	MAPPO-Krum	constant	0.33	11	ratio
run_000812	MAPPO-Krum	constant	0.33	12	ratio
run_000813	MAPPO-Krum	constant	0.33	13	ratio
run_000814	MAPPO-Krum	constant	0.33	14	ratio
run_000815	MAPPO-Krum	constant	0.33	15	ratio
run_000816	MAPPO-Krum	constant	0.33	16	ratio
run_000817	MAPPO-Krum	constant	0.33	17	ratio
run_000818	MAPPO-Krum	constant	0.33	18	ratio
run_000819	MAPPO-Krum	constant	0.33	19	ratio
run_000820	MAPPO-Krum	none	0.00	0	main
run_000821	MAPPO-Krum	none	0.00	1	main
run_000822	MAPPO-Krum	none	0.00	2	main
run_000823	MAPPO-Krum	none	0.00	3	main
run_000824	MAPPO-Krum	none	0.00	4	main
run_000825	MAPPO-Krum	none	0.00	5	main
run_000826	MAPPO-Krum	none	0.00	6	main
run_000827	MAPPO-Krum	none	0.00	7	main
run_000828	MAPPO-Krum	none	0.00	8	main
run_000829	MAPPO-Krum	none	0.00	9	main
run_000830	MAPPO-Krum	none	0.00	10	main
run_000831	MAPPO-Krum	none	0.00	11	main
run_000832	MAPPO-Krum	none	0.00	12	main
run_000833	MAPPO-Krum	none	0.00	13	main
run_000834	MAPPO-Krum	none	0.00	14	main
run_000835	MAPPO-Krum	none	0.00	15	main
run_000836	MAPPO-Krum	none	0.00	16	main
run_000837	MAPPO-Krum	none	0.00	17	main
run_000838	MAPPO-Krum	none	0.00	18	main
run_000839	MAPPO-Krum	none	0.00	19	main
run_000840	MAPPO-Krum	random	0.20	0	main
run_000841	MAPPO-Krum	random	0.20	1	main
run_000842	MAPPO-Krum	random	0.20	2	main
run_000843	MAPPO-Krum	random	0.20	3	main
run_000844	MAPPO-Krum	random	0.20	4	main
run_000845	MAPPO-Krum	random	0.20	5	main
run_000846	MAPPO-Krum	random	0.20	6	main
run_000847	MAPPO-Krum	random	0.20	7	main
run_000848	MAPPO-Krum	random	0.20	8	main
run_000849	MAPPO-Krum	random	0.20	9	main
run_000850	MAPPO-Krum	random	0.20	10	main
run_000851	MAPPO-Krum	random	0.20	11	main
run_000852	MAPPO-Krum	random	0.20	12	main
run_000853	MAPPO-Krum	random	0.20	13	main
run_000854	MAPPO-Krum	random	0.20	14	main
run_000855	MAPPO-Krum	random	0.20	15	main
run_000856	MAPPO-Krum	random	0.20	16	main
run_000857	MAPPO-Krum	random	0.20	17	main
run_000858	MAPPO-Krum	random	0.20	18	main
run_000859	MAPPO-Krum	random	0.20	19	main
run_000860	MAPPO-Krum	signflip	0.20	0	main
run_000861	MAPPO-Krum	signflip	0.20	1	main
run_000862	MAPPO-Krum	signflip	0.20	2	main
run_000863	MAPPO-Krum	signflip	0.20	3	main
run_000864	MAPPO-Krum	signflip	0.20	4	main
run_000865	MAPPO-Krum	signflip	0.20	5	main
run_000866	MAPPO-Krum	signflip	0.20	6	main
run_000867	MAPPO-Krum	signflip	0.20	7	main
run_000868	MAPPO-Krum	signflip	0.20	8	main
run_000869	MAPPO-Krum	signflip	0.20	9	main
run_000870	MAPPO-Krum	signflip	0.20	10	main
run_000871	MAPPO-Krum	signflip	0.20	11	main
run_000872	MAPPO-Krum	signflip	0.20	12	main
run_000873	MAPPO-Krum	signflip	0.20	13	main
run_000874	MAPPO-Krum	signflip	0.20	14	main
run_000875	MAPPO-Krum	signflip	0.20	15	main
run_000876	MAPPO-Krum	signflip	0.20	16	main
run_000877	MAPPO-Krum	signflip	0.20	17	main
run_000878	MAPPO-Krum	signflip	0.20	18	main
run_000879	MAPPO-Krum	signflip	0.20	19	main
run_000880	MAPPO-Krum	stealthy	0.20	0	main
run_000881	MAPPO-Krum	stealthy	0.20	1	main
run_000882	MAPPO-Krum	stealthy	0.20	2	main
run_000883	MAPPO-Krum	stealthy	0.20	3	main
run_000884	MAPPO-Krum	stealthy	0.20	4	main
run_000885	MAPPO-Krum	stealthy	0.20	5	main
run_000886	MAPPO-Krum	stealthy	0.20	6	main
run_000887	MAPPO-Krum	stealthy	0.20	7	main
run_000888	MAPPO-Krum	stealthy	0.20	8	main
run_000889	MAPPO-Krum	stealthy	0.20	9	main
run_000890	MAPPO-Krum	stealthy	0.20	10	main
run_000891	MAPPO-Krum	stealthy	0.20	11	main
run_000892	MAPPO-Krum	stealthy	0.20	12	main
run_000893	MAPPO-Krum	stealthy	0.20	13	main
run_000894	MAPPO-Krum	stealthy	0.20	14	main
run_000895	MAPPO-Krum	stealthy	0.20	15	main
run_000896	MAPPO-Krum	stealthy	0.20	16	main
run_000897	MAPPO-Krum	stealthy	0.20	17	main
run_000898	MAPPO-Krum	stealthy	0.20	18	main
run_000899	MAPPO-Krum	stealthy	0.20	19	main
run_000900	RS-MARL	adaptive	0.05	0	detection+ratio
run_000901	RS-MARL	adaptive	0.05	1	detection+ratio
run_000902	RS-MARL	adaptive	0.05	2	detection+ratio
run_000903	RS-MARL	adaptive	0.05	3	detection+ratio
run_000904	RS-MARL	adaptive	0.05	4	detection+ratio
run_000905	RS-MARL	adaptive	0.05	5	detection+ratio
run_000906	RS-MARL	adaptive	0.05	6	detection+ratio
run_000907	RS-MARL	adaptive	0.05	7	detection+ratio
run_000908	RS-MARL	adaptive	0.05	8	detection+ratio
run_000909	RS-MARL	adaptive	0.05	9	detection+ratio
run_000910	RS-MARL	adaptive	0.05	10	detection+ratio
run_000911	RS-MARL	adaptive	0.05	11	detection+ratio
run_000912	RS-MARL	adaptive	0.05	12	detection+ratio
run_000913	RS-MARL	adaptive	0.05	13	detection+ratio
run_000914	RS-MARL	adaptive	0.05	14	detection+ratio
run_000915	RS-MARL	adaptive	0.05	15	detection+ratio
run_000916	RS-MARL	adaptive	0.05	16	detection+ratio
run_000917	RS-MARL	adaptive	0.05	17	detection+ratio
run_000918	RS-MARL	adaptive	0.05	18	detection+ratio
run_000919	RS-MARL	adaptive	0.05	19	detection+ratio
run_000920	RS-MARL	adaptive	0.10	0	detection+ratio
run_000921	RS-MARL	adaptive	0.10	1	detection+ratio
run_000922	RS-MARL	adaptive	0.10	2	detection+ratio
run_000923	RS-MARL	adaptive	0.10	3	detection+ratio
run_000924	RS-MARL	adaptive	0.10	4	detection+ratio
run_000925	RS-MARL	adaptive	0.10	5	detection+ratio
run_000926	RS-MARL	adaptive	0.10	6	detection+ratio
run_000927	RS-MARL	adaptive	0.10	7	detection+ratio
run_000928	RS-MARL	adaptive	0.10	8	detection+ratio
run_000929	RS-MARL	adaptive	0.10	9	detection+ratio
run_000930	RS-MARL	adaptive	0.10	10	detection+ratio
run_000931	RS-MARL	adaptive	0.10	11	detection+ratio
run_000932	RS-MARL	adaptive	0.10	12	detection+ratio
run_000933	RS-MARL	adaptive	0.10	13	detection+ratio
run_000934	RS-MARL	adaptive	0.10	14	detection+ratio
run_000935	RS-MARL	adaptive	0.10	15	detection+ratio
run_000936	RS-MARL	adaptive	0.10	16	detection+ratio
run_000937	RS-MARL	adaptive	0.10	17	detection+ratio
run_000938	RS-MARL	adaptive	0.10	18	detection+ratio
run_000939	RS-MARL	adaptive	0.10	19	detection+ratio
run_000940	RS-MARL	adaptive	0.20	0	ablation+detection+main+ratio
run_000941	RS-MARL	adaptive	0.20	1	ablation+detection+main+ratio
run_000942	RS-MARL	adaptive	0.20	2	ablation+detection+main+ratio
run_000943	RS-MARL	adaptive	0.20	3	ablation+detection+main+ratio
run_000944	RS-MARL	adaptive	0.20	4	ablation+detection+main+ratio
run_000945	RS-MARL	adaptive	0.20	5	ablation+detection+main+ratio
run_000946	RS-MARL	adaptive	0.20	6	ablation+detection+main+ratio
run_000947	RS-MARL	adaptive	0.20	7	ablation+detection+main+ratio
run_000948	RS-MARL	adaptive	0.20	8	ablation+detection+main+ratio
run_000949	RS-MARL	adaptive	0.20	9	ablation+detection+main+ratio
run_000950	RS-MARL	adaptive	0.20	10	ablation+detection+main+ratio
run_000951	RS-MARL	adaptive	0.20	11	ablation+detection+main+ratio
run_000952	RS-MARL	adaptive	0.20	12	ablation+detection+main+ratio
run_000953	RS-MARL	adaptive	0.20	13	ablation+detection+main+ratio
run_000954	RS-MARL	adaptive	0.20	14	ablation+detection+main+ratio
run_000955	RS-MARL	adaptive	0.20	15	ablation+detection+main+ratio
run_000956	RS-MARL	adaptive	0.20	16	ablation+detection+main+ratio
run_000957	RS-MARL	adaptive	0.20	17	ablation+detection+main+ratio
run_000958	RS-MARL	adaptive	0.20	18	ablation+detection+main+ratio
run_000959	RS-MARL	adaptive	0.20	19	ablation+detection+main+ratio
run_000960	RS-MARL	adaptive	0.30	0	detection+ratio
run_000961	RS-MARL	adaptive	0.30	1	detection+ratio
run_000962	RS-MARL	adaptive	0.30	2	detection+ratio
run_000963	RS-MARL	adaptive	0.30	3	detection+ratio
run_000964	RS-MARL	adaptive	0.30	4	detection+ratio
run_000965	RS-MARL	adaptive	0.30	5	detection+ratio
run_000966	RS-MARL	adaptive	0.30	6	detection+ratio
run_000967	RS-MARL	adaptive	0.30	7	detection+ratio
run_000968	RS-MARL	adaptive	0.30	8	detection+ratio
run_000969	RS-MARL	adaptive	0.30	9	detection+ratio
run_000970	RS-MARL	adaptive	0.30	10	detection+ratio
run_000971	RS-MARL	adaptive	0.30	11	detection+ratio
run_000972	RS-MARL	adaptive	0.30	12	detection+ratio
run_000973	RS-MARL	adaptive	0.30	13	detection+ratio
run_000974	RS-MARL	adaptive	0.30	14	detection+ratio
run_000975	RS-MARL	adaptive	0.30	15	detection+ratio
run_000976	RS-MARL	adaptive	0.30	16	detection+ratio
run_000977	RS-MARL	adaptive	0.30	17	detection+ratio
run_000978	RS-MARL	adaptive	0.30	18	detection+ratio
run_000979	RS-MARL	adaptive	0.30	19	detection+ratio
run_000980	RS-MARL	adaptive	0.33	0	detection+ratio
run_000981	RS-MARL	adaptive	0.33	1	detection+ratio
run_000982	RS-MARL	adaptive	0.33	2	detection+ratio
run_000983	RS-MARL	adaptive	0.33	3	detection+ratio
run_000984	RS-MARL	adaptive	0.33	4	detection+ratio
run_000985	RS-MARL	adaptive	0.33	5	detection+ratio
run_000986	RS-MARL	adaptive	0.33	6	detection+ratio
run_000987	RS-MARL	adaptive	0.33	7	detection+ratio
run_000988	RS-MARL	adaptive	0.33	8	detection+ratio
run_000989	RS-MARL	adaptive	0.33	9	detection+ratio
run_000990	RS-MARL	adaptive	0.33	10	detection+ratio
run_000991	RS-MARL	adaptive	0.33	11	detection+ratio
run_000992	RS-MARL	adaptive	0.33	12	detection+ratio
run_000993	RS-MARL	adaptive	0.33	13	detection+ratio
run_000994	RS-MARL	adaptive	0.33	14	detection+ratio
run_000995	RS-MARL	adaptive	0.33	15	detection+ratio
run_000996	RS-MARL	adaptive	0.33	16	detection+ratio
run_000997	RS-MARL	adaptive	0.33	17	detection+ratio
run_000998	RS-MARL	adaptive	0.33	18	detection+ratio
run_000999	RS-MARL	adaptive	0.33	19	detection+ratio
run_001000	RS-MARL	collusive	0.05	0	detection+ratio
run_001001	RS-MARL	collusive	0.05	1	detection+ratio
run_001002	RS-MARL	collusive	0.05	2	detection+ratio
run_001003	RS-MARL	collusive	0.05	3	detection+ratio
run_001004	RS-MARL	collusive	0.05	4	detection+ratio
run_001005	RS-MARL	collusive	0.05	5	detection+ratio
run_001006	RS-MARL	collusive	0.05	6	detection+ratio
run_001007	RS-MARL	collusive	0.05	7	detection+ratio
run_001008	RS-MARL	collusive	0.05	8	detection+ratio
run_001009	RS-MARL	collusive	0.05	9	detection+ratio
run_001010	RS-MARL	collusive	0.05	10	detection+ratio
run_001011	RS-MARL	collusive	0.05	11	detection+ratio
run_001012	RS-MARL	collusive	0.05	12	detection+ratio
run_001013	RS-MARL	collusive	0.05	13	detection+ratio
run_001014	RS-MARL	collusive	0.05	14	detection+ratio
run_001015	RS-MARL	collusive	0.05	15	detection+ratio
run_001016	RS-MARL	collusive	0.05	16	detection+ratio
run_001017	RS-MARL	collusive	0.05	17	detection+ratio
run_001018	RS-MARL	collusive	0.05	18	detection+ratio
run_001019	RS-MARL	collusive	0.05	19	detection+ratio
run_001020	RS-MARL	collusive	0.10	0	detection+ratio
run_001021	RS-MARL	collusive	0.10	1	detection+ratio
run_001022	RS-MARL	collusive	0.10	2	detection+ratio
run_001023	RS-MARL	collusive	0.10	3	detection+ratio
run_001024	RS-MARL	collusive	0.10	4	detection+ratio
run_001025	RS-MARL	collusive	0.10	5	detection+ratio
run_001026	RS-MARL	collusive	0.10	6	detection+ratio
run_001027	RS-MARL	collusive	0.10	7	detection+ratio
run_001028	RS-MARL	collusive	0.10	8	detection+ratio
run_001029	RS-MARL	collusive	0.10	9	detection+ratio
run_001030	RS-MARL	collusive	0.10	10	detection+ratio
run_001031	RS-MARL	collusive	0.10	11	detection+ratio
run_001032	RS-MARL	collusive	0.10	12	detection+ratio
run_001033	RS-MARL	collusive	0.10	13	detection+ratio
run_001034	RS-MARL	collusive	0.10	14	detection+ratio
run_001035	RS-MARL	collusive	0.10	15	detection+ratio
run_001036	RS-MARL	collusive	0.10	16	detection+ratio
run_001037	RS-MARL	collusive	0.10	17	detection+ratio
run_001038	RS-MARL	collusive	0.10	18	detection+ratio
run_001039	RS-MARL	collusive	0.10	19	detection+ratio
run_001040	RS-MARL	collusive	0.20	0	ablation+detection+main+ratio
run_001041	RS-MARL	collusive	0.20	1	ablation+detection+main+ratio
run_001042	RS-MARL	collusive	0.20	2	ablation+detection+main+ratio
run_001043	RS-MARL	collusive	0.20	3	ablation+detection+main+ratio
run_001044	RS-MARL	collusive	0.20	4	ablation+detection+main+ratio
run_001045	RS-MARL	collusive	0.20	5	ablation+detection+main+ratio
run_001046	RS-MARL	collusive	0.20	6	ablation+detection+main+ratio
run_001047	RS-MARL	collusive	0.20	7	ablation+detection+main+ratio
run_001048	RS-MARL	collusive	0.20	8	ablation+detection+main+ratio
run_001049	RS-MARL	collusive	0.20	9	ablation+detection+main+ratio
run_001050	RS-MARL	collusive	0.20	10	ablation+detection+main+ratio
run_001051	RS-MARL	collusive	0.20	11	ablation+detection+main+ratio
run_001052	RS-MARL	collusive	0.20	12	ablation+detection+main+ratio
run_001053	RS-MARL	collusive	0.20	13	ablation+detection+main+ratio
run_001054	RS-MARL	collusive	0.20	14	ablation+detection+main+ratio
run_001055	RS-MARL	collusive	0.20	15	ablation+detection+main+ratio
run_001056	RS-MARL	collusive	0.20	16	ablation+detection+main+ratio
run_001057	RS-MARL	collusive	0.20	17	ablation+detection+main+ratio
run_001058	RS-MARL	collusive	0.20	18	ablation+detection+main+ratio
run_001059	RS-MARL	collusive	0.20	19	ablation+detection+main+ratio
run_001060	RS-MARL	collusive	0.30	0	detection+ratio
run_001061	RS-MARL	collusive	0.30	1	detection+ratio
run_001062	RS-MARL	collusive	0.30	2	detection+ratio
run_001063	RS-MARL	collusive	0.30	3	detection+ratio
run_001064	RS-MARL	collusive	0.30	4	detection+ratio
run_001065	RS-MARL	collusive	0.30	5	detection+ratio
run_001066	RS-MARL	collusive	0.30	6	detection+ratio
run_001067	RS-MARL	collusive	0.30	7	detection+ratio
run_001068	RS-MARL	collusive	0.30	8	detection+ratio
run_001069	RS-MARL	collusive	0.30	9	detection+ratio
run_001070	RS-MARL	collusive	0.30	10	detection+ratio
run_001071	RS-MARL	collusive	0.30	11	detection+ratio
run_001072	RS-MARL	collusive	0.30	12	detection+ratio
run_001073	RS-MARL	collusive	0.30	13	detection+ratio
run_001074	RS-MARL	collusive	0.30	14	detection+ratio
run_001075	RS-MARL	collusive	0.30	15	detection+ratio
run_001076	RS-MARL	collusive	0.30	16	detection+ratio
run_001077	RS-MARL	collusive	0.30	17	detection+ratio
run_001078	RS-MARL	collusive	0.30	18	detection+ratio
run_001079	RS-MARL	collusive	0.30	19	detection+ratio
run_001080	RS-MARL	collusive	0.33	0	detection+ratio
run_001081	RS-MARL	collusive	0.33	1	detection+ratio
run_001082	RS-MARL	collusive	0.33	2	detection+ratio
run_001083	RS-MARL	collusive	0.33	3	detection+ratio
run_001084	RS-MARL	collusive	0.33	4	detection+ratio
run_001085	RS-MARL	collusive	0.33	5	detection+ratio
run_001086	RS-MARL	collusive	0.33	6	detection+ratio
run_001087	RS-MARL	collusive	0.33	7	detection+ratio
run_001088	RS-MARL	collusive	0.33	8	detection+ratio
run_001089	RS-MARL	collusive	0.33	9	detection+ratio
run_001090	RS-MARL	collusive	0.33	10	detection+ratio
run_001091	RS-MARL	collusive	0.33	11	detection+ratio
run_001092	RS-MARL	collusive	0.33	12	detection+ratio
run_001093	RS-MARL	collusive	0.33	13	detection+ratio
run_001094	RS-MARL	collusive	0.33	14	detection+ratio
run_001095	RS-MARL	collusive	0.33	15	detection+ratio
run_001096	RS-MARL	collusive	0.33	16	detection+ratio
run_001097	RS-MARL	collusive	0.33	17	detection+ratio
run_001098	RS-MARL	collusive	0.33	18	detection+ratio
run_001099	RS-MARL	collusive	0.33	19	detection+ratio
run_001100	RS-MARL	constant	0.05	0	detection+ratio
run_001101	RS-MARL	constant	0.05	1	detection+ratio
run_001102	RS-MARL	constant	0.05	2	detection+ratio
run_001103	RS-MARL	constant	0.05	3	detection+ratio
run_001104	RS-MARL	constant	0.05	4	detection+ratio
run_001105	RS-MARL	constant	0.05	5	detection+ratio
run_001106	RS-MARL	constant	0.05	6	detection+ratio
run_001107	RS-MARL	constant	0.05	7	detection+ratio
run_001108	RS-MARL	constant	0.05	8	detection+ratio
run_001109	RS-MARL	constant	0.05	9	detection+ratio
run_001110	RS-MARL	constant	0.05	10	detection+ratio
run_001111	RS-MARL	constant	0.05	11	detection+ratio
run_001112	RS-MARL	constant	0.05	12	detection+ratio
run_001113	RS-MARL	constant	0.05	13	detection+ratio
run_001114	RS-MARL	constant	0.05	14	detection+ratio
run_001115	RS-MARL	constant	0.05	15	detection+ratio
run_001116	RS-MARL	constant	0.05	16	detection+ratio
run_001117	RS-MARL	constant	0.05	17	detection+ratio
run_001118	RS-MARL	constant	0.05	18	detection+ratio
run_001119	RS-MARL	constant	0.05	19	detection+ratio
run_001120	RS-MARL	constant	0.10	0	detection+ratio
run_001121	RS-MARL	constant	0.10	1	detection+ratio
run_001122	RS-MARL	constant	0.10	2	detection+ratio
run_001123	RS-MARL	constant	0.10	3	detection+ratio
run_001124	RS-MARL	constant	0.10	4	detection+ratio
run_001125	RS-MARL	constant	0.10	5	detection+ratio
run_001126	RS-MARL	constant	0.10	6	detection+ratio
run_001127	RS-MARL	constant	0.10	7	detection+ratio
run_001128	RS-MARL	constant	0.10	8	detection+ratio
run_001129	RS-MARL	constant	0.10	9	detection+ratio
run_001130	RS-MARL	constant	0.10	10	detection+ratio
run_001131	RS-MARL	constant	0.10	11	detection+ratio
run_001132	RS-MARL	constant	0.10	12	detection+ratio
run_001133	RS-MARL	constant	0.10	13	detection+ratio
run_001134	RS-MARL	constant	0.10	14	detection+ratio
run_001135	RS-MARL	constant	0.10	15	detection+ratio
run_001136	RS-MARL	constant	0.10	16	detection+ratio
run_001137	RS-MARL	constant	0.10	17	detection+ratio
run_001138	RS-MARL	constant	0.10	18	detection+ratio
run_001139	RS-MARL	constant	0.10	19	detection+ratio
run_001140	RS-MARL	constant	0.20	0	ablation+detection+main+ratio
run_001141	RS-MARL	constant	0.20	1	ablation+detection+main+ratio
run_001142	RS-MARL	constant	0.20	2	ablation+detection+main+ratio
run_001143	RS-MARL	constant	0.20	3	ablation+detection+main+ratio
run_001144	RS-MARL	constant	0.20	4	ablation+detection+main+ratio
run_001145	RS-MARL	constant	0.20	5	ablation+detection+main+ratio
run_001146	RS-MARL	constant	0.20	6	ablation+detection+main+ratio
run_001147	RS-MARL	constant	0.20	7	ablation+detection+main+ratio
run_001148	RS-MARL	constant	0.20	8	ablation+detection+main+ratio
run_001149	RS-MARL	constant	0.20	9	ablation+detection+main+ratio
run_001150	RS-MARL	constant	0.20	10	ablation+detection+main+ratio
run_001151	RS-MARL	constant	0.20	11	ablation+detection+main+ratio
run_001152	RS-MARL	constant	0.20	12	ablation+detection+main+ratio
run_001153	RS-MARL	constant	0.20	13	ablation+detection+main+ratio
run_001154	RS-MARL	constant	0.20	14	ablation+detection+main+ratio
run_001155	RS-MARL	constant	0.20	15	ablation+detection+main+ratio
run_001156	RS-MARL	constant	0.20	16	ablation+detection+main+ratio
run_001157	RS-MARL	constant	0.20	17	ablation+detection+main+ratio
run_001158	RS-MARL	constant	0.20	18	ablation+detection+main+ratio
run_001159	RS-MARL	constant	0.20	19	ablation+detection+main+ratio
run_001160	RS-MARL	constant	0.30	0	detection+ratio
run_001161	RS-MARL	constant	0.30	1	detection+ratio
run_001162	RS-MARL	constant	0.30	2	detection+ratio
run_001163	RS-MARL	constant	0.30	3	detection+ratio
run_001164	RS-MARL	constant	0.30	4	detection+ratio
run_001165	RS-MARL	constant	0.30	5	detection+ratio
run_001166	RS-MARL	constant	0.30	6	detection+ratio
run_001167	RS-MARL	constant	0.30	7	detection+ratio
run_001168	RS-MARL	constant	0.30	8	detection+ratio
run_001169	RS-MARL	constant	0.30	9	detection+ratio
run_001170	RS-MARL	constant	0.30	10	detection+ratio
run_001171	RS-MARL	constant	0.30	11	detection+ratio
run_001172	RS-MARL	constant	0.30	12	detection+ratio
run_001173	RS-MARL	constant	0.30	13	detection+ratio
run_001174	RS-MARL	constant	0.30	14	detection+ratio
run_001175	RS-MARL	constant	0.30	15	detection+ratio
run_001176	RS-MARL	constant	0.30	16	detection+ratio
run_001177	RS-MARL	constant	0.30	17	detection+ratio
run_001178	RS-MARL	constant	0.30	18	detection+ratio
run_001179	RS-MARL	constant	0.30	19	detection+ratio
run_001180	RS-MARL	constant	0.33	0	detection+ratio
run_001181	RS-MARL	constant	0.33	1	detection+ratio
run_001182	RS-MARL	constant	0.33	2	detection+ratio
run_001183	RS-MARL	constant	0.33	3	detection+ratio
run_001184	RS-MARL	constant	0.33	4	detection+ratio
run_001185	RS-MARL	constant	0.33	5	detection+ratio
run_001186	RS-MARL	constant	0.33	6	detection+ratio
run_001187	RS-MARL	constant	0.33	7	detection+ratio
run_001188	RS-MARL	constant	0.33	8	detection+ratio
run_001189	RS-MARL	constant	0.33	9	detection+ratio
run_001190	RS-MARL	constant	0.33	10	detection+ratio
run_001191	RS-MARL	constant	0.33	11	detection+ratio
run_001192	RS-MARL	constant	0.33	12	detection+ratio
run_001193	RS-MARL	constant	0.33	13	detection+ratio
run_001194	RS-MARL	constant	0.33	14	detection+ratio
run_001195	RS-MARL	constant	0.33	15	detection+ratio
run_001196	RS-MARL	constant	0.33	16	detection+ratio
run_001197	RS-MARL	constant	0.33	17	detection+ratio
run_001198	RS-MARL	constant	0.33	18	detection+ratio
run_001199	RS-MARL	constant	0.33	19	detection+ratio
run_001200	RS-MARL	none	0.00	0	main
run_001201	RS-MARL	none	0.00	1	main
run_001202	RS-MARL	none	0.00	2	main
run_001203	RS-MARL	none	0.00	3	main
run_001204	RS-MARL	none	0.00	4	main
run_001205	RS-MARL	none	0.00	5	main
run_001206	RS-MARL	none	0.00	6	main
run_001207	RS-MARL	none	0.00	7	main
run_001208	RS-MARL	none	0.00	8	main
run_001209	RS-MARL	none	0.00	9	main
run_001210	RS-MARL	none	0.00	10	main
run_001211	RS-MARL	none	0.00	11	main
run_001212	RS-MARL	none	0.00	12	main
run_001213	RS-MARL	none	0.00	13	main
run_001214	RS-MARL	none	0.00	14	main
run_001215	RS-MARL	none	0.00	15	main
run_001216	RS-MARL	none	0.00	16	main
run_001217	RS-MARL	none	0.00	17	main
run_001218	RS-MARL	none	0.00	18	main
run_001219	RS-MARL	none	0.00	19	main
run_001220	RS-MARL	random	0.05	0	detection
run_001221	RS-MARL	random	0.05	1	detection
run_001222	RS-MARL	random	0.05	2	detection
run_001223	RS-MARL	random	0.05	3	detection
run_001224	RS-MARL	random	0.05	4	detection
run_001225	RS-MARL	random	0.05	5	detection
run_001226	RS-MARL	random	0.05	6	detection
run_001227	RS-MARL	random	0.05	7	detection
run_001228	RS-MARL	random	0.05	8	detection
run_001229	RS-MARL	random	0.05	9	detection
run_001230	RS-MARL	random	0.05	10	detection
run_001231	RS-MARL	random	0.05	11	detection
run_001232	RS-MARL	random	0.05	12	detection
run_001233	RS-MARL	random	0.05	13	detection
run_001234	RS-MARL	random	0.05	14	detection
run_001235	RS-MARL	random	0.05	15	detection
run_001236	RS-MARL	random	0.05	16	detection
run_001237	RS-MARL	random	0.05	17	detection
run_001238	RS-MARL	random	0.05	18	detection
run_001239	RS-MARL	random	0.05	19	detection
run_001240	RS-MARL	random	0.10	0	detection
run_001241	RS-MARL	random	0.10	1	detection
run_001242	RS-MARL	random	0.10	2	detection
run_001243	RS-MARL	random	0.10	3	detection
run_001244	RS-MARL	random	0.10	4	detection
run_001245	RS-MARL	random	0.10	5	detection
run_001246	RS-MARL	random	0.10	6	detection
run_001247	RS-MARL	random	0.10	7	detection
run_001248	RS-MARL	random	0.10	8	detection
run_001249	RS-MARL	random	0.10	9	detection
run_001250	RS-MARL	random	0.10	10	detection
run_001251	RS-MARL	random	0.10	11	detection
run_001252	RS-MARL	random	0.10	12	detection
run_001253	RS-MARL	random	0.10	13	detection
run_001254	RS-MARL	random	0.10	14	detection
run_001255	RS-MARL	random	0.10	15	detection
run_001256	RS-MARL	random	0.10	16	detection
run_001257	RS-MARL	random	0.10	17	detection
run_001258	RS-MARL	random	0.10	18	detection
run_001259	RS-MARL	random	0.10	19	detection
run_001260	RS-MARL	random	0.20	0	detection+main
run_001261	RS-MARL	random	0.20	1	detection+main
run_001262	RS-MARL	random	0.20	2	detection+main
run_001263	RS-MARL	random	0.20	3	detection+main
run_001264	RS-MARL	random	0.20	4	detection+main
run_001265	RS-MARL	random	0.20	5	detection+main
run_001266	RS-MARL	random	0.20	6	detection+main
run_001267	RS-MARL	random	0.20	7	detection+main
run_001268	RS-MARL	random	0.20	8	detection+main
run_001269	RS-MARL	random	0.20	9	detection+main
run_001270	RS-MARL	random	0.20	10	detection+main
run_001271	RS-MARL	random	0.20	11	detection+main
run_001272	RS-MARL	random	0.20	12	detection+main
run_001273	RS-MARL	random	0.20	13	detection+main
run_001274	RS-MARL	random	0.20	14	detection+main
run_001275	RS-MARL	random	0.20	15	detection+main
run_001276	RS-MARL	random	0.20	16	detection+main
run_001277	RS-MARL	random	0.20	17	detection+main
run_001278	RS-MARL	random	0.20	18	detection+main
run_001279	RS-MARL	random	0.20	19	detection+main
run_001280	RS-MARL	random	0.30	0	detection
run_001281	RS-MARL	random	0.30	1	detection
run_001282	RS-MARL	random	0.30	2	detection
run_001283	RS-MARL	random	0.30	3	detection
run_001284	RS-MARL	random	0.30	4	detection
run_001285	RS-MARL	random	0.30	5	detection
run_001286	RS-MARL	random	0.30	6	detection
run_001287	RS-MARL	random	0.30	7	detection
run_001288	RS-MARL	random	0.30	8	detection
run_001289	RS-MARL	random	0.30	9	detection
run_001290	RS-MARL	random	0.30	10	detection
run_001291	RS-MARL	random	0.30	11	detection
run_001292	RS-MARL	random	0.30	12	detection
run_001293	RS-MARL	random	0.30	13	detection
run_001294	RS-MARL	random	0.30	14	detection
run_001295	RS-MARL	random	0.30	15	detection
run_001296	RS-MARL	random	0.30	16	detection
run_001297	RS-MARL	random	0.30	17	detection
run_001298	RS-MARL	random	0.30	18	detection
run_001299	RS-MARL	random	0.30	19	detection
run_001300	RS-MARL	random	0.33	0	detection
run_001301	RS-MARL	random	0.33	1	detection
run_001302	RS-MARL	random	0.33	2	detection
run_001303	RS-MARL	random	0.33	3	detection
run_001304	RS-MARL	random	0.33	4	detection
run_001305	RS-MARL	random	0.33	5	detection
run_001306	RS-MARL	random	0.33	6	detection
run_001307	RS-MARL	random	0.33	7	detection
run_001308	RS-MARL	random	0.33	8	detection
run_001309	RS-MARL	random	0.33	9	detection
run_001310	RS-MARL	random	0.33	10	detection
run_001311	RS-MARL	random	0.33	11	detection
run_001312	RS-MARL	random	0.33	12	detection
run_001313	RS-MARL	random	0.33	13	detection
run_001314	RS-MARL	random	0.33	14	detection
run_001315	RS-MARL	random	0.33	15	detection
run_001316	RS-MARL	random	0.33	16	detection
run_001317	RS-MARL	random	0.33	17	detection
run_001318	RS-MARL	random	0.33	18	detection
run_001319	RS-MARL	random	0.33	19	detection
run_001320	RS-MARL	signflip	0.05	0	detection
run_001321	RS-MARL	signflip	0.05	1	detection
run_001322	RS-MARL	signflip	0.05	2	detection
run_001323	RS-MARL	signflip	0.05	3	detection
run_001324	RS-MARL	signflip	0.05	4	detection
run_001325	RS-MARL	signflip	0.05	5	detection
run_001326	RS-MARL	signflip	0.05	6	detection
run_001327	RS-MARL	signflip	0.05	7	detection
run_001328	RS-MARL	signflip	0.05	8	detection
run_001329	RS-MARL	signflip	0.05	9	detection
run_001330	RS-MARL	signflip	0.05	10	detection
run_001331	RS-MARL	signflip	0.05	11	detection
run_001332	RS-MARL	signflip	0.05	12	detection
run_001333	RS-MARL	signflip	0.05	13	detection
run_001334	RS-MARL	signflip	0.05	14	detection
run_001335	RS-MARL	signflip	0.05	15	detection
run_001336	RS-MARL	signflip	0.05	16	detection
run_001337	RS-MARL	signflip	0.05	17	detection
run_001338	RS-MARL	signflip	0.05	18	detection
run_001339	RS-MARL	signflip	0.05	19	detection
run_001340	RS-MARL	signflip	0.10	0	detection
run_001341	RS-MARL	signflip	0.10	1	detection
run_001342	RS-MARL	signflip	0.10	2	detection
run_001343	RS-MARL	signflip	0.10	3	detection
run_001344	RS-MARL	signflip	0.10	4	detection
run_001345	RS-MARL	signflip	0.10	5	detection
run_001346	RS-MARL	signflip	0.10	6	detection
run_001347	RS-MARL	signflip	0.10	7	detection
run_001348	RS-MARL	signflip	0.10	8	detection
run_001349	RS-MARL	signflip	0.10	9	detection
run_001350	RS-MARL	signflip	0.10	10	detection
run_001351	RS-MARL	signflip	0.10	11	detection
run_001352	RS-MARL	signflip	0.10	12	detection
run_001353	RS-MARL	signflip	0.10	13	detection
run_001354	RS-MARL	signflip	0.10	14	detection
run_001355	RS-MARL	signflip	0.10	15	detection
run_001356	RS-MARL	signflip	0.10	16	detection
run_001357	RS-MARL	signflip	0.10	17	detection
run_001358	RS-MARL	signflip	0.10	18	detection
run_001359	RS-MARL	signflip	0.10	19	detection
run_001360	RS-MARL	signflip	0.20	0	detection+main
run_001361	RS-MARL	signflip	0.20	1	detection+main
run_001362	RS-MARL	signflip	0.20	2	detection+main
run_001363	RS-MARL	signflip	0.20	3	detection+main
run_001364	RS-MARL	signflip	0.20	4	detection+main
run_001365	RS-MARL	signflip	0.20	5	detection+main
run_001366	RS-MARL	signflip	0.20	6	detection+main
run_001367	RS-MARL	signflip	0.20	7	detection+main
run_001368	RS-MARL	signflip	0.20	8	detection+main
run_001369	RS-MARL	signflip	0.20	9	detection+main
run_001370	RS-MARL	signflip	0.20	10	detection+main
run_001371	RS-MARL	signflip	0.20	11	detection+main
run_001372	RS-MARL	signflip	0.20	12	detection+main
run_001373	RS-MARL	signflip	0.20	13	detection+main
run_001374	RS-MARL	signflip	0.20	14	detection+main
run_001375	RS-MARL	signflip	0.20	15	detection+main
run_001376	RS-MARL	signflip	0.20	16	detection+main
run_001377	RS-MARL	signflip	0.20	17	detection+main
run_001378	RS-MARL	signflip	0.20	18	detection+main
run_001379	RS-MARL	signflip	0.20	19	detection+main
run_001380	RS-MARL	signflip	0.30	0	detection
run_001381	RS-MARL	signflip	0.30	1	detection
run_001382	RS-MARL	signflip	0.30	2	detection
run_001383	RS-MARL	signflip	0.30	3	detection
run_001384	RS-MARL	signflip	0.30	4	detection
run_001385	RS-MARL	signflip	0.30	5	detection
run_001386	RS-MARL	signflip	0.30	6	detection
run_001387	RS-MARL	signflip	0.30	7	detection
run_001388	RS-MARL	signflip	0.30	8	detection
run_001389	RS-MARL	signflip	0.30	9	detection
run_001390	RS-MARL	signflip	0.30	10	detection
run_001391	RS-MARL	signflip	0.30	11	detection
run_001392	RS-MARL	signflip	0.30	12	detection
run_001393	RS-MARL	signflip	0.30	13	detection
run_001394	RS-MARL	signflip	0.30	14	detection
run_001395	RS-MARL	signflip	0.30	15	detection
run_001396	RS-MARL	signflip	0.30	16	detection
run_001397	RS-MARL	signflip	0.30	17	detection
run_001398	RS-MARL	signflip	0.30	18	detection
run_001399	RS-MARL	signflip	0.30	19	detection
run_001400	RS-MARL	signflip	0.33	0	detection
run_001401	RS-MARL	signflip	0.33	1	detection
run_001402	RS-MARL	signflip	0.33	2	detection
run_001403	RS-MARL	signflip	0.33	3	detection
run_001404	RS-MARL	signflip	0.33	4	detection
run_001405	RS-MARL	signflip	0.33	5	detection
run_001406	RS-MARL	signflip	0.33	6	detection
run_001407	RS-MARL	signflip	0.33	7	detection
run_001408	RS-MARL	signflip	0.33	8	detection
run_001409	RS-MARL	signflip	0.33	9	detection
run_001410	RS-MARL	signflip	0.33	10	detection
run_001411	RS-MARL	signflip	0.33	11	detection
run_001412	RS-MARL	signflip	0.33	12	detection
run_001413	RS-MARL	signflip	0.33	13	detection
run_001414	RS-MARL	signflip	0.33	14	detection
run_001415	RS-MARL	signflip	0.33	15	detection
run_001416	RS-MARL	signflip	0.33	16	detection
run_001417	RS-MARL	signflip	0.33	17	detection
run_001418	RS-MARL	signflip	0.33	18	detection
run_001419	RS-MARL	signflip	0.33	19	detection
run_001420	RS-MARL	stealthy	0.05	0	detection
run_001421	RS-MARL	stealthy	0.05	1	detection
run_001422	RS-MARL	stealthy	0.05	2	detection
run_001423	RS-MARL	stealthy	0.05	3	detection
run_001424	RS-MARL	stealthy	0.05	4	detection
run_001425	RS-MARL	stealthy	0.05	5	detection
run_001426	RS-MARL	stealthy	0.05	6	detection
run_001427	RS-MARL	stealthy	0.05	7	detection
run_001428	RS-MARL	stealthy	0.05	8	detection
run_001429	RS-MARL	stealthy	0.05	9	detection
run_001430	RS-MARL	stealthy	0.05	10	detection
run_001431	RS-MARL	stealthy	0.05	11	detection
run_001432	RS-MARL	stealthy	0.05	12	detection
run_001433	RS-MARL	stealthy	0.05	13	detection
run_001434	RS-MARL	stealthy	0.05	14	detection
run_001435	RS-MARL	stealthy	0.05	15	detection
run_001436	RS-MARL	stealthy	0.05	16	detection
run_001437	RS-MARL	stealthy	0.05	17	detection
run_001438	RS-MARL	stealthy	0.05	18	detection
run_001439	RS-MARL	stealthy	0.05	19	detection
run_001440	RS-MARL	stealthy	0.10	0	detection
run_001441	RS-MARL	stealthy	0.10	1	detection
run_001442	RS-MARL	stealthy	0.10	2	detection
run_001443	RS-MARL	stealthy	0.10	3	detection
run_001444	RS-MARL	stealthy	0.10	4	detection
run_001445	RS-MARL	stealthy	0.10	5	detection
run_001446	RS-MARL	stealthy	0.10	6	detection
run_001447	RS-MARL	stealthy	0.10	7	detection
run_001448	RS-MARL	stealthy	0.10	8	detection
run_001449	RS-MARL	stealthy	0.10	9	detection
run_001450	RS-MARL	stealthy	0.10	10	detection
run_001451	RS-MARL	stealthy	0.10	11	detection
run_001452	RS-MARL	stealthy	0.10	12	detection
run_001453	RS-MARL	stealthy	0.10	13	detection
run_001454	RS-MARL	stealthy	0.10	14	detection
run_001455	RS-MARL	stealthy	0.10	15	detection
run_001456	RS-MARL	stealthy	0.10	16	detection
run_001457	RS-MARL	stealthy	0.10	17	detection
run_001458	RS-MARL	stealthy	0.10	18	detection
run_001459	RS-MARL	stealthy	0.10	19	detection
run_001460	RS-MARL	stealthy	0.20	0	detection+main
run_001461	RS-MARL	stealthy	0.20	1	detection+main
run_001462	RS-MARL	stealthy	0.20	2	detection+main
run_001463	RS-MARL	stealthy	0.20	3	detection+main
run_001464	RS-MARL	stealthy	0.20	4	detection+main
run_001465	RS-MARL	stealthy	0.20	5	detection+main
run_001466	RS-MARL	stealthy	0.20	6	detection+main
run_001467	RS-MARL	stealthy	0.20	7	detection+main
run_001468	RS-MARL	stealthy	0.20	8	detection+main
run_001469	RS-MARL	stealthy	0.20	9	detection+main
run_001470	RS-MARL	stealthy	0.20	10	detection+main
run_001471	RS-MARL	stealthy	0.20	11	detection+main
run_001472	RS-MARL	stealthy	0.20	12	detection+main
run_001473	RS-MARL	stealthy	0.20	13	detection+main
run_001474	RS-MARL	stealthy	0.20	14	detection+main
run_001475	RS-MARL	stealthy	0.20	15	detection+main
run_001476	RS-MARL	stealthy	0.20	16	detection+main
run_001477	RS-MARL	stealthy	0.20	17	detection+main
run_001478	RS-MARL	stealthy	0.20	18	detection+main
run_001479	RS-MARL	stealthy	0.20	19	detection+main
run_001480	RS-MARL	stealthy	0.30	0	detection
run_001481	RS-MARL	stealthy	0.30	1	detection
run_001482	RS-MARL	stealthy	0.30	2	detection
run_001483	RS-MARL	stealthy	0.30	3	detection
run_001484	RS-MARL	stealthy	0.30	4	detection
run_001485	RS-MARL	stealthy	0.30	5	detection
run_001486	RS-MARL	stealthy	0.30	6	detection
run_001487	RS-MARL	stealthy	0.30	7	detection
run_001488	RS-MARL	stealthy	0.30	8	detection
run_001489	RS-MARL	stealthy	0.30	9	detection
run_001490	RS-MARL	stealthy	0.30	10	detection
run_001491	RS-MARL	stealthy	0.30	11	detection
run_001492	RS-MARL	stealthy	0.30	12	detection
run_001493	RS-MARL	stealthy	0.30	13	detection
run_001494	RS-MARL	stealthy	0.30	14	detection
run_001495	RS-MARL	stealthy	0.30	15	detection
run_001496	RS-MARL	stealthy	0.30	16	detection
run_001497	RS-MARL	stealthy	0.30	17	detection
run_001498	RS-MARL	stealthy	0.30	18	detection
run_001499	RS-MARL	stealthy	0.30	19	detection
run_001500	RS-MARL	stealthy	0.33	0	detection
run_001501	RS-MARL	stealthy	0.33	1	detection
run_001502	RS-MARL	stealthy	0.33	2	detection
run_001503	RS-MARL	stealthy	0.33	3	detection
run_001504	RS-MARL	stealthy	0.33	4	detection
run_001505	RS-MARL	stealthy	0.33	5	detection
run_001506	RS-MARL	stealthy	0.33	6	detection
run_001507	RS-MARL	stealthy	0.33	7	detection
run_001508	RS-MARL	stealthy	0.33	8	detection
run_001509	RS-MARL	stealthy	0.33	9	detection
run_001510	RS-MARL	stealthy	0.33	10	detection
run_001511	RS-MARL	stealthy	0.33	11	detection
run_001512	RS-MARL	stealthy	0.33	12	detection
run_001513	RS-MARL	stealthy	0.33	13	detection
run_001514	RS-MARL	stealthy	0.33	14	detection
run_001515	RS-MARL	stealthy	0.33	15	detection
run_001516	RS-MARL	stealthy	0.33	16	detection
run_001517	RS-MARL	stealthy	0.33	17	detection
run_001518	RS-MARL	stealthy	0.33	18	detection
run_001519	RS-MARL	stealthy	0.33	19	detection
run_001520	RS-MARL-no-A-CBF	adaptive	0.20	0	ablation
run_001521	RS-MARL-no-A-CBF	adaptive	0.20	1	ablation
run_001522	RS-MARL-no-A-CBF	adaptive	0.20	2	ablation
run_001523	RS-MARL-no-A-CBF	adaptive	0.20	3	ablation
run_001524	RS-MARL-no-A-CBF	adaptive	0.20	4	ablation
run_001525	RS-MARL-no-A-CBF	adaptive	0.20	5	ablation
run_001526	RS-MARL-no-A-CBF	adaptive	0.20	6	ablation
run_001527	RS-MARL-no-A-CBF	adaptive	0.20	7	ablation
run_001528	RS-MARL-no-A-CBF	adaptive	0.20	8	ablation
run_001529	RS-MARL-no-A-CBF	adaptive	0.20	9	ablation
run_001530	RS-MARL-no-A-CBF	adaptive	0.20	10	ablation
run_001531	RS-MARL-no-A-CBF	adaptive	0.20	11	ablation
run_001532	RS-MARL-no-A-CBF	adaptive	0.20	12	ablation
run_001533	RS-MARL-no-A-CBF	adaptive	0.20	13	ablation
run_001534	RS-MARL-no-A-CBF	adaptive	0.20	14	ablation
run_001535	RS-MARL-no-A-CBF	adaptive	0.20	15	ablation
run_001536	RS-MARL-no-A-CBF	adaptive	0.20	16	ablation
run_001537	RS-MARL-no-A-CBF	adaptive	0.20	17	ablation
run_001538	RS-MARL-no-A-CBF	adaptive	0.20	18	ablation
run_001539	RS-MARL-no-A-CBF	adaptive	0.20	19	ablation
run_001540	RS-MARL-no-A-CBF	collusive	0.20	0	ablation
run_001541	RS-MARL-no-A-CBF	collusive	0.20	1	ablation
run_001542	RS-MARL-no-A-CBF	collusive	0.20	2	ablation
run_001543	RS-MARL-no-A-CBF	collusive	0.20	3	ablation
run_001544	RS-MARL-no-A-CBF	collusive	0.20	4	ablation
run_001545	RS-MARL-no-A-CBF	collusive	0.20	5	ablation
run_001546	RS-MARL-no-A-CBF	collusive	0.20	6	ablation
run_001547	RS-MARL-no-A-CBF	collusive	0.20	7	ablation
run_001548	RS-MARL-no-A-CBF	collusive	0.20	8	ablation
run_001549	RS-MARL-no-A-CBF	collusive	0.20	9	ablation
run_001550	RS-MARL-no-A-CBF	collusive	0.20	10	ablation
run_001551	RS-MARL-no-A-CBF	collusive	0.20	11	ablation
run_001552	RS-MARL-no-A-CBF	collusive	0.20	12	ablation
run_001553	RS-MARL-no-A-CBF	collusive	0.20	13	ablation
run_001554	RS-MARL-no-A-CBF	collusive	0.20	14	ablation
run_001555	RS-MARL-no-A-CBF	collusive	0.20	15	ablation
run_001556	RS-MARL-no-A-CBF	collusive	0.20	16	ablation
run_001557	RS-MARL-no-A-CBF	collusive	0.20	17	ablation
run_001558	RS-MARL-no-A-CBF	collusive	0.20	18	ablation
run_001559	RS-MARL-no-A-CBF	collusive	0.20	19	ablation
run_001560	RS-MARL-no-A-CBF	constant	0.20	0	ablation
run_001561	RS-MARL-no-A-CBF	constant	0.20	1	ablation
run_001562	RS-MARL-no-A-CBF	constant	0.20	2	ablation
run_001563	RS-MARL-no-A-CBF	constant	0.20	3	ablation
run_001564	RS-MARL-no-A-CBF	constant	0.20	4	ablation
run_001565	RS-MARL-no-A-CBF	constant	0.20	5	ablation
run_001566	RS-MARL-no-A-CBF	constant	0.20	6	ablation
run_001567	RS-MARL-no-A-CBF	constant	0.20	7	ablation
run_001568	RS-MARL-no-A-CBF	constant	0.20	8	ablation
run_001569	RS-MARL-no-A-CBF	constant	0.20	9	ablation
run_001570	RS-MARL-no-A-CBF	constant	0.20	10	ablation
run_001571	RS-MARL-no-A-CBF	constant	0.20	11	ablation
run_001572	RS-MARL-no-A-CBF	constant	0.20	12	ablation
run_001573	RS-MARL-no-A-CBF	constant	0.20	13	ablation
run_001574	RS-MARL-no-A-CBF	constant	0.20	14	ablation
run_001575	RS-MARL-no-A-CBF	constant	0.20	15	ablation
run_001576	RS-MARL-no-A-CBF	constant	0.20	16	ablation
run_001577	RS-MARL-no-A-CBF	constant	0.20	17	ablation
run_001578	RS-MARL-no-A-CBF	constant	0.20	18	ablation
run_001579	RS-MARL-no-A-CBF	constant	0.20	19	ablation
run_001580	RS-MARL-no-SET	adaptive	0.20	0	ablation
run_001581	RS-MARL-no-SET	adaptive	0.20	1	ablation
run_001582	RS-MARL-no-SET	adaptive	0.20	2	ablation
run_001583	RS-MARL-no-SET	adaptive	0.20	3	ablation
run_001584	RS-MARL-no-SET	adaptive	0.20	4	ablation
run_001585	RS-MARL-no-SET	adaptive	0.20	5	ablation
run_001586	RS-MARL-no-SET	adaptive	0.20	6	ablation
run_001587	RS-MARL-no-SET	adaptive	0.20	7	ablation
run_001588	RS-MARL-no-SET	adaptive	0.20	8	ablation
run_001589	RS-MARL-no-SET	adaptive	0.20	9	ablation
run_001590	RS-MARL-no-SET	adaptive	0.20	10	ablation
run_001591	RS-MARL-no-SET	adaptive	0.20	11	ablation
run_001592	RS-MARL-no-SET	adaptive	0.20	12	ablation
run_001593	RS-MARL-no-SET	adaptive	0.20	13	ablation
run_001594	RS-MARL-no-SET	adaptive	0.20	14	ablation
run_001595	RS-MARL-no-SET	adaptive	0.20	15	ablation
run_001596	RS-MARL-no-SET	adaptive	0.20	16	ablation
run_001597	RS-MARL-no-SET	adaptive	0.20	17	ablation
run_001598	RS-MARL-no-SET	adaptive	0.20	18	ablation
run_001599	RS-MARL-no-SET	adaptive	0.20	19	ablation
run_001600	RS-MARL-no-SET	collusive	0.20	0	ablation
run_001601	RS-MARL-no-SET	collusive	0.20	1	ablation
run_001602	RS-MARL-no-SET	collusive	0.20	2	ablation
run_001603	RS-MARL-no-SET	collusive	0.20	3	ablation
run_001604	RS-MARL-no-SET	collusive	0.20	4	ablation
run_001605	RS-MARL-no-SET	collusive	0.20	5	ablation
run_001606	RS-MARL-no-SET	collusive	0.20	6	ablation
run_001607	RS-MARL-no-SET	collusive	0.20	7	ablation
run_001608	RS-MARL-no-SET	collusive	0.20	8	ablation
run_001609	RS-MARL-no-SET	collusive	0.20	9	ablation
run_001610	RS-MARL-no-SET	collusive	0.20	10	ablation
run_001611	RS-MARL-no-SET	collusive	0.20	11	ablation
run_001612	RS-MARL-no-SET	collusive	0.20	12	ablation
run_001613	RS-MARL-no-SET	collusive	0.20	13	ablation
run_001614	RS-MARL-no-SET	collusive	0.20	14	ablation
run_001615	RS-MARL-no-SET	collusive	0.20	15	ablation
run_001616	RS-MARL-no-SET	collusive	0.20	16	ablation
run_001617	RS-MARL-no-SET	collusive	0.20	17	ablation
run_001618	RS-MARL-no-SET	collusive	0.20	18	ablation
run_001619	RS-MARL-no-SET	collusive	0.20	19	ablation
run_001620	RS-MARL-no-SET	constant	0.20	0	ablation
run_001621	RS-MARL-no-SET	constant	0.20	1	ablation
run_001622	RS-MARL-no-SET	constant	0.20	2	ablation
run_001623	RS-MARL-no-SET	constant	0.20	3	ablation
run_001624	RS-MARL-no-SET	constant	0.20	4	ablation
run_001625	RS-MARL-no-SET	constant	0.20	5	ablation
run_001626	RS-MARL-no-SET	constant	0.20	6	ablation
run_001627	RS-MARL-no-SET	constant	0.20	7	ablation
run_001628	RS-MARL-no-SET	constant	0.20	8	ablation
run_001629	RS-MARL-no-SET	constant	0.20	9	ablation
run_001630	RS-MARL-no-SET	constant	0.20	10	ablation
run_001631	RS-MARL-no-SET	constant	0.20	11	ablation
run_001632	RS-MARL-no-SET	constant	0.20	12	ablation
run_001633	RS-MARL-no-SET	constant	0.20	13	ablation
run_001634	RS-MARL-no-SET	constant	0.20	14	ablation
run_001635	RS-MARL-no-SET	constant	0.20	15	ablation
run_001636	RS-MARL-no-SET	constant	0.20	16	ablation
run_001637	RS-MARL-no-SET	constant	0.20	17	ablation
run_001638	RS-MARL-no-SET	constant	0.20	18	ablation
run_001639	RS-MARL-no-SET	constant	0.20	19	ablation
run_001640	RS-MARL-no-TWCC	adaptive	0.20	0	ablation
run_001641	RS-MARL-no-TWCC	adaptive	0.20	1	ablation
run_001642	RS-MARL-no-TWCC	adaptive	0.20	2	ablation
run_001643	RS-MARL-no-TWCC	adaptive	0.20	3	ablation
run_001644	RS-MARL-no-TWCC	adaptive	0.20	4	ablation
run_001645	RS-MARL-no-TWCC	adaptive	0.20	5	ablation
run_001646	RS-MARL-no-TWCC	adaptive	0.20	6	ablation
run_001647	RS-MARL-no-TWCC	adaptive	0.20	7	ablation
run_001648	RS-MARL-no-TWCC	adaptive	0.20	8	ablation
run_001649	RS-MARL-no-TWCC	adaptive	0.20	9	ablation
run_001650	RS-MARL-no-TWCC	adaptive	0.20	10	ablation
run_001651	RS-MARL-no-TWCC	adaptive	0.20	11	ablation
run_001652	RS-MARL-no-TWCC	adaptive	0.20	12	ablation
run_001653	RS-MARL-no-TWCC	adaptive	0.20	13	ablation
run_001654	RS-MARL-no-TWCC	adaptive	0.20	14	ablation
run_001655	RS-MARL-no-TWCC	adaptive	0.20	15	ablation
run_001656	RS-MARL-no-TWCC	adaptive	0.20	16	ablation
run_001657	RS-MARL-no-TWCC	adaptive	0.20	17	ablation
run_001658	RS-MARL-no-TWCC	adaptive	0.20	18	ablation
run_001659	RS-MARL-no-TWCC	adaptive	0.20	19	ablation
run_001660	RS-MARL-no-TWCC	collusive	0.20	0	ablation
run_001661	RS-MARL-no-TWCC	collusive	0.20	1	ablation
run_001662	RS-MARL-no-TWCC	collusive	0.20	2	ablation
run_001663	RS-MARL-no-TWCC	collusive	0.20	3	ablation
run_001664	RS-MARL-no-TWCC	collusive	0.20	4	ablation
run_001665	RS-MARL-no-TWCC	collusive	0.20	5	ablation
run_001666	RS-MARL-no-TWCC	collusive	0.20	6	ablation
run_001667	RS-MARL-no-TWCC	collusive	0.20	7	ablation
run_001668	RS-MARL-no-TWCC	collusive	0.20	8	ablation
run_001669	RS-MARL-no-TWCC	collusive	0.20	9	ablation
run_001670	RS-MARL-no-TWCC	collusive	0.20	10	ablation
run_001671	RS-MARL-no-TWCC	collusive	0.20	11	ablation
run_001672	RS-MARL-no-TWCC	collusive	0.20	12	ablation
run_001673	RS-MARL-no-TWCC	collusive	0.20	13	ablation
run_001674	RS-MARL-no-TWCC	collusive	0.20	14	ablation
run_001675	RS-MARL-no-TWCC	collusive	0.20	15	ablation
run_001676	RS-MARL-no-TWCC	collusive	0.20	16	ablation
run_001677	RS-MARL-no-TWCC	collusive	0.20	17	ablation
run_001678	RS-MARL-no-TWCC	collusive	0.20	18	ablation
run_001679	RS-MARL-no-TWCC	collusive	0.20	19	ablation
run_001680	RS-MARL-no-TWCC	constant	0.20	0	ablation
run_001681	RS-MARL-no-TWCC	constant	0.20	1	ablation
run_001682	RS-MARL-no-TWCC	constant	0.20	2	ablation
run_001683	RS-MARL-no-TWCC	constant	0.20	3	ablation
run_001684	RS-MARL-no-TWCC	constant	0.20	4	ablation
run_001685	RS-MARL-no-TWCC	constant	0.20	5	ablation
run_001686	RS-MARL-no-TWCC	constant	0.20	6	ablation
run_001687	RS-MARL-no-TWCC	constant	0.20	7	ablation
run_001688	RS-MARL-no-TWCC	constant	0.20	8	ablation
run_001689	RS-MARL-no-TWCC	constant	0.20	9	ablation
run_001690	RS-MARL-no-TWCC	constant	0.20	10	ablation
run_001691	RS-MARL-no-TWCC	constant	0.20	11	ablation
run_001692	RS-MARL-no-TWCC	constant	0.20	12	ablation
run_001693	RS-MARL-no-TWCC	constant	0.20	13	ablation
run_001694	RS-MARL-no-TWCC	constant	0.20	14	ablation
run_001695	RS-MARL-no-TWCC	constant	0.20	15	ablation
run_001696	RS-MARL-no-TWCC	constant	0.20	16	ablation
run_001697	RS-MARL-no-TWCC	constant	0.20	17	ablation
run_001698	RS-MARL-no-TWCC	constant	0.20	18	ablation
run_001699	RS-MARL-no-TWCC	constant	0.20	19	ablation
run_001700	Safe-MAPPO	adaptive	0.20	0	main
run_001701	Safe-MAPPO	adaptive	0.20	1	main
run_001702	Safe-MAPPO	adaptive	0.20	2	main
run_001703	Safe-MAPPO	adaptive	0.20	3	main
run_001704	Safe-MAPPO	adaptive	0.20	4	main
run_001705	Safe-MAPPO	adaptive	0.20	5	main
run_001706	Safe-MAPPO	adaptive	0.20	6	main
run_001707	Safe-MAPPO	adaptive	0.20	7	main
run_001708	Safe-MAPPO	adaptive	0.20	8	main
run_001709	Safe-MAPPO	adaptive	0.20	9	main
run_001710	Safe-MAPPO	adaptive	0.20	10	main
run_001711	Safe-MAPPO	adaptive	0.20	11	main
run_001712	Safe-MAPPO	adaptive	0.20	12	main
run_001713	Safe-MAPPO	adaptive	0.20	13	main
run_001714	Safe-MAPPO	adaptive	0.20	14	main
run_001715	Safe-MAPPO	adaptive	0.20	15	main
run_001716	Safe-MAPPO	adaptive	0.20	16	main
run_001717	Safe-MAPPO	adaptive	0.20	17	main
run_001718	Safe-MAPPO	adaptive	0.20	18	main
run_001719	Safe-MAPPO	adaptive	0.20	19	main
run_001720	Safe-MAPPO	collusive	0.20	0	main
run_001721	Safe-MAPPO	collusive	0.20	1	main
run_001722	Safe-MAPPO	collusive	0.20	2	main
run_001723	Safe-MAPPO	collusive	0.20	3	main
run_001724	Safe-MAPPO	collusive	0.20	4	main
run_001725	Safe-MAPPO	collusive	0.20	5	main
run_001726	Safe-MAPPO	collusive	0.20	6	main
run_001727	Safe-MAPPO	collusive	0.20	7	main
run_001728	Safe-MAPPO	collusive	0.20	8	main
run_001729	Safe-MAPPO	collusive	0.20	9	main
run_001730	Safe-MAPPO	collusive	0.20	10	main
run_001731	Safe-MAPPO	collusive	0.20	11	main
run_001732	Safe-MAPPO	collusive	0.20	12	main
run_001733	Safe-MAPPO	collusive	0.20	13	main
run_001734	Safe-MAPPO	collusive	0.20	14	main
run_001735	Safe-MAPPO	collusive	0.20	15	main
run_001736	Safe-MAPPO	collusive	0.20	16	main
run_001737	Safe-MAPPO	collusive	0.20	17	main
run_001738	Safe-MAPPO	collusive	0.20	18	main
run_001739	Safe-MAPPO	collusive	0.20	19	main
run_001740	Safe-MAPPO	constant	0.20	0	main
run_001741	Safe-MAPPO	constant	0.20	1	main
run_001742	Safe-MAPPO	constant	0.20	2	main
run_001743	Safe-MAPPO	constant	0.20	3	main
run_001744	Safe-MAPPO	constant	0.20	4	main
run_001745	Safe-MAPPO	constant	0.20	5	main
run_001746	Safe-MAPPO	constant	0.20	6	main
run_001747	Safe-MAPPO	constant	0.20	7	main
run_001748	Safe-MAPPO	constant	0.20	8	main
run_001749	Safe-MAPPO	constant	0.20	9	main
run_001750	Safe-MAPPO	constant	0.20	10	main
run_001751	Safe-MAPPO	constant	0.20	11	main
run_001752	Safe-MAPPO	constant	0.20	12	main
run_001753	Safe-MAPPO	constant	0.20	13	main
run_001754	Safe-MAPPO	constant	0.20	14	main
run_001755	Safe-MAPPO	constant	0.20	15	main
run_001756	Safe-MAPPO	constant	0.20	16	main
run_001757	Safe-MAPPO	constant	0.20	17	main
run_001758	Safe-MAPPO	constant	0.20	18	main
run_001759	Safe-MAPPO	constant	0.20	19	main
run_001760	Safe-MAPPO	none	0.00	0	main
run_001761	Safe-MAPPO	none	0.00	1	main
run_001762	Safe-MAPPO	none	0.00	2	main
run_001763	Safe-MAPPO	none	0.00	3	main
run_001764	Safe-MAPPO	none	0.00	4	main
run_001765	Safe-MAPPO	none	0.00	5	main
run_001766	Safe-MAPPO	none	0.00	6	main
run_001767	Safe-MAPPO	none	0.00	7	main
run_001768	Safe-MAPPO	none	0.00	8	main
run_001769	Safe-MAPPO	none	0.00	9	main
run_001770	Safe-MAPPO	none	0.00	10	main
run_001771	Safe-MAPPO	none	0.00	11	main
run_001772	Safe-MAPPO	none	0.00	12	main
run_001773	Safe-MAPPO	none	0.00	13	main
run_001774	Safe-MAPPO	none	0.00	14	main
run_001775	Safe-MAPPO	none	0.00	15	main
run_001776	Safe-MAPPO	none	0.00	16	main
run_001777	Safe-MAPPO	none	0.00	17	main
run_001778	Safe-MAPPO	none	0.00	18	main
run_001779	Safe-MAPPO	none	0.00	19	main
run_001780	Safe-MAPPO	random	0.20	0	main
run_001781	Safe-MAPPO	random	0.20	1	main
run_001782	Safe-MAPPO	random	0.20	2	main
run_001783	Safe-MAPPO	random	0.20	3	main
run_001784	Safe-MAPPO	random	0.20	4	main
run_001785	Safe-MAPPO	random	0.20	5	main
run_001786	Safe-MAPPO	random	0.20	6	main
run_001787	Safe-MAPPO	random	0.20	7	main
run_001788	Safe-MAPPO	random	0.20	8	main
run_001789	Safe-MAPPO	random	0.20	9	main
run_001790	Safe-MAPPO	random	0.20	10	main
run_001791	Safe-MAPPO	random	0.20	11	main
run_001792	Safe-MAPPO	random	0.20	12	main
run_001793	Safe-MAPPO	random	0.20	13	main
run_001794	Safe-MAPPO	random	0.20	14	main
run_001795	Safe-MAPPO	random	0.20	15	main
run_001796	Safe-MAPPO	random	0.20	16	main
run_001797	Safe-MAPPO	random	0.20	17	main
run_001798	Safe-MAPPO	random	0.20	18	main
run_001799	Safe-MAPPO	random	0.20	19	main
run_001800	Safe-MAPPO	signflip	0.20	0	main
run_001801	Safe-MAPPO	signflip	0.20	1	main
run_001802	Safe-MAPPO	signflip	0.20	2	main
run_001803	Safe-MAPPO	signflip	0.20	3	main
run_001804	Safe-MAPPO	signflip	0.20	4	main
run_001805	Safe-MAPPO	signflip	0.20	5	main
run_001806	Safe-MAPPO	signflip	0.20	6	main
run_001807	Safe-MAPPO	signflip	0.20	7	main
run_001808	Safe-MAPPO	signflip	0.20	8	main
run_001809	Safe-MAPPO	signflip	0.20	9	main
run_001810	Safe-MAPPO	signflip	0.20	10	main
run_001811	Safe-MAPPO	signflip	0.20	11	main
run_001812	Safe-MAPPO	signflip	0.20	12	main
run_001813	Safe-MAPPO	signflip	0.20	13	main
run_001814	Safe-MAPPO	signflip	0.20	14	main
run_001815	Safe-MAPPO	signflip	0.20	15	main
run_001816	Safe-MAPPO	signflip	0.20	16	main
run_001817	Safe-MAPPO	signflip	0.20	17	main
run_001818	Safe-MAPPO	signflip	0.20	18	main
run_001819	Safe-MAPPO	signflip	0.20	19	main
run_001820	Safe-MAPPO	stealthy	0.20	0	main
run_001821	Safe-MAPPO	stealthy	0.20	1	main
run_001822	Safe-MAPPO	stealthy	0.20	2	main
run_001823	Safe-MAPPO	stealthy	0.20	3	main
run_001824	Safe-MAPPO	stealthy	0.20	4	main
run_001825	Safe-MAPPO	stealthy	0.20	5	main
run_001826	Safe-MAPPO	stealthy	0.20	6	main
run_001827	Safe-MAPPO	stealthy	0.20	7	main
run_001828	Safe-MAPPO	stealthy	0.20	8	main
run_001829	Safe-MAPPO	stealthy	0.20	9	main
run_001830	Safe-MAPPO	stealthy	0.20	10	main
run_001831	Safe-MAPPO	stealthy	0.20	11	main
run_001832	Safe-MAPPO	stealthy	0.20	12	main
run_001833	Safe-MAPPO	stealthy	0.20	13	main
run_001834	Safe-MAPPO	stealthy	0.20	14	main
run_001835	Safe-MAPPO	stealthy	0.20	15	main
run_001836	Safe-MAPPO	stealthy	0.20	16	main
run_001837	Safe-MAPPO	stealthy	0.20	17	main
run_001838	Safe-MAPPO	stealthy	0.20	18	main
run_001839	Safe-MAPPO	stealthy	0.20	19	main
