# Supplementary material for: Operating-Regime Evaluation of Byzantine-Resilient Multi-Agent Reinforcement Learning for Sensor-Networked Safe Formation Control
Source: Sensors (Basel). 2026 Jul 11;26(14):4408. doi: 10.3390/s26144408 (PMC13418820; doi:10.3390/s26144408)
Supplement: Supplementary file 1 [file sensors-26-04408-s001.zip › File_S1/processed_data/core_3000/derived/significance_tests_holm_extended.csv]

baseline	attack	ratio	metric	test	n_rsmarl	n_baseline	n_paired	baseline_mean	rsmarl_mean	delta	cohens_d	p_value	comparison	p_adj_holm	significance
MAPPO	adaptive	0.05	final_fe	wilcoxon_paired	20	20	20	15.29226923942566	23.838202009201048	8.545932769775387	0.6754739432107877	0.021484375	RS-MARL vs MAPPO	1.0	n.s.
MAPPO	adaptive	0.1	final_fe	wilcoxon_paired	20	20	20	15.570872068405151	21.590314035415652	6.019441967010501	0.555503737076701	0.029575347900390625	RS-MARL vs MAPPO	1.0	n.s.
MAPPO	adaptive	0.2	final_fe	wilcoxon_paired	20	20	20	16.096635484695433	20.45432532310486	4.357689838409428	0.349112763568402	0.2773551940917969	RS-MARL vs MAPPO	1.0	n.s.
MAPPO	adaptive	0.3	final_fe	wilcoxon_paired	20	20	20	16.321149392127992	29.15597600460053	12.834826612472536	0.55992607735314	0.01923370361328125	RS-MARL vs MAPPO	1.0	n.s.
MAPPO	adaptive	0.33	final_fe	wilcoxon_paired	20	20	20	15.683566012382508	28.070302915573127	12.386736903190618	0.4504268568916879	0.05316925048828125	RS-MARL vs MAPPO	1.0	n.s.
MAPPO	collusive	0.05	final_fe	wilcoxon_paired	20	20	20	16.09817974090576	21.76181776046753	5.66363801956177	0.8414119813867521	0.0014324188232421875	RS-MARL vs MAPPO	0.16902542114257812	n.s.
MAPPO	collusive	0.1	final_fe	wilcoxon_paired	20	20	20	16.56417011260986	22.889057188034055	6.3248870754241935	0.48397399447849565	0.05316925048828125	RS-MARL vs MAPPO	1.0	n.s.
MAPPO	collusive	0.2	final_fe	wilcoxon_paired	20	20	20	16.501838908195495	24.950819301605225	8.44898039340973	0.41203755859141006	0.1230926513671875	RS-MARL vs MAPPO	1.0	n.s.
MAPPO	collusive	0.3	final_fe	wilcoxon_paired	20	20	20	16.388871936798093	23.45426359653473	7.065391659736637	0.4991211028141992	0.0758514404296875	RS-MARL vs MAPPO	1.0	n.s.
MAPPO	collusive	0.33	final_fe	wilcoxon_paired	20	20	20	15.892017555236816	31.251861371994018	15.359843816757202	0.5169039991663325	0.058258056640625	RS-MARL vs MAPPO	1.0	n.s.
MAPPO	constant	0.05	final_fe	wilcoxon_paired	20	20	20	14.952853970527647	28.43455119609833	13.481697225570683	0.7476200480223283	0.0004825592041015625	RS-MARL vs MAPPO	0.0579071044921875	n.s.
MAPPO	constant	0.1	final_fe	wilcoxon_paired	20	20	20	15.807173700332637	23.04672580718994	7.239552106857303	0.6431505177996477	0.01068878173828125	RS-MARL vs MAPPO	1.0	n.s.
MAPPO	constant	0.2	final_fe	wilcoxon_paired	20	20	20	14.750373916625978	24.02012634754181	9.269752430915833	0.6429160213372537	0.01068878173828125	RS-MARL vs MAPPO	1.0	n.s.
MAPPO	constant	0.3	final_fe	wilcoxon_paired	20	20	20	15.775854930877689	22.810401248931882	7.034546318054193	0.686347603459736	0.0072956085205078125	RS-MARL vs MAPPO	0.7806301116943359	n.s.
MAPPO	constant	0.33	final_fe	wilcoxon_paired	20	20	20	16.27812386035919	23.168014879226682	6.889891018867491	0.5057522404163302	0.04844093322753906	RS-MARL vs MAPPO	1.0	n.s.
MAPPO	random	0.05	final_fe	wilcoxon_paired	20	20	20	15.794440455436709	22.49970412731171	6.7052636718750005	0.727879447157642	0.0072956085205078125	RS-MARL vs MAPPO	0.7806301116943359	n.s.
MAPPO	random	0.1	final_fe	wilcoxon_paired	20	20	20	15.97225373268127	24.622733807563783	8.650480074882513	0.562564592203194	0.01531219482421875	RS-MARL vs MAPPO	1.0	n.s.
MAPPO	random	0.2	final_fe	wilcoxon_paired	20	20	20	16.478276834487907	26.734670681953435	10.256393847465528	0.5792241951942713	0.002712249755859375	RS-MARL vs MAPPO	0.3064842224121094	n.s.
MAPPO	random	0.3	final_fe	wilcoxon_paired	20	20	20	16.47468255519867	24.130074858665466	7.655392303466797	0.6064424056488782	0.0023250579833984375	RS-MARL vs MAPPO	0.26970672607421875	n.s.
MAPPO	random	0.33	final_fe	wilcoxon_paired	20	20	20	16.625099587440495	36.29065450191498	19.665554914474484	0.5377222458915744	0.039989471435546875	RS-MARL vs MAPPO	1.0	n.s.
MAPPO	signflip	0.05	final_fe	wilcoxon_paired	20	20	20	15.331008186340332	21.278941373825074	5.947933187484741	0.5676927075380828	0.017181396484375	RS-MARL vs MAPPO	1.0	n.s.
MAPPO	signflip	0.1	final_fe	wilcoxon_paired	20	20	20	16.620131187438965	25.043807449340825	8.42367626190186	0.5929342024354807	0.021484375	RS-MARL vs MAPPO	1.0	n.s.
MAPPO	signflip	0.2	final_fe	wilcoxon_paired	20	20	20	16.099076023101805	30.231025929450986	14.131949906349181	0.49344472644847787	0.03623390197753906	RS-MARL vs MAPPO	1.0	n.s.
MAPPO	signflip	0.3	final_fe	wilcoxon_paired	20	20	20	15.470066862106322	23.04584367752075	7.575776815414429	0.5226664489834789	0.069580078125	RS-MARL vs MAPPO	1.0	n.s.
MAPPO	signflip	0.33	final_fe	wilcoxon_paired	20	20	20	15.981560311317446	25.037207317352294	9.055647006034848	0.5973953089020205	0.023950576782226562	RS-MARL vs MAPPO	1.0	n.s.
MAPPO	stealthy	0.05	final_fe	wilcoxon_paired	20	20	20	16.31895002841949	26.39425433635712	10.075304307937628	0.569677278530255	0.017181396484375	RS-MARL vs MAPPO	1.0	n.s.
MAPPO	stealthy	0.1	final_fe	wilcoxon_paired	20	20	20	15.772698111534117	28.2918288230896	12.519130711555482	0.4689590100732269	0.017181396484375	RS-MARL vs MAPPO	1.0	n.s.
MAPPO	stealthy	0.2	final_fe	wilcoxon_paired	20	20	20	15.893531217575074	29.083995466232302	13.190464248657229	0.6531590489944769	0.01068878173828125	RS-MARL vs MAPPO	1.0	n.s.
MAPPO	stealthy	0.3	final_fe	wilcoxon_paired	20	20	20	16.25581114768982	19.938537731170655	3.682726583480836	0.4386080771176413	0.082550048828125	RS-MARL vs MAPPO	1.0	n.s.
MAPPO	stealthy	0.33	final_fe	wilcoxon_paired	20	20	20	16.191918597221374	22.539176597595212	6.347258000373838	0.4334727290668473	0.11398696899414062	RS-MARL vs MAPPO	1.0	n.s.
MAPPO-CWMed	adaptive	0.05	final_fe	wilcoxon_paired	20	20	20	15.464778733253478	23.838202009201048	8.37342327594757	0.6549898029416625	0.0072956085205078125	RS-MARL vs MAPPO-CWMed	0.7806301116943359	n.s.
MAPPO-CWMed	adaptive	0.1	final_fe	wilcoxon_paired	20	20	20	16.196935567855835	21.590314035415652	5.393378467559817	0.4745191926675592	0.05316925048828125	RS-MARL vs MAPPO-CWMed	1.0	n.s.
MAPPO-CWMed	adaptive	0.2	final_fe	wilcoxon_paired	20	20	20	16.29805239200592	20.45432532310486	4.15627293109894	0.36356685646526443	0.34881019592285156	RS-MARL vs MAPPO-CWMed	1.0	n.s.
MAPPO-CWMed	adaptive	0.3	final_fe	wilcoxon_paired	20	20	20	16.217425999641414	29.15597600460053	12.938550004959115	0.5703052513164557	0.013616561889648438	RS-MARL vs MAPPO-CWMed	1.0	n.s.
MAPPO-CWMed	adaptive	0.33	final_fe	wilcoxon_paired	20	20	20	14.949702196121214	28.070302915573127	13.120600719451913	0.48035320176104357	0.04844093322753906	RS-MARL vs MAPPO-CWMed	1.0	n.s.
MAPPO-CWMed	collusive	0.05	final_fe	wilcoxon_paired	20	20	20	15.631278457641605	21.76181776046753	6.130539302825925	0.9114704119717497	0.0010166168212890625	RS-MARL vs MAPPO-CWMed	0.12097740173339844	n.s.
MAPPO-CWMed	collusive	0.1	final_fe	wilcoxon_paired	20	20	20	15.875264420509339	22.889057188034055	7.013792767524716	0.556786933485504	0.03623390197753906	RS-MARL vs MAPPO-CWMed	1.0	n.s.
MAPPO-CWMed	collusive	0.2	final_fe	wilcoxon_paired	20	20	20	16.043939685821535	24.950819301605225	8.90687961578369	0.4448688046573876	0.082550048828125	RS-MARL vs MAPPO-CWMed	1.0	n.s.
MAPPO-CWMed	collusive	0.3	final_fe	wilcoxon_paired	20	20	20	15.56402063369751	23.45426359653473	7.89024296283722	0.5685591366876213	0.11398696899414062	RS-MARL vs MAPPO-CWMed	1.0	n.s.
MAPPO-CWMed	collusive	0.33	final_fe	wilcoxon_paired	20	20	20	15.64337013244629	31.251861371994018	15.608491239547728	0.504325660479693	0.05316925048828125	RS-MARL vs MAPPO-CWMed	1.0	n.s.
MAPPO-CWMed	constant	0.05	final_fe	wilcoxon_paired	20	20	20	16.246870932579043	28.43455119609833	12.187680263519287	0.6646215607567894	0.0023250579833984375	RS-MARL vs MAPPO-CWMed	0.26970672607421875	n.s.
MAPPO-CWMed	constant	0.1	final_fe	wilcoxon_paired	20	20	20	15.321428413391112	23.04672580718994	7.725297393798828	0.6892221385258809	0.009435653686523438	RS-MARL vs MAPPO-CWMed	0.9718723297119141	n.s.
MAPPO-CWMed	constant	0.2	final_fe	wilcoxon_paired	20	20	20	15.06196454524994	24.02012634754181	8.95816180229187	0.6012584711973545	0.012079238891601562	RS-MARL vs MAPPO-CWMed	1.0	n.s.
MAPPO-CWMed	constant	0.3	final_fe	wilcoxon_paired	20	20	20	15.883086285591125	22.810401248931882	6.927314963340757	0.6698815892133881	0.009435653686523438	RS-MARL vs MAPPO-CWMed	0.9718723297119141	n.s.
MAPPO-CWMed	constant	0.33	final_fe	wilcoxon_paired	20	20	20	16.328588485717773	23.168014879226682	6.839426393508909	0.4898640637348977	0.058258056640625	RS-MARL vs MAPPO-CWMed	1.0	n.s.
MAPPO-CWMed	random	0.05	final_fe	wilcoxon_paired	20	20	20	15.849776067733762	22.49970412731171	6.649928059577947	0.7036125104430667	0.01068878173828125	RS-MARL vs MAPPO-CWMed	1.0	n.s.
MAPPO-CWMed	random	0.1	final_fe	wilcoxon_paired	20	20	20	15.067924857139591	24.622733807563783	9.554808950424192	0.569787506103635	0.023950576782226562	RS-MARL vs MAPPO-CWMed	1.0	n.s.
MAPPO-CWMed	random	0.2	final_fe	wilcoxon_paired	20	20	20	15.821735863685607	26.734670681953435	10.912934818267829	0.6102030214673131	0.0019855499267578125	RS-MARL vs MAPPO-CWMed	0.23230934143066406	n.s.
MAPPO-CWMed	random	0.3	final_fe	wilcoxon_paired	20	20	20	15.20339725017548	24.130074858665466	8.926677608489987	0.7056086341595533	0.002712249755859375	RS-MARL vs MAPPO-CWMed	0.3064842224121094	n.s.
MAPPO-CWMed	random	0.33	final_fe	wilcoxon_paired	20	20	20	16.052276282310487	36.29065450191498	20.238378219604492	0.5624699209365059	0.01923370361328125	RS-MARL vs MAPPO-CWMed	1.0	n.s.
MAPPO-CWMed	signflip	0.05	final_fe	wilcoxon_paired	20	20	20	15.615551171302794	21.278941373825074	5.6633902025222795	0.5261919395659612	0.023950576782226562	RS-MARL vs MAPPO-CWMed	1.0	n.s.
MAPPO-CWMed	signflip	0.1	final_fe	wilcoxon_paired	20	20	20	15.92446858882904	25.043807449340825	9.119338860511785	0.6524640642811612	0.029575347900390625	RS-MARL vs MAPPO-CWMed	1.0	n.s.
MAPPO-CWMed	signflip	0.2	final_fe	wilcoxon_paired	20	20	20	15.39595181941986	30.231025929450986	14.835074110031126	0.5254815823474681	0.013616561889648438	RS-MARL vs MAPPO-CWMed	1.0	n.s.
MAPPO-CWMed	signflip	0.3	final_fe	wilcoxon_paired	20	20	20	15.97452914237976	23.04584367752075	7.07131453514099	0.4850036860694726	0.1230926513671875	RS-MARL vs MAPPO-CWMed	1.0	n.s.
MAPPO-CWMed	signflip	0.33	final_fe	wilcoxon_paired	20	20	20	15.782874517440797	25.037207317352294	9.254332799911497	0.6062534345163508	0.017181396484375	RS-MARL vs MAPPO-CWMed	1.0	n.s.
MAPPO-CWMed	stealthy	0.05	final_fe	wilcoxon_paired	20	20	20	15.817438478469848	26.39425433635712	10.57681585788727	0.593918305880416	0.012079238891601562	RS-MARL vs MAPPO-CWMed	1.0	n.s.
MAPPO-CWMed	stealthy	0.1	final_fe	wilcoxon_paired	20	20	20	15.347855100631715	28.2918288230896	12.943973722457883	0.49329076227286417	0.00830841064453125	RS-MARL vs MAPPO-CWMed	0.86407470703125	n.s.
MAPPO-CWMed	stealthy	0.2	final_fe	wilcoxon_paired	20	20	20	16.639822316169738	29.083995466232302	12.444173150062564	0.5960723053166721	0.04405403137207031	RS-MARL vs MAPPO-CWMed	1.0	n.s.
MAPPO-CWMed	stealthy	0.3	final_fe	wilcoxon_paired	20	20	20	15.669464454650882	19.938537731170655	4.269073276519773	0.5482517452033199	0.0758514404296875	RS-MARL vs MAPPO-CWMed	1.0	n.s.
MAPPO-CWMed	stealthy	0.33	final_fe	wilcoxon_paired	20	20	20	15.78531711578369	22.539176597595212	6.7538594818115225	0.45338262164272775	0.069580078125	RS-MARL vs MAPPO-CWMed	1.0	n.s.
MAPPO-Krum	adaptive	0.05	final_fe	wilcoxon_paired	20	20	20	16.82348804950714	23.838202009201048	7.014713959693907	0.5345998191293306	0.04844093322753906	RS-MARL vs MAPPO-Krum	1.0	n.s.
MAPPO-Krum	adaptive	0.1	final_fe	wilcoxon_paired	20	20	20	16.54475012779236	21.590314035415652	5.045563907623293	0.47192569579447435	0.082550048828125	RS-MARL vs MAPPO-Krum	1.0	n.s.
MAPPO-Krum	adaptive	0.2	final_fe	wilcoxon_paired	20	20	20	16.930839385986328	20.45432532310486	3.523485937118533	0.2925029036875901	0.4304332733154297	RS-MARL vs MAPPO-Krum	1.0	n.s.
MAPPO-Krum	adaptive	0.3	final_fe	wilcoxon_paired	20	20	20	15.782531628608703	29.15597600460053	13.373444375991825	0.5962994332243473	0.012079238891601562	RS-MARL vs MAPPO-Krum	1.0	n.s.
MAPPO-Krum	adaptive	0.33	final_fe	wilcoxon_paired	20	20	20	15.89789458274841	28.070302915573127	12.172408332824716	0.4581773696462353	0.05316925048828125	RS-MARL vs MAPPO-Krum	1.0	n.s.
MAPPO-Krum	collusive	0.05	final_fe	wilcoxon_paired	20	20	20	16.497953572273254	21.76181776046753	5.263864188194276	0.6696306744085951	0.005580902099609375	RS-MARL vs MAPPO-Krum	0.6138992309570312	n.s.
MAPPO-Krum	collusive	0.1	final_fe	wilcoxon_paired	20	20	20	15.660122947692873	22.889057188034055	7.228934240341182	0.5400961044561506	0.026641845703125	RS-MARL vs MAPPO-Krum	1.0	n.s.
MAPPO-Krum	collusive	0.2	final_fe	wilcoxon_paired	20	20	20	16.64853011608124	24.950819301605225	8.302289185523986	0.40732366373646867	0.21616744995117188	RS-MARL vs MAPPO-Krum	1.0	n.s.
MAPPO-Krum	collusive	0.3	final_fe	wilcoxon_paired	20	20	20	16.78949496746063	23.45426359653473	6.6647686290741	0.4496700577537674	0.1893482208251953	RS-MARL vs MAPPO-Krum	1.0	n.s.
MAPPO-Krum	collusive	0.33	final_fe	wilcoxon_paired	20	20	20	17.0584090423584	31.251861371994018	14.193452329635619	0.46797578289321035	0.082550048828125	RS-MARL vs MAPPO-Krum	1.0	n.s.
MAPPO-Krum	constant	0.05	final_fe	wilcoxon_paired	20	20	20	16.76205099582672	28.43455119609833	11.67250020027161	0.6509783589413416	0.005580902099609375	RS-MARL vs MAPPO-Krum	0.6138992309570312	n.s.
MAPPO-Krum	constant	0.1	final_fe	wilcoxon_paired	20	20	20	16.79125505924225	23.04672580718994	6.25547074794769	0.5141333125836098	0.021484375	RS-MARL vs MAPPO-Krum	1.0	n.s.
MAPPO-Krum	constant	0.2	final_fe	wilcoxon_paired	20	20	20	16.426106700897215	24.02012634754181	7.594019646644597	0.4979565658022437	0.05316925048828125	RS-MARL vs MAPPO-Krum	1.0	n.s.
MAPPO-Krum	constant	0.3	final_fe	wilcoxon_paired	20	20	20	15.863102436065674	22.810401248931882	6.947298812866208	0.6756841837824644	0.0023250579833984375	RS-MARL vs MAPPO-Krum	0.26970672607421875	n.s.
MAPPO-Krum	constant	0.33	final_fe	wilcoxon_paired	20	20	20	16.54681265354157	23.168014879226682	6.6212022256851135	0.4796898654800648	0.058258056640625	RS-MARL vs MAPPO-Krum	1.0	n.s.
MAPPO-Krum	random	0.05	final_fe	wilcoxon_paired	20	20	20	17.146521153450017	22.49970412731171	5.353182973861692	0.5622195330304024	0.039989471435546875	RS-MARL vs MAPPO-Krum	1.0	n.s.
MAPPO-Krum	random	0.1	final_fe	wilcoxon_paired	20	20	20	17.072716493606563	24.622733807563783	7.55001731395722	0.4475926790272382	0.0758514404296875	RS-MARL vs MAPPO-Krum	1.0	n.s.
MAPPO-Krum	random	0.2	final_fe	wilcoxon_paired	20	20	20	16.496474905014036	26.734670681953435	10.2381957769394	0.5791818587499783	0.00485992431640625	RS-MARL vs MAPPO-Krum	0.5394515991210938	n.s.
MAPPO-Krum	random	0.3	final_fe	wilcoxon_paired	20	20	20	16.119351434707642	24.130074858665466	8.010723423957824	0.5643899188150344	0.012079238891601562	RS-MARL vs MAPPO-Krum	1.0	n.s.
MAPPO-Krum	random	0.33	final_fe	wilcoxon_paired	20	20	20	17.16087400436401	36.29065450191498	19.129780497550968	0.5238242733707655	0.069580078125	RS-MARL vs MAPPO-Krum	1.0	n.s.
MAPPO-Krum	signflip	0.05	final_fe	wilcoxon_paired	20	20	20	16.703969373703003	21.278941373825074	4.57497200012207	0.3721695401683609	0.14290618896484375	RS-MARL vs MAPPO-Krum	1.0	n.s.
MAPPO-Krum	signflip	0.1	final_fe	wilcoxon_paired	20	20	20	16.716136832237243	25.043807449340825	8.327670617103582	0.6043056586170649	0.058258056640625	RS-MARL vs MAPPO-Krum	1.0	n.s.
MAPPO-Krum	signflip	0.2	final_fe	wilcoxon_paired	20	20	20	15.021733145713805	30.231025929450986	15.209292783737181	0.5386983843969968	0.005580902099609375	RS-MARL vs MAPPO-Krum	0.6138992309570312	n.s.
MAPPO-Krum	signflip	0.3	final_fe	wilcoxon_paired	20	20	20	16.12518651008606	23.04584367752075	6.92065716743469	0.4797874731807085	0.13272666931152344	RS-MARL vs MAPPO-Krum	1.0	n.s.
MAPPO-Krum	signflip	0.33	final_fe	wilcoxon_paired	20	20	20	15.92954309940338	25.037207317352294	9.107664217948914	0.608399228242983	0.01531219482421875	RS-MARL vs MAPPO-Krum	1.0	n.s.
MAPPO-Krum	stealthy	0.05	final_fe	wilcoxon_paired	20	20	20	16.622716856002807	26.39425433635712	9.771537480354311	0.5626180192024165	0.021484375	RS-MARL vs MAPPO-Krum	1.0	n.s.
MAPPO-Krum	stealthy	0.1	final_fe	wilcoxon_paired	20	20	20	16.07148777961731	28.2918288230896	12.220341043472288	0.4747774861737895	0.01068878173828125	RS-MARL vs MAPPO-Krum	1.0	n.s.
MAPPO-Krum	stealthy	0.2	final_fe	wilcoxon_paired	20	20	20	16.34804605960846	29.083995466232302	12.735949406623842	0.6340657885650334	0.017181396484375	RS-MARL vs MAPPO-Krum	1.0	n.s.
MAPPO-Krum	stealthy	0.3	final_fe	wilcoxon_paired	20	20	20	16.324315705299373	19.938537731170655	3.614222025871282	0.45032979744029944	0.069580078125	RS-MARL vs MAPPO-Krum	1.0	n.s.
MAPPO-Krum	stealthy	0.33	final_fe	wilcoxon_paired	20	20	20	17.112096457481382	22.539176597595212	5.42708014011383	0.33899962819495205	0.21616744995117188	RS-MARL vs MAPPO-Krum	1.0	n.s.
Safe-MAPPO	adaptive	0.05	final_fe	wilcoxon_paired	20	20	20	30.662045054435737	23.838202009201048	-6.823843045234689	-0.31879091691069694	0.21616744995117188	RS-MARL vs Safe-MAPPO	1.0	n.s.
Safe-MAPPO	adaptive	0.1	final_fe	wilcoxon_paired	20	20	20	22.892779273986818	21.590314035415652	-1.3024652385711661	-0.07630084388689139	0.956329345703125	RS-MARL vs Safe-MAPPO	1.0	n.s.
Safe-MAPPO	adaptive	0.2	final_fe	wilcoxon_paired	20	20	20	22.414444687366483	20.45432532310486	-1.9601193642616224	-0.10923020092634544	0.9272785186767578	RS-MARL vs Safe-MAPPO	1.0	n.s.
Safe-MAPPO	adaptive	0.3	final_fe	wilcoxon_paired	20	20	20	22.204908037185668	29.15597600460053	6.951067967414861	0.3285856755217635	0.1893482208251953	RS-MARL vs Safe-MAPPO	1.0	n.s.
Safe-MAPPO	adaptive	0.33	final_fe	wilcoxon_paired	20	20	20	24.812575321197507	28.070302915573127	3.25772759437562	0.1215987146152822	0.7561664581298828	RS-MARL vs Safe-MAPPO	1.0	n.s.
Safe-MAPPO	collusive	0.05	final_fe	wilcoxon_paired	20	20	20	28.94437342643738	21.76181776046753	-7.182555665969851	-0.269030299884054	0.8694877624511719	RS-MARL vs Safe-MAPPO	1.0	n.s.
Safe-MAPPO	collusive	0.1	final_fe	wilcoxon_paired	20	20	20	27.14862551212311	22.889057188034055	-4.259568324089056	-0.3093059615850397	0.24548721313476562	RS-MARL vs Safe-MAPPO	1.0	n.s.
Safe-MAPPO	collusive	0.2	final_fe	wilcoxon_paired	20	20	20	29.14383114814758	24.950819301605225	-4.193011846542355	-0.16884316286834972	0.5958194732666016	RS-MARL vs Safe-MAPPO	1.0	n.s.
Safe-MAPPO	collusive	0.3	final_fe	wilcoxon_paired	20	20	20	27.964169497489934	23.45426359653473	-4.509905900955204	-0.16598096781683938	0.6476554870605469	RS-MARL vs Safe-MAPPO	1.0	n.s.
Safe-MAPPO	collusive	0.33	final_fe	wilcoxon_paired	20	20	20	28.04273986339569	31.251861371994018	3.2091215085983293	0.14182896446786328	0.956329345703125	RS-MARL vs Safe-MAPPO	1.0	n.s.
Safe-MAPPO	constant	0.05	final_fe	wilcoxon_paired	20	20	20	27.1815589761734	28.43455119609833	1.2529922199249306	0.06163742918609073	0.16495704650878906	RS-MARL vs Safe-MAPPO	1.0	n.s.
Safe-MAPPO	constant	0.1	final_fe	wilcoxon_paired	20	20	20	28.449391837120054	23.04672580718994	-5.4026660299301135	-0.20698540827807294	0.4523754119873047	RS-MARL vs Safe-MAPPO	1.0	n.s.
Safe-MAPPO	constant	0.2	final_fe	wilcoxon_paired	20	20	20	22.419480552673342	24.02012634754181	1.6006457948684698	0.18810114584864016	0.7011814117431641	RS-MARL vs Safe-MAPPO	1.0	n.s.
Safe-MAPPO	constant	0.3	final_fe	wilcoxon_paired	20	20	20	25.208457560539248	22.810401248931882	-2.398056311607366	-0.2117734546862118	0.7841262817382812	RS-MARL vs Safe-MAPPO	1.0	n.s.
Safe-MAPPO	constant	0.33	final_fe	wilcoxon_paired	20	20	20	24.117284994125363	23.168014879226682	-0.9492701148986811	-0.08115344341819569	0.7841262817382812	RS-MARL vs Safe-MAPPO	1.0	n.s.
Safe-MAPPO	random	0.05	final_fe	wilcoxon_paired	20	20	20	22.146328592300417	22.49970412731171	0.35337553501129193	0.0361775512096326	0.7285060882568359	RS-MARL vs Safe-MAPPO	1.0	n.s.
Safe-MAPPO	random	0.1	final_fe	wilcoxon_paired	20	20	20	27.777971620559697	24.622733807563783	-3.1552378129959138	-0.13177678400753526	0.8123550415039062	RS-MARL vs Safe-MAPPO	1.0	n.s.
Safe-MAPPO	random	0.2	final_fe	wilcoxon_paired	20	20	20	31.39071193695068	26.734670681953435	-4.656041254997245	-0.18195483692421882	0.5216732025146484	RS-MARL vs Safe-MAPPO	1.0	n.s.
Safe-MAPPO	random	0.3	final_fe	wilcoxon_paired	20	20	20	21.917411446571343	24.130074858665466	2.2126634120941233	0.3104702681092189	0.1893482208251953	RS-MARL vs Safe-MAPPO	1.0	n.s.
Safe-MAPPO	random	0.33	final_fe	wilcoxon_paired	20	20	20	28.355990242958068	36.29065450191498	7.934664258956911	0.24584741424625464	0.8123550415039062	RS-MARL vs Safe-MAPPO	1.0	n.s.
Safe-MAPPO	signflip	0.05	final_fe	wilcoxon_paired	20	20	20	25.32808676242828	21.278941373825074	-4.049145388603208	-0.2776505880175287	0.16495704650878906	RS-MARL vs Safe-MAPPO	1.0	n.s.
Safe-MAPPO	signflip	0.1	final_fe	wilcoxon_paired	20	20	20	26.75582597732544	25.043807449340825	-1.7120185279846147	-0.06663088702947192	0.6476554870605469	RS-MARL vs Safe-MAPPO	1.0	n.s.
Safe-MAPPO	signflip	0.2	final_fe	wilcoxon_paired	20	20	20	27.34033459663391	30.231025929450986	2.8906913328170774	0.11247811400542967	0.6215133666992188	RS-MARL vs Safe-MAPPO	1.0	n.s.
Safe-MAPPO	signflip	0.3	final_fe	wilcoxon_paired	20	20	20	23.92150529384613	23.04584367752075	-0.875661616325381	-0.03125530247552721	0.38837623596191406	RS-MARL vs Safe-MAPPO	1.0	n.s.
Safe-MAPPO	signflip	0.33	final_fe	wilcoxon_paired	20	20	20	27.43764533996582	25.037207317352294	-2.4004380226135247	-0.13677349028955274	0.9854354858398438	RS-MARL vs Safe-MAPPO	1.0	n.s.
Safe-MAPPO	stealthy	0.05	final_fe	wilcoxon_paired	20	20	20	27.421946048736565	26.39425433635712	-1.027691712379447	-0.07186432589209148	0.7285060882568359	RS-MARL vs Safe-MAPPO	1.0	n.s.
Safe-MAPPO	stealthy	0.1	final_fe	wilcoxon_paired	20	20	20	24.131140022277833	28.2918288230896	4.160688800811766	0.15762199502122318	1.0	RS-MARL vs Safe-MAPPO	1.0	n.s.
Safe-MAPPO	stealthy	0.2	final_fe	wilcoxon_paired	20	20	20	23.861368703842164	29.083995466232302	5.222626762390139	0.5736590721851849	0.017181396484375	RS-MARL vs Safe-MAPPO	1.0	n.s.
Safe-MAPPO	stealthy	0.3	final_fe	wilcoxon_paired	20	20	20	24.488733196258544	19.938537731170655	-4.550195465087889	-0.2916977831335544	0.2305126190185547	RS-MARL vs Safe-MAPPO	1.0	n.s.
Safe-MAPPO	stealthy	0.33	final_fe	wilcoxon_paired	20	20	20	22.277567400932316	22.539176597595212	0.2616091966628957	0.026972478902603837	0.8694877624511719	RS-MARL vs Safe-MAPPO	1.0	n.s.
MAPPO	adaptive	0.05	final_return	wilcoxon_paired	20	20	20	-4746.198603515625	-5500.786701660157	-754.5880981445316	-0.609406032752881	0.03276824951171875	RS-MARL vs MAPPO	1.0	n.s.
MAPPO	adaptive	0.1	final_return	wilcoxon_paired	20	20	20	-4818.72048828125	-5086.325488281252	-267.6050000000014	-0.23962518218647488	0.38837623596191406	RS-MARL vs MAPPO	1.0	n.s.
MAPPO	adaptive	0.2	final_return	wilcoxon_paired	20	20	20	-4819.61306640625	-4961.199299316407	-141.58623291015647	-0.11284593889866444	0.9272785186767578	RS-MARL vs MAPPO	1.0	n.s.
MAPPO	adaptive	0.3	final_return	wilcoxon_paired	20	20	20	-4877.787175292969	-5895.715947265625	-1017.9287719726562	-0.4543656716781755	0.1893482208251953	RS-MARL vs MAPPO	1.0	n.s.
MAPPO	adaptive	0.33	final_return	wilcoxon_paired	20	20	20	-4775.549201660156	-5815.692648925782	-1040.1434472656265	-0.4504718656972867	0.069580078125	RS-MARL vs MAPPO	1.0	n.s.
MAPPO	collusive	0.05	final_return	wilcoxon_paired	20	20	20	-4929.316506347656	-5056.312319335938	-126.99581298828161	-0.1484620937115897	0.5958194732666016	RS-MARL vs MAPPO	1.0	n.s.
MAPPO	collusive	0.1	final_return	wilcoxon_paired	20	20	20	-4969.408647460938	-5351.530861816406	-382.1222143554687	-0.24835131714309136	0.17685317993164062	RS-MARL vs MAPPO	1.0	n.s.
MAPPO	collusive	0.2	final_return	wilcoxon_paired	20	20	20	-4901.136696777344	-5506.394140625001	-605.2574438476568	-0.28549213351507613	0.38837623596191406	RS-MARL vs MAPPO	1.0	n.s.
MAPPO	collusive	0.3	final_return	wilcoxon_paired	20	20	20	-5055.427546386718	-5452.714047851563	-397.28650146484506	-0.22646148427008556	0.49800872802734375	RS-MARL vs MAPPO	1.0	n.s.
MAPPO	collusive	0.33	final_return	wilcoxon_paired	20	20	20	-4912.287907714845	-5953.361059570313	-1041.0731518554685	-0.41959561916373717	0.26109886169433594	RS-MARL vs MAPPO	1.0	n.s.
MAPPO	constant	0.05	final_return	wilcoxon_paired	20	20	20	-4799.665771484375	-5912.819138183593	-1113.1533666992182	-0.6346023657676693	0.002712249755859375	RS-MARL vs MAPPO	0.325469970703125	n.s.
MAPPO	constant	0.1	final_return	wilcoxon_paired	20	20	20	-4800.447690429688	-5186.471118164062	-386.0234277343743	-0.29653165046232494	0.2942523956298828	RS-MARL vs MAPPO	1.0	n.s.
MAPPO	constant	0.2	final_return	wilcoxon_paired	20	20	20	-4743.480004882813	-5458.365390625	-714.8853857421873	-0.43157602500842357	0.082550048828125	RS-MARL vs MAPPO	1.0	n.s.
MAPPO	constant	0.3	final_return	wilcoxon_paired	20	20	20	-4817.283398437501	-5310.244909667968	-492.9615112304673	-0.4226750705193333	0.20244979858398438	RS-MARL vs MAPPO	1.0	n.s.
MAPPO	constant	0.33	final_return	wilcoxon_paired	20	20	20	-4845.748205566406	-5292.012133789062	-446.26392822265643	-0.3295566926209696	0.24548721313476562	RS-MARL vs MAPPO	1.0	n.s.
MAPPO	random	0.05	final_return	wilcoxon_paired	20	20	20	-4811.147456054687	-5129.629150390625	-318.4816943359383	-0.3201193857483048	0.26109886169433594	RS-MARL vs MAPPO	1.0	n.s.
MAPPO	random	0.1	final_return	wilcoxon_paired	20	20	20	-4911.7130834960935	-5427.736208496094	-516.0231250000006	-0.3496113384288298	0.21616744995117188	RS-MARL vs MAPPO	1.0	n.s.
MAPPO	random	0.2	final_return	wilcoxon_paired	20	20	20	-4923.188254394532	-5603.058049316405	-679.8697949218731	-0.3843032402951915	0.24548721313476562	RS-MARL vs MAPPO	1.0	n.s.
MAPPO	random	0.3	final_return	wilcoxon_paired	20	20	20	-4887.641335449218	-5205.117639160157	-317.47630371093874	-0.21828831232078877	0.5458755493164062	RS-MARL vs MAPPO	1.0	n.s.
MAPPO	random	0.33	final_return	wilcoxon_paired	20	20	20	-4944.6964184570315	-6364.793879394531	-1420.0974609374998	-0.4202737656483909	0.40909767150878906	RS-MARL vs MAPPO	1.0	n.s.
MAPPO	signflip	0.05	final_return	wilcoxon_paired	20	20	20	-4802.542429199219	-5057.645971679687	-255.1035424804677	-0.2245769710582412	0.34881019592285156	RS-MARL vs MAPPO	1.0	n.s.
MAPPO	signflip	0.1	final_return	wilcoxon_paired	20	20	20	-5099.144377441406	-5363.152199707032	-264.0078222656266	-0.1610487429620329	0.7841262817382812	RS-MARL vs MAPPO	1.0	n.s.
MAPPO	signflip	0.2	final_return	wilcoxon_paired	20	20	20	-4850.443701171875	-5842.171708984374	-991.7280078124995	-0.39109126914962783	0.5958194732666016	RS-MARL vs MAPPO	1.0	n.s.
MAPPO	signflip	0.3	final_return	wilcoxon_paired	20	20	20	-4750.6945532226555	-5255.699130859374	-505.00457763671875	-0.3285701298359703	0.49800872802734375	RS-MARL vs MAPPO	1.0	n.s.
MAPPO	signflip	0.33	final_return	wilcoxon_paired	20	20	20	-4820.858046875	-5578.523581542969	-757.665534667969	-0.4821806206405373	0.05316925048828125	RS-MARL vs MAPPO	1.0	n.s.
MAPPO	stealthy	0.05	final_return	wilcoxon_paired	20	20	20	-4921.728088378906	-5651.578325195313	-729.8502368164063	-0.42717638806361286	0.15364646911621094	RS-MARL vs MAPPO	1.0	n.s.
MAPPO	stealthy	0.1	final_return	wilcoxon_paired	20	20	20	-4867.479973144531	-5729.689467773436	-862.2094946289053	-0.3604267416445063	0.2305126190185547	RS-MARL vs MAPPO	1.0	n.s.
MAPPO	stealthy	0.2	final_return	wilcoxon_paired	20	20	20	-4756.038159179688	-5745.49673828125	-989.4585791015625	-0.5382208627038947	0.069580078125	RS-MARL vs MAPPO	1.0	n.s.
MAPPO	stealthy	0.3	final_return	wilcoxon_paired	20	20	20	-4855.552878417969	-4995.642687988281	-140.08980957031235	-0.16606962931123498	0.6476554870605469	RS-MARL vs MAPPO	1.0	n.s.
MAPPO	stealthy	0.33	final_return	wilcoxon_paired	20	20	20	-4912.321762695313	-5335.890930175781	-423.5691674804684	-0.30399043851864704	0.47490501403808594	RS-MARL vs MAPPO	1.0	n.s.
MAPPO-CWMed	adaptive	0.05	final_return	wilcoxon_paired	20	20	20	-4759.939621582032	-5500.786701660157	-740.8470800781251	-0.6015339275373824	0.026641845703125	RS-MARL vs MAPPO-CWMed	1.0	n.s.
MAPPO-CWMed	adaptive	0.1	final_return	wilcoxon_paired	20	20	20	-4882.028806152344	-5086.325488281252	-204.29668212890738	-0.1761390656821113	0.4304332733154297	RS-MARL vs MAPPO-CWMed	1.0	n.s.
MAPPO-CWMed	adaptive	0.2	final_return	wilcoxon_paired	20	20	20	-4825.103759765624	-4961.199299316407	-136.09553955078263	-0.1131508353052972	0.9272785186767578	RS-MARL vs MAPPO-CWMed	1.0	n.s.
MAPPO-CWMed	adaptive	0.3	final_return	wilcoxon_paired	20	20	20	-4772.241733398438	-5895.715947265625	-1123.4742138671872	-0.4976127134217615	0.08969497680664062	RS-MARL vs MAPPO-CWMed	1.0	n.s.
MAPPO-CWMed	adaptive	0.33	final_return	wilcoxon_paired	20	20	20	-4750.551105957031	-5815.692648925782	-1065.1415429687513	-0.44639567283384085	0.08969497680664062	RS-MARL vs MAPPO-CWMed	1.0	n.s.
MAPPO-CWMed	collusive	0.05	final_return	wilcoxon_paired	20	20	20	-4861.2214624023445	-5056.312319335938	-195.0908569335934	-0.23577422325095487	0.21616744995117188	RS-MARL vs MAPPO-CWMed	1.0	n.s.
MAPPO-CWMed	collusive	0.1	final_return	wilcoxon_paired	20	20	20	-4909.878769531249	-5351.530861816406	-441.65209228515687	-0.30753208151659867	0.2305126190185547	RS-MARL vs MAPPO-CWMed	1.0	n.s.
MAPPO-CWMed	collusive	0.2	final_return	wilcoxon_paired	20	20	20	-4903.50984375	-5506.394140625001	-602.8842968750005	-0.2822303746196262	0.38837623596191406	RS-MARL vs MAPPO-CWMed	1.0	n.s.
MAPPO-CWMed	collusive	0.3	final_return	wilcoxon_paired	20	20	20	-4887.845556640625	-5452.714047851563	-564.8684912109384	-0.36199386013357715	0.2942523956298828	RS-MARL vs MAPPO-CWMed	1.0	n.s.
MAPPO-CWMed	collusive	0.33	final_return	wilcoxon_paired	20	20	20	-4937.586416015625	-5953.361059570313	-1015.7746435546878	-0.3847856681797775	0.2942523956298828	RS-MARL vs MAPPO-CWMed	1.0	n.s.
MAPPO-CWMed	constant	0.05	final_return	wilcoxon_paired	20	20	20	-4852.916901855468	-5912.819138183593	-1059.9022363281256	-0.6142220908188547	0.00485992431640625	RS-MARL vs MAPPO-CWMed	0.5783309936523438	n.s.
MAPPO-CWMed	constant	0.1	final_return	wilcoxon_paired	20	20	20	-4825.958679199218	-5186.471118164062	-360.5124389648445	-0.29113567643231136	0.5216732025146484	RS-MARL vs MAPPO-CWMed	1.0	n.s.
MAPPO-CWMed	constant	0.2	final_return	wilcoxon_paired	20	20	20	-4675.5497290039075	-5458.365390625	-782.8156616210927	-0.47353033949159934	0.10539817810058594	RS-MARL vs MAPPO-CWMed	1.0	n.s.
MAPPO-CWMed	constant	0.3	final_return	wilcoxon_paired	20	20	20	-4914.919797363282	-5310.244909667968	-395.3251123046866	-0.34436157802996065	0.2773551940917969	RS-MARL vs MAPPO-CWMed	1.0	n.s.
MAPPO-CWMed	constant	0.33	final_return	wilcoxon_paired	20	20	20	-4860.603295898437	-5292.012133789062	-431.40883789062536	-0.3367629613370658	0.2305126190185547	RS-MARL vs MAPPO-CWMed	1.0	n.s.
MAPPO-CWMed	random	0.05	final_return	wilcoxon_paired	20	20	20	-4842.744934082032	-5129.629150390625	-286.88421630859284	-0.2919752530342068	0.40909767150878906	RS-MARL vs MAPPO-CWMed	1.0	n.s.
MAPPO-CWMed	random	0.1	final_return	wilcoxon_paired	20	20	20	-4798.766733398437	-5427.736208496094	-628.9694750976569	-0.4280240087001133	0.1230926513671875	RS-MARL vs MAPPO-CWMed	1.0	n.s.
MAPPO-CWMed	random	0.2	final_return	wilcoxon_paired	20	20	20	-4835.469892578125	-5603.058049316405	-767.5881567382803	-0.4053062450506513	0.1893482208251953	RS-MARL vs MAPPO-CWMed	1.0	n.s.
MAPPO-CWMed	random	0.3	final_return	wilcoxon_paired	20	20	20	-4761.9293920898435	-5205.117639160157	-443.1882470703131	-0.3376995347332518	0.47490501403808594	RS-MARL vs MAPPO-CWMed	1.0	n.s.
MAPPO-CWMed	random	0.33	final_return	wilcoxon_paired	20	20	20	-4941.04780029297	-6364.793879394531	-1423.746079101561	-0.42847075987672784	0.4304332733154297	RS-MARL vs MAPPO-CWMed	1.0	n.s.
MAPPO-CWMed	signflip	0.05	final_return	wilcoxon_paired	20	20	20	-4785.169672851563	-5057.645971679687	-272.4762988281245	-0.23152017495000074	0.2305126190185547	RS-MARL vs MAPPO-CWMed	1.0	n.s.
MAPPO-CWMed	signflip	0.1	final_return	wilcoxon_paired	20	20	20	-4940.196494140624	-5363.152199707032	-422.95570556640814	-0.2689724335442422	0.3117942810058594	RS-MARL vs MAPPO-CWMed	1.0	n.s.
MAPPO-CWMed	signflip	0.2	final_return	wilcoxon_paired	20	20	20	-4771.1851171875005	-5842.171708984374	-1070.9865917968737	-0.42498683491925104	0.2773551940917969	RS-MARL vs MAPPO-CWMed	1.0	n.s.
MAPPO-CWMed	signflip	0.3	final_return	wilcoxon_paired	20	20	20	-4825.189379882812	-5255.699130859374	-430.5097509765619	-0.2783902627255704	0.5705966949462891	RS-MARL vs MAPPO-CWMed	1.0	n.s.
MAPPO-CWMed	signflip	0.33	final_return	wilcoxon_paired	20	20	20	-4841.382695312501	-5578.523581542969	-737.1408862304679	-0.46540947535658767	0.11398696899414062	RS-MARL vs MAPPO-CWMed	1.0	n.s.
MAPPO-CWMed	stealthy	0.05	final_return	wilcoxon_paired	20	20	20	-4802.443234863282	-5651.578325195313	-849.1350903320308	-0.4996915696182757	0.058258056640625	RS-MARL vs MAPPO-CWMed	1.0	n.s.
MAPPO-CWMed	stealthy	0.1	final_return	wilcoxon_paired	20	20	20	-4813.78673095703	-5729.689467773436	-915.9027368164061	-0.3792744740063489	0.06372261047363281	RS-MARL vs MAPPO-CWMed	1.0	n.s.
MAPPO-CWMed	stealthy	0.2	final_return	wilcoxon_paired	20	20	20	-4893.341740722657	-5745.49673828125	-852.1549975585931	-0.43944568527803185	0.13272666931152344	RS-MARL vs MAPPO-CWMed	1.0	n.s.
MAPPO-CWMed	stealthy	0.3	final_return	wilcoxon_paired	20	20	20	-4857.343488769531	-4995.642687988281	-138.2991992187499	-0.18015631344837926	0.4304332733154297	RS-MARL vs MAPPO-CWMed	1.0	n.s.
MAPPO-CWMed	stealthy	0.33	final_return	wilcoxon_paired	20	20	20	-4814.288596191406	-5335.890930175781	-521.602333984375	-0.3704905846946025	0.2942523956298828	RS-MARL vs MAPPO-CWMed	1.0	n.s.
MAPPO-Krum	adaptive	0.05	final_return	wilcoxon_paired	20	20	20	-4944.373642578124	-5500.786701660157	-556.4130590820323	-0.44399428703552457	0.2305126190185547	RS-MARL vs MAPPO-Krum	1.0	n.s.
MAPPO-Krum	adaptive	0.1	final_return	wilcoxon_paired	20	20	20	-4814.308186035157	-5086.325488281252	-272.0173022460949	-0.25566364447702233	0.36827659606933594	RS-MARL vs MAPPO-Krum	1.0	n.s.
MAPPO-Krum	adaptive	0.2	final_return	wilcoxon_paired	20	20	20	-4949.852541503906	-4961.199299316407	-11.346757812500982	-0.010421504559196425	0.36827659606933594	RS-MARL vs MAPPO-Krum	1.0	n.s.
MAPPO-Krum	adaptive	0.3	final_return	wilcoxon_paired	20	20	20	-4810.181433105468	-5895.715947265625	-1085.5345141601565	-0.4823274666411996	0.2773551940917969	RS-MARL vs MAPPO-Krum	1.0	n.s.
MAPPO-Krum	adaptive	0.33	final_return	wilcoxon_paired	20	20	20	-4821.286274414062	-5815.692648925782	-994.4063745117201	-0.4252081751317727	0.1230926513671875	RS-MARL vs MAPPO-Krum	1.0	n.s.
MAPPO-Krum	collusive	0.05	final_return	wilcoxon_paired	20	20	20	-4958.721572265626	-5056.312319335938	-97.59074707031232	-0.12138945055704929	0.8408222198486328	RS-MARL vs MAPPO-Krum	1.0	n.s.
MAPPO-Krum	collusive	0.1	final_return	wilcoxon_paired	20	20	20	-4931.16041015625	-5351.530861816406	-420.3704516601565	-0.28488382070038415	0.26109886169433594	RS-MARL vs MAPPO-Krum	1.0	n.s.
MAPPO-Krum	collusive	0.2	final_return	wilcoxon_paired	20	20	20	-4993.474121093749	-5506.394140625001	-512.9200195312515	-0.22864569828254705	0.6215133666992188	RS-MARL vs MAPPO-Krum	1.0	n.s.
MAPPO-Krum	collusive	0.3	final_return	wilcoxon_paired	20	20	20	-5055.032556152344	-5452.714047851563	-397.6814916992189	-0.2384434518249325	0.36827659606933594	RS-MARL vs MAPPO-Krum	1.0	n.s.
MAPPO-Krum	collusive	0.33	final_return	wilcoxon_paired	20	20	20	-5096.7497607421865	-5953.361059570313	-856.6112988281266	-0.32863195184572375	0.3117942810058594	RS-MARL vs MAPPO-Krum	1.0	n.s.
MAPPO-Krum	constant	0.05	final_return	wilcoxon_paired	20	20	20	-5017.948659667969	-5912.819138183593	-894.8704785156242	-0.5283076891711538	0.029575347900390625	RS-MARL vs MAPPO-Krum	1.0	n.s.
MAPPO-Krum	constant	0.1	final_return	wilcoxon_paired	20	20	20	-4928.082917480469	-5186.471118164062	-258.3882006835929	-0.18370861722383183	0.5458755493164062	RS-MARL vs MAPPO-Krum	1.0	n.s.
MAPPO-Krum	constant	0.2	final_return	wilcoxon_paired	20	20	20	-4881.928322753907	-5458.365390625	-576.437067871093	-0.35020509423116497	0.4304332733154297	RS-MARL vs MAPPO-Krum	1.0	n.s.
MAPPO-Krum	constant	0.3	final_return	wilcoxon_paired	20	20	20	-4768.510568847657	-5310.244909667968	-541.7343408203114	-0.49324698885089	0.15364646911621094	RS-MARL vs MAPPO-Krum	1.0	n.s.
MAPPO-Krum	constant	0.33	final_return	wilcoxon_paired	20	20	20	-4927.746445312499	-5292.012133789062	-364.2656884765629	-0.27042756834743353	0.2942523956298828	RS-MARL vs MAPPO-Krum	1.0	n.s.
MAPPO-Krum	random	0.05	final_return	wilcoxon_paired	20	20	20	-4972.255278320312	-5129.629150390625	-157.37387207031315	-0.1496857354999464	0.6476554870605469	RS-MARL vs MAPPO-Krum	1.0	n.s.
MAPPO-Krum	random	0.1	final_return	wilcoxon_paired	20	20	20	-4919.626752929687	-5427.736208496094	-508.1094555664067	-0.3536769857074784	0.3117942810058594	RS-MARL vs MAPPO-Krum	1.0	n.s.
MAPPO-Krum	random	0.2	final_return	wilcoxon_paired	20	20	20	-4942.415253906251	-5603.058049316405	-660.6427954101546	-0.35364647612330297	0.40909767150878906	RS-MARL vs MAPPO-Krum	1.0	n.s.
MAPPO-Krum	random	0.3	final_return	wilcoxon_paired	20	20	20	-4970.374240722656	-5205.117639160157	-234.74339843750022	-0.15380372815284651	0.6742229461669922	RS-MARL vs MAPPO-Krum	1.0	n.s.
MAPPO-Krum	random	0.33	final_return	wilcoxon_paired	20	20	20	-5035.689931640626	-6364.793879394531	-1329.1039477539052	-0.40604153911976676	0.49800872802734375	RS-MARL vs MAPPO-Krum	1.0	n.s.
MAPPO-Krum	signflip	0.05	final_return	wilcoxon_paired	20	20	20	-4943.794506835937	-5057.645971679687	-113.85146484375036	-0.09132462650353855	0.7561664581298828	RS-MARL vs MAPPO-Krum	1.0	n.s.
MAPPO-Krum	signflip	0.1	final_return	wilcoxon_paired	20	20	20	-4936.433435058594	-5363.152199707032	-426.7187646484381	-0.2768202355168633	0.5705966949462891	RS-MARL vs MAPPO-Krum	1.0	n.s.
MAPPO-Krum	signflip	0.2	final_return	wilcoxon_paired	20	20	20	-4804.879340820312	-5842.171708984374	-1037.2923681640623	-0.408400850640288	0.38837623596191406	RS-MARL vs MAPPO-Krum	1.0	n.s.
MAPPO-Krum	signflip	0.3	final_return	wilcoxon_paired	20	20	20	-4881.52186279297	-5255.699130859374	-374.1772680664044	-0.24596231455788178	0.8123550415039062	RS-MARL vs MAPPO-Krum	1.0	n.s.
MAPPO-Krum	signflip	0.33	final_return	wilcoxon_paired	20	20	20	-4888.3731835937515	-5578.523581542969	-690.1503979492172	-0.4384510899716599	0.1893482208251953	RS-MARL vs MAPPO-Krum	1.0	n.s.
MAPPO-Krum	stealthy	0.05	final_return	wilcoxon_paired	20	20	20	-4924.07607421875	-5651.578325195313	-727.5022509765622	-0.4238412791226826	0.24548721313476562	RS-MARL vs MAPPO-Krum	1.0	n.s.
MAPPO-Krum	stealthy	0.1	final_return	wilcoxon_paired	20	20	20	-4842.615185546874	-5729.689467773436	-887.074282226562	-0.37714524482464773	0.47490501403808594	RS-MARL vs MAPPO-Krum	1.0	n.s.
MAPPO-Krum	stealthy	0.2	final_return	wilcoxon_paired	20	20	20	-5057.201445312499	-5745.49673828125	-688.2952929687508	-0.37058285405329183	0.24548721313476562	RS-MARL vs MAPPO-Krum	1.0	n.s.
MAPPO-Krum	stealthy	0.3	final_return	wilcoxon_paired	20	20	20	-5031.537697753906	-4995.642687988281	35.89500976562522	0.03942820040976681	0.7011814117431641	RS-MARL vs MAPPO-Krum	1.0	n.s.
MAPPO-Krum	stealthy	0.33	final_return	wilcoxon_paired	20	20	20	-5126.214594726563	-5335.890930175781	-209.67633544921864	-0.13142515794311607	0.9854354858398438	RS-MARL vs MAPPO-Krum	1.0	n.s.
Safe-MAPPO	adaptive	0.05	final_return	wilcoxon_paired	20	20	20	-5929.234128417969	-5500.786701660157	428.44742675781254	0.20914050555922553	0.6215133666992188	RS-MARL vs Safe-MAPPO	1.0	n.s.
Safe-MAPPO	adaptive	0.1	final_return	wilcoxon_paired	20	20	20	-5372.539157714844	-5086.325488281252	286.21366943359226	0.18953800784616984	0.9272785186767578	RS-MARL vs Safe-MAPPO	1.0	n.s.
Safe-MAPPO	adaptive	0.2	final_return	wilcoxon_paired	20	20	20	-5084.060207519531	-4961.199299316407	122.86090820312438	0.07559708092301065	0.8983173370361328	RS-MARL vs Safe-MAPPO	1.0	n.s.
Safe-MAPPO	adaptive	0.3	final_return	wilcoxon_paired	20	20	20	-5288.852807617188	-5895.715947265625	-606.863139648437	-0.3058953128624095	0.4523754119873047	RS-MARL vs Safe-MAPPO	1.0	n.s.
Safe-MAPPO	adaptive	0.33	final_return	wilcoxon_paired	20	20	20	-5604.2860742187495	-5815.692648925782	-211.40657470703263	-0.08527067095879495	0.2942523956298828	RS-MARL vs Safe-MAPPO	1.0	n.s.
Safe-MAPPO	collusive	0.05	final_return	wilcoxon_paired	20	20	20	-6035.243654785156	-5056.312319335938	978.9313354492178	0.3704710101055653	0.3117942810058594	RS-MARL vs Safe-MAPPO	1.0	n.s.
Safe-MAPPO	collusive	0.1	final_return	wilcoxon_paired	20	20	20	-5655.239846191407	-5351.530861816406	303.7089843750009	0.19440118205815568	0.4523754119873047	RS-MARL vs Safe-MAPPO	1.0	n.s.
Safe-MAPPO	collusive	0.2	final_return	wilcoxon_paired	20	20	20	-5835.585380859376	-5506.394140625001	329.1912402343751	0.14837712889189436	0.4304332733154297	RS-MARL vs Safe-MAPPO	1.0	n.s.
Safe-MAPPO	collusive	0.3	final_return	wilcoxon_paired	20	20	20	-5696.099821777343	-5452.714047851563	243.3857739257801	0.09085869149522835	0.8123550415039062	RS-MARL vs Safe-MAPPO	1.0	n.s.
Safe-MAPPO	collusive	0.33	final_return	wilcoxon_paired	20	20	20	-5788.205007324219	-5953.361059570313	-165.15605224609408	-0.07778229907572227	0.26109886169433594	RS-MARL vs Safe-MAPPO	1.0	n.s.
Safe-MAPPO	constant	0.05	final_return	wilcoxon_paired	20	20	20	-5769.419645996094	-5912.819138183593	-143.39949218749916	-0.07313842480324768	0.6476554870605469	RS-MARL vs Safe-MAPPO	1.0	n.s.
Safe-MAPPO	constant	0.1	final_return	wilcoxon_paired	20	20	20	-5800.355383300781	-5186.471118164062	613.8842651367186	0.27314796059156465	0.2773551940917969	RS-MARL vs Safe-MAPPO	1.0	n.s.
Safe-MAPPO	constant	0.2	final_return	wilcoxon_paired	20	20	20	-5177.322431640625	-5458.365390625	-281.0429589843752	-0.2841182399242271	0.40909767150878906	RS-MARL vs Safe-MAPPO	1.0	n.s.
Safe-MAPPO	constant	0.3	final_return	wilcoxon_paired	20	20	20	-5510.904260253907	-5310.244909667968	200.65935058593823	0.21441670846612418	0.38837623596191406	RS-MARL vs Safe-MAPPO	1.0	n.s.
Safe-MAPPO	constant	0.33	final_return	wilcoxon_paired	20	20	20	-5362.790478515626	-5292.012133789062	70.77834472656377	0.05469299628483565	0.5958194732666016	RS-MARL vs Safe-MAPPO	1.0	n.s.
Safe-MAPPO	random	0.05	final_return	wilcoxon_paired	20	20	20	-5210.413474121094	-5129.629150390625	80.78432373046871	0.07759413289169594	0.8123550415039062	RS-MARL vs Safe-MAPPO	1.0	n.s.
Safe-MAPPO	random	0.1	final_return	wilcoxon_paired	20	20	20	-5607.6530249023435	-5427.736208496094	179.91681640624938	0.08148006661778313	0.7561664581298828	RS-MARL vs Safe-MAPPO	1.0	n.s.
Safe-MAPPO	random	0.2	final_return	wilcoxon_paired	20	20	20	-6108.88876953125	-5603.058049316405	505.8307202148444	0.2109404491368547	0.24548721313476562	RS-MARL vs Safe-MAPPO	1.0	n.s.
Safe-MAPPO	random	0.3	final_return	wilcoxon_paired	20	20	20	-5042.620410156249	-5205.117639160157	-162.4972290039077	-0.21743199553036638	0.36827659606933594	RS-MARL vs Safe-MAPPO	1.0	n.s.
Safe-MAPPO	random	0.33	final_return	wilcoxon_paired	20	20	20	-5871.430205078125	-6364.793879394531	-493.3636743164061	-0.17265009711814386	0.5216732025146484	RS-MARL vs Safe-MAPPO	1.0	n.s.
Safe-MAPPO	signflip	0.05	final_return	wilcoxon_paired	20	20	20	-5571.297326660157	-5057.645971679687	513.6513549804695	0.3282790699331121	0.10539817810058594	RS-MARL vs Safe-MAPPO	1.0	n.s.
Safe-MAPPO	signflip	0.1	final_return	wilcoxon_paired	20	20	20	-5523.475068359376	-5363.152199707032	160.32286865234346	0.0679396422177583	0.6476554870605469	RS-MARL vs Safe-MAPPO	1.0	n.s.
Safe-MAPPO	signflip	0.2	final_return	wilcoxon_paired	20	20	20	-5682.378056640625	-5842.171708984374	-159.79365234374927	-0.06987951363344633	0.49800872802734375	RS-MARL vs Safe-MAPPO	1.0	n.s.
Safe-MAPPO	signflip	0.3	final_return	wilcoxon_paired	20	20	20	-5200.8710424804685	-5255.699130859374	-54.828088378905704	-0.021411123148163395	0.3299827575683594	RS-MARL vs Safe-MAPPO	1.0	n.s.
Safe-MAPPO	signflip	0.33	final_return	wilcoxon_paired	20	20	20	-5800.925178222656	-5578.523581542969	222.40159667968692	0.12916436926043443	0.7561664581298828	RS-MARL vs Safe-MAPPO	1.0	n.s.
Safe-MAPPO	stealthy	0.05	final_return	wilcoxon_paired	20	20	20	-5595.218505859375	-5651.578325195313	-56.35981933593757	-0.032843225600396084	0.5216732025146484	RS-MARL vs Safe-MAPPO	1.0	n.s.
Safe-MAPPO	stealthy	0.1	final_return	wilcoxon_paired	20	20	20	-5323.88111328125	-5729.689467773436	-405.8083544921865	-0.1617810803509648	0.6742229461669922	RS-MARL vs Safe-MAPPO	1.0	n.s.
Safe-MAPPO	stealthy	0.2	final_return	wilcoxon_paired	20	20	20	-5393.234548339844	-5745.49673828125	-352.2621899414062	-0.4009491041790947	0.082550048828125	RS-MARL vs Safe-MAPPO	1.0	n.s.
Safe-MAPPO	stealthy	0.3	final_return	wilcoxon_paired	20	20	20	-5375.482302246093	-4995.642687988281	379.8396142578122	0.2340835376623962	0.4304332733154297	RS-MARL vs Safe-MAPPO	1.0	n.s.
Safe-MAPPO	stealthy	0.33	final_return	wilcoxon_paired	20	20	20	-5170.3703491210945	-5335.890930175781	-165.52058105468677	-0.13686424768811298	0.5705966949462891	RS-MARL vs Safe-MAPPO	1.0	n.s.
MAPPO	adaptive	0.05	final_safety_violations	wilcoxon_paired	20	20	20	7.6	8.86	1.2599999999999998	0.31013714111637664	0.19778767674415287	RS-MARL vs MAPPO	1.0	n.s.
MAPPO	adaptive	0.1	final_safety_violations	wilcoxon_paired	20	20	20	7.88	7.08	-0.7999999999999998	-0.18215523124230312	0.32229783806668066	RS-MARL vs MAPPO	1.0	n.s.
MAPPO	adaptive	0.2	final_safety_violations	wilcoxon_paired	20	20	20	7.709999999999998	6.589999999999999	-1.1199999999999992	-0.20583959908720026	0.3903676938285392	RS-MARL vs MAPPO	1.0	n.s.
MAPPO	adaptive	0.3	final_safety_violations	wilcoxon_paired	20	20	20	7.769999999999999	8.889999999999997	1.1199999999999983	0.20437698306944777	0.39806292572561963	RS-MARL vs MAPPO	1.0	n.s.
MAPPO	adaptive	0.33	final_safety_violations	wilcoxon_paired	20	20	20	7.600000000000001	8.84	1.2399999999999984	0.1874345299021352	0.4078114317811976	RS-MARL vs MAPPO	1.0	n.s.
MAPPO	collusive	0.05	final_safety_violations	wilcoxon_paired	20	20	20	8.870000000000001	8.27	-0.6000000000000014	-0.12488593847428416	0.501516754757609	RS-MARL vs MAPPO	1.0	n.s.
MAPPO	collusive	0.1	final_safety_violations	wilcoxon_paired	20	20	20	8.610000000000001	8.34	-0.27000000000000135	-0.042480487295222566	0.7088568965831903	RS-MARL vs MAPPO	1.0	n.s.
MAPPO	collusive	0.2	final_safety_violations	wilcoxon_paired	20	20	20	7.959999999999999	8.33	0.370000000000001	0.07315008255304058	0.3801480273168192	RS-MARL vs MAPPO	1.0	n.s.
MAPPO	collusive	0.3	final_safety_violations	wilcoxon_paired	20	20	20	8.73	9.429999999999998	0.6999999999999975	0.09921870485773922	0.5730913103106472	RS-MARL vs MAPPO	1.0	n.s.
MAPPO	collusive	0.33	final_safety_violations	wilcoxon_paired	20	20	20	8.43	8.129999999999999	-0.3000000000000007	-0.05240750651843302	0.8983173370361328	RS-MARL vs MAPPO	1.0	n.s.
MAPPO	constant	0.05	final_safety_violations	wilcoxon_paired	20	20	20	8.109999999999998	9.59	1.4800000000000022	0.3201851407507218	0.2552110754513822	RS-MARL vs MAPPO	1.0	n.s.
MAPPO	constant	0.1	final_safety_violations	wilcoxon_paired	20	20	20	7.890000000000001	8.59	0.6999999999999993	0.124132207873084	0.6141750880653887	RS-MARL vs MAPPO	1.0	n.s.
MAPPO	constant	0.2	final_safety_violations	wilcoxon_paired	20	20	20	7.640000000000001	8.34	0.6999999999999993	0.1277257654948065	0.7841262817382812	RS-MARL vs MAPPO	1.0	n.s.
MAPPO	constant	0.3	final_safety_violations	wilcoxon_paired	20	20	20	8.009999999999998	8.690000000000001	0.6800000000000033	0.11307310178122378	0.7228208997111943	RS-MARL vs MAPPO	1.0	n.s.
MAPPO	constant	0.33	final_safety_violations	wilcoxon_paired	20	20	20	8.110000000000001	8.38	0.2699999999999996	0.05117829431154211	1.0	RS-MARL vs MAPPO	1.0	n.s.
MAPPO	random	0.05	final_safety_violations	wilcoxon_paired	20	20	20	7.99	8.08	0.08999999999999986	0.01997281705251086	0.8665625975949987	RS-MARL vs MAPPO	1.0	n.s.
MAPPO	random	0.1	final_safety_violations	wilcoxon_paired	20	20	20	8.120000000000001	8.370000000000001	0.25	0.048532976077451134	0.8092039689931078	RS-MARL vs MAPPO	1.0	n.s.
MAPPO	random	0.2	final_safety_violations	wilcoxon_paired	20	20	20	8.209999999999999	9.249999999999998	1.0399999999999991	0.23746103376893044	0.3442083842607908	RS-MARL vs MAPPO	1.0	n.s.
MAPPO	random	0.3	final_safety_violations	wilcoxon_paired	20	20	20	8.15	8.23	0.08000000000000007	0.012991107553489608	0.940460275272613	RS-MARL vs MAPPO	1.0	n.s.
MAPPO	random	0.33	final_safety_violations	wilcoxon_paired	20	20	20	8.25	9.680000000000001	1.4300000000000015	0.19973957797161382	0.5216732025146484	RS-MARL vs MAPPO	1.0	n.s.
MAPPO	signflip	0.05	final_safety_violations	wilcoxon_paired	20	20	20	8.11	7.289999999999999	-0.8200000000000003	-0.1727717877892688	0.5275797630237233	RS-MARL vs MAPPO	1.0	n.s.
MAPPO	signflip	0.1	final_safety_violations	wilcoxon_paired	20	20	20	9.4	8.4	-1.0	-0.1577242045102266	0.2773551940917969	RS-MARL vs MAPPO	1.0	n.s.
MAPPO	signflip	0.2	final_safety_violations	wilcoxon_paired	20	20	20	8.129999999999999	9.010000000000002	0.8800000000000026	0.1357366088846523	0.8518735706940674	RS-MARL vs MAPPO	1.0	n.s.
MAPPO	signflip	0.3	final_safety_violations	wilcoxon_paired	20	20	20	7.980000000000001	8.53	0.549999999999998	0.10127314605328239	0.8405177356132087	RS-MARL vs MAPPO	1.0	n.s.
MAPPO	signflip	0.33	final_safety_violations	wilcoxon_paired	20	20	20	8.17	8.669999999999998	0.4999999999999982	0.08564594341645786	0.762745464691058	RS-MARL vs MAPPO	1.0	n.s.
MAPPO	stealthy	0.05	final_safety_violations	wilcoxon_paired	20	20	20	8.620000000000001	9.209999999999999	0.5899999999999981	0.12572257089347927	0.9553348263003228	RS-MARL vs MAPPO	1.0	n.s.
MAPPO	stealthy	0.1	final_safety_violations	wilcoxon_paired	20	20	20	8.100000000000001	8.719999999999999	0.6199999999999974	0.10258083448139808	0.6950381301195335	RS-MARL vs MAPPO	1.0	n.s.
MAPPO	stealthy	0.2	final_safety_violations	wilcoxon_paired	20	20	20	7.5	8.65	1.1500000000000004	0.24227982120287064	0.466427310525936	RS-MARL vs MAPPO	1.0	n.s.
MAPPO	stealthy	0.3	final_safety_violations	wilcoxon_paired	20	20	20	8.179999999999998	6.94	-1.2399999999999975	-0.2752630985533305	0.15055943435167632	RS-MARL vs MAPPO	1.0	n.s.
MAPPO	stealthy	0.33	final_safety_violations	wilcoxon_paired	20	20	20	7.989999999999999	9.05	1.0600000000000014	0.19012871380164875	0.36827659606933594	RS-MARL vs MAPPO	1.0	n.s.
MAPPO-CWMed	adaptive	0.05	final_safety_violations	wilcoxon_paired	20	20	20	7.860000000000001	8.86	0.9999999999999982	0.2020608962925664	0.3903676938285392	RS-MARL vs MAPPO-CWMed	1.0	n.s.
MAPPO-CWMed	adaptive	0.1	final_safety_violations	wilcoxon_paired	20	20	20	8.180000000000001	7.08	-1.1000000000000014	-0.22944987995702412	0.29575128130841544	RS-MARL vs MAPPO-CWMed	1.0	n.s.
MAPPO-CWMed	adaptive	0.2	final_safety_violations	wilcoxon_paired	20	20	20	7.8199999999999985	6.589999999999999	-1.2299999999999995	-0.24786946273015914	0.1911791071042962	RS-MARL vs MAPPO-CWMed	1.0	n.s.
MAPPO-CWMed	adaptive	0.3	final_safety_violations	wilcoxon_paired	20	20	20	7.85	8.889999999999997	1.0399999999999974	0.19052537374254533	0.4523754119873047	RS-MARL vs MAPPO-CWMed	1.0	n.s.
MAPPO-CWMed	adaptive	0.33	final_safety_violations	wilcoxon_paired	20	20	20	7.94	8.84	0.8999999999999995	0.1270414077186544	0.6142059571560154	RS-MARL vs MAPPO-CWMed	1.0	n.s.
MAPPO-CWMed	collusive	0.05	final_safety_violations	wilcoxon_paired	20	20	20	7.789999999999999	8.27	0.4800000000000004	0.10782727419666754	0.6008710115741303	RS-MARL vs MAPPO-CWMed	1.0	n.s.
MAPPO-CWMed	collusive	0.1	final_safety_violations	wilcoxon_paired	20	20	20	7.57	8.34	0.7699999999999996	0.1428840531250938	0.47490501403808594	RS-MARL vs MAPPO-CWMed	1.0	n.s.
MAPPO-CWMed	collusive	0.2	final_safety_violations	wilcoxon_paired	20	20	20	8.3	8.33	0.02999999999999936	0.005549239083552968	0.8123550415039062	RS-MARL vs MAPPO-CWMed	1.0	n.s.
MAPPO-CWMed	collusive	0.3	final_safety_violations	wilcoxon_paired	20	20	20	8.57	9.429999999999998	0.8599999999999977	0.13182430591180488	0.5754196678527657	RS-MARL vs MAPPO-CWMed	1.0	n.s.
MAPPO-CWMed	collusive	0.33	final_safety_violations	wilcoxon_paired	20	20	20	8.349999999999998	8.129999999999999	-0.21999999999999886	-0.033677880675083136	0.935845552197485	RS-MARL vs MAPPO-CWMed	1.0	n.s.
MAPPO-CWMed	constant	0.05	final_safety_violations	wilcoxon_paired	20	20	20	8.14	9.59	1.4499999999999993	0.29834805920065477	0.24840947132283464	RS-MARL vs MAPPO-CWMed	1.0	n.s.
MAPPO-CWMed	constant	0.1	final_safety_violations	wilcoxon_paired	20	20	20	8.030000000000001	8.59	0.5599999999999987	0.10135911538417869	0.7475000777680043	RS-MARL vs MAPPO-CWMed	1.0	n.s.
MAPPO-CWMed	constant	0.2	final_safety_violations	wilcoxon_paired	20	20	20	7.099999999999999	8.34	1.240000000000001	0.22138993262629106	0.48124006883821413	RS-MARL vs MAPPO-CWMed	1.0	n.s.
MAPPO-CWMed	constant	0.3	final_safety_violations	wilcoxon_paired	20	20	20	8.139999999999999	8.690000000000001	0.5500000000000025	0.09878710920495512	0.9272785186767578	RS-MARL vs MAPPO-CWMed	1.0	n.s.
MAPPO-CWMed	constant	0.33	final_safety_violations	wilcoxon_paired	20	20	20	8.0	8.38	0.3800000000000008	0.0769493359098469	0.9678968008913416	RS-MARL vs MAPPO-CWMed	1.0	n.s.
MAPPO-CWMed	random	0.05	final_safety_violations	wilcoxon_paired	20	20	20	7.650000000000001	8.08	0.4299999999999988	0.08622703058673724	0.9108017699093309	RS-MARL vs MAPPO-CWMed	1.0	n.s.
MAPPO-CWMed	random	0.1	final_safety_violations	wilcoxon_paired	20	20	20	7.45	8.370000000000001	0.9200000000000008	0.17976720991008888	0.9038882690888753	RS-MARL vs MAPPO-CWMed	1.0	n.s.
MAPPO-CWMed	random	0.2	final_safety_violations	wilcoxon_paired	20	20	20	7.67	9.249999999999998	1.5799999999999983	0.3405965167229684	0.13119981276974466	RS-MARL vs MAPPO-CWMed	1.0	n.s.
MAPPO-CWMed	random	0.3	final_safety_violations	wilcoxon_paired	20	20	20	7.899999999999999	8.23	0.33000000000000185	0.057812755194261975	0.7770661110949808	RS-MARL vs MAPPO-CWMed	1.0	n.s.
MAPPO-CWMed	random	0.33	final_safety_violations	wilcoxon_paired	20	20	20	7.720000000000001	9.680000000000001	1.9600000000000009	0.3148196474901393	0.19767581336966566	RS-MARL vs MAPPO-CWMed	1.0	n.s.
MAPPO-CWMed	signflip	0.05	final_safety_violations	wilcoxon_paired	20	20	20	7.840000000000001	7.289999999999999	-0.5500000000000016	-0.119076044936049	0.5869064330193547	RS-MARL vs MAPPO-CWMed	1.0	n.s.
MAPPO-CWMed	signflip	0.1	final_safety_violations	wilcoxon_paired	20	20	20	8.16	8.4	0.2400000000000002	0.042402422809754786	0.7938039302228239	RS-MARL vs MAPPO-CWMed	1.0	n.s.
MAPPO-CWMed	signflip	0.2	final_safety_violations	wilcoxon_paired	20	20	20	8.11	9.010000000000002	0.9000000000000021	0.13030735951535266	0.6148376661804031	RS-MARL vs MAPPO-CWMed	1.0	n.s.
MAPPO-CWMed	signflip	0.3	final_safety_violations	wilcoxon_paired	20	20	20	8.080000000000002	8.53	0.4499999999999975	0.07628733630338004	0.7771175732880233	RS-MARL vs MAPPO-CWMed	1.0	n.s.
MAPPO-CWMed	signflip	0.33	final_safety_violations	wilcoxon_paired	20	20	20	8.270000000000001	8.669999999999998	0.3999999999999968	0.07254762501100112	0.9256206863321941	RS-MARL vs MAPPO-CWMed	1.0	n.s.
MAPPO-CWMed	stealthy	0.05	final_safety_violations	wilcoxon_paired	20	20	20	7.720000000000001	9.209999999999999	1.4899999999999984	0.32485250199032606	0.4550370401671957	RS-MARL vs MAPPO-CWMed	1.0	n.s.
MAPPO-CWMed	stealthy	0.1	final_safety_violations	wilcoxon_paired	20	20	20	7.83	8.719999999999999	0.8899999999999988	0.14980823254727982	0.5595091741435549	RS-MARL vs MAPPO-CWMed	1.0	n.s.
MAPPO-CWMed	stealthy	0.2	final_safety_violations	wilcoxon_paired	20	20	20	8.389999999999997	8.65	0.26000000000000334	0.04543268395998663	0.9851046895658867	RS-MARL vs MAPPO-CWMed	1.0	n.s.
MAPPO-CWMed	stealthy	0.3	final_safety_violations	wilcoxon_paired	20	20	20	8.17	6.94	-1.2299999999999995	-0.2731658287820306	0.24840947132283464	RS-MARL vs MAPPO-CWMed	1.0	n.s.
MAPPO-CWMed	stealthy	0.33	final_safety_violations	wilcoxon_paired	20	20	20	7.639999999999999	9.05	1.410000000000002	0.27425744370699484	0.27879739488124855	RS-MARL vs MAPPO-CWMed	1.0	n.s.
MAPPO-Krum	adaptive	0.05	final_safety_violations	wilcoxon_paired	20	20	20	8.650000000000002	8.86	0.2099999999999973	0.042909472419737055	1.0	RS-MARL vs MAPPO-Krum	1.0	n.s.
MAPPO-Krum	adaptive	0.1	final_safety_violations	wilcoxon_paired	20	20	20	8.05	7.08	-0.9700000000000006	-0.23655870367437903	0.19767581336966566	RS-MARL vs MAPPO-Krum	1.0	n.s.
MAPPO-Krum	adaptive	0.2	final_safety_violations	wilcoxon_paired	20	20	20	8.53	6.589999999999999	-1.9400000000000004	-0.4067731019302672	0.033309484551400946	RS-MARL vs MAPPO-Krum	1.0	n.s.
MAPPO-Krum	adaptive	0.3	final_safety_violations	wilcoxon_paired	20	20	20	7.290000000000001	8.889999999999997	1.599999999999996	0.3290906818480743	0.2626806690239226	RS-MARL vs MAPPO-Krum	1.0	n.s.
MAPPO-Krum	adaptive	0.33	final_safety_violations	wilcoxon_paired	20	20	20	7.58	8.84	1.2599999999999998	0.18431406180463442	0.5705966949462891	RS-MARL vs MAPPO-Krum	1.0	n.s.
MAPPO-Krum	collusive	0.05	final_safety_violations	wilcoxon_paired	20	20	20	8.29	8.27	-0.019999999999999574	-0.004350683906844049	0.7368091338044767	RS-MARL vs MAPPO-Krum	1.0	n.s.
MAPPO-Krum	collusive	0.1	final_safety_violations	wilcoxon_paired	20	20	20	8.120000000000001	8.34	0.21999999999999886	0.043177376369231045	0.9678968008913416	RS-MARL vs MAPPO-Krum	1.0	n.s.
MAPPO-Krum	collusive	0.2	final_safety_violations	wilcoxon_paired	20	20	20	8.5	8.33	-0.16999999999999993	-0.031246010303225588	0.7474259875363838	RS-MARL vs MAPPO-Krum	1.0	n.s.
MAPPO-Krum	collusive	0.3	final_safety_violations	wilcoxon_paired	20	20	20	8.610000000000001	9.429999999999998	0.8199999999999967	0.11619617642833995	0.6215133666992188	RS-MARL vs MAPPO-Krum	1.0	n.s.
MAPPO-Krum	collusive	0.33	final_safety_violations	wilcoxon_paired	20	20	20	9.01	8.129999999999999	-0.8800000000000008	-0.13363788724157993	0.7228208997111943	RS-MARL vs MAPPO-Krum	1.0	n.s.
MAPPO-Krum	constant	0.05	final_safety_violations	wilcoxon_paired	20	20	20	9.22	9.59	0.3699999999999992	0.08911381292320274	0.8562106793029811	RS-MARL vs MAPPO-Krum	1.0	n.s.
MAPPO-Krum	constant	0.1	final_safety_violations	wilcoxon_paired	20	20	20	8.28	8.59	0.3100000000000005	0.05455911493198725	0.8812824436000936	RS-MARL vs MAPPO-Krum	1.0	n.s.
MAPPO-Krum	constant	0.2	final_safety_violations	wilcoxon_paired	20	20	20	8.190000000000001	8.34	0.14999999999999858	0.027481028969157356	0.9272785186767578	RS-MARL vs MAPPO-Krum	1.0	n.s.
MAPPO-Krum	constant	0.3	final_safety_violations	wilcoxon_paired	20	20	20	7.9399999999999995	8.690000000000001	0.7500000000000018	0.14563359670792833	0.7651388653276605	RS-MARL vs MAPPO-Krum	1.0	n.s.
MAPPO-Krum	constant	0.33	final_safety_violations	wilcoxon_paired	20	20	20	8.33	8.38	0.05000000000000071	0.00963952491260325	1.0	RS-MARL vs MAPPO-Krum	1.0	n.s.
MAPPO-Krum	random	0.05	final_safety_violations	wilcoxon_paired	20	20	20	8.63	8.08	-0.5500000000000007	-0.11756595630622435	0.37017788534265617	RS-MARL vs MAPPO-Krum	1.0	n.s.
MAPPO-Krum	random	0.1	final_safety_violations	wilcoxon_paired	20	20	20	8.14	8.370000000000001	0.23000000000000043	0.04444138219076826	0.7368532973598002	RS-MARL vs MAPPO-Krum	1.0	n.s.
MAPPO-Krum	random	0.2	final_safety_violations	wilcoxon_paired	20	20	20	8.109999999999998	9.249999999999998	1.1400000000000006	0.24852932373939274	0.27614634290683926	RS-MARL vs MAPPO-Krum	1.0	n.s.
MAPPO-Krum	random	0.3	final_safety_violations	wilcoxon_paired	20	20	20	8.07	8.23	0.16000000000000014	0.027242120779136802	0.8373005793912056	RS-MARL vs MAPPO-Krum	1.0	n.s.
MAPPO-Krum	random	0.33	final_safety_violations	wilcoxon_paired	20	20	20	8.72	9.680000000000001	0.9600000000000009	0.16175380014673743	0.5460878490645904	RS-MARL vs MAPPO-Krum	1.0	n.s.
MAPPO-Krum	signflip	0.05	final_safety_violations	wilcoxon_paired	20	20	20	8.649999999999999	7.289999999999999	-1.3599999999999994	-0.25099977927250944	0.27030061392602445	RS-MARL vs MAPPO-Krum	1.0	n.s.
MAPPO-Krum	signflip	0.1	final_safety_violations	wilcoxon_paired	20	20	20	7.92	8.4	0.4800000000000004	0.08781821443010633	0.5502572060902096	RS-MARL vs MAPPO-Krum	1.0	n.s.
MAPPO-Krum	signflip	0.2	final_safety_violations	wilcoxon_paired	20	20	20	7.830000000000001	9.010000000000002	1.1800000000000006	0.19211542371849288	0.6142368188613654	RS-MARL vs MAPPO-Krum	1.0	n.s.
MAPPO-Krum	signflip	0.3	final_safety_violations	wilcoxon_paired	20	20	20	7.989999999999999	8.53	0.54	0.1019041690620145	1.0	RS-MARL vs MAPPO-Krum	1.0	n.s.
MAPPO-Krum	signflip	0.33	final_safety_violations	wilcoxon_paired	20	20	20	7.999999999999998	8.669999999999998	0.6699999999999999	0.12755883712955754	0.9038688939507324	RS-MARL vs MAPPO-Krum	1.0	n.s.
MAPPO-Krum	stealthy	0.05	final_safety_violations	wilcoxon_paired	20	20	20	8.45	9.209999999999999	0.7599999999999998	0.16622765099175288	0.7938356323393149	RS-MARL vs MAPPO-Krum	1.0	n.s.
MAPPO-Krum	stealthy	0.1	final_safety_violations	wilcoxon_paired	20	20	20	7.839999999999999	8.719999999999999	0.8799999999999999	0.15213504521405086	0.6725975739784472	RS-MARL vs MAPPO-Krum	1.0	n.s.
MAPPO-Krum	stealthy	0.2	final_safety_violations	wilcoxon_paired	20	20	20	8.860000000000003	8.65	-0.21000000000000263	-0.042722125822170186	0.8082342131571408	RS-MARL vs MAPPO-Krum	1.0	n.s.
MAPPO-Krum	stealthy	0.3	final_safety_violations	wilcoxon_paired	20	20	20	8.33	6.94	-1.3899999999999997	-0.34281931596381193	0.11243793395356337	RS-MARL vs MAPPO-Krum	1.0	n.s.
MAPPO-Krum	stealthy	0.33	final_safety_violations	wilcoxon_paired	20	20	20	8.9	9.05	0.15000000000000036	0.025645709703402082	0.9553309378099653	RS-MARL vs MAPPO-Krum	1.0	n.s.
Safe-MAPPO	adaptive	0.05	final_safety_violations	wilcoxon_paired	20	20	20	10.35	8.86	-1.4900000000000002	-0.2922254641599216	0.2249298509540869	RS-MARL vs Safe-MAPPO	1.0	n.s.
Safe-MAPPO	adaptive	0.1	final_safety_violations	wilcoxon_paired	20	20	20	8.659999999999998	7.08	-1.5799999999999983	-0.38587240279443874	0.18408369354964227	RS-MARL vs Safe-MAPPO	1.0	n.s.
Safe-MAPPO	adaptive	0.2	final_safety_violations	wilcoxon_paired	20	20	20	7.030000000000001	6.589999999999999	-0.44000000000000217	-0.13116486042055872	0.5754196678527657	RS-MARL vs Safe-MAPPO	1.0	n.s.
Safe-MAPPO	adaptive	0.3	final_safety_violations	wilcoxon_paired	20	20	20	8.34	8.889999999999997	0.5499999999999972	0.14383014573852457	0.3759797524564171	RS-MARL vs Safe-MAPPO	1.0	n.s.
Safe-MAPPO	adaptive	0.33	final_safety_violations	wilcoxon_paired	20	20	20	9.37	8.84	-0.5299999999999994	-0.0996132796266896	0.5460878490645904	RS-MARL vs Safe-MAPPO	1.0	n.s.
Safe-MAPPO	collusive	0.05	final_safety_violations	wilcoxon_paired	20	20	20	9.739999999999998	8.27	-1.4699999999999989	-0.20894536660931753	0.444416686524409	RS-MARL vs Safe-MAPPO	1.0	n.s.
Safe-MAPPO	collusive	0.1	final_safety_violations	wilcoxon_paired	20	20	20	9.279999999999998	8.34	-0.9399999999999977	-0.24133566239896445	0.8082342131571408	RS-MARL vs Safe-MAPPO	1.0	n.s.
Safe-MAPPO	collusive	0.2	final_safety_violations	wilcoxon_paired	20	20	20	9.4	8.33	-1.0700000000000003	-0.23484429403940332	0.42213524686051795	RS-MARL vs Safe-MAPPO	1.0	n.s.
Safe-MAPPO	collusive	0.3	final_safety_violations	wilcoxon_paired	20	20	20	8.190000000000001	9.429999999999998	1.2399999999999967	0.211578867891935	0.1789182527836226	RS-MARL vs Safe-MAPPO	1.0	n.s.
Safe-MAPPO	collusive	0.33	final_safety_violations	wilcoxon_paired	20	20	20	7.880000000000001	8.129999999999999	0.24999999999999822	0.05587891137026523	0.5753863760243538	RS-MARL vs Safe-MAPPO	1.0	n.s.
Safe-MAPPO	constant	0.05	final_safety_violations	wilcoxon_paired	20	20	20	10.19	9.59	-0.5999999999999996	-0.13577433526417837	0.7935680479392709	RS-MARL vs Safe-MAPPO	1.0	n.s.
Safe-MAPPO	constant	0.1	final_safety_violations	wilcoxon_paired	20	20	20	9.52	8.59	-0.9299999999999997	-0.22725944689230515	0.35466939531524566	RS-MARL vs Safe-MAPPO	1.0	n.s.
Safe-MAPPO	constant	0.2	final_safety_violations	wilcoxon_paired	20	20	20	7.49	8.34	0.8499999999999996	0.3007678257530834	0.1504527259972267	RS-MARL vs Safe-MAPPO	1.0	n.s.
Safe-MAPPO	constant	0.3	final_safety_violations	wilcoxon_paired	20	20	20	9.38	8.690000000000001	-0.6899999999999995	-0.21542689303336632	0.1668140630640329	RS-MARL vs Safe-MAPPO	1.0	n.s.
Safe-MAPPO	constant	0.33	final_safety_violations	wilcoxon_paired	20	20	20	8.4	8.38	-0.019999999999999574	-0.0053983329112610905	0.7936089115991097	RS-MARL vs Safe-MAPPO	1.0	n.s.
Safe-MAPPO	random	0.05	final_safety_violations	wilcoxon_paired	20	20	20	8.790000000000001	8.08	-0.7100000000000009	-0.1922440199793101	0.2272358290539016	RS-MARL vs Safe-MAPPO	1.0	n.s.
Safe-MAPPO	random	0.1	final_safety_violations	wilcoxon_paired	20	20	20	8.47	8.370000000000001	-0.09999999999999964	-0.021312934527140344	0.6579763685443323	RS-MARL vs Safe-MAPPO	1.0	n.s.
Safe-MAPPO	random	0.2	final_safety_violations	wilcoxon_paired	20	20	20	9.459999999999999	9.249999999999998	-0.21000000000000085	-0.03865523840836092	0.8721180313900541	RS-MARL vs Safe-MAPPO	1.0	n.s.
Safe-MAPPO	random	0.3	final_safety_violations	wilcoxon_paired	20	20	20	7.57	8.23	0.6600000000000001	0.18401915300509128	0.34085308793674063	RS-MARL vs Safe-MAPPO	1.0	n.s.
Safe-MAPPO	random	0.33	final_safety_violations	wilcoxon_paired	20	20	20	9.629999999999999	9.680000000000001	0.05000000000000249	0.010213489208375254	0.7438322823977076	RS-MARL vs Safe-MAPPO	1.0	n.s.
Safe-MAPPO	signflip	0.05	final_safety_violations	wilcoxon_paired	20	20	20	8.899999999999999	7.289999999999999	-1.6099999999999994	-0.32597786754389246	0.09885488166660604	RS-MARL vs Safe-MAPPO	1.0	n.s.
Safe-MAPPO	signflip	0.1	final_safety_violations	wilcoxon_paired	20	20	20	8.23	8.4	0.16999999999999993	0.03233115314261858	0.856282687653342	RS-MARL vs Safe-MAPPO	1.0	n.s.
Safe-MAPPO	signflip	0.2	final_safety_violations	wilcoxon_paired	20	20	20	9.42	9.010000000000002	-0.40999999999999837	-0.1139171125925835	0.8373005793912056	RS-MARL vs Safe-MAPPO	1.0	n.s.
Safe-MAPPO	signflip	0.3	final_safety_violations	wilcoxon_paired	20	20	20	6.25	8.53	2.2799999999999994	0.49051096376485587	0.04376699868073907	RS-MARL vs Safe-MAPPO	1.0	n.s.
Safe-MAPPO	signflip	0.33	final_safety_violations	wilcoxon_paired	20	20	20	9.02	8.669999999999998	-0.3500000000000014	-0.09173984740690336	0.9039076325167246	RS-MARL vs Safe-MAPPO	1.0	n.s.
Safe-MAPPO	stealthy	0.05	final_safety_violations	wilcoxon_paired	20	20	20	8.74	9.209999999999999	0.46999999999999886	0.07447726098317975	0.6008710115741303	RS-MARL vs Safe-MAPPO	1.0	n.s.
Safe-MAPPO	stealthy	0.1	final_safety_violations	wilcoxon_paired	20	20	20	8.740000000000002	8.719999999999999	-0.020000000000003126	-0.0038539934319001745	0.8518352679720813	RS-MARL vs Safe-MAPPO	1.0	n.s.
Safe-MAPPO	stealthy	0.2	final_safety_violations	wilcoxon_paired	20	20	20	8.610000000000001	8.65	0.03999999999999915	0.014310328931209818	0.967890302488355	RS-MARL vs Safe-MAPPO	1.0	n.s.
Safe-MAPPO	stealthy	0.3	final_safety_violations	wilcoxon_paired	20	20	20	8.15	6.94	-1.21	-0.268412135164769	0.2548092680556696	RS-MARL vs Safe-MAPPO	1.0	n.s.
Safe-MAPPO	stealthy	0.33	final_safety_violations	wilcoxon_paired	20	20	20	8.129999999999999	9.05	0.9200000000000017	0.21310532690253944	0.1774903485860274	RS-MARL vs Safe-MAPPO	1.0	n.s.
