# Supplementary material for: Operating-Regime Evaluation of Byzantine-Resilient Multi-Agent Reinforcement Learning for Sensor-Networked Safe Formation Control
Source: Sensors (Basel). 2026 Jul 11;26(14):4408. doi: 10.3390/s26144408 (PMC13418820; doi:10.3390/s26144408)
Supplement: Supplementary file 1 [file sensors-26-04408-s001.zip › File_S1/processed_data/core_3000/derived/v3_cloud_audit_summary.json]

{
  "manifest_expected_runs": 3000,
  "manifest_successful_runs": 3000,
  "manifest_missing_or_invalid_runs": 0,
  "per_run_rows": 3000,
  "expected_runs": 3000,
  "complete_cells": 150,
  "total_cells": 150,
  "min_n_success": 20,
  "max_n_success": 20,
  "methods": [
    "MAPPO",
    "MAPPO-CWMed",
    "MAPPO-Krum",
    "RS-MARL",
    "Safe-MAPPO"
  ],
  "attacks": [
    "adaptive",
    "collusive",
    "constant",
    "random",
    "signflip",
    "stealthy"
  ],
  "ratios": [
    0.05,
    0.1,
    0.2,
    0.3,
    0.33
  ],
  "seeds": [
    0,
    1,
    2,
    3,
    4,
    5,
    6,
    7,
    8,
    9,
    10,
    11,
    12,
    13,
    14,
    15,
    16,
    17,
    18,
    19
  ],
  "overall_ok": true,
  "archive_sha256": "9b5a7f637f29d16281224502e5642e302d54052d839db66315a446f416948c2b",
  "archive_sha256_expected": "9b5a7f637f29d16281224502e5642e302d54052d839db66315a446f416948c2b",
  "archive_sha256_matches": true
}
