# Supplementary material for: Operating-Regime Evaluation of Byzantine-Resilient Multi-Agent Reinforcement Learning for Sensor-Networked Safe Formation Control
Source: Sensors (Basel). 2026 Jul 11;26(14):4408. doi: 10.3390/s26144408 (PMC13418820; doi:10.3390/s26144408)
Supplement: Supplementary file 1 [file sensors-26-04408-s001.zip › File_S1/processed_data/core_3000/derived/v3_core3000_source_audit.json]

{
  "created_at": "2026-05-29",
  "source_root": "data01\\rsmarl_v3_return_key_20260527_124029",
  "artifact_dir": "data01\\rsmarl_v3_return_key_20260527_124029\\artifacts_v3",
  "dataset_role": "audited 3000-run core matrix",
  "per_run_summary_rows": 3000,
  "unique_method_attack_ratio_seed_keys": 3000,
  "duplicate_rows": 0,
  "missing_keys": 0,
  "extra_keys": 0,
  "methods": [
    "MAPPO",
    "MAPPO-CWMed",
    "MAPPO-Krum",
    "RS-MARL",
    "Safe-MAPPO"
  ],
  "attacks_normalized_in_csv": [
    "adaptive",
    "collusive",
    "constant",
    "random",
    "signflip",
    "stealthy"
  ],
  "attacks_requested_in_manifest": [
    "adaptive",
    "collusive",
    "constant",
    "random",
    "sign_flip",
    "stealthy_subspace"
  ],
  "ratios": [
    0.05,
    0.1,
    0.2,
    0.3,
    0.33
  ],
  "seed_min": 0,
  "seed_max": 19,
  "seed_count": 20,
  "manifest_expected_runs": 3000,
  "manifest_successful_runs": 3000,
  "manifest_missing_or_invalid_runs": 0,
  "manifest_complete_cells": 150,
  "manifest_total_cells": 150,
  "per_run_summary_sha256": "6a61e0c8288c8f25d205e8dfbd50fc8c02ef272d3e8059b3a01c246bbe302f19",
  "matches_data_per_run_summary": true,
  "matches_cloud_returns_per_run_summary": true
}
