# Supplementary material for: Operating-Regime Evaluation of Byzantine-Resilient Multi-Agent Reinforcement Learning for Sensor-Networked Safe Formation Control
Source: Sensors (Basel). 2026 Jul 11;26(14):4408. doi: 10.3390/s26144408 (PMC13418820; doi:10.3390/s26144408)
Supplement: Supplementary file 1 [file sensors-26-04408-s001.zip › File_S1/processed_data/core_3000/q1_reproduction_reference/core_full_summary.csv]

method	attack	ratio	n_success	final_fe_mean	final_fe_std	final_fe_ci95	final_return_mean	final_return_std	final_return_ci95	final_safety_violations_mean	final_safety_violations_std	final_safety_violations_ci95	final_f1_mean	final_f1_std	final_f1_ci95	final_precision_mean	final_precision_std	final_precision_ci95	final_recall_mean	final_recall_std	final_recall_ci95
MAPPO	adaptive	0.05	20	15.29226923942566	4.982932524044269	2.1838664668072876	-4746.198603515625	636.4215420254598	278.92403874157674	7.6	3.2268609481890245	1.4142341650816568							0.0	0.0	0.0
MAPPO	adaptive	0.1	20	15.570872068405151	4.628281221493025	2.0284336803278564	-4818.72048828125	633.6632305896708	277.71515545436307	7.88	3.116948575298064	1.366062943760568							0.0	0.0	0.0
MAPPO	adaptive	0.2	20	16.096635484695433	5.203381024815075	2.280482282126529	-4819.61306640625	691.2906204360575	302.9714726225938	7.709999999999998	3.830885564791294	1.6789596252316175							0.0	0.0	0.0
MAPPO	adaptive	0.3	20	16.321149392127992	5.461658612372828	2.393677425723912	-4877.787175292969	667.7289745098411	292.6451259998449	7.769999999999999	3.6001608151215745	1.577840045258407							0.0	0.0	0.0
MAPPO	adaptive	0.33	20	15.683566012382508	4.748673934415304	2.0811981131854633	-4775.549201660156	614.0037089303229	269.0989901946185	7.600000000000001	3.882484283358571	1.7015737607162067							0.0	0.0	0.0
MAPPO	collusive	0.05	20	16.09817974090576	4.611636458818099	2.021138791449001	-4929.316506347656	698.7413089892268	306.23688085507075	8.870000000000001	3.63044146945766	1.5911111271521448							0.0	0.0	0.0
MAPPO	collusive	0.1	20	16.56417011260986	5.198563612659299	2.2783709581595635	-4969.408647460938	821.4537148617253	360.01796397290724	8.610000000000001	4.333699039898947	1.8993273468589649							0.0	0.0	0.0
MAPPO	collusive	0.2	20	16.501838908195495	5.2756785727482	2.3121680795563924	-4901.136696777344	751.003580274227	329.14183114042277	7.959999999999999	3.675580870670935	1.6108943419891422							0.0	0.0	0.0
MAPPO	collusive	0.3	20	16.388871936798093	6.996892219653697	3.066523220339471	-5055.427546386718	921.5076199574822	403.86852128175855	8.73	4.156554747434592	1.8216904376227905							0.0	0.0	0.0
MAPPO	collusive	0.33	20	15.892017555236816	5.378144171909364	2.357075608391996	-4912.287907714845	749.9867798072936	328.6961986875539	8.43	3.791000423440535	1.6614791913105305							0.0	0.0	0.0
MAPPO	constant	0.05	20	14.952853970527647	4.589421830801765	2.0114028014544796	-4799.665771484375	679.7534676618827	297.9150924801022	8.109999999999998	3.5838673612674192	1.5706991242588022							0.0	0.0	0.0
MAPPO	constant	0.1	20	15.807173700332637	4.545643716678341	1.9922161969895626	-4800.447690429688	656.3643544120398	287.66436163672466	7.890000000000001	3.501864165209574	1.5347596389903155							0.0	0.0	0.0
MAPPO	constant	0.2	20	14.750373916625978	4.742407300728019	2.078451639878151	-4743.480004882813	746.2861310413613	327.0743178560647	7.640000000000001	3.4210493927110175	1.4993410033112968							0.0	0.0	0.0
MAPPO	constant	0.3	20	15.775854930877689	4.882731293273453	2.139951341174481	-4817.283398437501	593.7996306960765	260.24416249313674	8.009999999999998	3.447333065306846	1.5108603307213306							0.0	0.0	0.0
MAPPO	constant	0.33	20	16.27812386035919	5.068660552774625	2.221438431971641	-4845.748205566406	648.8317668179236	284.3630595669692	8.110000000000001	3.549633042561175	1.5556952725558535							0.0	0.0	0.0
MAPPO	random	0.05	20	15.794440455436709	4.691655267631506	2.0562085806621275	-4811.147456054687	656.4177271775351	287.6877532825564	7.99	3.7159542232747818	1.6285887439258893							0.0	0.0	0.0
MAPPO	random	0.1	20	15.97225373268127	4.768615636813896	2.089937949606927	-4911.7130834960935	786.4063382373562	344.6577739261424	8.120000000000001	3.774373423078605	1.6541920871085773							0.0	0.0	0.0
MAPPO	random	0.2	20	16.478276834487907	5.021135679580881	2.2006097379433203	-4923.188254394532	688.0150869328875	301.53590676976324	8.209999999999999	3.6386666152372498	1.594715956229394							0.0	0.0	0.0
MAPPO	random	0.3	20	16.47468255519867	5.584443177058799	2.44749013383612	-4887.641335449218	812.0285374745204	355.8871978547015	8.15	3.9250209520057613	1.720216277711981							0.0	0.0	0.0
MAPPO	random	0.33	20	16.625099587440495	6.0210421954983095	2.6388380903276443	-4944.6964184570315	834.1868842701165	365.59852151667917	8.25	4.049106464134369	1.7745991511798997							0.0	0.0	0.0
MAPPO	signflip	0.05	20	15.331008186340332	5.040455999415785	2.2090772414489055	-4802.542429199219	707.9072742950492	310.2540422697026	8.11	3.835828326107468	1.6811258858903237							0.0	0.0	0.0
MAPPO	signflip	0.1	20	16.620131187438965	5.994833762664399	2.6273517381971736	-5099.144377441406	883.1080087386396	387.039149646759	9.4	4.99009545315307	2.1870057589027248							0.0	0.0	0.0
MAPPO	signflip	0.2	20	16.099076023101805	4.734303110418123	2.0748998218727888	-4850.443701171875	645.0936537532843	282.72475928262696	8.129999999999999	3.473372394298326	1.522272569825163							0.0	0.0	0.0
MAPPO	signflip	0.3	20	15.470066862106322	4.431126473807531	1.9420268024171856	-4750.6945532226555	656.0572679144113	287.5297750451254	7.980000000000001	3.0901541436599804	1.3543197663305677							0.0	0.0	0.0
MAPPO	signflip	0.33	20	15.981560311317446	4.944164616973321	2.166875682398305	-4820.858046875	732.2647097382318	320.9291590257723	8.17	4.066435138649344	1.7821937776382881							0.0	0.0	0.0
MAPPO	stealthy	0.05	20	16.31895002841949	4.996010828358744	2.189598286392896	-4921.728088378906	712.9042471359111	312.44406217666454	8.620000000000001	3.9522944701713927	1.7321694240703507							0.0	0.0	0.0
MAPPO	stealthy	0.1	20	15.772698111534117	5.057208034759514	2.2164191446477566	-4867.479973144531	762.5581198273803	334.20583137477666	8.100000000000001	3.6195376267665664	1.5863323073913878							0.0	0.0	0.0
MAPPO	stealthy	0.2	20	15.893531217575074	4.881842317897197	2.139561730537641	-4756.038159179688	724.9973512902901	317.74409875450715	7.5	3.4	1.4901157002058598							0.0	0.0	0.0
MAPPO	stealthy	0.3	20	16.25581114768982	5.478436297452083	2.4010305704150023	-4855.552878417969	748.3655050888945	327.9856437133676	8.179999999999998	4.0910171171276675	1.7929673047184858							0.0	0.0	0.0
MAPPO	stealthy	0.33	20	16.191918597221374	5.594132011553007	2.4517364527762715	-4912.321762695313	634.3784454713873	278.0286121967944	7.989999999999999	3.981258727165515	1.7448635693914503							0.0	0.0	0.0
MAPPO-CWMed	adaptive	0.05	20	15.464778733253478	4.829601121351999	2.116666016664247	-4759.939621582032	649.7165809030871	284.7508464375767	7.860000000000001	3.484159643451005	1.5270002902147037							0.0	0.0	0.0
MAPPO-CWMed	adaptive	0.1	20	16.196935567855835	4.952336533696936	2.1704571828131973	-4882.028806152344	657.2111756622243	288.0354974132446	8.180000000000001	3.8813453988614772	1.7010746225780182							0.0	0.0	0.0
MAPPO-CWMed	adaptive	0.2	20	16.29805239200592	4.272062708636092	1.872314033647827	-4825.103759765624	641.1346070718262	280.98963057148325	7.8199999999999985	3.6092862685607323	1.5818394515646383							0.0	0.0	0.0
MAPPO-CWMed	adaptive	0.3	20	16.217425999641414	4.57851294832866	2.0066217729118696	-4772.241733398438	649.09400927823	284.4779923926643	7.85	3.3244706741311307	1.4570135136461049							0.0	0.0	0.0
MAPPO-CWMed	adaptive	0.33	20	14.949702196121214	4.6713836672171585	2.047324160060445	-4750.551105957031	624.7144431384062	273.793176431147	7.94	3.858060598143498	1.6908696087174224							0.0	0.0	0.0
MAPPO-CWMed	collusive	0.05	20	15.631278457641605	4.853930980633394	2.127329047634543	-4861.2214624023445	723.0624481284005	316.8960900545338	7.789999999999999	3.6282372115337074	1.590145068522796							0.0	0.0	0.0
MAPPO-CWMed	collusive	0.1	20	15.875264420509339	4.341041620902194	1.9025453748686627	-4909.878769531249	819.7959984634174	359.2914377283168	7.57	3.580223456713282	1.569102112674634							0.0	0.0	0.0
MAPPO-CWMed	collusive	0.2	20	16.043939685821535	5.408485543585345	2.37037330083322	-4903.50984375	753.8252152197718	330.3784671794245	8.3	3.8582788636221834	1.690965267781129							0.0	0.0	0.0
MAPPO-CWMed	collusive	0.3	20	15.56402063369751	4.679501407442732	2.050881916578186	-4887.845556640625	597.825029878413	262.00837146995894	8.57	3.389938673564216	1.485706129474431							0.0	0.0	0.0
MAPPO-CWMed	collusive	0.33	20	15.64337013244629	5.67018013834377	2.485066013865143	-4937.586416015625	701.588051015336	307.48452055728876	8.349999999999998	3.73595615887722	1.6373549787128596							0.0	0.0	0.0
MAPPO-CWMed	constant	0.05	20	16.246870932579043	4.272335987895031	1.8724338035637933	-4852.916901855468	591.2006699518984	259.1051177257489	8.14	3.960914301681262	1.7359472317956406							0.0	0.0	0.0
MAPPO-CWMed	constant	0.1	20	15.321428413391112	4.102061212376452	1.7978075928728339	-4825.958679199218	585.8720951192046	256.7697668381258	8.030000000000001	3.459403660200776	1.5161505021808215							0.0	0.0	0.0
MAPPO-CWMed	constant	0.2	20	15.06196454524994	4.322665912756144	1.8944918656890068	-4675.5497290039075	689.3697630783544	302.1296197677205	7.099999999999999	3.112284657526314	1.3640188916734641							0.0	0.0	0.0
MAPPO-CWMed	constant	0.3	20	15.883086285591125	4.688309158273787	2.0547420835772616	-4914.919797363282	684.788602923659	300.1218378054649	8.139999999999999	3.8830807085964216	1.7018351556017715							0.0	0.0	0.0
MAPPO-CWMed	constant	0.33	20	16.328588485717773	4.840515467675613	2.1214494398449237	-4860.603295898437	625.850231877528	274.290957793583	8.0	3.330876287421264	1.4598208974499505							0.0	0.0	0.0
MAPPO-CWMed	random	0.05	20	15.849776067733762	4.627863197170157	2.028250473090629	-4842.744934082032	687.9645216766382	301.51374556910974	7.650000000000001	3.7578689369599383	1.6469586771411495							0.0	0.0	0.0
MAPPO-CWMed	random	0.1	20	15.067924857139591	4.770961045128503	2.090965870122512	-4798.766733398437	670.5814810464527	293.8952921101816	7.45	3.316862817086112	1.4536792232850153							0.0	0.0	0.0
MAPPO-CWMed	random	0.2	20	15.821735863685607	4.75001103415856	2.0817841229855127	-4835.469892578125	686.2408864382603	300.7583291190701	7.67	3.2852301048945205	1.4398155759094908							0.0	0.0	0.0
MAPPO-CWMed	random	0.3	20	15.20339725017548	4.233887983564245	1.855583222712356	-4761.9293920898435	622.4840582331701	272.815667147384	7.899999999999999	3.7148351242013424	1.6280982771319428							0.0	0.0	0.0
MAPPO-CWMed	random	0.33	20	16.052276282310487	5.885661359898452	2.5795048230822513	-4941.04780029297	751.1009547708558	329.18450739519517	7.720000000000001	3.569107215507749	1.564230205160622							0.0	0.0	0.0
MAPPO-CWMed	signflip	0.05	20	15.615551171302794	5.079501530906231	2.2261897001244337	-4785.169672851563	796.8958315883569	349.25499708188687	7.840000000000001	3.814984307065744	1.671990591764011							0.0	0.0	0.0
MAPPO-CWMed	signflip	0.1	20	15.92446858882904	5.8602491645306625	2.568367437407474	-4940.196494140624	967.6907644969594	424.1091768003325	8.16	4.702339843099391	2.060891302325283							0.0	0.0	0.0
MAPPO-CWMed	signflip	0.2	20	15.39595181941986	4.641061219595031	2.0340347614515033	-4771.1851171875005	611.0795475314369	267.8174199562609	8.11	4.299559340945976	1.8843649640912818							0.0	0.0	0.0
MAPPO-CWMed	signflip	0.3	20	15.97452914237976	4.482655027177525	1.9646101866482222	-4825.189379882812	602.9910312601788	264.2724714012103	8.080000000000002	3.5791207388348742	1.5686188252559536							0.0	0.0	0.0
MAPPO-CWMed	signflip	0.33	20	15.782874517440797	4.937762258743497	2.1640697251875394	-4841.382695312501	671.670841368504	294.3727253216727	8.270000000000001	3.799321269024661	1.665125962676382							0.0	0.0	0.0
MAPPO-CWMed	stealthy	0.05	20	15.817438478469848	4.724426538818307	2.0705712235183493	-4802.443234863282	684.0229242541737	299.7862643329023	7.720000000000001	3.6789014378580034	1.6123496447241539							0.0	0.0	0.0
MAPPO-CWMed	stealthy	0.1	20	15.347855100631715	5.243907259342695	2.298243687520597	-4813.78673095703	754.3530760485188	330.6098123877891	7.83	3.7294136691696553	1.6344876061741311							0.0	0.0	0.0
MAPPO-CWMed	stealthy	0.2	20	16.639822316169738	5.296411795242632	2.3212548149548673	-4893.341740722657	697.2041516370152	305.5631919420657	8.389999999999997	3.7000568985667743	1.6216214341792208							0.0	0.0	0.0
MAPPO-CWMed	stealthy	0.3	20	15.669464454650882	4.650948490082633	2.038368048800255	-4857.343488769531	632.97656992365	277.4142131487303	8.17	3.6896869072706173	1.6170765851082203							0.0	0.0	0.0
MAPPO-CWMed	stealthy	0.33	20	15.78531711578369	5.485601849674381	2.4041710121406177	-4814.288596191406	662.2671751675823	290.251386896529	7.639999999999999	3.639895892091305	1.5952547105647257							0.0	0.0	0.0
MAPPO-Krum	adaptive	0.05	20	16.82348804950714	5.232247051710606	2.2931333762087633	-4944.373642578124	614.9226664987056	269.5017411065215	8.650000000000002	3.5367990285597304	1.5500705179204963							0.0	0.0	0.0
MAPPO-Krum	adaptive	0.1	20	16.54475012779236	5.198687906815608	2.2784254324753754	-4814.308186035157	596.7096444941865	261.51953227207184	8.05	3.0517466957034363	1.3374869600938366							0.0	0.0	0.0
MAPPO-Krum	adaptive	0.2	20	16.930839385986328	5.24931755328692	2.300614853387956	-4949.852541503906	574.0616864256567	251.59362700868357	8.53	3.090409613456988	1.3544317309057001							0.0	0.0	0.0
MAPPO-Krum	adaptive	0.3	20	15.782531628608703	4.625078389889536	2.0270299774874228	-4810.181433105468	496.4693442676339	217.58728369532628	7.290000000000001	2.4326507093465373	1.0661561809159403							0.0	0.0	0.0
MAPPO-Krum	adaptive	0.33	20	15.89789458274841	4.494757205663205	1.969914200227106	-4821.286274414062	527.4085388349907	231.14698357077987	7.58	3.4132250531070896	1.4959118352855452							0.0	0.0	0.0
MAPPO-Krum	collusive	0.05	20	16.497953572273254	5.91691289894089	2.593201413959526	-4958.721572265626	727.4105312418666	318.8017214995854	8.29	3.1585972902706767	1.384316297900006							0.0	0.0	0.0
MAPPO-Krum	collusive	0.1	20	15.660122947692873	5.798920882942702	2.541489132918984	-4931.16041015625	740.0865296903252	324.3572227654187	8.120000000000001	3.058998804218551	1.340665336787357							0.0	0.0	0.0
MAPPO-Krum	collusive	0.2	20	16.64853011608124	6.106395379370586	2.676245772489596	-4993.474121093749	829.0901599732231	363.36478360655514	8.5	3.5762373640756184	1.5673551305505584							0.0	0.0	0.0
MAPPO-Krum	collusive	0.3	20	16.78949496746063	6.7771418591398405	2.9702133784784133	-5055.032556152344	878.2469710822149	384.9087059611324	8.610000000000001	3.86371787136091	1.6933490180237813							0.0	0.0	0.0
MAPPO-Krum	collusive	0.33	20	17.0584090423584	6.9240021550927695	3.0345777410479244	-5096.7497607421865	832.1909500290957	364.72376476693694	9.01	3.859356368482622	1.6914375051074784							0.0	0.0	0.0
MAPPO-Krum	constant	0.05	20	16.76205099582672	6.366336438616952	2.7901699646987583	-5017.948659667969	747.271044419324	327.50597517601915	9.22	3.5528491161468234	1.5571047789508512							0.0	0.0	0.0
MAPPO-Krum	constant	0.1	20	16.79125505924225	5.740031168722458	2.515679577701272	-4928.082917480469	680.3809365675348	298.1900928529561	8.28	3.5239929505873695	1.5444580067897093							0.0	0.0	0.0
MAPPO-Krum	constant	0.2	20	16.426106700897215	5.017148552313718	2.198862302372874	-4881.928322753907	577.594445374049	253.1419268834018	8.190000000000001	2.8369553731903654	1.2433505124630404							0.0	0.0	0.0
MAPPO-Krum	constant	0.3	20	15.863102436065674	4.63920046206359	2.0332192485068337	-4768.510568847657	584.7328413188757	256.27046684565835	7.9399999999999995	2.794807214893552	1.2248782676357335							0.0	0.0	0.0
MAPPO-Krum	constant	0.33	20	16.54681265354157	5.091183053086604	2.231309352948927	-4927.746445312499	704.4900564220743	308.75638050395435	8.33	3.391801260314891	1.486522444109777							0.0	0.0	0.0
MAPPO-Krum	random	0.05	20	17.146521153450017	5.597878252297403	2.4533783151733233	-4972.255278320312	660.7253437731182	289.5756494941875	8.63	3.101290054154884	1.3592002942907273							0.0	0.0	0.0
MAPPO-Krum	random	0.1	20	17.072716493606563	5.191791959228368	2.2754031501908036	-4919.626752929687	643.7030371817459	282.11529469844584	8.14	2.946612685065595	1.2914099483652905							0.0	0.0	0.0
MAPPO-Krum	random	0.2	20	16.496474905014036	5.251291841168943	2.3014801232025817	-4942.415253906251	582.5807423672675	255.32726789383833	8.109999999999998	3.073468810044408	1.347007096452998							0.0	0.0	0.0
MAPPO-Krum	random	0.3	20	16.119351434707642	5.605932306732893	2.456908160162922	-4970.374240722656	667.3470325843232	292.4777325704975	8.07	3.231603805836157	1.416312814094549							0.0	0.0	0.0
MAPPO-Krum	random	0.33	20	17.16087400436401	6.341889907976728	2.779455800250946	-5035.689931640626	710.7874933516158	311.51635392741497	8.72	3.3254362594687445	1.4574367000788893							0.0	0.0	0.0
MAPPO-Krum	signflip	0.05	20	16.703969373703003	5.332976909520875	2.3372801828565826	-4943.794506835937	641.091566506131	280.9707672118691	8.649999999999999	3.460985560881695	1.5168438007222345							0.0	0.0	0.0
MAPPO-Krum	signflip	0.1	20	16.716136832237243	5.123071767687926	2.2452851983274016	-4936.433435058594	582.568537142633	255.32191871829352	7.92	3.0624379692965986	1.3421726173398272							0.0	0.0	0.0
MAPPO-Krum	signflip	0.2	20	15.021733145713805	5.341406706086611	2.3409747040954483	-4804.879340820312	568.1063464167928	248.98358417125056	7.830000000000001	3.089046863729294	1.3538344795043211							0.0	0.0	0.0
MAPPO-Krum	signflip	0.3	20	16.12518651008606	5.637600300156457	2.470787270220119	-4881.52186279297	695.211843343473	304.69002433387226	7.989999999999999	3.4043161458731515	1.4920073345382014							0.0	0.0	0.0
MAPPO-Krum	signflip	0.33	20	15.92954309940338	5.328029557294082	2.335111910142585	-4888.3731835937515	656.002572543218	287.505803741789	7.999999999999998	3.750087718272313	1.6435484076902183							0.0	0.0	0.0
MAPPO-Krum	stealthy	0.05	20	16.622716856002807	5.540575230366508	2.4282641585120093	-4924.07607421875	681.1832907739694	298.5417400882897	8.45	3.082633870401635	1.3510238612564212							0.0	0.0	0.0
MAPPO-Krum	stealthy	0.1	20	16.07148777961731	4.593689539982719	2.013273207470495	-4842.615185546874	439.8676647497948	192.78050389898732	7.839999999999999	2.844459064289914	1.2466391500856675							0.0	0.0	0.0
MAPPO-Krum	stealthy	0.2	20	16.34804605960846	5.7065588151618645	2.501009671947307	-5057.201445312499	665.0330710407274	291.46359420997254	8.860000000000003	3.6833051519125135	1.6142796575041076							0.0	0.0	0.0
MAPPO-Krum	stealthy	0.3	20	16.324315705299373	6.246273649117489	2.7375501271565055	-5031.537697753906	784.7477070884776	343.9308467744381	8.33	3.493919530299822	1.5312777492222494							0.0	0.0	0.0
MAPPO-Krum	stealthy	0.33	20	17.112096457481382	6.621160996256738	2.9018517512096578	-5126.214594726563	754.7464697055111	330.78222475974366	8.9	3.9621897188828616	1.7365062080298805							0.0	0.0	0.0
RS-MARL	adaptive	0.05	20	23.838202009201048	13.649241786333551	5.982043965212206	-5500.786701660157	1328.401706244046	582.1977172513251	8.86	4.208312575943249	1.8443743061137647	0.1818181818181818	0.0	0.0	1.0	0.0	0.0	0.01	0.03077935056255462	0.01348964515158903
RS-MARL	adaptive	0.1	20	21.590314035415652	10.359636092063552	4.540310702706817	-5086.325488281252	971.5750766184225	425.81155164641837	7.08	3.6794736465681437	1.6126004262484992	0.125			1.0			0.0033333333333333296	0.014907119849998582	0.006533333333333326
RS-MARL	adaptive	0.2	20	20.45432532310486	11.717613089509351	5.13547036282811	-4961.199299316407	1104.1493620963631	483.91479406825755	6.589999999999999	3.725573074956671	1.632804391546223	0.064516129032258	0.0	0.0	1.0	0.0	0.0	0.0033333333333333296	0.010259783520851528	0.004496548383863004
RS-MARL	adaptive	0.3	20	29.15597600460053	22.51382112613825	9.867117156377935	-5895.715947265625	2166.034813827253	949.3066127283723	8.889999999999997	5.026445851169277	2.2029370232535133	0.05041628122109157	0.016994609686284776	0.013598519888991682	0.8571428571428571	0.37796447300922725	0.28	0.00777777777777777	0.013047621080275539	0.005718372065310447
RS-MARL	adaptive	0.33	20	28.070302915573127	26.655355147241455	11.682224470431638	-5815.692648925782	2264.9334211149303	992.6508384483317	8.84	5.228102201715164	2.291316815604879	0.06809279394880798	0.02789340256325279	0.019329141820785427	0.9044117647058824	0.2703643575125035	0.18735294117647058	0.015000000000000003	0.022360679774997897	0.0098
RS-MARL	collusive	0.05	20	21.76181776046753	8.4496348580787	3.7032157538322887	-5056.312319335938	851.3527905856937	373.12181166641574	8.27	4.082968476359739	1.7894398323733074	0.9949874686716791	0.015449659155310701	0.006771111667693434	0.9954545454545455	0.020327890704543525	0.008909090909090901	0.9949999999999999	0.022360679774997894	0.009799999999999998
RS-MARL	collusive	0.1	20	22.889057188034055	11.852090581411941	5.194407722242332	-5351.530861816406	1209.408633324299	530.0467036708969	8.34	3.756313982728561	1.6462771884019507	1.0	0.0	0.0	1.0	0.0	0.0	1.0	0.0	0.0
RS-MARL	collusive	0.2	20	24.950819301605225	19.88613673549626	8.715483695883377	-5506.394140625001	1864.7998172018285	817.284554515724	8.33	3.7373083474889426	1.6379476015010852	0.9946070878274268	0.020481142222208374	0.008976256348077008	0.9916666666666668	0.03726779962499648	0.016333333333333325	0.9983333333333334	0.007453559924999273	0.003266666666666655
RS-MARL	collusive	0.3	20	23.45426359653473	12.73658438906854	5.582054225043497	-5452.714047851563	1337.2221429559534	586.0634440828208	9.429999999999998	4.655398677031353	2.0403184292241194	0.9960546475995914	0.00663501970993822	0.002907925600280668	1.0	0.0	0.0	0.9922222222222222	0.013047621080275585	0.005718372065310467
RS-MARL	collusive	0.33	20	31.251861371994018	29.353386651597432	12.86468891287013	-5953.361059570313	2386.9074385673584	1046.108308572757	8.129999999999999	4.248727363638	1.862086867779775	0.9892048901397608	0.014468187605785346	0.006340962795560168	0.9990196078431373	0.0043844470147054535	0.0019215686274509731	0.9800000000000001	0.0282842712474619	0.012396128427860047
RS-MARL	constant	0.05	20	28.43455119609833	19.085205727235316	8.364460204650628	-5912.819138183593	1718.8709652988225	753.3284152999344	9.59	4.4240847997963915	1.9389406527113824							0.0	0.0	0.0
RS-MARL	constant	0.1	20	23.04672580718994	10.19946465547922	4.4701124755365695	-5186.471118164062	1127.8588732710787	494.3059454934487	8.59	4.282879012017378	1.877054487614487							0.0	0.0	0.0
RS-MARL	constant	0.2	20	24.02012634754181	14.129259279935953	6.192420907444678	-5458.365390625	1482.6503055819	649.800146547825	8.34	4.597070005077033	2.0147547616207993							0.0	0.0	0.0
RS-MARL	constant	0.3	20	22.810401248931882	10.753511252594775	4.7129341028917215	-5310.244909667968	1145.7131456803088	502.13092538543276	8.690000000000001	4.429791488499085	1.941441719309051							0.0	0.0	0.0
RS-MARL	constant	0.33	20	23.168014879226682	13.160458342077654	5.767825175716203	-5292.012133789062	1253.4112360440542	549.3316946010818	8.38	4.489004109458672	1.9673927946449972							0.0	0.0	0.0
RS-MARL	random	0.05	20	22.49970412731171	10.228203978034495	4.482708038993303	-5129.629150390625	1068.5719726318348	468.32231565254216	8.08	4.516822357645507	1.9795846794612995	0.9428006775832862	0.03994844878394422	0.017508179627007344	0.8943473193473196	0.07127712829285408	0.03123857880434387	1.0	0.0	0.0
RS-MARL	random	0.1	20	24.622733807563783	15.866480158032182	6.953791526614266	-5427.736208496094	1371.4555427419698	601.0668930512229	8.370000000000001	4.491524181576252	1.9684972649473669	0.9887096774193548	0.015785822094502983	0.006918441571669248	0.978125	0.030585030308099555	0.01340448054510918	1.0	0.0	0.0
RS-MARL	random	0.2	20	26.734670681953435	18.81068108309947	8.244144474556437	-5603.058049316405	1925.121415613875	843.7216606496368	9.249999999999998	4.960422307998001	2.1740009296468257	1.0	0.0	0.0	1.0	0.0	0.0	1.0	0.0	0.0
RS-MARL	random	0.3	20	24.130074858665466	11.873174060309076	5.203647964277502	-5205.117639160157	1161.8985554832664	509.22449399180135	8.23	3.8972459911826802	1.7080433644193116	1.0	0.0	0.0	1.0	0.0	0.0	1.0	0.0	0.0
RS-MARL	random	0.33	20	36.29065450191498	35.88719649091799	15.728257331614566	-6364.793879394531	3131.379783550456	1372.38769963993	9.680000000000001	4.788319120526534	2.09857338208603	0.9985245583381868	0.004806566536288507	0.0021065706646492947	0.9970965309200605	0.009445563702105924	0.00413970081464783	1.0	0.0	0.0
RS-MARL	signflip	0.05	20	21.278941373825074	10.75101867967274	4.711841684643183	-5057.645971679687	1034.5696354229026	453.42013432350575	7.289999999999999	4.061876672827864	1.7801959419061002				0.0			0.0	0.0	0.0
RS-MARL	signflip	0.1	20	25.043807449340825	14.147447108629025	6.200392074823561	-5363.152199707032	1543.0506882586403	676.2717814081346	8.4	5.053815650731529	2.2149323667944545							0.0	0.0	0.0
RS-MARL	signflip	0.2	20	30.231025929450986	27.275590687261435	11.954054681022647	-5842.171708984374	2425.417249773796	1062.9859774817796	9.010000000000002	4.71837393935442	2.0679185548453507	0.1302972802024035	0.09302859613333456	0.12893105629348517	0.619047619047619	0.5387480237611791	0.7466666666666666	0.009999999999999995	0.0376192062431223	0.016487344074164363
RS-MARL	signflip	0.3	20	23.04584367752075	13.35701746215833	5.853971008319399	-5255.699130859374	1507.7474330177795	660.7994476131989	8.53	4.859835388158738	2.129916768326875							0.0	0.0	0.0
RS-MARL	signflip	0.33	20	25.037207317352294	14.895418563190887	6.528205018278985	-5578.523581542969	1495.9770529033742	655.6408510820618	8.669999999999998	4.569129826172709	2.002509438311419							0.0	0.0	0.0
RS-MARL	stealthy	0.05	20	26.39425433635712	18.621357199232644	8.1611696240347	-5651.578325195313	1797.18472962994	787.6509358211167	9.209999999999999	5.3281674542991455	2.335172346169719	0.950296442687747	0.04829351335694575	0.02116556543273125	0.9090243090243092	0.0853222728808379	0.0373941348226427	1.0	0.0	0.0
RS-MARL	stealthy	0.1	20	28.2918288230896	25.914234815306653	11.357414163855807	-5729.689467773436	2298.5698909841926	1007.3926713458874	8.719999999999999	4.783040213526385	2.0962597990857805	0.9858779325513197	0.02548930419103871	0.011171180106585236	0.9732843137254903	0.04755553560408921	0.020842132422162377	1.0	0.0	0.0
RS-MARL	stealthy	0.2	20	29.083995466232302	20.11294590376275	8.814887196643532	-5745.49673828125	1791.5752361708219	785.1924669171067	8.65	4.374507491075273	1.9172124391527676	1.0	0.0	0.0	1.0	0.0	0.0	1.0	0.0	0.0
RS-MARL	stealthy	0.3	20	19.938537731170655	9.941675401981266	4.357131353777261	-4995.642687988281	842.5547853182367	369.2659158489065	6.94	3.1676655857520526	1.3882906536267425	1.0	0.0	0.0	1.0	0.0	0.0	1.0	0.0	0.0
RS-MARL	stealthy	0.33	20	22.539176597595212	14.483948757057636	6.347870424667274	-5335.890930175781	1346.4933747850282	590.1267405853952	9.05	4.5021047709289315	1.9731344126861492	1.0	0.0	0.0	1.0	0.0	0.0	1.0	0.0	0.0
Safe-MAPPO	adaptive	0.05	20	30.662045054435737	20.134882072235815	8.824501146362378	-5929.234128417969	1971.2157513201332	863.9233939809471	10.35	5.710885266428996	2.5029058228176972							0.0	0.0	0.0
Safe-MAPPO	adaptive	0.1	20	22.892779273986818	16.93131981021159	7.420478080706702	-5372.539157714844	1508.003784006154	660.9117983874754	8.659999999999998	5.076302010840485	2.2247874486294066							0.0	0.0	0.0
Safe-MAPPO	adaptive	0.2	20	22.414444687366483	18.14198393697356	7.951075028637298	-5084.060207519531	1590.9892524974007	697.2817835309299	7.030000000000001	3.4159224692298675	1.4970940300251159							0.0	0.0	0.0
Safe-MAPPO	adaptive	0.3	20	22.204908037185668	13.344315926443539	5.8484043148531235	-5288.852807617188	1355.1597923867184	593.924965565636	8.34	4.956696692885611	2.1723681068315623							0.0	0.0	0.0
Safe-MAPPO	adaptive	0.33	20	24.812575321197507	11.451088889767767	5.018660982087011	-5604.2860742187495	1245.597989404837	545.9073882814706	9.37	5.7627752816996445	2.5256476247114374							0.0	0.0	0.0
Safe-MAPPO	collusive	0.05	20	28.94437342643738	25.355115686454017	11.112369401447355	-6035.243654785156	2323.238653169997	1018.2042330628614	9.739999999999998	5.842530093609861	2.560601712180372							0.0	0.0	0.0
Safe-MAPPO	collusive	0.1	20	27.14862551212311	16.61655380964464	7.282525798549108	-5655.239846191407	1621.2306131706825	710.5356442176491	9.279999999999998	4.504687616951457	1.9742663948653782							0.0	0.0	0.0
Safe-MAPPO	collusive	0.2	20	29.14383114814758	19.4622323967473	8.52969942807302	-5835.585380859376	1843.0704856854843	807.7612550899939	9.4	4.880034512388746	2.1387694248402696							0.0	0.0	0.0
Safe-MAPPO	collusive	0.3	20	27.964169497489934	24.660664689970332	10.808012832952077	-5696.099821777343	2277.6869665882277	998.2403261962876	8.190000000000001	3.9912931554361655	1.7492613514822404							0.0	0.0	0.0
Safe-MAPPO	collusive	0.33	20	28.04273986339569	26.476817652127465	11.603976963212585	-5788.205007324219	2194.4093274199927	961.7422916078565	7.880000000000001	3.650176635956705	1.5997604452246164							0.0	0.0	0.0
Safe-MAPPO	constant	0.05	20	27.1815589761734	14.150377279723738	6.201676278927243	-5769.419645996094	1471.2701216724302	644.8125610434922	10.19	4.9974625140112225	2.1902345156818734							0.0	0.0	0.0
Safe-MAPPO	constant	0.1	20	28.449391837120054	25.629845378425223	11.232774997717653	-5800.355383300781	2163.4814330452364	948.1875442601704	9.52	4.503285350426777	1.9736518244641141							0.0	0.0	0.0
Safe-MAPPO	constant	0.2	20	22.419480552673342	11.231234414851219	4.92230551007711	-5177.322431640625	1065.2712007807766	466.8756886060541	7.49	3.41542938658331	1.496877927027135							0.0	0.0	0.0
Safe-MAPPO	constant	0.3	20	25.208457560539248	11.951832295511931	5.238121455814638	-5510.904260253907	1118.5833859363684	490.24078393329796	9.38	4.50305159688522	1.9735493774575688							0.0	0.0	0.0
Safe-MAPPO	constant	0.33	20	24.117284994125363	12.452737440144391	5.457652814735437	-5362.790478515626	1490.2282350292073	653.1213205609088	8.4	5.099845198889039	2.2351057057305974							0.0	0.0	0.0
Safe-MAPPO	random	0.05	20	22.146328592300417	12.286966783891945	5.385000621348613	-5210.413474121094	1282.922743263541	562.2656829082864	8.790000000000001	4.844736699162352	2.1232994761133335							0.0	0.0	0.0
Safe-MAPPO	random	0.1	20	27.777971620559697	23.21337029276341	10.173708096452664	-5607.6530249023435	2148.609387690276	941.6695830020527	8.47	4.5631360407416945	1.9998825460248248							0.0	0.0	0.0
Safe-MAPPO	random	0.2	20	31.39071193695068	28.0718401514614	12.303026395106434	-6108.88876953125	2615.6503936977924	1146.3593287937408	9.459999999999999	5.50066024745164	2.4107706459488054							0.0	0.0	0.0
Safe-MAPPO	random	0.3	20	21.917411446571343	9.361267879008864	4.102756541277623	-5042.620410156249	1062.7199417507009	465.75755003664005	7.57	4.092239124566351	1.7935028730920597							0.0	0.0	0.0
Safe-MAPPO	random	0.33	20	28.355990242958068	25.137629889154418	11.017052048174437	-5871.430205078125	2100.734812965391	920.6876255202203	9.629999999999999	5.19038584915976	2.274786895282142							0.0	0.0	0.0
Safe-MAPPO	signflip	0.05	20	25.32808676242828	15.11048790918006	6.622463315070595	-5571.297326660157	1436.2254861107758	629.4535723204294	8.899999999999999	4.575679414607536	2.005379922004543							0.0	0.0	0.0
Safe-MAPPO	signflip	0.1	20	26.75582597732544	25.013398834898307	10.962605388056744	-5523.475068359376	2265.494321788962	992.8966640073407	8.23	4.800120612519736	2.103745613999243							0.0	0.0	0.0
Safe-MAPPO	signflip	0.2	20	27.34033459663391	17.695276505979464	7.755296865012908	-5682.378056640625	1789.9033127629746	784.4597141760553	9.42	5.603344865721771	2.4557741641411486							0.0	0.0	0.0
Safe-MAPPO	signflip	0.3	20	23.92150529384613	25.697422470944435	11.262391964346223	-5200.8710424804685	2071.6719026990017	907.9502434962143	6.25	3.086046696102688	1.352519598067952							0.0	0.0	0.0
Safe-MAPPO	signflip	0.33	20	27.43764533996582	20.638270616800526	9.045120903291687	-5800.925178222656	2019.5986896942675	885.1281516554736	9.02	5.116289774106973	2.242312858588086							0.0	0.0	0.0
Safe-MAPPO	stealthy	0.05	20	27.421946048736565	19.83246744764412	8.691962093398864	-5595.218505859375	2016.022761672891	883.5609321003386	8.74	5.079618717560352	2.2262410594400692							0.0	0.0	0.0
Safe-MAPPO	stealthy	0.1	20	24.131140022277833	12.59720193406808	5.520967170770137	-5323.88111328125	1225.7311744868489	537.200372745477	8.740000000000002	4.189259449693001	1.8360239053597942							0.0	0.0	0.0
Safe-MAPPO	stealthy	0.2	20	23.861368703842164	16.02734566759234	7.02429394467815	-5393.234548339844	1531.6776298538468	671.2873187939167	8.610000000000001	5.018481632400067	2.1994465504806096							0.0	0.0	0.0
Safe-MAPPO	stealthy	0.3	20	24.488733196258544	18.76279972609345	8.22315954460884	-5375.482302246093	1791.1210306858313	784.993402586429	8.15	4.4380531530699	1.9450625534522288							0.0	0.0	0.0
Safe-MAPPO	stealthy	0.33	20	22.277567400932316	12.212762061420962	5.352478967824076	-5170.3703491210945	1195.0727842743418	523.7637408046845	8.129999999999999	4.254174420495709	1.8644741457043592							0.0	0.0	0.0
