# Supplementary material for: Operating-Regime Evaluation of Byzantine-Resilient Multi-Agent Reinforcement Learning for Sensor-Networked Safe Formation Control
Source: Sensors (Basel). 2026 Jul 11;26(14):4408. doi: 10.3390/s26144408 (PMC13418820; doi:10.3390/s26144408)
Supplement: Supplementary file 1 [file sensors-26-04408-s001.zip › File_S1/processed_data/core_3000/q1_reproduction_reference/detection_ci_summary.csv]

method	attack	ratio	n_detection	precision_mean	precision_std	precision_ci95	recall_mean	recall_std	recall_ci95	f1_mean	f1_std	f1_ci95
MAPPO	adaptive	0.05	20				0.0	0.0	0.0
MAPPO	adaptive	0.1	20				0.0	0.0	0.0
MAPPO	adaptive	0.2	20				0.0	0.0	0.0
MAPPO	adaptive	0.3	20				0.0	0.0	0.0
MAPPO	adaptive	0.33	20				0.0	0.0	0.0
MAPPO	collusive	0.05	20				0.0	0.0	0.0
MAPPO	collusive	0.1	20				0.0	0.0	0.0
MAPPO	collusive	0.2	20				0.0	0.0	0.0
MAPPO	collusive	0.3	20				0.0	0.0	0.0
MAPPO	collusive	0.33	20				0.0	0.0	0.0
MAPPO	constant	0.05	20				0.0	0.0	0.0
MAPPO	constant	0.1	20				0.0	0.0	0.0
MAPPO	constant	0.2	20				0.0	0.0	0.0
MAPPO	constant	0.3	20				0.0	0.0	0.0
MAPPO	constant	0.33	20				0.0	0.0	0.0
MAPPO	random	0.05	20				0.0	0.0	0.0
MAPPO	random	0.1	20				0.0	0.0	0.0
MAPPO	random	0.2	20				0.0	0.0	0.0
MAPPO	random	0.3	20				0.0	0.0	0.0
MAPPO	random	0.33	20				0.0	0.0	0.0
MAPPO	signflip	0.05	20				0.0	0.0	0.0
MAPPO	signflip	0.1	20				0.0	0.0	0.0
MAPPO	signflip	0.2	20				0.0	0.0	0.0
MAPPO	signflip	0.3	20				0.0	0.0	0.0
MAPPO	signflip	0.33	20				0.0	0.0	0.0
MAPPO	stealthy	0.05	20				0.0	0.0	0.0
MAPPO	stealthy	0.1	20				0.0	0.0	0.0
MAPPO	stealthy	0.2	20				0.0	0.0	0.0
MAPPO	stealthy	0.3	20				0.0	0.0	0.0
MAPPO	stealthy	0.33	20				0.0	0.0	0.0
MAPPO-CWMed	adaptive	0.05	20				0.0	0.0	0.0
MAPPO-CWMed	adaptive	0.1	20				0.0	0.0	0.0
MAPPO-CWMed	adaptive	0.2	20				0.0	0.0	0.0
MAPPO-CWMed	adaptive	0.3	20				0.0	0.0	0.0
MAPPO-CWMed	adaptive	0.33	20				0.0	0.0	0.0
MAPPO-CWMed	collusive	0.05	20				0.0	0.0	0.0
MAPPO-CWMed	collusive	0.1	20				0.0	0.0	0.0
MAPPO-CWMed	collusive	0.2	20				0.0	0.0	0.0
MAPPO-CWMed	collusive	0.3	20				0.0	0.0	0.0
MAPPO-CWMed	collusive	0.33	20				0.0	0.0	0.0
MAPPO-CWMed	constant	0.05	20				0.0	0.0	0.0
MAPPO-CWMed	constant	0.1	20				0.0	0.0	0.0
MAPPO-CWMed	constant	0.2	20				0.0	0.0	0.0
MAPPO-CWMed	constant	0.3	20				0.0	0.0	0.0
MAPPO-CWMed	constant	0.33	20				0.0	0.0	0.0
MAPPO-CWMed	random	0.05	20				0.0	0.0	0.0
MAPPO-CWMed	random	0.1	20				0.0	0.0	0.0
MAPPO-CWMed	random	0.2	20				0.0	0.0	0.0
MAPPO-CWMed	random	0.3	20				0.0	0.0	0.0
MAPPO-CWMed	random	0.33	20				0.0	0.0	0.0
MAPPO-CWMed	signflip	0.05	20				0.0	0.0	0.0
MAPPO-CWMed	signflip	0.1	20				0.0	0.0	0.0
MAPPO-CWMed	signflip	0.2	20				0.0	0.0	0.0
MAPPO-CWMed	signflip	0.3	20				0.0	0.0	0.0
MAPPO-CWMed	signflip	0.33	20				0.0	0.0	0.0
MAPPO-CWMed	stealthy	0.05	20				0.0	0.0	0.0
MAPPO-CWMed	stealthy	0.1	20				0.0	0.0	0.0
MAPPO-CWMed	stealthy	0.2	20				0.0	0.0	0.0
MAPPO-CWMed	stealthy	0.3	20				0.0	0.0	0.0
MAPPO-CWMed	stealthy	0.33	20				0.0	0.0	0.0
MAPPO-Krum	adaptive	0.05	20				0.0	0.0	0.0
MAPPO-Krum	adaptive	0.1	20				0.0	0.0	0.0
MAPPO-Krum	adaptive	0.2	20				0.0	0.0	0.0
MAPPO-Krum	adaptive	0.3	20				0.0	0.0	0.0
MAPPO-Krum	adaptive	0.33	20				0.0	0.0	0.0
MAPPO-Krum	collusive	0.05	20				0.0	0.0	0.0
MAPPO-Krum	collusive	0.1	20				0.0	0.0	0.0
MAPPO-Krum	collusive	0.2	20				0.0	0.0	0.0
MAPPO-Krum	collusive	0.3	20				0.0	0.0	0.0
MAPPO-Krum	collusive	0.33	20				0.0	0.0	0.0
MAPPO-Krum	constant	0.05	20				0.0	0.0	0.0
MAPPO-Krum	constant	0.1	20				0.0	0.0	0.0
MAPPO-Krum	constant	0.2	20				0.0	0.0	0.0
MAPPO-Krum	constant	0.3	20				0.0	0.0	0.0
MAPPO-Krum	constant	0.33	20				0.0	0.0	0.0
MAPPO-Krum	random	0.05	20				0.0	0.0	0.0
MAPPO-Krum	random	0.1	20				0.0	0.0	0.0
MAPPO-Krum	random	0.2	20				0.0	0.0	0.0
MAPPO-Krum	random	0.3	20				0.0	0.0	0.0
MAPPO-Krum	random	0.33	20				0.0	0.0	0.0
MAPPO-Krum	signflip	0.05	20				0.0	0.0	0.0
MAPPO-Krum	signflip	0.1	20				0.0	0.0	0.0
MAPPO-Krum	signflip	0.2	20				0.0	0.0	0.0
MAPPO-Krum	signflip	0.3	20				0.0	0.0	0.0
MAPPO-Krum	signflip	0.33	20				0.0	0.0	0.0
MAPPO-Krum	stealthy	0.05	20				0.0	0.0	0.0
MAPPO-Krum	stealthy	0.1	20				0.0	0.0	0.0
MAPPO-Krum	stealthy	0.2	20				0.0	0.0	0.0
MAPPO-Krum	stealthy	0.3	20				0.0	0.0	0.0
MAPPO-Krum	stealthy	0.33	20				0.0	0.0	0.0
RS-MARL	adaptive	0.05	20	1.0	0.0	0.0	0.01	0.03077935056255462	0.01348964515158903	0.1818181818181818	0.0	0.0
RS-MARL	adaptive	0.1	20	1.0			0.0033333333333333296	0.014907119849998582	0.006533333333333326	0.125
RS-MARL	adaptive	0.2	20	1.0	0.0	0.0	0.0033333333333333296	0.010259783520851528	0.004496548383863004	0.064516129032258	0.0	0.0
RS-MARL	adaptive	0.3	20	0.8571428571428571	0.37796447300922725	0.28	0.00777777777777777	0.013047621080275539	0.005718372065310447	0.05041628122109157	0.016994609686284776	0.013598519888991682
RS-MARL	adaptive	0.33	20	0.9044117647058824	0.2703643575125035	0.18735294117647058	0.015000000000000003	0.022360679774997897	0.0098	0.06809279394880798	0.02789340256325279	0.019329141820785427
RS-MARL	collusive	0.05	20	0.9954545454545455	0.020327890704543525	0.008909090909090901	0.9949999999999999	0.022360679774997894	0.009799999999999998	0.9949874686716791	0.015449659155310701	0.006771111667693434
RS-MARL	collusive	0.1	20	1.0	0.0	0.0	1.0	0.0	0.0	1.0	0.0	0.0
RS-MARL	collusive	0.2	20	0.9916666666666668	0.03726779962499648	0.016333333333333325	0.9983333333333334	0.007453559924999273	0.003266666666666655	0.9946070878274268	0.020481142222208374	0.008976256348077008
RS-MARL	collusive	0.3	20	1.0	0.0	0.0	0.9922222222222222	0.013047621080275585	0.005718372065310467	0.9960546475995914	0.00663501970993822	0.002907925600280668
RS-MARL	collusive	0.33	20	0.9990196078431373	0.0043844470147054535	0.0019215686274509731	0.9800000000000001	0.0282842712474619	0.012396128427860047	0.9892048901397608	0.014468187605785346	0.006340962795560168
RS-MARL	constant	0.05	20				0.0	0.0	0.0
RS-MARL	constant	0.1	20				0.0	0.0	0.0
RS-MARL	constant	0.2	20				0.0	0.0	0.0
RS-MARL	constant	0.3	20				0.0	0.0	0.0
RS-MARL	constant	0.33	20				0.0	0.0	0.0
RS-MARL	random	0.05	20	0.8943473193473196	0.07127712829285408	0.03123857880434387	1.0	0.0	0.0	0.9428006775832862	0.03994844878394422	0.017508179627007344
RS-MARL	random	0.1	20	0.978125	0.030585030308099555	0.01340448054510918	1.0	0.0	0.0	0.9887096774193548	0.015785822094502983	0.006918441571669248
RS-MARL	random	0.2	20	1.0	0.0	0.0	1.0	0.0	0.0	1.0	0.0	0.0
RS-MARL	random	0.3	20	1.0	0.0	0.0	1.0	0.0	0.0	1.0	0.0	0.0
RS-MARL	random	0.33	20	0.9970965309200605	0.009445563702105924	0.00413970081464783	1.0	0.0	0.0	0.9985245583381868	0.004806566536288507	0.0021065706646492947
RS-MARL	signflip	0.05	20	0.0			0.0	0.0	0.0
RS-MARL	signflip	0.1	20				0.0	0.0	0.0
RS-MARL	signflip	0.2	20	0.619047619047619	0.5387480237611791	0.7466666666666666	0.009999999999999995	0.0376192062431223	0.016487344074164363	0.1302972802024035	0.09302859613333456	0.12893105629348517
RS-MARL	signflip	0.3	20				0.0	0.0	0.0
RS-MARL	signflip	0.33	20				0.0	0.0	0.0
RS-MARL	stealthy	0.05	20	0.9090243090243092	0.0853222728808379	0.0373941348226427	1.0	0.0	0.0	0.950296442687747	0.04829351335694575	0.02116556543273125
RS-MARL	stealthy	0.1	20	0.9732843137254903	0.04755553560408921	0.020842132422162377	1.0	0.0	0.0	0.9858779325513197	0.02548930419103871	0.011171180106585236
RS-MARL	stealthy	0.2	20	1.0	0.0	0.0	1.0	0.0	0.0	1.0	0.0	0.0
RS-MARL	stealthy	0.3	20	1.0	0.0	0.0	1.0	0.0	0.0	1.0	0.0	0.0
RS-MARL	stealthy	0.33	20	1.0	0.0	0.0	1.0	0.0	0.0	1.0	0.0	0.0
Safe-MAPPO	adaptive	0.05	20				0.0	0.0	0.0
Safe-MAPPO	adaptive	0.1	20				0.0	0.0	0.0
Safe-MAPPO	adaptive	0.2	20				0.0	0.0	0.0
Safe-MAPPO	adaptive	0.3	20				0.0	0.0	0.0
Safe-MAPPO	adaptive	0.33	20				0.0	0.0	0.0
Safe-MAPPO	collusive	0.05	20				0.0	0.0	0.0
Safe-MAPPO	collusive	0.1	20				0.0	0.0	0.0
Safe-MAPPO	collusive	0.2	20				0.0	0.0	0.0
Safe-MAPPO	collusive	0.3	20				0.0	0.0	0.0
Safe-MAPPO	collusive	0.33	20				0.0	0.0	0.0
Safe-MAPPO	constant	0.05	20				0.0	0.0	0.0
Safe-MAPPO	constant	0.1	20				0.0	0.0	0.0
Safe-MAPPO	constant	0.2	20				0.0	0.0	0.0
Safe-MAPPO	constant	0.3	20				0.0	0.0	0.0
Safe-MAPPO	constant	0.33	20				0.0	0.0	0.0
Safe-MAPPO	random	0.05	20				0.0	0.0	0.0
Safe-MAPPO	random	0.1	20				0.0	0.0	0.0
Safe-MAPPO	random	0.2	20				0.0	0.0	0.0
Safe-MAPPO	random	0.3	20				0.0	0.0	0.0
Safe-MAPPO	random	0.33	20				0.0	0.0	0.0
Safe-MAPPO	signflip	0.05	20				0.0	0.0	0.0
Safe-MAPPO	signflip	0.1	20				0.0	0.0	0.0
Safe-MAPPO	signflip	0.2	20				0.0	0.0	0.0
Safe-MAPPO	signflip	0.3	20				0.0	0.0	0.0
Safe-MAPPO	signflip	0.33	20				0.0	0.0	0.0
Safe-MAPPO	stealthy	0.05	20				0.0	0.0	0.0
Safe-MAPPO	stealthy	0.1	20				0.0	0.0	0.0
Safe-MAPPO	stealthy	0.2	20				0.0	0.0	0.0
Safe-MAPPO	stealthy	0.3	20				0.0	0.0	0.0
Safe-MAPPO	stealthy	0.33	20				0.0	0.0	0.0
