# Supplementary material for: Operating-Regime Evaluation of Byzantine-Resilient Multi-Agent Reinforcement Learning for Sensor-Networked Safe Formation Control
Source: Sensors (Basel). 2026 Jul 11;26(14):4408. doi: 10.3390/s26144408 (PMC13418820; doi:10.3390/s26144408)
Supplement: Supplementary file 1 [file sensors-26-04408-s001.zip › File_S1/processed_data/core_3000/q1_reproduction_reference/full_matrix_completeness.csv]

method	attack	ratio	expected_runs	actual_runs	missing_runs	complete	missing_seeds
MAPPO	adaptive	0.05	20	20	0	True
MAPPO	adaptive	0.1	20	20	0	True
MAPPO	adaptive	0.2	20	20	0	True
MAPPO	adaptive	0.3	20	20	0	True
MAPPO	adaptive	0.33	20	20	0	True
MAPPO	collusive	0.05	20	20	0	True
MAPPO	collusive	0.1	20	20	0	True
MAPPO	collusive	0.2	20	20	0	True
MAPPO	collusive	0.3	20	20	0	True
MAPPO	collusive	0.33	20	20	0	True
MAPPO	constant	0.05	20	20	0	True
MAPPO	constant	0.1	20	20	0	True
MAPPO	constant	0.2	20	20	0	True
MAPPO	constant	0.3	20	20	0	True
MAPPO	constant	0.33	20	20	0	True
MAPPO	random	0.05	20	20	0	True
MAPPO	random	0.1	20	20	0	True
MAPPO	random	0.2	20	20	0	True
MAPPO	random	0.3	20	20	0	True
MAPPO	random	0.33	20	20	0	True
MAPPO	signflip	0.05	20	20	0	True
MAPPO	signflip	0.1	20	20	0	True
MAPPO	signflip	0.2	20	20	0	True
MAPPO	signflip	0.3	20	20	0	True
MAPPO	signflip	0.33	20	20	0	True
MAPPO	stealthy	0.05	20	20	0	True
MAPPO	stealthy	0.1	20	20	0	True
MAPPO	stealthy	0.2	20	20	0	True
MAPPO	stealthy	0.3	20	20	0	True
MAPPO	stealthy	0.33	20	20	0	True
MAPPO-Krum	adaptive	0.05	20	20	0	True
MAPPO-Krum	adaptive	0.1	20	20	0	True
MAPPO-Krum	adaptive	0.2	20	20	0	True
MAPPO-Krum	adaptive	0.3	20	20	0	True
MAPPO-Krum	adaptive	0.33	20	20	0	True
MAPPO-Krum	collusive	0.05	20	20	0	True
MAPPO-Krum	collusive	0.1	20	20	0	True
MAPPO-Krum	collusive	0.2	20	20	0	True
MAPPO-Krum	collusive	0.3	20	20	0	True
MAPPO-Krum	collusive	0.33	20	20	0	True
MAPPO-Krum	constant	0.05	20	20	0	True
MAPPO-Krum	constant	0.1	20	20	0	True
MAPPO-Krum	constant	0.2	20	20	0	True
MAPPO-Krum	constant	0.3	20	20	0	True
MAPPO-Krum	constant	0.33	20	20	0	True
MAPPO-Krum	random	0.05	20	20	0	True
MAPPO-Krum	random	0.1	20	20	0	True
MAPPO-Krum	random	0.2	20	20	0	True
MAPPO-Krum	random	0.3	20	20	0	True
MAPPO-Krum	random	0.33	20	20	0	True
MAPPO-Krum	signflip	0.05	20	20	0	True
MAPPO-Krum	signflip	0.1	20	20	0	True
MAPPO-Krum	signflip	0.2	20	20	0	True
MAPPO-Krum	signflip	0.3	20	20	0	True
MAPPO-Krum	signflip	0.33	20	20	0	True
MAPPO-Krum	stealthy	0.05	20	20	0	True
MAPPO-Krum	stealthy	0.1	20	20	0	True
MAPPO-Krum	stealthy	0.2	20	20	0	True
MAPPO-Krum	stealthy	0.3	20	20	0	True
MAPPO-Krum	stealthy	0.33	20	20	0	True
MAPPO-CWMed	adaptive	0.05	20	20	0	True
MAPPO-CWMed	adaptive	0.1	20	20	0	True
MAPPO-CWMed	adaptive	0.2	20	20	0	True
MAPPO-CWMed	adaptive	0.3	20	20	0	True
MAPPO-CWMed	adaptive	0.33	20	20	0	True
MAPPO-CWMed	collusive	0.05	20	20	0	True
MAPPO-CWMed	collusive	0.1	20	20	0	True
MAPPO-CWMed	collusive	0.2	20	20	0	True
MAPPO-CWMed	collusive	0.3	20	20	0	True
MAPPO-CWMed	collusive	0.33	20	20	0	True
MAPPO-CWMed	constant	0.05	20	20	0	True
MAPPO-CWMed	constant	0.1	20	20	0	True
MAPPO-CWMed	constant	0.2	20	20	0	True
MAPPO-CWMed	constant	0.3	20	20	0	True
MAPPO-CWMed	constant	0.33	20	20	0	True
MAPPO-CWMed	random	0.05	20	20	0	True
MAPPO-CWMed	random	0.1	20	20	0	True
MAPPO-CWMed	random	0.2	20	20	0	True
MAPPO-CWMed	random	0.3	20	20	0	True
MAPPO-CWMed	random	0.33	20	20	0	True
MAPPO-CWMed	signflip	0.05	20	20	0	True
MAPPO-CWMed	signflip	0.1	20	20	0	True
MAPPO-CWMed	signflip	0.2	20	20	0	True
MAPPO-CWMed	signflip	0.3	20	20	0	True
MAPPO-CWMed	signflip	0.33	20	20	0	True
MAPPO-CWMed	stealthy	0.05	20	20	0	True
MAPPO-CWMed	stealthy	0.1	20	20	0	True
MAPPO-CWMed	stealthy	0.2	20	20	0	True
MAPPO-CWMed	stealthy	0.3	20	20	0	True
MAPPO-CWMed	stealthy	0.33	20	20	0	True
Safe-MAPPO	adaptive	0.05	20	20	0	True
Safe-MAPPO	adaptive	0.1	20	20	0	True
Safe-MAPPO	adaptive	0.2	20	20	0	True
Safe-MAPPO	adaptive	0.3	20	20	0	True
Safe-MAPPO	adaptive	0.33	20	20	0	True
Safe-MAPPO	collusive	0.05	20	20	0	True
Safe-MAPPO	collusive	0.1	20	20	0	True
Safe-MAPPO	collusive	0.2	20	20	0	True
Safe-MAPPO	collusive	0.3	20	20	0	True
Safe-MAPPO	collusive	0.33	20	20	0	True
Safe-MAPPO	constant	0.05	20	20	0	True
Safe-MAPPO	constant	0.1	20	20	0	True
Safe-MAPPO	constant	0.2	20	20	0	True
Safe-MAPPO	constant	0.3	20	20	0	True
Safe-MAPPO	constant	0.33	20	20	0	True
Safe-MAPPO	random	0.05	20	20	0	True
Safe-MAPPO	random	0.1	20	20	0	True
Safe-MAPPO	random	0.2	20	20	0	True
Safe-MAPPO	random	0.3	20	20	0	True
Safe-MAPPO	random	0.33	20	20	0	True
Safe-MAPPO	signflip	0.05	20	20	0	True
Safe-MAPPO	signflip	0.1	20	20	0	True
Safe-MAPPO	signflip	0.2	20	20	0	True
Safe-MAPPO	signflip	0.3	20	20	0	True
Safe-MAPPO	signflip	0.33	20	20	0	True
Safe-MAPPO	stealthy	0.05	20	20	0	True
Safe-MAPPO	stealthy	0.1	20	20	0	True
Safe-MAPPO	stealthy	0.2	20	20	0	True
Safe-MAPPO	stealthy	0.3	20	20	0	True
Safe-MAPPO	stealthy	0.33	20	20	0	True
RS-MARL	adaptive	0.05	20	20	0	True
RS-MARL	adaptive	0.1	20	20	0	True
RS-MARL	adaptive	0.2	20	20	0	True
RS-MARL	adaptive	0.3	20	20	0	True
RS-MARL	adaptive	0.33	20	20	0	True
RS-MARL	collusive	0.05	20	20	0	True
RS-MARL	collusive	0.1	20	20	0	True
RS-MARL	collusive	0.2	20	20	0	True
RS-MARL	collusive	0.3	20	20	0	True
RS-MARL	collusive	0.33	20	20	0	True
RS-MARL	constant	0.05	20	20	0	True
RS-MARL	constant	0.1	20	20	0	True
RS-MARL	constant	0.2	20	20	0	True
RS-MARL	constant	0.3	20	20	0	True
RS-MARL	constant	0.33	20	20	0	True
RS-MARL	random	0.05	20	20	0	True
RS-MARL	random	0.1	20	20	0	True
RS-MARL	random	0.2	20	20	0	True
RS-MARL	random	0.3	20	20	0	True
RS-MARL	random	0.33	20	20	0	True
RS-MARL	signflip	0.05	20	20	0	True
RS-MARL	signflip	0.1	20	20	0	True
RS-MARL	signflip	0.2	20	20	0	True
RS-MARL	signflip	0.3	20	20	0	True
RS-MARL	signflip	0.33	20	20	0	True
RS-MARL	stealthy	0.05	20	20	0	True
RS-MARL	stealthy	0.1	20	20	0	True
RS-MARL	stealthy	0.2	20	20	0	True
RS-MARL	stealthy	0.3	20	20	0	True
RS-MARL	stealthy	0.33	20	20	0	True
