# Supplementary material for: Operating-Regime Evaluation of Byzantine-Resilient Multi-Agent Reinforcement Learning for Sensor-Networked Safe Formation Control
Source: Sensors (Basel). 2026 Jul 11;26(14):4408. doi: 10.3390/s26144408 (PMC13418820; doi:10.3390/s26144408)
Supplement: Supplementary file 1 [file sensors-26-04408-s001.zip › File_S1/processed_data/core_3000/q1_reproduction_reference/generated_detection_ci.tex]

% Produced from q1_evidence_tables.py. Do not edit by hand.
\begin{table}[H]
\centering
\caption{Selected high-detection regimes for the \method trust estimator with 95\% confidence intervals. These rows include all collusive ratios and the high-ratio random and stealthy regimes discussed in the main text.}
\label{tab:detection_ci}
\begin{tabular}{lcccc}
\toprule
Attack & Ratio & Precision & Recall & F1 \\
\midrule
collusive & 0.05 & 0.995$\pm$0.009 & 0.995$\pm$0.010 & 0.995$\pm$0.007 \\
collusive & 0.10 & 1.000$\pm$0.000 & 1.000$\pm$0.000 & 1.000$\pm$0.000 \\
collusive & 0.20 & 0.992$\pm$0.016 & 0.998$\pm$0.003 & 0.995$\pm$0.009 \\
collusive & 0.30 & 1.000$\pm$0.000 & 0.992$\pm$0.006 & 0.996$\pm$0.003 \\
collusive & 0.33 & 0.999$\pm$0.002 & 0.980$\pm$0.012 & 0.989$\pm$0.006 \\
random & 0.20 & 1.000$\pm$0.000 & 1.000$\pm$0.000 & 1.000$\pm$0.000 \\
random & 0.30 & 1.000$\pm$0.000 & 1.000$\pm$0.000 & 1.000$\pm$0.000 \\
random & 0.33 & 0.997$\pm$0.004 & 1.000$\pm$0.000 & 0.999$\pm$0.002 \\
stealthy & 0.20 & 1.000$\pm$0.000 & 1.000$\pm$0.000 & 1.000$\pm$0.000 \\
stealthy & 0.30 & 1.000$\pm$0.000 & 1.000$\pm$0.000 & 1.000$\pm$0.000 \\
stealthy & 0.33 & 1.000$\pm$0.000 & 1.000$\pm$0.000 & 1.000$\pm$0.000 \\
\bottomrule
\end{tabular}
\end{table}
