# Supplementary material for: Operating-Regime Evaluation of Byzantine-Resilient Multi-Agent Reinforcement Learning for Sensor-Networked Safe Formation Control
Source: Sensors (Basel). 2026 Jul 11;26(14):4408. doi: 10.3390/s26144408 (PMC13418820; doi:10.3390/s26144408)
Supplement: Supplementary file 1 [file sensors-26-04408-s001.zip › File_S1/processed_data/core_3000/q1_reproduction_reference/generated_full_detection_ci.tex]

% Produced from q1_evidence_tables.py. Do not edit by hand.
\begin{table}[H]
\centering
\small
\caption{Full detection summary of the \method trust estimator across attack types and Byzantine ratios. Values are mean \(\pm\) 95\% confidence intervals over available seeds.}
\label{tab:full_detection_ci}
\begin{tabular}{lcccc}
\toprule
Attack & Ratio & Precision & Recall & F1 \\
\midrule
adaptive & 0.05 & 1.000$\pm$0.000 & 0.010$\pm$0.013 & 0.182$\pm$0.000 \\
adaptive & 0.10 & 1.000$\pm$-- & 0.003$\pm$0.007 & 0.125$\pm$-- \\
adaptive & 0.20 & 1.000$\pm$0.000 & 0.003$\pm$0.004 & 0.065$\pm$0.000 \\
adaptive & 0.30 & 0.857$\pm$0.280 & 0.008$\pm$0.006 & 0.050$\pm$0.014 \\
adaptive & 0.33 & 0.904$\pm$0.187 & 0.015$\pm$0.010 & 0.068$\pm$0.019 \\
\midrule
collusive & 0.05 & 0.995$\pm$0.009 & 0.995$\pm$0.010 & 0.995$\pm$0.007 \\
collusive & 0.10 & 1.000$\pm$0.000 & 1.000$\pm$0.000 & 1.000$\pm$0.000 \\
collusive & 0.20 & 0.992$\pm$0.016 & 0.998$\pm$0.003 & 0.995$\pm$0.009 \\
collusive & 0.30 & 1.000$\pm$0.000 & 0.992$\pm$0.006 & 0.996$\pm$0.003 \\
collusive & 0.33 & 0.999$\pm$0.002 & 0.980$\pm$0.012 & 0.989$\pm$0.006 \\
\midrule
constant & 0.05 & --$\pm$-- & 0.000$\pm$0.000 & --$\pm$-- \\
constant & 0.10 & --$\pm$-- & 0.000$\pm$0.000 & --$\pm$-- \\
constant & 0.20 & --$\pm$-- & 0.000$\pm$0.000 & --$\pm$-- \\
constant & 0.30 & --$\pm$-- & 0.000$\pm$0.000 & --$\pm$-- \\
constant & 0.33 & --$\pm$-- & 0.000$\pm$0.000 & --$\pm$-- \\
\midrule
random & 0.05 & 0.894$\pm$0.031 & 1.000$\pm$0.000 & 0.943$\pm$0.018 \\
random & 0.10 & 0.978$\pm$0.013 & 1.000$\pm$0.000 & 0.989$\pm$0.007 \\
random & 0.20 & 1.000$\pm$0.000 & 1.000$\pm$0.000 & 1.000$\pm$0.000 \\
random & 0.30 & 1.000$\pm$0.000 & 1.000$\pm$0.000 & 1.000$\pm$0.000 \\
random & 0.33 & 0.997$\pm$0.004 & 1.000$\pm$0.000 & 0.999$\pm$0.002 \\
\midrule
sign-flip & 0.05 & 0.000$\pm$-- & 0.000$\pm$0.000 & --$\pm$-- \\
sign-flip & 0.10 & --$\pm$-- & 0.000$\pm$0.000 & --$\pm$-- \\
sign-flip & 0.20 & 0.619$\pm$0.747 & 0.010$\pm$0.016 & 0.130$\pm$0.129 \\
sign-flip & 0.30 & --$\pm$-- & 0.000$\pm$0.000 & --$\pm$-- \\
sign-flip & 0.33 & --$\pm$-- & 0.000$\pm$0.000 & --$\pm$-- \\
\midrule
stealthy & 0.05 & 0.909$\pm$0.037 & 1.000$\pm$0.000 & 0.950$\pm$0.021 \\
stealthy & 0.10 & 0.973$\pm$0.021 & 1.000$\pm$0.000 & 0.986$\pm$0.011 \\
stealthy & 0.20 & 1.000$\pm$0.000 & 1.000$\pm$0.000 & 1.000$\pm$0.000 \\
stealthy & 0.30 & 1.000$\pm$0.000 & 1.000$\pm$0.000 & 1.000$\pm$0.000 \\
stealthy & 0.33 & 1.000$\pm$0.000 & 1.000$\pm$0.000 & 1.000$\pm$0.000 \\
\bottomrule
\end{tabular}
\end{table}
