# Supplementary material for: Operating-Regime Evaluation of Byzantine-Resilient Multi-Agent Reinforcement Learning for Sensor-Networked Safe Formation Control
Source: Sensors (Basel). 2026 Jul 11;26(14):4408. doi: 10.3390/s26144408 (PMC13418820; doi:10.3390/s26144408)
Supplement: Supplementary file 1 [file sensors-26-04408-s001.zip › File_S1/processed_data/core_3000/q1_reproduction_reference/generated_matrix_completeness.tex]

% Produced from q1_evidence_tables.py. Do not edit by hand.
\begin{table}[H]
\centering
\small
\caption{Current completeness of the core matched-comparison matrix. A full core matrix requires 30 attack-ratio groups and 600 per-seed runs for each method.}
\label{tab:matrix_completeness}
\begin{tabular}{@{}lcccc@{}}
\toprule
Method & Complete groups & Runs & Expected & Missing groups \\
\midrule
MAPPO & 30/30 & 600 & 600 & 0 \\
MAPPO-Krum & 30/30 & 600 & 600 & 0 \\
MAPPO-CWMed & 30/30 & 600 & 600 & 0 \\
Safe-MAPPO & 30/30 & 600 & 600 & 0 \\
RS-MARL & 30/30 & 600 & 600 & 0 \\
\bottomrule
\end{tabular}
\end{table}
