# Supplementary material for: Operating-Regime Evaluation of Byzantine-Resilient Multi-Agent Reinforcement Learning for Sensor-Networked Safe Formation Control
Source: Sensors (Basel). 2026 Jul 11;26(14):4408. doi: 10.3390/s26144408 (PMC13418820; doi:10.3390/s26144408)
Supplement: Supplementary file 1 [file sensors-26-04408-s001.zip › File_S1/processed_data/core_3000/q1_reproduction_reference/generated_q1_stats_tables.tex]

% Produced from q1_evidence_tables.py. Do not edit by hand.
\begin{table}[H]
\centering
\small
\caption{Current completeness of the core matched-comparison matrix. A full core matrix requires 30 attack-ratio groups and 600 per-seed runs for each method.}
\label{tab:matrix_completeness}
\begin{tabular}{@{}lcccc@{}}
\toprule
Method & Complete groups & Runs & Expected & Missing groups \\
\midrule
MAPPO & 30/30 & 600 & 600 & 0 \\
MAPPO-Krum & 30/30 & 600 & 600 & 0 \\
MAPPO-CWMed & 30/30 & 600 & 600 & 0 \\
Safe-MAPPO & 30/30 & 600 & 600 & 0 \\
RS-MARL & 30/30 & 600 & 600 & 0 \\
\bottomrule
\end{tabular}
\end{table}


% Produced from q1_evidence_tables.py. Do not edit by hand.
\begin{table}[H]
\centering
\small
\caption{Seed-level significance tests for selected safety-violation comparisons. Tests use paired Wilcoxon signed-rank tests when matching seeds are available; \(p_{\mathrm{adj}}\) is Holm-adjusted across safety comparisons. Negative \(\Delta\) indicates fewer safety violations for \method.}
\label{tab:safety_significance}
\begin{tabular}{llcccccc}
\toprule
Baseline & Attack & Ratio & Baseline & \method & $\Delta$ & $d$ & $p_{\mathrm{adj}}$ \\
\midrule
MAPPO & adaptive & 0.20 & 7.710 & 6.590 & -1.120 & -0.206 & 1.000 n.s. \\
MAPPO & adaptive & 0.30 & 7.770 & 8.890 & 1.120 & 0.204 & 1.000 n.s. \\
MAPPO & collusive & 0.05 & 8.870 & 8.270 & -0.600 & -0.125 & 1.000 n.s. \\
MAPPO & collusive & 0.10 & 8.610 & 8.340 & -0.270 & -0.042 & 1.000 n.s. \\
MAPPO & random & 0.20 & 8.210 & 9.250 & 1.040 & 0.237 & 1.000 n.s. \\
MAPPO & sign-flip & 0.20 & 8.130 & 9.010 & 0.880 & 0.136 & 1.000 n.s. \\
MAPPO & stealthy & 0.20 & 7.500 & 8.650 & 1.150 & 0.242 & 1.000 n.s. \\
MAPPO-Krum & collusive & 0.05 & 8.290 & 8.270 & -0.020 & -0.004 & 1.000 n.s. \\
MAPPO-Krum & collusive & 0.10 & 8.120 & 8.340 & 0.220 & 0.043 & 1.000 n.s. \\
Safe-MAPPO & adaptive & 0.20 & 7.030 & 6.590 & -0.440 & -0.131 & 1.000 n.s. \\
Safe-MAPPO & collusive & 0.20 & 9.400 & 8.330 & -1.070 & -0.235 & 1.000 n.s. \\
\bottomrule
\end{tabular}
\end{table}


% Produced from q1_evidence_tables.py. Do not edit by hand.
\begin{table}[H]
\centering
\caption{Selected safety-violation comparisons between MAPPO and \method. Values are mean \(\pm\) 95\% confidence intervals over 20 paired seeds. Positive reduction indicates fewer safety violations for \method; the final row is retained as a counterexample.}
\label{tab:safety_reduction}
\begin{tabular}{lcccc}
\toprule
Attack & Ratio & MAPPO & \method & Reduction \\
\midrule
adaptive & 0.10 & 7.880$\pm$1.366 & 7.080$\pm$1.613 & 10.2\% \\
adaptive & 0.20 & 7.710$\pm$1.679 & 6.590$\pm$1.633 & 14.5\% \\
collusive & 0.05 & 8.870$\pm$1.591 & 8.270$\pm$1.789 & 6.8\% \\
collusive & 0.33 & 8.430$\pm$1.661 & 8.130$\pm$1.862 & 3.6\% \\
sign-flip & 0.05 & 8.110$\pm$1.681 & 7.290$\pm$1.780 & 10.1\% \\
sign-flip & 0.10 & 9.400$\pm$2.187 & 8.400$\pm$2.215 & 10.6\% \\
stealthy & 0.30 & 8.180$\pm$1.793 & 6.940$\pm$1.388 & 15.2\% \\
random & 0.20 & 8.210$\pm$1.595 & 9.250$\pm$2.174 & -12.7\% \\
\bottomrule
\end{tabular}
\end{table}


% Produced from q1_evidence_tables.py. Do not edit by hand.
\begin{table}[H]
\centering
\small
\setlength{\tabcolsep}{3pt}
\caption{Safety-performance trade-off between MAPPO and \method in selected attack-ratio cells. Lower formation error and safety violations are better, while higher return is better.}
\label{tab:tradeoff}
\resizebox{\textwidth}{!}{%
\begin{tabular}{@{}lclrrrr@{}}
\toprule
Attack & Ratio & Method & Formation Error & Return & Safety Violations & Safety Reduction \\
\midrule
adaptive & 0.20 & MAPPO & 16.097 & -4819.613 & 7.710 & -- \\
adaptive & 0.20 & \method & 20.454 & -4961.199 & 6.590 & 14.5\% \\
\midrule
collusive & 0.05 & MAPPO & 16.098 & -4929.317 & 8.870 & -- \\
collusive & 0.05 & \method & 21.762 & -5056.312 & 8.270 & 6.8\% \\
\midrule
sign-flip & 0.10 & MAPPO & 16.620 & -5099.144 & 9.400 & -- \\
sign-flip & 0.10 & \method & 25.044 & -5363.152 & 8.400 & 10.6\% \\
\midrule
stealthy & 0.30 & MAPPO & 16.256 & -4855.553 & 8.180 & -- \\
stealthy & 0.30 & \method & 19.939 & -4995.643 & 6.940 & 15.2\% \\
\midrule
random & 0.20 & MAPPO & 16.478 & -4923.188 & 8.210 & -- \\
random & 0.20 & \method & 26.735 & -5603.058 & 9.250 & -12.7\% \\
\bottomrule
\end{tabular}
}
\end{table}


% Produced from q1_evidence_tables.py. Do not edit by hand.
\begin{table}[H]
\centering
\caption{Selected high-detection regimes for the \method trust estimator with 95\% confidence intervals. These rows include all collusive ratios and the high-ratio random and stealthy regimes discussed in the main text.}
\label{tab:detection_ci}
\begin{tabular}{lcccc}
\toprule
Attack & Ratio & Precision & Recall & F1 \\
\midrule
collusive & 0.05 & 0.995$\pm$0.009 & 0.995$\pm$0.010 & 0.995$\pm$0.007 \\
collusive & 0.10 & 1.000$\pm$0.000 & 1.000$\pm$0.000 & 1.000$\pm$0.000 \\
collusive & 0.20 & 0.992$\pm$0.016 & 0.998$\pm$0.003 & 0.995$\pm$0.009 \\
collusive & 0.30 & 1.000$\pm$0.000 & 0.992$\pm$0.006 & 0.996$\pm$0.003 \\
collusive & 0.33 & 0.999$\pm$0.002 & 0.980$\pm$0.012 & 0.989$\pm$0.006 \\
random & 0.20 & 1.000$\pm$0.000 & 1.000$\pm$0.000 & 1.000$\pm$0.000 \\
random & 0.30 & 1.000$\pm$0.000 & 1.000$\pm$0.000 & 1.000$\pm$0.000 \\
random & 0.33 & 0.997$\pm$0.004 & 1.000$\pm$0.000 & 0.999$\pm$0.002 \\
stealthy & 0.20 & 1.000$\pm$0.000 & 1.000$\pm$0.000 & 1.000$\pm$0.000 \\
stealthy & 0.30 & 1.000$\pm$0.000 & 1.000$\pm$0.000 & 1.000$\pm$0.000 \\
stealthy & 0.33 & 1.000$\pm$0.000 & 1.000$\pm$0.000 & 1.000$\pm$0.000 \\
\bottomrule
\end{tabular}
\end{table}


% Produced from q1_evidence_tables.py. Do not edit by hand.
\begin{table}[H]
\centering
\small
\caption{Full detection summary of the \method trust estimator across attack types and Byzantine ratios. Values are mean \(\pm\) 95\% confidence intervals over available seeds.}
\label{tab:full_detection_ci}
\begin{tabular}{lcccc}
\toprule
Attack & Ratio & Precision & Recall & F1 \\
\midrule
adaptive & 0.05 & 1.000$\pm$0.000 & 0.010$\pm$0.013 & 0.182$\pm$0.000 \\
adaptive & 0.10 & 1.000$\pm$-- & 0.003$\pm$0.007 & 0.125$\pm$-- \\
adaptive & 0.20 & 1.000$\pm$0.000 & 0.003$\pm$0.004 & 0.065$\pm$0.000 \\
adaptive & 0.30 & 0.857$\pm$0.280 & 0.008$\pm$0.006 & 0.050$\pm$0.014 \\
adaptive & 0.33 & 0.904$\pm$0.187 & 0.015$\pm$0.010 & 0.068$\pm$0.019 \\
\midrule
collusive & 0.05 & 0.995$\pm$0.009 & 0.995$\pm$0.010 & 0.995$\pm$0.007 \\
collusive & 0.10 & 1.000$\pm$0.000 & 1.000$\pm$0.000 & 1.000$\pm$0.000 \\
collusive & 0.20 & 0.992$\pm$0.016 & 0.998$\pm$0.003 & 0.995$\pm$0.009 \\
collusive & 0.30 & 1.000$\pm$0.000 & 0.992$\pm$0.006 & 0.996$\pm$0.003 \\
collusive & 0.33 & 0.999$\pm$0.002 & 0.980$\pm$0.012 & 0.989$\pm$0.006 \\
\midrule
constant & 0.05 & --$\pm$-- & 0.000$\pm$0.000 & --$\pm$-- \\
constant & 0.10 & --$\pm$-- & 0.000$\pm$0.000 & --$\pm$-- \\
constant & 0.20 & --$\pm$-- & 0.000$\pm$0.000 & --$\pm$-- \\
constant & 0.30 & --$\pm$-- & 0.000$\pm$0.000 & --$\pm$-- \\
constant & 0.33 & --$\pm$-- & 0.000$\pm$0.000 & --$\pm$-- \\
\midrule
random & 0.05 & 0.894$\pm$0.031 & 1.000$\pm$0.000 & 0.943$\pm$0.018 \\
random & 0.10 & 0.978$\pm$0.013 & 1.000$\pm$0.000 & 0.989$\pm$0.007 \\
random & 0.20 & 1.000$\pm$0.000 & 1.000$\pm$0.000 & 1.000$\pm$0.000 \\
random & 0.30 & 1.000$\pm$0.000 & 1.000$\pm$0.000 & 1.000$\pm$0.000 \\
random & 0.33 & 0.997$\pm$0.004 & 1.000$\pm$0.000 & 0.999$\pm$0.002 \\
\midrule
sign-flip & 0.05 & 0.000$\pm$-- & 0.000$\pm$0.000 & --$\pm$-- \\
sign-flip & 0.10 & --$\pm$-- & 0.000$\pm$0.000 & --$\pm$-- \\
sign-flip & 0.20 & 0.619$\pm$0.747 & 0.010$\pm$0.016 & 0.130$\pm$0.129 \\
sign-flip & 0.30 & --$\pm$-- & 0.000$\pm$0.000 & --$\pm$-- \\
sign-flip & 0.33 & --$\pm$-- & 0.000$\pm$0.000 & --$\pm$-- \\
\midrule
stealthy & 0.05 & 0.909$\pm$0.037 & 1.000$\pm$0.000 & 0.950$\pm$0.021 \\
stealthy & 0.10 & 0.973$\pm$0.021 & 1.000$\pm$0.000 & 0.986$\pm$0.011 \\
stealthy & 0.20 & 1.000$\pm$0.000 & 1.000$\pm$0.000 & 1.000$\pm$0.000 \\
stealthy & 0.30 & 1.000$\pm$0.000 & 1.000$\pm$0.000 & 1.000$\pm$0.000 \\
stealthy & 0.33 & 1.000$\pm$0.000 & 1.000$\pm$0.000 & 1.000$\pm$0.000 \\
\bottomrule
\end{tabular}
\end{table}


% Produced from q1_evidence_tables.py. Do not edit by hand.
\begin{table}[!t]
\centering
\caption{Multiplicity audit for all paired comparisons. Metric-family Holm correction is applied within each outcome family (formation error, return, and safety violations); the global Holm row is a stricter audit over all 360 contrasts.}
\label{tab:holm}
\small
\begin{tabular}{lc}
\toprule
Quantity & Value \\
\midrule
Total paired comparisons & 360 \\
Comparisons with raw $p<0.05$ & 65 (18.1\%) \\
Metric-family Holm $p<0.05$ & \textbf{0} (0.0\%) \\
Global Holm $p<0.05$ & \textbf{0} (0.0\%) \\
Minimum raw $p$ & 0.0005 \\
Minimum metric-family Holm $p$ & 0.0579 \\
Minimum global Holm $p$ & 0.1737 \\
\bottomrule
\end{tabular}
\end{table}
