# Supplementary material for: Operating-Regime Evaluation of Byzantine-Resilient Multi-Agent Reinforcement Learning for Sensor-Networked Safe Formation Control
Source: Sensors (Basel). 2026 Jul 11;26(14):4408. doi: 10.3390/s26144408 (PMC13418820; doi:10.3390/s26144408)
Supplement: Supplementary file 1 [file sensors-26-04408-s001.zip › File_S1/processed_data/core_3000/q1_reproduction_reference/generated_safety_reduction_selected.tex]

% Produced from q1_evidence_tables.py. Do not edit by hand.
\begin{table}[H]
\centering
\caption{Selected safety-violation comparisons between MAPPO and \method. Values are mean \(\pm\) 95\% confidence intervals over 20 paired seeds. Positive reduction indicates fewer safety violations for \method; the final row is retained as a counterexample.}
\label{tab:safety_reduction}
\begin{tabular}{lcccc}
\toprule
Attack & Ratio & MAPPO & \method & Reduction \\
\midrule
adaptive & 0.10 & 7.880$\pm$1.366 & 7.080$\pm$1.613 & 10.2\% \\
adaptive & 0.20 & 7.710$\pm$1.679 & 6.590$\pm$1.633 & 14.5\% \\
collusive & 0.05 & 8.870$\pm$1.591 & 8.270$\pm$1.789 & 6.8\% \\
collusive & 0.33 & 8.430$\pm$1.661 & 8.130$\pm$1.862 & 3.6\% \\
sign-flip & 0.05 & 8.110$\pm$1.681 & 7.290$\pm$1.780 & 10.1\% \\
sign-flip & 0.10 & 9.400$\pm$2.187 & 8.400$\pm$2.215 & 10.6\% \\
stealthy & 0.30 & 8.180$\pm$1.793 & 6.940$\pm$1.388 & 15.2\% \\
random & 0.20 & 8.210$\pm$1.595 & 9.250$\pm$2.174 & -12.7\% \\
\bottomrule
\end{tabular}
\end{table}
