# Supplementary material for: Operating-Regime Evaluation of Byzantine-Resilient Multi-Agent Reinforcement Learning for Sensor-Networked Safe Formation Control
Source: Sensors (Basel). 2026 Jul 11;26(14):4408. doi: 10.3390/s26144408 (PMC13418820; doi:10.3390/s26144408)
Supplement: Supplementary file 1 [file sensors-26-04408-s001.zip › File_S1/processed_data/core_3000/q1_reproduction_reference/generated_safety_significance.tex]

% Produced from q1_evidence_tables.py. Do not edit by hand.
\begin{table}[H]
\centering
\small
\caption{Seed-level significance tests for selected safety-violation comparisons. Tests use paired Wilcoxon signed-rank tests when matching seeds are available; \(p_{\mathrm{adj}}\) is Holm-adjusted across safety comparisons. Negative \(\Delta\) indicates fewer safety violations for \method.}
\label{tab:safety_significance}
\begin{tabular}{llcccccc}
\toprule
Baseline & Attack & Ratio & Baseline & \method & $\Delta$ & $d$ & $p_{\mathrm{adj}}$ \\
\midrule
MAPPO & adaptive & 0.20 & 7.710 & 6.590 & -1.120 & -0.206 & 1.000 n.s. \\
MAPPO & adaptive & 0.30 & 7.770 & 8.890 & 1.120 & 0.204 & 1.000 n.s. \\
MAPPO & collusive & 0.05 & 8.870 & 8.270 & -0.600 & -0.125 & 1.000 n.s. \\
MAPPO & collusive & 0.10 & 8.610 & 8.340 & -0.270 & -0.042 & 1.000 n.s. \\
MAPPO & random & 0.20 & 8.210 & 9.250 & 1.040 & 0.237 & 1.000 n.s. \\
MAPPO & sign-flip & 0.20 & 8.130 & 9.010 & 0.880 & 0.136 & 1.000 n.s. \\
MAPPO & stealthy & 0.20 & 7.500 & 8.650 & 1.150 & 0.242 & 1.000 n.s. \\
MAPPO-Krum & collusive & 0.05 & 8.290 & 8.270 & -0.020 & -0.004 & 1.000 n.s. \\
MAPPO-Krum & collusive & 0.10 & 8.120 & 8.340 & 0.220 & 0.043 & 1.000 n.s. \\
Safe-MAPPO & adaptive & 0.20 & 7.030 & 6.590 & -0.440 & -0.131 & 1.000 n.s. \\
Safe-MAPPO & collusive & 0.20 & 9.400 & 8.330 & -1.070 & -0.235 & 1.000 n.s. \\
\bottomrule
\end{tabular}
\end{table}
