# Supplementary material for: Operating-Regime Evaluation of Byzantine-Resilient Multi-Agent Reinforcement Learning for Sensor-Networked Safe Formation Control
Source: Sensors (Basel). 2026 Jul 11;26(14):4408. doi: 10.3390/s26144408 (PMC13418820; doi:10.3390/s26144408)
Supplement: Supplementary file 1 [file sensors-26-04408-s001.zip › File_S1/processed_data/core_3000/q1_reproduction_reference/generated_tradeoff_selected.tex]

% Produced from q1_evidence_tables.py. Do not edit by hand.
\begin{table}[H]
\centering
\small
\setlength{\tabcolsep}{3pt}
\caption{Safety-performance trade-off between MAPPO and \method in selected attack-ratio cells. Lower formation error and safety violations are better, while higher return is better.}
\label{tab:tradeoff}
\resizebox{\textwidth}{!}{%
\begin{tabular}{@{}lclrrrr@{}}
\toprule
Attack & Ratio & Method & Formation Error & Return & Safety Violations & Safety Reduction \\
\midrule
adaptive & 0.20 & MAPPO & 16.097 & -4819.613 & 7.710 & -- \\
adaptive & 0.20 & \method & 20.454 & -4961.199 & 6.590 & 14.5\% \\
\midrule
collusive & 0.05 & MAPPO & 16.098 & -4929.317 & 8.870 & -- \\
collusive & 0.05 & \method & 21.762 & -5056.312 & 8.270 & 6.8\% \\
\midrule
sign-flip & 0.10 & MAPPO & 16.620 & -5099.144 & 9.400 & -- \\
sign-flip & 0.10 & \method & 25.044 & -5363.152 & 8.400 & 10.6\% \\
\midrule
stealthy & 0.30 & MAPPO & 16.256 & -4855.553 & 8.180 & -- \\
stealthy & 0.30 & \method & 19.939 & -4995.643 & 6.940 & 15.2\% \\
\midrule
random & 0.20 & MAPPO & 16.478 & -4923.188 & 8.210 & -- \\
random & 0.20 & \method & 26.735 & -5603.058 & 9.250 & -12.7\% \\
\bottomrule
\end{tabular}
}
\end{table}
