# Supplementary material for: Operating-Regime Evaluation of Byzantine-Resilient Multi-Agent Reinforcement Learning for Sensor-Networked Safe Formation Control
Source: Sensors (Basel). 2026 Jul 11;26(14):4408. doi: 10.3390/s26144408 (PMC13418820; doi:10.3390/s26144408)
Supplement: Supplementary file 1 [file sensors-26-04408-s001.zip › File_S1/processed_data/core_3000/q1_reproduction_reference/missing_pair_report.csv]

baseline	attack	ratio	rsmarl_runs	baseline_runs	paired_runs	missing_rsmarl_seeds	missing_baseline_seeds
MAPPO	adaptive	0.05	20	20	20
MAPPO	adaptive	0.1	20	20	20
MAPPO	adaptive	0.2	20	20	20
MAPPO	adaptive	0.3	20	20	20
MAPPO	adaptive	0.33	20	20	20
MAPPO	collusive	0.05	20	20	20
MAPPO	collusive	0.1	20	20	20
MAPPO	collusive	0.2	20	20	20
MAPPO	collusive	0.3	20	20	20
MAPPO	collusive	0.33	20	20	20
MAPPO	constant	0.05	20	20	20
MAPPO	constant	0.1	20	20	20
MAPPO	constant	0.2	20	20	20
MAPPO	constant	0.3	20	20	20
MAPPO	constant	0.33	20	20	20
MAPPO	random	0.05	20	20	20
MAPPO	random	0.1	20	20	20
MAPPO	random	0.2	20	20	20
MAPPO	random	0.3	20	20	20
MAPPO	random	0.33	20	20	20
MAPPO	signflip	0.05	20	20	20
MAPPO	signflip	0.1	20	20	20
MAPPO	signflip	0.2	20	20	20
MAPPO	signflip	0.3	20	20	20
MAPPO	signflip	0.33	20	20	20
MAPPO	stealthy	0.05	20	20	20
MAPPO	stealthy	0.1	20	20	20
MAPPO	stealthy	0.2	20	20	20
MAPPO	stealthy	0.3	20	20	20
MAPPO	stealthy	0.33	20	20	20
MAPPO-Krum	adaptive	0.05	20	20	20
MAPPO-Krum	adaptive	0.1	20	20	20
MAPPO-Krum	adaptive	0.2	20	20	20
MAPPO-Krum	adaptive	0.3	20	20	20
MAPPO-Krum	adaptive	0.33	20	20	20
MAPPO-Krum	collusive	0.05	20	20	20
MAPPO-Krum	collusive	0.1	20	20	20
MAPPO-Krum	collusive	0.2	20	20	20
MAPPO-Krum	collusive	0.3	20	20	20
MAPPO-Krum	collusive	0.33	20	20	20
MAPPO-Krum	constant	0.05	20	20	20
MAPPO-Krum	constant	0.1	20	20	20
MAPPO-Krum	constant	0.2	20	20	20
MAPPO-Krum	constant	0.3	20	20	20
MAPPO-Krum	constant	0.33	20	20	20
MAPPO-Krum	random	0.05	20	20	20
MAPPO-Krum	random	0.1	20	20	20
MAPPO-Krum	random	0.2	20	20	20
MAPPO-Krum	random	0.3	20	20	20
MAPPO-Krum	random	0.33	20	20	20
MAPPO-Krum	signflip	0.05	20	20	20
MAPPO-Krum	signflip	0.1	20	20	20
MAPPO-Krum	signflip	0.2	20	20	20
MAPPO-Krum	signflip	0.3	20	20	20
MAPPO-Krum	signflip	0.33	20	20	20
MAPPO-Krum	stealthy	0.05	20	20	20
MAPPO-Krum	stealthy	0.1	20	20	20
MAPPO-Krum	stealthy	0.2	20	20	20
MAPPO-Krum	stealthy	0.3	20	20	20
MAPPO-Krum	stealthy	0.33	20	20	20
MAPPO-CWMed	adaptive	0.05	20	20	20
MAPPO-CWMed	adaptive	0.1	20	20	20
MAPPO-CWMed	adaptive	0.2	20	20	20
MAPPO-CWMed	adaptive	0.3	20	20	20
MAPPO-CWMed	adaptive	0.33	20	20	20
MAPPO-CWMed	collusive	0.05	20	20	20
MAPPO-CWMed	collusive	0.1	20	20	20
MAPPO-CWMed	collusive	0.2	20	20	20
MAPPO-CWMed	collusive	0.3	20	20	20
MAPPO-CWMed	collusive	0.33	20	20	20
MAPPO-CWMed	constant	0.05	20	20	20
MAPPO-CWMed	constant	0.1	20	20	20
MAPPO-CWMed	constant	0.2	20	20	20
MAPPO-CWMed	constant	0.3	20	20	20
MAPPO-CWMed	constant	0.33	20	20	20
MAPPO-CWMed	random	0.05	20	20	20
MAPPO-CWMed	random	0.1	20	20	20
MAPPO-CWMed	random	0.2	20	20	20
MAPPO-CWMed	random	0.3	20	20	20
MAPPO-CWMed	random	0.33	20	20	20
MAPPO-CWMed	signflip	0.05	20	20	20
MAPPO-CWMed	signflip	0.1	20	20	20
MAPPO-CWMed	signflip	0.2	20	20	20
MAPPO-CWMed	signflip	0.3	20	20	20
MAPPO-CWMed	signflip	0.33	20	20	20
MAPPO-CWMed	stealthy	0.05	20	20	20
MAPPO-CWMed	stealthy	0.1	20	20	20
MAPPO-CWMed	stealthy	0.2	20	20	20
MAPPO-CWMed	stealthy	0.3	20	20	20
MAPPO-CWMed	stealthy	0.33	20	20	20
Safe-MAPPO	adaptive	0.05	20	20	20
Safe-MAPPO	adaptive	0.1	20	20	20
Safe-MAPPO	adaptive	0.2	20	20	20
Safe-MAPPO	adaptive	0.3	20	20	20
Safe-MAPPO	adaptive	0.33	20	20	20
Safe-MAPPO	collusive	0.05	20	20	20
Safe-MAPPO	collusive	0.1	20	20	20
Safe-MAPPO	collusive	0.2	20	20	20
Safe-MAPPO	collusive	0.3	20	20	20
Safe-MAPPO	collusive	0.33	20	20	20
Safe-MAPPO	constant	0.05	20	20	20
Safe-MAPPO	constant	0.1	20	20	20
Safe-MAPPO	constant	0.2	20	20	20
Safe-MAPPO	constant	0.3	20	20	20
Safe-MAPPO	constant	0.33	20	20	20
Safe-MAPPO	random	0.05	20	20	20
Safe-MAPPO	random	0.1	20	20	20
Safe-MAPPO	random	0.2	20	20	20
Safe-MAPPO	random	0.3	20	20	20
Safe-MAPPO	random	0.33	20	20	20
Safe-MAPPO	signflip	0.05	20	20	20
Safe-MAPPO	signflip	0.1	20	20	20
Safe-MAPPO	signflip	0.2	20	20	20
Safe-MAPPO	signflip	0.3	20	20	20
Safe-MAPPO	signflip	0.33	20	20	20
Safe-MAPPO	stealthy	0.05	20	20	20
Safe-MAPPO	stealthy	0.1	20	20	20
Safe-MAPPO	stealthy	0.2	20	20	20
Safe-MAPPO	stealthy	0.3	20	20	20
Safe-MAPPO	stealthy	0.33	20	20	20
