# Supplementary material for: Operating-Regime Evaluation of Byzantine-Resilient Multi-Agent Reinforcement Learning for Sensor-Networked Safe Formation Control
Source: Sensors (Basel). 2026 Jul 11;26(14):4408. doi: 10.3390/s26144408 (PMC13418820; doi:10.3390/s26144408)
Supplement: Supplementary file 1 [file sensors-26-04408-s001.zip › File_S1/processed_data/review_audit_v2_2380/artifacts_review_v2/collection_manifest_review_audit_v2.json]

{
  "manifest": "manifests_review_v2/ALL_core_2380.csv",
  "out_root": "results_review_v2",
  "expected_runs": 2380,
  "successful_runs": 2380,
  "missing_or_invalid_runs": 0,
  "overall_ok": true
}
