# Supplementary material for: Operating-Regime Evaluation of Byzantine-Resilient Multi-Agent Reinforcement Learning for Sensor-Networked Safe Formation Control
Source: Sensors (Basel). 2026 Jul 11;26(14):4408. doi: 10.3390/s26144408 (PMC13418820; doi:10.3390/s26144408)
Supplement: Supplementary file 1 [file sensors-26-04408-s001.zip › File_S1/processed_data/review_audit_v2_2380/manifests_review_v2/ALL_core_2380.csv]

run_id	block	priority	method	attack	ratio	seed	gm	acbf	ablate	pkt_loss	obs_noise	msg_delay	total_iterations	rollout_steps	eval_episodes	log_trust	log_curves
E1_gm0p00_none_r0p00_s000	E1_acbf_calibration	1	RS-MARL	none	0.00	0	0.00	static	none	0.00	0.00	0	50	256	5	0	1
E1_gm0p00_none_r0p00_s001	E1_acbf_calibration	1	RS-MARL	none	0.00	1	0.00	static	none	0.00	0.00	0	50	256	5	0	1
E1_gm0p00_none_r0p00_s002	E1_acbf_calibration	1	RS-MARL	none	0.00	2	0.00	static	none	0.00	0.00	0	50	256	5	0	1
E1_gm0p00_none_r0p00_s003	E1_acbf_calibration	1	RS-MARL	none	0.00	3	0.00	static	none	0.00	0.00	0	50	256	5	0	1
E1_gm0p00_none_r0p00_s004	E1_acbf_calibration	1	RS-MARL	none	0.00	4	0.00	static	none	0.00	0.00	0	50	256	5	0	1
E1_gm0p00_none_r0p00_s005	E1_acbf_calibration	1	RS-MARL	none	0.00	5	0.00	static	none	0.00	0.00	0	50	256	5	0	1
E1_gm0p00_none_r0p00_s006	E1_acbf_calibration	1	RS-MARL	none	0.00	6	0.00	static	none	0.00	0.00	0	50	256	5	0	1
E1_gm0p00_none_r0p00_s007	E1_acbf_calibration	1	RS-MARL	none	0.00	7	0.00	static	none	0.00	0.00	0	50	256	5	0	1
E1_gm0p00_none_r0p00_s008	E1_acbf_calibration	1	RS-MARL	none	0.00	8	0.00	static	none	0.00	0.00	0	50	256	5	0	1
E1_gm0p00_none_r0p00_s009	E1_acbf_calibration	1	RS-MARL	none	0.00	9	0.00	static	none	0.00	0.00	0	50	256	5	0	1
E1_gm0p00_none_r0p00_s010	E1_acbf_calibration	1	RS-MARL	none	0.00	10	0.00	static	none	0.00	0.00	0	50	256	5	0	1
E1_gm0p00_none_r0p00_s011	E1_acbf_calibration	1	RS-MARL	none	0.00	11	0.00	static	none	0.00	0.00	0	50	256	5	0	1
E1_gm0p00_none_r0p00_s012	E1_acbf_calibration	1	RS-MARL	none	0.00	12	0.00	static	none	0.00	0.00	0	50	256	5	0	1
E1_gm0p00_none_r0p00_s013	E1_acbf_calibration	1	RS-MARL	none	0.00	13	0.00	static	none	0.00	0.00	0	50	256	5	0	1
E1_gm0p00_none_r0p00_s014	E1_acbf_calibration	1	RS-MARL	none	0.00	14	0.00	static	none	0.00	0.00	0	50	256	5	0	1
E1_gm0p00_none_r0p00_s015	E1_acbf_calibration	1	RS-MARL	none	0.00	15	0.00	static	none	0.00	0.00	0	50	256	5	0	1
E1_gm0p00_none_r0p00_s016	E1_acbf_calibration	1	RS-MARL	none	0.00	16	0.00	static	none	0.00	0.00	0	50	256	5	0	1
E1_gm0p00_none_r0p00_s017	E1_acbf_calibration	1	RS-MARL	none	0.00	17	0.00	static	none	0.00	0.00	0	50	256	5	0	1
E1_gm0p00_none_r0p00_s018	E1_acbf_calibration	1	RS-MARL	none	0.00	18	0.00	static	none	0.00	0.00	0	50	256	5	0	1
E1_gm0p00_none_r0p00_s019	E1_acbf_calibration	1	RS-MARL	none	0.00	19	0.00	static	none	0.00	0.00	0	50	256	5	0	1
E1_gm0p00_adaptive_r0p10_s000	E1_acbf_calibration	1	RS-MARL	adaptive	0.10	0	0.00	static	none	0.00	0.00	0	50	256	5	0	1
E1_gm0p00_adaptive_r0p10_s001	E1_acbf_calibration	1	RS-MARL	adaptive	0.10	1	0.00	static	none	0.00	0.00	0	50	256	5	0	1
E1_gm0p00_adaptive_r0p10_s002	E1_acbf_calibration	1	RS-MARL	adaptive	0.10	2	0.00	static	none	0.00	0.00	0	50	256	5	0	1
E1_gm0p00_adaptive_r0p10_s003	E1_acbf_calibration	1	RS-MARL	adaptive	0.10	3	0.00	static	none	0.00	0.00	0	50	256	5	0	1
E1_gm0p00_adaptive_r0p10_s004	E1_acbf_calibration	1	RS-MARL	adaptive	0.10	4	0.00	static	none	0.00	0.00	0	50	256	5	0	1
E1_gm0p00_adaptive_r0p10_s005	E1_acbf_calibration	1	RS-MARL	adaptive	0.10	5	0.00	static	none	0.00	0.00	0	50	256	5	0	1
E1_gm0p00_adaptive_r0p10_s006	E1_acbf_calibration	1	RS-MARL	adaptive	0.10	6	0.00	static	none	0.00	0.00	0	50	256	5	0	1
E1_gm0p00_adaptive_r0p10_s007	E1_acbf_calibration	1	RS-MARL	adaptive	0.10	7	0.00	static	none	0.00	0.00	0	50	256	5	0	1
E1_gm0p00_adaptive_r0p10_s008	E1_acbf_calibration	1	RS-MARL	adaptive	0.10	8	0.00	static	none	0.00	0.00	0	50	256	5	0	1
E1_gm0p00_adaptive_r0p10_s009	E1_acbf_calibration	1	RS-MARL	adaptive	0.10	9	0.00	static	none	0.00	0.00	0	50	256	5	0	1
E1_gm0p00_adaptive_r0p10_s010	E1_acbf_calibration	1	RS-MARL	adaptive	0.10	10	0.00	static	none	0.00	0.00	0	50	256	5	0	1
E1_gm0p00_adaptive_r0p10_s011	E1_acbf_calibration	1	RS-MARL	adaptive	0.10	11	0.00	static	none	0.00	0.00	0	50	256	5	0	1
E1_gm0p00_adaptive_r0p10_s012	E1_acbf_calibration	1	RS-MARL	adaptive	0.10	12	0.00	static	none	0.00	0.00	0	50	256	5	0	1
E1_gm0p00_adaptive_r0p10_s013	E1_acbf_calibration	1	RS-MARL	adaptive	0.10	13	0.00	static	none	0.00	0.00	0	50	256	5	0	1
E1_gm0p00_adaptive_r0p10_s014	E1_acbf_calibration	1	RS-MARL	adaptive	0.10	14	0.00	static	none	0.00	0.00	0	50	256	5	0	1
E1_gm0p00_adaptive_r0p10_s015	E1_acbf_calibration	1	RS-MARL	adaptive	0.10	15	0.00	static	none	0.00	0.00	0	50	256	5	0	1
E1_gm0p00_adaptive_r0p10_s016	E1_acbf_calibration	1	RS-MARL	adaptive	0.10	16	0.00	static	none	0.00	0.00	0	50	256	5	0	1
E1_gm0p00_adaptive_r0p10_s017	E1_acbf_calibration	1	RS-MARL	adaptive	0.10	17	0.00	static	none	0.00	0.00	0	50	256	5	0	1
E1_gm0p00_adaptive_r0p10_s018	E1_acbf_calibration	1	RS-MARL	adaptive	0.10	18	0.00	static	none	0.00	0.00	0	50	256	5	0	1
E1_gm0p00_adaptive_r0p10_s019	E1_acbf_calibration	1	RS-MARL	adaptive	0.10	19	0.00	static	none	0.00	0.00	0	50	256	5	0	1
E1_gm0p00_adaptive_r0p30_s000	E1_acbf_calibration	1	RS-MARL	adaptive	0.30	0	0.00	static	none	0.00	0.00	0	50	256	5	0	1
E1_gm0p00_adaptive_r0p30_s001	E1_acbf_calibration	1	RS-MARL	adaptive	0.30	1	0.00	static	none	0.00	0.00	0	50	256	5	0	1
E1_gm0p00_adaptive_r0p30_s002	E1_acbf_calibration	1	RS-MARL	adaptive	0.30	2	0.00	static	none	0.00	0.00	0	50	256	5	0	1
E1_gm0p00_adaptive_r0p30_s003	E1_acbf_calibration	1	RS-MARL	adaptive	0.30	3	0.00	static	none	0.00	0.00	0	50	256	5	0	1
E1_gm0p00_adaptive_r0p30_s004	E1_acbf_calibration	1	RS-MARL	adaptive	0.30	4	0.00	static	none	0.00	0.00	0	50	256	5	0	1
E1_gm0p00_adaptive_r0p30_s005	E1_acbf_calibration	1	RS-MARL	adaptive	0.30	5	0.00	static	none	0.00	0.00	0	50	256	5	0	1
E1_gm0p00_adaptive_r0p30_s006	E1_acbf_calibration	1	RS-MARL	adaptive	0.30	6	0.00	static	none	0.00	0.00	0	50	256	5	0	1
E1_gm0p00_adaptive_r0p30_s007	E1_acbf_calibration	1	RS-MARL	adaptive	0.30	7	0.00	static	none	0.00	0.00	0	50	256	5	0	1
E1_gm0p00_adaptive_r0p30_s008	E1_acbf_calibration	1	RS-MARL	adaptive	0.30	8	0.00	static	none	0.00	0.00	0	50	256	5	0	1
E1_gm0p00_adaptive_r0p30_s009	E1_acbf_calibration	1	RS-MARL	adaptive	0.30	9	0.00	static	none	0.00	0.00	0	50	256	5	0	1
E1_gm0p00_adaptive_r0p30_s010	E1_acbf_calibration	1	RS-MARL	adaptive	0.30	10	0.00	static	none	0.00	0.00	0	50	256	5	0	1
E1_gm0p00_adaptive_r0p30_s011	E1_acbf_calibration	1	RS-MARL	adaptive	0.30	11	0.00	static	none	0.00	0.00	0	50	256	5	0	1
E1_gm0p00_adaptive_r0p30_s012	E1_acbf_calibration	1	RS-MARL	adaptive	0.30	12	0.00	static	none	0.00	0.00	0	50	256	5	0	1
E1_gm0p00_adaptive_r0p30_s013	E1_acbf_calibration	1	RS-MARL	adaptive	0.30	13	0.00	static	none	0.00	0.00	0	50	256	5	0	1
E1_gm0p00_adaptive_r0p30_s014	E1_acbf_calibration	1	RS-MARL	adaptive	0.30	14	0.00	static	none	0.00	0.00	0	50	256	5	0	1
E1_gm0p00_adaptive_r0p30_s015	E1_acbf_calibration	1	RS-MARL	adaptive	0.30	15	0.00	static	none	0.00	0.00	0	50	256	5	0	1
E1_gm0p00_adaptive_r0p30_s016	E1_acbf_calibration	1	RS-MARL	adaptive	0.30	16	0.00	static	none	0.00	0.00	0	50	256	5	0	1
E1_gm0p00_adaptive_r0p30_s017	E1_acbf_calibration	1	RS-MARL	adaptive	0.30	17	0.00	static	none	0.00	0.00	0	50	256	5	0	1
E1_gm0p00_adaptive_r0p30_s018	E1_acbf_calibration	1	RS-MARL	adaptive	0.30	18	0.00	static	none	0.00	0.00	0	50	256	5	0	1
E1_gm0p00_adaptive_r0p30_s019	E1_acbf_calibration	1	RS-MARL	adaptive	0.30	19	0.00	static	none	0.00	0.00	0	50	256	5	0	1
E1_gm0p00_collusive_r0p10_s000	E1_acbf_calibration	1	RS-MARL	collusive	0.10	0	0.00	static	none	0.00	0.00	0	50	256	5	0	1
E1_gm0p00_collusive_r0p10_s001	E1_acbf_calibration	1	RS-MARL	collusive	0.10	1	0.00	static	none	0.00	0.00	0	50	256	5	0	1
E1_gm0p00_collusive_r0p10_s002	E1_acbf_calibration	1	RS-MARL	collusive	0.10	2	0.00	static	none	0.00	0.00	0	50	256	5	0	1
E1_gm0p00_collusive_r0p10_s003	E1_acbf_calibration	1	RS-MARL	collusive	0.10	3	0.00	static	none	0.00	0.00	0	50	256	5	0	1
E1_gm0p00_collusive_r0p10_s004	E1_acbf_calibration	1	RS-MARL	collusive	0.10	4	0.00	static	none	0.00	0.00	0	50	256	5	0	1
E1_gm0p00_collusive_r0p10_s005	E1_acbf_calibration	1	RS-MARL	collusive	0.10	5	0.00	static	none	0.00	0.00	0	50	256	5	0	1
E1_gm0p00_collusive_r0p10_s006	E1_acbf_calibration	1	RS-MARL	collusive	0.10	6	0.00	static	none	0.00	0.00	0	50	256	5	0	1
E1_gm0p00_collusive_r0p10_s007	E1_acbf_calibration	1	RS-MARL	collusive	0.10	7	0.00	static	none	0.00	0.00	0	50	256	5	0	1
E1_gm0p00_collusive_r0p10_s008	E1_acbf_calibration	1	RS-MARL	collusive	0.10	8	0.00	static	none	0.00	0.00	0	50	256	5	0	1
E1_gm0p00_collusive_r0p10_s009	E1_acbf_calibration	1	RS-MARL	collusive	0.10	9	0.00	static	none	0.00	0.00	0	50	256	5	0	1
E1_gm0p00_collusive_r0p10_s010	E1_acbf_calibration	1	RS-MARL	collusive	0.10	10	0.00	static	none	0.00	0.00	0	50	256	5	0	1
E1_gm0p00_collusive_r0p10_s011	E1_acbf_calibration	1	RS-MARL	collusive	0.10	11	0.00	static	none	0.00	0.00	0	50	256	5	0	1
E1_gm0p00_collusive_r0p10_s012	E1_acbf_calibration	1	RS-MARL	collusive	0.10	12	0.00	static	none	0.00	0.00	0	50	256	5	0	1
E1_gm0p00_collusive_r0p10_s013	E1_acbf_calibration	1	RS-MARL	collusive	0.10	13	0.00	static	none	0.00	0.00	0	50	256	5	0	1
E1_gm0p00_collusive_r0p10_s014	E1_acbf_calibration	1	RS-MARL	collusive	0.10	14	0.00	static	none	0.00	0.00	0	50	256	5	0	1
E1_gm0p00_collusive_r0p10_s015	E1_acbf_calibration	1	RS-MARL	collusive	0.10	15	0.00	static	none	0.00	0.00	0	50	256	5	0	1
E1_gm0p00_collusive_r0p10_s016	E1_acbf_calibration	1	RS-MARL	collusive	0.10	16	0.00	static	none	0.00	0.00	0	50	256	5	0	1
E1_gm0p00_collusive_r0p10_s017	E1_acbf_calibration	1	RS-MARL	collusive	0.10	17	0.00	static	none	0.00	0.00	0	50	256	5	0	1
E1_gm0p00_collusive_r0p10_s018	E1_acbf_calibration	1	RS-MARL	collusive	0.10	18	0.00	static	none	0.00	0.00	0	50	256	5	0	1
E1_gm0p00_collusive_r0p10_s019	E1_acbf_calibration	1	RS-MARL	collusive	0.10	19	0.00	static	none	0.00	0.00	0	50	256	5	0	1
E1_gm0p00_collusive_r0p30_s000	E1_acbf_calibration	1	RS-MARL	collusive	0.30	0	0.00	static	none	0.00	0.00	0	50	256	5	0	1
E1_gm0p00_collusive_r0p30_s001	E1_acbf_calibration	1	RS-MARL	collusive	0.30	1	0.00	static	none	0.00	0.00	0	50	256	5	0	1
E1_gm0p00_collusive_r0p30_s002	E1_acbf_calibration	1	RS-MARL	collusive	0.30	2	0.00	static	none	0.00	0.00	0	50	256	5	0	1
E1_gm0p00_collusive_r0p30_s003	E1_acbf_calibration	1	RS-MARL	collusive	0.30	3	0.00	static	none	0.00	0.00	0	50	256	5	0	1
E1_gm0p00_collusive_r0p30_s004	E1_acbf_calibration	1	RS-MARL	collusive	0.30	4	0.00	static	none	0.00	0.00	0	50	256	5	0	1
E1_gm0p00_collusive_r0p30_s005	E1_acbf_calibration	1	RS-MARL	collusive	0.30	5	0.00	static	none	0.00	0.00	0	50	256	5	0	1
E1_gm0p00_collusive_r0p30_s006	E1_acbf_calibration	1	RS-MARL	collusive	0.30	6	0.00	static	none	0.00	0.00	0	50	256	5	0	1
E1_gm0p00_collusive_r0p30_s007	E1_acbf_calibration	1	RS-MARL	collusive	0.30	7	0.00	static	none	0.00	0.00	0	50	256	5	0	1
E1_gm0p00_collusive_r0p30_s008	E1_acbf_calibration	1	RS-MARL	collusive	0.30	8	0.00	static	none	0.00	0.00	0	50	256	5	0	1
E1_gm0p00_collusive_r0p30_s009	E1_acbf_calibration	1	RS-MARL	collusive	0.30	9	0.00	static	none	0.00	0.00	0	50	256	5	0	1
E1_gm0p00_collusive_r0p30_s010	E1_acbf_calibration	1	RS-MARL	collusive	0.30	10	0.00	static	none	0.00	0.00	0	50	256	5	0	1
E1_gm0p00_collusive_r0p30_s011	E1_acbf_calibration	1	RS-MARL	collusive	0.30	11	0.00	static	none	0.00	0.00	0	50	256	5	0	1
E1_gm0p00_collusive_r0p30_s012	E1_acbf_calibration	1	RS-MARL	collusive	0.30	12	0.00	static	none	0.00	0.00	0	50	256	5	0	1
E1_gm0p00_collusive_r0p30_s013	E1_acbf_calibration	1	RS-MARL	collusive	0.30	13	0.00	static	none	0.00	0.00	0	50	256	5	0	1
E1_gm0p00_collusive_r0p30_s014	E1_acbf_calibration	1	RS-MARL	collusive	0.30	14	0.00	static	none	0.00	0.00	0	50	256	5	0	1
E1_gm0p00_collusive_r0p30_s015	E1_acbf_calibration	1	RS-MARL	collusive	0.30	15	0.00	static	none	0.00	0.00	0	50	256	5	0	1
E1_gm0p00_collusive_r0p30_s016	E1_acbf_calibration	1	RS-MARL	collusive	0.30	16	0.00	static	none	0.00	0.00	0	50	256	5	0	1
E1_gm0p00_collusive_r0p30_s017	E1_acbf_calibration	1	RS-MARL	collusive	0.30	17	0.00	static	none	0.00	0.00	0	50	256	5	0	1
E1_gm0p00_collusive_r0p30_s018	E1_acbf_calibration	1	RS-MARL	collusive	0.30	18	0.00	static	none	0.00	0.00	0	50	256	5	0	1
E1_gm0p00_collusive_r0p30_s019	E1_acbf_calibration	1	RS-MARL	collusive	0.30	19	0.00	static	none	0.00	0.00	0	50	256	5	0	1
E1_gm0p00_sign_flip_r0p10_s000	E1_acbf_calibration	1	RS-MARL	sign_flip	0.10	0	0.00	static	none	0.00	0.00	0	50	256	5	0	1
E1_gm0p00_sign_flip_r0p10_s001	E1_acbf_calibration	1	RS-MARL	sign_flip	0.10	1	0.00	static	none	0.00	0.00	0	50	256	5	0	1
E1_gm0p00_sign_flip_r0p10_s002	E1_acbf_calibration	1	RS-MARL	sign_flip	0.10	2	0.00	static	none	0.00	0.00	0	50	256	5	0	1
E1_gm0p00_sign_flip_r0p10_s003	E1_acbf_calibration	1	RS-MARL	sign_flip	0.10	3	0.00	static	none	0.00	0.00	0	50	256	5	0	1
E1_gm0p00_sign_flip_r0p10_s004	E1_acbf_calibration	1	RS-MARL	sign_flip	0.10	4	0.00	static	none	0.00	0.00	0	50	256	5	0	1
E1_gm0p00_sign_flip_r0p10_s005	E1_acbf_calibration	1	RS-MARL	sign_flip	0.10	5	0.00	static	none	0.00	0.00	0	50	256	5	0	1
E1_gm0p00_sign_flip_r0p10_s006	E1_acbf_calibration	1	RS-MARL	sign_flip	0.10	6	0.00	static	none	0.00	0.00	0	50	256	5	0	1
E1_gm0p00_sign_flip_r0p10_s007	E1_acbf_calibration	1	RS-MARL	sign_flip	0.10	7	0.00	static	none	0.00	0.00	0	50	256	5	0	1
E1_gm0p00_sign_flip_r0p10_s008	E1_acbf_calibration	1	RS-MARL	sign_flip	0.10	8	0.00	static	none	0.00	0.00	0	50	256	5	0	1
E1_gm0p00_sign_flip_r0p10_s009	E1_acbf_calibration	1	RS-MARL	sign_flip	0.10	9	0.00	static	none	0.00	0.00	0	50	256	5	0	1
E1_gm0p00_sign_flip_r0p10_s010	E1_acbf_calibration	1	RS-MARL	sign_flip	0.10	10	0.00	static	none	0.00	0.00	0	50	256	5	0	1
E1_gm0p00_sign_flip_r0p10_s011	E1_acbf_calibration	1	RS-MARL	sign_flip	0.10	11	0.00	static	none	0.00	0.00	0	50	256	5	0	1
E1_gm0p00_sign_flip_r0p10_s012	E1_acbf_calibration	1	RS-MARL	sign_flip	0.10	12	0.00	static	none	0.00	0.00	0	50	256	5	0	1
E1_gm0p00_sign_flip_r0p10_s013	E1_acbf_calibration	1	RS-MARL	sign_flip	0.10	13	0.00	static	none	0.00	0.00	0	50	256	5	0	1
E1_gm0p00_sign_flip_r0p10_s014	E1_acbf_calibration	1	RS-MARL	sign_flip	0.10	14	0.00	static	none	0.00	0.00	0	50	256	5	0	1
E1_gm0p00_sign_flip_r0p10_s015	E1_acbf_calibration	1	RS-MARL	sign_flip	0.10	15	0.00	static	none	0.00	0.00	0	50	256	5	0	1
E1_gm0p00_sign_flip_r0p10_s016	E1_acbf_calibration	1	RS-MARL	sign_flip	0.10	16	0.00	static	none	0.00	0.00	0	50	256	5	0	1
E1_gm0p00_sign_flip_r0p10_s017	E1_acbf_calibration	1	RS-MARL	sign_flip	0.10	17	0.00	static	none	0.00	0.00	0	50	256	5	0	1
E1_gm0p00_sign_flip_r0p10_s018	E1_acbf_calibration	1	RS-MARL	sign_flip	0.10	18	0.00	static	none	0.00	0.00	0	50	256	5	0	1
E1_gm0p00_sign_flip_r0p10_s019	E1_acbf_calibration	1	RS-MARL	sign_flip	0.10	19	0.00	static	none	0.00	0.00	0	50	256	5	0	1
E1_gm0p00_sign_flip_r0p30_s000	E1_acbf_calibration	1	RS-MARL	sign_flip	0.30	0	0.00	static	none	0.00	0.00	0	50	256	5	0	1
E1_gm0p00_sign_flip_r0p30_s001	E1_acbf_calibration	1	RS-MARL	sign_flip	0.30	1	0.00	static	none	0.00	0.00	0	50	256	5	0	1
E1_gm0p00_sign_flip_r0p30_s002	E1_acbf_calibration	1	RS-MARL	sign_flip	0.30	2	0.00	static	none	0.00	0.00	0	50	256	5	0	1
E1_gm0p00_sign_flip_r0p30_s003	E1_acbf_calibration	1	RS-MARL	sign_flip	0.30	3	0.00	static	none	0.00	0.00	0	50	256	5	0	1
E1_gm0p00_sign_flip_r0p30_s004	E1_acbf_calibration	1	RS-MARL	sign_flip	0.30	4	0.00	static	none	0.00	0.00	0	50	256	5	0	1
E1_gm0p00_sign_flip_r0p30_s005	E1_acbf_calibration	1	RS-MARL	sign_flip	0.30	5	0.00	static	none	0.00	0.00	0	50	256	5	0	1
E1_gm0p00_sign_flip_r0p30_s006	E1_acbf_calibration	1	RS-MARL	sign_flip	0.30	6	0.00	static	none	0.00	0.00	0	50	256	5	0	1
E1_gm0p00_sign_flip_r0p30_s007	E1_acbf_calibration	1	RS-MARL	sign_flip	0.30	7	0.00	static	none	0.00	0.00	0	50	256	5	0	1
E1_gm0p00_sign_flip_r0p30_s008	E1_acbf_calibration	1	RS-MARL	sign_flip	0.30	8	0.00	static	none	0.00	0.00	0	50	256	5	0	1
E1_gm0p00_sign_flip_r0p30_s009	E1_acbf_calibration	1	RS-MARL	sign_flip	0.30	9	0.00	static	none	0.00	0.00	0	50	256	5	0	1
E1_gm0p00_sign_flip_r0p30_s010	E1_acbf_calibration	1	RS-MARL	sign_flip	0.30	10	0.00	static	none	0.00	0.00	0	50	256	5	0	1
E1_gm0p00_sign_flip_r0p30_s011	E1_acbf_calibration	1	RS-MARL	sign_flip	0.30	11	0.00	static	none	0.00	0.00	0	50	256	5	0	1
E1_gm0p00_sign_flip_r0p30_s012	E1_acbf_calibration	1	RS-MARL	sign_flip	0.30	12	0.00	static	none	0.00	0.00	0	50	256	5	0	1
E1_gm0p00_sign_flip_r0p30_s013	E1_acbf_calibration	1	RS-MARL	sign_flip	0.30	13	0.00	static	none	0.00	0.00	0	50	256	5	0	1
E1_gm0p00_sign_flip_r0p30_s014	E1_acbf_calibration	1	RS-MARL	sign_flip	0.30	14	0.00	static	none	0.00	0.00	0	50	256	5	0	1
E1_gm0p00_sign_flip_r0p30_s015	E1_acbf_calibration	1	RS-MARL	sign_flip	0.30	15	0.00	static	none	0.00	0.00	0	50	256	5	0	1
E1_gm0p00_sign_flip_r0p30_s016	E1_acbf_calibration	1	RS-MARL	sign_flip	0.30	16	0.00	static	none	0.00	0.00	0	50	256	5	0	1
E1_gm0p00_sign_flip_r0p30_s017	E1_acbf_calibration	1	RS-MARL	sign_flip	0.30	17	0.00	static	none	0.00	0.00	0	50	256	5	0	1
E1_gm0p00_sign_flip_r0p30_s018	E1_acbf_calibration	1	RS-MARL	sign_flip	0.30	18	0.00	static	none	0.00	0.00	0	50	256	5	0	1
E1_gm0p00_sign_flip_r0p30_s019	E1_acbf_calibration	1	RS-MARL	sign_flip	0.30	19	0.00	static	none	0.00	0.00	0	50	256	5	0	1
E1_gm0p10_none_r0p00_s000	E1_acbf_calibration	1	RS-MARL	none	0.00	0	0.10	static	none	0.00	0.00	0	50	256	5	0	1
E1_gm0p10_none_r0p00_s001	E1_acbf_calibration	1	RS-MARL	none	0.00	1	0.10	static	none	0.00	0.00	0	50	256	5	0	1
E1_gm0p10_none_r0p00_s002	E1_acbf_calibration	1	RS-MARL	none	0.00	2	0.10	static	none	0.00	0.00	0	50	256	5	0	1
E1_gm0p10_none_r0p00_s003	E1_acbf_calibration	1	RS-MARL	none	0.00	3	0.10	static	none	0.00	0.00	0	50	256	5	0	1
E1_gm0p10_none_r0p00_s004	E1_acbf_calibration	1	RS-MARL	none	0.00	4	0.10	static	none	0.00	0.00	0	50	256	5	0	1
E1_gm0p10_none_r0p00_s005	E1_acbf_calibration	1	RS-MARL	none	0.00	5	0.10	static	none	0.00	0.00	0	50	256	5	0	1
E1_gm0p10_none_r0p00_s006	E1_acbf_calibration	1	RS-MARL	none	0.00	6	0.10	static	none	0.00	0.00	0	50	256	5	0	1
E1_gm0p10_none_r0p00_s007	E1_acbf_calibration	1	RS-MARL	none	0.00	7	0.10	static	none	0.00	0.00	0	50	256	5	0	1
E1_gm0p10_none_r0p00_s008	E1_acbf_calibration	1	RS-MARL	none	0.00	8	0.10	static	none	0.00	0.00	0	50	256	5	0	1
E1_gm0p10_none_r0p00_s009	E1_acbf_calibration	1	RS-MARL	none	0.00	9	0.10	static	none	0.00	0.00	0	50	256	5	0	1
E1_gm0p10_none_r0p00_s010	E1_acbf_calibration	1	RS-MARL	none	0.00	10	0.10	static	none	0.00	0.00	0	50	256	5	0	1
E1_gm0p10_none_r0p00_s011	E1_acbf_calibration	1	RS-MARL	none	0.00	11	0.10	static	none	0.00	0.00	0	50	256	5	0	1
E1_gm0p10_none_r0p00_s012	E1_acbf_calibration	1	RS-MARL	none	0.00	12	0.10	static	none	0.00	0.00	0	50	256	5	0	1
E1_gm0p10_none_r0p00_s013	E1_acbf_calibration	1	RS-MARL	none	0.00	13	0.10	static	none	0.00	0.00	0	50	256	5	0	1
E1_gm0p10_none_r0p00_s014	E1_acbf_calibration	1	RS-MARL	none	0.00	14	0.10	static	none	0.00	0.00	0	50	256	5	0	1
E1_gm0p10_none_r0p00_s015	E1_acbf_calibration	1	RS-MARL	none	0.00	15	0.10	static	none	0.00	0.00	0	50	256	5	0	1
E1_gm0p10_none_r0p00_s016	E1_acbf_calibration	1	RS-MARL	none	0.00	16	0.10	static	none	0.00	0.00	0	50	256	5	0	1
E1_gm0p10_none_r0p00_s017	E1_acbf_calibration	1	RS-MARL	none	0.00	17	0.10	static	none	0.00	0.00	0	50	256	5	0	1
E1_gm0p10_none_r0p00_s018	E1_acbf_calibration	1	RS-MARL	none	0.00	18	0.10	static	none	0.00	0.00	0	50	256	5	0	1
E1_gm0p10_none_r0p00_s019	E1_acbf_calibration	1	RS-MARL	none	0.00	19	0.10	static	none	0.00	0.00	0	50	256	5	0	1
E1_gm0p10_adaptive_r0p10_s000	E1_acbf_calibration	1	RS-MARL	adaptive	0.10	0	0.10	static	none	0.00	0.00	0	50	256	5	0	1
E1_gm0p10_adaptive_r0p10_s001	E1_acbf_calibration	1	RS-MARL	adaptive	0.10	1	0.10	static	none	0.00	0.00	0	50	256	5	0	1
E1_gm0p10_adaptive_r0p10_s002	E1_acbf_calibration	1	RS-MARL	adaptive	0.10	2	0.10	static	none	0.00	0.00	0	50	256	5	0	1
E1_gm0p10_adaptive_r0p10_s003	E1_acbf_calibration	1	RS-MARL	adaptive	0.10	3	0.10	static	none	0.00	0.00	0	50	256	5	0	1
E1_gm0p10_adaptive_r0p10_s004	E1_acbf_calibration	1	RS-MARL	adaptive	0.10	4	0.10	static	none	0.00	0.00	0	50	256	5	0	1
E1_gm0p10_adaptive_r0p10_s005	E1_acbf_calibration	1	RS-MARL	adaptive	0.10	5	0.10	static	none	0.00	0.00	0	50	256	5	0	1
E1_gm0p10_adaptive_r0p10_s006	E1_acbf_calibration	1	RS-MARL	adaptive	0.10	6	0.10	static	none	0.00	0.00	0	50	256	5	0	1
E1_gm0p10_adaptive_r0p10_s007	E1_acbf_calibration	1	RS-MARL	adaptive	0.10	7	0.10	static	none	0.00	0.00	0	50	256	5	0	1
E1_gm0p10_adaptive_r0p10_s008	E1_acbf_calibration	1	RS-MARL	adaptive	0.10	8	0.10	static	none	0.00	0.00	0	50	256	5	0	1
E1_gm0p10_adaptive_r0p10_s009	E1_acbf_calibration	1	RS-MARL	adaptive	0.10	9	0.10	static	none	0.00	0.00	0	50	256	5	0	1
E1_gm0p10_adaptive_r0p10_s010	E1_acbf_calibration	1	RS-MARL	adaptive	0.10	10	0.10	static	none	0.00	0.00	0	50	256	5	0	1
E1_gm0p10_adaptive_r0p10_s011	E1_acbf_calibration	1	RS-MARL	adaptive	0.10	11	0.10	static	none	0.00	0.00	0	50	256	5	0	1
E1_gm0p10_adaptive_r0p10_s012	E1_acbf_calibration	1	RS-MARL	adaptive	0.10	12	0.10	static	none	0.00	0.00	0	50	256	5	0	1
E1_gm0p10_adaptive_r0p10_s013	E1_acbf_calibration	1	RS-MARL	adaptive	0.10	13	0.10	static	none	0.00	0.00	0	50	256	5	0	1
E1_gm0p10_adaptive_r0p10_s014	E1_acbf_calibration	1	RS-MARL	adaptive	0.10	14	0.10	static	none	0.00	0.00	0	50	256	5	0	1
E1_gm0p10_adaptive_r0p10_s015	E1_acbf_calibration	1	RS-MARL	adaptive	0.10	15	0.10	static	none	0.00	0.00	0	50	256	5	0	1
E1_gm0p10_adaptive_r0p10_s016	E1_acbf_calibration	1	RS-MARL	adaptive	0.10	16	0.10	static	none	0.00	0.00	0	50	256	5	0	1
E1_gm0p10_adaptive_r0p10_s017	E1_acbf_calibration	1	RS-MARL	adaptive	0.10	17	0.10	static	none	0.00	0.00	0	50	256	5	0	1
E1_gm0p10_adaptive_r0p10_s018	E1_acbf_calibration	1	RS-MARL	adaptive	0.10	18	0.10	static	none	0.00	0.00	0	50	256	5	0	1
E1_gm0p10_adaptive_r0p10_s019	E1_acbf_calibration	1	RS-MARL	adaptive	0.10	19	0.10	static	none	0.00	0.00	0	50	256	5	0	1
E1_gm0p10_adaptive_r0p30_s000	E1_acbf_calibration	1	RS-MARL	adaptive	0.30	0	0.10	static	none	0.00	0.00	0	50	256	5	0	1
E1_gm0p10_adaptive_r0p30_s001	E1_acbf_calibration	1	RS-MARL	adaptive	0.30	1	0.10	static	none	0.00	0.00	0	50	256	5	0	1
E1_gm0p10_adaptive_r0p30_s002	E1_acbf_calibration	1	RS-MARL	adaptive	0.30	2	0.10	static	none	0.00	0.00	0	50	256	5	0	1
E1_gm0p10_adaptive_r0p30_s003	E1_acbf_calibration	1	RS-MARL	adaptive	0.30	3	0.10	static	none	0.00	0.00	0	50	256	5	0	1
E1_gm0p10_adaptive_r0p30_s004	E1_acbf_calibration	1	RS-MARL	adaptive	0.30	4	0.10	static	none	0.00	0.00	0	50	256	5	0	1
E1_gm0p10_adaptive_r0p30_s005	E1_acbf_calibration	1	RS-MARL	adaptive	0.30	5	0.10	static	none	0.00	0.00	0	50	256	5	0	1
E1_gm0p10_adaptive_r0p30_s006	E1_acbf_calibration	1	RS-MARL	adaptive	0.30	6	0.10	static	none	0.00	0.00	0	50	256	5	0	1
E1_gm0p10_adaptive_r0p30_s007	E1_acbf_calibration	1	RS-MARL	adaptive	0.30	7	0.10	static	none	0.00	0.00	0	50	256	5	0	1
E1_gm0p10_adaptive_r0p30_s008	E1_acbf_calibration	1	RS-MARL	adaptive	0.30	8	0.10	static	none	0.00	0.00	0	50	256	5	0	1
E1_gm0p10_adaptive_r0p30_s009	E1_acbf_calibration	1	RS-MARL	adaptive	0.30	9	0.10	static	none	0.00	0.00	0	50	256	5	0	1
E1_gm0p10_adaptive_r0p30_s010	E1_acbf_calibration	1	RS-MARL	adaptive	0.30	10	0.10	static	none	0.00	0.00	0	50	256	5	0	1
E1_gm0p10_adaptive_r0p30_s011	E1_acbf_calibration	1	RS-MARL	adaptive	0.30	11	0.10	static	none	0.00	0.00	0	50	256	5	0	1
E1_gm0p10_adaptive_r0p30_s012	E1_acbf_calibration	1	RS-MARL	adaptive	0.30	12	0.10	static	none	0.00	0.00	0	50	256	5	0	1
E1_gm0p10_adaptive_r0p30_s013	E1_acbf_calibration	1	RS-MARL	adaptive	0.30	13	0.10	static	none	0.00	0.00	0	50	256	5	0	1
E1_gm0p10_adaptive_r0p30_s014	E1_acbf_calibration	1	RS-MARL	adaptive	0.30	14	0.10	static	none	0.00	0.00	0	50	256	5	0	1
E1_gm0p10_adaptive_r0p30_s015	E1_acbf_calibration	1	RS-MARL	adaptive	0.30	15	0.10	static	none	0.00	0.00	0	50	256	5	0	1
E1_gm0p10_adaptive_r0p30_s016	E1_acbf_calibration	1	RS-MARL	adaptive	0.30	16	0.10	static	none	0.00	0.00	0	50	256	5	0	1
E1_gm0p10_adaptive_r0p30_s017	E1_acbf_calibration	1	RS-MARL	adaptive	0.30	17	0.10	static	none	0.00	0.00	0	50	256	5	0	1
E1_gm0p10_adaptive_r0p30_s018	E1_acbf_calibration	1	RS-MARL	adaptive	0.30	18	0.10	static	none	0.00	0.00	0	50	256	5	0	1
E1_gm0p10_adaptive_r0p30_s019	E1_acbf_calibration	1	RS-MARL	adaptive	0.30	19	0.10	static	none	0.00	0.00	0	50	256	5	0	1
E1_gm0p10_collusive_r0p10_s000	E1_acbf_calibration	1	RS-MARL	collusive	0.10	0	0.10	static	none	0.00	0.00	0	50	256	5	0	1
E1_gm0p10_collusive_r0p10_s001	E1_acbf_calibration	1	RS-MARL	collusive	0.10	1	0.10	static	none	0.00	0.00	0	50	256	5	0	1
E1_gm0p10_collusive_r0p10_s002	E1_acbf_calibration	1	RS-MARL	collusive	0.10	2	0.10	static	none	0.00	0.00	0	50	256	5	0	1
E1_gm0p10_collusive_r0p10_s003	E1_acbf_calibration	1	RS-MARL	collusive	0.10	3	0.10	static	none	0.00	0.00	0	50	256	5	0	1
E1_gm0p10_collusive_r0p10_s004	E1_acbf_calibration	1	RS-MARL	collusive	0.10	4	0.10	static	none	0.00	0.00	0	50	256	5	0	1
E1_gm0p10_collusive_r0p10_s005	E1_acbf_calibration	1	RS-MARL	collusive	0.10	5	0.10	static	none	0.00	0.00	0	50	256	5	0	1
E1_gm0p10_collusive_r0p10_s006	E1_acbf_calibration	1	RS-MARL	collusive	0.10	6	0.10	static	none	0.00	0.00	0	50	256	5	0	1
E1_gm0p10_collusive_r0p10_s007	E1_acbf_calibration	1	RS-MARL	collusive	0.10	7	0.10	static	none	0.00	0.00	0	50	256	5	0	1
E1_gm0p10_collusive_r0p10_s008	E1_acbf_calibration	1	RS-MARL	collusive	0.10	8	0.10	static	none	0.00	0.00	0	50	256	5	0	1
E1_gm0p10_collusive_r0p10_s009	E1_acbf_calibration	1	RS-MARL	collusive	0.10	9	0.10	static	none	0.00	0.00	0	50	256	5	0	1
E1_gm0p10_collusive_r0p10_s010	E1_acbf_calibration	1	RS-MARL	collusive	0.10	10	0.10	static	none	0.00	0.00	0	50	256	5	0	1
E1_gm0p10_collusive_r0p10_s011	E1_acbf_calibration	1	RS-MARL	collusive	0.10	11	0.10	static	none	0.00	0.00	0	50	256	5	0	1
E1_gm0p10_collusive_r0p10_s012	E1_acbf_calibration	1	RS-MARL	collusive	0.10	12	0.10	static	none	0.00	0.00	0	50	256	5	0	1
E1_gm0p10_collusive_r0p10_s013	E1_acbf_calibration	1	RS-MARL	collusive	0.10	13	0.10	static	none	0.00	0.00	0	50	256	5	0	1
E1_gm0p10_collusive_r0p10_s014	E1_acbf_calibration	1	RS-MARL	collusive	0.10	14	0.10	static	none	0.00	0.00	0	50	256	5	0	1
E1_gm0p10_collusive_r0p10_s015	E1_acbf_calibration	1	RS-MARL	collusive	0.10	15	0.10	static	none	0.00	0.00	0	50	256	5	0	1
E1_gm0p10_collusive_r0p10_s016	E1_acbf_calibration	1	RS-MARL	collusive	0.10	16	0.10	static	none	0.00	0.00	0	50	256	5	0	1
E1_gm0p10_collusive_r0p10_s017	E1_acbf_calibration	1	RS-MARL	collusive	0.10	17	0.10	static	none	0.00	0.00	0	50	256	5	0	1
E1_gm0p10_collusive_r0p10_s018	E1_acbf_calibration	1	RS-MARL	collusive	0.10	18	0.10	static	none	0.00	0.00	0	50	256	5	0	1
E1_gm0p10_collusive_r0p10_s019	E1_acbf_calibration	1	RS-MARL	collusive	0.10	19	0.10	static	none	0.00	0.00	0	50	256	5	0	1
E1_gm0p10_collusive_r0p30_s000	E1_acbf_calibration	1	RS-MARL	collusive	0.30	0	0.10	static	none	0.00	0.00	0	50	256	5	0	1
E1_gm0p10_collusive_r0p30_s001	E1_acbf_calibration	1	RS-MARL	collusive	0.30	1	0.10	static	none	0.00	0.00	0	50	256	5	0	1
E1_gm0p10_collusive_r0p30_s002	E1_acbf_calibration	1	RS-MARL	collusive	0.30	2	0.10	static	none	0.00	0.00	0	50	256	5	0	1
E1_gm0p10_collusive_r0p30_s003	E1_acbf_calibration	1	RS-MARL	collusive	0.30	3	0.10	static	none	0.00	0.00	0	50	256	5	0	1
E1_gm0p10_collusive_r0p30_s004	E1_acbf_calibration	1	RS-MARL	collusive	0.30	4	0.10	static	none	0.00	0.00	0	50	256	5	0	1
E1_gm0p10_collusive_r0p30_s005	E1_acbf_calibration	1	RS-MARL	collusive	0.30	5	0.10	static	none	0.00	0.00	0	50	256	5	0	1
E1_gm0p10_collusive_r0p30_s006	E1_acbf_calibration	1	RS-MARL	collusive	0.30	6	0.10	static	none	0.00	0.00	0	50	256	5	0	1
E1_gm0p10_collusive_r0p30_s007	E1_acbf_calibration	1	RS-MARL	collusive	0.30	7	0.10	static	none	0.00	0.00	0	50	256	5	0	1
E1_gm0p10_collusive_r0p30_s008	E1_acbf_calibration	1	RS-MARL	collusive	0.30	8	0.10	static	none	0.00	0.00	0	50	256	5	0	1
E1_gm0p10_collusive_r0p30_s009	E1_acbf_calibration	1	RS-MARL	collusive	0.30	9	0.10	static	none	0.00	0.00	0	50	256	5	0	1
E1_gm0p10_collusive_r0p30_s010	E1_acbf_calibration	1	RS-MARL	collusive	0.30	10	0.10	static	none	0.00	0.00	0	50	256	5	0	1
E1_gm0p10_collusive_r0p30_s011	E1_acbf_calibration	1	RS-MARL	collusive	0.30	11	0.10	static	none	0.00	0.00	0	50	256	5	0	1
E1_gm0p10_collusive_r0p30_s012	E1_acbf_calibration	1	RS-MARL	collusive	0.30	12	0.10	static	none	0.00	0.00	0	50	256	5	0	1
E1_gm0p10_collusive_r0p30_s013	E1_acbf_calibration	1	RS-MARL	collusive	0.30	13	0.10	static	none	0.00	0.00	0	50	256	5	0	1
E1_gm0p10_collusive_r0p30_s014	E1_acbf_calibration	1	RS-MARL	collusive	0.30	14	0.10	static	none	0.00	0.00	0	50	256	5	0	1
E1_gm0p10_collusive_r0p30_s015	E1_acbf_calibration	1	RS-MARL	collusive	0.30	15	0.10	static	none	0.00	0.00	0	50	256	5	0	1
E1_gm0p10_collusive_r0p30_s016	E1_acbf_calibration	1	RS-MARL	collusive	0.30	16	0.10	static	none	0.00	0.00	0	50	256	5	0	1
E1_gm0p10_collusive_r0p30_s017	E1_acbf_calibration	1	RS-MARL	collusive	0.30	17	0.10	static	none	0.00	0.00	0	50	256	5	0	1
E1_gm0p10_collusive_r0p30_s018	E1_acbf_calibration	1	RS-MARL	collusive	0.30	18	0.10	static	none	0.00	0.00	0	50	256	5	0	1
E1_gm0p10_collusive_r0p30_s019	E1_acbf_calibration	1	RS-MARL	collusive	0.30	19	0.10	static	none	0.00	0.00	0	50	256	5	0	1
E1_gm0p10_sign_flip_r0p10_s000	E1_acbf_calibration	1	RS-MARL	sign_flip	0.10	0	0.10	static	none	0.00	0.00	0	50	256	5	0	1
E1_gm0p10_sign_flip_r0p10_s001	E1_acbf_calibration	1	RS-MARL	sign_flip	0.10	1	0.10	static	none	0.00	0.00	0	50	256	5	0	1
E1_gm0p10_sign_flip_r0p10_s002	E1_acbf_calibration	1	RS-MARL	sign_flip	0.10	2	0.10	static	none	0.00	0.00	0	50	256	5	0	1
E1_gm0p10_sign_flip_r0p10_s003	E1_acbf_calibration	1	RS-MARL	sign_flip	0.10	3	0.10	static	none	0.00	0.00	0	50	256	5	0	1
E1_gm0p10_sign_flip_r0p10_s004	E1_acbf_calibration	1	RS-MARL	sign_flip	0.10	4	0.10	static	none	0.00	0.00	0	50	256	5	0	1
E1_gm0p10_sign_flip_r0p10_s005	E1_acbf_calibration	1	RS-MARL	sign_flip	0.10	5	0.10	static	none	0.00	0.00	0	50	256	5	0	1
E1_gm0p10_sign_flip_r0p10_s006	E1_acbf_calibration	1	RS-MARL	sign_flip	0.10	6	0.10	static	none	0.00	0.00	0	50	256	5	0	1
E1_gm0p10_sign_flip_r0p10_s007	E1_acbf_calibration	1	RS-MARL	sign_flip	0.10	7	0.10	static	none	0.00	0.00	0	50	256	5	0	1
E1_gm0p10_sign_flip_r0p10_s008	E1_acbf_calibration	1	RS-MARL	sign_flip	0.10	8	0.10	static	none	0.00	0.00	0	50	256	5	0	1
E1_gm0p10_sign_flip_r0p10_s009	E1_acbf_calibration	1	RS-MARL	sign_flip	0.10	9	0.10	static	none	0.00	0.00	0	50	256	5	0	1
E1_gm0p10_sign_flip_r0p10_s010	E1_acbf_calibration	1	RS-MARL	sign_flip	0.10	10	0.10	static	none	0.00	0.00	0	50	256	5	0	1
E1_gm0p10_sign_flip_r0p10_s011	E1_acbf_calibration	1	RS-MARL	sign_flip	0.10	11	0.10	static	none	0.00	0.00	0	50	256	5	0	1
E1_gm0p10_sign_flip_r0p10_s012	E1_acbf_calibration	1	RS-MARL	sign_flip	0.10	12	0.10	static	none	0.00	0.00	0	50	256	5	0	1
E1_gm0p10_sign_flip_r0p10_s013	E1_acbf_calibration	1	RS-MARL	sign_flip	0.10	13	0.10	static	none	0.00	0.00	0	50	256	5	0	1
E1_gm0p10_sign_flip_r0p10_s014	E1_acbf_calibration	1	RS-MARL	sign_flip	0.10	14	0.10	static	none	0.00	0.00	0	50	256	5	0	1
E1_gm0p10_sign_flip_r0p10_s015	E1_acbf_calibration	1	RS-MARL	sign_flip	0.10	15	0.10	static	none	0.00	0.00	0	50	256	5	0	1
E1_gm0p10_sign_flip_r0p10_s016	E1_acbf_calibration	1	RS-MARL	sign_flip	0.10	16	0.10	static	none	0.00	0.00	0	50	256	5	0	1
E1_gm0p10_sign_flip_r0p10_s017	E1_acbf_calibration	1	RS-MARL	sign_flip	0.10	17	0.10	static	none	0.00	0.00	0	50	256	5	0	1
E1_gm0p10_sign_flip_r0p10_s018	E1_acbf_calibration	1	RS-MARL	sign_flip	0.10	18	0.10	static	none	0.00	0.00	0	50	256	5	0	1
E1_gm0p10_sign_flip_r0p10_s019	E1_acbf_calibration	1	RS-MARL	sign_flip	0.10	19	0.10	static	none	0.00	0.00	0	50	256	5	0	1
E1_gm0p10_sign_flip_r0p30_s000	E1_acbf_calibration	1	RS-MARL	sign_flip	0.30	0	0.10	static	none	0.00	0.00	0	50	256	5	0	1
E1_gm0p10_sign_flip_r0p30_s001	E1_acbf_calibration	1	RS-MARL	sign_flip	0.30	1	0.10	static	none	0.00	0.00	0	50	256	5	0	1
E1_gm0p10_sign_flip_r0p30_s002	E1_acbf_calibration	1	RS-MARL	sign_flip	0.30	2	0.10	static	none	0.00	0.00	0	50	256	5	0	1
E1_gm0p10_sign_flip_r0p30_s003	E1_acbf_calibration	1	RS-MARL	sign_flip	0.30	3	0.10	static	none	0.00	0.00	0	50	256	5	0	1
E1_gm0p10_sign_flip_r0p30_s004	E1_acbf_calibration	1	RS-MARL	sign_flip	0.30	4	0.10	static	none	0.00	0.00	0	50	256	5	0	1
E1_gm0p10_sign_flip_r0p30_s005	E1_acbf_calibration	1	RS-MARL	sign_flip	0.30	5	0.10	static	none	0.00	0.00	0	50	256	5	0	1
E1_gm0p10_sign_flip_r0p30_s006	E1_acbf_calibration	1	RS-MARL	sign_flip	0.30	6	0.10	static	none	0.00	0.00	0	50	256	5	0	1
E1_gm0p10_sign_flip_r0p30_s007	E1_acbf_calibration	1	RS-MARL	sign_flip	0.30	7	0.10	static	none	0.00	0.00	0	50	256	5	0	1
E1_gm0p10_sign_flip_r0p30_s008	E1_acbf_calibration	1	RS-MARL	sign_flip	0.30	8	0.10	static	none	0.00	0.00	0	50	256	5	0	1
E1_gm0p10_sign_flip_r0p30_s009	E1_acbf_calibration	1	RS-MARL	sign_flip	0.30	9	0.10	static	none	0.00	0.00	0	50	256	5	0	1
E1_gm0p10_sign_flip_r0p30_s010	E1_acbf_calibration	1	RS-MARL	sign_flip	0.30	10	0.10	static	none	0.00	0.00	0	50	256	5	0	1
E1_gm0p10_sign_flip_r0p30_s011	E1_acbf_calibration	1	RS-MARL	sign_flip	0.30	11	0.10	static	none	0.00	0.00	0	50	256	5	0	1
E1_gm0p10_sign_flip_r0p30_s012	E1_acbf_calibration	1	RS-MARL	sign_flip	0.30	12	0.10	static	none	0.00	0.00	0	50	256	5	0	1
E1_gm0p10_sign_flip_r0p30_s013	E1_acbf_calibration	1	RS-MARL	sign_flip	0.30	13	0.10	static	none	0.00	0.00	0	50	256	5	0	1
E1_gm0p10_sign_flip_r0p30_s014	E1_acbf_calibration	1	RS-MARL	sign_flip	0.30	14	0.10	static	none	0.00	0.00	0	50	256	5	0	1
E1_gm0p10_sign_flip_r0p30_s015	E1_acbf_calibration	1	RS-MARL	sign_flip	0.30	15	0.10	static	none	0.00	0.00	0	50	256	5	0	1
E1_gm0p10_sign_flip_r0p30_s016	E1_acbf_calibration	1	RS-MARL	sign_flip	0.30	16	0.10	static	none	0.00	0.00	0	50	256	5	0	1
E1_gm0p10_sign_flip_r0p30_s017	E1_acbf_calibration	1	RS-MARL	sign_flip	0.30	17	0.10	static	none	0.00	0.00	0	50	256	5	0	1
E1_gm0p10_sign_flip_r0p30_s018	E1_acbf_calibration	1	RS-MARL	sign_flip	0.30	18	0.10	static	none	0.00	0.00	0	50	256	5	0	1
E1_gm0p10_sign_flip_r0p30_s019	E1_acbf_calibration	1	RS-MARL	sign_flip	0.30	19	0.10	static	none	0.00	0.00	0	50	256	5	0	1
E1_gm0p20_none_r0p00_s000	E1_acbf_calibration	1	RS-MARL	none	0.00	0	0.20	static	none	0.00	0.00	0	50	256	5	0	1
E1_gm0p20_none_r0p00_s001	E1_acbf_calibration	1	RS-MARL	none	0.00	1	0.20	static	none	0.00	0.00	0	50	256	5	0	1
E1_gm0p20_none_r0p00_s002	E1_acbf_calibration	1	RS-MARL	none	0.00	2	0.20	static	none	0.00	0.00	0	50	256	5	0	1
E1_gm0p20_none_r0p00_s003	E1_acbf_calibration	1	RS-MARL	none	0.00	3	0.20	static	none	0.00	0.00	0	50	256	5	0	1
E1_gm0p20_none_r0p00_s004	E1_acbf_calibration	1	RS-MARL	none	0.00	4	0.20	static	none	0.00	0.00	0	50	256	5	0	1
E1_gm0p20_none_r0p00_s005	E1_acbf_calibration	1	RS-MARL	none	0.00	5	0.20	static	none	0.00	0.00	0	50	256	5	0	1
E1_gm0p20_none_r0p00_s006	E1_acbf_calibration	1	RS-MARL	none	0.00	6	0.20	static	none	0.00	0.00	0	50	256	5	0	1
E1_gm0p20_none_r0p00_s007	E1_acbf_calibration	1	RS-MARL	none	0.00	7	0.20	static	none	0.00	0.00	0	50	256	5	0	1
E1_gm0p20_none_r0p00_s008	E1_acbf_calibration	1	RS-MARL	none	0.00	8	0.20	static	none	0.00	0.00	0	50	256	5	0	1
E1_gm0p20_none_r0p00_s009	E1_acbf_calibration	1	RS-MARL	none	0.00	9	0.20	static	none	0.00	0.00	0	50	256	5	0	1
E1_gm0p20_none_r0p00_s010	E1_acbf_calibration	1	RS-MARL	none	0.00	10	0.20	static	none	0.00	0.00	0	50	256	5	0	1
E1_gm0p20_none_r0p00_s011	E1_acbf_calibration	1	RS-MARL	none	0.00	11	0.20	static	none	0.00	0.00	0	50	256	5	0	1
E1_gm0p20_none_r0p00_s012	E1_acbf_calibration	1	RS-MARL	none	0.00	12	0.20	static	none	0.00	0.00	0	50	256	5	0	1
E1_gm0p20_none_r0p00_s013	E1_acbf_calibration	1	RS-MARL	none	0.00	13	0.20	static	none	0.00	0.00	0	50	256	5	0	1
E1_gm0p20_none_r0p00_s014	E1_acbf_calibration	1	RS-MARL	none	0.00	14	0.20	static	none	0.00	0.00	0	50	256	5	0	1
E1_gm0p20_none_r0p00_s015	E1_acbf_calibration	1	RS-MARL	none	0.00	15	0.20	static	none	0.00	0.00	0	50	256	5	0	1
E1_gm0p20_none_r0p00_s016	E1_acbf_calibration	1	RS-MARL	none	0.00	16	0.20	static	none	0.00	0.00	0	50	256	5	0	1
E1_gm0p20_none_r0p00_s017	E1_acbf_calibration	1	RS-MARL	none	0.00	17	0.20	static	none	0.00	0.00	0	50	256	5	0	1
E1_gm0p20_none_r0p00_s018	E1_acbf_calibration	1	RS-MARL	none	0.00	18	0.20	static	none	0.00	0.00	0	50	256	5	0	1
E1_gm0p20_none_r0p00_s019	E1_acbf_calibration	1	RS-MARL	none	0.00	19	0.20	static	none	0.00	0.00	0	50	256	5	0	1
E1_gm0p20_adaptive_r0p10_s000	E1_acbf_calibration	1	RS-MARL	adaptive	0.10	0	0.20	static	none	0.00	0.00	0	50	256	5	0	1
E1_gm0p20_adaptive_r0p10_s001	E1_acbf_calibration	1	RS-MARL	adaptive	0.10	1	0.20	static	none	0.00	0.00	0	50	256	5	0	1
E1_gm0p20_adaptive_r0p10_s002	E1_acbf_calibration	1	RS-MARL	adaptive	0.10	2	0.20	static	none	0.00	0.00	0	50	256	5	0	1
E1_gm0p20_adaptive_r0p10_s003	E1_acbf_calibration	1	RS-MARL	adaptive	0.10	3	0.20	static	none	0.00	0.00	0	50	256	5	0	1
E1_gm0p20_adaptive_r0p10_s004	E1_acbf_calibration	1	RS-MARL	adaptive	0.10	4	0.20	static	none	0.00	0.00	0	50	256	5	0	1
E1_gm0p20_adaptive_r0p10_s005	E1_acbf_calibration	1	RS-MARL	adaptive	0.10	5	0.20	static	none	0.00	0.00	0	50	256	5	0	1
E1_gm0p20_adaptive_r0p10_s006	E1_acbf_calibration	1	RS-MARL	adaptive	0.10	6	0.20	static	none	0.00	0.00	0	50	256	5	0	1
E1_gm0p20_adaptive_r0p10_s007	E1_acbf_calibration	1	RS-MARL	adaptive	0.10	7	0.20	static	none	0.00	0.00	0	50	256	5	0	1
E1_gm0p20_adaptive_r0p10_s008	E1_acbf_calibration	1	RS-MARL	adaptive	0.10	8	0.20	static	none	0.00	0.00	0	50	256	5	0	1
E1_gm0p20_adaptive_r0p10_s009	E1_acbf_calibration	1	RS-MARL	adaptive	0.10	9	0.20	static	none	0.00	0.00	0	50	256	5	0	1
E1_gm0p20_adaptive_r0p10_s010	E1_acbf_calibration	1	RS-MARL	adaptive	0.10	10	0.20	static	none	0.00	0.00	0	50	256	5	0	1
E1_gm0p20_adaptive_r0p10_s011	E1_acbf_calibration	1	RS-MARL	adaptive	0.10	11	0.20	static	none	0.00	0.00	0	50	256	5	0	1
E1_gm0p20_adaptive_r0p10_s012	E1_acbf_calibration	1	RS-MARL	adaptive	0.10	12	0.20	static	none	0.00	0.00	0	50	256	5	0	1
E1_gm0p20_adaptive_r0p10_s013	E1_acbf_calibration	1	RS-MARL	adaptive	0.10	13	0.20	static	none	0.00	0.00	0	50	256	5	0	1
E1_gm0p20_adaptive_r0p10_s014	E1_acbf_calibration	1	RS-MARL	adaptive	0.10	14	0.20	static	none	0.00	0.00	0	50	256	5	0	1
E1_gm0p20_adaptive_r0p10_s015	E1_acbf_calibration	1	RS-MARL	adaptive	0.10	15	0.20	static	none	0.00	0.00	0	50	256	5	0	1
E1_gm0p20_adaptive_r0p10_s016	E1_acbf_calibration	1	RS-MARL	adaptive	0.10	16	0.20	static	none	0.00	0.00	0	50	256	5	0	1
E1_gm0p20_adaptive_r0p10_s017	E1_acbf_calibration	1	RS-MARL	adaptive	0.10	17	0.20	static	none	0.00	0.00	0	50	256	5	0	1
E1_gm0p20_adaptive_r0p10_s018	E1_acbf_calibration	1	RS-MARL	adaptive	0.10	18	0.20	static	none	0.00	0.00	0	50	256	5	0	1
E1_gm0p20_adaptive_r0p10_s019	E1_acbf_calibration	1	RS-MARL	adaptive	0.10	19	0.20	static	none	0.00	0.00	0	50	256	5	0	1
E1_gm0p20_adaptive_r0p30_s000	E1_acbf_calibration	1	RS-MARL	adaptive	0.30	0	0.20	static	none	0.00	0.00	0	50	256	5	0	1
E1_gm0p20_adaptive_r0p30_s001	E1_acbf_calibration	1	RS-MARL	adaptive	0.30	1	0.20	static	none	0.00	0.00	0	50	256	5	0	1
E1_gm0p20_adaptive_r0p30_s002	E1_acbf_calibration	1	RS-MARL	adaptive	0.30	2	0.20	static	none	0.00	0.00	0	50	256	5	0	1
E1_gm0p20_adaptive_r0p30_s003	E1_acbf_calibration	1	RS-MARL	adaptive	0.30	3	0.20	static	none	0.00	0.00	0	50	256	5	0	1
E1_gm0p20_adaptive_r0p30_s004	E1_acbf_calibration	1	RS-MARL	adaptive	0.30	4	0.20	static	none	0.00	0.00	0	50	256	5	0	1
E1_gm0p20_adaptive_r0p30_s005	E1_acbf_calibration	1	RS-MARL	adaptive	0.30	5	0.20	static	none	0.00	0.00	0	50	256	5	0	1
E1_gm0p20_adaptive_r0p30_s006	E1_acbf_calibration	1	RS-MARL	adaptive	0.30	6	0.20	static	none	0.00	0.00	0	50	256	5	0	1
E1_gm0p20_adaptive_r0p30_s007	E1_acbf_calibration	1	RS-MARL	adaptive	0.30	7	0.20	static	none	0.00	0.00	0	50	256	5	0	1
E1_gm0p20_adaptive_r0p30_s008	E1_acbf_calibration	1	RS-MARL	adaptive	0.30	8	0.20	static	none	0.00	0.00	0	50	256	5	0	1
E1_gm0p20_adaptive_r0p30_s009	E1_acbf_calibration	1	RS-MARL	adaptive	0.30	9	0.20	static	none	0.00	0.00	0	50	256	5	0	1
E1_gm0p20_adaptive_r0p30_s010	E1_acbf_calibration	1	RS-MARL	adaptive	0.30	10	0.20	static	none	0.00	0.00	0	50	256	5	0	1
E1_gm0p20_adaptive_r0p30_s011	E1_acbf_calibration	1	RS-MARL	adaptive	0.30	11	0.20	static	none	0.00	0.00	0	50	256	5	0	1
E1_gm0p20_adaptive_r0p30_s012	E1_acbf_calibration	1	RS-MARL	adaptive	0.30	12	0.20	static	none	0.00	0.00	0	50	256	5	0	1
E1_gm0p20_adaptive_r0p30_s013	E1_acbf_calibration	1	RS-MARL	adaptive	0.30	13	0.20	static	none	0.00	0.00	0	50	256	5	0	1
E1_gm0p20_adaptive_r0p30_s014	E1_acbf_calibration	1	RS-MARL	adaptive	0.30	14	0.20	static	none	0.00	0.00	0	50	256	5	0	1
E1_gm0p20_adaptive_r0p30_s015	E1_acbf_calibration	1	RS-MARL	adaptive	0.30	15	0.20	static	none	0.00	0.00	0	50	256	5	0	1
E1_gm0p20_adaptive_r0p30_s016	E1_acbf_calibration	1	RS-MARL	adaptive	0.30	16	0.20	static	none	0.00	0.00	0	50	256	5	0	1
E1_gm0p20_adaptive_r0p30_s017	E1_acbf_calibration	1	RS-MARL	adaptive	0.30	17	0.20	static	none	0.00	0.00	0	50	256	5	0	1
E1_gm0p20_adaptive_r0p30_s018	E1_acbf_calibration	1	RS-MARL	adaptive	0.30	18	0.20	static	none	0.00	0.00	0	50	256	5	0	1
E1_gm0p20_adaptive_r0p30_s019	E1_acbf_calibration	1	RS-MARL	adaptive	0.30	19	0.20	static	none	0.00	0.00	0	50	256	5	0	1
E1_gm0p20_collusive_r0p10_s000	E1_acbf_calibration	1	RS-MARL	collusive	0.10	0	0.20	static	none	0.00	0.00	0	50	256	5	0	1
E1_gm0p20_collusive_r0p10_s001	E1_acbf_calibration	1	RS-MARL	collusive	0.10	1	0.20	static	none	0.00	0.00	0	50	256	5	0	1
E1_gm0p20_collusive_r0p10_s002	E1_acbf_calibration	1	RS-MARL	collusive	0.10	2	0.20	static	none	0.00	0.00	0	50	256	5	0	1
E1_gm0p20_collusive_r0p10_s003	E1_acbf_calibration	1	RS-MARL	collusive	0.10	3	0.20	static	none	0.00	0.00	0	50	256	5	0	1
E1_gm0p20_collusive_r0p10_s004	E1_acbf_calibration	1	RS-MARL	collusive	0.10	4	0.20	static	none	0.00	0.00	0	50	256	5	0	1
E1_gm0p20_collusive_r0p10_s005	E1_acbf_calibration	1	RS-MARL	collusive	0.10	5	0.20	static	none	0.00	0.00	0	50	256	5	0	1
E1_gm0p20_collusive_r0p10_s006	E1_acbf_calibration	1	RS-MARL	collusive	0.10	6	0.20	static	none	0.00	0.00	0	50	256	5	0	1
E1_gm0p20_collusive_r0p10_s007	E1_acbf_calibration	1	RS-MARL	collusive	0.10	7	0.20	static	none	0.00	0.00	0	50	256	5	0	1
E1_gm0p20_collusive_r0p10_s008	E1_acbf_calibration	1	RS-MARL	collusive	0.10	8	0.20	static	none	0.00	0.00	0	50	256	5	0	1
E1_gm0p20_collusive_r0p10_s009	E1_acbf_calibration	1	RS-MARL	collusive	0.10	9	0.20	static	none	0.00	0.00	0	50	256	5	0	1
E1_gm0p20_collusive_r0p10_s010	E1_acbf_calibration	1	RS-MARL	collusive	0.10	10	0.20	static	none	0.00	0.00	0	50	256	5	0	1
E1_gm0p20_collusive_r0p10_s011	E1_acbf_calibration	1	RS-MARL	collusive	0.10	11	0.20	static	none	0.00	0.00	0	50	256	5	0	1
E1_gm0p20_collusive_r0p10_s012	E1_acbf_calibration	1	RS-MARL	collusive	0.10	12	0.20	static	none	0.00	0.00	0	50	256	5	0	1
E1_gm0p20_collusive_r0p10_s013	E1_acbf_calibration	1	RS-MARL	collusive	0.10	13	0.20	static	none	0.00	0.00	0	50	256	5	0	1
E1_gm0p20_collusive_r0p10_s014	E1_acbf_calibration	1	RS-MARL	collusive	0.10	14	0.20	static	none	0.00	0.00	0	50	256	5	0	1
E1_gm0p20_collusive_r0p10_s015	E1_acbf_calibration	1	RS-MARL	collusive	0.10	15	0.20	static	none	0.00	0.00	0	50	256	5	0	1
E1_gm0p20_collusive_r0p10_s016	E1_acbf_calibration	1	RS-MARL	collusive	0.10	16	0.20	static	none	0.00	0.00	0	50	256	5	0	1
E1_gm0p20_collusive_r0p10_s017	E1_acbf_calibration	1	RS-MARL	collusive	0.10	17	0.20	static	none	0.00	0.00	0	50	256	5	0	1
E1_gm0p20_collusive_r0p10_s018	E1_acbf_calibration	1	RS-MARL	collusive	0.10	18	0.20	static	none	0.00	0.00	0	50	256	5	0	1
E1_gm0p20_collusive_r0p10_s019	E1_acbf_calibration	1	RS-MARL	collusive	0.10	19	0.20	static	none	0.00	0.00	0	50	256	5	0	1
E1_gm0p20_collusive_r0p30_s000	E1_acbf_calibration	1	RS-MARL	collusive	0.30	0	0.20	static	none	0.00	0.00	0	50	256	5	0	1
E1_gm0p20_collusive_r0p30_s001	E1_acbf_calibration	1	RS-MARL	collusive	0.30	1	0.20	static	none	0.00	0.00	0	50	256	5	0	1
E1_gm0p20_collusive_r0p30_s002	E1_acbf_calibration	1	RS-MARL	collusive	0.30	2	0.20	static	none	0.00	0.00	0	50	256	5	0	1
E1_gm0p20_collusive_r0p30_s003	E1_acbf_calibration	1	RS-MARL	collusive	0.30	3	0.20	static	none	0.00	0.00	0	50	256	5	0	1
E1_gm0p20_collusive_r0p30_s004	E1_acbf_calibration	1	RS-MARL	collusive	0.30	4	0.20	static	none	0.00	0.00	0	50	256	5	0	1
E1_gm0p20_collusive_r0p30_s005	E1_acbf_calibration	1	RS-MARL	collusive	0.30	5	0.20	static	none	0.00	0.00	0	50	256	5	0	1
E1_gm0p20_collusive_r0p30_s006	E1_acbf_calibration	1	RS-MARL	collusive	0.30	6	0.20	static	none	0.00	0.00	0	50	256	5	0	1
E1_gm0p20_collusive_r0p30_s007	E1_acbf_calibration	1	RS-MARL	collusive	0.30	7	0.20	static	none	0.00	0.00	0	50	256	5	0	1
E1_gm0p20_collusive_r0p30_s008	E1_acbf_calibration	1	RS-MARL	collusive	0.30	8	0.20	static	none	0.00	0.00	0	50	256	5	0	1
E1_gm0p20_collusive_r0p30_s009	E1_acbf_calibration	1	RS-MARL	collusive	0.30	9	0.20	static	none	0.00	0.00	0	50	256	5	0	1
E1_gm0p20_collusive_r0p30_s010	E1_acbf_calibration	1	RS-MARL	collusive	0.30	10	0.20	static	none	0.00	0.00	0	50	256	5	0	1
E1_gm0p20_collusive_r0p30_s011	E1_acbf_calibration	1	RS-MARL	collusive	0.30	11	0.20	static	none	0.00	0.00	0	50	256	5	0	1
E1_gm0p20_collusive_r0p30_s012	E1_acbf_calibration	1	RS-MARL	collusive	0.30	12	0.20	static	none	0.00	0.00	0	50	256	5	0	1
E1_gm0p20_collusive_r0p30_s013	E1_acbf_calibration	1	RS-MARL	collusive	0.30	13	0.20	static	none	0.00	0.00	0	50	256	5	0	1
E1_gm0p20_collusive_r0p30_s014	E1_acbf_calibration	1	RS-MARL	collusive	0.30	14	0.20	static	none	0.00	0.00	0	50	256	5	0	1
E1_gm0p20_collusive_r0p30_s015	E1_acbf_calibration	1	RS-MARL	collusive	0.30	15	0.20	static	none	0.00	0.00	0	50	256	5	0	1
E1_gm0p20_collusive_r0p30_s016	E1_acbf_calibration	1	RS-MARL	collusive	0.30	16	0.20	static	none	0.00	0.00	0	50	256	5	0	1
E1_gm0p20_collusive_r0p30_s017	E1_acbf_calibration	1	RS-MARL	collusive	0.30	17	0.20	static	none	0.00	0.00	0	50	256	5	0	1
E1_gm0p20_collusive_r0p30_s018	E1_acbf_calibration	1	RS-MARL	collusive	0.30	18	0.20	static	none	0.00	0.00	0	50	256	5	0	1
E1_gm0p20_collusive_r0p30_s019	E1_acbf_calibration	1	RS-MARL	collusive	0.30	19	0.20	static	none	0.00	0.00	0	50	256	5	0	1
E1_gm0p20_sign_flip_r0p10_s000	E1_acbf_calibration	1	RS-MARL	sign_flip	0.10	0	0.20	static	none	0.00	0.00	0	50	256	5	0	1
E1_gm0p20_sign_flip_r0p10_s001	E1_acbf_calibration	1	RS-MARL	sign_flip	0.10	1	0.20	static	none	0.00	0.00	0	50	256	5	0	1
E1_gm0p20_sign_flip_r0p10_s002	E1_acbf_calibration	1	RS-MARL	sign_flip	0.10	2	0.20	static	none	0.00	0.00	0	50	256	5	0	1
E1_gm0p20_sign_flip_r0p10_s003	E1_acbf_calibration	1	RS-MARL	sign_flip	0.10	3	0.20	static	none	0.00	0.00	0	50	256	5	0	1
E1_gm0p20_sign_flip_r0p10_s004	E1_acbf_calibration	1	RS-MARL	sign_flip	0.10	4	0.20	static	none	0.00	0.00	0	50	256	5	0	1
E1_gm0p20_sign_flip_r0p10_s005	E1_acbf_calibration	1	RS-MARL	sign_flip	0.10	5	0.20	static	none	0.00	0.00	0	50	256	5	0	1
E1_gm0p20_sign_flip_r0p10_s006	E1_acbf_calibration	1	RS-MARL	sign_flip	0.10	6	0.20	static	none	0.00	0.00	0	50	256	5	0	1
E1_gm0p20_sign_flip_r0p10_s007	E1_acbf_calibration	1	RS-MARL	sign_flip	0.10	7	0.20	static	none	0.00	0.00	0	50	256	5	0	1
E1_gm0p20_sign_flip_r0p10_s008	E1_acbf_calibration	1	RS-MARL	sign_flip	0.10	8	0.20	static	none	0.00	0.00	0	50	256	5	0	1
E1_gm0p20_sign_flip_r0p10_s009	E1_acbf_calibration	1	RS-MARL	sign_flip	0.10	9	0.20	static	none	0.00	0.00	0	50	256	5	0	1
E1_gm0p20_sign_flip_r0p10_s010	E1_acbf_calibration	1	RS-MARL	sign_flip	0.10	10	0.20	static	none	0.00	0.00	0	50	256	5	0	1
E1_gm0p20_sign_flip_r0p10_s011	E1_acbf_calibration	1	RS-MARL	sign_flip	0.10	11	0.20	static	none	0.00	0.00	0	50	256	5	0	1
E1_gm0p20_sign_flip_r0p10_s012	E1_acbf_calibration	1	RS-MARL	sign_flip	0.10	12	0.20	static	none	0.00	0.00	0	50	256	5	0	1
E1_gm0p20_sign_flip_r0p10_s013	E1_acbf_calibration	1	RS-MARL	sign_flip	0.10	13	0.20	static	none	0.00	0.00	0	50	256	5	0	1
E1_gm0p20_sign_flip_r0p10_s014	E1_acbf_calibration	1	RS-MARL	sign_flip	0.10	14	0.20	static	none	0.00	0.00	0	50	256	5	0	1
E1_gm0p20_sign_flip_r0p10_s015	E1_acbf_calibration	1	RS-MARL	sign_flip	0.10	15	0.20	static	none	0.00	0.00	0	50	256	5	0	1
E1_gm0p20_sign_flip_r0p10_s016	E1_acbf_calibration	1	RS-MARL	sign_flip	0.10	16	0.20	static	none	0.00	0.00	0	50	256	5	0	1
E1_gm0p20_sign_flip_r0p10_s017	E1_acbf_calibration	1	RS-MARL	sign_flip	0.10	17	0.20	static	none	0.00	0.00	0	50	256	5	0	1
E1_gm0p20_sign_flip_r0p10_s018	E1_acbf_calibration	1	RS-MARL	sign_flip	0.10	18	0.20	static	none	0.00	0.00	0	50	256	5	0	1
E1_gm0p20_sign_flip_r0p10_s019	E1_acbf_calibration	1	RS-MARL	sign_flip	0.10	19	0.20	static	none	0.00	0.00	0	50	256	5	0	1
E1_gm0p20_sign_flip_r0p30_s000	E1_acbf_calibration	1	RS-MARL	sign_flip	0.30	0	0.20	static	none	0.00	0.00	0	50	256	5	0	1
E1_gm0p20_sign_flip_r0p30_s001	E1_acbf_calibration	1	RS-MARL	sign_flip	0.30	1	0.20	static	none	0.00	0.00	0	50	256	5	0	1
E1_gm0p20_sign_flip_r0p30_s002	E1_acbf_calibration	1	RS-MARL	sign_flip	0.30	2	0.20	static	none	0.00	0.00	0	50	256	5	0	1
E1_gm0p20_sign_flip_r0p30_s003	E1_acbf_calibration	1	RS-MARL	sign_flip	0.30	3	0.20	static	none	0.00	0.00	0	50	256	5	0	1
E1_gm0p20_sign_flip_r0p30_s004	E1_acbf_calibration	1	RS-MARL	sign_flip	0.30	4	0.20	static	none	0.00	0.00	0	50	256	5	0	1
E1_gm0p20_sign_flip_r0p30_s005	E1_acbf_calibration	1	RS-MARL	sign_flip	0.30	5	0.20	static	none	0.00	0.00	0	50	256	5	0	1
E1_gm0p20_sign_flip_r0p30_s006	E1_acbf_calibration	1	RS-MARL	sign_flip	0.30	6	0.20	static	none	0.00	0.00	0	50	256	5	0	1
E1_gm0p20_sign_flip_r0p30_s007	E1_acbf_calibration	1	RS-MARL	sign_flip	0.30	7	0.20	static	none	0.00	0.00	0	50	256	5	0	1
E1_gm0p20_sign_flip_r0p30_s008	E1_acbf_calibration	1	RS-MARL	sign_flip	0.30	8	0.20	static	none	0.00	0.00	0	50	256	5	0	1
E1_gm0p20_sign_flip_r0p30_s009	E1_acbf_calibration	1	RS-MARL	sign_flip	0.30	9	0.20	static	none	0.00	0.00	0	50	256	5	0	1
E1_gm0p20_sign_flip_r0p30_s010	E1_acbf_calibration	1	RS-MARL	sign_flip	0.30	10	0.20	static	none	0.00	0.00	0	50	256	5	0	1
E1_gm0p20_sign_flip_r0p30_s011	E1_acbf_calibration	1	RS-MARL	sign_flip	0.30	11	0.20	static	none	0.00	0.00	0	50	256	5	0	1
E1_gm0p20_sign_flip_r0p30_s012	E1_acbf_calibration	1	RS-MARL	sign_flip	0.30	12	0.20	static	none	0.00	0.00	0	50	256	5	0	1
E1_gm0p20_sign_flip_r0p30_s013	E1_acbf_calibration	1	RS-MARL	sign_flip	0.30	13	0.20	static	none	0.00	0.00	0	50	256	5	0	1
E1_gm0p20_sign_flip_r0p30_s014	E1_acbf_calibration	1	RS-MARL	sign_flip	0.30	14	0.20	static	none	0.00	0.00	0	50	256	5	0	1
E1_gm0p20_sign_flip_r0p30_s015	E1_acbf_calibration	1	RS-MARL	sign_flip	0.30	15	0.20	static	none	0.00	0.00	0	50	256	5	0	1
E1_gm0p20_sign_flip_r0p30_s016	E1_acbf_calibration	1	RS-MARL	sign_flip	0.30	16	0.20	static	none	0.00	0.00	0	50	256	5	0	1
E1_gm0p20_sign_flip_r0p30_s017	E1_acbf_calibration	1	RS-MARL	sign_flip	0.30	17	0.20	static	none	0.00	0.00	0	50	256	5	0	1
E1_gm0p20_sign_flip_r0p30_s018	E1_acbf_calibration	1	RS-MARL	sign_flip	0.30	18	0.20	static	none	0.00	0.00	0	50	256	5	0	1
E1_gm0p20_sign_flip_r0p30_s019	E1_acbf_calibration	1	RS-MARL	sign_flip	0.30	19	0.20	static	none	0.00	0.00	0	50	256	5	0	1
E1_gm0p35_none_r0p00_s000	E1_acbf_calibration	1	RS-MARL	none	0.00	0	0.35	static	none	0.00	0.00	0	50	256	5	0	1
E1_gm0p35_none_r0p00_s001	E1_acbf_calibration	1	RS-MARL	none	0.00	1	0.35	static	none	0.00	0.00	0	50	256	5	0	1
E1_gm0p35_none_r0p00_s002	E1_acbf_calibration	1	RS-MARL	none	0.00	2	0.35	static	none	0.00	0.00	0	50	256	5	0	1
E1_gm0p35_none_r0p00_s003	E1_acbf_calibration	1	RS-MARL	none	0.00	3	0.35	static	none	0.00	0.00	0	50	256	5	0	1
E1_gm0p35_none_r0p00_s004	E1_acbf_calibration	1	RS-MARL	none	0.00	4	0.35	static	none	0.00	0.00	0	50	256	5	0	1
E1_gm0p35_none_r0p00_s005	E1_acbf_calibration	1	RS-MARL	none	0.00	5	0.35	static	none	0.00	0.00	0	50	256	5	0	1
E1_gm0p35_none_r0p00_s006	E1_acbf_calibration	1	RS-MARL	none	0.00	6	0.35	static	none	0.00	0.00	0	50	256	5	0	1
E1_gm0p35_none_r0p00_s007	E1_acbf_calibration	1	RS-MARL	none	0.00	7	0.35	static	none	0.00	0.00	0	50	256	5	0	1
E1_gm0p35_none_r0p00_s008	E1_acbf_calibration	1	RS-MARL	none	0.00	8	0.35	static	none	0.00	0.00	0	50	256	5	0	1
E1_gm0p35_none_r0p00_s009	E1_acbf_calibration	1	RS-MARL	none	0.00	9	0.35	static	none	0.00	0.00	0	50	256	5	0	1
E1_gm0p35_none_r0p00_s010	E1_acbf_calibration	1	RS-MARL	none	0.00	10	0.35	static	none	0.00	0.00	0	50	256	5	0	1
E1_gm0p35_none_r0p00_s011	E1_acbf_calibration	1	RS-MARL	none	0.00	11	0.35	static	none	0.00	0.00	0	50	256	5	0	1
E1_gm0p35_none_r0p00_s012	E1_acbf_calibration	1	RS-MARL	none	0.00	12	0.35	static	none	0.00	0.00	0	50	256	5	0	1
E1_gm0p35_none_r0p00_s013	E1_acbf_calibration	1	RS-MARL	none	0.00	13	0.35	static	none	0.00	0.00	0	50	256	5	0	1
E1_gm0p35_none_r0p00_s014	E1_acbf_calibration	1	RS-MARL	none	0.00	14	0.35	static	none	0.00	0.00	0	50	256	5	0	1
E1_gm0p35_none_r0p00_s015	E1_acbf_calibration	1	RS-MARL	none	0.00	15	0.35	static	none	0.00	0.00	0	50	256	5	0	1
E1_gm0p35_none_r0p00_s016	E1_acbf_calibration	1	RS-MARL	none	0.00	16	0.35	static	none	0.00	0.00	0	50	256	5	0	1
E1_gm0p35_none_r0p00_s017	E1_acbf_calibration	1	RS-MARL	none	0.00	17	0.35	static	none	0.00	0.00	0	50	256	5	0	1
E1_gm0p35_none_r0p00_s018	E1_acbf_calibration	1	RS-MARL	none	0.00	18	0.35	static	none	0.00	0.00	0	50	256	5	0	1
E1_gm0p35_none_r0p00_s019	E1_acbf_calibration	1	RS-MARL	none	0.00	19	0.35	static	none	0.00	0.00	0	50	256	5	0	1
E1_gm0p35_adaptive_r0p10_s000	E1_acbf_calibration	1	RS-MARL	adaptive	0.10	0	0.35	static	none	0.00	0.00	0	50	256	5	0	1
E1_gm0p35_adaptive_r0p10_s001	E1_acbf_calibration	1	RS-MARL	adaptive	0.10	1	0.35	static	none	0.00	0.00	0	50	256	5	0	1
E1_gm0p35_adaptive_r0p10_s002	E1_acbf_calibration	1	RS-MARL	adaptive	0.10	2	0.35	static	none	0.00	0.00	0	50	256	5	0	1
E1_gm0p35_adaptive_r0p10_s003	E1_acbf_calibration	1	RS-MARL	adaptive	0.10	3	0.35	static	none	0.00	0.00	0	50	256	5	0	1
E1_gm0p35_adaptive_r0p10_s004	E1_acbf_calibration	1	RS-MARL	adaptive	0.10	4	0.35	static	none	0.00	0.00	0	50	256	5	0	1
E1_gm0p35_adaptive_r0p10_s005	E1_acbf_calibration	1	RS-MARL	adaptive	0.10	5	0.35	static	none	0.00	0.00	0	50	256	5	0	1
E1_gm0p35_adaptive_r0p10_s006	E1_acbf_calibration	1	RS-MARL	adaptive	0.10	6	0.35	static	none	0.00	0.00	0	50	256	5	0	1
E1_gm0p35_adaptive_r0p10_s007	E1_acbf_calibration	1	RS-MARL	adaptive	0.10	7	0.35	static	none	0.00	0.00	0	50	256	5	0	1
E1_gm0p35_adaptive_r0p10_s008	E1_acbf_calibration	1	RS-MARL	adaptive	0.10	8	0.35	static	none	0.00	0.00	0	50	256	5	0	1
E1_gm0p35_adaptive_r0p10_s009	E1_acbf_calibration	1	RS-MARL	adaptive	0.10	9	0.35	static	none	0.00	0.00	0	50	256	5	0	1
E1_gm0p35_adaptive_r0p10_s010	E1_acbf_calibration	1	RS-MARL	adaptive	0.10	10	0.35	static	none	0.00	0.00	0	50	256	5	0	1
E1_gm0p35_adaptive_r0p10_s011	E1_acbf_calibration	1	RS-MARL	adaptive	0.10	11	0.35	static	none	0.00	0.00	0	50	256	5	0	1
E1_gm0p35_adaptive_r0p10_s012	E1_acbf_calibration	1	RS-MARL	adaptive	0.10	12	0.35	static	none	0.00	0.00	0	50	256	5	0	1
E1_gm0p35_adaptive_r0p10_s013	E1_acbf_calibration	1	RS-MARL	adaptive	0.10	13	0.35	static	none	0.00	0.00	0	50	256	5	0	1
E1_gm0p35_adaptive_r0p10_s014	E1_acbf_calibration	1	RS-MARL	adaptive	0.10	14	0.35	static	none	0.00	0.00	0	50	256	5	0	1
E1_gm0p35_adaptive_r0p10_s015	E1_acbf_calibration	1	RS-MARL	adaptive	0.10	15	0.35	static	none	0.00	0.00	0	50	256	5	0	1
E1_gm0p35_adaptive_r0p10_s016	E1_acbf_calibration	1	RS-MARL	adaptive	0.10	16	0.35	static	none	0.00	0.00	0	50	256	5	0	1
E1_gm0p35_adaptive_r0p10_s017	E1_acbf_calibration	1	RS-MARL	adaptive	0.10	17	0.35	static	none	0.00	0.00	0	50	256	5	0	1
E1_gm0p35_adaptive_r0p10_s018	E1_acbf_calibration	1	RS-MARL	adaptive	0.10	18	0.35	static	none	0.00	0.00	0	50	256	5	0	1
E1_gm0p35_adaptive_r0p10_s019	E1_acbf_calibration	1	RS-MARL	adaptive	0.10	19	0.35	static	none	0.00	0.00	0	50	256	5	0	1
E1_gm0p35_adaptive_r0p30_s000	E1_acbf_calibration	1	RS-MARL	adaptive	0.30	0	0.35	static	none	0.00	0.00	0	50	256	5	0	1
E1_gm0p35_adaptive_r0p30_s001	E1_acbf_calibration	1	RS-MARL	adaptive	0.30	1	0.35	static	none	0.00	0.00	0	50	256	5	0	1
E1_gm0p35_adaptive_r0p30_s002	E1_acbf_calibration	1	RS-MARL	adaptive	0.30	2	0.35	static	none	0.00	0.00	0	50	256	5	0	1
E1_gm0p35_adaptive_r0p30_s003	E1_acbf_calibration	1	RS-MARL	adaptive	0.30	3	0.35	static	none	0.00	0.00	0	50	256	5	0	1
E1_gm0p35_adaptive_r0p30_s004	E1_acbf_calibration	1	RS-MARL	adaptive	0.30	4	0.35	static	none	0.00	0.00	0	50	256	5	0	1
E1_gm0p35_adaptive_r0p30_s005	E1_acbf_calibration	1	RS-MARL	adaptive	0.30	5	0.35	static	none	0.00	0.00	0	50	256	5	0	1
E1_gm0p35_adaptive_r0p30_s006	E1_acbf_calibration	1	RS-MARL	adaptive	0.30	6	0.35	static	none	0.00	0.00	0	50	256	5	0	1
E1_gm0p35_adaptive_r0p30_s007	E1_acbf_calibration	1	RS-MARL	adaptive	0.30	7	0.35	static	none	0.00	0.00	0	50	256	5	0	1
E1_gm0p35_adaptive_r0p30_s008	E1_acbf_calibration	1	RS-MARL	adaptive	0.30	8	0.35	static	none	0.00	0.00	0	50	256	5	0	1
E1_gm0p35_adaptive_r0p30_s009	E1_acbf_calibration	1	RS-MARL	adaptive	0.30	9	0.35	static	none	0.00	0.00	0	50	256	5	0	1
E1_gm0p35_adaptive_r0p30_s010	E1_acbf_calibration	1	RS-MARL	adaptive	0.30	10	0.35	static	none	0.00	0.00	0	50	256	5	0	1
E1_gm0p35_adaptive_r0p30_s011	E1_acbf_calibration	1	RS-MARL	adaptive	0.30	11	0.35	static	none	0.00	0.00	0	50	256	5	0	1
E1_gm0p35_adaptive_r0p30_s012	E1_acbf_calibration	1	RS-MARL	adaptive	0.30	12	0.35	static	none	0.00	0.00	0	50	256	5	0	1
E1_gm0p35_adaptive_r0p30_s013	E1_acbf_calibration	1	RS-MARL	adaptive	0.30	13	0.35	static	none	0.00	0.00	0	50	256	5	0	1
E1_gm0p35_adaptive_r0p30_s014	E1_acbf_calibration	1	RS-MARL	adaptive	0.30	14	0.35	static	none	0.00	0.00	0	50	256	5	0	1
E1_gm0p35_adaptive_r0p30_s015	E1_acbf_calibration	1	RS-MARL	adaptive	0.30	15	0.35	static	none	0.00	0.00	0	50	256	5	0	1
E1_gm0p35_adaptive_r0p30_s016	E1_acbf_calibration	1	RS-MARL	adaptive	0.30	16	0.35	static	none	0.00	0.00	0	50	256	5	0	1
E1_gm0p35_adaptive_r0p30_s017	E1_acbf_calibration	1	RS-MARL	adaptive	0.30	17	0.35	static	none	0.00	0.00	0	50	256	5	0	1
E1_gm0p35_adaptive_r0p30_s018	E1_acbf_calibration	1	RS-MARL	adaptive	0.30	18	0.35	static	none	0.00	0.00	0	50	256	5	0	1
E1_gm0p35_adaptive_r0p30_s019	E1_acbf_calibration	1	RS-MARL	adaptive	0.30	19	0.35	static	none	0.00	0.00	0	50	256	5	0	1
E1_gm0p35_collusive_r0p10_s000	E1_acbf_calibration	1	RS-MARL	collusive	0.10	0	0.35	static	none	0.00	0.00	0	50	256	5	0	1
E1_gm0p35_collusive_r0p10_s001	E1_acbf_calibration	1	RS-MARL	collusive	0.10	1	0.35	static	none	0.00	0.00	0	50	256	5	0	1
E1_gm0p35_collusive_r0p10_s002	E1_acbf_calibration	1	RS-MARL	collusive	0.10	2	0.35	static	none	0.00	0.00	0	50	256	5	0	1
E1_gm0p35_collusive_r0p10_s003	E1_acbf_calibration	1	RS-MARL	collusive	0.10	3	0.35	static	none	0.00	0.00	0	50	256	5	0	1
E1_gm0p35_collusive_r0p10_s004	E1_acbf_calibration	1	RS-MARL	collusive	0.10	4	0.35	static	none	0.00	0.00	0	50	256	5	0	1
E1_gm0p35_collusive_r0p10_s005	E1_acbf_calibration	1	RS-MARL	collusive	0.10	5	0.35	static	none	0.00	0.00	0	50	256	5	0	1
E1_gm0p35_collusive_r0p10_s006	E1_acbf_calibration	1	RS-MARL	collusive	0.10	6	0.35	static	none	0.00	0.00	0	50	256	5	0	1
E1_gm0p35_collusive_r0p10_s007	E1_acbf_calibration	1	RS-MARL	collusive	0.10	7	0.35	static	none	0.00	0.00	0	50	256	5	0	1
E1_gm0p35_collusive_r0p10_s008	E1_acbf_calibration	1	RS-MARL	collusive	0.10	8	0.35	static	none	0.00	0.00	0	50	256	5	0	1
E1_gm0p35_collusive_r0p10_s009	E1_acbf_calibration	1	RS-MARL	collusive	0.10	9	0.35	static	none	0.00	0.00	0	50	256	5	0	1
E1_gm0p35_collusive_r0p10_s010	E1_acbf_calibration	1	RS-MARL	collusive	0.10	10	0.35	static	none	0.00	0.00	0	50	256	5	0	1
E1_gm0p35_collusive_r0p10_s011	E1_acbf_calibration	1	RS-MARL	collusive	0.10	11	0.35	static	none	0.00	0.00	0	50	256	5	0	1
E1_gm0p35_collusive_r0p10_s012	E1_acbf_calibration	1	RS-MARL	collusive	0.10	12	0.35	static	none	0.00	0.00	0	50	256	5	0	1
E1_gm0p35_collusive_r0p10_s013	E1_acbf_calibration	1	RS-MARL	collusive	0.10	13	0.35	static	none	0.00	0.00	0	50	256	5	0	1
E1_gm0p35_collusive_r0p10_s014	E1_acbf_calibration	1	RS-MARL	collusive	0.10	14	0.35	static	none	0.00	0.00	0	50	256	5	0	1
E1_gm0p35_collusive_r0p10_s015	E1_acbf_calibration	1	RS-MARL	collusive	0.10	15	0.35	static	none	0.00	0.00	0	50	256	5	0	1
E1_gm0p35_collusive_r0p10_s016	E1_acbf_calibration	1	RS-MARL	collusive	0.10	16	0.35	static	none	0.00	0.00	0	50	256	5	0	1
E1_gm0p35_collusive_r0p10_s017	E1_acbf_calibration	1	RS-MARL	collusive	0.10	17	0.35	static	none	0.00	0.00	0	50	256	5	0	1
E1_gm0p35_collusive_r0p10_s018	E1_acbf_calibration	1	RS-MARL	collusive	0.10	18	0.35	static	none	0.00	0.00	0	50	256	5	0	1
E1_gm0p35_collusive_r0p10_s019	E1_acbf_calibration	1	RS-MARL	collusive	0.10	19	0.35	static	none	0.00	0.00	0	50	256	5	0	1
E1_gm0p35_collusive_r0p30_s000	E1_acbf_calibration	1	RS-MARL	collusive	0.30	0	0.35	static	none	0.00	0.00	0	50	256	5	0	1
E1_gm0p35_collusive_r0p30_s001	E1_acbf_calibration	1	RS-MARL	collusive	0.30	1	0.35	static	none	0.00	0.00	0	50	256	5	0	1
E1_gm0p35_collusive_r0p30_s002	E1_acbf_calibration	1	RS-MARL	collusive	0.30	2	0.35	static	none	0.00	0.00	0	50	256	5	0	1
E1_gm0p35_collusive_r0p30_s003	E1_acbf_calibration	1	RS-MARL	collusive	0.30	3	0.35	static	none	0.00	0.00	0	50	256	5	0	1
E1_gm0p35_collusive_r0p30_s004	E1_acbf_calibration	1	RS-MARL	collusive	0.30	4	0.35	static	none	0.00	0.00	0	50	256	5	0	1
E1_gm0p35_collusive_r0p30_s005	E1_acbf_calibration	1	RS-MARL	collusive	0.30	5	0.35	static	none	0.00	0.00	0	50	256	5	0	1
E1_gm0p35_collusive_r0p30_s006	E1_acbf_calibration	1	RS-MARL	collusive	0.30	6	0.35	static	none	0.00	0.00	0	50	256	5	0	1
E1_gm0p35_collusive_r0p30_s007	E1_acbf_calibration	1	RS-MARL	collusive	0.30	7	0.35	static	none	0.00	0.00	0	50	256	5	0	1
E1_gm0p35_collusive_r0p30_s008	E1_acbf_calibration	1	RS-MARL	collusive	0.30	8	0.35	static	none	0.00	0.00	0	50	256	5	0	1
E1_gm0p35_collusive_r0p30_s009	E1_acbf_calibration	1	RS-MARL	collusive	0.30	9	0.35	static	none	0.00	0.00	0	50	256	5	0	1
E1_gm0p35_collusive_r0p30_s010	E1_acbf_calibration	1	RS-MARL	collusive	0.30	10	0.35	static	none	0.00	0.00	0	50	256	5	0	1
E1_gm0p35_collusive_r0p30_s011	E1_acbf_calibration	1	RS-MARL	collusive	0.30	11	0.35	static	none	0.00	0.00	0	50	256	5	0	1
E1_gm0p35_collusive_r0p30_s012	E1_acbf_calibration	1	RS-MARL	collusive	0.30	12	0.35	static	none	0.00	0.00	0	50	256	5	0	1
E1_gm0p35_collusive_r0p30_s013	E1_acbf_calibration	1	RS-MARL	collusive	0.30	13	0.35	static	none	0.00	0.00	0	50	256	5	0	1
E1_gm0p35_collusive_r0p30_s014	E1_acbf_calibration	1	RS-MARL	collusive	0.30	14	0.35	static	none	0.00	0.00	0	50	256	5	0	1
E1_gm0p35_collusive_r0p30_s015	E1_acbf_calibration	1	RS-MARL	collusive	0.30	15	0.35	static	none	0.00	0.00	0	50	256	5	0	1
E1_gm0p35_collusive_r0p30_s016	E1_acbf_calibration	1	RS-MARL	collusive	0.30	16	0.35	static	none	0.00	0.00	0	50	256	5	0	1
E1_gm0p35_collusive_r0p30_s017	E1_acbf_calibration	1	RS-MARL	collusive	0.30	17	0.35	static	none	0.00	0.00	0	50	256	5	0	1
E1_gm0p35_collusive_r0p30_s018	E1_acbf_calibration	1	RS-MARL	collusive	0.30	18	0.35	static	none	0.00	0.00	0	50	256	5	0	1
E1_gm0p35_collusive_r0p30_s019	E1_acbf_calibration	1	RS-MARL	collusive	0.30	19	0.35	static	none	0.00	0.00	0	50	256	5	0	1
E1_gm0p35_sign_flip_r0p10_s000	E1_acbf_calibration	1	RS-MARL	sign_flip	0.10	0	0.35	static	none	0.00	0.00	0	50	256	5	0	1
E1_gm0p35_sign_flip_r0p10_s001	E1_acbf_calibration	1	RS-MARL	sign_flip	0.10	1	0.35	static	none	0.00	0.00	0	50	256	5	0	1
E1_gm0p35_sign_flip_r0p10_s002	E1_acbf_calibration	1	RS-MARL	sign_flip	0.10	2	0.35	static	none	0.00	0.00	0	50	256	5	0	1
E1_gm0p35_sign_flip_r0p10_s003	E1_acbf_calibration	1	RS-MARL	sign_flip	0.10	3	0.35	static	none	0.00	0.00	0	50	256	5	0	1
E1_gm0p35_sign_flip_r0p10_s004	E1_acbf_calibration	1	RS-MARL	sign_flip	0.10	4	0.35	static	none	0.00	0.00	0	50	256	5	0	1
E1_gm0p35_sign_flip_r0p10_s005	E1_acbf_calibration	1	RS-MARL	sign_flip	0.10	5	0.35	static	none	0.00	0.00	0	50	256	5	0	1
E1_gm0p35_sign_flip_r0p10_s006	E1_acbf_calibration	1	RS-MARL	sign_flip	0.10	6	0.35	static	none	0.00	0.00	0	50	256	5	0	1
E1_gm0p35_sign_flip_r0p10_s007	E1_acbf_calibration	1	RS-MARL	sign_flip	0.10	7	0.35	static	none	0.00	0.00	0	50	256	5	0	1
E1_gm0p35_sign_flip_r0p10_s008	E1_acbf_calibration	1	RS-MARL	sign_flip	0.10	8	0.35	static	none	0.00	0.00	0	50	256	5	0	1
E1_gm0p35_sign_flip_r0p10_s009	E1_acbf_calibration	1	RS-MARL	sign_flip	0.10	9	0.35	static	none	0.00	0.00	0	50	256	5	0	1
E1_gm0p35_sign_flip_r0p10_s010	E1_acbf_calibration	1	RS-MARL	sign_flip	0.10	10	0.35	static	none	0.00	0.00	0	50	256	5	0	1
E1_gm0p35_sign_flip_r0p10_s011	E1_acbf_calibration	1	RS-MARL	sign_flip	0.10	11	0.35	static	none	0.00	0.00	0	50	256	5	0	1
E1_gm0p35_sign_flip_r0p10_s012	E1_acbf_calibration	1	RS-MARL	sign_flip	0.10	12	0.35	static	none	0.00	0.00	0	50	256	5	0	1
E1_gm0p35_sign_flip_r0p10_s013	E1_acbf_calibration	1	RS-MARL	sign_flip	0.10	13	0.35	static	none	0.00	0.00	0	50	256	5	0	1
E1_gm0p35_sign_flip_r0p10_s014	E1_acbf_calibration	1	RS-MARL	sign_flip	0.10	14	0.35	static	none	0.00	0.00	0	50	256	5	0	1
E1_gm0p35_sign_flip_r0p10_s015	E1_acbf_calibration	1	RS-MARL	sign_flip	0.10	15	0.35	static	none	0.00	0.00	0	50	256	5	0	1
E1_gm0p35_sign_flip_r0p10_s016	E1_acbf_calibration	1	RS-MARL	sign_flip	0.10	16	0.35	static	none	0.00	0.00	0	50	256	5	0	1
E1_gm0p35_sign_flip_r0p10_s017	E1_acbf_calibration	1	RS-MARL	sign_flip	0.10	17	0.35	static	none	0.00	0.00	0	50	256	5	0	1
E1_gm0p35_sign_flip_r0p10_s018	E1_acbf_calibration	1	RS-MARL	sign_flip	0.10	18	0.35	static	none	0.00	0.00	0	50	256	5	0	1
E1_gm0p35_sign_flip_r0p10_s019	E1_acbf_calibration	1	RS-MARL	sign_flip	0.10	19	0.35	static	none	0.00	0.00	0	50	256	5	0	1
E1_gm0p35_sign_flip_r0p30_s000	E1_acbf_calibration	1	RS-MARL	sign_flip	0.30	0	0.35	static	none	0.00	0.00	0	50	256	5	0	1
E1_gm0p35_sign_flip_r0p30_s001	E1_acbf_calibration	1	RS-MARL	sign_flip	0.30	1	0.35	static	none	0.00	0.00	0	50	256	5	0	1
E1_gm0p35_sign_flip_r0p30_s002	E1_acbf_calibration	1	RS-MARL	sign_flip	0.30	2	0.35	static	none	0.00	0.00	0	50	256	5	0	1
E1_gm0p35_sign_flip_r0p30_s003	E1_acbf_calibration	1	RS-MARL	sign_flip	0.30	3	0.35	static	none	0.00	0.00	0	50	256	5	0	1
E1_gm0p35_sign_flip_r0p30_s004	E1_acbf_calibration	1	RS-MARL	sign_flip	0.30	4	0.35	static	none	0.00	0.00	0	50	256	5	0	1
E1_gm0p35_sign_flip_r0p30_s005	E1_acbf_calibration	1	RS-MARL	sign_flip	0.30	5	0.35	static	none	0.00	0.00	0	50	256	5	0	1
E1_gm0p35_sign_flip_r0p30_s006	E1_acbf_calibration	1	RS-MARL	sign_flip	0.30	6	0.35	static	none	0.00	0.00	0	50	256	5	0	1
E1_gm0p35_sign_flip_r0p30_s007	E1_acbf_calibration	1	RS-MARL	sign_flip	0.30	7	0.35	static	none	0.00	0.00	0	50	256	5	0	1
E1_gm0p35_sign_flip_r0p30_s008	E1_acbf_calibration	1	RS-MARL	sign_flip	0.30	8	0.35	static	none	0.00	0.00	0	50	256	5	0	1
E1_gm0p35_sign_flip_r0p30_s009	E1_acbf_calibration	1	RS-MARL	sign_flip	0.30	9	0.35	static	none	0.00	0.00	0	50	256	5	0	1
E1_gm0p35_sign_flip_r0p30_s010	E1_acbf_calibration	1	RS-MARL	sign_flip	0.30	10	0.35	static	none	0.00	0.00	0	50	256	5	0	1
E1_gm0p35_sign_flip_r0p30_s011	E1_acbf_calibration	1	RS-MARL	sign_flip	0.30	11	0.35	static	none	0.00	0.00	0	50	256	5	0	1
E1_gm0p35_sign_flip_r0p30_s012	E1_acbf_calibration	1	RS-MARL	sign_flip	0.30	12	0.35	static	none	0.00	0.00	0	50	256	5	0	1
E1_gm0p35_sign_flip_r0p30_s013	E1_acbf_calibration	1	RS-MARL	sign_flip	0.30	13	0.35	static	none	0.00	0.00	0	50	256	5	0	1
E1_gm0p35_sign_flip_r0p30_s014	E1_acbf_calibration	1	RS-MARL	sign_flip	0.30	14	0.35	static	none	0.00	0.00	0	50	256	5	0	1
E1_gm0p35_sign_flip_r0p30_s015	E1_acbf_calibration	1	RS-MARL	sign_flip	0.30	15	0.35	static	none	0.00	0.00	0	50	256	5	0	1
E1_gm0p35_sign_flip_r0p30_s016	E1_acbf_calibration	1	RS-MARL	sign_flip	0.30	16	0.35	static	none	0.00	0.00	0	50	256	5	0	1
E1_gm0p35_sign_flip_r0p30_s017	E1_acbf_calibration	1	RS-MARL	sign_flip	0.30	17	0.35	static	none	0.00	0.00	0	50	256	5	0	1
E1_gm0p35_sign_flip_r0p30_s018	E1_acbf_calibration	1	RS-MARL	sign_flip	0.30	18	0.35	static	none	0.00	0.00	0	50	256	5	0	1
E1_gm0p35_sign_flip_r0p30_s019	E1_acbf_calibration	1	RS-MARL	sign_flip	0.30	19	0.35	static	none	0.00	0.00	0	50	256	5	0	1
E1_gm0p55_none_r0p00_s000	E1_acbf_calibration	1	RS-MARL	none	0.00	0	0.55	static	none	0.00	0.00	0	50	256	5	0	1
E1_gm0p55_none_r0p00_s001	E1_acbf_calibration	1	RS-MARL	none	0.00	1	0.55	static	none	0.00	0.00	0	50	256	5	0	1
E1_gm0p55_none_r0p00_s002	E1_acbf_calibration	1	RS-MARL	none	0.00	2	0.55	static	none	0.00	0.00	0	50	256	5	0	1
E1_gm0p55_none_r0p00_s003	E1_acbf_calibration	1	RS-MARL	none	0.00	3	0.55	static	none	0.00	0.00	0	50	256	5	0	1
E1_gm0p55_none_r0p00_s004	E1_acbf_calibration	1	RS-MARL	none	0.00	4	0.55	static	none	0.00	0.00	0	50	256	5	0	1
E1_gm0p55_none_r0p00_s005	E1_acbf_calibration	1	RS-MARL	none	0.00	5	0.55	static	none	0.00	0.00	0	50	256	5	0	1
E1_gm0p55_none_r0p00_s006	E1_acbf_calibration	1	RS-MARL	none	0.00	6	0.55	static	none	0.00	0.00	0	50	256	5	0	1
E1_gm0p55_none_r0p00_s007	E1_acbf_calibration	1	RS-MARL	none	0.00	7	0.55	static	none	0.00	0.00	0	50	256	5	0	1
E1_gm0p55_none_r0p00_s008	E1_acbf_calibration	1	RS-MARL	none	0.00	8	0.55	static	none	0.00	0.00	0	50	256	5	0	1
E1_gm0p55_none_r0p00_s009	E1_acbf_calibration	1	RS-MARL	none	0.00	9	0.55	static	none	0.00	0.00	0	50	256	5	0	1
E1_gm0p55_none_r0p00_s010	E1_acbf_calibration	1	RS-MARL	none	0.00	10	0.55	static	none	0.00	0.00	0	50	256	5	0	1
E1_gm0p55_none_r0p00_s011	E1_acbf_calibration	1	RS-MARL	none	0.00	11	0.55	static	none	0.00	0.00	0	50	256	5	0	1
E1_gm0p55_none_r0p00_s012	E1_acbf_calibration	1	RS-MARL	none	0.00	12	0.55	static	none	0.00	0.00	0	50	256	5	0	1
E1_gm0p55_none_r0p00_s013	E1_acbf_calibration	1	RS-MARL	none	0.00	13	0.55	static	none	0.00	0.00	0	50	256	5	0	1
E1_gm0p55_none_r0p00_s014	E1_acbf_calibration	1	RS-MARL	none	0.00	14	0.55	static	none	0.00	0.00	0	50	256	5	0	1
E1_gm0p55_none_r0p00_s015	E1_acbf_calibration	1	RS-MARL	none	0.00	15	0.55	static	none	0.00	0.00	0	50	256	5	0	1
E1_gm0p55_none_r0p00_s016	E1_acbf_calibration	1	RS-MARL	none	0.00	16	0.55	static	none	0.00	0.00	0	50	256	5	0	1
E1_gm0p55_none_r0p00_s017	E1_acbf_calibration	1	RS-MARL	none	0.00	17	0.55	static	none	0.00	0.00	0	50	256	5	0	1
E1_gm0p55_none_r0p00_s018	E1_acbf_calibration	1	RS-MARL	none	0.00	18	0.55	static	none	0.00	0.00	0	50	256	5	0	1
E1_gm0p55_none_r0p00_s019	E1_acbf_calibration	1	RS-MARL	none	0.00	19	0.55	static	none	0.00	0.00	0	50	256	5	0	1
E1_gm0p55_adaptive_r0p10_s000	E1_acbf_calibration	1	RS-MARL	adaptive	0.10	0	0.55	static	none	0.00	0.00	0	50	256	5	0	1
E1_gm0p55_adaptive_r0p10_s001	E1_acbf_calibration	1	RS-MARL	adaptive	0.10	1	0.55	static	none	0.00	0.00	0	50	256	5	0	1
E1_gm0p55_adaptive_r0p10_s002	E1_acbf_calibration	1	RS-MARL	adaptive	0.10	2	0.55	static	none	0.00	0.00	0	50	256	5	0	1
E1_gm0p55_adaptive_r0p10_s003	E1_acbf_calibration	1	RS-MARL	adaptive	0.10	3	0.55	static	none	0.00	0.00	0	50	256	5	0	1
E1_gm0p55_adaptive_r0p10_s004	E1_acbf_calibration	1	RS-MARL	adaptive	0.10	4	0.55	static	none	0.00	0.00	0	50	256	5	0	1
E1_gm0p55_adaptive_r0p10_s005	E1_acbf_calibration	1	RS-MARL	adaptive	0.10	5	0.55	static	none	0.00	0.00	0	50	256	5	0	1
E1_gm0p55_adaptive_r0p10_s006	E1_acbf_calibration	1	RS-MARL	adaptive	0.10	6	0.55	static	none	0.00	0.00	0	50	256	5	0	1
E1_gm0p55_adaptive_r0p10_s007	E1_acbf_calibration	1	RS-MARL	adaptive	0.10	7	0.55	static	none	0.00	0.00	0	50	256	5	0	1
E1_gm0p55_adaptive_r0p10_s008	E1_acbf_calibration	1	RS-MARL	adaptive	0.10	8	0.55	static	none	0.00	0.00	0	50	256	5	0	1
E1_gm0p55_adaptive_r0p10_s009	E1_acbf_calibration	1	RS-MARL	adaptive	0.10	9	0.55	static	none	0.00	0.00	0	50	256	5	0	1
E1_gm0p55_adaptive_r0p10_s010	E1_acbf_calibration	1	RS-MARL	adaptive	0.10	10	0.55	static	none	0.00	0.00	0	50	256	5	0	1
E1_gm0p55_adaptive_r0p10_s011	E1_acbf_calibration	1	RS-MARL	adaptive	0.10	11	0.55	static	none	0.00	0.00	0	50	256	5	0	1
E1_gm0p55_adaptive_r0p10_s012	E1_acbf_calibration	1	RS-MARL	adaptive	0.10	12	0.55	static	none	0.00	0.00	0	50	256	5	0	1
E1_gm0p55_adaptive_r0p10_s013	E1_acbf_calibration	1	RS-MARL	adaptive	0.10	13	0.55	static	none	0.00	0.00	0	50	256	5	0	1
E1_gm0p55_adaptive_r0p10_s014	E1_acbf_calibration	1	RS-MARL	adaptive	0.10	14	0.55	static	none	0.00	0.00	0	50	256	5	0	1
E1_gm0p55_adaptive_r0p10_s015	E1_acbf_calibration	1	RS-MARL	adaptive	0.10	15	0.55	static	none	0.00	0.00	0	50	256	5	0	1
E1_gm0p55_adaptive_r0p10_s016	E1_acbf_calibration	1	RS-MARL	adaptive	0.10	16	0.55	static	none	0.00	0.00	0	50	256	5	0	1
E1_gm0p55_adaptive_r0p10_s017	E1_acbf_calibration	1	RS-MARL	adaptive	0.10	17	0.55	static	none	0.00	0.00	0	50	256	5	0	1
E1_gm0p55_adaptive_r0p10_s018	E1_acbf_calibration	1	RS-MARL	adaptive	0.10	18	0.55	static	none	0.00	0.00	0	50	256	5	0	1
E1_gm0p55_adaptive_r0p10_s019	E1_acbf_calibration	1	RS-MARL	adaptive	0.10	19	0.55	static	none	0.00	0.00	0	50	256	5	0	1
E1_gm0p55_adaptive_r0p30_s000	E1_acbf_calibration	1	RS-MARL	adaptive	0.30	0	0.55	static	none	0.00	0.00	0	50	256	5	0	1
E1_gm0p55_adaptive_r0p30_s001	E1_acbf_calibration	1	RS-MARL	adaptive	0.30	1	0.55	static	none	0.00	0.00	0	50	256	5	0	1
E1_gm0p55_adaptive_r0p30_s002	E1_acbf_calibration	1	RS-MARL	adaptive	0.30	2	0.55	static	none	0.00	0.00	0	50	256	5	0	1
E1_gm0p55_adaptive_r0p30_s003	E1_acbf_calibration	1	RS-MARL	adaptive	0.30	3	0.55	static	none	0.00	0.00	0	50	256	5	0	1
E1_gm0p55_adaptive_r0p30_s004	E1_acbf_calibration	1	RS-MARL	adaptive	0.30	4	0.55	static	none	0.00	0.00	0	50	256	5	0	1
E1_gm0p55_adaptive_r0p30_s005	E1_acbf_calibration	1	RS-MARL	adaptive	0.30	5	0.55	static	none	0.00	0.00	0	50	256	5	0	1
E1_gm0p55_adaptive_r0p30_s006	E1_acbf_calibration	1	RS-MARL	adaptive	0.30	6	0.55	static	none	0.00	0.00	0	50	256	5	0	1
E1_gm0p55_adaptive_r0p30_s007	E1_acbf_calibration	1	RS-MARL	adaptive	0.30	7	0.55	static	none	0.00	0.00	0	50	256	5	0	1
E1_gm0p55_adaptive_r0p30_s008	E1_acbf_calibration	1	RS-MARL	adaptive	0.30	8	0.55	static	none	0.00	0.00	0	50	256	5	0	1
E1_gm0p55_adaptive_r0p30_s009	E1_acbf_calibration	1	RS-MARL	adaptive	0.30	9	0.55	static	none	0.00	0.00	0	50	256	5	0	1
E1_gm0p55_adaptive_r0p30_s010	E1_acbf_calibration	1	RS-MARL	adaptive	0.30	10	0.55	static	none	0.00	0.00	0	50	256	5	0	1
E1_gm0p55_adaptive_r0p30_s011	E1_acbf_calibration	1	RS-MARL	adaptive	0.30	11	0.55	static	none	0.00	0.00	0	50	256	5	0	1
E1_gm0p55_adaptive_r0p30_s012	E1_acbf_calibration	1	RS-MARL	adaptive	0.30	12	0.55	static	none	0.00	0.00	0	50	256	5	0	1
E1_gm0p55_adaptive_r0p30_s013	E1_acbf_calibration	1	RS-MARL	adaptive	0.30	13	0.55	static	none	0.00	0.00	0	50	256	5	0	1
E1_gm0p55_adaptive_r0p30_s014	E1_acbf_calibration	1	RS-MARL	adaptive	0.30	14	0.55	static	none	0.00	0.00	0	50	256	5	0	1
E1_gm0p55_adaptive_r0p30_s015	E1_acbf_calibration	1	RS-MARL	adaptive	0.30	15	0.55	static	none	0.00	0.00	0	50	256	5	0	1
E1_gm0p55_adaptive_r0p30_s016	E1_acbf_calibration	1	RS-MARL	adaptive	0.30	16	0.55	static	none	0.00	0.00	0	50	256	5	0	1
E1_gm0p55_adaptive_r0p30_s017	E1_acbf_calibration	1	RS-MARL	adaptive	0.30	17	0.55	static	none	0.00	0.00	0	50	256	5	0	1
E1_gm0p55_adaptive_r0p30_s018	E1_acbf_calibration	1	RS-MARL	adaptive	0.30	18	0.55	static	none	0.00	0.00	0	50	256	5	0	1
E1_gm0p55_adaptive_r0p30_s019	E1_acbf_calibration	1	RS-MARL	adaptive	0.30	19	0.55	static	none	0.00	0.00	0	50	256	5	0	1
E1_gm0p55_collusive_r0p10_s000	E1_acbf_calibration	1	RS-MARL	collusive	0.10	0	0.55	static	none	0.00	0.00	0	50	256	5	0	1
E1_gm0p55_collusive_r0p10_s001	E1_acbf_calibration	1	RS-MARL	collusive	0.10	1	0.55	static	none	0.00	0.00	0	50	256	5	0	1
E1_gm0p55_collusive_r0p10_s002	E1_acbf_calibration	1	RS-MARL	collusive	0.10	2	0.55	static	none	0.00	0.00	0	50	256	5	0	1
E1_gm0p55_collusive_r0p10_s003	E1_acbf_calibration	1	RS-MARL	collusive	0.10	3	0.55	static	none	0.00	0.00	0	50	256	5	0	1
E1_gm0p55_collusive_r0p10_s004	E1_acbf_calibration	1	RS-MARL	collusive	0.10	4	0.55	static	none	0.00	0.00	0	50	256	5	0	1
E1_gm0p55_collusive_r0p10_s005	E1_acbf_calibration	1	RS-MARL	collusive	0.10	5	0.55	static	none	0.00	0.00	0	50	256	5	0	1
E1_gm0p55_collusive_r0p10_s006	E1_acbf_calibration	1	RS-MARL	collusive	0.10	6	0.55	static	none	0.00	0.00	0	50	256	5	0	1
E1_gm0p55_collusive_r0p10_s007	E1_acbf_calibration	1	RS-MARL	collusive	0.10	7	0.55	static	none	0.00	0.00	0	50	256	5	0	1
E1_gm0p55_collusive_r0p10_s008	E1_acbf_calibration	1	RS-MARL	collusive	0.10	8	0.55	static	none	0.00	0.00	0	50	256	5	0	1
E1_gm0p55_collusive_r0p10_s009	E1_acbf_calibration	1	RS-MARL	collusive	0.10	9	0.55	static	none	0.00	0.00	0	50	256	5	0	1
E1_gm0p55_collusive_r0p10_s010	E1_acbf_calibration	1	RS-MARL	collusive	0.10	10	0.55	static	none	0.00	0.00	0	50	256	5	0	1
E1_gm0p55_collusive_r0p10_s011	E1_acbf_calibration	1	RS-MARL	collusive	0.10	11	0.55	static	none	0.00	0.00	0	50	256	5	0	1
E1_gm0p55_collusive_r0p10_s012	E1_acbf_calibration	1	RS-MARL	collusive	0.10	12	0.55	static	none	0.00	0.00	0	50	256	5	0	1
E1_gm0p55_collusive_r0p10_s013	E1_acbf_calibration	1	RS-MARL	collusive	0.10	13	0.55	static	none	0.00	0.00	0	50	256	5	0	1
E1_gm0p55_collusive_r0p10_s014	E1_acbf_calibration	1	RS-MARL	collusive	0.10	14	0.55	static	none	0.00	0.00	0	50	256	5	0	1
E1_gm0p55_collusive_r0p10_s015	E1_acbf_calibration	1	RS-MARL	collusive	0.10	15	0.55	static	none	0.00	0.00	0	50	256	5	0	1
E1_gm0p55_collusive_r0p10_s016	E1_acbf_calibration	1	RS-MARL	collusive	0.10	16	0.55	static	none	0.00	0.00	0	50	256	5	0	1
E1_gm0p55_collusive_r0p10_s017	E1_acbf_calibration	1	RS-MARL	collusive	0.10	17	0.55	static	none	0.00	0.00	0	50	256	5	0	1
E1_gm0p55_collusive_r0p10_s018	E1_acbf_calibration	1	RS-MARL	collusive	0.10	18	0.55	static	none	0.00	0.00	0	50	256	5	0	1
E1_gm0p55_collusive_r0p10_s019	E1_acbf_calibration	1	RS-MARL	collusive	0.10	19	0.55	static	none	0.00	0.00	0	50	256	5	0	1
E1_gm0p55_collusive_r0p30_s000	E1_acbf_calibration	1	RS-MARL	collusive	0.30	0	0.55	static	none	0.00	0.00	0	50	256	5	0	1
E1_gm0p55_collusive_r0p30_s001	E1_acbf_calibration	1	RS-MARL	collusive	0.30	1	0.55	static	none	0.00	0.00	0	50	256	5	0	1
E1_gm0p55_collusive_r0p30_s002	E1_acbf_calibration	1	RS-MARL	collusive	0.30	2	0.55	static	none	0.00	0.00	0	50	256	5	0	1
E1_gm0p55_collusive_r0p30_s003	E1_acbf_calibration	1	RS-MARL	collusive	0.30	3	0.55	static	none	0.00	0.00	0	50	256	5	0	1
E1_gm0p55_collusive_r0p30_s004	E1_acbf_calibration	1	RS-MARL	collusive	0.30	4	0.55	static	none	0.00	0.00	0	50	256	5	0	1
E1_gm0p55_collusive_r0p30_s005	E1_acbf_calibration	1	RS-MARL	collusive	0.30	5	0.55	static	none	0.00	0.00	0	50	256	5	0	1
E1_gm0p55_collusive_r0p30_s006	E1_acbf_calibration	1	RS-MARL	collusive	0.30	6	0.55	static	none	0.00	0.00	0	50	256	5	0	1
E1_gm0p55_collusive_r0p30_s007	E1_acbf_calibration	1	RS-MARL	collusive	0.30	7	0.55	static	none	0.00	0.00	0	50	256	5	0	1
E1_gm0p55_collusive_r0p30_s008	E1_acbf_calibration	1	RS-MARL	collusive	0.30	8	0.55	static	none	0.00	0.00	0	50	256	5	0	1
E1_gm0p55_collusive_r0p30_s009	E1_acbf_calibration	1	RS-MARL	collusive	0.30	9	0.55	static	none	0.00	0.00	0	50	256	5	0	1
E1_gm0p55_collusive_r0p30_s010	E1_acbf_calibration	1	RS-MARL	collusive	0.30	10	0.55	static	none	0.00	0.00	0	50	256	5	0	1
E1_gm0p55_collusive_r0p30_s011	E1_acbf_calibration	1	RS-MARL	collusive	0.30	11	0.55	static	none	0.00	0.00	0	50	256	5	0	1
E1_gm0p55_collusive_r0p30_s012	E1_acbf_calibration	1	RS-MARL	collusive	0.30	12	0.55	static	none	0.00	0.00	0	50	256	5	0	1
E1_gm0p55_collusive_r0p30_s013	E1_acbf_calibration	1	RS-MARL	collusive	0.30	13	0.55	static	none	0.00	0.00	0	50	256	5	0	1
E1_gm0p55_collusive_r0p30_s014	E1_acbf_calibration	1	RS-MARL	collusive	0.30	14	0.55	static	none	0.00	0.00	0	50	256	5	0	1
E1_gm0p55_collusive_r0p30_s015	E1_acbf_calibration	1	RS-MARL	collusive	0.30	15	0.55	static	none	0.00	0.00	0	50	256	5	0	1
E1_gm0p55_collusive_r0p30_s016	E1_acbf_calibration	1	RS-MARL	collusive	0.30	16	0.55	static	none	0.00	0.00	0	50	256	5	0	1
E1_gm0p55_collusive_r0p30_s017	E1_acbf_calibration	1	RS-MARL	collusive	0.30	17	0.55	static	none	0.00	0.00	0	50	256	5	0	1
E1_gm0p55_collusive_r0p30_s018	E1_acbf_calibration	1	RS-MARL	collusive	0.30	18	0.55	static	none	0.00	0.00	0	50	256	5	0	1
E1_gm0p55_collusive_r0p30_s019	E1_acbf_calibration	1	RS-MARL	collusive	0.30	19	0.55	static	none	0.00	0.00	0	50	256	5	0	1
E1_gm0p55_sign_flip_r0p10_s000	E1_acbf_calibration	1	RS-MARL	sign_flip	0.10	0	0.55	static	none	0.00	0.00	0	50	256	5	0	1
E1_gm0p55_sign_flip_r0p10_s001	E1_acbf_calibration	1	RS-MARL	sign_flip	0.10	1	0.55	static	none	0.00	0.00	0	50	256	5	0	1
E1_gm0p55_sign_flip_r0p10_s002	E1_acbf_calibration	1	RS-MARL	sign_flip	0.10	2	0.55	static	none	0.00	0.00	0	50	256	5	0	1
E1_gm0p55_sign_flip_r0p10_s003	E1_acbf_calibration	1	RS-MARL	sign_flip	0.10	3	0.55	static	none	0.00	0.00	0	50	256	5	0	1
E1_gm0p55_sign_flip_r0p10_s004	E1_acbf_calibration	1	RS-MARL	sign_flip	0.10	4	0.55	static	none	0.00	0.00	0	50	256	5	0	1
E1_gm0p55_sign_flip_r0p10_s005	E1_acbf_calibration	1	RS-MARL	sign_flip	0.10	5	0.55	static	none	0.00	0.00	0	50	256	5	0	1
E1_gm0p55_sign_flip_r0p10_s006	E1_acbf_calibration	1	RS-MARL	sign_flip	0.10	6	0.55	static	none	0.00	0.00	0	50	256	5	0	1
E1_gm0p55_sign_flip_r0p10_s007	E1_acbf_calibration	1	RS-MARL	sign_flip	0.10	7	0.55	static	none	0.00	0.00	0	50	256	5	0	1
E1_gm0p55_sign_flip_r0p10_s008	E1_acbf_calibration	1	RS-MARL	sign_flip	0.10	8	0.55	static	none	0.00	0.00	0	50	256	5	0	1
E1_gm0p55_sign_flip_r0p10_s009	E1_acbf_calibration	1	RS-MARL	sign_flip	0.10	9	0.55	static	none	0.00	0.00	0	50	256	5	0	1
E1_gm0p55_sign_flip_r0p10_s010	E1_acbf_calibration	1	RS-MARL	sign_flip	0.10	10	0.55	static	none	0.00	0.00	0	50	256	5	0	1
E1_gm0p55_sign_flip_r0p10_s011	E1_acbf_calibration	1	RS-MARL	sign_flip	0.10	11	0.55	static	none	0.00	0.00	0	50	256	5	0	1
E1_gm0p55_sign_flip_r0p10_s012	E1_acbf_calibration	1	RS-MARL	sign_flip	0.10	12	0.55	static	none	0.00	0.00	0	50	256	5	0	1
E1_gm0p55_sign_flip_r0p10_s013	E1_acbf_calibration	1	RS-MARL	sign_flip	0.10	13	0.55	static	none	0.00	0.00	0	50	256	5	0	1
E1_gm0p55_sign_flip_r0p10_s014	E1_acbf_calibration	1	RS-MARL	sign_flip	0.10	14	0.55	static	none	0.00	0.00	0	50	256	5	0	1
E1_gm0p55_sign_flip_r0p10_s015	E1_acbf_calibration	1	RS-MARL	sign_flip	0.10	15	0.55	static	none	0.00	0.00	0	50	256	5	0	1
E1_gm0p55_sign_flip_r0p10_s016	E1_acbf_calibration	1	RS-MARL	sign_flip	0.10	16	0.55	static	none	0.00	0.00	0	50	256	5	0	1
E1_gm0p55_sign_flip_r0p10_s017	E1_acbf_calibration	1	RS-MARL	sign_flip	0.10	17	0.55	static	none	0.00	0.00	0	50	256	5	0	1
E1_gm0p55_sign_flip_r0p10_s018	E1_acbf_calibration	1	RS-MARL	sign_flip	0.10	18	0.55	static	none	0.00	0.00	0	50	256	5	0	1
E1_gm0p55_sign_flip_r0p10_s019	E1_acbf_calibration	1	RS-MARL	sign_flip	0.10	19	0.55	static	none	0.00	0.00	0	50	256	5	0	1
E1_gm0p55_sign_flip_r0p30_s000	E1_acbf_calibration	1	RS-MARL	sign_flip	0.30	0	0.55	static	none	0.00	0.00	0	50	256	5	0	1
E1_gm0p55_sign_flip_r0p30_s001	E1_acbf_calibration	1	RS-MARL	sign_flip	0.30	1	0.55	static	none	0.00	0.00	0	50	256	5	0	1
E1_gm0p55_sign_flip_r0p30_s002	E1_acbf_calibration	1	RS-MARL	sign_flip	0.30	2	0.55	static	none	0.00	0.00	0	50	256	5	0	1
E1_gm0p55_sign_flip_r0p30_s003	E1_acbf_calibration	1	RS-MARL	sign_flip	0.30	3	0.55	static	none	0.00	0.00	0	50	256	5	0	1
E1_gm0p55_sign_flip_r0p30_s004	E1_acbf_calibration	1	RS-MARL	sign_flip	0.30	4	0.55	static	none	0.00	0.00	0	50	256	5	0	1
E1_gm0p55_sign_flip_r0p30_s005	E1_acbf_calibration	1	RS-MARL	sign_flip	0.30	5	0.55	static	none	0.00	0.00	0	50	256	5	0	1
E1_gm0p55_sign_flip_r0p30_s006	E1_acbf_calibration	1	RS-MARL	sign_flip	0.30	6	0.55	static	none	0.00	0.00	0	50	256	5	0	1
E1_gm0p55_sign_flip_r0p30_s007	E1_acbf_calibration	1	RS-MARL	sign_flip	0.30	7	0.55	static	none	0.00	0.00	0	50	256	5	0	1
E1_gm0p55_sign_flip_r0p30_s008	E1_acbf_calibration	1	RS-MARL	sign_flip	0.30	8	0.55	static	none	0.00	0.00	0	50	256	5	0	1
E1_gm0p55_sign_flip_r0p30_s009	E1_acbf_calibration	1	RS-MARL	sign_flip	0.30	9	0.55	static	none	0.00	0.00	0	50	256	5	0	1
E1_gm0p55_sign_flip_r0p30_s010	E1_acbf_calibration	1	RS-MARL	sign_flip	0.30	10	0.55	static	none	0.00	0.00	0	50	256	5	0	1
E1_gm0p55_sign_flip_r0p30_s011	E1_acbf_calibration	1	RS-MARL	sign_flip	0.30	11	0.55	static	none	0.00	0.00	0	50	256	5	0	1
E1_gm0p55_sign_flip_r0p30_s012	E1_acbf_calibration	1	RS-MARL	sign_flip	0.30	12	0.55	static	none	0.00	0.00	0	50	256	5	0	1
E1_gm0p55_sign_flip_r0p30_s013	E1_acbf_calibration	1	RS-MARL	sign_flip	0.30	13	0.55	static	none	0.00	0.00	0	50	256	5	0	1
E1_gm0p55_sign_flip_r0p30_s014	E1_acbf_calibration	1	RS-MARL	sign_flip	0.30	14	0.55	static	none	0.00	0.00	0	50	256	5	0	1
E1_gm0p55_sign_flip_r0p30_s015	E1_acbf_calibration	1	RS-MARL	sign_flip	0.30	15	0.55	static	none	0.00	0.00	0	50	256	5	0	1
E1_gm0p55_sign_flip_r0p30_s016	E1_acbf_calibration	1	RS-MARL	sign_flip	0.30	16	0.55	static	none	0.00	0.00	0	50	256	5	0	1
E1_gm0p55_sign_flip_r0p30_s017	E1_acbf_calibration	1	RS-MARL	sign_flip	0.30	17	0.55	static	none	0.00	0.00	0	50	256	5	0	1
E1_gm0p55_sign_flip_r0p30_s018	E1_acbf_calibration	1	RS-MARL	sign_flip	0.30	18	0.55	static	none	0.00	0.00	0	50	256	5	0	1
E1_gm0p55_sign_flip_r0p30_s019	E1_acbf_calibration	1	RS-MARL	sign_flip	0.30	19	0.55	static	none	0.00	0.00	0	50	256	5	0	1
E2_full_adaptive_r0p10_s000	E2_four_switch_ablation	2	RS-MARL	adaptive	0.10	0	0.55	static	none	0.00	0.00	0	50	256	5	0	1
E2_full_adaptive_r0p10_s001	E2_four_switch_ablation	2	RS-MARL	adaptive	0.10	1	0.55	static	none	0.00	0.00	0	50	256	5	0	1
E2_full_adaptive_r0p10_s002	E2_four_switch_ablation	2	RS-MARL	adaptive	0.10	2	0.55	static	none	0.00	0.00	0	50	256	5	0	1
E2_full_adaptive_r0p10_s003	E2_four_switch_ablation	2	RS-MARL	adaptive	0.10	3	0.55	static	none	0.00	0.00	0	50	256	5	0	1
E2_full_adaptive_r0p10_s004	E2_four_switch_ablation	2	RS-MARL	adaptive	0.10	4	0.55	static	none	0.00	0.00	0	50	256	5	0	1
E2_full_adaptive_r0p10_s005	E2_four_switch_ablation	2	RS-MARL	adaptive	0.10	5	0.55	static	none	0.00	0.00	0	50	256	5	0	1
E2_full_adaptive_r0p10_s006	E2_four_switch_ablation	2	RS-MARL	adaptive	0.10	6	0.55	static	none	0.00	0.00	0	50	256	5	0	1
E2_full_adaptive_r0p10_s007	E2_four_switch_ablation	2	RS-MARL	adaptive	0.10	7	0.55	static	none	0.00	0.00	0	50	256	5	0	1
E2_full_adaptive_r0p10_s008	E2_four_switch_ablation	2	RS-MARL	adaptive	0.10	8	0.55	static	none	0.00	0.00	0	50	256	5	0	1
E2_full_adaptive_r0p10_s009	E2_four_switch_ablation	2	RS-MARL	adaptive	0.10	9	0.55	static	none	0.00	0.00	0	50	256	5	0	1
E2_full_adaptive_r0p10_s010	E2_four_switch_ablation	2	RS-MARL	adaptive	0.10	10	0.55	static	none	0.00	0.00	0	50	256	5	0	1
E2_full_adaptive_r0p10_s011	E2_four_switch_ablation	2	RS-MARL	adaptive	0.10	11	0.55	static	none	0.00	0.00	0	50	256	5	0	1
E2_full_adaptive_r0p10_s012	E2_four_switch_ablation	2	RS-MARL	adaptive	0.10	12	0.55	static	none	0.00	0.00	0	50	256	5	0	1
E2_full_adaptive_r0p10_s013	E2_four_switch_ablation	2	RS-MARL	adaptive	0.10	13	0.55	static	none	0.00	0.00	0	50	256	5	0	1
E2_full_adaptive_r0p10_s014	E2_four_switch_ablation	2	RS-MARL	adaptive	0.10	14	0.55	static	none	0.00	0.00	0	50	256	5	0	1
E2_full_adaptive_r0p10_s015	E2_four_switch_ablation	2	RS-MARL	adaptive	0.10	15	0.55	static	none	0.00	0.00	0	50	256	5	0	1
E2_full_adaptive_r0p10_s016	E2_four_switch_ablation	2	RS-MARL	adaptive	0.10	16	0.55	static	none	0.00	0.00	0	50	256	5	0	1
E2_full_adaptive_r0p10_s017	E2_four_switch_ablation	2	RS-MARL	adaptive	0.10	17	0.55	static	none	0.00	0.00	0	50	256	5	0	1
E2_full_adaptive_r0p10_s018	E2_four_switch_ablation	2	RS-MARL	adaptive	0.10	18	0.55	static	none	0.00	0.00	0	50	256	5	0	1
E2_full_adaptive_r0p10_s019	E2_four_switch_ablation	2	RS-MARL	adaptive	0.10	19	0.55	static	none	0.00	0.00	0	50	256	5	0	1
E2_full_adaptive_r0p30_s000	E2_four_switch_ablation	2	RS-MARL	adaptive	0.30	0	0.55	static	none	0.00	0.00	0	50	256	5	0	1
E2_full_adaptive_r0p30_s001	E2_four_switch_ablation	2	RS-MARL	adaptive	0.30	1	0.55	static	none	0.00	0.00	0	50	256	5	0	1
E2_full_adaptive_r0p30_s002	E2_four_switch_ablation	2	RS-MARL	adaptive	0.30	2	0.55	static	none	0.00	0.00	0	50	256	5	0	1
E2_full_adaptive_r0p30_s003	E2_four_switch_ablation	2	RS-MARL	adaptive	0.30	3	0.55	static	none	0.00	0.00	0	50	256	5	0	1
E2_full_adaptive_r0p30_s004	E2_four_switch_ablation	2	RS-MARL	adaptive	0.30	4	0.55	static	none	0.00	0.00	0	50	256	5	0	1
E2_full_adaptive_r0p30_s005	E2_four_switch_ablation	2	RS-MARL	adaptive	0.30	5	0.55	static	none	0.00	0.00	0	50	256	5	0	1
E2_full_adaptive_r0p30_s006	E2_four_switch_ablation	2	RS-MARL	adaptive	0.30	6	0.55	static	none	0.00	0.00	0	50	256	5	0	1
E2_full_adaptive_r0p30_s007	E2_four_switch_ablation	2	RS-MARL	adaptive	0.30	7	0.55	static	none	0.00	0.00	0	50	256	5	0	1
E2_full_adaptive_r0p30_s008	E2_four_switch_ablation	2	RS-MARL	adaptive	0.30	8	0.55	static	none	0.00	0.00	0	50	256	5	0	1
E2_full_adaptive_r0p30_s009	E2_four_switch_ablation	2	RS-MARL	adaptive	0.30	9	0.55	static	none	0.00	0.00	0	50	256	5	0	1
E2_full_adaptive_r0p30_s010	E2_four_switch_ablation	2	RS-MARL	adaptive	0.30	10	0.55	static	none	0.00	0.00	0	50	256	5	0	1
E2_full_adaptive_r0p30_s011	E2_four_switch_ablation	2	RS-MARL	adaptive	0.30	11	0.55	static	none	0.00	0.00	0	50	256	5	0	1
E2_full_adaptive_r0p30_s012	E2_four_switch_ablation	2	RS-MARL	adaptive	0.30	12	0.55	static	none	0.00	0.00	0	50	256	5	0	1
E2_full_adaptive_r0p30_s013	E2_four_switch_ablation	2	RS-MARL	adaptive	0.30	13	0.55	static	none	0.00	0.00	0	50	256	5	0	1
E2_full_adaptive_r0p30_s014	E2_four_switch_ablation	2	RS-MARL	adaptive	0.30	14	0.55	static	none	0.00	0.00	0	50	256	5	0	1
E2_full_adaptive_r0p30_s015	E2_four_switch_ablation	2	RS-MARL	adaptive	0.30	15	0.55	static	none	0.00	0.00	0	50	256	5	0	1
E2_full_adaptive_r0p30_s016	E2_four_switch_ablation	2	RS-MARL	adaptive	0.30	16	0.55	static	none	0.00	0.00	0	50	256	5	0	1
E2_full_adaptive_r0p30_s017	E2_four_switch_ablation	2	RS-MARL	adaptive	0.30	17	0.55	static	none	0.00	0.00	0	50	256	5	0	1
E2_full_adaptive_r0p30_s018	E2_four_switch_ablation	2	RS-MARL	adaptive	0.30	18	0.55	static	none	0.00	0.00	0	50	256	5	0	1
E2_full_adaptive_r0p30_s019	E2_four_switch_ablation	2	RS-MARL	adaptive	0.30	19	0.55	static	none	0.00	0.00	0	50	256	5	0	1
E2_full_collusive_r0p10_s000	E2_four_switch_ablation	2	RS-MARL	collusive	0.10	0	0.55	static	none	0.00	0.00	0	50	256	5	0	1
E2_full_collusive_r0p10_s001	E2_four_switch_ablation	2	RS-MARL	collusive	0.10	1	0.55	static	none	0.00	0.00	0	50	256	5	0	1
E2_full_collusive_r0p10_s002	E2_four_switch_ablation	2	RS-MARL	collusive	0.10	2	0.55	static	none	0.00	0.00	0	50	256	5	0	1
E2_full_collusive_r0p10_s003	E2_four_switch_ablation	2	RS-MARL	collusive	0.10	3	0.55	static	none	0.00	0.00	0	50	256	5	0	1
E2_full_collusive_r0p10_s004	E2_four_switch_ablation	2	RS-MARL	collusive	0.10	4	0.55	static	none	0.00	0.00	0	50	256	5	0	1
E2_full_collusive_r0p10_s005	E2_four_switch_ablation	2	RS-MARL	collusive	0.10	5	0.55	static	none	0.00	0.00	0	50	256	5	0	1
E2_full_collusive_r0p10_s006	E2_four_switch_ablation	2	RS-MARL	collusive	0.10	6	0.55	static	none	0.00	0.00	0	50	256	5	0	1
E2_full_collusive_r0p10_s007	E2_four_switch_ablation	2	RS-MARL	collusive	0.10	7	0.55	static	none	0.00	0.00	0	50	256	5	0	1
E2_full_collusive_r0p10_s008	E2_four_switch_ablation	2	RS-MARL	collusive	0.10	8	0.55	static	none	0.00	0.00	0	50	256	5	0	1
E2_full_collusive_r0p10_s009	E2_four_switch_ablation	2	RS-MARL	collusive	0.10	9	0.55	static	none	0.00	0.00	0	50	256	5	0	1
E2_full_collusive_r0p10_s010	E2_four_switch_ablation	2	RS-MARL	collusive	0.10	10	0.55	static	none	0.00	0.00	0	50	256	5	0	1
E2_full_collusive_r0p10_s011	E2_four_switch_ablation	2	RS-MARL	collusive	0.10	11	0.55	static	none	0.00	0.00	0	50	256	5	0	1
E2_full_collusive_r0p10_s012	E2_four_switch_ablation	2	RS-MARL	collusive	0.10	12	0.55	static	none	0.00	0.00	0	50	256	5	0	1
E2_full_collusive_r0p10_s013	E2_four_switch_ablation	2	RS-MARL	collusive	0.10	13	0.55	static	none	0.00	0.00	0	50	256	5	0	1
E2_full_collusive_r0p10_s014	E2_four_switch_ablation	2	RS-MARL	collusive	0.10	14	0.55	static	none	0.00	0.00	0	50	256	5	0	1
E2_full_collusive_r0p10_s015	E2_four_switch_ablation	2	RS-MARL	collusive	0.10	15	0.55	static	none	0.00	0.00	0	50	256	5	0	1
E2_full_collusive_r0p10_s016	E2_four_switch_ablation	2	RS-MARL	collusive	0.10	16	0.55	static	none	0.00	0.00	0	50	256	5	0	1
E2_full_collusive_r0p10_s017	E2_four_switch_ablation	2	RS-MARL	collusive	0.10	17	0.55	static	none	0.00	0.00	0	50	256	5	0	1
E2_full_collusive_r0p10_s018	E2_four_switch_ablation	2	RS-MARL	collusive	0.10	18	0.55	static	none	0.00	0.00	0	50	256	5	0	1
E2_full_collusive_r0p10_s019	E2_four_switch_ablation	2	RS-MARL	collusive	0.10	19	0.55	static	none	0.00	0.00	0	50	256	5	0	1
E2_full_collusive_r0p30_s000	E2_four_switch_ablation	2	RS-MARL	collusive	0.30	0	0.55	static	none	0.00	0.00	0	50	256	5	0	1
E2_full_collusive_r0p30_s001	E2_four_switch_ablation	2	RS-MARL	collusive	0.30	1	0.55	static	none	0.00	0.00	0	50	256	5	0	1
E2_full_collusive_r0p30_s002	E2_four_switch_ablation	2	RS-MARL	collusive	0.30	2	0.55	static	none	0.00	0.00	0	50	256	5	0	1
E2_full_collusive_r0p30_s003	E2_four_switch_ablation	2	RS-MARL	collusive	0.30	3	0.55	static	none	0.00	0.00	0	50	256	5	0	1
E2_full_collusive_r0p30_s004	E2_four_switch_ablation	2	RS-MARL	collusive	0.30	4	0.55	static	none	0.00	0.00	0	50	256	5	0	1
E2_full_collusive_r0p30_s005	E2_four_switch_ablation	2	RS-MARL	collusive	0.30	5	0.55	static	none	0.00	0.00	0	50	256	5	0	1
E2_full_collusive_r0p30_s006	E2_four_switch_ablation	2	RS-MARL	collusive	0.30	6	0.55	static	none	0.00	0.00	0	50	256	5	0	1
E2_full_collusive_r0p30_s007	E2_four_switch_ablation	2	RS-MARL	collusive	0.30	7	0.55	static	none	0.00	0.00	0	50	256	5	0	1
E2_full_collusive_r0p30_s008	E2_four_switch_ablation	2	RS-MARL	collusive	0.30	8	0.55	static	none	0.00	0.00	0	50	256	5	0	1
E2_full_collusive_r0p30_s009	E2_four_switch_ablation	2	RS-MARL	collusive	0.30	9	0.55	static	none	0.00	0.00	0	50	256	5	0	1
E2_full_collusive_r0p30_s010	E2_four_switch_ablation	2	RS-MARL	collusive	0.30	10	0.55	static	none	0.00	0.00	0	50	256	5	0	1
E2_full_collusive_r0p30_s011	E2_four_switch_ablation	2	RS-MARL	collusive	0.30	11	0.55	static	none	0.00	0.00	0	50	256	5	0	1
E2_full_collusive_r0p30_s012	E2_four_switch_ablation	2	RS-MARL	collusive	0.30	12	0.55	static	none	0.00	0.00	0	50	256	5	0	1
E2_full_collusive_r0p30_s013	E2_four_switch_ablation	2	RS-MARL	collusive	0.30	13	0.55	static	none	0.00	0.00	0	50	256	5	0	1
E2_full_collusive_r0p30_s014	E2_four_switch_ablation	2	RS-MARL	collusive	0.30	14	0.55	static	none	0.00	0.00	0	50	256	5	0	1
E2_full_collusive_r0p30_s015	E2_four_switch_ablation	2	RS-MARL	collusive	0.30	15	0.55	static	none	0.00	0.00	0	50	256	5	0	1
E2_full_collusive_r0p30_s016	E2_four_switch_ablation	2	RS-MARL	collusive	0.30	16	0.55	static	none	0.00	0.00	0	50	256	5	0	1
E2_full_collusive_r0p30_s017	E2_four_switch_ablation	2	RS-MARL	collusive	0.30	17	0.55	static	none	0.00	0.00	0	50	256	5	0	1
E2_full_collusive_r0p30_s018	E2_four_switch_ablation	2	RS-MARL	collusive	0.30	18	0.55	static	none	0.00	0.00	0	50	256	5	0	1
E2_full_collusive_r0p30_s019	E2_four_switch_ablation	2	RS-MARL	collusive	0.30	19	0.55	static	none	0.00	0.00	0	50	256	5	0	1
E2_full_sign_flip_r0p10_s000	E2_four_switch_ablation	2	RS-MARL	sign_flip	0.10	0	0.55	static	none	0.00	0.00	0	50	256	5	0	1
E2_full_sign_flip_r0p10_s001	E2_four_switch_ablation	2	RS-MARL	sign_flip	0.10	1	0.55	static	none	0.00	0.00	0	50	256	5	0	1
E2_full_sign_flip_r0p10_s002	E2_four_switch_ablation	2	RS-MARL	sign_flip	0.10	2	0.55	static	none	0.00	0.00	0	50	256	5	0	1
E2_full_sign_flip_r0p10_s003	E2_four_switch_ablation	2	RS-MARL	sign_flip	0.10	3	0.55	static	none	0.00	0.00	0	50	256	5	0	1
E2_full_sign_flip_r0p10_s004	E2_four_switch_ablation	2	RS-MARL	sign_flip	0.10	4	0.55	static	none	0.00	0.00	0	50	256	5	0	1
E2_full_sign_flip_r0p10_s005	E2_four_switch_ablation	2	RS-MARL	sign_flip	0.10	5	0.55	static	none	0.00	0.00	0	50	256	5	0	1
E2_full_sign_flip_r0p10_s006	E2_four_switch_ablation	2	RS-MARL	sign_flip	0.10	6	0.55	static	none	0.00	0.00	0	50	256	5	0	1
E2_full_sign_flip_r0p10_s007	E2_four_switch_ablation	2	RS-MARL	sign_flip	0.10	7	0.55	static	none	0.00	0.00	0	50	256	5	0	1
E2_full_sign_flip_r0p10_s008	E2_four_switch_ablation	2	RS-MARL	sign_flip	0.10	8	0.55	static	none	0.00	0.00	0	50	256	5	0	1
E2_full_sign_flip_r0p10_s009	E2_four_switch_ablation	2	RS-MARL	sign_flip	0.10	9	0.55	static	none	0.00	0.00	0	50	256	5	0	1
E2_full_sign_flip_r0p10_s010	E2_four_switch_ablation	2	RS-MARL	sign_flip	0.10	10	0.55	static	none	0.00	0.00	0	50	256	5	0	1
E2_full_sign_flip_r0p10_s011	E2_four_switch_ablation	2	RS-MARL	sign_flip	0.10	11	0.55	static	none	0.00	0.00	0	50	256	5	0	1
E2_full_sign_flip_r0p10_s012	E2_four_switch_ablation	2	RS-MARL	sign_flip	0.10	12	0.55	static	none	0.00	0.00	0	50	256	5	0	1
E2_full_sign_flip_r0p10_s013	E2_four_switch_ablation	2	RS-MARL	sign_flip	0.10	13	0.55	static	none	0.00	0.00	0	50	256	5	0	1
E2_full_sign_flip_r0p10_s014	E2_four_switch_ablation	2	RS-MARL	sign_flip	0.10	14	0.55	static	none	0.00	0.00	0	50	256	5	0	1
E2_full_sign_flip_r0p10_s015	E2_four_switch_ablation	2	RS-MARL	sign_flip	0.10	15	0.55	static	none	0.00	0.00	0	50	256	5	0	1
E2_full_sign_flip_r0p10_s016	E2_four_switch_ablation	2	RS-MARL	sign_flip	0.10	16	0.55	static	none	0.00	0.00	0	50	256	5	0	1
E2_full_sign_flip_r0p10_s017	E2_four_switch_ablation	2	RS-MARL	sign_flip	0.10	17	0.55	static	none	0.00	0.00	0	50	256	5	0	1
E2_full_sign_flip_r0p10_s018	E2_four_switch_ablation	2	RS-MARL	sign_flip	0.10	18	0.55	static	none	0.00	0.00	0	50	256	5	0	1
E2_full_sign_flip_r0p10_s019	E2_four_switch_ablation	2	RS-MARL	sign_flip	0.10	19	0.55	static	none	0.00	0.00	0	50	256	5	0	1
E2_full_sign_flip_r0p30_s000	E2_four_switch_ablation	2	RS-MARL	sign_flip	0.30	0	0.55	static	none	0.00	0.00	0	50	256	5	0	1
E2_full_sign_flip_r0p30_s001	E2_four_switch_ablation	2	RS-MARL	sign_flip	0.30	1	0.55	static	none	0.00	0.00	0	50	256	5	0	1
E2_full_sign_flip_r0p30_s002	E2_four_switch_ablation	2	RS-MARL	sign_flip	0.30	2	0.55	static	none	0.00	0.00	0	50	256	5	0	1
E2_full_sign_flip_r0p30_s003	E2_four_switch_ablation	2	RS-MARL	sign_flip	0.30	3	0.55	static	none	0.00	0.00	0	50	256	5	0	1
E2_full_sign_flip_r0p30_s004	E2_four_switch_ablation	2	RS-MARL	sign_flip	0.30	4	0.55	static	none	0.00	0.00	0	50	256	5	0	1
E2_full_sign_flip_r0p30_s005	E2_four_switch_ablation	2	RS-MARL	sign_flip	0.30	5	0.55	static	none	0.00	0.00	0	50	256	5	0	1
E2_full_sign_flip_r0p30_s006	E2_four_switch_ablation	2	RS-MARL	sign_flip	0.30	6	0.55	static	none	0.00	0.00	0	50	256	5	0	1
E2_full_sign_flip_r0p30_s007	E2_four_switch_ablation	2	RS-MARL	sign_flip	0.30	7	0.55	static	none	0.00	0.00	0	50	256	5	0	1
E2_full_sign_flip_r0p30_s008	E2_four_switch_ablation	2	RS-MARL	sign_flip	0.30	8	0.55	static	none	0.00	0.00	0	50	256	5	0	1
E2_full_sign_flip_r0p30_s009	E2_four_switch_ablation	2	RS-MARL	sign_flip	0.30	9	0.55	static	none	0.00	0.00	0	50	256	5	0	1
E2_full_sign_flip_r0p30_s010	E2_four_switch_ablation	2	RS-MARL	sign_flip	0.30	10	0.55	static	none	0.00	0.00	0	50	256	5	0	1
E2_full_sign_flip_r0p30_s011	E2_four_switch_ablation	2	RS-MARL	sign_flip	0.30	11	0.55	static	none	0.00	0.00	0	50	256	5	0	1
E2_full_sign_flip_r0p30_s012	E2_four_switch_ablation	2	RS-MARL	sign_flip	0.30	12	0.55	static	none	0.00	0.00	0	50	256	5	0	1
E2_full_sign_flip_r0p30_s013	E2_four_switch_ablation	2	RS-MARL	sign_flip	0.30	13	0.55	static	none	0.00	0.00	0	50	256	5	0	1
E2_full_sign_flip_r0p30_s014	E2_four_switch_ablation	2	RS-MARL	sign_flip	0.30	14	0.55	static	none	0.00	0.00	0	50	256	5	0	1
E2_full_sign_flip_r0p30_s015	E2_four_switch_ablation	2	RS-MARL	sign_flip	0.30	15	0.55	static	none	0.00	0.00	0	50	256	5	0	1
E2_full_sign_flip_r0p30_s016	E2_four_switch_ablation	2	RS-MARL	sign_flip	0.30	16	0.55	static	none	0.00	0.00	0	50	256	5	0	1
E2_full_sign_flip_r0p30_s017	E2_four_switch_ablation	2	RS-MARL	sign_flip	0.30	17	0.55	static	none	0.00	0.00	0	50	256	5	0	1
E2_full_sign_flip_r0p30_s018	E2_four_switch_ablation	2	RS-MARL	sign_flip	0.30	18	0.55	static	none	0.00	0.00	0	50	256	5	0	1
E2_full_sign_flip_r0p30_s019	E2_four_switch_ablation	2	RS-MARL	sign_flip	0.30	19	0.55	static	none	0.00	0.00	0	50	256	5	0	1
E2_no_set_adaptive_r0p10_s000	E2_four_switch_ablation	2	RS-MARL	adaptive	0.10	0	0.55	static	set	0.00	0.00	0	50	256	5	0	1
E2_no_set_adaptive_r0p10_s001	E2_four_switch_ablation	2	RS-MARL	adaptive	0.10	1	0.55	static	set	0.00	0.00	0	50	256	5	0	1
E2_no_set_adaptive_r0p10_s002	E2_four_switch_ablation	2	RS-MARL	adaptive	0.10	2	0.55	static	set	0.00	0.00	0	50	256	5	0	1
E2_no_set_adaptive_r0p10_s003	E2_four_switch_ablation	2	RS-MARL	adaptive	0.10	3	0.55	static	set	0.00	0.00	0	50	256	5	0	1
E2_no_set_adaptive_r0p10_s004	E2_four_switch_ablation	2	RS-MARL	adaptive	0.10	4	0.55	static	set	0.00	0.00	0	50	256	5	0	1
E2_no_set_adaptive_r0p10_s005	E2_four_switch_ablation	2	RS-MARL	adaptive	0.10	5	0.55	static	set	0.00	0.00	0	50	256	5	0	1
E2_no_set_adaptive_r0p10_s006	E2_four_switch_ablation	2	RS-MARL	adaptive	0.10	6	0.55	static	set	0.00	0.00	0	50	256	5	0	1
E2_no_set_adaptive_r0p10_s007	E2_four_switch_ablation	2	RS-MARL	adaptive	0.10	7	0.55	static	set	0.00	0.00	0	50	256	5	0	1
E2_no_set_adaptive_r0p10_s008	E2_four_switch_ablation	2	RS-MARL	adaptive	0.10	8	0.55	static	set	0.00	0.00	0	50	256	5	0	1
E2_no_set_adaptive_r0p10_s009	E2_four_switch_ablation	2	RS-MARL	adaptive	0.10	9	0.55	static	set	0.00	0.00	0	50	256	5	0	1
E2_no_set_adaptive_r0p10_s010	E2_four_switch_ablation	2	RS-MARL	adaptive	0.10	10	0.55	static	set	0.00	0.00	0	50	256	5	0	1
E2_no_set_adaptive_r0p10_s011	E2_four_switch_ablation	2	RS-MARL	adaptive	0.10	11	0.55	static	set	0.00	0.00	0	50	256	5	0	1
E2_no_set_adaptive_r0p10_s012	E2_four_switch_ablation	2	RS-MARL	adaptive	0.10	12	0.55	static	set	0.00	0.00	0	50	256	5	0	1
E2_no_set_adaptive_r0p10_s013	E2_four_switch_ablation	2	RS-MARL	adaptive	0.10	13	0.55	static	set	0.00	0.00	0	50	256	5	0	1
E2_no_set_adaptive_r0p10_s014	E2_four_switch_ablation	2	RS-MARL	adaptive	0.10	14	0.55	static	set	0.00	0.00	0	50	256	5	0	1
E2_no_set_adaptive_r0p10_s015	E2_four_switch_ablation	2	RS-MARL	adaptive	0.10	15	0.55	static	set	0.00	0.00	0	50	256	5	0	1
E2_no_set_adaptive_r0p10_s016	E2_four_switch_ablation	2	RS-MARL	adaptive	0.10	16	0.55	static	set	0.00	0.00	0	50	256	5	0	1
E2_no_set_adaptive_r0p10_s017	E2_four_switch_ablation	2	RS-MARL	adaptive	0.10	17	0.55	static	set	0.00	0.00	0	50	256	5	0	1
E2_no_set_adaptive_r0p10_s018	E2_four_switch_ablation	2	RS-MARL	adaptive	0.10	18	0.55	static	set	0.00	0.00	0	50	256	5	0	1
E2_no_set_adaptive_r0p10_s019	E2_four_switch_ablation	2	RS-MARL	adaptive	0.10	19	0.55	static	set	0.00	0.00	0	50	256	5	0	1
E2_no_set_adaptive_r0p30_s000	E2_four_switch_ablation	2	RS-MARL	adaptive	0.30	0	0.55	static	set	0.00	0.00	0	50	256	5	0	1
E2_no_set_adaptive_r0p30_s001	E2_four_switch_ablation	2	RS-MARL	adaptive	0.30	1	0.55	static	set	0.00	0.00	0	50	256	5	0	1
E2_no_set_adaptive_r0p30_s002	E2_four_switch_ablation	2	RS-MARL	adaptive	0.30	2	0.55	static	set	0.00	0.00	0	50	256	5	0	1
E2_no_set_adaptive_r0p30_s003	E2_four_switch_ablation	2	RS-MARL	adaptive	0.30	3	0.55	static	set	0.00	0.00	0	50	256	5	0	1
E2_no_set_adaptive_r0p30_s004	E2_four_switch_ablation	2	RS-MARL	adaptive	0.30	4	0.55	static	set	0.00	0.00	0	50	256	5	0	1
E2_no_set_adaptive_r0p30_s005	E2_four_switch_ablation	2	RS-MARL	adaptive	0.30	5	0.55	static	set	0.00	0.00	0	50	256	5	0	1
E2_no_set_adaptive_r0p30_s006	E2_four_switch_ablation	2	RS-MARL	adaptive	0.30	6	0.55	static	set	0.00	0.00	0	50	256	5	0	1
E2_no_set_adaptive_r0p30_s007	E2_four_switch_ablation	2	RS-MARL	adaptive	0.30	7	0.55	static	set	0.00	0.00	0	50	256	5	0	1
E2_no_set_adaptive_r0p30_s008	E2_four_switch_ablation	2	RS-MARL	adaptive	0.30	8	0.55	static	set	0.00	0.00	0	50	256	5	0	1
E2_no_set_adaptive_r0p30_s009	E2_four_switch_ablation	2	RS-MARL	adaptive	0.30	9	0.55	static	set	0.00	0.00	0	50	256	5	0	1
E2_no_set_adaptive_r0p30_s010	E2_four_switch_ablation	2	RS-MARL	adaptive	0.30	10	0.55	static	set	0.00	0.00	0	50	256	5	0	1
E2_no_set_adaptive_r0p30_s011	E2_four_switch_ablation	2	RS-MARL	adaptive	0.30	11	0.55	static	set	0.00	0.00	0	50	256	5	0	1
E2_no_set_adaptive_r0p30_s012	E2_four_switch_ablation	2	RS-MARL	adaptive	0.30	12	0.55	static	set	0.00	0.00	0	50	256	5	0	1
E2_no_set_adaptive_r0p30_s013	E2_four_switch_ablation	2	RS-MARL	adaptive	0.30	13	0.55	static	set	0.00	0.00	0	50	256	5	0	1
E2_no_set_adaptive_r0p30_s014	E2_four_switch_ablation	2	RS-MARL	adaptive	0.30	14	0.55	static	set	0.00	0.00	0	50	256	5	0	1
E2_no_set_adaptive_r0p30_s015	E2_four_switch_ablation	2	RS-MARL	adaptive	0.30	15	0.55	static	set	0.00	0.00	0	50	256	5	0	1
E2_no_set_adaptive_r0p30_s016	E2_four_switch_ablation	2	RS-MARL	adaptive	0.30	16	0.55	static	set	0.00	0.00	0	50	256	5	0	1
E2_no_set_adaptive_r0p30_s017	E2_four_switch_ablation	2	RS-MARL	adaptive	0.30	17	0.55	static	set	0.00	0.00	0	50	256	5	0	1
E2_no_set_adaptive_r0p30_s018	E2_four_switch_ablation	2	RS-MARL	adaptive	0.30	18	0.55	static	set	0.00	0.00	0	50	256	5	0	1
E2_no_set_adaptive_r0p30_s019	E2_four_switch_ablation	2	RS-MARL	adaptive	0.30	19	0.55	static	set	0.00	0.00	0	50	256	5	0	1
E2_no_set_collusive_r0p10_s000	E2_four_switch_ablation	2	RS-MARL	collusive	0.10	0	0.55	static	set	0.00	0.00	0	50	256	5	0	1
E2_no_set_collusive_r0p10_s001	E2_four_switch_ablation	2	RS-MARL	collusive	0.10	1	0.55	static	set	0.00	0.00	0	50	256	5	0	1
E2_no_set_collusive_r0p10_s002	E2_four_switch_ablation	2	RS-MARL	collusive	0.10	2	0.55	static	set	0.00	0.00	0	50	256	5	0	1
E2_no_set_collusive_r0p10_s003	E2_four_switch_ablation	2	RS-MARL	collusive	0.10	3	0.55	static	set	0.00	0.00	0	50	256	5	0	1
E2_no_set_collusive_r0p10_s004	E2_four_switch_ablation	2	RS-MARL	collusive	0.10	4	0.55	static	set	0.00	0.00	0	50	256	5	0	1
E2_no_set_collusive_r0p10_s005	E2_four_switch_ablation	2	RS-MARL	collusive	0.10	5	0.55	static	set	0.00	0.00	0	50	256	5	0	1
E2_no_set_collusive_r0p10_s006	E2_four_switch_ablation	2	RS-MARL	collusive	0.10	6	0.55	static	set	0.00	0.00	0	50	256	5	0	1
E2_no_set_collusive_r0p10_s007	E2_four_switch_ablation	2	RS-MARL	collusive	0.10	7	0.55	static	set	0.00	0.00	0	50	256	5	0	1
E2_no_set_collusive_r0p10_s008	E2_four_switch_ablation	2	RS-MARL	collusive	0.10	8	0.55	static	set	0.00	0.00	0	50	256	5	0	1
E2_no_set_collusive_r0p10_s009	E2_four_switch_ablation	2	RS-MARL	collusive	0.10	9	0.55	static	set	0.00	0.00	0	50	256	5	0	1
E2_no_set_collusive_r0p10_s010	E2_four_switch_ablation	2	RS-MARL	collusive	0.10	10	0.55	static	set	0.00	0.00	0	50	256	5	0	1
E2_no_set_collusive_r0p10_s011	E2_four_switch_ablation	2	RS-MARL	collusive	0.10	11	0.55	static	set	0.00	0.00	0	50	256	5	0	1
E2_no_set_collusive_r0p10_s012	E2_four_switch_ablation	2	RS-MARL	collusive	0.10	12	0.55	static	set	0.00	0.00	0	50	256	5	0	1
E2_no_set_collusive_r0p10_s013	E2_four_switch_ablation	2	RS-MARL	collusive	0.10	13	0.55	static	set	0.00	0.00	0	50	256	5	0	1
E2_no_set_collusive_r0p10_s014	E2_four_switch_ablation	2	RS-MARL	collusive	0.10	14	0.55	static	set	0.00	0.00	0	50	256	5	0	1
E2_no_set_collusive_r0p10_s015	E2_four_switch_ablation	2	RS-MARL	collusive	0.10	15	0.55	static	set	0.00	0.00	0	50	256	5	0	1
E2_no_set_collusive_r0p10_s016	E2_four_switch_ablation	2	RS-MARL	collusive	0.10	16	0.55	static	set	0.00	0.00	0	50	256	5	0	1
E2_no_set_collusive_r0p10_s017	E2_four_switch_ablation	2	RS-MARL	collusive	0.10	17	0.55	static	set	0.00	0.00	0	50	256	5	0	1
E2_no_set_collusive_r0p10_s018	E2_four_switch_ablation	2	RS-MARL	collusive	0.10	18	0.55	static	set	0.00	0.00	0	50	256	5	0	1
E2_no_set_collusive_r0p10_s019	E2_four_switch_ablation	2	RS-MARL	collusive	0.10	19	0.55	static	set	0.00	0.00	0	50	256	5	0	1
E2_no_set_collusive_r0p30_s000	E2_four_switch_ablation	2	RS-MARL	collusive	0.30	0	0.55	static	set	0.00	0.00	0	50	256	5	0	1
E2_no_set_collusive_r0p30_s001	E2_four_switch_ablation	2	RS-MARL	collusive	0.30	1	0.55	static	set	0.00	0.00	0	50	256	5	0	1
E2_no_set_collusive_r0p30_s002	E2_four_switch_ablation	2	RS-MARL	collusive	0.30	2	0.55	static	set	0.00	0.00	0	50	256	5	0	1
E2_no_set_collusive_r0p30_s003	E2_four_switch_ablation	2	RS-MARL	collusive	0.30	3	0.55	static	set	0.00	0.00	0	50	256	5	0	1
E2_no_set_collusive_r0p30_s004	E2_four_switch_ablation	2	RS-MARL	collusive	0.30	4	0.55	static	set	0.00	0.00	0	50	256	5	0	1
E2_no_set_collusive_r0p30_s005	E2_four_switch_ablation	2	RS-MARL	collusive	0.30	5	0.55	static	set	0.00	0.00	0	50	256	5	0	1
E2_no_set_collusive_r0p30_s006	E2_four_switch_ablation	2	RS-MARL	collusive	0.30	6	0.55	static	set	0.00	0.00	0	50	256	5	0	1
E2_no_set_collusive_r0p30_s007	E2_four_switch_ablation	2	RS-MARL	collusive	0.30	7	0.55	static	set	0.00	0.00	0	50	256	5	0	1
E2_no_set_collusive_r0p30_s008	E2_four_switch_ablation	2	RS-MARL	collusive	0.30	8	0.55	static	set	0.00	0.00	0	50	256	5	0	1
E2_no_set_collusive_r0p30_s009	E2_four_switch_ablation	2	RS-MARL	collusive	0.30	9	0.55	static	set	0.00	0.00	0	50	256	5	0	1
E2_no_set_collusive_r0p30_s010	E2_four_switch_ablation	2	RS-MARL	collusive	0.30	10	0.55	static	set	0.00	0.00	0	50	256	5	0	1
E2_no_set_collusive_r0p30_s011	E2_four_switch_ablation	2	RS-MARL	collusive	0.30	11	0.55	static	set	0.00	0.00	0	50	256	5	0	1
E2_no_set_collusive_r0p30_s012	E2_four_switch_ablation	2	RS-MARL	collusive	0.30	12	0.55	static	set	0.00	0.00	0	50	256	5	0	1
E2_no_set_collusive_r0p30_s013	E2_four_switch_ablation	2	RS-MARL	collusive	0.30	13	0.55	static	set	0.00	0.00	0	50	256	5	0	1
E2_no_set_collusive_r0p30_s014	E2_four_switch_ablation	2	RS-MARL	collusive	0.30	14	0.55	static	set	0.00	0.00	0	50	256	5	0	1
E2_no_set_collusive_r0p30_s015	E2_four_switch_ablation	2	RS-MARL	collusive	0.30	15	0.55	static	set	0.00	0.00	0	50	256	5	0	1
E2_no_set_collusive_r0p30_s016	E2_four_switch_ablation	2	RS-MARL	collusive	0.30	16	0.55	static	set	0.00	0.00	0	50	256	5	0	1
E2_no_set_collusive_r0p30_s017	E2_four_switch_ablation	2	RS-MARL	collusive	0.30	17	0.55	static	set	0.00	0.00	0	50	256	5	0	1
E2_no_set_collusive_r0p30_s018	E2_four_switch_ablation	2	RS-MARL	collusive	0.30	18	0.55	static	set	0.00	0.00	0	50	256	5	0	1
E2_no_set_collusive_r0p30_s019	E2_four_switch_ablation	2	RS-MARL	collusive	0.30	19	0.55	static	set	0.00	0.00	0	50	256	5	0	1
E2_no_set_sign_flip_r0p10_s000	E2_four_switch_ablation	2	RS-MARL	sign_flip	0.10	0	0.55	static	set	0.00	0.00	0	50	256	5	0	1
E2_no_set_sign_flip_r0p10_s001	E2_four_switch_ablation	2	RS-MARL	sign_flip	0.10	1	0.55	static	set	0.00	0.00	0	50	256	5	0	1
E2_no_set_sign_flip_r0p10_s002	E2_four_switch_ablation	2	RS-MARL	sign_flip	0.10	2	0.55	static	set	0.00	0.00	0	50	256	5	0	1
E2_no_set_sign_flip_r0p10_s003	E2_four_switch_ablation	2	RS-MARL	sign_flip	0.10	3	0.55	static	set	0.00	0.00	0	50	256	5	0	1
E2_no_set_sign_flip_r0p10_s004	E2_four_switch_ablation	2	RS-MARL	sign_flip	0.10	4	0.55	static	set	0.00	0.00	0	50	256	5	0	1
E2_no_set_sign_flip_r0p10_s005	E2_four_switch_ablation	2	RS-MARL	sign_flip	0.10	5	0.55	static	set	0.00	0.00	0	50	256	5	0	1
E2_no_set_sign_flip_r0p10_s006	E2_four_switch_ablation	2	RS-MARL	sign_flip	0.10	6	0.55	static	set	0.00	0.00	0	50	256	5	0	1
E2_no_set_sign_flip_r0p10_s007	E2_four_switch_ablation	2	RS-MARL	sign_flip	0.10	7	0.55	static	set	0.00	0.00	0	50	256	5	0	1
E2_no_set_sign_flip_r0p10_s008	E2_four_switch_ablation	2	RS-MARL	sign_flip	0.10	8	0.55	static	set	0.00	0.00	0	50	256	5	0	1
E2_no_set_sign_flip_r0p10_s009	E2_four_switch_ablation	2	RS-MARL	sign_flip	0.10	9	0.55	static	set	0.00	0.00	0	50	256	5	0	1
E2_no_set_sign_flip_r0p10_s010	E2_four_switch_ablation	2	RS-MARL	sign_flip	0.10	10	0.55	static	set	0.00	0.00	0	50	256	5	0	1
E2_no_set_sign_flip_r0p10_s011	E2_four_switch_ablation	2	RS-MARL	sign_flip	0.10	11	0.55	static	set	0.00	0.00	0	50	256	5	0	1
E2_no_set_sign_flip_r0p10_s012	E2_four_switch_ablation	2	RS-MARL	sign_flip	0.10	12	0.55	static	set	0.00	0.00	0	50	256	5	0	1
E2_no_set_sign_flip_r0p10_s013	E2_four_switch_ablation	2	RS-MARL	sign_flip	0.10	13	0.55	static	set	0.00	0.00	0	50	256	5	0	1
E2_no_set_sign_flip_r0p10_s014	E2_four_switch_ablation	2	RS-MARL	sign_flip	0.10	14	0.55	static	set	0.00	0.00	0	50	256	5	0	1
E2_no_set_sign_flip_r0p10_s015	E2_four_switch_ablation	2	RS-MARL	sign_flip	0.10	15	0.55	static	set	0.00	0.00	0	50	256	5	0	1
E2_no_set_sign_flip_r0p10_s016	E2_four_switch_ablation	2	RS-MARL	sign_flip	0.10	16	0.55	static	set	0.00	0.00	0	50	256	5	0	1
E2_no_set_sign_flip_r0p10_s017	E2_four_switch_ablation	2	RS-MARL	sign_flip	0.10	17	0.55	static	set	0.00	0.00	0	50	256	5	0	1
E2_no_set_sign_flip_r0p10_s018	E2_four_switch_ablation	2	RS-MARL	sign_flip	0.10	18	0.55	static	set	0.00	0.00	0	50	256	5	0	1
E2_no_set_sign_flip_r0p10_s019	E2_four_switch_ablation	2	RS-MARL	sign_flip	0.10	19	0.55	static	set	0.00	0.00	0	50	256	5	0	1
E2_no_set_sign_flip_r0p30_s000	E2_four_switch_ablation	2	RS-MARL	sign_flip	0.30	0	0.55	static	set	0.00	0.00	0	50	256	5	0	1
E2_no_set_sign_flip_r0p30_s001	E2_four_switch_ablation	2	RS-MARL	sign_flip	0.30	1	0.55	static	set	0.00	0.00	0	50	256	5	0	1
E2_no_set_sign_flip_r0p30_s002	E2_four_switch_ablation	2	RS-MARL	sign_flip	0.30	2	0.55	static	set	0.00	0.00	0	50	256	5	0	1
E2_no_set_sign_flip_r0p30_s003	E2_four_switch_ablation	2	RS-MARL	sign_flip	0.30	3	0.55	static	set	0.00	0.00	0	50	256	5	0	1
E2_no_set_sign_flip_r0p30_s004	E2_four_switch_ablation	2	RS-MARL	sign_flip	0.30	4	0.55	static	set	0.00	0.00	0	50	256	5	0	1
E2_no_set_sign_flip_r0p30_s005	E2_four_switch_ablation	2	RS-MARL	sign_flip	0.30	5	0.55	static	set	0.00	0.00	0	50	256	5	0	1
E2_no_set_sign_flip_r0p30_s006	E2_four_switch_ablation	2	RS-MARL	sign_flip	0.30	6	0.55	static	set	0.00	0.00	0	50	256	5	0	1
E2_no_set_sign_flip_r0p30_s007	E2_four_switch_ablation	2	RS-MARL	sign_flip	0.30	7	0.55	static	set	0.00	0.00	0	50	256	5	0	1
E2_no_set_sign_flip_r0p30_s008	E2_four_switch_ablation	2	RS-MARL	sign_flip	0.30	8	0.55	static	set	0.00	0.00	0	50	256	5	0	1
E2_no_set_sign_flip_r0p30_s009	E2_four_switch_ablation	2	RS-MARL	sign_flip	0.30	9	0.55	static	set	0.00	0.00	0	50	256	5	0	1
E2_no_set_sign_flip_r0p30_s010	E2_four_switch_ablation	2	RS-MARL	sign_flip	0.30	10	0.55	static	set	0.00	0.00	0	50	256	5	0	1
E2_no_set_sign_flip_r0p30_s011	E2_four_switch_ablation	2	RS-MARL	sign_flip	0.30	11	0.55	static	set	0.00	0.00	0	50	256	5	0	1
E2_no_set_sign_flip_r0p30_s012	E2_four_switch_ablation	2	RS-MARL	sign_flip	0.30	12	0.55	static	set	0.00	0.00	0	50	256	5	0	1
E2_no_set_sign_flip_r0p30_s013	E2_four_switch_ablation	2	RS-MARL	sign_flip	0.30	13	0.55	static	set	0.00	0.00	0	50	256	5	0	1
E2_no_set_sign_flip_r0p30_s014	E2_four_switch_ablation	2	RS-MARL	sign_flip	0.30	14	0.55	static	set	0.00	0.00	0	50	256	5	0	1
E2_no_set_sign_flip_r0p30_s015	E2_four_switch_ablation	2	RS-MARL	sign_flip	0.30	15	0.55	static	set	0.00	0.00	0	50	256	5	0	1
E2_no_set_sign_flip_r0p30_s016	E2_four_switch_ablation	2	RS-MARL	sign_flip	0.30	16	0.55	static	set	0.00	0.00	0	50	256	5	0	1
E2_no_set_sign_flip_r0p30_s017	E2_four_switch_ablation	2	RS-MARL	sign_flip	0.30	17	0.55	static	set	0.00	0.00	0	50	256	5	0	1
E2_no_set_sign_flip_r0p30_s018	E2_four_switch_ablation	2	RS-MARL	sign_flip	0.30	18	0.55	static	set	0.00	0.00	0	50	256	5	0	1
E2_no_set_sign_flip_r0p30_s019	E2_four_switch_ablation	2	RS-MARL	sign_flip	0.30	19	0.55	static	set	0.00	0.00	0	50	256	5	0	1
E2_no_twcc_critic_adaptive_r0p10_s000	E2_four_switch_ablation	2	RS-MARL	adaptive	0.10	0	0.55	static	twcc_critic	0.00	0.00	0	50	256	5	0	1
E2_no_twcc_critic_adaptive_r0p10_s001	E2_four_switch_ablation	2	RS-MARL	adaptive	0.10	1	0.55	static	twcc_critic	0.00	0.00	0	50	256	5	0	1
E2_no_twcc_critic_adaptive_r0p10_s002	E2_four_switch_ablation	2	RS-MARL	adaptive	0.10	2	0.55	static	twcc_critic	0.00	0.00	0	50	256	5	0	1
E2_no_twcc_critic_adaptive_r0p10_s003	E2_four_switch_ablation	2	RS-MARL	adaptive	0.10	3	0.55	static	twcc_critic	0.00	0.00	0	50	256	5	0	1
E2_no_twcc_critic_adaptive_r0p10_s004	E2_four_switch_ablation	2	RS-MARL	adaptive	0.10	4	0.55	static	twcc_critic	0.00	0.00	0	50	256	5	0	1
E2_no_twcc_critic_adaptive_r0p10_s005	E2_four_switch_ablation	2	RS-MARL	adaptive	0.10	5	0.55	static	twcc_critic	0.00	0.00	0	50	256	5	0	1
E2_no_twcc_critic_adaptive_r0p10_s006	E2_four_switch_ablation	2	RS-MARL	adaptive	0.10	6	0.55	static	twcc_critic	0.00	0.00	0	50	256	5	0	1
E2_no_twcc_critic_adaptive_r0p10_s007	E2_four_switch_ablation	2	RS-MARL	adaptive	0.10	7	0.55	static	twcc_critic	0.00	0.00	0	50	256	5	0	1
E2_no_twcc_critic_adaptive_r0p10_s008	E2_four_switch_ablation	2	RS-MARL	adaptive	0.10	8	0.55	static	twcc_critic	0.00	0.00	0	50	256	5	0	1
E2_no_twcc_critic_adaptive_r0p10_s009	E2_four_switch_ablation	2	RS-MARL	adaptive	0.10	9	0.55	static	twcc_critic	0.00	0.00	0	50	256	5	0	1
E2_no_twcc_critic_adaptive_r0p10_s010	E2_four_switch_ablation	2	RS-MARL	adaptive	0.10	10	0.55	static	twcc_critic	0.00	0.00	0	50	256	5	0	1
E2_no_twcc_critic_adaptive_r0p10_s011	E2_four_switch_ablation	2	RS-MARL	adaptive	0.10	11	0.55	static	twcc_critic	0.00	0.00	0	50	256	5	0	1
E2_no_twcc_critic_adaptive_r0p10_s012	E2_four_switch_ablation	2	RS-MARL	adaptive	0.10	12	0.55	static	twcc_critic	0.00	0.00	0	50	256	5	0	1
E2_no_twcc_critic_adaptive_r0p10_s013	E2_four_switch_ablation	2	RS-MARL	adaptive	0.10	13	0.55	static	twcc_critic	0.00	0.00	0	50	256	5	0	1
E2_no_twcc_critic_adaptive_r0p10_s014	E2_four_switch_ablation	2	RS-MARL	adaptive	0.10	14	0.55	static	twcc_critic	0.00	0.00	0	50	256	5	0	1
E2_no_twcc_critic_adaptive_r0p10_s015	E2_four_switch_ablation	2	RS-MARL	adaptive	0.10	15	0.55	static	twcc_critic	0.00	0.00	0	50	256	5	0	1
E2_no_twcc_critic_adaptive_r0p10_s016	E2_four_switch_ablation	2	RS-MARL	adaptive	0.10	16	0.55	static	twcc_critic	0.00	0.00	0	50	256	5	0	1
E2_no_twcc_critic_adaptive_r0p10_s017	E2_four_switch_ablation	2	RS-MARL	adaptive	0.10	17	0.55	static	twcc_critic	0.00	0.00	0	50	256	5	0	1
E2_no_twcc_critic_adaptive_r0p10_s018	E2_four_switch_ablation	2	RS-MARL	adaptive	0.10	18	0.55	static	twcc_critic	0.00	0.00	0	50	256	5	0	1
E2_no_twcc_critic_adaptive_r0p10_s019	E2_four_switch_ablation	2	RS-MARL	adaptive	0.10	19	0.55	static	twcc_critic	0.00	0.00	0	50	256	5	0	1
E2_no_twcc_critic_adaptive_r0p30_s000	E2_four_switch_ablation	2	RS-MARL	adaptive	0.30	0	0.55	static	twcc_critic	0.00	0.00	0	50	256	5	0	1
E2_no_twcc_critic_adaptive_r0p30_s001	E2_four_switch_ablation	2	RS-MARL	adaptive	0.30	1	0.55	static	twcc_critic	0.00	0.00	0	50	256	5	0	1
E2_no_twcc_critic_adaptive_r0p30_s002	E2_four_switch_ablation	2	RS-MARL	adaptive	0.30	2	0.55	static	twcc_critic	0.00	0.00	0	50	256	5	0	1
E2_no_twcc_critic_adaptive_r0p30_s003	E2_four_switch_ablation	2	RS-MARL	adaptive	0.30	3	0.55	static	twcc_critic	0.00	0.00	0	50	256	5	0	1
E2_no_twcc_critic_adaptive_r0p30_s004	E2_four_switch_ablation	2	RS-MARL	adaptive	0.30	4	0.55	static	twcc_critic	0.00	0.00	0	50	256	5	0	1
E2_no_twcc_critic_adaptive_r0p30_s005	E2_four_switch_ablation	2	RS-MARL	adaptive	0.30	5	0.55	static	twcc_critic	0.00	0.00	0	50	256	5	0	1
E2_no_twcc_critic_adaptive_r0p30_s006	E2_four_switch_ablation	2	RS-MARL	adaptive	0.30	6	0.55	static	twcc_critic	0.00	0.00	0	50	256	5	0	1
E2_no_twcc_critic_adaptive_r0p30_s007	E2_four_switch_ablation	2	RS-MARL	adaptive	0.30	7	0.55	static	twcc_critic	0.00	0.00	0	50	256	5	0	1
E2_no_twcc_critic_adaptive_r0p30_s008	E2_four_switch_ablation	2	RS-MARL	adaptive	0.30	8	0.55	static	twcc_critic	0.00	0.00	0	50	256	5	0	1
E2_no_twcc_critic_adaptive_r0p30_s009	E2_four_switch_ablation	2	RS-MARL	adaptive	0.30	9	0.55	static	twcc_critic	0.00	0.00	0	50	256	5	0	1
E2_no_twcc_critic_adaptive_r0p30_s010	E2_four_switch_ablation	2	RS-MARL	adaptive	0.30	10	0.55	static	twcc_critic	0.00	0.00	0	50	256	5	0	1
E2_no_twcc_critic_adaptive_r0p30_s011	E2_four_switch_ablation	2	RS-MARL	adaptive	0.30	11	0.55	static	twcc_critic	0.00	0.00	0	50	256	5	0	1
E2_no_twcc_critic_adaptive_r0p30_s012	E2_four_switch_ablation	2	RS-MARL	adaptive	0.30	12	0.55	static	twcc_critic	0.00	0.00	0	50	256	5	0	1
E2_no_twcc_critic_adaptive_r0p30_s013	E2_four_switch_ablation	2	RS-MARL	adaptive	0.30	13	0.55	static	twcc_critic	0.00	0.00	0	50	256	5	0	1
E2_no_twcc_critic_adaptive_r0p30_s014	E2_four_switch_ablation	2	RS-MARL	adaptive	0.30	14	0.55	static	twcc_critic	0.00	0.00	0	50	256	5	0	1
E2_no_twcc_critic_adaptive_r0p30_s015	E2_four_switch_ablation	2	RS-MARL	adaptive	0.30	15	0.55	static	twcc_critic	0.00	0.00	0	50	256	5	0	1
E2_no_twcc_critic_adaptive_r0p30_s016	E2_four_switch_ablation	2	RS-MARL	adaptive	0.30	16	0.55	static	twcc_critic	0.00	0.00	0	50	256	5	0	1
E2_no_twcc_critic_adaptive_r0p30_s017	E2_four_switch_ablation	2	RS-MARL	adaptive	0.30	17	0.55	static	twcc_critic	0.00	0.00	0	50	256	5	0	1
E2_no_twcc_critic_adaptive_r0p30_s018	E2_four_switch_ablation	2	RS-MARL	adaptive	0.30	18	0.55	static	twcc_critic	0.00	0.00	0	50	256	5	0	1
E2_no_twcc_critic_adaptive_r0p30_s019	E2_four_switch_ablation	2	RS-MARL	adaptive	0.30	19	0.55	static	twcc_critic	0.00	0.00	0	50	256	5	0	1
E2_no_twcc_critic_collusive_r0p10_s000	E2_four_switch_ablation	2	RS-MARL	collusive	0.10	0	0.55	static	twcc_critic	0.00	0.00	0	50	256	5	0	1
E2_no_twcc_critic_collusive_r0p10_s001	E2_four_switch_ablation	2	RS-MARL	collusive	0.10	1	0.55	static	twcc_critic	0.00	0.00	0	50	256	5	0	1
E2_no_twcc_critic_collusive_r0p10_s002	E2_four_switch_ablation	2	RS-MARL	collusive	0.10	2	0.55	static	twcc_critic	0.00	0.00	0	50	256	5	0	1
E2_no_twcc_critic_collusive_r0p10_s003	E2_four_switch_ablation	2	RS-MARL	collusive	0.10	3	0.55	static	twcc_critic	0.00	0.00	0	50	256	5	0	1
E2_no_twcc_critic_collusive_r0p10_s004	E2_four_switch_ablation	2	RS-MARL	collusive	0.10	4	0.55	static	twcc_critic	0.00	0.00	0	50	256	5	0	1
E2_no_twcc_critic_collusive_r0p10_s005	E2_four_switch_ablation	2	RS-MARL	collusive	0.10	5	0.55	static	twcc_critic	0.00	0.00	0	50	256	5	0	1
E2_no_twcc_critic_collusive_r0p10_s006	E2_four_switch_ablation	2	RS-MARL	collusive	0.10	6	0.55	static	twcc_critic	0.00	0.00	0	50	256	5	0	1
E2_no_twcc_critic_collusive_r0p10_s007	E2_four_switch_ablation	2	RS-MARL	collusive	0.10	7	0.55	static	twcc_critic	0.00	0.00	0	50	256	5	0	1
E2_no_twcc_critic_collusive_r0p10_s008	E2_four_switch_ablation	2	RS-MARL	collusive	0.10	8	0.55	static	twcc_critic	0.00	0.00	0	50	256	5	0	1
E2_no_twcc_critic_collusive_r0p10_s009	E2_four_switch_ablation	2	RS-MARL	collusive	0.10	9	0.55	static	twcc_critic	0.00	0.00	0	50	256	5	0	1
E2_no_twcc_critic_collusive_r0p10_s010	E2_four_switch_ablation	2	RS-MARL	collusive	0.10	10	0.55	static	twcc_critic	0.00	0.00	0	50	256	5	0	1
E2_no_twcc_critic_collusive_r0p10_s011	E2_four_switch_ablation	2	RS-MARL	collusive	0.10	11	0.55	static	twcc_critic	0.00	0.00	0	50	256	5	0	1
E2_no_twcc_critic_collusive_r0p10_s012	E2_four_switch_ablation	2	RS-MARL	collusive	0.10	12	0.55	static	twcc_critic	0.00	0.00	0	50	256	5	0	1
E2_no_twcc_critic_collusive_r0p10_s013	E2_four_switch_ablation	2	RS-MARL	collusive	0.10	13	0.55	static	twcc_critic	0.00	0.00	0	50	256	5	0	1
E2_no_twcc_critic_collusive_r0p10_s014	E2_four_switch_ablation	2	RS-MARL	collusive	0.10	14	0.55	static	twcc_critic	0.00	0.00	0	50	256	5	0	1
E2_no_twcc_critic_collusive_r0p10_s015	E2_four_switch_ablation	2	RS-MARL	collusive	0.10	15	0.55	static	twcc_critic	0.00	0.00	0	50	256	5	0	1
E2_no_twcc_critic_collusive_r0p10_s016	E2_four_switch_ablation	2	RS-MARL	collusive	0.10	16	0.55	static	twcc_critic	0.00	0.00	0	50	256	5	0	1
E2_no_twcc_critic_collusive_r0p10_s017	E2_four_switch_ablation	2	RS-MARL	collusive	0.10	17	0.55	static	twcc_critic	0.00	0.00	0	50	256	5	0	1
E2_no_twcc_critic_collusive_r0p10_s018	E2_four_switch_ablation	2	RS-MARL	collusive	0.10	18	0.55	static	twcc_critic	0.00	0.00	0	50	256	5	0	1
E2_no_twcc_critic_collusive_r0p10_s019	E2_four_switch_ablation	2	RS-MARL	collusive	0.10	19	0.55	static	twcc_critic	0.00	0.00	0	50	256	5	0	1
E2_no_twcc_critic_collusive_r0p30_s000	E2_four_switch_ablation	2	RS-MARL	collusive	0.30	0	0.55	static	twcc_critic	0.00	0.00	0	50	256	5	0	1
E2_no_twcc_critic_collusive_r0p30_s001	E2_four_switch_ablation	2	RS-MARL	collusive	0.30	1	0.55	static	twcc_critic	0.00	0.00	0	50	256	5	0	1
E2_no_twcc_critic_collusive_r0p30_s002	E2_four_switch_ablation	2	RS-MARL	collusive	0.30	2	0.55	static	twcc_critic	0.00	0.00	0	50	256	5	0	1
E2_no_twcc_critic_collusive_r0p30_s003	E2_four_switch_ablation	2	RS-MARL	collusive	0.30	3	0.55	static	twcc_critic	0.00	0.00	0	50	256	5	0	1
E2_no_twcc_critic_collusive_r0p30_s004	E2_four_switch_ablation	2	RS-MARL	collusive	0.30	4	0.55	static	twcc_critic	0.00	0.00	0	50	256	5	0	1
E2_no_twcc_critic_collusive_r0p30_s005	E2_four_switch_ablation	2	RS-MARL	collusive	0.30	5	0.55	static	twcc_critic	0.00	0.00	0	50	256	5	0	1
E2_no_twcc_critic_collusive_r0p30_s006	E2_four_switch_ablation	2	RS-MARL	collusive	0.30	6	0.55	static	twcc_critic	0.00	0.00	0	50	256	5	0	1
E2_no_twcc_critic_collusive_r0p30_s007	E2_four_switch_ablation	2	RS-MARL	collusive	0.30	7	0.55	static	twcc_critic	0.00	0.00	0	50	256	5	0	1
E2_no_twcc_critic_collusive_r0p30_s008	E2_four_switch_ablation	2	RS-MARL	collusive	0.30	8	0.55	static	twcc_critic	0.00	0.00	0	50	256	5	0	1
E2_no_twcc_critic_collusive_r0p30_s009	E2_four_switch_ablation	2	RS-MARL	collusive	0.30	9	0.55	static	twcc_critic	0.00	0.00	0	50	256	5	0	1
E2_no_twcc_critic_collusive_r0p30_s010	E2_four_switch_ablation	2	RS-MARL	collusive	0.30	10	0.55	static	twcc_critic	0.00	0.00	0	50	256	5	0	1
E2_no_twcc_critic_collusive_r0p30_s011	E2_four_switch_ablation	2	RS-MARL	collusive	0.30	11	0.55	static	twcc_critic	0.00	0.00	0	50	256	5	0	1
E2_no_twcc_critic_collusive_r0p30_s012	E2_four_switch_ablation	2	RS-MARL	collusive	0.30	12	0.55	static	twcc_critic	0.00	0.00	0	50	256	5	0	1
E2_no_twcc_critic_collusive_r0p30_s013	E2_four_switch_ablation	2	RS-MARL	collusive	0.30	13	0.55	static	twcc_critic	0.00	0.00	0	50	256	5	0	1
E2_no_twcc_critic_collusive_r0p30_s014	E2_four_switch_ablation	2	RS-MARL	collusive	0.30	14	0.55	static	twcc_critic	0.00	0.00	0	50	256	5	0	1
E2_no_twcc_critic_collusive_r0p30_s015	E2_four_switch_ablation	2	RS-MARL	collusive	0.30	15	0.55	static	twcc_critic	0.00	0.00	0	50	256	5	0	1
E2_no_twcc_critic_collusive_r0p30_s016	E2_four_switch_ablation	2	RS-MARL	collusive	0.30	16	0.55	static	twcc_critic	0.00	0.00	0	50	256	5	0	1
E2_no_twcc_critic_collusive_r0p30_s017	E2_four_switch_ablation	2	RS-MARL	collusive	0.30	17	0.55	static	twcc_critic	0.00	0.00	0	50	256	5	0	1
E2_no_twcc_critic_collusive_r0p30_s018	E2_four_switch_ablation	2	RS-MARL	collusive	0.30	18	0.55	static	twcc_critic	0.00	0.00	0	50	256	5	0	1
E2_no_twcc_critic_collusive_r0p30_s019	E2_four_switch_ablation	2	RS-MARL	collusive	0.30	19	0.55	static	twcc_critic	0.00	0.00	0	50	256	5	0	1
E2_no_twcc_critic_sign_flip_r0p10_s000	E2_four_switch_ablation	2	RS-MARL	sign_flip	0.10	0	0.55	static	twcc_critic	0.00	0.00	0	50	256	5	0	1
E2_no_twcc_critic_sign_flip_r0p10_s001	E2_four_switch_ablation	2	RS-MARL	sign_flip	0.10	1	0.55	static	twcc_critic	0.00	0.00	0	50	256	5	0	1
E2_no_twcc_critic_sign_flip_r0p10_s002	E2_four_switch_ablation	2	RS-MARL	sign_flip	0.10	2	0.55	static	twcc_critic	0.00	0.00	0	50	256	5	0	1
E2_no_twcc_critic_sign_flip_r0p10_s003	E2_four_switch_ablation	2	RS-MARL	sign_flip	0.10	3	0.55	static	twcc_critic	0.00	0.00	0	50	256	5	0	1
E2_no_twcc_critic_sign_flip_r0p10_s004	E2_four_switch_ablation	2	RS-MARL	sign_flip	0.10	4	0.55	static	twcc_critic	0.00	0.00	0	50	256	5	0	1
E2_no_twcc_critic_sign_flip_r0p10_s005	E2_four_switch_ablation	2	RS-MARL	sign_flip	0.10	5	0.55	static	twcc_critic	0.00	0.00	0	50	256	5	0	1
E2_no_twcc_critic_sign_flip_r0p10_s006	E2_four_switch_ablation	2	RS-MARL	sign_flip	0.10	6	0.55	static	twcc_critic	0.00	0.00	0	50	256	5	0	1
E2_no_twcc_critic_sign_flip_r0p10_s007	E2_four_switch_ablation	2	RS-MARL	sign_flip	0.10	7	0.55	static	twcc_critic	0.00	0.00	0	50	256	5	0	1
E2_no_twcc_critic_sign_flip_r0p10_s008	E2_four_switch_ablation	2	RS-MARL	sign_flip	0.10	8	0.55	static	twcc_critic	0.00	0.00	0	50	256	5	0	1
E2_no_twcc_critic_sign_flip_r0p10_s009	E2_four_switch_ablation	2	RS-MARL	sign_flip	0.10	9	0.55	static	twcc_critic	0.00	0.00	0	50	256	5	0	1
E2_no_twcc_critic_sign_flip_r0p10_s010	E2_four_switch_ablation	2	RS-MARL	sign_flip	0.10	10	0.55	static	twcc_critic	0.00	0.00	0	50	256	5	0	1
E2_no_twcc_critic_sign_flip_r0p10_s011	E2_four_switch_ablation	2	RS-MARL	sign_flip	0.10	11	0.55	static	twcc_critic	0.00	0.00	0	50	256	5	0	1
E2_no_twcc_critic_sign_flip_r0p10_s012	E2_four_switch_ablation	2	RS-MARL	sign_flip	0.10	12	0.55	static	twcc_critic	0.00	0.00	0	50	256	5	0	1
E2_no_twcc_critic_sign_flip_r0p10_s013	E2_four_switch_ablation	2	RS-MARL	sign_flip	0.10	13	0.55	static	twcc_critic	0.00	0.00	0	50	256	5	0	1
E2_no_twcc_critic_sign_flip_r0p10_s014	E2_four_switch_ablation	2	RS-MARL	sign_flip	0.10	14	0.55	static	twcc_critic	0.00	0.00	0	50	256	5	0	1
E2_no_twcc_critic_sign_flip_r0p10_s015	E2_four_switch_ablation	2	RS-MARL	sign_flip	0.10	15	0.55	static	twcc_critic	0.00	0.00	0	50	256	5	0	1
E2_no_twcc_critic_sign_flip_r0p10_s016	E2_four_switch_ablation	2	RS-MARL	sign_flip	0.10	16	0.55	static	twcc_critic	0.00	0.00	0	50	256	5	0	1
E2_no_twcc_critic_sign_flip_r0p10_s017	E2_four_switch_ablation	2	RS-MARL	sign_flip	0.10	17	0.55	static	twcc_critic	0.00	0.00	0	50	256	5	0	1
E2_no_twcc_critic_sign_flip_r0p10_s018	E2_four_switch_ablation	2	RS-MARL	sign_flip	0.10	18	0.55	static	twcc_critic	0.00	0.00	0	50	256	5	0	1
E2_no_twcc_critic_sign_flip_r0p10_s019	E2_four_switch_ablation	2	RS-MARL	sign_flip	0.10	19	0.55	static	twcc_critic	0.00	0.00	0	50	256	5	0	1
E2_no_twcc_critic_sign_flip_r0p30_s000	E2_four_switch_ablation	2	RS-MARL	sign_flip	0.30	0	0.55	static	twcc_critic	0.00	0.00	0	50	256	5	0	1
E2_no_twcc_critic_sign_flip_r0p30_s001	E2_four_switch_ablation	2	RS-MARL	sign_flip	0.30	1	0.55	static	twcc_critic	0.00	0.00	0	50	256	5	0	1
E2_no_twcc_critic_sign_flip_r0p30_s002	E2_four_switch_ablation	2	RS-MARL	sign_flip	0.30	2	0.55	static	twcc_critic	0.00	0.00	0	50	256	5	0	1
E2_no_twcc_critic_sign_flip_r0p30_s003	E2_four_switch_ablation	2	RS-MARL	sign_flip	0.30	3	0.55	static	twcc_critic	0.00	0.00	0	50	256	5	0	1
E2_no_twcc_critic_sign_flip_r0p30_s004	E2_four_switch_ablation	2	RS-MARL	sign_flip	0.30	4	0.55	static	twcc_critic	0.00	0.00	0	50	256	5	0	1
E2_no_twcc_critic_sign_flip_r0p30_s005	E2_four_switch_ablation	2	RS-MARL	sign_flip	0.30	5	0.55	static	twcc_critic	0.00	0.00	0	50	256	5	0	1
E2_no_twcc_critic_sign_flip_r0p30_s006	E2_four_switch_ablation	2	RS-MARL	sign_flip	0.30	6	0.55	static	twcc_critic	0.00	0.00	0	50	256	5	0	1
E2_no_twcc_critic_sign_flip_r0p30_s007	E2_four_switch_ablation	2	RS-MARL	sign_flip	0.30	7	0.55	static	twcc_critic	0.00	0.00	0	50	256	5	0	1
E2_no_twcc_critic_sign_flip_r0p30_s008	E2_four_switch_ablation	2	RS-MARL	sign_flip	0.30	8	0.55	static	twcc_critic	0.00	0.00	0	50	256	5	0	1
E2_no_twcc_critic_sign_flip_r0p30_s009	E2_four_switch_ablation	2	RS-MARL	sign_flip	0.30	9	0.55	static	twcc_critic	0.00	0.00	0	50	256	5	0	1
E2_no_twcc_critic_sign_flip_r0p30_s010	E2_four_switch_ablation	2	RS-MARL	sign_flip	0.30	10	0.55	static	twcc_critic	0.00	0.00	0	50	256	5	0	1
E2_no_twcc_critic_sign_flip_r0p30_s011	E2_four_switch_ablation	2	RS-MARL	sign_flip	0.30	11	0.55	static	twcc_critic	0.00	0.00	0	50	256	5	0	1
E2_no_twcc_critic_sign_flip_r0p30_s012	E2_four_switch_ablation	2	RS-MARL	sign_flip	0.30	12	0.55	static	twcc_critic	0.00	0.00	0	50	256	5	0	1
E2_no_twcc_critic_sign_flip_r0p30_s013	E2_four_switch_ablation	2	RS-MARL	sign_flip	0.30	13	0.55	static	twcc_critic	0.00	0.00	0	50	256	5	0	1
E2_no_twcc_critic_sign_flip_r0p30_s014	E2_four_switch_ablation	2	RS-MARL	sign_flip	0.30	14	0.55	static	twcc_critic	0.00	0.00	0	50	256	5	0	1
E2_no_twcc_critic_sign_flip_r0p30_s015	E2_four_switch_ablation	2	RS-MARL	sign_flip	0.30	15	0.55	static	twcc_critic	0.00	0.00	0	50	256	5	0	1
E2_no_twcc_critic_sign_flip_r0p30_s016	E2_four_switch_ablation	2	RS-MARL	sign_flip	0.30	16	0.55	static	twcc_critic	0.00	0.00	0	50	256	5	0	1
E2_no_twcc_critic_sign_flip_r0p30_s017	E2_four_switch_ablation	2	RS-MARL	sign_flip	0.30	17	0.55	static	twcc_critic	0.00	0.00	0	50	256	5	0	1
E2_no_twcc_critic_sign_flip_r0p30_s018	E2_four_switch_ablation	2	RS-MARL	sign_flip	0.30	18	0.55	static	twcc_critic	0.00	0.00	0	50	256	5	0	1
E2_no_twcc_critic_sign_flip_r0p30_s019	E2_four_switch_ablation	2	RS-MARL	sign_flip	0.30	19	0.55	static	twcc_critic	0.00	0.00	0	50	256	5	0	1
E2_no_twcc_feat_adaptive_r0p10_s000	E2_four_switch_ablation	2	RS-MARL	adaptive	0.10	0	0.55	static	twcc_feat	0.00	0.00	0	50	256	5	0	1
E2_no_twcc_feat_adaptive_r0p10_s001	E2_four_switch_ablation	2	RS-MARL	adaptive	0.10	1	0.55	static	twcc_feat	0.00	0.00	0	50	256	5	0	1
E2_no_twcc_feat_adaptive_r0p10_s002	E2_four_switch_ablation	2	RS-MARL	adaptive	0.10	2	0.55	static	twcc_feat	0.00	0.00	0	50	256	5	0	1
E2_no_twcc_feat_adaptive_r0p10_s003	E2_four_switch_ablation	2	RS-MARL	adaptive	0.10	3	0.55	static	twcc_feat	0.00	0.00	0	50	256	5	0	1
E2_no_twcc_feat_adaptive_r0p10_s004	E2_four_switch_ablation	2	RS-MARL	adaptive	0.10	4	0.55	static	twcc_feat	0.00	0.00	0	50	256	5	0	1
E2_no_twcc_feat_adaptive_r0p10_s005	E2_four_switch_ablation	2	RS-MARL	adaptive	0.10	5	0.55	static	twcc_feat	0.00	0.00	0	50	256	5	0	1
E2_no_twcc_feat_adaptive_r0p10_s006	E2_four_switch_ablation	2	RS-MARL	adaptive	0.10	6	0.55	static	twcc_feat	0.00	0.00	0	50	256	5	0	1
E2_no_twcc_feat_adaptive_r0p10_s007	E2_four_switch_ablation	2	RS-MARL	adaptive	0.10	7	0.55	static	twcc_feat	0.00	0.00	0	50	256	5	0	1
E2_no_twcc_feat_adaptive_r0p10_s008	E2_four_switch_ablation	2	RS-MARL	adaptive	0.10	8	0.55	static	twcc_feat	0.00	0.00	0	50	256	5	0	1
E2_no_twcc_feat_adaptive_r0p10_s009	E2_four_switch_ablation	2	RS-MARL	adaptive	0.10	9	0.55	static	twcc_feat	0.00	0.00	0	50	256	5	0	1
E2_no_twcc_feat_adaptive_r0p10_s010	E2_four_switch_ablation	2	RS-MARL	adaptive	0.10	10	0.55	static	twcc_feat	0.00	0.00	0	50	256	5	0	1
E2_no_twcc_feat_adaptive_r0p10_s011	E2_four_switch_ablation	2	RS-MARL	adaptive	0.10	11	0.55	static	twcc_feat	0.00	0.00	0	50	256	5	0	1
E2_no_twcc_feat_adaptive_r0p10_s012	E2_four_switch_ablation	2	RS-MARL	adaptive	0.10	12	0.55	static	twcc_feat	0.00	0.00	0	50	256	5	0	1
E2_no_twcc_feat_adaptive_r0p10_s013	E2_four_switch_ablation	2	RS-MARL	adaptive	0.10	13	0.55	static	twcc_feat	0.00	0.00	0	50	256	5	0	1
E2_no_twcc_feat_adaptive_r0p10_s014	E2_four_switch_ablation	2	RS-MARL	adaptive	0.10	14	0.55	static	twcc_feat	0.00	0.00	0	50	256	5	0	1
E2_no_twcc_feat_adaptive_r0p10_s015	E2_four_switch_ablation	2	RS-MARL	adaptive	0.10	15	0.55	static	twcc_feat	0.00	0.00	0	50	256	5	0	1
E2_no_twcc_feat_adaptive_r0p10_s016	E2_four_switch_ablation	2	RS-MARL	adaptive	0.10	16	0.55	static	twcc_feat	0.00	0.00	0	50	256	5	0	1
E2_no_twcc_feat_adaptive_r0p10_s017	E2_four_switch_ablation	2	RS-MARL	adaptive	0.10	17	0.55	static	twcc_feat	0.00	0.00	0	50	256	5	0	1
E2_no_twcc_feat_adaptive_r0p10_s018	E2_four_switch_ablation	2	RS-MARL	adaptive	0.10	18	0.55	static	twcc_feat	0.00	0.00	0	50	256	5	0	1
E2_no_twcc_feat_adaptive_r0p10_s019	E2_four_switch_ablation	2	RS-MARL	adaptive	0.10	19	0.55	static	twcc_feat	0.00	0.00	0	50	256	5	0	1
E2_no_twcc_feat_adaptive_r0p30_s000	E2_four_switch_ablation	2	RS-MARL	adaptive	0.30	0	0.55	static	twcc_feat	0.00	0.00	0	50	256	5	0	1
E2_no_twcc_feat_adaptive_r0p30_s001	E2_four_switch_ablation	2	RS-MARL	adaptive	0.30	1	0.55	static	twcc_feat	0.00	0.00	0	50	256	5	0	1
E2_no_twcc_feat_adaptive_r0p30_s002	E2_four_switch_ablation	2	RS-MARL	adaptive	0.30	2	0.55	static	twcc_feat	0.00	0.00	0	50	256	5	0	1
E2_no_twcc_feat_adaptive_r0p30_s003	E2_four_switch_ablation	2	RS-MARL	adaptive	0.30	3	0.55	static	twcc_feat	0.00	0.00	0	50	256	5	0	1
E2_no_twcc_feat_adaptive_r0p30_s004	E2_four_switch_ablation	2	RS-MARL	adaptive	0.30	4	0.55	static	twcc_feat	0.00	0.00	0	50	256	5	0	1
E2_no_twcc_feat_adaptive_r0p30_s005	E2_four_switch_ablation	2	RS-MARL	adaptive	0.30	5	0.55	static	twcc_feat	0.00	0.00	0	50	256	5	0	1
E2_no_twcc_feat_adaptive_r0p30_s006	E2_four_switch_ablation	2	RS-MARL	adaptive	0.30	6	0.55	static	twcc_feat	0.00	0.00	0	50	256	5	0	1
E2_no_twcc_feat_adaptive_r0p30_s007	E2_four_switch_ablation	2	RS-MARL	adaptive	0.30	7	0.55	static	twcc_feat	0.00	0.00	0	50	256	5	0	1
E2_no_twcc_feat_adaptive_r0p30_s008	E2_four_switch_ablation	2	RS-MARL	adaptive	0.30	8	0.55	static	twcc_feat	0.00	0.00	0	50	256	5	0	1
E2_no_twcc_feat_adaptive_r0p30_s009	E2_four_switch_ablation	2	RS-MARL	adaptive	0.30	9	0.55	static	twcc_feat	0.00	0.00	0	50	256	5	0	1
E2_no_twcc_feat_adaptive_r0p30_s010	E2_four_switch_ablation	2	RS-MARL	adaptive	0.30	10	0.55	static	twcc_feat	0.00	0.00	0	50	256	5	0	1
E2_no_twcc_feat_adaptive_r0p30_s011	E2_four_switch_ablation	2	RS-MARL	adaptive	0.30	11	0.55	static	twcc_feat	0.00	0.00	0	50	256	5	0	1
E2_no_twcc_feat_adaptive_r0p30_s012	E2_four_switch_ablation	2	RS-MARL	adaptive	0.30	12	0.55	static	twcc_feat	0.00	0.00	0	50	256	5	0	1
E2_no_twcc_feat_adaptive_r0p30_s013	E2_four_switch_ablation	2	RS-MARL	adaptive	0.30	13	0.55	static	twcc_feat	0.00	0.00	0	50	256	5	0	1
E2_no_twcc_feat_adaptive_r0p30_s014	E2_four_switch_ablation	2	RS-MARL	adaptive	0.30	14	0.55	static	twcc_feat	0.00	0.00	0	50	256	5	0	1
E2_no_twcc_feat_adaptive_r0p30_s015	E2_four_switch_ablation	2	RS-MARL	adaptive	0.30	15	0.55	static	twcc_feat	0.00	0.00	0	50	256	5	0	1
E2_no_twcc_feat_adaptive_r0p30_s016	E2_four_switch_ablation	2	RS-MARL	adaptive	0.30	16	0.55	static	twcc_feat	0.00	0.00	0	50	256	5	0	1
E2_no_twcc_feat_adaptive_r0p30_s017	E2_four_switch_ablation	2	RS-MARL	adaptive	0.30	17	0.55	static	twcc_feat	0.00	0.00	0	50	256	5	0	1
E2_no_twcc_feat_adaptive_r0p30_s018	E2_four_switch_ablation	2	RS-MARL	adaptive	0.30	18	0.55	static	twcc_feat	0.00	0.00	0	50	256	5	0	1
E2_no_twcc_feat_adaptive_r0p30_s019	E2_four_switch_ablation	2	RS-MARL	adaptive	0.30	19	0.55	static	twcc_feat	0.00	0.00	0	50	256	5	0	1
E2_no_twcc_feat_collusive_r0p10_s000	E2_four_switch_ablation	2	RS-MARL	collusive	0.10	0	0.55	static	twcc_feat	0.00	0.00	0	50	256	5	0	1
E2_no_twcc_feat_collusive_r0p10_s001	E2_four_switch_ablation	2	RS-MARL	collusive	0.10	1	0.55	static	twcc_feat	0.00	0.00	0	50	256	5	0	1
E2_no_twcc_feat_collusive_r0p10_s002	E2_four_switch_ablation	2	RS-MARL	collusive	0.10	2	0.55	static	twcc_feat	0.00	0.00	0	50	256	5	0	1
E2_no_twcc_feat_collusive_r0p10_s003	E2_four_switch_ablation	2	RS-MARL	collusive	0.10	3	0.55	static	twcc_feat	0.00	0.00	0	50	256	5	0	1
E2_no_twcc_feat_collusive_r0p10_s004	E2_four_switch_ablation	2	RS-MARL	collusive	0.10	4	0.55	static	twcc_feat	0.00	0.00	0	50	256	5	0	1
E2_no_twcc_feat_collusive_r0p10_s005	E2_four_switch_ablation	2	RS-MARL	collusive	0.10	5	0.55	static	twcc_feat	0.00	0.00	0	50	256	5	0	1
E2_no_twcc_feat_collusive_r0p10_s006	E2_four_switch_ablation	2	RS-MARL	collusive	0.10	6	0.55	static	twcc_feat	0.00	0.00	0	50	256	5	0	1
E2_no_twcc_feat_collusive_r0p10_s007	E2_four_switch_ablation	2	RS-MARL	collusive	0.10	7	0.55	static	twcc_feat	0.00	0.00	0	50	256	5	0	1
E2_no_twcc_feat_collusive_r0p10_s008	E2_four_switch_ablation	2	RS-MARL	collusive	0.10	8	0.55	static	twcc_feat	0.00	0.00	0	50	256	5	0	1
E2_no_twcc_feat_collusive_r0p10_s009	E2_four_switch_ablation	2	RS-MARL	collusive	0.10	9	0.55	static	twcc_feat	0.00	0.00	0	50	256	5	0	1
E2_no_twcc_feat_collusive_r0p10_s010	E2_four_switch_ablation	2	RS-MARL	collusive	0.10	10	0.55	static	twcc_feat	0.00	0.00	0	50	256	5	0	1
E2_no_twcc_feat_collusive_r0p10_s011	E2_four_switch_ablation	2	RS-MARL	collusive	0.10	11	0.55	static	twcc_feat	0.00	0.00	0	50	256	5	0	1
E2_no_twcc_feat_collusive_r0p10_s012	E2_four_switch_ablation	2	RS-MARL	collusive	0.10	12	0.55	static	twcc_feat	0.00	0.00	0	50	256	5	0	1
E2_no_twcc_feat_collusive_r0p10_s013	E2_four_switch_ablation	2	RS-MARL	collusive	0.10	13	0.55	static	twcc_feat	0.00	0.00	0	50	256	5	0	1
E2_no_twcc_feat_collusive_r0p10_s014	E2_four_switch_ablation	2	RS-MARL	collusive	0.10	14	0.55	static	twcc_feat	0.00	0.00	0	50	256	5	0	1
E2_no_twcc_feat_collusive_r0p10_s015	E2_four_switch_ablation	2	RS-MARL	collusive	0.10	15	0.55	static	twcc_feat	0.00	0.00	0	50	256	5	0	1
E2_no_twcc_feat_collusive_r0p10_s016	E2_four_switch_ablation	2	RS-MARL	collusive	0.10	16	0.55	static	twcc_feat	0.00	0.00	0	50	256	5	0	1
E2_no_twcc_feat_collusive_r0p10_s017	E2_four_switch_ablation	2	RS-MARL	collusive	0.10	17	0.55	static	twcc_feat	0.00	0.00	0	50	256	5	0	1
E2_no_twcc_feat_collusive_r0p10_s018	E2_four_switch_ablation	2	RS-MARL	collusive	0.10	18	0.55	static	twcc_feat	0.00	0.00	0	50	256	5	0	1
E2_no_twcc_feat_collusive_r0p10_s019	E2_four_switch_ablation	2	RS-MARL	collusive	0.10	19	0.55	static	twcc_feat	0.00	0.00	0	50	256	5	0	1
E2_no_twcc_feat_collusive_r0p30_s000	E2_four_switch_ablation	2	RS-MARL	collusive	0.30	0	0.55	static	twcc_feat	0.00	0.00	0	50	256	5	0	1
E2_no_twcc_feat_collusive_r0p30_s001	E2_four_switch_ablation	2	RS-MARL	collusive	0.30	1	0.55	static	twcc_feat	0.00	0.00	0	50	256	5	0	1
E2_no_twcc_feat_collusive_r0p30_s002	E2_four_switch_ablation	2	RS-MARL	collusive	0.30	2	0.55	static	twcc_feat	0.00	0.00	0	50	256	5	0	1
E2_no_twcc_feat_collusive_r0p30_s003	E2_four_switch_ablation	2	RS-MARL	collusive	0.30	3	0.55	static	twcc_feat	0.00	0.00	0	50	256	5	0	1
E2_no_twcc_feat_collusive_r0p30_s004	E2_four_switch_ablation	2	RS-MARL	collusive	0.30	4	0.55	static	twcc_feat	0.00	0.00	0	50	256	5	0	1
E2_no_twcc_feat_collusive_r0p30_s005	E2_four_switch_ablation	2	RS-MARL	collusive	0.30	5	0.55	static	twcc_feat	0.00	0.00	0	50	256	5	0	1
E2_no_twcc_feat_collusive_r0p30_s006	E2_four_switch_ablation	2	RS-MARL	collusive	0.30	6	0.55	static	twcc_feat	0.00	0.00	0	50	256	5	0	1
E2_no_twcc_feat_collusive_r0p30_s007	E2_four_switch_ablation	2	RS-MARL	collusive	0.30	7	0.55	static	twcc_feat	0.00	0.00	0	50	256	5	0	1
E2_no_twcc_feat_collusive_r0p30_s008	E2_four_switch_ablation	2	RS-MARL	collusive	0.30	8	0.55	static	twcc_feat	0.00	0.00	0	50	256	5	0	1
E2_no_twcc_feat_collusive_r0p30_s009	E2_four_switch_ablation	2	RS-MARL	collusive	0.30	9	0.55	static	twcc_feat	0.00	0.00	0	50	256	5	0	1
E2_no_twcc_feat_collusive_r0p30_s010	E2_four_switch_ablation	2	RS-MARL	collusive	0.30	10	0.55	static	twcc_feat	0.00	0.00	0	50	256	5	0	1
E2_no_twcc_feat_collusive_r0p30_s011	E2_four_switch_ablation	2	RS-MARL	collusive	0.30	11	0.55	static	twcc_feat	0.00	0.00	0	50	256	5	0	1
E2_no_twcc_feat_collusive_r0p30_s012	E2_four_switch_ablation	2	RS-MARL	collusive	0.30	12	0.55	static	twcc_feat	0.00	0.00	0	50	256	5	0	1
E2_no_twcc_feat_collusive_r0p30_s013	E2_four_switch_ablation	2	RS-MARL	collusive	0.30	13	0.55	static	twcc_feat	0.00	0.00	0	50	256	5	0	1
E2_no_twcc_feat_collusive_r0p30_s014	E2_four_switch_ablation	2	RS-MARL	collusive	0.30	14	0.55	static	twcc_feat	0.00	0.00	0	50	256	5	0	1
E2_no_twcc_feat_collusive_r0p30_s015	E2_four_switch_ablation	2	RS-MARL	collusive	0.30	15	0.55	static	twcc_feat	0.00	0.00	0	50	256	5	0	1
E2_no_twcc_feat_collusive_r0p30_s016	E2_four_switch_ablation	2	RS-MARL	collusive	0.30	16	0.55	static	twcc_feat	0.00	0.00	0	50	256	5	0	1
E2_no_twcc_feat_collusive_r0p30_s017	E2_four_switch_ablation	2	RS-MARL	collusive	0.30	17	0.55	static	twcc_feat	0.00	0.00	0	50	256	5	0	1
E2_no_twcc_feat_collusive_r0p30_s018	E2_four_switch_ablation	2	RS-MARL	collusive	0.30	18	0.55	static	twcc_feat	0.00	0.00	0	50	256	5	0	1
E2_no_twcc_feat_collusive_r0p30_s019	E2_four_switch_ablation	2	RS-MARL	collusive	0.30	19	0.55	static	twcc_feat	0.00	0.00	0	50	256	5	0	1
E2_no_twcc_feat_sign_flip_r0p10_s000	E2_four_switch_ablation	2	RS-MARL	sign_flip	0.10	0	0.55	static	twcc_feat	0.00	0.00	0	50	256	5	0	1
E2_no_twcc_feat_sign_flip_r0p10_s001	E2_four_switch_ablation	2	RS-MARL	sign_flip	0.10	1	0.55	static	twcc_feat	0.00	0.00	0	50	256	5	0	1
E2_no_twcc_feat_sign_flip_r0p10_s002	E2_four_switch_ablation	2	RS-MARL	sign_flip	0.10	2	0.55	static	twcc_feat	0.00	0.00	0	50	256	5	0	1
E2_no_twcc_feat_sign_flip_r0p10_s003	E2_four_switch_ablation	2	RS-MARL	sign_flip	0.10	3	0.55	static	twcc_feat	0.00	0.00	0	50	256	5	0	1
E2_no_twcc_feat_sign_flip_r0p10_s004	E2_four_switch_ablation	2	RS-MARL	sign_flip	0.10	4	0.55	static	twcc_feat	0.00	0.00	0	50	256	5	0	1
E2_no_twcc_feat_sign_flip_r0p10_s005	E2_four_switch_ablation	2	RS-MARL	sign_flip	0.10	5	0.55	static	twcc_feat	0.00	0.00	0	50	256	5	0	1
E2_no_twcc_feat_sign_flip_r0p10_s006	E2_four_switch_ablation	2	RS-MARL	sign_flip	0.10	6	0.55	static	twcc_feat	0.00	0.00	0	50	256	5	0	1
E2_no_twcc_feat_sign_flip_r0p10_s007	E2_four_switch_ablation	2	RS-MARL	sign_flip	0.10	7	0.55	static	twcc_feat	0.00	0.00	0	50	256	5	0	1
E2_no_twcc_feat_sign_flip_r0p10_s008	E2_four_switch_ablation	2	RS-MARL	sign_flip	0.10	8	0.55	static	twcc_feat	0.00	0.00	0	50	256	5	0	1
E2_no_twcc_feat_sign_flip_r0p10_s009	E2_four_switch_ablation	2	RS-MARL	sign_flip	0.10	9	0.55	static	twcc_feat	0.00	0.00	0	50	256	5	0	1
E2_no_twcc_feat_sign_flip_r0p10_s010	E2_four_switch_ablation	2	RS-MARL	sign_flip	0.10	10	0.55	static	twcc_feat	0.00	0.00	0	50	256	5	0	1
E2_no_twcc_feat_sign_flip_r0p10_s011	E2_four_switch_ablation	2	RS-MARL	sign_flip	0.10	11	0.55	static	twcc_feat	0.00	0.00	0	50	256	5	0	1
E2_no_twcc_feat_sign_flip_r0p10_s012	E2_four_switch_ablation	2	RS-MARL	sign_flip	0.10	12	0.55	static	twcc_feat	0.00	0.00	0	50	256	5	0	1
E2_no_twcc_feat_sign_flip_r0p10_s013	E2_four_switch_ablation	2	RS-MARL	sign_flip	0.10	13	0.55	static	twcc_feat	0.00	0.00	0	50	256	5	0	1
E2_no_twcc_feat_sign_flip_r0p10_s014	E2_four_switch_ablation	2	RS-MARL	sign_flip	0.10	14	0.55	static	twcc_feat	0.00	0.00	0	50	256	5	0	1
E2_no_twcc_feat_sign_flip_r0p10_s015	E2_four_switch_ablation	2	RS-MARL	sign_flip	0.10	15	0.55	static	twcc_feat	0.00	0.00	0	50	256	5	0	1
E2_no_twcc_feat_sign_flip_r0p10_s016	E2_four_switch_ablation	2	RS-MARL	sign_flip	0.10	16	0.55	static	twcc_feat	0.00	0.00	0	50	256	5	0	1
E2_no_twcc_feat_sign_flip_r0p10_s017	E2_four_switch_ablation	2	RS-MARL	sign_flip	0.10	17	0.55	static	twcc_feat	0.00	0.00	0	50	256	5	0	1
E2_no_twcc_feat_sign_flip_r0p10_s018	E2_four_switch_ablation	2	RS-MARL	sign_flip	0.10	18	0.55	static	twcc_feat	0.00	0.00	0	50	256	5	0	1
E2_no_twcc_feat_sign_flip_r0p10_s019	E2_four_switch_ablation	2	RS-MARL	sign_flip	0.10	19	0.55	static	twcc_feat	0.00	0.00	0	50	256	5	0	1
E2_no_twcc_feat_sign_flip_r0p30_s000	E2_four_switch_ablation	2	RS-MARL	sign_flip	0.30	0	0.55	static	twcc_feat	0.00	0.00	0	50	256	5	0	1
E2_no_twcc_feat_sign_flip_r0p30_s001	E2_four_switch_ablation	2	RS-MARL	sign_flip	0.30	1	0.55	static	twcc_feat	0.00	0.00	0	50	256	5	0	1
E2_no_twcc_feat_sign_flip_r0p30_s002	E2_four_switch_ablation	2	RS-MARL	sign_flip	0.30	2	0.55	static	twcc_feat	0.00	0.00	0	50	256	5	0	1
E2_no_twcc_feat_sign_flip_r0p30_s003	E2_four_switch_ablation	2	RS-MARL	sign_flip	0.30	3	0.55	static	twcc_feat	0.00	0.00	0	50	256	5	0	1
E2_no_twcc_feat_sign_flip_r0p30_s004	E2_four_switch_ablation	2	RS-MARL	sign_flip	0.30	4	0.55	static	twcc_feat	0.00	0.00	0	50	256	5	0	1
E2_no_twcc_feat_sign_flip_r0p30_s005	E2_four_switch_ablation	2	RS-MARL	sign_flip	0.30	5	0.55	static	twcc_feat	0.00	0.00	0	50	256	5	0	1
E2_no_twcc_feat_sign_flip_r0p30_s006	E2_four_switch_ablation	2	RS-MARL	sign_flip	0.30	6	0.55	static	twcc_feat	0.00	0.00	0	50	256	5	0	1
E2_no_twcc_feat_sign_flip_r0p30_s007	E2_four_switch_ablation	2	RS-MARL	sign_flip	0.30	7	0.55	static	twcc_feat	0.00	0.00	0	50	256	5	0	1
E2_no_twcc_feat_sign_flip_r0p30_s008	E2_four_switch_ablation	2	RS-MARL	sign_flip	0.30	8	0.55	static	twcc_feat	0.00	0.00	0	50	256	5	0	1
E2_no_twcc_feat_sign_flip_r0p30_s009	E2_four_switch_ablation	2	RS-MARL	sign_flip	0.30	9	0.55	static	twcc_feat	0.00	0.00	0	50	256	5	0	1
E2_no_twcc_feat_sign_flip_r0p30_s010	E2_four_switch_ablation	2	RS-MARL	sign_flip	0.30	10	0.55	static	twcc_feat	0.00	0.00	0	50	256	5	0	1
E2_no_twcc_feat_sign_flip_r0p30_s011	E2_four_switch_ablation	2	RS-MARL	sign_flip	0.30	11	0.55	static	twcc_feat	0.00	0.00	0	50	256	5	0	1
E2_no_twcc_feat_sign_flip_r0p30_s012	E2_four_switch_ablation	2	RS-MARL	sign_flip	0.30	12	0.55	static	twcc_feat	0.00	0.00	0	50	256	5	0	1
E2_no_twcc_feat_sign_flip_r0p30_s013	E2_four_switch_ablation	2	RS-MARL	sign_flip	0.30	13	0.55	static	twcc_feat	0.00	0.00	0	50	256	5	0	1
E2_no_twcc_feat_sign_flip_r0p30_s014	E2_four_switch_ablation	2	RS-MARL	sign_flip	0.30	14	0.55	static	twcc_feat	0.00	0.00	0	50	256	5	0	1
E2_no_twcc_feat_sign_flip_r0p30_s015	E2_four_switch_ablation	2	RS-MARL	sign_flip	0.30	15	0.55	static	twcc_feat	0.00	0.00	0	50	256	5	0	1
E2_no_twcc_feat_sign_flip_r0p30_s016	E2_four_switch_ablation	2	RS-MARL	sign_flip	0.30	16	0.55	static	twcc_feat	0.00	0.00	0	50	256	5	0	1
E2_no_twcc_feat_sign_flip_r0p30_s017	E2_four_switch_ablation	2	RS-MARL	sign_flip	0.30	17	0.55	static	twcc_feat	0.00	0.00	0	50	256	5	0	1
E2_no_twcc_feat_sign_flip_r0p30_s018	E2_four_switch_ablation	2	RS-MARL	sign_flip	0.30	18	0.55	static	twcc_feat	0.00	0.00	0	50	256	5	0	1
E2_no_twcc_feat_sign_flip_r0p30_s019	E2_four_switch_ablation	2	RS-MARL	sign_flip	0.30	19	0.55	static	twcc_feat	0.00	0.00	0	50	256	5	0	1
E2_no_acbf_trust_adaptive_r0p10_s000	E2_four_switch_ablation	2	RS-MARL	adaptive	0.10	0	0.55	static	acbf_trust	0.00	0.00	0	50	256	5	0	1
E2_no_acbf_trust_adaptive_r0p10_s001	E2_four_switch_ablation	2	RS-MARL	adaptive	0.10	1	0.55	static	acbf_trust	0.00	0.00	0	50	256	5	0	1
E2_no_acbf_trust_adaptive_r0p10_s002	E2_four_switch_ablation	2	RS-MARL	adaptive	0.10	2	0.55	static	acbf_trust	0.00	0.00	0	50	256	5	0	1
E2_no_acbf_trust_adaptive_r0p10_s003	E2_four_switch_ablation	2	RS-MARL	adaptive	0.10	3	0.55	static	acbf_trust	0.00	0.00	0	50	256	5	0	1
E2_no_acbf_trust_adaptive_r0p10_s004	E2_four_switch_ablation	2	RS-MARL	adaptive	0.10	4	0.55	static	acbf_trust	0.00	0.00	0	50	256	5	0	1
E2_no_acbf_trust_adaptive_r0p10_s005	E2_four_switch_ablation	2	RS-MARL	adaptive	0.10	5	0.55	static	acbf_trust	0.00	0.00	0	50	256	5	0	1
E2_no_acbf_trust_adaptive_r0p10_s006	E2_four_switch_ablation	2	RS-MARL	adaptive	0.10	6	0.55	static	acbf_trust	0.00	0.00	0	50	256	5	0	1
E2_no_acbf_trust_adaptive_r0p10_s007	E2_four_switch_ablation	2	RS-MARL	adaptive	0.10	7	0.55	static	acbf_trust	0.00	0.00	0	50	256	5	0	1
E2_no_acbf_trust_adaptive_r0p10_s008	E2_four_switch_ablation	2	RS-MARL	adaptive	0.10	8	0.55	static	acbf_trust	0.00	0.00	0	50	256	5	0	1
E2_no_acbf_trust_adaptive_r0p10_s009	E2_four_switch_ablation	2	RS-MARL	adaptive	0.10	9	0.55	static	acbf_trust	0.00	0.00	0	50	256	5	0	1
E2_no_acbf_trust_adaptive_r0p10_s010	E2_four_switch_ablation	2	RS-MARL	adaptive	0.10	10	0.55	static	acbf_trust	0.00	0.00	0	50	256	5	0	1
E2_no_acbf_trust_adaptive_r0p10_s011	E2_four_switch_ablation	2	RS-MARL	adaptive	0.10	11	0.55	static	acbf_trust	0.00	0.00	0	50	256	5	0	1
E2_no_acbf_trust_adaptive_r0p10_s012	E2_four_switch_ablation	2	RS-MARL	adaptive	0.10	12	0.55	static	acbf_trust	0.00	0.00	0	50	256	5	0	1
E2_no_acbf_trust_adaptive_r0p10_s013	E2_four_switch_ablation	2	RS-MARL	adaptive	0.10	13	0.55	static	acbf_trust	0.00	0.00	0	50	256	5	0	1
E2_no_acbf_trust_adaptive_r0p10_s014	E2_four_switch_ablation	2	RS-MARL	adaptive	0.10	14	0.55	static	acbf_trust	0.00	0.00	0	50	256	5	0	1
E2_no_acbf_trust_adaptive_r0p10_s015	E2_four_switch_ablation	2	RS-MARL	adaptive	0.10	15	0.55	static	acbf_trust	0.00	0.00	0	50	256	5	0	1
E2_no_acbf_trust_adaptive_r0p10_s016	E2_four_switch_ablation	2	RS-MARL	adaptive	0.10	16	0.55	static	acbf_trust	0.00	0.00	0	50	256	5	0	1
E2_no_acbf_trust_adaptive_r0p10_s017	E2_four_switch_ablation	2	RS-MARL	adaptive	0.10	17	0.55	static	acbf_trust	0.00	0.00	0	50	256	5	0	1
E2_no_acbf_trust_adaptive_r0p10_s018	E2_four_switch_ablation	2	RS-MARL	adaptive	0.10	18	0.55	static	acbf_trust	0.00	0.00	0	50	256	5	0	1
E2_no_acbf_trust_adaptive_r0p10_s019	E2_four_switch_ablation	2	RS-MARL	adaptive	0.10	19	0.55	static	acbf_trust	0.00	0.00	0	50	256	5	0	1
E2_no_acbf_trust_adaptive_r0p30_s000	E2_four_switch_ablation	2	RS-MARL	adaptive	0.30	0	0.55	static	acbf_trust	0.00	0.00	0	50	256	5	0	1
E2_no_acbf_trust_adaptive_r0p30_s001	E2_four_switch_ablation	2	RS-MARL	adaptive	0.30	1	0.55	static	acbf_trust	0.00	0.00	0	50	256	5	0	1
E2_no_acbf_trust_adaptive_r0p30_s002	E2_four_switch_ablation	2	RS-MARL	adaptive	0.30	2	0.55	static	acbf_trust	0.00	0.00	0	50	256	5	0	1
E2_no_acbf_trust_adaptive_r0p30_s003	E2_four_switch_ablation	2	RS-MARL	adaptive	0.30	3	0.55	static	acbf_trust	0.00	0.00	0	50	256	5	0	1
E2_no_acbf_trust_adaptive_r0p30_s004	E2_four_switch_ablation	2	RS-MARL	adaptive	0.30	4	0.55	static	acbf_trust	0.00	0.00	0	50	256	5	0	1
E2_no_acbf_trust_adaptive_r0p30_s005	E2_four_switch_ablation	2	RS-MARL	adaptive	0.30	5	0.55	static	acbf_trust	0.00	0.00	0	50	256	5	0	1
E2_no_acbf_trust_adaptive_r0p30_s006	E2_four_switch_ablation	2	RS-MARL	adaptive	0.30	6	0.55	static	acbf_trust	0.00	0.00	0	50	256	5	0	1
E2_no_acbf_trust_adaptive_r0p30_s007	E2_four_switch_ablation	2	RS-MARL	adaptive	0.30	7	0.55	static	acbf_trust	0.00	0.00	0	50	256	5	0	1
E2_no_acbf_trust_adaptive_r0p30_s008	E2_four_switch_ablation	2	RS-MARL	adaptive	0.30	8	0.55	static	acbf_trust	0.00	0.00	0	50	256	5	0	1
E2_no_acbf_trust_adaptive_r0p30_s009	E2_four_switch_ablation	2	RS-MARL	adaptive	0.30	9	0.55	static	acbf_trust	0.00	0.00	0	50	256	5	0	1
E2_no_acbf_trust_adaptive_r0p30_s010	E2_four_switch_ablation	2	RS-MARL	adaptive	0.30	10	0.55	static	acbf_trust	0.00	0.00	0	50	256	5	0	1
E2_no_acbf_trust_adaptive_r0p30_s011	E2_four_switch_ablation	2	RS-MARL	adaptive	0.30	11	0.55	static	acbf_trust	0.00	0.00	0	50	256	5	0	1
E2_no_acbf_trust_adaptive_r0p30_s012	E2_four_switch_ablation	2	RS-MARL	adaptive	0.30	12	0.55	static	acbf_trust	0.00	0.00	0	50	256	5	0	1
E2_no_acbf_trust_adaptive_r0p30_s013	E2_four_switch_ablation	2	RS-MARL	adaptive	0.30	13	0.55	static	acbf_trust	0.00	0.00	0	50	256	5	0	1
E2_no_acbf_trust_adaptive_r0p30_s014	E2_four_switch_ablation	2	RS-MARL	adaptive	0.30	14	0.55	static	acbf_trust	0.00	0.00	0	50	256	5	0	1
E2_no_acbf_trust_adaptive_r0p30_s015	E2_four_switch_ablation	2	RS-MARL	adaptive	0.30	15	0.55	static	acbf_trust	0.00	0.00	0	50	256	5	0	1
E2_no_acbf_trust_adaptive_r0p30_s016	E2_four_switch_ablation	2	RS-MARL	adaptive	0.30	16	0.55	static	acbf_trust	0.00	0.00	0	50	256	5	0	1
E2_no_acbf_trust_adaptive_r0p30_s017	E2_four_switch_ablation	2	RS-MARL	adaptive	0.30	17	0.55	static	acbf_trust	0.00	0.00	0	50	256	5	0	1
E2_no_acbf_trust_adaptive_r0p30_s018	E2_four_switch_ablation	2	RS-MARL	adaptive	0.30	18	0.55	static	acbf_trust	0.00	0.00	0	50	256	5	0	1
E2_no_acbf_trust_adaptive_r0p30_s019	E2_four_switch_ablation	2	RS-MARL	adaptive	0.30	19	0.55	static	acbf_trust	0.00	0.00	0	50	256	5	0	1
E2_no_acbf_trust_collusive_r0p10_s000	E2_four_switch_ablation	2	RS-MARL	collusive	0.10	0	0.55	static	acbf_trust	0.00	0.00	0	50	256	5	0	1
E2_no_acbf_trust_collusive_r0p10_s001	E2_four_switch_ablation	2	RS-MARL	collusive	0.10	1	0.55	static	acbf_trust	0.00	0.00	0	50	256	5	0	1
E2_no_acbf_trust_collusive_r0p10_s002	E2_four_switch_ablation	2	RS-MARL	collusive	0.10	2	0.55	static	acbf_trust	0.00	0.00	0	50	256	5	0	1
E2_no_acbf_trust_collusive_r0p10_s003	E2_four_switch_ablation	2	RS-MARL	collusive	0.10	3	0.55	static	acbf_trust	0.00	0.00	0	50	256	5	0	1
E2_no_acbf_trust_collusive_r0p10_s004	E2_four_switch_ablation	2	RS-MARL	collusive	0.10	4	0.55	static	acbf_trust	0.00	0.00	0	50	256	5	0	1
E2_no_acbf_trust_collusive_r0p10_s005	E2_four_switch_ablation	2	RS-MARL	collusive	0.10	5	0.55	static	acbf_trust	0.00	0.00	0	50	256	5	0	1
E2_no_acbf_trust_collusive_r0p10_s006	E2_four_switch_ablation	2	RS-MARL	collusive	0.10	6	0.55	static	acbf_trust	0.00	0.00	0	50	256	5	0	1
E2_no_acbf_trust_collusive_r0p10_s007	E2_four_switch_ablation	2	RS-MARL	collusive	0.10	7	0.55	static	acbf_trust	0.00	0.00	0	50	256	5	0	1
E2_no_acbf_trust_collusive_r0p10_s008	E2_four_switch_ablation	2	RS-MARL	collusive	0.10	8	0.55	static	acbf_trust	0.00	0.00	0	50	256	5	0	1
E2_no_acbf_trust_collusive_r0p10_s009	E2_four_switch_ablation	2	RS-MARL	collusive	0.10	9	0.55	static	acbf_trust	0.00	0.00	0	50	256	5	0	1
E2_no_acbf_trust_collusive_r0p10_s010	E2_four_switch_ablation	2	RS-MARL	collusive	0.10	10	0.55	static	acbf_trust	0.00	0.00	0	50	256	5	0	1
E2_no_acbf_trust_collusive_r0p10_s011	E2_four_switch_ablation	2	RS-MARL	collusive	0.10	11	0.55	static	acbf_trust	0.00	0.00	0	50	256	5	0	1
E2_no_acbf_trust_collusive_r0p10_s012	E2_four_switch_ablation	2	RS-MARL	collusive	0.10	12	0.55	static	acbf_trust	0.00	0.00	0	50	256	5	0	1
E2_no_acbf_trust_collusive_r0p10_s013	E2_four_switch_ablation	2	RS-MARL	collusive	0.10	13	0.55	static	acbf_trust	0.00	0.00	0	50	256	5	0	1
E2_no_acbf_trust_collusive_r0p10_s014	E2_four_switch_ablation	2	RS-MARL	collusive	0.10	14	0.55	static	acbf_trust	0.00	0.00	0	50	256	5	0	1
E2_no_acbf_trust_collusive_r0p10_s015	E2_four_switch_ablation	2	RS-MARL	collusive	0.10	15	0.55	static	acbf_trust	0.00	0.00	0	50	256	5	0	1
E2_no_acbf_trust_collusive_r0p10_s016	E2_four_switch_ablation	2	RS-MARL	collusive	0.10	16	0.55	static	acbf_trust	0.00	0.00	0	50	256	5	0	1
E2_no_acbf_trust_collusive_r0p10_s017	E2_four_switch_ablation	2	RS-MARL	collusive	0.10	17	0.55	static	acbf_trust	0.00	0.00	0	50	256	5	0	1
E2_no_acbf_trust_collusive_r0p10_s018	E2_four_switch_ablation	2	RS-MARL	collusive	0.10	18	0.55	static	acbf_trust	0.00	0.00	0	50	256	5	0	1
E2_no_acbf_trust_collusive_r0p10_s019	E2_four_switch_ablation	2	RS-MARL	collusive	0.10	19	0.55	static	acbf_trust	0.00	0.00	0	50	256	5	0	1
E2_no_acbf_trust_collusive_r0p30_s000	E2_four_switch_ablation	2	RS-MARL	collusive	0.30	0	0.55	static	acbf_trust	0.00	0.00	0	50	256	5	0	1
E2_no_acbf_trust_collusive_r0p30_s001	E2_four_switch_ablation	2	RS-MARL	collusive	0.30	1	0.55	static	acbf_trust	0.00	0.00	0	50	256	5	0	1
E2_no_acbf_trust_collusive_r0p30_s002	E2_four_switch_ablation	2	RS-MARL	collusive	0.30	2	0.55	static	acbf_trust	0.00	0.00	0	50	256	5	0	1
E2_no_acbf_trust_collusive_r0p30_s003	E2_four_switch_ablation	2	RS-MARL	collusive	0.30	3	0.55	static	acbf_trust	0.00	0.00	0	50	256	5	0	1
E2_no_acbf_trust_collusive_r0p30_s004	E2_four_switch_ablation	2	RS-MARL	collusive	0.30	4	0.55	static	acbf_trust	0.00	0.00	0	50	256	5	0	1
E2_no_acbf_trust_collusive_r0p30_s005	E2_four_switch_ablation	2	RS-MARL	collusive	0.30	5	0.55	static	acbf_trust	0.00	0.00	0	50	256	5	0	1
E2_no_acbf_trust_collusive_r0p30_s006	E2_four_switch_ablation	2	RS-MARL	collusive	0.30	6	0.55	static	acbf_trust	0.00	0.00	0	50	256	5	0	1
E2_no_acbf_trust_collusive_r0p30_s007	E2_four_switch_ablation	2	RS-MARL	collusive	0.30	7	0.55	static	acbf_trust	0.00	0.00	0	50	256	5	0	1
E2_no_acbf_trust_collusive_r0p30_s008	E2_four_switch_ablation	2	RS-MARL	collusive	0.30	8	0.55	static	acbf_trust	0.00	0.00	0	50	256	5	0	1
E2_no_acbf_trust_collusive_r0p30_s009	E2_four_switch_ablation	2	RS-MARL	collusive	0.30	9	0.55	static	acbf_trust	0.00	0.00	0	50	256	5	0	1
E2_no_acbf_trust_collusive_r0p30_s010	E2_four_switch_ablation	2	RS-MARL	collusive	0.30	10	0.55	static	acbf_trust	0.00	0.00	0	50	256	5	0	1
E2_no_acbf_trust_collusive_r0p30_s011	E2_four_switch_ablation	2	RS-MARL	collusive	0.30	11	0.55	static	acbf_trust	0.00	0.00	0	50	256	5	0	1
E2_no_acbf_trust_collusive_r0p30_s012	E2_four_switch_ablation	2	RS-MARL	collusive	0.30	12	0.55	static	acbf_trust	0.00	0.00	0	50	256	5	0	1
E2_no_acbf_trust_collusive_r0p30_s013	E2_four_switch_ablation	2	RS-MARL	collusive	0.30	13	0.55	static	acbf_trust	0.00	0.00	0	50	256	5	0	1
E2_no_acbf_trust_collusive_r0p30_s014	E2_four_switch_ablation	2	RS-MARL	collusive	0.30	14	0.55	static	acbf_trust	0.00	0.00	0	50	256	5	0	1
E2_no_acbf_trust_collusive_r0p30_s015	E2_four_switch_ablation	2	RS-MARL	collusive	0.30	15	0.55	static	acbf_trust	0.00	0.00	0	50	256	5	0	1
E2_no_acbf_trust_collusive_r0p30_s016	E2_four_switch_ablation	2	RS-MARL	collusive	0.30	16	0.55	static	acbf_trust	0.00	0.00	0	50	256	5	0	1
E2_no_acbf_trust_collusive_r0p30_s017	E2_four_switch_ablation	2	RS-MARL	collusive	0.30	17	0.55	static	acbf_trust	0.00	0.00	0	50	256	5	0	1
E2_no_acbf_trust_collusive_r0p30_s018	E2_four_switch_ablation	2	RS-MARL	collusive	0.30	18	0.55	static	acbf_trust	0.00	0.00	0	50	256	5	0	1
E2_no_acbf_trust_collusive_r0p30_s019	E2_four_switch_ablation	2	RS-MARL	collusive	0.30	19	0.55	static	acbf_trust	0.00	0.00	0	50	256	5	0	1
E2_no_acbf_trust_sign_flip_r0p10_s000	E2_four_switch_ablation	2	RS-MARL	sign_flip	0.10	0	0.55	static	acbf_trust	0.00	0.00	0	50	256	5	0	1
E2_no_acbf_trust_sign_flip_r0p10_s001	E2_four_switch_ablation	2	RS-MARL	sign_flip	0.10	1	0.55	static	acbf_trust	0.00	0.00	0	50	256	5	0	1
E2_no_acbf_trust_sign_flip_r0p10_s002	E2_four_switch_ablation	2	RS-MARL	sign_flip	0.10	2	0.55	static	acbf_trust	0.00	0.00	0	50	256	5	0	1
E2_no_acbf_trust_sign_flip_r0p10_s003	E2_four_switch_ablation	2	RS-MARL	sign_flip	0.10	3	0.55	static	acbf_trust	0.00	0.00	0	50	256	5	0	1
E2_no_acbf_trust_sign_flip_r0p10_s004	E2_four_switch_ablation	2	RS-MARL	sign_flip	0.10	4	0.55	static	acbf_trust	0.00	0.00	0	50	256	5	0	1
E2_no_acbf_trust_sign_flip_r0p10_s005	E2_four_switch_ablation	2	RS-MARL	sign_flip	0.10	5	0.55	static	acbf_trust	0.00	0.00	0	50	256	5	0	1
E2_no_acbf_trust_sign_flip_r0p10_s006	E2_four_switch_ablation	2	RS-MARL	sign_flip	0.10	6	0.55	static	acbf_trust	0.00	0.00	0	50	256	5	0	1
E2_no_acbf_trust_sign_flip_r0p10_s007	E2_four_switch_ablation	2	RS-MARL	sign_flip	0.10	7	0.55	static	acbf_trust	0.00	0.00	0	50	256	5	0	1
E2_no_acbf_trust_sign_flip_r0p10_s008	E2_four_switch_ablation	2	RS-MARL	sign_flip	0.10	8	0.55	static	acbf_trust	0.00	0.00	0	50	256	5	0	1
E2_no_acbf_trust_sign_flip_r0p10_s009	E2_four_switch_ablation	2	RS-MARL	sign_flip	0.10	9	0.55	static	acbf_trust	0.00	0.00	0	50	256	5	0	1
E2_no_acbf_trust_sign_flip_r0p10_s010	E2_four_switch_ablation	2	RS-MARL	sign_flip	0.10	10	0.55	static	acbf_trust	0.00	0.00	0	50	256	5	0	1
E2_no_acbf_trust_sign_flip_r0p10_s011	E2_four_switch_ablation	2	RS-MARL	sign_flip	0.10	11	0.55	static	acbf_trust	0.00	0.00	0	50	256	5	0	1
E2_no_acbf_trust_sign_flip_r0p10_s012	E2_four_switch_ablation	2	RS-MARL	sign_flip	0.10	12	0.55	static	acbf_trust	0.00	0.00	0	50	256	5	0	1
E2_no_acbf_trust_sign_flip_r0p10_s013	E2_four_switch_ablation	2	RS-MARL	sign_flip	0.10	13	0.55	static	acbf_trust	0.00	0.00	0	50	256	5	0	1
E2_no_acbf_trust_sign_flip_r0p10_s014	E2_four_switch_ablation	2	RS-MARL	sign_flip	0.10	14	0.55	static	acbf_trust	0.00	0.00	0	50	256	5	0	1
E2_no_acbf_trust_sign_flip_r0p10_s015	E2_four_switch_ablation	2	RS-MARL	sign_flip	0.10	15	0.55	static	acbf_trust	0.00	0.00	0	50	256	5	0	1
E2_no_acbf_trust_sign_flip_r0p10_s016	E2_four_switch_ablation	2	RS-MARL	sign_flip	0.10	16	0.55	static	acbf_trust	0.00	0.00	0	50	256	5	0	1
E2_no_acbf_trust_sign_flip_r0p10_s017	E2_four_switch_ablation	2	RS-MARL	sign_flip	0.10	17	0.55	static	acbf_trust	0.00	0.00	0	50	256	5	0	1
E2_no_acbf_trust_sign_flip_r0p10_s018	E2_four_switch_ablation	2	RS-MARL	sign_flip	0.10	18	0.55	static	acbf_trust	0.00	0.00	0	50	256	5	0	1
E2_no_acbf_trust_sign_flip_r0p10_s019	E2_four_switch_ablation	2	RS-MARL	sign_flip	0.10	19	0.55	static	acbf_trust	0.00	0.00	0	50	256	5	0	1
E2_no_acbf_trust_sign_flip_r0p30_s000	E2_four_switch_ablation	2	RS-MARL	sign_flip	0.30	0	0.55	static	acbf_trust	0.00	0.00	0	50	256	5	0	1
E2_no_acbf_trust_sign_flip_r0p30_s001	E2_four_switch_ablation	2	RS-MARL	sign_flip	0.30	1	0.55	static	acbf_trust	0.00	0.00	0	50	256	5	0	1
E2_no_acbf_trust_sign_flip_r0p30_s002	E2_four_switch_ablation	2	RS-MARL	sign_flip	0.30	2	0.55	static	acbf_trust	0.00	0.00	0	50	256	5	0	1
E2_no_acbf_trust_sign_flip_r0p30_s003	E2_four_switch_ablation	2	RS-MARL	sign_flip	0.30	3	0.55	static	acbf_trust	0.00	0.00	0	50	256	5	0	1
E2_no_acbf_trust_sign_flip_r0p30_s004	E2_four_switch_ablation	2	RS-MARL	sign_flip	0.30	4	0.55	static	acbf_trust	0.00	0.00	0	50	256	5	0	1
E2_no_acbf_trust_sign_flip_r0p30_s005	E2_four_switch_ablation	2	RS-MARL	sign_flip	0.30	5	0.55	static	acbf_trust	0.00	0.00	0	50	256	5	0	1
E2_no_acbf_trust_sign_flip_r0p30_s006	E2_four_switch_ablation	2	RS-MARL	sign_flip	0.30	6	0.55	static	acbf_trust	0.00	0.00	0	50	256	5	0	1
E2_no_acbf_trust_sign_flip_r0p30_s007	E2_four_switch_ablation	2	RS-MARL	sign_flip	0.30	7	0.55	static	acbf_trust	0.00	0.00	0	50	256	5	0	1
E2_no_acbf_trust_sign_flip_r0p30_s008	E2_four_switch_ablation	2	RS-MARL	sign_flip	0.30	8	0.55	static	acbf_trust	0.00	0.00	0	50	256	5	0	1
E2_no_acbf_trust_sign_flip_r0p30_s009	E2_four_switch_ablation	2	RS-MARL	sign_flip	0.30	9	0.55	static	acbf_trust	0.00	0.00	0	50	256	5	0	1
E2_no_acbf_trust_sign_flip_r0p30_s010	E2_four_switch_ablation	2	RS-MARL	sign_flip	0.30	10	0.55	static	acbf_trust	0.00	0.00	0	50	256	5	0	1
E2_no_acbf_trust_sign_flip_r0p30_s011	E2_four_switch_ablation	2	RS-MARL	sign_flip	0.30	11	0.55	static	acbf_trust	0.00	0.00	0	50	256	5	0	1
E2_no_acbf_trust_sign_flip_r0p30_s012	E2_four_switch_ablation	2	RS-MARL	sign_flip	0.30	12	0.55	static	acbf_trust	0.00	0.00	0	50	256	5	0	1
E2_no_acbf_trust_sign_flip_r0p30_s013	E2_four_switch_ablation	2	RS-MARL	sign_flip	0.30	13	0.55	static	acbf_trust	0.00	0.00	0	50	256	5	0	1
E2_no_acbf_trust_sign_flip_r0p30_s014	E2_four_switch_ablation	2	RS-MARL	sign_flip	0.30	14	0.55	static	acbf_trust	0.00	0.00	0	50	256	5	0	1
E2_no_acbf_trust_sign_flip_r0p30_s015	E2_four_switch_ablation	2	RS-MARL	sign_flip	0.30	15	0.55	static	acbf_trust	0.00	0.00	0	50	256	5	0	1
E2_no_acbf_trust_sign_flip_r0p30_s016	E2_four_switch_ablation	2	RS-MARL	sign_flip	0.30	16	0.55	static	acbf_trust	0.00	0.00	0	50	256	5	0	1
E2_no_acbf_trust_sign_flip_r0p30_s017	E2_four_switch_ablation	2	RS-MARL	sign_flip	0.30	17	0.55	static	acbf_trust	0.00	0.00	0	50	256	5	0	1
E2_no_acbf_trust_sign_flip_r0p30_s018	E2_four_switch_ablation	2	RS-MARL	sign_flip	0.30	18	0.55	static	acbf_trust	0.00	0.00	0	50	256	5	0	1
E2_no_acbf_trust_sign_flip_r0p30_s019	E2_four_switch_ablation	2	RS-MARL	sign_flip	0.30	19	0.55	static	acbf_trust	0.00	0.00	0	50	256	5	0	1
E3_RS-MARL_none_r0p00_pl0p00_noise0p00_d0_s000	E3_sensor_impairment	3	RS-MARL	none	0.00	0	0.55	static	none	0.00	0.00	0	50	256	5	0	1
E3_RS-MARL_none_r0p00_pl0p00_noise0p00_d0_s001	E3_sensor_impairment	3	RS-MARL	none	0.00	1	0.55	static	none	0.00	0.00	0	50	256	5	0	1
E3_RS-MARL_none_r0p00_pl0p00_noise0p00_d0_s002	E3_sensor_impairment	3	RS-MARL	none	0.00	2	0.55	static	none	0.00	0.00	0	50	256	5	0	1
E3_RS-MARL_none_r0p00_pl0p00_noise0p00_d0_s003	E3_sensor_impairment	3	RS-MARL	none	0.00	3	0.55	static	none	0.00	0.00	0	50	256	5	0	1
E3_RS-MARL_none_r0p00_pl0p00_noise0p00_d0_s004	E3_sensor_impairment	3	RS-MARL	none	0.00	4	0.55	static	none	0.00	0.00	0	50	256	5	0	1
E3_RS-MARL_none_r0p00_pl0p00_noise0p00_d0_s005	E3_sensor_impairment	3	RS-MARL	none	0.00	5	0.55	static	none	0.00	0.00	0	50	256	5	0	1
E3_RS-MARL_none_r0p00_pl0p00_noise0p00_d0_s006	E3_sensor_impairment	3	RS-MARL	none	0.00	6	0.55	static	none	0.00	0.00	0	50	256	5	0	1
E3_RS-MARL_none_r0p00_pl0p00_noise0p00_d0_s007	E3_sensor_impairment	3	RS-MARL	none	0.00	7	0.55	static	none	0.00	0.00	0	50	256	5	0	1
E3_RS-MARL_none_r0p00_pl0p00_noise0p00_d0_s008	E3_sensor_impairment	3	RS-MARL	none	0.00	8	0.55	static	none	0.00	0.00	0	50	256	5	0	1
E3_RS-MARL_none_r0p00_pl0p00_noise0p00_d0_s009	E3_sensor_impairment	3	RS-MARL	none	0.00	9	0.55	static	none	0.00	0.00	0	50	256	5	0	1
E3_RS-MARL_none_r0p00_pl0p00_noise0p05_d0_s000	E3_sensor_impairment	3	RS-MARL	none	0.00	0	0.55	static	none	0.00	0.05	0	50	256	5	0	1
E3_RS-MARL_none_r0p00_pl0p00_noise0p05_d0_s001	E3_sensor_impairment	3	RS-MARL	none	0.00	1	0.55	static	none	0.00	0.05	0	50	256	5	0	1
E3_RS-MARL_none_r0p00_pl0p00_noise0p05_d0_s002	E3_sensor_impairment	3	RS-MARL	none	0.00	2	0.55	static	none	0.00	0.05	0	50	256	5	0	1
E3_RS-MARL_none_r0p00_pl0p00_noise0p05_d0_s003	E3_sensor_impairment	3	RS-MARL	none	0.00	3	0.55	static	none	0.00	0.05	0	50	256	5	0	1
E3_RS-MARL_none_r0p00_pl0p00_noise0p05_d0_s004	E3_sensor_impairment	3	RS-MARL	none	0.00	4	0.55	static	none	0.00	0.05	0	50	256	5	0	1
E3_RS-MARL_none_r0p00_pl0p00_noise0p05_d0_s005	E3_sensor_impairment	3	RS-MARL	none	0.00	5	0.55	static	none	0.00	0.05	0	50	256	5	0	1
E3_RS-MARL_none_r0p00_pl0p00_noise0p05_d0_s006	E3_sensor_impairment	3	RS-MARL	none	0.00	6	0.55	static	none	0.00	0.05	0	50	256	5	0	1
E3_RS-MARL_none_r0p00_pl0p00_noise0p05_d0_s007	E3_sensor_impairment	3	RS-MARL	none	0.00	7	0.55	static	none	0.00	0.05	0	50	256	5	0	1
E3_RS-MARL_none_r0p00_pl0p00_noise0p05_d0_s008	E3_sensor_impairment	3	RS-MARL	none	0.00	8	0.55	static	none	0.00	0.05	0	50	256	5	0	1
E3_RS-MARL_none_r0p00_pl0p00_noise0p05_d0_s009	E3_sensor_impairment	3	RS-MARL	none	0.00	9	0.55	static	none	0.00	0.05	0	50	256	5	0	1
E3_RS-MARL_none_r0p00_pl0p00_noise0p10_d0_s000	E3_sensor_impairment	3	RS-MARL	none	0.00	0	0.55	static	none	0.00	0.10	0	50	256	5	0	1
E3_RS-MARL_none_r0p00_pl0p00_noise0p10_d0_s001	E3_sensor_impairment	3	RS-MARL	none	0.00	1	0.55	static	none	0.00	0.10	0	50	256	5	0	1
E3_RS-MARL_none_r0p00_pl0p00_noise0p10_d0_s002	E3_sensor_impairment	3	RS-MARL	none	0.00	2	0.55	static	none	0.00	0.10	0	50	256	5	0	1
E3_RS-MARL_none_r0p00_pl0p00_noise0p10_d0_s003	E3_sensor_impairment	3	RS-MARL	none	0.00	3	0.55	static	none	0.00	0.10	0	50	256	5	0	1
E3_RS-MARL_none_r0p00_pl0p00_noise0p10_d0_s004	E3_sensor_impairment	3	RS-MARL	none	0.00	4	0.55	static	none	0.00	0.10	0	50	256	5	0	1
E3_RS-MARL_none_r0p00_pl0p00_noise0p10_d0_s005	E3_sensor_impairment	3	RS-MARL	none	0.00	5	0.55	static	none	0.00	0.10	0	50	256	5	0	1
E3_RS-MARL_none_r0p00_pl0p00_noise0p10_d0_s006	E3_sensor_impairment	3	RS-MARL	none	0.00	6	0.55	static	none	0.00	0.10	0	50	256	5	0	1
E3_RS-MARL_none_r0p00_pl0p00_noise0p10_d0_s007	E3_sensor_impairment	3	RS-MARL	none	0.00	7	0.55	static	none	0.00	0.10	0	50	256	5	0	1
E3_RS-MARL_none_r0p00_pl0p00_noise0p10_d0_s008	E3_sensor_impairment	3	RS-MARL	none	0.00	8	0.55	static	none	0.00	0.10	0	50	256	5	0	1
E3_RS-MARL_none_r0p00_pl0p00_noise0p10_d0_s009	E3_sensor_impairment	3	RS-MARL	none	0.00	9	0.55	static	none	0.00	0.10	0	50	256	5	0	1
E3_RS-MARL_none_r0p00_pl0p10_noise0p00_d0_s000	E3_sensor_impairment	3	RS-MARL	none	0.00	0	0.55	static	none	0.10	0.00	0	50	256	5	0	1
E3_RS-MARL_none_r0p00_pl0p10_noise0p00_d0_s001	E3_sensor_impairment	3	RS-MARL	none	0.00	1	0.55	static	none	0.10	0.00	0	50	256	5	0	1
E3_RS-MARL_none_r0p00_pl0p10_noise0p00_d0_s002	E3_sensor_impairment	3	RS-MARL	none	0.00	2	0.55	static	none	0.10	0.00	0	50	256	5	0	1
E3_RS-MARL_none_r0p00_pl0p10_noise0p00_d0_s003	E3_sensor_impairment	3	RS-MARL	none	0.00	3	0.55	static	none	0.10	0.00	0	50	256	5	0	1
E3_RS-MARL_none_r0p00_pl0p10_noise0p00_d0_s004	E3_sensor_impairment	3	RS-MARL	none	0.00	4	0.55	static	none	0.10	0.00	0	50	256	5	0	1
E3_RS-MARL_none_r0p00_pl0p10_noise0p00_d0_s005	E3_sensor_impairment	3	RS-MARL	none	0.00	5	0.55	static	none	0.10	0.00	0	50	256	5	0	1
E3_RS-MARL_none_r0p00_pl0p10_noise0p00_d0_s006	E3_sensor_impairment	3	RS-MARL	none	0.00	6	0.55	static	none	0.10	0.00	0	50	256	5	0	1
E3_RS-MARL_none_r0p00_pl0p10_noise0p00_d0_s007	E3_sensor_impairment	3	RS-MARL	none	0.00	7	0.55	static	none	0.10	0.00	0	50	256	5	0	1
E3_RS-MARL_none_r0p00_pl0p10_noise0p00_d0_s008	E3_sensor_impairment	3	RS-MARL	none	0.00	8	0.55	static	none	0.10	0.00	0	50	256	5	0	1
E3_RS-MARL_none_r0p00_pl0p10_noise0p00_d0_s009	E3_sensor_impairment	3	RS-MARL	none	0.00	9	0.55	static	none	0.10	0.00	0	50	256	5	0	1
E3_RS-MARL_none_r0p00_pl0p10_noise0p05_d0_s000	E3_sensor_impairment	3	RS-MARL	none	0.00	0	0.55	static	none	0.10	0.05	0	50	256	5	0	1
E3_RS-MARL_none_r0p00_pl0p10_noise0p05_d0_s001	E3_sensor_impairment	3	RS-MARL	none	0.00	1	0.55	static	none	0.10	0.05	0	50	256	5	0	1
E3_RS-MARL_none_r0p00_pl0p10_noise0p05_d0_s002	E3_sensor_impairment	3	RS-MARL	none	0.00	2	0.55	static	none	0.10	0.05	0	50	256	5	0	1
E3_RS-MARL_none_r0p00_pl0p10_noise0p05_d0_s003	E3_sensor_impairment	3	RS-MARL	none	0.00	3	0.55	static	none	0.10	0.05	0	50	256	5	0	1
E3_RS-MARL_none_r0p00_pl0p10_noise0p05_d0_s004	E3_sensor_impairment	3	RS-MARL	none	0.00	4	0.55	static	none	0.10	0.05	0	50	256	5	0	1
E3_RS-MARL_none_r0p00_pl0p10_noise0p05_d0_s005	E3_sensor_impairment	3	RS-MARL	none	0.00	5	0.55	static	none	0.10	0.05	0	50	256	5	0	1
E3_RS-MARL_none_r0p00_pl0p10_noise0p05_d0_s006	E3_sensor_impairment	3	RS-MARL	none	0.00	6	0.55	static	none	0.10	0.05	0	50	256	5	0	1
E3_RS-MARL_none_r0p00_pl0p10_noise0p05_d0_s007	E3_sensor_impairment	3	RS-MARL	none	0.00	7	0.55	static	none	0.10	0.05	0	50	256	5	0	1
E3_RS-MARL_none_r0p00_pl0p10_noise0p05_d0_s008	E3_sensor_impairment	3	RS-MARL	none	0.00	8	0.55	static	none	0.10	0.05	0	50	256	5	0	1
E3_RS-MARL_none_r0p00_pl0p10_noise0p05_d0_s009	E3_sensor_impairment	3	RS-MARL	none	0.00	9	0.55	static	none	0.10	0.05	0	50	256	5	0	1
E3_RS-MARL_none_r0p00_pl0p10_noise0p10_d0_s000	E3_sensor_impairment	3	RS-MARL	none	0.00	0	0.55	static	none	0.10	0.10	0	50	256	5	0	1
E3_RS-MARL_none_r0p00_pl0p10_noise0p10_d0_s001	E3_sensor_impairment	3	RS-MARL	none	0.00	1	0.55	static	none	0.10	0.10	0	50	256	5	0	1
E3_RS-MARL_none_r0p00_pl0p10_noise0p10_d0_s002	E3_sensor_impairment	3	RS-MARL	none	0.00	2	0.55	static	none	0.10	0.10	0	50	256	5	0	1
E3_RS-MARL_none_r0p00_pl0p10_noise0p10_d0_s003	E3_sensor_impairment	3	RS-MARL	none	0.00	3	0.55	static	none	0.10	0.10	0	50	256	5	0	1
E3_RS-MARL_none_r0p00_pl0p10_noise0p10_d0_s004	E3_sensor_impairment	3	RS-MARL	none	0.00	4	0.55	static	none	0.10	0.10	0	50	256	5	0	1
E3_RS-MARL_none_r0p00_pl0p10_noise0p10_d0_s005	E3_sensor_impairment	3	RS-MARL	none	0.00	5	0.55	static	none	0.10	0.10	0	50	256	5	0	1
E3_RS-MARL_none_r0p00_pl0p10_noise0p10_d0_s006	E3_sensor_impairment	3	RS-MARL	none	0.00	6	0.55	static	none	0.10	0.10	0	50	256	5	0	1
E3_RS-MARL_none_r0p00_pl0p10_noise0p10_d0_s007	E3_sensor_impairment	3	RS-MARL	none	0.00	7	0.55	static	none	0.10	0.10	0	50	256	5	0	1
E3_RS-MARL_none_r0p00_pl0p10_noise0p10_d0_s008	E3_sensor_impairment	3	RS-MARL	none	0.00	8	0.55	static	none	0.10	0.10	0	50	256	5	0	1
E3_RS-MARL_none_r0p00_pl0p10_noise0p10_d0_s009	E3_sensor_impairment	3	RS-MARL	none	0.00	9	0.55	static	none	0.10	0.10	0	50	256	5	0	1
E3_RS-MARL_none_r0p00_pl0p20_noise0p00_d0_s000	E3_sensor_impairment	3	RS-MARL	none	0.00	0	0.55	static	none	0.20	0.00	0	50	256	5	0	1
E3_RS-MARL_none_r0p00_pl0p20_noise0p00_d0_s001	E3_sensor_impairment	3	RS-MARL	none	0.00	1	0.55	static	none	0.20	0.00	0	50	256	5	0	1
E3_RS-MARL_none_r0p00_pl0p20_noise0p00_d0_s002	E3_sensor_impairment	3	RS-MARL	none	0.00	2	0.55	static	none	0.20	0.00	0	50	256	5	0	1
E3_RS-MARL_none_r0p00_pl0p20_noise0p00_d0_s003	E3_sensor_impairment	3	RS-MARL	none	0.00	3	0.55	static	none	0.20	0.00	0	50	256	5	0	1
E3_RS-MARL_none_r0p00_pl0p20_noise0p00_d0_s004	E3_sensor_impairment	3	RS-MARL	none	0.00	4	0.55	static	none	0.20	0.00	0	50	256	5	0	1
E3_RS-MARL_none_r0p00_pl0p20_noise0p00_d0_s005	E3_sensor_impairment	3	RS-MARL	none	0.00	5	0.55	static	none	0.20	0.00	0	50	256	5	0	1
E3_RS-MARL_none_r0p00_pl0p20_noise0p00_d0_s006	E3_sensor_impairment	3	RS-MARL	none	0.00	6	0.55	static	none	0.20	0.00	0	50	256	5	0	1
E3_RS-MARL_none_r0p00_pl0p20_noise0p00_d0_s007	E3_sensor_impairment	3	RS-MARL	none	0.00	7	0.55	static	none	0.20	0.00	0	50	256	5	0	1
E3_RS-MARL_none_r0p00_pl0p20_noise0p00_d0_s008	E3_sensor_impairment	3	RS-MARL	none	0.00	8	0.55	static	none	0.20	0.00	0	50	256	5	0	1
E3_RS-MARL_none_r0p00_pl0p20_noise0p00_d0_s009	E3_sensor_impairment	3	RS-MARL	none	0.00	9	0.55	static	none	0.20	0.00	0	50	256	5	0	1
E3_RS-MARL_none_r0p00_pl0p20_noise0p05_d0_s000	E3_sensor_impairment	3	RS-MARL	none	0.00	0	0.55	static	none	0.20	0.05	0	50	256	5	0	1
E3_RS-MARL_none_r0p00_pl0p20_noise0p05_d0_s001	E3_sensor_impairment	3	RS-MARL	none	0.00	1	0.55	static	none	0.20	0.05	0	50	256	5	0	1
E3_RS-MARL_none_r0p00_pl0p20_noise0p05_d0_s002	E3_sensor_impairment	3	RS-MARL	none	0.00	2	0.55	static	none	0.20	0.05	0	50	256	5	0	1
E3_RS-MARL_none_r0p00_pl0p20_noise0p05_d0_s003	E3_sensor_impairment	3	RS-MARL	none	0.00	3	0.55	static	none	0.20	0.05	0	50	256	5	0	1
E3_RS-MARL_none_r0p00_pl0p20_noise0p05_d0_s004	E3_sensor_impairment	3	RS-MARL	none	0.00	4	0.55	static	none	0.20	0.05	0	50	256	5	0	1
E3_RS-MARL_none_r0p00_pl0p20_noise0p05_d0_s005	E3_sensor_impairment	3	RS-MARL	none	0.00	5	0.55	static	none	0.20	0.05	0	50	256	5	0	1
E3_RS-MARL_none_r0p00_pl0p20_noise0p05_d0_s006	E3_sensor_impairment	3	RS-MARL	none	0.00	6	0.55	static	none	0.20	0.05	0	50	256	5	0	1
E3_RS-MARL_none_r0p00_pl0p20_noise0p05_d0_s007	E3_sensor_impairment	3	RS-MARL	none	0.00	7	0.55	static	none	0.20	0.05	0	50	256	5	0	1
E3_RS-MARL_none_r0p00_pl0p20_noise0p05_d0_s008	E3_sensor_impairment	3	RS-MARL	none	0.00	8	0.55	static	none	0.20	0.05	0	50	256	5	0	1
E3_RS-MARL_none_r0p00_pl0p20_noise0p05_d0_s009	E3_sensor_impairment	3	RS-MARL	none	0.00	9	0.55	static	none	0.20	0.05	0	50	256	5	0	1
E3_RS-MARL_none_r0p00_pl0p20_noise0p10_d0_s000	E3_sensor_impairment	3	RS-MARL	none	0.00	0	0.55	static	none	0.20	0.10	0	50	256	5	0	1
E3_RS-MARL_none_r0p00_pl0p20_noise0p10_d0_s001	E3_sensor_impairment	3	RS-MARL	none	0.00	1	0.55	static	none	0.20	0.10	0	50	256	5	0	1
E3_RS-MARL_none_r0p00_pl0p20_noise0p10_d0_s002	E3_sensor_impairment	3	RS-MARL	none	0.00	2	0.55	static	none	0.20	0.10	0	50	256	5	0	1
E3_RS-MARL_none_r0p00_pl0p20_noise0p10_d0_s003	E3_sensor_impairment	3	RS-MARL	none	0.00	3	0.55	static	none	0.20	0.10	0	50	256	5	0	1
E3_RS-MARL_none_r0p00_pl0p20_noise0p10_d0_s004	E3_sensor_impairment	3	RS-MARL	none	0.00	4	0.55	static	none	0.20	0.10	0	50	256	5	0	1
E3_RS-MARL_none_r0p00_pl0p20_noise0p10_d0_s005	E3_sensor_impairment	3	RS-MARL	none	0.00	5	0.55	static	none	0.20	0.10	0	50	256	5	0	1
E3_RS-MARL_none_r0p00_pl0p20_noise0p10_d0_s006	E3_sensor_impairment	3	RS-MARL	none	0.00	6	0.55	static	none	0.20	0.10	0	50	256	5	0	1
E3_RS-MARL_none_r0p00_pl0p20_noise0p10_d0_s007	E3_sensor_impairment	3	RS-MARL	none	0.00	7	0.55	static	none	0.20	0.10	0	50	256	5	0	1
E3_RS-MARL_none_r0p00_pl0p20_noise0p10_d0_s008	E3_sensor_impairment	3	RS-MARL	none	0.00	8	0.55	static	none	0.20	0.10	0	50	256	5	0	1
E3_RS-MARL_none_r0p00_pl0p20_noise0p10_d0_s009	E3_sensor_impairment	3	RS-MARL	none	0.00	9	0.55	static	none	0.20	0.10	0	50	256	5	0	1
E3_RS-MARL_none_r0p00_pl0p00_noise0p00_d1_s000	E3_sensor_impairment	3	RS-MARL	none	0.00	0	0.55	static	none	0.00	0.00	1	50	256	5	0	1
E3_RS-MARL_none_r0p00_pl0p00_noise0p00_d1_s001	E3_sensor_impairment	3	RS-MARL	none	0.00	1	0.55	static	none	0.00	0.00	1	50	256	5	0	1
E3_RS-MARL_none_r0p00_pl0p00_noise0p00_d1_s002	E3_sensor_impairment	3	RS-MARL	none	0.00	2	0.55	static	none	0.00	0.00	1	50	256	5	0	1
E3_RS-MARL_none_r0p00_pl0p00_noise0p00_d1_s003	E3_sensor_impairment	3	RS-MARL	none	0.00	3	0.55	static	none	0.00	0.00	1	50	256	5	0	1
E3_RS-MARL_none_r0p00_pl0p00_noise0p00_d1_s004	E3_sensor_impairment	3	RS-MARL	none	0.00	4	0.55	static	none	0.00	0.00	1	50	256	5	0	1
E3_RS-MARL_none_r0p00_pl0p00_noise0p00_d1_s005	E3_sensor_impairment	3	RS-MARL	none	0.00	5	0.55	static	none	0.00	0.00	1	50	256	5	0	1
E3_RS-MARL_none_r0p00_pl0p00_noise0p00_d1_s006	E3_sensor_impairment	3	RS-MARL	none	0.00	6	0.55	static	none	0.00	0.00	1	50	256	5	0	1
E3_RS-MARL_none_r0p00_pl0p00_noise0p00_d1_s007	E3_sensor_impairment	3	RS-MARL	none	0.00	7	0.55	static	none	0.00	0.00	1	50	256	5	0	1
E3_RS-MARL_none_r0p00_pl0p00_noise0p00_d1_s008	E3_sensor_impairment	3	RS-MARL	none	0.00	8	0.55	static	none	0.00	0.00	1	50	256	5	0	1
E3_RS-MARL_none_r0p00_pl0p00_noise0p00_d1_s009	E3_sensor_impairment	3	RS-MARL	none	0.00	9	0.55	static	none	0.00	0.00	1	50	256	5	0	1
E3_RS-MARL_none_r0p00_pl0p10_noise0p05_d1_s000	E3_sensor_impairment	3	RS-MARL	none	0.00	0	0.55	static	none	0.10	0.05	1	50	256	5	0	1
E3_RS-MARL_none_r0p00_pl0p10_noise0p05_d1_s001	E3_sensor_impairment	3	RS-MARL	none	0.00	1	0.55	static	none	0.10	0.05	1	50	256	5	0	1
E3_RS-MARL_none_r0p00_pl0p10_noise0p05_d1_s002	E3_sensor_impairment	3	RS-MARL	none	0.00	2	0.55	static	none	0.10	0.05	1	50	256	5	0	1
E3_RS-MARL_none_r0p00_pl0p10_noise0p05_d1_s003	E3_sensor_impairment	3	RS-MARL	none	0.00	3	0.55	static	none	0.10	0.05	1	50	256	5	0	1
E3_RS-MARL_none_r0p00_pl0p10_noise0p05_d1_s004	E3_sensor_impairment	3	RS-MARL	none	0.00	4	0.55	static	none	0.10	0.05	1	50	256	5	0	1
E3_RS-MARL_none_r0p00_pl0p10_noise0p05_d1_s005	E3_sensor_impairment	3	RS-MARL	none	0.00	5	0.55	static	none	0.10	0.05	1	50	256	5	0	1
E3_RS-MARL_none_r0p00_pl0p10_noise0p05_d1_s006	E3_sensor_impairment	3	RS-MARL	none	0.00	6	0.55	static	none	0.10	0.05	1	50	256	5	0	1
E3_RS-MARL_none_r0p00_pl0p10_noise0p05_d1_s007	E3_sensor_impairment	3	RS-MARL	none	0.00	7	0.55	static	none	0.10	0.05	1	50	256	5	0	1
E3_RS-MARL_none_r0p00_pl0p10_noise0p05_d1_s008	E3_sensor_impairment	3	RS-MARL	none	0.00	8	0.55	static	none	0.10	0.05	1	50	256	5	0	1
E3_RS-MARL_none_r0p00_pl0p10_noise0p05_d1_s009	E3_sensor_impairment	3	RS-MARL	none	0.00	9	0.55	static	none	0.10	0.05	1	50	256	5	0	1
E3_RS-MARL_none_r0p00_pl0p20_noise0p10_d1_s000	E3_sensor_impairment	3	RS-MARL	none	0.00	0	0.55	static	none	0.20	0.10	1	50	256	5	0	1
E3_RS-MARL_none_r0p00_pl0p20_noise0p10_d1_s001	E3_sensor_impairment	3	RS-MARL	none	0.00	1	0.55	static	none	0.20	0.10	1	50	256	5	0	1
E3_RS-MARL_none_r0p00_pl0p20_noise0p10_d1_s002	E3_sensor_impairment	3	RS-MARL	none	0.00	2	0.55	static	none	0.20	0.10	1	50	256	5	0	1
E3_RS-MARL_none_r0p00_pl0p20_noise0p10_d1_s003	E3_sensor_impairment	3	RS-MARL	none	0.00	3	0.55	static	none	0.20	0.10	1	50	256	5	0	1
E3_RS-MARL_none_r0p00_pl0p20_noise0p10_d1_s004	E3_sensor_impairment	3	RS-MARL	none	0.00	4	0.55	static	none	0.20	0.10	1	50	256	5	0	1
E3_RS-MARL_none_r0p00_pl0p20_noise0p10_d1_s005	E3_sensor_impairment	3	RS-MARL	none	0.00	5	0.55	static	none	0.20	0.10	1	50	256	5	0	1
E3_RS-MARL_none_r0p00_pl0p20_noise0p10_d1_s006	E3_sensor_impairment	3	RS-MARL	none	0.00	6	0.55	static	none	0.20	0.10	1	50	256	5	0	1
E3_RS-MARL_none_r0p00_pl0p20_noise0p10_d1_s007	E3_sensor_impairment	3	RS-MARL	none	0.00	7	0.55	static	none	0.20	0.10	1	50	256	5	0	1
E3_RS-MARL_none_r0p00_pl0p20_noise0p10_d1_s008	E3_sensor_impairment	3	RS-MARL	none	0.00	8	0.55	static	none	0.20	0.10	1	50	256	5	0	1
E3_RS-MARL_none_r0p00_pl0p20_noise0p10_d1_s009	E3_sensor_impairment	3	RS-MARL	none	0.00	9	0.55	static	none	0.20	0.10	1	50	256	5	0	1
E3_RS-MARL_collusive_r0p30_pl0p00_noise0p00_d0_s000	E3_sensor_impairment	3	RS-MARL	collusive	0.30	0	0.55	static	none	0.00	0.00	0	50	256	5	0	1
E3_RS-MARL_collusive_r0p30_pl0p00_noise0p00_d0_s001	E3_sensor_impairment	3	RS-MARL	collusive	0.30	1	0.55	static	none	0.00	0.00	0	50	256	5	0	1
E3_RS-MARL_collusive_r0p30_pl0p00_noise0p00_d0_s002	E3_sensor_impairment	3	RS-MARL	collusive	0.30	2	0.55	static	none	0.00	0.00	0	50	256	5	0	1
E3_RS-MARL_collusive_r0p30_pl0p00_noise0p00_d0_s003	E3_sensor_impairment	3	RS-MARL	collusive	0.30	3	0.55	static	none	0.00	0.00	0	50	256	5	0	1
E3_RS-MARL_collusive_r0p30_pl0p00_noise0p00_d0_s004	E3_sensor_impairment	3	RS-MARL	collusive	0.30	4	0.55	static	none	0.00	0.00	0	50	256	5	0	1
E3_RS-MARL_collusive_r0p30_pl0p00_noise0p00_d0_s005	E3_sensor_impairment	3	RS-MARL	collusive	0.30	5	0.55	static	none	0.00	0.00	0	50	256	5	0	1
E3_RS-MARL_collusive_r0p30_pl0p00_noise0p00_d0_s006	E3_sensor_impairment	3	RS-MARL	collusive	0.30	6	0.55	static	none	0.00	0.00	0	50	256	5	0	1
E3_RS-MARL_collusive_r0p30_pl0p00_noise0p00_d0_s007	E3_sensor_impairment	3	RS-MARL	collusive	0.30	7	0.55	static	none	0.00	0.00	0	50	256	5	0	1
E3_RS-MARL_collusive_r0p30_pl0p00_noise0p00_d0_s008	E3_sensor_impairment	3	RS-MARL	collusive	0.30	8	0.55	static	none	0.00	0.00	0	50	256	5	0	1
E3_RS-MARL_collusive_r0p30_pl0p00_noise0p00_d0_s009	E3_sensor_impairment	3	RS-MARL	collusive	0.30	9	0.55	static	none	0.00	0.00	0	50	256	5	0	1
E3_RS-MARL_collusive_r0p30_pl0p00_noise0p05_d0_s000	E3_sensor_impairment	3	RS-MARL	collusive	0.30	0	0.55	static	none	0.00	0.05	0	50	256	5	0	1
E3_RS-MARL_collusive_r0p30_pl0p00_noise0p05_d0_s001	E3_sensor_impairment	3	RS-MARL	collusive	0.30	1	0.55	static	none	0.00	0.05	0	50	256	5	0	1
E3_RS-MARL_collusive_r0p30_pl0p00_noise0p05_d0_s002	E3_sensor_impairment	3	RS-MARL	collusive	0.30	2	0.55	static	none	0.00	0.05	0	50	256	5	0	1
E3_RS-MARL_collusive_r0p30_pl0p00_noise0p05_d0_s003	E3_sensor_impairment	3	RS-MARL	collusive	0.30	3	0.55	static	none	0.00	0.05	0	50	256	5	0	1
E3_RS-MARL_collusive_r0p30_pl0p00_noise0p05_d0_s004	E3_sensor_impairment	3	RS-MARL	collusive	0.30	4	0.55	static	none	0.00	0.05	0	50	256	5	0	1
E3_RS-MARL_collusive_r0p30_pl0p00_noise0p05_d0_s005	E3_sensor_impairment	3	RS-MARL	collusive	0.30	5	0.55	static	none	0.00	0.05	0	50	256	5	0	1
E3_RS-MARL_collusive_r0p30_pl0p00_noise0p05_d0_s006	E3_sensor_impairment	3	RS-MARL	collusive	0.30	6	0.55	static	none	0.00	0.05	0	50	256	5	0	1
E3_RS-MARL_collusive_r0p30_pl0p00_noise0p05_d0_s007	E3_sensor_impairment	3	RS-MARL	collusive	0.30	7	0.55	static	none	0.00	0.05	0	50	256	5	0	1
E3_RS-MARL_collusive_r0p30_pl0p00_noise0p05_d0_s008	E3_sensor_impairment	3	RS-MARL	collusive	0.30	8	0.55	static	none	0.00	0.05	0	50	256	5	0	1
E3_RS-MARL_collusive_r0p30_pl0p00_noise0p05_d0_s009	E3_sensor_impairment	3	RS-MARL	collusive	0.30	9	0.55	static	none	0.00	0.05	0	50	256	5	0	1
E3_RS-MARL_collusive_r0p30_pl0p00_noise0p10_d0_s000	E3_sensor_impairment	3	RS-MARL	collusive	0.30	0	0.55	static	none	0.00	0.10	0	50	256	5	0	1
E3_RS-MARL_collusive_r0p30_pl0p00_noise0p10_d0_s001	E3_sensor_impairment	3	RS-MARL	collusive	0.30	1	0.55	static	none	0.00	0.10	0	50	256	5	0	1
E3_RS-MARL_collusive_r0p30_pl0p00_noise0p10_d0_s002	E3_sensor_impairment	3	RS-MARL	collusive	0.30	2	0.55	static	none	0.00	0.10	0	50	256	5	0	1
E3_RS-MARL_collusive_r0p30_pl0p00_noise0p10_d0_s003	E3_sensor_impairment	3	RS-MARL	collusive	0.30	3	0.55	static	none	0.00	0.10	0	50	256	5	0	1
E3_RS-MARL_collusive_r0p30_pl0p00_noise0p10_d0_s004	E3_sensor_impairment	3	RS-MARL	collusive	0.30	4	0.55	static	none	0.00	0.10	0	50	256	5	0	1
E3_RS-MARL_collusive_r0p30_pl0p00_noise0p10_d0_s005	E3_sensor_impairment	3	RS-MARL	collusive	0.30	5	0.55	static	none	0.00	0.10	0	50	256	5	0	1
E3_RS-MARL_collusive_r0p30_pl0p00_noise0p10_d0_s006	E3_sensor_impairment	3	RS-MARL	collusive	0.30	6	0.55	static	none	0.00	0.10	0	50	256	5	0	1
E3_RS-MARL_collusive_r0p30_pl0p00_noise0p10_d0_s007	E3_sensor_impairment	3	RS-MARL	collusive	0.30	7	0.55	static	none	0.00	0.10	0	50	256	5	0	1
E3_RS-MARL_collusive_r0p30_pl0p00_noise0p10_d0_s008	E3_sensor_impairment	3	RS-MARL	collusive	0.30	8	0.55	static	none	0.00	0.10	0	50	256	5	0	1
E3_RS-MARL_collusive_r0p30_pl0p00_noise0p10_d0_s009	E3_sensor_impairment	3	RS-MARL	collusive	0.30	9	0.55	static	none	0.00	0.10	0	50	256	5	0	1
E3_RS-MARL_collusive_r0p30_pl0p10_noise0p00_d0_s000	E3_sensor_impairment	3	RS-MARL	collusive	0.30	0	0.55	static	none	0.10	0.00	0	50	256	5	0	1
E3_RS-MARL_collusive_r0p30_pl0p10_noise0p00_d0_s001	E3_sensor_impairment	3	RS-MARL	collusive	0.30	1	0.55	static	none	0.10	0.00	0	50	256	5	0	1
E3_RS-MARL_collusive_r0p30_pl0p10_noise0p00_d0_s002	E3_sensor_impairment	3	RS-MARL	collusive	0.30	2	0.55	static	none	0.10	0.00	0	50	256	5	0	1
E3_RS-MARL_collusive_r0p30_pl0p10_noise0p00_d0_s003	E3_sensor_impairment	3	RS-MARL	collusive	0.30	3	0.55	static	none	0.10	0.00	0	50	256	5	0	1
E3_RS-MARL_collusive_r0p30_pl0p10_noise0p00_d0_s004	E3_sensor_impairment	3	RS-MARL	collusive	0.30	4	0.55	static	none	0.10	0.00	0	50	256	5	0	1
E3_RS-MARL_collusive_r0p30_pl0p10_noise0p00_d0_s005	E3_sensor_impairment	3	RS-MARL	collusive	0.30	5	0.55	static	none	0.10	0.00	0	50	256	5	0	1
E3_RS-MARL_collusive_r0p30_pl0p10_noise0p00_d0_s006	E3_sensor_impairment	3	RS-MARL	collusive	0.30	6	0.55	static	none	0.10	0.00	0	50	256	5	0	1
E3_RS-MARL_collusive_r0p30_pl0p10_noise0p00_d0_s007	E3_sensor_impairment	3	RS-MARL	collusive	0.30	7	0.55	static	none	0.10	0.00	0	50	256	5	0	1
E3_RS-MARL_collusive_r0p30_pl0p10_noise0p00_d0_s008	E3_sensor_impairment	3	RS-MARL	collusive	0.30	8	0.55	static	none	0.10	0.00	0	50	256	5	0	1
E3_RS-MARL_collusive_r0p30_pl0p10_noise0p00_d0_s009	E3_sensor_impairment	3	RS-MARL	collusive	0.30	9	0.55	static	none	0.10	0.00	0	50	256	5	0	1
E3_RS-MARL_collusive_r0p30_pl0p10_noise0p05_d0_s000	E3_sensor_impairment	3	RS-MARL	collusive	0.30	0	0.55	static	none	0.10	0.05	0	50	256	5	0	1
E3_RS-MARL_collusive_r0p30_pl0p10_noise0p05_d0_s001	E3_sensor_impairment	3	RS-MARL	collusive	0.30	1	0.55	static	none	0.10	0.05	0	50	256	5	0	1
E3_RS-MARL_collusive_r0p30_pl0p10_noise0p05_d0_s002	E3_sensor_impairment	3	RS-MARL	collusive	0.30	2	0.55	static	none	0.10	0.05	0	50	256	5	0	1
E3_RS-MARL_collusive_r0p30_pl0p10_noise0p05_d0_s003	E3_sensor_impairment	3	RS-MARL	collusive	0.30	3	0.55	static	none	0.10	0.05	0	50	256	5	0	1
E3_RS-MARL_collusive_r0p30_pl0p10_noise0p05_d0_s004	E3_sensor_impairment	3	RS-MARL	collusive	0.30	4	0.55	static	none	0.10	0.05	0	50	256	5	0	1
E3_RS-MARL_collusive_r0p30_pl0p10_noise0p05_d0_s005	E3_sensor_impairment	3	RS-MARL	collusive	0.30	5	0.55	static	none	0.10	0.05	0	50	256	5	0	1
E3_RS-MARL_collusive_r0p30_pl0p10_noise0p05_d0_s006	E3_sensor_impairment	3	RS-MARL	collusive	0.30	6	0.55	static	none	0.10	0.05	0	50	256	5	0	1
E3_RS-MARL_collusive_r0p30_pl0p10_noise0p05_d0_s007	E3_sensor_impairment	3	RS-MARL	collusive	0.30	7	0.55	static	none	0.10	0.05	0	50	256	5	0	1
E3_RS-MARL_collusive_r0p30_pl0p10_noise0p05_d0_s008	E3_sensor_impairment	3	RS-MARL	collusive	0.30	8	0.55	static	none	0.10	0.05	0	50	256	5	0	1
E3_RS-MARL_collusive_r0p30_pl0p10_noise0p05_d0_s009	E3_sensor_impairment	3	RS-MARL	collusive	0.30	9	0.55	static	none	0.10	0.05	0	50	256	5	0	1
E3_RS-MARL_collusive_r0p30_pl0p10_noise0p10_d0_s000	E3_sensor_impairment	3	RS-MARL	collusive	0.30	0	0.55	static	none	0.10	0.10	0	50	256	5	0	1
E3_RS-MARL_collusive_r0p30_pl0p10_noise0p10_d0_s001	E3_sensor_impairment	3	RS-MARL	collusive	0.30	1	0.55	static	none	0.10	0.10	0	50	256	5	0	1
E3_RS-MARL_collusive_r0p30_pl0p10_noise0p10_d0_s002	E3_sensor_impairment	3	RS-MARL	collusive	0.30	2	0.55	static	none	0.10	0.10	0	50	256	5	0	1
E3_RS-MARL_collusive_r0p30_pl0p10_noise0p10_d0_s003	E3_sensor_impairment	3	RS-MARL	collusive	0.30	3	0.55	static	none	0.10	0.10	0	50	256	5	0	1
E3_RS-MARL_collusive_r0p30_pl0p10_noise0p10_d0_s004	E3_sensor_impairment	3	RS-MARL	collusive	0.30	4	0.55	static	none	0.10	0.10	0	50	256	5	0	1
E3_RS-MARL_collusive_r0p30_pl0p10_noise0p10_d0_s005	E3_sensor_impairment	3	RS-MARL	collusive	0.30	5	0.55	static	none	0.10	0.10	0	50	256	5	0	1
E3_RS-MARL_collusive_r0p30_pl0p10_noise0p10_d0_s006	E3_sensor_impairment	3	RS-MARL	collusive	0.30	6	0.55	static	none	0.10	0.10	0	50	256	5	0	1
E3_RS-MARL_collusive_r0p30_pl0p10_noise0p10_d0_s007	E3_sensor_impairment	3	RS-MARL	collusive	0.30	7	0.55	static	none	0.10	0.10	0	50	256	5	0	1
E3_RS-MARL_collusive_r0p30_pl0p10_noise0p10_d0_s008	E3_sensor_impairment	3	RS-MARL	collusive	0.30	8	0.55	static	none	0.10	0.10	0	50	256	5	0	1
E3_RS-MARL_collusive_r0p30_pl0p10_noise0p10_d0_s009	E3_sensor_impairment	3	RS-MARL	collusive	0.30	9	0.55	static	none	0.10	0.10	0	50	256	5	0	1
E3_RS-MARL_collusive_r0p30_pl0p20_noise0p00_d0_s000	E3_sensor_impairment	3	RS-MARL	collusive	0.30	0	0.55	static	none	0.20	0.00	0	50	256	5	0	1
E3_RS-MARL_collusive_r0p30_pl0p20_noise0p00_d0_s001	E3_sensor_impairment	3	RS-MARL	collusive	0.30	1	0.55	static	none	0.20	0.00	0	50	256	5	0	1
E3_RS-MARL_collusive_r0p30_pl0p20_noise0p00_d0_s002	E3_sensor_impairment	3	RS-MARL	collusive	0.30	2	0.55	static	none	0.20	0.00	0	50	256	5	0	1
E3_RS-MARL_collusive_r0p30_pl0p20_noise0p00_d0_s003	E3_sensor_impairment	3	RS-MARL	collusive	0.30	3	0.55	static	none	0.20	0.00	0	50	256	5	0	1
E3_RS-MARL_collusive_r0p30_pl0p20_noise0p00_d0_s004	E3_sensor_impairment	3	RS-MARL	collusive	0.30	4	0.55	static	none	0.20	0.00	0	50	256	5	0	1
E3_RS-MARL_collusive_r0p30_pl0p20_noise0p00_d0_s005	E3_sensor_impairment	3	RS-MARL	collusive	0.30	5	0.55	static	none	0.20	0.00	0	50	256	5	0	1
E3_RS-MARL_collusive_r0p30_pl0p20_noise0p00_d0_s006	E3_sensor_impairment	3	RS-MARL	collusive	0.30	6	0.55	static	none	0.20	0.00	0	50	256	5	0	1
E3_RS-MARL_collusive_r0p30_pl0p20_noise0p00_d0_s007	E3_sensor_impairment	3	RS-MARL	collusive	0.30	7	0.55	static	none	0.20	0.00	0	50	256	5	0	1
E3_RS-MARL_collusive_r0p30_pl0p20_noise0p00_d0_s008	E3_sensor_impairment	3	RS-MARL	collusive	0.30	8	0.55	static	none	0.20	0.00	0	50	256	5	0	1
E3_RS-MARL_collusive_r0p30_pl0p20_noise0p00_d0_s009	E3_sensor_impairment	3	RS-MARL	collusive	0.30	9	0.55	static	none	0.20	0.00	0	50	256	5	0	1
E3_RS-MARL_collusive_r0p30_pl0p20_noise0p05_d0_s000	E3_sensor_impairment	3	RS-MARL	collusive	0.30	0	0.55	static	none	0.20	0.05	0	50	256	5	0	1
E3_RS-MARL_collusive_r0p30_pl0p20_noise0p05_d0_s001	E3_sensor_impairment	3	RS-MARL	collusive	0.30	1	0.55	static	none	0.20	0.05	0	50	256	5	0	1
E3_RS-MARL_collusive_r0p30_pl0p20_noise0p05_d0_s002	E3_sensor_impairment	3	RS-MARL	collusive	0.30	2	0.55	static	none	0.20	0.05	0	50	256	5	0	1
E3_RS-MARL_collusive_r0p30_pl0p20_noise0p05_d0_s003	E3_sensor_impairment	3	RS-MARL	collusive	0.30	3	0.55	static	none	0.20	0.05	0	50	256	5	0	1
E3_RS-MARL_collusive_r0p30_pl0p20_noise0p05_d0_s004	E3_sensor_impairment	3	RS-MARL	collusive	0.30	4	0.55	static	none	0.20	0.05	0	50	256	5	0	1
E3_RS-MARL_collusive_r0p30_pl0p20_noise0p05_d0_s005	E3_sensor_impairment	3	RS-MARL	collusive	0.30	5	0.55	static	none	0.20	0.05	0	50	256	5	0	1
E3_RS-MARL_collusive_r0p30_pl0p20_noise0p05_d0_s006	E3_sensor_impairment	3	RS-MARL	collusive	0.30	6	0.55	static	none	0.20	0.05	0	50	256	5	0	1
E3_RS-MARL_collusive_r0p30_pl0p20_noise0p05_d0_s007	E3_sensor_impairment	3	RS-MARL	collusive	0.30	7	0.55	static	none	0.20	0.05	0	50	256	5	0	1
E3_RS-MARL_collusive_r0p30_pl0p20_noise0p05_d0_s008	E3_sensor_impairment	3	RS-MARL	collusive	0.30	8	0.55	static	none	0.20	0.05	0	50	256	5	0	1
E3_RS-MARL_collusive_r0p30_pl0p20_noise0p05_d0_s009	E3_sensor_impairment	3	RS-MARL	collusive	0.30	9	0.55	static	none	0.20	0.05	0	50	256	5	0	1
E3_RS-MARL_collusive_r0p30_pl0p20_noise0p10_d0_s000	E3_sensor_impairment	3	RS-MARL	collusive	0.30	0	0.55	static	none	0.20	0.10	0	50	256	5	0	1
E3_RS-MARL_collusive_r0p30_pl0p20_noise0p10_d0_s001	E3_sensor_impairment	3	RS-MARL	collusive	0.30	1	0.55	static	none	0.20	0.10	0	50	256	5	0	1
E3_RS-MARL_collusive_r0p30_pl0p20_noise0p10_d0_s002	E3_sensor_impairment	3	RS-MARL	collusive	0.30	2	0.55	static	none	0.20	0.10	0	50	256	5	0	1
E3_RS-MARL_collusive_r0p30_pl0p20_noise0p10_d0_s003	E3_sensor_impairment	3	RS-MARL	collusive	0.30	3	0.55	static	none	0.20	0.10	0	50	256	5	0	1
E3_RS-MARL_collusive_r0p30_pl0p20_noise0p10_d0_s004	E3_sensor_impairment	3	RS-MARL	collusive	0.30	4	0.55	static	none	0.20	0.10	0	50	256	5	0	1
E3_RS-MARL_collusive_r0p30_pl0p20_noise0p10_d0_s005	E3_sensor_impairment	3	RS-MARL	collusive	0.30	5	0.55	static	none	0.20	0.10	0	50	256	5	0	1
E3_RS-MARL_collusive_r0p30_pl0p20_noise0p10_d0_s006	E3_sensor_impairment	3	RS-MARL	collusive	0.30	6	0.55	static	none	0.20	0.10	0	50	256	5	0	1
E3_RS-MARL_collusive_r0p30_pl0p20_noise0p10_d0_s007	E3_sensor_impairment	3	RS-MARL	collusive	0.30	7	0.55	static	none	0.20	0.10	0	50	256	5	0	1
E3_RS-MARL_collusive_r0p30_pl0p20_noise0p10_d0_s008	E3_sensor_impairment	3	RS-MARL	collusive	0.30	8	0.55	static	none	0.20	0.10	0	50	256	5	0	1
E3_RS-MARL_collusive_r0p30_pl0p20_noise0p10_d0_s009	E3_sensor_impairment	3	RS-MARL	collusive	0.30	9	0.55	static	none	0.20	0.10	0	50	256	5	0	1
E3_RS-MARL_collusive_r0p30_pl0p00_noise0p00_d1_s000	E3_sensor_impairment	3	RS-MARL	collusive	0.30	0	0.55	static	none	0.00	0.00	1	50	256	5	0	1
E3_RS-MARL_collusive_r0p30_pl0p00_noise0p00_d1_s001	E3_sensor_impairment	3	RS-MARL	collusive	0.30	1	0.55	static	none	0.00	0.00	1	50	256	5	0	1
E3_RS-MARL_collusive_r0p30_pl0p00_noise0p00_d1_s002	E3_sensor_impairment	3	RS-MARL	collusive	0.30	2	0.55	static	none	0.00	0.00	1	50	256	5	0	1
E3_RS-MARL_collusive_r0p30_pl0p00_noise0p00_d1_s003	E3_sensor_impairment	3	RS-MARL	collusive	0.30	3	0.55	static	none	0.00	0.00	1	50	256	5	0	1
E3_RS-MARL_collusive_r0p30_pl0p00_noise0p00_d1_s004	E3_sensor_impairment	3	RS-MARL	collusive	0.30	4	0.55	static	none	0.00	0.00	1	50	256	5	0	1
E3_RS-MARL_collusive_r0p30_pl0p00_noise0p00_d1_s005	E3_sensor_impairment	3	RS-MARL	collusive	0.30	5	0.55	static	none	0.00	0.00	1	50	256	5	0	1
E3_RS-MARL_collusive_r0p30_pl0p00_noise0p00_d1_s006	E3_sensor_impairment	3	RS-MARL	collusive	0.30	6	0.55	static	none	0.00	0.00	1	50	256	5	0	1
E3_RS-MARL_collusive_r0p30_pl0p00_noise0p00_d1_s007	E3_sensor_impairment	3	RS-MARL	collusive	0.30	7	0.55	static	none	0.00	0.00	1	50	256	5	0	1
E3_RS-MARL_collusive_r0p30_pl0p00_noise0p00_d1_s008	E3_sensor_impairment	3	RS-MARL	collusive	0.30	8	0.55	static	none	0.00	0.00	1	50	256	5	0	1
E3_RS-MARL_collusive_r0p30_pl0p00_noise0p00_d1_s009	E3_sensor_impairment	3	RS-MARL	collusive	0.30	9	0.55	static	none	0.00	0.00	1	50	256	5	0	1
E3_RS-MARL_collusive_r0p30_pl0p10_noise0p05_d1_s000	E3_sensor_impairment	3	RS-MARL	collusive	0.30	0	0.55	static	none	0.10	0.05	1	50	256	5	0	1
E3_RS-MARL_collusive_r0p30_pl0p10_noise0p05_d1_s001	E3_sensor_impairment	3	RS-MARL	collusive	0.30	1	0.55	static	none	0.10	0.05	1	50	256	5	0	1
E3_RS-MARL_collusive_r0p30_pl0p10_noise0p05_d1_s002	E3_sensor_impairment	3	RS-MARL	collusive	0.30	2	0.55	static	none	0.10	0.05	1	50	256	5	0	1
E3_RS-MARL_collusive_r0p30_pl0p10_noise0p05_d1_s003	E3_sensor_impairment	3	RS-MARL	collusive	0.30	3	0.55	static	none	0.10	0.05	1	50	256	5	0	1
E3_RS-MARL_collusive_r0p30_pl0p10_noise0p05_d1_s004	E3_sensor_impairment	3	RS-MARL	collusive	0.30	4	0.55	static	none	0.10	0.05	1	50	256	5	0	1
E3_RS-MARL_collusive_r0p30_pl0p10_noise0p05_d1_s005	E3_sensor_impairment	3	RS-MARL	collusive	0.30	5	0.55	static	none	0.10	0.05	1	50	256	5	0	1
E3_RS-MARL_collusive_r0p30_pl0p10_noise0p05_d1_s006	E3_sensor_impairment	3	RS-MARL	collusive	0.30	6	0.55	static	none	0.10	0.05	1	50	256	5	0	1
E3_RS-MARL_collusive_r0p30_pl0p10_noise0p05_d1_s007	E3_sensor_impairment	3	RS-MARL	collusive	0.30	7	0.55	static	none	0.10	0.05	1	50	256	5	0	1
E3_RS-MARL_collusive_r0p30_pl0p10_noise0p05_d1_s008	E3_sensor_impairment	3	RS-MARL	collusive	0.30	8	0.55	static	none	0.10	0.05	1	50	256	5	0	1
E3_RS-MARL_collusive_r0p30_pl0p10_noise0p05_d1_s009	E3_sensor_impairment	3	RS-MARL	collusive	0.30	9	0.55	static	none	0.10	0.05	1	50	256	5	0	1
E3_RS-MARL_collusive_r0p30_pl0p20_noise0p10_d1_s000	E3_sensor_impairment	3	RS-MARL	collusive	0.30	0	0.55	static	none	0.20	0.10	1	50	256	5	0	1
E3_RS-MARL_collusive_r0p30_pl0p20_noise0p10_d1_s001	E3_sensor_impairment	3	RS-MARL	collusive	0.30	1	0.55	static	none	0.20	0.10	1	50	256	5	0	1
E3_RS-MARL_collusive_r0p30_pl0p20_noise0p10_d1_s002	E3_sensor_impairment	3	RS-MARL	collusive	0.30	2	0.55	static	none	0.20	0.10	1	50	256	5	0	1
E3_RS-MARL_collusive_r0p30_pl0p20_noise0p10_d1_s003	E3_sensor_impairment	3	RS-MARL	collusive	0.30	3	0.55	static	none	0.20	0.10	1	50	256	5	0	1
E3_RS-MARL_collusive_r0p30_pl0p20_noise0p10_d1_s004	E3_sensor_impairment	3	RS-MARL	collusive	0.30	4	0.55	static	none	0.20	0.10	1	50	256	5	0	1
E3_RS-MARL_collusive_r0p30_pl0p20_noise0p10_d1_s005	E3_sensor_impairment	3	RS-MARL	collusive	0.30	5	0.55	static	none	0.20	0.10	1	50	256	5	0	1
E3_RS-MARL_collusive_r0p30_pl0p20_noise0p10_d1_s006	E3_sensor_impairment	3	RS-MARL	collusive	0.30	6	0.55	static	none	0.20	0.10	1	50	256	5	0	1
E3_RS-MARL_collusive_r0p30_pl0p20_noise0p10_d1_s007	E3_sensor_impairment	3	RS-MARL	collusive	0.30	7	0.55	static	none	0.20	0.10	1	50	256	5	0	1
E3_RS-MARL_collusive_r0p30_pl0p20_noise0p10_d1_s008	E3_sensor_impairment	3	RS-MARL	collusive	0.30	8	0.55	static	none	0.20	0.10	1	50	256	5	0	1
E3_RS-MARL_collusive_r0p30_pl0p20_noise0p10_d1_s009	E3_sensor_impairment	3	RS-MARL	collusive	0.30	9	0.55	static	none	0.20	0.10	1	50	256	5	0	1
E3_Safe-MAPPO_none_r0p00_pl0p00_noise0p00_d0_s000	E3_sensor_impairment	3	Safe-MAPPO	none	0.00	0	0.55	static	none	0.00	0.00	0	50	256	5	0	1
E3_Safe-MAPPO_none_r0p00_pl0p00_noise0p00_d0_s001	E3_sensor_impairment	3	Safe-MAPPO	none	0.00	1	0.55	static	none	0.00	0.00	0	50	256	5	0	1
E3_Safe-MAPPO_none_r0p00_pl0p00_noise0p00_d0_s002	E3_sensor_impairment	3	Safe-MAPPO	none	0.00	2	0.55	static	none	0.00	0.00	0	50	256	5	0	1
E3_Safe-MAPPO_none_r0p00_pl0p00_noise0p00_d0_s003	E3_sensor_impairment	3	Safe-MAPPO	none	0.00	3	0.55	static	none	0.00	0.00	0	50	256	5	0	1
E3_Safe-MAPPO_none_r0p00_pl0p00_noise0p00_d0_s004	E3_sensor_impairment	3	Safe-MAPPO	none	0.00	4	0.55	static	none	0.00	0.00	0	50	256	5	0	1
E3_Safe-MAPPO_none_r0p00_pl0p00_noise0p00_d0_s005	E3_sensor_impairment	3	Safe-MAPPO	none	0.00	5	0.55	static	none	0.00	0.00	0	50	256	5	0	1
E3_Safe-MAPPO_none_r0p00_pl0p00_noise0p00_d0_s006	E3_sensor_impairment	3	Safe-MAPPO	none	0.00	6	0.55	static	none	0.00	0.00	0	50	256	5	0	1
E3_Safe-MAPPO_none_r0p00_pl0p00_noise0p00_d0_s007	E3_sensor_impairment	3	Safe-MAPPO	none	0.00	7	0.55	static	none	0.00	0.00	0	50	256	5	0	1
E3_Safe-MAPPO_none_r0p00_pl0p00_noise0p00_d0_s008	E3_sensor_impairment	3	Safe-MAPPO	none	0.00	8	0.55	static	none	0.00	0.00	0	50	256	5	0	1
E3_Safe-MAPPO_none_r0p00_pl0p00_noise0p00_d0_s009	E3_sensor_impairment	3	Safe-MAPPO	none	0.00	9	0.55	static	none	0.00	0.00	0	50	256	5	0	1
E3_Safe-MAPPO_none_r0p00_pl0p00_noise0p05_d0_s000	E3_sensor_impairment	3	Safe-MAPPO	none	0.00	0	0.55	static	none	0.00	0.05	0	50	256	5	0	1
E3_Safe-MAPPO_none_r0p00_pl0p00_noise0p05_d0_s001	E3_sensor_impairment	3	Safe-MAPPO	none	0.00	1	0.55	static	none	0.00	0.05	0	50	256	5	0	1
E3_Safe-MAPPO_none_r0p00_pl0p00_noise0p05_d0_s002	E3_sensor_impairment	3	Safe-MAPPO	none	0.00	2	0.55	static	none	0.00	0.05	0	50	256	5	0	1
E3_Safe-MAPPO_none_r0p00_pl0p00_noise0p05_d0_s003	E3_sensor_impairment	3	Safe-MAPPO	none	0.00	3	0.55	static	none	0.00	0.05	0	50	256	5	0	1
E3_Safe-MAPPO_none_r0p00_pl0p00_noise0p05_d0_s004	E3_sensor_impairment	3	Safe-MAPPO	none	0.00	4	0.55	static	none	0.00	0.05	0	50	256	5	0	1
E3_Safe-MAPPO_none_r0p00_pl0p00_noise0p05_d0_s005	E3_sensor_impairment	3	Safe-MAPPO	none	0.00	5	0.55	static	none	0.00	0.05	0	50	256	5	0	1
E3_Safe-MAPPO_none_r0p00_pl0p00_noise0p05_d0_s006	E3_sensor_impairment	3	Safe-MAPPO	none	0.00	6	0.55	static	none	0.00	0.05	0	50	256	5	0	1
E3_Safe-MAPPO_none_r0p00_pl0p00_noise0p05_d0_s007	E3_sensor_impairment	3	Safe-MAPPO	none	0.00	7	0.55	static	none	0.00	0.05	0	50	256	5	0	1
E3_Safe-MAPPO_none_r0p00_pl0p00_noise0p05_d0_s008	E3_sensor_impairment	3	Safe-MAPPO	none	0.00	8	0.55	static	none	0.00	0.05	0	50	256	5	0	1
E3_Safe-MAPPO_none_r0p00_pl0p00_noise0p05_d0_s009	E3_sensor_impairment	3	Safe-MAPPO	none	0.00	9	0.55	static	none	0.00	0.05	0	50	256	5	0	1
E3_Safe-MAPPO_none_r0p00_pl0p00_noise0p10_d0_s000	E3_sensor_impairment	3	Safe-MAPPO	none	0.00	0	0.55	static	none	0.00	0.10	0	50	256	5	0	1
E3_Safe-MAPPO_none_r0p00_pl0p00_noise0p10_d0_s001	E3_sensor_impairment	3	Safe-MAPPO	none	0.00	1	0.55	static	none	0.00	0.10	0	50	256	5	0	1
E3_Safe-MAPPO_none_r0p00_pl0p00_noise0p10_d0_s002	E3_sensor_impairment	3	Safe-MAPPO	none	0.00	2	0.55	static	none	0.00	0.10	0	50	256	5	0	1
E3_Safe-MAPPO_none_r0p00_pl0p00_noise0p10_d0_s003	E3_sensor_impairment	3	Safe-MAPPO	none	0.00	3	0.55	static	none	0.00	0.10	0	50	256	5	0	1
E3_Safe-MAPPO_none_r0p00_pl0p00_noise0p10_d0_s004	E3_sensor_impairment	3	Safe-MAPPO	none	0.00	4	0.55	static	none	0.00	0.10	0	50	256	5	0	1
E3_Safe-MAPPO_none_r0p00_pl0p00_noise0p10_d0_s005	E3_sensor_impairment	3	Safe-MAPPO	none	0.00	5	0.55	static	none	0.00	0.10	0	50	256	5	0	1
E3_Safe-MAPPO_none_r0p00_pl0p00_noise0p10_d0_s006	E3_sensor_impairment	3	Safe-MAPPO	none	0.00	6	0.55	static	none	0.00	0.10	0	50	256	5	0	1
E3_Safe-MAPPO_none_r0p00_pl0p00_noise0p10_d0_s007	E3_sensor_impairment	3	Safe-MAPPO	none	0.00	7	0.55	static	none	0.00	0.10	0	50	256	5	0	1
E3_Safe-MAPPO_none_r0p00_pl0p00_noise0p10_d0_s008	E3_sensor_impairment	3	Safe-MAPPO	none	0.00	8	0.55	static	none	0.00	0.10	0	50	256	5	0	1
E3_Safe-MAPPO_none_r0p00_pl0p00_noise0p10_d0_s009	E3_sensor_impairment	3	Safe-MAPPO	none	0.00	9	0.55	static	none	0.00	0.10	0	50	256	5	0	1
E3_Safe-MAPPO_none_r0p00_pl0p10_noise0p00_d0_s000	E3_sensor_impairment	3	Safe-MAPPO	none	0.00	0	0.55	static	none	0.10	0.00	0	50	256	5	0	1
E3_Safe-MAPPO_none_r0p00_pl0p10_noise0p00_d0_s001	E3_sensor_impairment	3	Safe-MAPPO	none	0.00	1	0.55	static	none	0.10	0.00	0	50	256	5	0	1
E3_Safe-MAPPO_none_r0p00_pl0p10_noise0p00_d0_s002	E3_sensor_impairment	3	Safe-MAPPO	none	0.00	2	0.55	static	none	0.10	0.00	0	50	256	5	0	1
E3_Safe-MAPPO_none_r0p00_pl0p10_noise0p00_d0_s003	E3_sensor_impairment	3	Safe-MAPPO	none	0.00	3	0.55	static	none	0.10	0.00	0	50	256	5	0	1
E3_Safe-MAPPO_none_r0p00_pl0p10_noise0p00_d0_s004	E3_sensor_impairment	3	Safe-MAPPO	none	0.00	4	0.55	static	none	0.10	0.00	0	50	256	5	0	1
E3_Safe-MAPPO_none_r0p00_pl0p10_noise0p00_d0_s005	E3_sensor_impairment	3	Safe-MAPPO	none	0.00	5	0.55	static	none	0.10	0.00	0	50	256	5	0	1
E3_Safe-MAPPO_none_r0p00_pl0p10_noise0p00_d0_s006	E3_sensor_impairment	3	Safe-MAPPO	none	0.00	6	0.55	static	none	0.10	0.00	0	50	256	5	0	1
E3_Safe-MAPPO_none_r0p00_pl0p10_noise0p00_d0_s007	E3_sensor_impairment	3	Safe-MAPPO	none	0.00	7	0.55	static	none	0.10	0.00	0	50	256	5	0	1
E3_Safe-MAPPO_none_r0p00_pl0p10_noise0p00_d0_s008	E3_sensor_impairment	3	Safe-MAPPO	none	0.00	8	0.55	static	none	0.10	0.00	0	50	256	5	0	1
E3_Safe-MAPPO_none_r0p00_pl0p10_noise0p00_d0_s009	E3_sensor_impairment	3	Safe-MAPPO	none	0.00	9	0.55	static	none	0.10	0.00	0	50	256	5	0	1
E3_Safe-MAPPO_none_r0p00_pl0p10_noise0p05_d0_s000	E3_sensor_impairment	3	Safe-MAPPO	none	0.00	0	0.55	static	none	0.10	0.05	0	50	256	5	0	1
E3_Safe-MAPPO_none_r0p00_pl0p10_noise0p05_d0_s001	E3_sensor_impairment	3	Safe-MAPPO	none	0.00	1	0.55	static	none	0.10	0.05	0	50	256	5	0	1
E3_Safe-MAPPO_none_r0p00_pl0p10_noise0p05_d0_s002	E3_sensor_impairment	3	Safe-MAPPO	none	0.00	2	0.55	static	none	0.10	0.05	0	50	256	5	0	1
E3_Safe-MAPPO_none_r0p00_pl0p10_noise0p05_d0_s003	E3_sensor_impairment	3	Safe-MAPPO	none	0.00	3	0.55	static	none	0.10	0.05	0	50	256	5	0	1
E3_Safe-MAPPO_none_r0p00_pl0p10_noise0p05_d0_s004	E3_sensor_impairment	3	Safe-MAPPO	none	0.00	4	0.55	static	none	0.10	0.05	0	50	256	5	0	1
E3_Safe-MAPPO_none_r0p00_pl0p10_noise0p05_d0_s005	E3_sensor_impairment	3	Safe-MAPPO	none	0.00	5	0.55	static	none	0.10	0.05	0	50	256	5	0	1
E3_Safe-MAPPO_none_r0p00_pl0p10_noise0p05_d0_s006	E3_sensor_impairment	3	Safe-MAPPO	none	0.00	6	0.55	static	none	0.10	0.05	0	50	256	5	0	1
E3_Safe-MAPPO_none_r0p00_pl0p10_noise0p05_d0_s007	E3_sensor_impairment	3	Safe-MAPPO	none	0.00	7	0.55	static	none	0.10	0.05	0	50	256	5	0	1
E3_Safe-MAPPO_none_r0p00_pl0p10_noise0p05_d0_s008	E3_sensor_impairment	3	Safe-MAPPO	none	0.00	8	0.55	static	none	0.10	0.05	0	50	256	5	0	1
E3_Safe-MAPPO_none_r0p00_pl0p10_noise0p05_d0_s009	E3_sensor_impairment	3	Safe-MAPPO	none	0.00	9	0.55	static	none	0.10	0.05	0	50	256	5	0	1
E3_Safe-MAPPO_none_r0p00_pl0p10_noise0p10_d0_s000	E3_sensor_impairment	3	Safe-MAPPO	none	0.00	0	0.55	static	none	0.10	0.10	0	50	256	5	0	1
E3_Safe-MAPPO_none_r0p00_pl0p10_noise0p10_d0_s001	E3_sensor_impairment	3	Safe-MAPPO	none	0.00	1	0.55	static	none	0.10	0.10	0	50	256	5	0	1
E3_Safe-MAPPO_none_r0p00_pl0p10_noise0p10_d0_s002	E3_sensor_impairment	3	Safe-MAPPO	none	0.00	2	0.55	static	none	0.10	0.10	0	50	256	5	0	1
E3_Safe-MAPPO_none_r0p00_pl0p10_noise0p10_d0_s003	E3_sensor_impairment	3	Safe-MAPPO	none	0.00	3	0.55	static	none	0.10	0.10	0	50	256	5	0	1
E3_Safe-MAPPO_none_r0p00_pl0p10_noise0p10_d0_s004	E3_sensor_impairment	3	Safe-MAPPO	none	0.00	4	0.55	static	none	0.10	0.10	0	50	256	5	0	1
E3_Safe-MAPPO_none_r0p00_pl0p10_noise0p10_d0_s005	E3_sensor_impairment	3	Safe-MAPPO	none	0.00	5	0.55	static	none	0.10	0.10	0	50	256	5	0	1
E3_Safe-MAPPO_none_r0p00_pl0p10_noise0p10_d0_s006	E3_sensor_impairment	3	Safe-MAPPO	none	0.00	6	0.55	static	none	0.10	0.10	0	50	256	5	0	1
E3_Safe-MAPPO_none_r0p00_pl0p10_noise0p10_d0_s007	E3_sensor_impairment	3	Safe-MAPPO	none	0.00	7	0.55	static	none	0.10	0.10	0	50	256	5	0	1
E3_Safe-MAPPO_none_r0p00_pl0p10_noise0p10_d0_s008	E3_sensor_impairment	3	Safe-MAPPO	none	0.00	8	0.55	static	none	0.10	0.10	0	50	256	5	0	1
E3_Safe-MAPPO_none_r0p00_pl0p10_noise0p10_d0_s009	E3_sensor_impairment	3	Safe-MAPPO	none	0.00	9	0.55	static	none	0.10	0.10	0	50	256	5	0	1
E3_Safe-MAPPO_none_r0p00_pl0p20_noise0p00_d0_s000	E3_sensor_impairment	3	Safe-MAPPO	none	0.00	0	0.55	static	none	0.20	0.00	0	50	256	5	0	1
E3_Safe-MAPPO_none_r0p00_pl0p20_noise0p00_d0_s001	E3_sensor_impairment	3	Safe-MAPPO	none	0.00	1	0.55	static	none	0.20	0.00	0	50	256	5	0	1
E3_Safe-MAPPO_none_r0p00_pl0p20_noise0p00_d0_s002	E3_sensor_impairment	3	Safe-MAPPO	none	0.00	2	0.55	static	none	0.20	0.00	0	50	256	5	0	1
E3_Safe-MAPPO_none_r0p00_pl0p20_noise0p00_d0_s003	E3_sensor_impairment	3	Safe-MAPPO	none	0.00	3	0.55	static	none	0.20	0.00	0	50	256	5	0	1
E3_Safe-MAPPO_none_r0p00_pl0p20_noise0p00_d0_s004	E3_sensor_impairment	3	Safe-MAPPO	none	0.00	4	0.55	static	none	0.20	0.00	0	50	256	5	0	1
E3_Safe-MAPPO_none_r0p00_pl0p20_noise0p00_d0_s005	E3_sensor_impairment	3	Safe-MAPPO	none	0.00	5	0.55	static	none	0.20	0.00	0	50	256	5	0	1
E3_Safe-MAPPO_none_r0p00_pl0p20_noise0p00_d0_s006	E3_sensor_impairment	3	Safe-MAPPO	none	0.00	6	0.55	static	none	0.20	0.00	0	50	256	5	0	1
E3_Safe-MAPPO_none_r0p00_pl0p20_noise0p00_d0_s007	E3_sensor_impairment	3	Safe-MAPPO	none	0.00	7	0.55	static	none	0.20	0.00	0	50	256	5	0	1
E3_Safe-MAPPO_none_r0p00_pl0p20_noise0p00_d0_s008	E3_sensor_impairment	3	Safe-MAPPO	none	0.00	8	0.55	static	none	0.20	0.00	0	50	256	5	0	1
E3_Safe-MAPPO_none_r0p00_pl0p20_noise0p00_d0_s009	E3_sensor_impairment	3	Safe-MAPPO	none	0.00	9	0.55	static	none	0.20	0.00	0	50	256	5	0	1
E3_Safe-MAPPO_none_r0p00_pl0p20_noise0p05_d0_s000	E3_sensor_impairment	3	Safe-MAPPO	none	0.00	0	0.55	static	none	0.20	0.05	0	50	256	5	0	1
E3_Safe-MAPPO_none_r0p00_pl0p20_noise0p05_d0_s001	E3_sensor_impairment	3	Safe-MAPPO	none	0.00	1	0.55	static	none	0.20	0.05	0	50	256	5	0	1
E3_Safe-MAPPO_none_r0p00_pl0p20_noise0p05_d0_s002	E3_sensor_impairment	3	Safe-MAPPO	none	0.00	2	0.55	static	none	0.20	0.05	0	50	256	5	0	1
E3_Safe-MAPPO_none_r0p00_pl0p20_noise0p05_d0_s003	E3_sensor_impairment	3	Safe-MAPPO	none	0.00	3	0.55	static	none	0.20	0.05	0	50	256	5	0	1
E3_Safe-MAPPO_none_r0p00_pl0p20_noise0p05_d0_s004	E3_sensor_impairment	3	Safe-MAPPO	none	0.00	4	0.55	static	none	0.20	0.05	0	50	256	5	0	1
E3_Safe-MAPPO_none_r0p00_pl0p20_noise0p05_d0_s005	E3_sensor_impairment	3	Safe-MAPPO	none	0.00	5	0.55	static	none	0.20	0.05	0	50	256	5	0	1
E3_Safe-MAPPO_none_r0p00_pl0p20_noise0p05_d0_s006	E3_sensor_impairment	3	Safe-MAPPO	none	0.00	6	0.55	static	none	0.20	0.05	0	50	256	5	0	1
E3_Safe-MAPPO_none_r0p00_pl0p20_noise0p05_d0_s007	E3_sensor_impairment	3	Safe-MAPPO	none	0.00	7	0.55	static	none	0.20	0.05	0	50	256	5	0	1
E3_Safe-MAPPO_none_r0p00_pl0p20_noise0p05_d0_s008	E3_sensor_impairment	3	Safe-MAPPO	none	0.00	8	0.55	static	none	0.20	0.05	0	50	256	5	0	1
E3_Safe-MAPPO_none_r0p00_pl0p20_noise0p05_d0_s009	E3_sensor_impairment	3	Safe-MAPPO	none	0.00	9	0.55	static	none	0.20	0.05	0	50	256	5	0	1
E3_Safe-MAPPO_none_r0p00_pl0p20_noise0p10_d0_s000	E3_sensor_impairment	3	Safe-MAPPO	none	0.00	0	0.55	static	none	0.20	0.10	0	50	256	5	0	1
E3_Safe-MAPPO_none_r0p00_pl0p20_noise0p10_d0_s001	E3_sensor_impairment	3	Safe-MAPPO	none	0.00	1	0.55	static	none	0.20	0.10	0	50	256	5	0	1
E3_Safe-MAPPO_none_r0p00_pl0p20_noise0p10_d0_s002	E3_sensor_impairment	3	Safe-MAPPO	none	0.00	2	0.55	static	none	0.20	0.10	0	50	256	5	0	1
E3_Safe-MAPPO_none_r0p00_pl0p20_noise0p10_d0_s003	E3_sensor_impairment	3	Safe-MAPPO	none	0.00	3	0.55	static	none	0.20	0.10	0	50	256	5	0	1
E3_Safe-MAPPO_none_r0p00_pl0p20_noise0p10_d0_s004	E3_sensor_impairment	3	Safe-MAPPO	none	0.00	4	0.55	static	none	0.20	0.10	0	50	256	5	0	1
E3_Safe-MAPPO_none_r0p00_pl0p20_noise0p10_d0_s005	E3_sensor_impairment	3	Safe-MAPPO	none	0.00	5	0.55	static	none	0.20	0.10	0	50	256	5	0	1
E3_Safe-MAPPO_none_r0p00_pl0p20_noise0p10_d0_s006	E3_sensor_impairment	3	Safe-MAPPO	none	0.00	6	0.55	static	none	0.20	0.10	0	50	256	5	0	1
E3_Safe-MAPPO_none_r0p00_pl0p20_noise0p10_d0_s007	E3_sensor_impairment	3	Safe-MAPPO	none	0.00	7	0.55	static	none	0.20	0.10	0	50	256	5	0	1
E3_Safe-MAPPO_none_r0p00_pl0p20_noise0p10_d0_s008	E3_sensor_impairment	3	Safe-MAPPO	none	0.00	8	0.55	static	none	0.20	0.10	0	50	256	5	0	1
E3_Safe-MAPPO_none_r0p00_pl0p20_noise0p10_d0_s009	E3_sensor_impairment	3	Safe-MAPPO	none	0.00	9	0.55	static	none	0.20	0.10	0	50	256	5	0	1
E3_Safe-MAPPO_none_r0p00_pl0p00_noise0p00_d1_s000	E3_sensor_impairment	3	Safe-MAPPO	none	0.00	0	0.55	static	none	0.00	0.00	1	50	256	5	0	1
E3_Safe-MAPPO_none_r0p00_pl0p00_noise0p00_d1_s001	E3_sensor_impairment	3	Safe-MAPPO	none	0.00	1	0.55	static	none	0.00	0.00	1	50	256	5	0	1
E3_Safe-MAPPO_none_r0p00_pl0p00_noise0p00_d1_s002	E3_sensor_impairment	3	Safe-MAPPO	none	0.00	2	0.55	static	none	0.00	0.00	1	50	256	5	0	1
E3_Safe-MAPPO_none_r0p00_pl0p00_noise0p00_d1_s003	E3_sensor_impairment	3	Safe-MAPPO	none	0.00	3	0.55	static	none	0.00	0.00	1	50	256	5	0	1
E3_Safe-MAPPO_none_r0p00_pl0p00_noise0p00_d1_s004	E3_sensor_impairment	3	Safe-MAPPO	none	0.00	4	0.55	static	none	0.00	0.00	1	50	256	5	0	1
E3_Safe-MAPPO_none_r0p00_pl0p00_noise0p00_d1_s005	E3_sensor_impairment	3	Safe-MAPPO	none	0.00	5	0.55	static	none	0.00	0.00	1	50	256	5	0	1
E3_Safe-MAPPO_none_r0p00_pl0p00_noise0p00_d1_s006	E3_sensor_impairment	3	Safe-MAPPO	none	0.00	6	0.55	static	none	0.00	0.00	1	50	256	5	0	1
E3_Safe-MAPPO_none_r0p00_pl0p00_noise0p00_d1_s007	E3_sensor_impairment	3	Safe-MAPPO	none	0.00	7	0.55	static	none	0.00	0.00	1	50	256	5	0	1
E3_Safe-MAPPO_none_r0p00_pl0p00_noise0p00_d1_s008	E3_sensor_impairment	3	Safe-MAPPO	none	0.00	8	0.55	static	none	0.00	0.00	1	50	256	5	0	1
E3_Safe-MAPPO_none_r0p00_pl0p00_noise0p00_d1_s009	E3_sensor_impairment	3	Safe-MAPPO	none	0.00	9	0.55	static	none	0.00	0.00	1	50	256	5	0	1
E3_Safe-MAPPO_none_r0p00_pl0p10_noise0p05_d1_s000	E3_sensor_impairment	3	Safe-MAPPO	none	0.00	0	0.55	static	none	0.10	0.05	1	50	256	5	0	1
E3_Safe-MAPPO_none_r0p00_pl0p10_noise0p05_d1_s001	E3_sensor_impairment	3	Safe-MAPPO	none	0.00	1	0.55	static	none	0.10	0.05	1	50	256	5	0	1
E3_Safe-MAPPO_none_r0p00_pl0p10_noise0p05_d1_s002	E3_sensor_impairment	3	Safe-MAPPO	none	0.00	2	0.55	static	none	0.10	0.05	1	50	256	5	0	1
E3_Safe-MAPPO_none_r0p00_pl0p10_noise0p05_d1_s003	E3_sensor_impairment	3	Safe-MAPPO	none	0.00	3	0.55	static	none	0.10	0.05	1	50	256	5	0	1
E3_Safe-MAPPO_none_r0p00_pl0p10_noise0p05_d1_s004	E3_sensor_impairment	3	Safe-MAPPO	none	0.00	4	0.55	static	none	0.10	0.05	1	50	256	5	0	1
E3_Safe-MAPPO_none_r0p00_pl0p10_noise0p05_d1_s005	E3_sensor_impairment	3	Safe-MAPPO	none	0.00	5	0.55	static	none	0.10	0.05	1	50	256	5	0	1
E3_Safe-MAPPO_none_r0p00_pl0p10_noise0p05_d1_s006	E3_sensor_impairment	3	Safe-MAPPO	none	0.00	6	0.55	static	none	0.10	0.05	1	50	256	5	0	1
E3_Safe-MAPPO_none_r0p00_pl0p10_noise0p05_d1_s007	E3_sensor_impairment	3	Safe-MAPPO	none	0.00	7	0.55	static	none	0.10	0.05	1	50	256	5	0	1
E3_Safe-MAPPO_none_r0p00_pl0p10_noise0p05_d1_s008	E3_sensor_impairment	3	Safe-MAPPO	none	0.00	8	0.55	static	none	0.10	0.05	1	50	256	5	0	1
E3_Safe-MAPPO_none_r0p00_pl0p10_noise0p05_d1_s009	E3_sensor_impairment	3	Safe-MAPPO	none	0.00	9	0.55	static	none	0.10	0.05	1	50	256	5	0	1
E3_Safe-MAPPO_none_r0p00_pl0p20_noise0p10_d1_s000	E3_sensor_impairment	3	Safe-MAPPO	none	0.00	0	0.55	static	none	0.20	0.10	1	50	256	5	0	1
E3_Safe-MAPPO_none_r0p00_pl0p20_noise0p10_d1_s001	E3_sensor_impairment	3	Safe-MAPPO	none	0.00	1	0.55	static	none	0.20	0.10	1	50	256	5	0	1
E3_Safe-MAPPO_none_r0p00_pl0p20_noise0p10_d1_s002	E3_sensor_impairment	3	Safe-MAPPO	none	0.00	2	0.55	static	none	0.20	0.10	1	50	256	5	0	1
E3_Safe-MAPPO_none_r0p00_pl0p20_noise0p10_d1_s003	E3_sensor_impairment	3	Safe-MAPPO	none	0.00	3	0.55	static	none	0.20	0.10	1	50	256	5	0	1
E3_Safe-MAPPO_none_r0p00_pl0p20_noise0p10_d1_s004	E3_sensor_impairment	3	Safe-MAPPO	none	0.00	4	0.55	static	none	0.20	0.10	1	50	256	5	0	1
E3_Safe-MAPPO_none_r0p00_pl0p20_noise0p10_d1_s005	E3_sensor_impairment	3	Safe-MAPPO	none	0.00	5	0.55	static	none	0.20	0.10	1	50	256	5	0	1
E3_Safe-MAPPO_none_r0p00_pl0p20_noise0p10_d1_s006	E3_sensor_impairment	3	Safe-MAPPO	none	0.00	6	0.55	static	none	0.20	0.10	1	50	256	5	0	1
E3_Safe-MAPPO_none_r0p00_pl0p20_noise0p10_d1_s007	E3_sensor_impairment	3	Safe-MAPPO	none	0.00	7	0.55	static	none	0.20	0.10	1	50	256	5	0	1
E3_Safe-MAPPO_none_r0p00_pl0p20_noise0p10_d1_s008	E3_sensor_impairment	3	Safe-MAPPO	none	0.00	8	0.55	static	none	0.20	0.10	1	50	256	5	0	1
E3_Safe-MAPPO_none_r0p00_pl0p20_noise0p10_d1_s009	E3_sensor_impairment	3	Safe-MAPPO	none	0.00	9	0.55	static	none	0.20	0.10	1	50	256	5	0	1
E3_Safe-MAPPO_collusive_r0p30_pl0p00_noise0p00_d0_s000	E3_sensor_impairment	3	Safe-MAPPO	collusive	0.30	0	0.55	static	none	0.00	0.00	0	50	256	5	0	1
E3_Safe-MAPPO_collusive_r0p30_pl0p00_noise0p00_d0_s001	E3_sensor_impairment	3	Safe-MAPPO	collusive	0.30	1	0.55	static	none	0.00	0.00	0	50	256	5	0	1
E3_Safe-MAPPO_collusive_r0p30_pl0p00_noise0p00_d0_s002	E3_sensor_impairment	3	Safe-MAPPO	collusive	0.30	2	0.55	static	none	0.00	0.00	0	50	256	5	0	1
E3_Safe-MAPPO_collusive_r0p30_pl0p00_noise0p00_d0_s003	E3_sensor_impairment	3	Safe-MAPPO	collusive	0.30	3	0.55	static	none	0.00	0.00	0	50	256	5	0	1
E3_Safe-MAPPO_collusive_r0p30_pl0p00_noise0p00_d0_s004	E3_sensor_impairment	3	Safe-MAPPO	collusive	0.30	4	0.55	static	none	0.00	0.00	0	50	256	5	0	1
E3_Safe-MAPPO_collusive_r0p30_pl0p00_noise0p00_d0_s005	E3_sensor_impairment	3	Safe-MAPPO	collusive	0.30	5	0.55	static	none	0.00	0.00	0	50	256	5	0	1
E3_Safe-MAPPO_collusive_r0p30_pl0p00_noise0p00_d0_s006	E3_sensor_impairment	3	Safe-MAPPO	collusive	0.30	6	0.55	static	none	0.00	0.00	0	50	256	5	0	1
E3_Safe-MAPPO_collusive_r0p30_pl0p00_noise0p00_d0_s007	E3_sensor_impairment	3	Safe-MAPPO	collusive	0.30	7	0.55	static	none	0.00	0.00	0	50	256	5	0	1
E3_Safe-MAPPO_collusive_r0p30_pl0p00_noise0p00_d0_s008	E3_sensor_impairment	3	Safe-MAPPO	collusive	0.30	8	0.55	static	none	0.00	0.00	0	50	256	5	0	1
E3_Safe-MAPPO_collusive_r0p30_pl0p00_noise0p00_d0_s009	E3_sensor_impairment	3	Safe-MAPPO	collusive	0.30	9	0.55	static	none	0.00	0.00	0	50	256	5	0	1
E3_Safe-MAPPO_collusive_r0p30_pl0p00_noise0p05_d0_s000	E3_sensor_impairment	3	Safe-MAPPO	collusive	0.30	0	0.55	static	none	0.00	0.05	0	50	256	5	0	1
E3_Safe-MAPPO_collusive_r0p30_pl0p00_noise0p05_d0_s001	E3_sensor_impairment	3	Safe-MAPPO	collusive	0.30	1	0.55	static	none	0.00	0.05	0	50	256	5	0	1
E3_Safe-MAPPO_collusive_r0p30_pl0p00_noise0p05_d0_s002	E3_sensor_impairment	3	Safe-MAPPO	collusive	0.30	2	0.55	static	none	0.00	0.05	0	50	256	5	0	1
E3_Safe-MAPPO_collusive_r0p30_pl0p00_noise0p05_d0_s003	E3_sensor_impairment	3	Safe-MAPPO	collusive	0.30	3	0.55	static	none	0.00	0.05	0	50	256	5	0	1
E3_Safe-MAPPO_collusive_r0p30_pl0p00_noise0p05_d0_s004	E3_sensor_impairment	3	Safe-MAPPO	collusive	0.30	4	0.55	static	none	0.00	0.05	0	50	256	5	0	1
E3_Safe-MAPPO_collusive_r0p30_pl0p00_noise0p05_d0_s005	E3_sensor_impairment	3	Safe-MAPPO	collusive	0.30	5	0.55	static	none	0.00	0.05	0	50	256	5	0	1
E3_Safe-MAPPO_collusive_r0p30_pl0p00_noise0p05_d0_s006	E3_sensor_impairment	3	Safe-MAPPO	collusive	0.30	6	0.55	static	none	0.00	0.05	0	50	256	5	0	1
E3_Safe-MAPPO_collusive_r0p30_pl0p00_noise0p05_d0_s007	E3_sensor_impairment	3	Safe-MAPPO	collusive	0.30	7	0.55	static	none	0.00	0.05	0	50	256	5	0	1
E3_Safe-MAPPO_collusive_r0p30_pl0p00_noise0p05_d0_s008	E3_sensor_impairment	3	Safe-MAPPO	collusive	0.30	8	0.55	static	none	0.00	0.05	0	50	256	5	0	1
E3_Safe-MAPPO_collusive_r0p30_pl0p00_noise0p05_d0_s009	E3_sensor_impairment	3	Safe-MAPPO	collusive	0.30	9	0.55	static	none	0.00	0.05	0	50	256	5	0	1
E3_Safe-MAPPO_collusive_r0p30_pl0p00_noise0p10_d0_s000	E3_sensor_impairment	3	Safe-MAPPO	collusive	0.30	0	0.55	static	none	0.00	0.10	0	50	256	5	0	1
E3_Safe-MAPPO_collusive_r0p30_pl0p00_noise0p10_d0_s001	E3_sensor_impairment	3	Safe-MAPPO	collusive	0.30	1	0.55	static	none	0.00	0.10	0	50	256	5	0	1
E3_Safe-MAPPO_collusive_r0p30_pl0p00_noise0p10_d0_s002	E3_sensor_impairment	3	Safe-MAPPO	collusive	0.30	2	0.55	static	none	0.00	0.10	0	50	256	5	0	1
E3_Safe-MAPPO_collusive_r0p30_pl0p00_noise0p10_d0_s003	E3_sensor_impairment	3	Safe-MAPPO	collusive	0.30	3	0.55	static	none	0.00	0.10	0	50	256	5	0	1
E3_Safe-MAPPO_collusive_r0p30_pl0p00_noise0p10_d0_s004	E3_sensor_impairment	3	Safe-MAPPO	collusive	0.30	4	0.55	static	none	0.00	0.10	0	50	256	5	0	1
E3_Safe-MAPPO_collusive_r0p30_pl0p00_noise0p10_d0_s005	E3_sensor_impairment	3	Safe-MAPPO	collusive	0.30	5	0.55	static	none	0.00	0.10	0	50	256	5	0	1
E3_Safe-MAPPO_collusive_r0p30_pl0p00_noise0p10_d0_s006	E3_sensor_impairment	3	Safe-MAPPO	collusive	0.30	6	0.55	static	none	0.00	0.10	0	50	256	5	0	1
E3_Safe-MAPPO_collusive_r0p30_pl0p00_noise0p10_d0_s007	E3_sensor_impairment	3	Safe-MAPPO	collusive	0.30	7	0.55	static	none	0.00	0.10	0	50	256	5	0	1
E3_Safe-MAPPO_collusive_r0p30_pl0p00_noise0p10_d0_s008	E3_sensor_impairment	3	Safe-MAPPO	collusive	0.30	8	0.55	static	none	0.00	0.10	0	50	256	5	0	1
E3_Safe-MAPPO_collusive_r0p30_pl0p00_noise0p10_d0_s009	E3_sensor_impairment	3	Safe-MAPPO	collusive	0.30	9	0.55	static	none	0.00	0.10	0	50	256	5	0	1
E3_Safe-MAPPO_collusive_r0p30_pl0p10_noise0p00_d0_s000	E3_sensor_impairment	3	Safe-MAPPO	collusive	0.30	0	0.55	static	none	0.10	0.00	0	50	256	5	0	1
E3_Safe-MAPPO_collusive_r0p30_pl0p10_noise0p00_d0_s001	E3_sensor_impairment	3	Safe-MAPPO	collusive	0.30	1	0.55	static	none	0.10	0.00	0	50	256	5	0	1
E3_Safe-MAPPO_collusive_r0p30_pl0p10_noise0p00_d0_s002	E3_sensor_impairment	3	Safe-MAPPO	collusive	0.30	2	0.55	static	none	0.10	0.00	0	50	256	5	0	1
E3_Safe-MAPPO_collusive_r0p30_pl0p10_noise0p00_d0_s003	E3_sensor_impairment	3	Safe-MAPPO	collusive	0.30	3	0.55	static	none	0.10	0.00	0	50	256	5	0	1
E3_Safe-MAPPO_collusive_r0p30_pl0p10_noise0p00_d0_s004	E3_sensor_impairment	3	Safe-MAPPO	collusive	0.30	4	0.55	static	none	0.10	0.00	0	50	256	5	0	1
E3_Safe-MAPPO_collusive_r0p30_pl0p10_noise0p00_d0_s005	E3_sensor_impairment	3	Safe-MAPPO	collusive	0.30	5	0.55	static	none	0.10	0.00	0	50	256	5	0	1
E3_Safe-MAPPO_collusive_r0p30_pl0p10_noise0p00_d0_s006	E3_sensor_impairment	3	Safe-MAPPO	collusive	0.30	6	0.55	static	none	0.10	0.00	0	50	256	5	0	1
E3_Safe-MAPPO_collusive_r0p30_pl0p10_noise0p00_d0_s007	E3_sensor_impairment	3	Safe-MAPPO	collusive	0.30	7	0.55	static	none	0.10	0.00	0	50	256	5	0	1
E3_Safe-MAPPO_collusive_r0p30_pl0p10_noise0p00_d0_s008	E3_sensor_impairment	3	Safe-MAPPO	collusive	0.30	8	0.55	static	none	0.10	0.00	0	50	256	5	0	1
E3_Safe-MAPPO_collusive_r0p30_pl0p10_noise0p00_d0_s009	E3_sensor_impairment	3	Safe-MAPPO	collusive	0.30	9	0.55	static	none	0.10	0.00	0	50	256	5	0	1
E3_Safe-MAPPO_collusive_r0p30_pl0p10_noise0p05_d0_s000	E3_sensor_impairment	3	Safe-MAPPO	collusive	0.30	0	0.55	static	none	0.10	0.05	0	50	256	5	0	1
E3_Safe-MAPPO_collusive_r0p30_pl0p10_noise0p05_d0_s001	E3_sensor_impairment	3	Safe-MAPPO	collusive	0.30	1	0.55	static	none	0.10	0.05	0	50	256	5	0	1
E3_Safe-MAPPO_collusive_r0p30_pl0p10_noise0p05_d0_s002	E3_sensor_impairment	3	Safe-MAPPO	collusive	0.30	2	0.55	static	none	0.10	0.05	0	50	256	5	0	1
E3_Safe-MAPPO_collusive_r0p30_pl0p10_noise0p05_d0_s003	E3_sensor_impairment	3	Safe-MAPPO	collusive	0.30	3	0.55	static	none	0.10	0.05	0	50	256	5	0	1
E3_Safe-MAPPO_collusive_r0p30_pl0p10_noise0p05_d0_s004	E3_sensor_impairment	3	Safe-MAPPO	collusive	0.30	4	0.55	static	none	0.10	0.05	0	50	256	5	0	1
E3_Safe-MAPPO_collusive_r0p30_pl0p10_noise0p05_d0_s005	E3_sensor_impairment	3	Safe-MAPPO	collusive	0.30	5	0.55	static	none	0.10	0.05	0	50	256	5	0	1
E3_Safe-MAPPO_collusive_r0p30_pl0p10_noise0p05_d0_s006	E3_sensor_impairment	3	Safe-MAPPO	collusive	0.30	6	0.55	static	none	0.10	0.05	0	50	256	5	0	1
E3_Safe-MAPPO_collusive_r0p30_pl0p10_noise0p05_d0_s007	E3_sensor_impairment	3	Safe-MAPPO	collusive	0.30	7	0.55	static	none	0.10	0.05	0	50	256	5	0	1
E3_Safe-MAPPO_collusive_r0p30_pl0p10_noise0p05_d0_s008	E3_sensor_impairment	3	Safe-MAPPO	collusive	0.30	8	0.55	static	none	0.10	0.05	0	50	256	5	0	1
E3_Safe-MAPPO_collusive_r0p30_pl0p10_noise0p05_d0_s009	E3_sensor_impairment	3	Safe-MAPPO	collusive	0.30	9	0.55	static	none	0.10	0.05	0	50	256	5	0	1
E3_Safe-MAPPO_collusive_r0p30_pl0p10_noise0p10_d0_s000	E3_sensor_impairment	3	Safe-MAPPO	collusive	0.30	0	0.55	static	none	0.10	0.10	0	50	256	5	0	1
E3_Safe-MAPPO_collusive_r0p30_pl0p10_noise0p10_d0_s001	E3_sensor_impairment	3	Safe-MAPPO	collusive	0.30	1	0.55	static	none	0.10	0.10	0	50	256	5	0	1
E3_Safe-MAPPO_collusive_r0p30_pl0p10_noise0p10_d0_s002	E3_sensor_impairment	3	Safe-MAPPO	collusive	0.30	2	0.55	static	none	0.10	0.10	0	50	256	5	0	1
E3_Safe-MAPPO_collusive_r0p30_pl0p10_noise0p10_d0_s003	E3_sensor_impairment	3	Safe-MAPPO	collusive	0.30	3	0.55	static	none	0.10	0.10	0	50	256	5	0	1
E3_Safe-MAPPO_collusive_r0p30_pl0p10_noise0p10_d0_s004	E3_sensor_impairment	3	Safe-MAPPO	collusive	0.30	4	0.55	static	none	0.10	0.10	0	50	256	5	0	1
E3_Safe-MAPPO_collusive_r0p30_pl0p10_noise0p10_d0_s005	E3_sensor_impairment	3	Safe-MAPPO	collusive	0.30	5	0.55	static	none	0.10	0.10	0	50	256	5	0	1
E3_Safe-MAPPO_collusive_r0p30_pl0p10_noise0p10_d0_s006	E3_sensor_impairment	3	Safe-MAPPO	collusive	0.30	6	0.55	static	none	0.10	0.10	0	50	256	5	0	1
E3_Safe-MAPPO_collusive_r0p30_pl0p10_noise0p10_d0_s007	E3_sensor_impairment	3	Safe-MAPPO	collusive	0.30	7	0.55	static	none	0.10	0.10	0	50	256	5	0	1
E3_Safe-MAPPO_collusive_r0p30_pl0p10_noise0p10_d0_s008	E3_sensor_impairment	3	Safe-MAPPO	collusive	0.30	8	0.55	static	none	0.10	0.10	0	50	256	5	0	1
E3_Safe-MAPPO_collusive_r0p30_pl0p10_noise0p10_d0_s009	E3_sensor_impairment	3	Safe-MAPPO	collusive	0.30	9	0.55	static	none	0.10	0.10	0	50	256	5	0	1
E3_Safe-MAPPO_collusive_r0p30_pl0p20_noise0p00_d0_s000	E3_sensor_impairment	3	Safe-MAPPO	collusive	0.30	0	0.55	static	none	0.20	0.00	0	50	256	5	0	1
E3_Safe-MAPPO_collusive_r0p30_pl0p20_noise0p00_d0_s001	E3_sensor_impairment	3	Safe-MAPPO	collusive	0.30	1	0.55	static	none	0.20	0.00	0	50	256	5	0	1
E3_Safe-MAPPO_collusive_r0p30_pl0p20_noise0p00_d0_s002	E3_sensor_impairment	3	Safe-MAPPO	collusive	0.30	2	0.55	static	none	0.20	0.00	0	50	256	5	0	1
E3_Safe-MAPPO_collusive_r0p30_pl0p20_noise0p00_d0_s003	E3_sensor_impairment	3	Safe-MAPPO	collusive	0.30	3	0.55	static	none	0.20	0.00	0	50	256	5	0	1
E3_Safe-MAPPO_collusive_r0p30_pl0p20_noise0p00_d0_s004	E3_sensor_impairment	3	Safe-MAPPO	collusive	0.30	4	0.55	static	none	0.20	0.00	0	50	256	5	0	1
E3_Safe-MAPPO_collusive_r0p30_pl0p20_noise0p00_d0_s005	E3_sensor_impairment	3	Safe-MAPPO	collusive	0.30	5	0.55	static	none	0.20	0.00	0	50	256	5	0	1
E3_Safe-MAPPO_collusive_r0p30_pl0p20_noise0p00_d0_s006	E3_sensor_impairment	3	Safe-MAPPO	collusive	0.30	6	0.55	static	none	0.20	0.00	0	50	256	5	0	1
E3_Safe-MAPPO_collusive_r0p30_pl0p20_noise0p00_d0_s007	E3_sensor_impairment	3	Safe-MAPPO	collusive	0.30	7	0.55	static	none	0.20	0.00	0	50	256	5	0	1
E3_Safe-MAPPO_collusive_r0p30_pl0p20_noise0p00_d0_s008	E3_sensor_impairment	3	Safe-MAPPO	collusive	0.30	8	0.55	static	none	0.20	0.00	0	50	256	5	0	1
E3_Safe-MAPPO_collusive_r0p30_pl0p20_noise0p00_d0_s009	E3_sensor_impairment	3	Safe-MAPPO	collusive	0.30	9	0.55	static	none	0.20	0.00	0	50	256	5	0	1
E3_Safe-MAPPO_collusive_r0p30_pl0p20_noise0p05_d0_s000	E3_sensor_impairment	3	Safe-MAPPO	collusive	0.30	0	0.55	static	none	0.20	0.05	0	50	256	5	0	1
E3_Safe-MAPPO_collusive_r0p30_pl0p20_noise0p05_d0_s001	E3_sensor_impairment	3	Safe-MAPPO	collusive	0.30	1	0.55	static	none	0.20	0.05	0	50	256	5	0	1
E3_Safe-MAPPO_collusive_r0p30_pl0p20_noise0p05_d0_s002	E3_sensor_impairment	3	Safe-MAPPO	collusive	0.30	2	0.55	static	none	0.20	0.05	0	50	256	5	0	1
E3_Safe-MAPPO_collusive_r0p30_pl0p20_noise0p05_d0_s003	E3_sensor_impairment	3	Safe-MAPPO	collusive	0.30	3	0.55	static	none	0.20	0.05	0	50	256	5	0	1
E3_Safe-MAPPO_collusive_r0p30_pl0p20_noise0p05_d0_s004	E3_sensor_impairment	3	Safe-MAPPO	collusive	0.30	4	0.55	static	none	0.20	0.05	0	50	256	5	0	1
E3_Safe-MAPPO_collusive_r0p30_pl0p20_noise0p05_d0_s005	E3_sensor_impairment	3	Safe-MAPPO	collusive	0.30	5	0.55	static	none	0.20	0.05	0	50	256	5	0	1
E3_Safe-MAPPO_collusive_r0p30_pl0p20_noise0p05_d0_s006	E3_sensor_impairment	3	Safe-MAPPO	collusive	0.30	6	0.55	static	none	0.20	0.05	0	50	256	5	0	1
E3_Safe-MAPPO_collusive_r0p30_pl0p20_noise0p05_d0_s007	E3_sensor_impairment	3	Safe-MAPPO	collusive	0.30	7	0.55	static	none	0.20	0.05	0	50	256	5	0	1
E3_Safe-MAPPO_collusive_r0p30_pl0p20_noise0p05_d0_s008	E3_sensor_impairment	3	Safe-MAPPO	collusive	0.30	8	0.55	static	none	0.20	0.05	0	50	256	5	0	1
E3_Safe-MAPPO_collusive_r0p30_pl0p20_noise0p05_d0_s009	E3_sensor_impairment	3	Safe-MAPPO	collusive	0.30	9	0.55	static	none	0.20	0.05	0	50	256	5	0	1
E3_Safe-MAPPO_collusive_r0p30_pl0p20_noise0p10_d0_s000	E3_sensor_impairment	3	Safe-MAPPO	collusive	0.30	0	0.55	static	none	0.20	0.10	0	50	256	5	0	1
E3_Safe-MAPPO_collusive_r0p30_pl0p20_noise0p10_d0_s001	E3_sensor_impairment	3	Safe-MAPPO	collusive	0.30	1	0.55	static	none	0.20	0.10	0	50	256	5	0	1
E3_Safe-MAPPO_collusive_r0p30_pl0p20_noise0p10_d0_s002	E3_sensor_impairment	3	Safe-MAPPO	collusive	0.30	2	0.55	static	none	0.20	0.10	0	50	256	5	0	1
E3_Safe-MAPPO_collusive_r0p30_pl0p20_noise0p10_d0_s003	E3_sensor_impairment	3	Safe-MAPPO	collusive	0.30	3	0.55	static	none	0.20	0.10	0	50	256	5	0	1
E3_Safe-MAPPO_collusive_r0p30_pl0p20_noise0p10_d0_s004	E3_sensor_impairment	3	Safe-MAPPO	collusive	0.30	4	0.55	static	none	0.20	0.10	0	50	256	5	0	1
E3_Safe-MAPPO_collusive_r0p30_pl0p20_noise0p10_d0_s005	E3_sensor_impairment	3	Safe-MAPPO	collusive	0.30	5	0.55	static	none	0.20	0.10	0	50	256	5	0	1
E3_Safe-MAPPO_collusive_r0p30_pl0p20_noise0p10_d0_s006	E3_sensor_impairment	3	Safe-MAPPO	collusive	0.30	6	0.55	static	none	0.20	0.10	0	50	256	5	0	1
E3_Safe-MAPPO_collusive_r0p30_pl0p20_noise0p10_d0_s007	E3_sensor_impairment	3	Safe-MAPPO	collusive	0.30	7	0.55	static	none	0.20	0.10	0	50	256	5	0	1
E3_Safe-MAPPO_collusive_r0p30_pl0p20_noise0p10_d0_s008	E3_sensor_impairment	3	Safe-MAPPO	collusive	0.30	8	0.55	static	none	0.20	0.10	0	50	256	5	0	1
E3_Safe-MAPPO_collusive_r0p30_pl0p20_noise0p10_d0_s009	E3_sensor_impairment	3	Safe-MAPPO	collusive	0.30	9	0.55	static	none	0.20	0.10	0	50	256	5	0	1
E3_Safe-MAPPO_collusive_r0p30_pl0p00_noise0p00_d1_s000	E3_sensor_impairment	3	Safe-MAPPO	collusive	0.30	0	0.55	static	none	0.00	0.00	1	50	256	5	0	1
E3_Safe-MAPPO_collusive_r0p30_pl0p00_noise0p00_d1_s001	E3_sensor_impairment	3	Safe-MAPPO	collusive	0.30	1	0.55	static	none	0.00	0.00	1	50	256	5	0	1
E3_Safe-MAPPO_collusive_r0p30_pl0p00_noise0p00_d1_s002	E3_sensor_impairment	3	Safe-MAPPO	collusive	0.30	2	0.55	static	none	0.00	0.00	1	50	256	5	0	1
E3_Safe-MAPPO_collusive_r0p30_pl0p00_noise0p00_d1_s003	E3_sensor_impairment	3	Safe-MAPPO	collusive	0.30	3	0.55	static	none	0.00	0.00	1	50	256	5	0	1
E3_Safe-MAPPO_collusive_r0p30_pl0p00_noise0p00_d1_s004	E3_sensor_impairment	3	Safe-MAPPO	collusive	0.30	4	0.55	static	none	0.00	0.00	1	50	256	5	0	1
E3_Safe-MAPPO_collusive_r0p30_pl0p00_noise0p00_d1_s005	E3_sensor_impairment	3	Safe-MAPPO	collusive	0.30	5	0.55	static	none	0.00	0.00	1	50	256	5	0	1
E3_Safe-MAPPO_collusive_r0p30_pl0p00_noise0p00_d1_s006	E3_sensor_impairment	3	Safe-MAPPO	collusive	0.30	6	0.55	static	none	0.00	0.00	1	50	256	5	0	1
E3_Safe-MAPPO_collusive_r0p30_pl0p00_noise0p00_d1_s007	E3_sensor_impairment	3	Safe-MAPPO	collusive	0.30	7	0.55	static	none	0.00	0.00	1	50	256	5	0	1
E3_Safe-MAPPO_collusive_r0p30_pl0p00_noise0p00_d1_s008	E3_sensor_impairment	3	Safe-MAPPO	collusive	0.30	8	0.55	static	none	0.00	0.00	1	50	256	5	0	1
E3_Safe-MAPPO_collusive_r0p30_pl0p00_noise0p00_d1_s009	E3_sensor_impairment	3	Safe-MAPPO	collusive	0.30	9	0.55	static	none	0.00	0.00	1	50	256	5	0	1
E3_Safe-MAPPO_collusive_r0p30_pl0p10_noise0p05_d1_s000	E3_sensor_impairment	3	Safe-MAPPO	collusive	0.30	0	0.55	static	none	0.10	0.05	1	50	256	5	0	1
E3_Safe-MAPPO_collusive_r0p30_pl0p10_noise0p05_d1_s001	E3_sensor_impairment	3	Safe-MAPPO	collusive	0.30	1	0.55	static	none	0.10	0.05	1	50	256	5	0	1
E3_Safe-MAPPO_collusive_r0p30_pl0p10_noise0p05_d1_s002	E3_sensor_impairment	3	Safe-MAPPO	collusive	0.30	2	0.55	static	none	0.10	0.05	1	50	256	5	0	1
E3_Safe-MAPPO_collusive_r0p30_pl0p10_noise0p05_d1_s003	E3_sensor_impairment	3	Safe-MAPPO	collusive	0.30	3	0.55	static	none	0.10	0.05	1	50	256	5	0	1
E3_Safe-MAPPO_collusive_r0p30_pl0p10_noise0p05_d1_s004	E3_sensor_impairment	3	Safe-MAPPO	collusive	0.30	4	0.55	static	none	0.10	0.05	1	50	256	5	0	1
E3_Safe-MAPPO_collusive_r0p30_pl0p10_noise0p05_d1_s005	E3_sensor_impairment	3	Safe-MAPPO	collusive	0.30	5	0.55	static	none	0.10	0.05	1	50	256	5	0	1
E3_Safe-MAPPO_collusive_r0p30_pl0p10_noise0p05_d1_s006	E3_sensor_impairment	3	Safe-MAPPO	collusive	0.30	6	0.55	static	none	0.10	0.05	1	50	256	5	0	1
E3_Safe-MAPPO_collusive_r0p30_pl0p10_noise0p05_d1_s007	E3_sensor_impairment	3	Safe-MAPPO	collusive	0.30	7	0.55	static	none	0.10	0.05	1	50	256	5	0	1
E3_Safe-MAPPO_collusive_r0p30_pl0p10_noise0p05_d1_s008	E3_sensor_impairment	3	Safe-MAPPO	collusive	0.30	8	0.55	static	none	0.10	0.05	1	50	256	5	0	1
E3_Safe-MAPPO_collusive_r0p30_pl0p10_noise0p05_d1_s009	E3_sensor_impairment	3	Safe-MAPPO	collusive	0.30	9	0.55	static	none	0.10	0.05	1	50	256	5	0	1
E3_Safe-MAPPO_collusive_r0p30_pl0p20_noise0p10_d1_s000	E3_sensor_impairment	3	Safe-MAPPO	collusive	0.30	0	0.55	static	none	0.20	0.10	1	50	256	5	0	1
E3_Safe-MAPPO_collusive_r0p30_pl0p20_noise0p10_d1_s001	E3_sensor_impairment	3	Safe-MAPPO	collusive	0.30	1	0.55	static	none	0.20	0.10	1	50	256	5	0	1
E3_Safe-MAPPO_collusive_r0p30_pl0p20_noise0p10_d1_s002	E3_sensor_impairment	3	Safe-MAPPO	collusive	0.30	2	0.55	static	none	0.20	0.10	1	50	256	5	0	1
E3_Safe-MAPPO_collusive_r0p30_pl0p20_noise0p10_d1_s003	E3_sensor_impairment	3	Safe-MAPPO	collusive	0.30	3	0.55	static	none	0.20	0.10	1	50	256	5	0	1
E3_Safe-MAPPO_collusive_r0p30_pl0p20_noise0p10_d1_s004	E3_sensor_impairment	3	Safe-MAPPO	collusive	0.30	4	0.55	static	none	0.20	0.10	1	50	256	5	0	1
E3_Safe-MAPPO_collusive_r0p30_pl0p20_noise0p10_d1_s005	E3_sensor_impairment	3	Safe-MAPPO	collusive	0.30	5	0.55	static	none	0.20	0.10	1	50	256	5	0	1
E3_Safe-MAPPO_collusive_r0p30_pl0p20_noise0p10_d1_s006	E3_sensor_impairment	3	Safe-MAPPO	collusive	0.30	6	0.55	static	none	0.20	0.10	1	50	256	5	0	1
E3_Safe-MAPPO_collusive_r0p30_pl0p20_noise0p10_d1_s007	E3_sensor_impairment	3	Safe-MAPPO	collusive	0.30	7	0.55	static	none	0.20	0.10	1	50	256	5	0	1
E3_Safe-MAPPO_collusive_r0p30_pl0p20_noise0p10_d1_s008	E3_sensor_impairment	3	Safe-MAPPO	collusive	0.30	8	0.55	static	none	0.20	0.10	1	50	256	5	0	1
E3_Safe-MAPPO_collusive_r0p30_pl0p20_noise0p10_d1_s009	E3_sensor_impairment	3	Safe-MAPPO	collusive	0.30	9	0.55	static	none	0.20	0.10	1	50	256	5	0	1
E4_RS-MARL_collusive_r0p10_s000	E4_key_domain_n100	4	RS-MARL	collusive	0.10	0	0.55	static	none	0.00	0.00	0	50	256	5	0	1
E4_RS-MARL_collusive_r0p10_s001	E4_key_domain_n100	4	RS-MARL	collusive	0.10	1	0.55	static	none	0.00	0.00	0	50	256	5	0	1
E4_RS-MARL_collusive_r0p10_s002	E4_key_domain_n100	4	RS-MARL	collusive	0.10	2	0.55	static	none	0.00	0.00	0	50	256	5	0	1
E4_RS-MARL_collusive_r0p10_s003	E4_key_domain_n100	4	RS-MARL	collusive	0.10	3	0.55	static	none	0.00	0.00	0	50	256	5	0	1
E4_RS-MARL_collusive_r0p10_s004	E4_key_domain_n100	4	RS-MARL	collusive	0.10	4	0.55	static	none	0.00	0.00	0	50	256	5	0	1
E4_RS-MARL_collusive_r0p10_s005	E4_key_domain_n100	4	RS-MARL	collusive	0.10	5	0.55	static	none	0.00	0.00	0	50	256	5	0	1
E4_RS-MARL_collusive_r0p10_s006	E4_key_domain_n100	4	RS-MARL	collusive	0.10	6	0.55	static	none	0.00	0.00	0	50	256	5	0	1
E4_RS-MARL_collusive_r0p10_s007	E4_key_domain_n100	4	RS-MARL	collusive	0.10	7	0.55	static	none	0.00	0.00	0	50	256	5	0	1
E4_RS-MARL_collusive_r0p10_s008	E4_key_domain_n100	4	RS-MARL	collusive	0.10	8	0.55	static	none	0.00	0.00	0	50	256	5	0	1
E4_RS-MARL_collusive_r0p10_s009	E4_key_domain_n100	4	RS-MARL	collusive	0.10	9	0.55	static	none	0.00	0.00	0	50	256	5	0	1
E4_RS-MARL_collusive_r0p10_s010	E4_key_domain_n100	4	RS-MARL	collusive	0.10	10	0.55	static	none	0.00	0.00	0	50	256	5	0	1
E4_RS-MARL_collusive_r0p10_s011	E4_key_domain_n100	4	RS-MARL	collusive	0.10	11	0.55	static	none	0.00	0.00	0	50	256	5	0	1
E4_RS-MARL_collusive_r0p10_s012	E4_key_domain_n100	4	RS-MARL	collusive	0.10	12	0.55	static	none	0.00	0.00	0	50	256	5	0	1
E4_RS-MARL_collusive_r0p10_s013	E4_key_domain_n100	4	RS-MARL	collusive	0.10	13	0.55	static	none	0.00	0.00	0	50	256	5	0	1
E4_RS-MARL_collusive_r0p10_s014	E4_key_domain_n100	4	RS-MARL	collusive	0.10	14	0.55	static	none	0.00	0.00	0	50	256	5	0	1
E4_RS-MARL_collusive_r0p10_s015	E4_key_domain_n100	4	RS-MARL	collusive	0.10	15	0.55	static	none	0.00	0.00	0	50	256	5	0	1
E4_RS-MARL_collusive_r0p10_s016	E4_key_domain_n100	4	RS-MARL	collusive	0.10	16	0.55	static	none	0.00	0.00	0	50	256	5	0	1
E4_RS-MARL_collusive_r0p10_s017	E4_key_domain_n100	4	RS-MARL	collusive	0.10	17	0.55	static	none	0.00	0.00	0	50	256	5	0	1
E4_RS-MARL_collusive_r0p10_s018	E4_key_domain_n100	4	RS-MARL	collusive	0.10	18	0.55	static	none	0.00	0.00	0	50	256	5	0	1
E4_RS-MARL_collusive_r0p10_s019	E4_key_domain_n100	4	RS-MARL	collusive	0.10	19	0.55	static	none	0.00	0.00	0	50	256	5	0	1
E4_RS-MARL_collusive_r0p10_s020	E4_key_domain_n100	4	RS-MARL	collusive	0.10	20	0.55	static	none	0.00	0.00	0	50	256	5	0	1
E4_RS-MARL_collusive_r0p10_s021	E4_key_domain_n100	4	RS-MARL	collusive	0.10	21	0.55	static	none	0.00	0.00	0	50	256	5	0	1
E4_RS-MARL_collusive_r0p10_s022	E4_key_domain_n100	4	RS-MARL	collusive	0.10	22	0.55	static	none	0.00	0.00	0	50	256	5	0	1
E4_RS-MARL_collusive_r0p10_s023	E4_key_domain_n100	4	RS-MARL	collusive	0.10	23	0.55	static	none	0.00	0.00	0	50	256	5	0	1
E4_RS-MARL_collusive_r0p10_s024	E4_key_domain_n100	4	RS-MARL	collusive	0.10	24	0.55	static	none	0.00	0.00	0	50	256	5	0	1
E4_RS-MARL_collusive_r0p10_s025	E4_key_domain_n100	4	RS-MARL	collusive	0.10	25	0.55	static	none	0.00	0.00	0	50	256	5	0	1
E4_RS-MARL_collusive_r0p10_s026	E4_key_domain_n100	4	RS-MARL	collusive	0.10	26	0.55	static	none	0.00	0.00	0	50	256	5	0	1
E4_RS-MARL_collusive_r0p10_s027	E4_key_domain_n100	4	RS-MARL	collusive	0.10	27	0.55	static	none	0.00	0.00	0	50	256	5	0	1
E4_RS-MARL_collusive_r0p10_s028	E4_key_domain_n100	4	RS-MARL	collusive	0.10	28	0.55	static	none	0.00	0.00	0	50	256	5	0	1
E4_RS-MARL_collusive_r0p10_s029	E4_key_domain_n100	4	RS-MARL	collusive	0.10	29	0.55	static	none	0.00	0.00	0	50	256	5	0	1
E4_RS-MARL_collusive_r0p10_s030	E4_key_domain_n100	4	RS-MARL	collusive	0.10	30	0.55	static	none	0.00	0.00	0	50	256	5	0	1
E4_RS-MARL_collusive_r0p10_s031	E4_key_domain_n100	4	RS-MARL	collusive	0.10	31	0.55	static	none	0.00	0.00	0	50	256	5	0	1
E4_RS-MARL_collusive_r0p10_s032	E4_key_domain_n100	4	RS-MARL	collusive	0.10	32	0.55	static	none	0.00	0.00	0	50	256	5	0	1
E4_RS-MARL_collusive_r0p10_s033	E4_key_domain_n100	4	RS-MARL	collusive	0.10	33	0.55	static	none	0.00	0.00	0	50	256	5	0	1
E4_RS-MARL_collusive_r0p10_s034	E4_key_domain_n100	4	RS-MARL	collusive	0.10	34	0.55	static	none	0.00	0.00	0	50	256	5	0	1
E4_RS-MARL_collusive_r0p10_s035	E4_key_domain_n100	4	RS-MARL	collusive	0.10	35	0.55	static	none	0.00	0.00	0	50	256	5	0	1
E4_RS-MARL_collusive_r0p10_s036	E4_key_domain_n100	4	RS-MARL	collusive	0.10	36	0.55	static	none	0.00	0.00	0	50	256	5	0	1
E4_RS-MARL_collusive_r0p10_s037	E4_key_domain_n100	4	RS-MARL	collusive	0.10	37	0.55	static	none	0.00	0.00	0	50	256	5	0	1
E4_RS-MARL_collusive_r0p10_s038	E4_key_domain_n100	4	RS-MARL	collusive	0.10	38	0.55	static	none	0.00	0.00	0	50	256	5	0	1
E4_RS-MARL_collusive_r0p10_s039	E4_key_domain_n100	4	RS-MARL	collusive	0.10	39	0.55	static	none	0.00	0.00	0	50	256	5	0	1
E4_RS-MARL_collusive_r0p10_s040	E4_key_domain_n100	4	RS-MARL	collusive	0.10	40	0.55	static	none	0.00	0.00	0	50	256	5	0	1
E4_RS-MARL_collusive_r0p10_s041	E4_key_domain_n100	4	RS-MARL	collusive	0.10	41	0.55	static	none	0.00	0.00	0	50	256	5	0	1
E4_RS-MARL_collusive_r0p10_s042	E4_key_domain_n100	4	RS-MARL	collusive	0.10	42	0.55	static	none	0.00	0.00	0	50	256	5	0	1
E4_RS-MARL_collusive_r0p10_s043	E4_key_domain_n100	4	RS-MARL	collusive	0.10	43	0.55	static	none	0.00	0.00	0	50	256	5	0	1
E4_RS-MARL_collusive_r0p10_s044	E4_key_domain_n100	4	RS-MARL	collusive	0.10	44	0.55	static	none	0.00	0.00	0	50	256	5	0	1
E4_RS-MARL_collusive_r0p10_s045	E4_key_domain_n100	4	RS-MARL	collusive	0.10	45	0.55	static	none	0.00	0.00	0	50	256	5	0	1
E4_RS-MARL_collusive_r0p10_s046	E4_key_domain_n100	4	RS-MARL	collusive	0.10	46	0.55	static	none	0.00	0.00	0	50	256	5	0	1
E4_RS-MARL_collusive_r0p10_s047	E4_key_domain_n100	4	RS-MARL	collusive	0.10	47	0.55	static	none	0.00	0.00	0	50	256	5	0	1
E4_RS-MARL_collusive_r0p10_s048	E4_key_domain_n100	4	RS-MARL	collusive	0.10	48	0.55	static	none	0.00	0.00	0	50	256	5	0	1
E4_RS-MARL_collusive_r0p10_s049	E4_key_domain_n100	4	RS-MARL	collusive	0.10	49	0.55	static	none	0.00	0.00	0	50	256	5	0	1
E4_RS-MARL_collusive_r0p10_s050	E4_key_domain_n100	4	RS-MARL	collusive	0.10	50	0.55	static	none	0.00	0.00	0	50	256	5	0	1
E4_RS-MARL_collusive_r0p10_s051	E4_key_domain_n100	4	RS-MARL	collusive	0.10	51	0.55	static	none	0.00	0.00	0	50	256	5	0	1
E4_RS-MARL_collusive_r0p10_s052	E4_key_domain_n100	4	RS-MARL	collusive	0.10	52	0.55	static	none	0.00	0.00	0	50	256	5	0	1
E4_RS-MARL_collusive_r0p10_s053	E4_key_domain_n100	4	RS-MARL	collusive	0.10	53	0.55	static	none	0.00	0.00	0	50	256	5	0	1
E4_RS-MARL_collusive_r0p10_s054	E4_key_domain_n100	4	RS-MARL	collusive	0.10	54	0.55	static	none	0.00	0.00	0	50	256	5	0	1
E4_RS-MARL_collusive_r0p10_s055	E4_key_domain_n100	4	RS-MARL	collusive	0.10	55	0.55	static	none	0.00	0.00	0	50	256	5	0	1
E4_RS-MARL_collusive_r0p10_s056	E4_key_domain_n100	4	RS-MARL	collusive	0.10	56	0.55	static	none	0.00	0.00	0	50	256	5	0	1
E4_RS-MARL_collusive_r0p10_s057	E4_key_domain_n100	4	RS-MARL	collusive	0.10	57	0.55	static	none	0.00	0.00	0	50	256	5	0	1
E4_RS-MARL_collusive_r0p10_s058	E4_key_domain_n100	4	RS-MARL	collusive	0.10	58	0.55	static	none	0.00	0.00	0	50	256	5	0	1
E4_RS-MARL_collusive_r0p10_s059	E4_key_domain_n100	4	RS-MARL	collusive	0.10	59	0.55	static	none	0.00	0.00	0	50	256	5	0	1
E4_RS-MARL_collusive_r0p10_s060	E4_key_domain_n100	4	RS-MARL	collusive	0.10	60	0.55	static	none	0.00	0.00	0	50	256	5	0	1
E4_RS-MARL_collusive_r0p10_s061	E4_key_domain_n100	4	RS-MARL	collusive	0.10	61	0.55	static	none	0.00	0.00	0	50	256	5	0	1
E4_RS-MARL_collusive_r0p10_s062	E4_key_domain_n100	4	RS-MARL	collusive	0.10	62	0.55	static	none	0.00	0.00	0	50	256	5	0	1
E4_RS-MARL_collusive_r0p10_s063	E4_key_domain_n100	4	RS-MARL	collusive	0.10	63	0.55	static	none	0.00	0.00	0	50	256	5	0	1
E4_RS-MARL_collusive_r0p10_s064	E4_key_domain_n100	4	RS-MARL	collusive	0.10	64	0.55	static	none	0.00	0.00	0	50	256	5	0	1
E4_RS-MARL_collusive_r0p10_s065	E4_key_domain_n100	4	RS-MARL	collusive	0.10	65	0.55	static	none	0.00	0.00	0	50	256	5	0	1
E4_RS-MARL_collusive_r0p10_s066	E4_key_domain_n100	4	RS-MARL	collusive	0.10	66	0.55	static	none	0.00	0.00	0	50	256	5	0	1
E4_RS-MARL_collusive_r0p10_s067	E4_key_domain_n100	4	RS-MARL	collusive	0.10	67	0.55	static	none	0.00	0.00	0	50	256	5	0	1
E4_RS-MARL_collusive_r0p10_s068	E4_key_domain_n100	4	RS-MARL	collusive	0.10	68	0.55	static	none	0.00	0.00	0	50	256	5	0	1
E4_RS-MARL_collusive_r0p10_s069	E4_key_domain_n100	4	RS-MARL	collusive	0.10	69	0.55	static	none	0.00	0.00	0	50	256	5	0	1
E4_RS-MARL_collusive_r0p10_s070	E4_key_domain_n100	4	RS-MARL	collusive	0.10	70	0.55	static	none	0.00	0.00	0	50	256	5	0	1
E4_RS-MARL_collusive_r0p10_s071	E4_key_domain_n100	4	RS-MARL	collusive	0.10	71	0.55	static	none	0.00	0.00	0	50	256	5	0	1
E4_RS-MARL_collusive_r0p10_s072	E4_key_domain_n100	4	RS-MARL	collusive	0.10	72	0.55	static	none	0.00	0.00	0	50	256	5	0	1
E4_RS-MARL_collusive_r0p10_s073	E4_key_domain_n100	4	RS-MARL	collusive	0.10	73	0.55	static	none	0.00	0.00	0	50	256	5	0	1
E4_RS-MARL_collusive_r0p10_s074	E4_key_domain_n100	4	RS-MARL	collusive	0.10	74	0.55	static	none	0.00	0.00	0	50	256	5	0	1
E4_RS-MARL_collusive_r0p10_s075	E4_key_domain_n100	4	RS-MARL	collusive	0.10	75	0.55	static	none	0.00	0.00	0	50	256	5	0	1
E4_RS-MARL_collusive_r0p10_s076	E4_key_domain_n100	4	RS-MARL	collusive	0.10	76	0.55	static	none	0.00	0.00	0	50	256	5	0	1
E4_RS-MARL_collusive_r0p10_s077	E4_key_domain_n100	4	RS-MARL	collusive	0.10	77	0.55	static	none	0.00	0.00	0	50	256	5	0	1
E4_RS-MARL_collusive_r0p10_s078	E4_key_domain_n100	4	RS-MARL	collusive	0.10	78	0.55	static	none	0.00	0.00	0	50	256	5	0	1
E4_RS-MARL_collusive_r0p10_s079	E4_key_domain_n100	4	RS-MARL	collusive	0.10	79	0.55	static	none	0.00	0.00	0	50	256	5	0	1
E4_RS-MARL_collusive_r0p10_s080	E4_key_domain_n100	4	RS-MARL	collusive	0.10	80	0.55	static	none	0.00	0.00	0	50	256	5	0	1
E4_RS-MARL_collusive_r0p10_s081	E4_key_domain_n100	4	RS-MARL	collusive	0.10	81	0.55	static	none	0.00	0.00	0	50	256	5	0	1
E4_RS-MARL_collusive_r0p10_s082	E4_key_domain_n100	4	RS-MARL	collusive	0.10	82	0.55	static	none	0.00	0.00	0	50	256	5	0	1
E4_RS-MARL_collusive_r0p10_s083	E4_key_domain_n100	4	RS-MARL	collusive	0.10	83	0.55	static	none	0.00	0.00	0	50	256	5	0	1
E4_RS-MARL_collusive_r0p10_s084	E4_key_domain_n100	4	RS-MARL	collusive	0.10	84	0.55	static	none	0.00	0.00	0	50	256	5	0	1
E4_RS-MARL_collusive_r0p10_s085	E4_key_domain_n100	4	RS-MARL	collusive	0.10	85	0.55	static	none	0.00	0.00	0	50	256	5	0	1
E4_RS-MARL_collusive_r0p10_s086	E4_key_domain_n100	4	RS-MARL	collusive	0.10	86	0.55	static	none	0.00	0.00	0	50	256	5	0	1
E4_RS-MARL_collusive_r0p10_s087	E4_key_domain_n100	4	RS-MARL	collusive	0.10	87	0.55	static	none	0.00	0.00	0	50	256	5	0	1
E4_RS-MARL_collusive_r0p10_s088	E4_key_domain_n100	4	RS-MARL	collusive	0.10	88	0.55	static	none	0.00	0.00	0	50	256	5	0	1
E4_RS-MARL_collusive_r0p10_s089	E4_key_domain_n100	4	RS-MARL	collusive	0.10	89	0.55	static	none	0.00	0.00	0	50	256	5	0	1
E4_RS-MARL_collusive_r0p10_s090	E4_key_domain_n100	4	RS-MARL	collusive	0.10	90	0.55	static	none	0.00	0.00	0	50	256	5	0	1
E4_RS-MARL_collusive_r0p10_s091	E4_key_domain_n100	4	RS-MARL	collusive	0.10	91	0.55	static	none	0.00	0.00	0	50	256	5	0	1
E4_RS-MARL_collusive_r0p10_s092	E4_key_domain_n100	4	RS-MARL	collusive	0.10	92	0.55	static	none	0.00	0.00	0	50	256	5	0	1
E4_RS-MARL_collusive_r0p10_s093	E4_key_domain_n100	4	RS-MARL	collusive	0.10	93	0.55	static	none	0.00	0.00	0	50	256	5	0	1
E4_RS-MARL_collusive_r0p10_s094	E4_key_domain_n100	4	RS-MARL	collusive	0.10	94	0.55	static	none	0.00	0.00	0	50	256	5	0	1
E4_RS-MARL_collusive_r0p10_s095	E4_key_domain_n100	4	RS-MARL	collusive	0.10	95	0.55	static	none	0.00	0.00	0	50	256	5	0	1
E4_RS-MARL_collusive_r0p10_s096	E4_key_domain_n100	4	RS-MARL	collusive	0.10	96	0.55	static	none	0.00	0.00	0	50	256	5	0	1
E4_RS-MARL_collusive_r0p10_s097	E4_key_domain_n100	4	RS-MARL	collusive	0.10	97	0.55	static	none	0.00	0.00	0	50	256	5	0	1
E4_RS-MARL_collusive_r0p10_s098	E4_key_domain_n100	4	RS-MARL	collusive	0.10	98	0.55	static	none	0.00	0.00	0	50	256	5	0	1
E4_RS-MARL_collusive_r0p10_s099	E4_key_domain_n100	4	RS-MARL	collusive	0.10	99	0.55	static	none	0.00	0.00	0	50	256	5	0	1
E4_RS-MARL_collusive_r0p30_s000	E4_key_domain_n100	4	RS-MARL	collusive	0.30	0	0.55	static	none	0.00	0.00	0	50	256	5	0	1
E4_RS-MARL_collusive_r0p30_s001	E4_key_domain_n100	4	RS-MARL	collusive	0.30	1	0.55	static	none	0.00	0.00	0	50	256	5	0	1
E4_RS-MARL_collusive_r0p30_s002	E4_key_domain_n100	4	RS-MARL	collusive	0.30	2	0.55	static	none	0.00	0.00	0	50	256	5	0	1
E4_RS-MARL_collusive_r0p30_s003	E4_key_domain_n100	4	RS-MARL	collusive	0.30	3	0.55	static	none	0.00	0.00	0	50	256	5	0	1
E4_RS-MARL_collusive_r0p30_s004	E4_key_domain_n100	4	RS-MARL	collusive	0.30	4	0.55	static	none	0.00	0.00	0	50	256	5	0	1
E4_RS-MARL_collusive_r0p30_s005	E4_key_domain_n100	4	RS-MARL	collusive	0.30	5	0.55	static	none	0.00	0.00	0	50	256	5	0	1
E4_RS-MARL_collusive_r0p30_s006	E4_key_domain_n100	4	RS-MARL	collusive	0.30	6	0.55	static	none	0.00	0.00	0	50	256	5	0	1
E4_RS-MARL_collusive_r0p30_s007	E4_key_domain_n100	4	RS-MARL	collusive	0.30	7	0.55	static	none	0.00	0.00	0	50	256	5	0	1
E4_RS-MARL_collusive_r0p30_s008	E4_key_domain_n100	4	RS-MARL	collusive	0.30	8	0.55	static	none	0.00	0.00	0	50	256	5	0	1
E4_RS-MARL_collusive_r0p30_s009	E4_key_domain_n100	4	RS-MARL	collusive	0.30	9	0.55	static	none	0.00	0.00	0	50	256	5	0	1
E4_RS-MARL_collusive_r0p30_s010	E4_key_domain_n100	4	RS-MARL	collusive	0.30	10	0.55	static	none	0.00	0.00	0	50	256	5	0	1
E4_RS-MARL_collusive_r0p30_s011	E4_key_domain_n100	4	RS-MARL	collusive	0.30	11	0.55	static	none	0.00	0.00	0	50	256	5	0	1
E4_RS-MARL_collusive_r0p30_s012	E4_key_domain_n100	4	RS-MARL	collusive	0.30	12	0.55	static	none	0.00	0.00	0	50	256	5	0	1
E4_RS-MARL_collusive_r0p30_s013	E4_key_domain_n100	4	RS-MARL	collusive	0.30	13	0.55	static	none	0.00	0.00	0	50	256	5	0	1
E4_RS-MARL_collusive_r0p30_s014	E4_key_domain_n100	4	RS-MARL	collusive	0.30	14	0.55	static	none	0.00	0.00	0	50	256	5	0	1
E4_RS-MARL_collusive_r0p30_s015	E4_key_domain_n100	4	RS-MARL	collusive	0.30	15	0.55	static	none	0.00	0.00	0	50	256	5	0	1
E4_RS-MARL_collusive_r0p30_s016	E4_key_domain_n100	4	RS-MARL	collusive	0.30	16	0.55	static	none	0.00	0.00	0	50	256	5	0	1
E4_RS-MARL_collusive_r0p30_s017	E4_key_domain_n100	4	RS-MARL	collusive	0.30	17	0.55	static	none	0.00	0.00	0	50	256	5	0	1
E4_RS-MARL_collusive_r0p30_s018	E4_key_domain_n100	4	RS-MARL	collusive	0.30	18	0.55	static	none	0.00	0.00	0	50	256	5	0	1
E4_RS-MARL_collusive_r0p30_s019	E4_key_domain_n100	4	RS-MARL	collusive	0.30	19	0.55	static	none	0.00	0.00	0	50	256	5	0	1
E4_RS-MARL_collusive_r0p30_s020	E4_key_domain_n100	4	RS-MARL	collusive	0.30	20	0.55	static	none	0.00	0.00	0	50	256	5	0	1
E4_RS-MARL_collusive_r0p30_s021	E4_key_domain_n100	4	RS-MARL	collusive	0.30	21	0.55	static	none	0.00	0.00	0	50	256	5	0	1
E4_RS-MARL_collusive_r0p30_s022	E4_key_domain_n100	4	RS-MARL	collusive	0.30	22	0.55	static	none	0.00	0.00	0	50	256	5	0	1
E4_RS-MARL_collusive_r0p30_s023	E4_key_domain_n100	4	RS-MARL	collusive	0.30	23	0.55	static	none	0.00	0.00	0	50	256	5	0	1
E4_RS-MARL_collusive_r0p30_s024	E4_key_domain_n100	4	RS-MARL	collusive	0.30	24	0.55	static	none	0.00	0.00	0	50	256	5	0	1
E4_RS-MARL_collusive_r0p30_s025	E4_key_domain_n100	4	RS-MARL	collusive	0.30	25	0.55	static	none	0.00	0.00	0	50	256	5	0	1
E4_RS-MARL_collusive_r0p30_s026	E4_key_domain_n100	4	RS-MARL	collusive	0.30	26	0.55	static	none	0.00	0.00	0	50	256	5	0	1
E4_RS-MARL_collusive_r0p30_s027	E4_key_domain_n100	4	RS-MARL	collusive	0.30	27	0.55	static	none	0.00	0.00	0	50	256	5	0	1
E4_RS-MARL_collusive_r0p30_s028	E4_key_domain_n100	4	RS-MARL	collusive	0.30	28	0.55	static	none	0.00	0.00	0	50	256	5	0	1
E4_RS-MARL_collusive_r0p30_s029	E4_key_domain_n100	4	RS-MARL	collusive	0.30	29	0.55	static	none	0.00	0.00	0	50	256	5	0	1
E4_RS-MARL_collusive_r0p30_s030	E4_key_domain_n100	4	RS-MARL	collusive	0.30	30	0.55	static	none	0.00	0.00	0	50	256	5	0	1
E4_RS-MARL_collusive_r0p30_s031	E4_key_domain_n100	4	RS-MARL	collusive	0.30	31	0.55	static	none	0.00	0.00	0	50	256	5	0	1
E4_RS-MARL_collusive_r0p30_s032	E4_key_domain_n100	4	RS-MARL	collusive	0.30	32	0.55	static	none	0.00	0.00	0	50	256	5	0	1
E4_RS-MARL_collusive_r0p30_s033	E4_key_domain_n100	4	RS-MARL	collusive	0.30	33	0.55	static	none	0.00	0.00	0	50	256	5	0	1
E4_RS-MARL_collusive_r0p30_s034	E4_key_domain_n100	4	RS-MARL	collusive	0.30	34	0.55	static	none	0.00	0.00	0	50	256	5	0	1
E4_RS-MARL_collusive_r0p30_s035	E4_key_domain_n100	4	RS-MARL	collusive	0.30	35	0.55	static	none	0.00	0.00	0	50	256	5	0	1
E4_RS-MARL_collusive_r0p30_s036	E4_key_domain_n100	4	RS-MARL	collusive	0.30	36	0.55	static	none	0.00	0.00	0	50	256	5	0	1
E4_RS-MARL_collusive_r0p30_s037	E4_key_domain_n100	4	RS-MARL	collusive	0.30	37	0.55	static	none	0.00	0.00	0	50	256	5	0	1
E4_RS-MARL_collusive_r0p30_s038	E4_key_domain_n100	4	RS-MARL	collusive	0.30	38	0.55	static	none	0.00	0.00	0	50	256	5	0	1
E4_RS-MARL_collusive_r0p30_s039	E4_key_domain_n100	4	RS-MARL	collusive	0.30	39	0.55	static	none	0.00	0.00	0	50	256	5	0	1
E4_RS-MARL_collusive_r0p30_s040	E4_key_domain_n100	4	RS-MARL	collusive	0.30	40	0.55	static	none	0.00	0.00	0	50	256	5	0	1
E4_RS-MARL_collusive_r0p30_s041	E4_key_domain_n100	4	RS-MARL	collusive	0.30	41	0.55	static	none	0.00	0.00	0	50	256	5	0	1
E4_RS-MARL_collusive_r0p30_s042	E4_key_domain_n100	4	RS-MARL	collusive	0.30	42	0.55	static	none	0.00	0.00	0	50	256	5	0	1
E4_RS-MARL_collusive_r0p30_s043	E4_key_domain_n100	4	RS-MARL	collusive	0.30	43	0.55	static	none	0.00	0.00	0	50	256	5	0	1
E4_RS-MARL_collusive_r0p30_s044	E4_key_domain_n100	4	RS-MARL	collusive	0.30	44	0.55	static	none	0.00	0.00	0	50	256	5	0	1
E4_RS-MARL_collusive_r0p30_s045	E4_key_domain_n100	4	RS-MARL	collusive	0.30	45	0.55	static	none	0.00	0.00	0	50	256	5	0	1
E4_RS-MARL_collusive_r0p30_s046	E4_key_domain_n100	4	RS-MARL	collusive	0.30	46	0.55	static	none	0.00	0.00	0	50	256	5	0	1
E4_RS-MARL_collusive_r0p30_s047	E4_key_domain_n100	4	RS-MARL	collusive	0.30	47	0.55	static	none	0.00	0.00	0	50	256	5	0	1
E4_RS-MARL_collusive_r0p30_s048	E4_key_domain_n100	4	RS-MARL	collusive	0.30	48	0.55	static	none	0.00	0.00	0	50	256	5	0	1
E4_RS-MARL_collusive_r0p30_s049	E4_key_domain_n100	4	RS-MARL	collusive	0.30	49	0.55	static	none	0.00	0.00	0	50	256	5	0	1
E4_RS-MARL_collusive_r0p30_s050	E4_key_domain_n100	4	RS-MARL	collusive	0.30	50	0.55	static	none	0.00	0.00	0	50	256	5	0	1
E4_RS-MARL_collusive_r0p30_s051	E4_key_domain_n100	4	RS-MARL	collusive	0.30	51	0.55	static	none	0.00	0.00	0	50	256	5	0	1
E4_RS-MARL_collusive_r0p30_s052	E4_key_domain_n100	4	RS-MARL	collusive	0.30	52	0.55	static	none	0.00	0.00	0	50	256	5	0	1
E4_RS-MARL_collusive_r0p30_s053	E4_key_domain_n100	4	RS-MARL	collusive	0.30	53	0.55	static	none	0.00	0.00	0	50	256	5	0	1
E4_RS-MARL_collusive_r0p30_s054	E4_key_domain_n100	4	RS-MARL	collusive	0.30	54	0.55	static	none	0.00	0.00	0	50	256	5	0	1
E4_RS-MARL_collusive_r0p30_s055	E4_key_domain_n100	4	RS-MARL	collusive	0.30	55	0.55	static	none	0.00	0.00	0	50	256	5	0	1
E4_RS-MARL_collusive_r0p30_s056	E4_key_domain_n100	4	RS-MARL	collusive	0.30	56	0.55	static	none	0.00	0.00	0	50	256	5	0	1
E4_RS-MARL_collusive_r0p30_s057	E4_key_domain_n100	4	RS-MARL	collusive	0.30	57	0.55	static	none	0.00	0.00	0	50	256	5	0	1
E4_RS-MARL_collusive_r0p30_s058	E4_key_domain_n100	4	RS-MARL	collusive	0.30	58	0.55	static	none	0.00	0.00	0	50	256	5	0	1
E4_RS-MARL_collusive_r0p30_s059	E4_key_domain_n100	4	RS-MARL	collusive	0.30	59	0.55	static	none	0.00	0.00	0	50	256	5	0	1
E4_RS-MARL_collusive_r0p30_s060	E4_key_domain_n100	4	RS-MARL	collusive	0.30	60	0.55	static	none	0.00	0.00	0	50	256	5	0	1
E4_RS-MARL_collusive_r0p30_s061	E4_key_domain_n100	4	RS-MARL	collusive	0.30	61	0.55	static	none	0.00	0.00	0	50	256	5	0	1
E4_RS-MARL_collusive_r0p30_s062	E4_key_domain_n100	4	RS-MARL	collusive	0.30	62	0.55	static	none	0.00	0.00	0	50	256	5	0	1
E4_RS-MARL_collusive_r0p30_s063	E4_key_domain_n100	4	RS-MARL	collusive	0.30	63	0.55	static	none	0.00	0.00	0	50	256	5	0	1
E4_RS-MARL_collusive_r0p30_s064	E4_key_domain_n100	4	RS-MARL	collusive	0.30	64	0.55	static	none	0.00	0.00	0	50	256	5	0	1
E4_RS-MARL_collusive_r0p30_s065	E4_key_domain_n100	4	RS-MARL	collusive	0.30	65	0.55	static	none	0.00	0.00	0	50	256	5	0	1
E4_RS-MARL_collusive_r0p30_s066	E4_key_domain_n100	4	RS-MARL	collusive	0.30	66	0.55	static	none	0.00	0.00	0	50	256	5	0	1
E4_RS-MARL_collusive_r0p30_s067	E4_key_domain_n100	4	RS-MARL	collusive	0.30	67	0.55	static	none	0.00	0.00	0	50	256	5	0	1
E4_RS-MARL_collusive_r0p30_s068	E4_key_domain_n100	4	RS-MARL	collusive	0.30	68	0.55	static	none	0.00	0.00	0	50	256	5	0	1
E4_RS-MARL_collusive_r0p30_s069	E4_key_domain_n100	4	RS-MARL	collusive	0.30	69	0.55	static	none	0.00	0.00	0	50	256	5	0	1
E4_RS-MARL_collusive_r0p30_s070	E4_key_domain_n100	4	RS-MARL	collusive	0.30	70	0.55	static	none	0.00	0.00	0	50	256	5	0	1
E4_RS-MARL_collusive_r0p30_s071	E4_key_domain_n100	4	RS-MARL	collusive	0.30	71	0.55	static	none	0.00	0.00	0	50	256	5	0	1
E4_RS-MARL_collusive_r0p30_s072	E4_key_domain_n100	4	RS-MARL	collusive	0.30	72	0.55	static	none	0.00	0.00	0	50	256	5	0	1
E4_RS-MARL_collusive_r0p30_s073	E4_key_domain_n100	4	RS-MARL	collusive	0.30	73	0.55	static	none	0.00	0.00	0	50	256	5	0	1
E4_RS-MARL_collusive_r0p30_s074	E4_key_domain_n100	4	RS-MARL	collusive	0.30	74	0.55	static	none	0.00	0.00	0	50	256	5	0	1
E4_RS-MARL_collusive_r0p30_s075	E4_key_domain_n100	4	RS-MARL	collusive	0.30	75	0.55	static	none	0.00	0.00	0	50	256	5	0	1
E4_RS-MARL_collusive_r0p30_s076	E4_key_domain_n100	4	RS-MARL	collusive	0.30	76	0.55	static	none	0.00	0.00	0	50	256	5	0	1
E4_RS-MARL_collusive_r0p30_s077	E4_key_domain_n100	4	RS-MARL	collusive	0.30	77	0.55	static	none	0.00	0.00	0	50	256	5	0	1
E4_RS-MARL_collusive_r0p30_s078	E4_key_domain_n100	4	RS-MARL	collusive	0.30	78	0.55	static	none	0.00	0.00	0	50	256	5	0	1
E4_RS-MARL_collusive_r0p30_s079	E4_key_domain_n100	4	RS-MARL	collusive	0.30	79	0.55	static	none	0.00	0.00	0	50	256	5	0	1
E4_RS-MARL_collusive_r0p30_s080	E4_key_domain_n100	4	RS-MARL	collusive	0.30	80	0.55	static	none	0.00	0.00	0	50	256	5	0	1
E4_RS-MARL_collusive_r0p30_s081	E4_key_domain_n100	4	RS-MARL	collusive	0.30	81	0.55	static	none	0.00	0.00	0	50	256	5	0	1
E4_RS-MARL_collusive_r0p30_s082	E4_key_domain_n100	4	RS-MARL	collusive	0.30	82	0.55	static	none	0.00	0.00	0	50	256	5	0	1
E4_RS-MARL_collusive_r0p30_s083	E4_key_domain_n100	4	RS-MARL	collusive	0.30	83	0.55	static	none	0.00	0.00	0	50	256	5	0	1
E4_RS-MARL_collusive_r0p30_s084	E4_key_domain_n100	4	RS-MARL	collusive	0.30	84	0.55	static	none	0.00	0.00	0	50	256	5	0	1
E4_RS-MARL_collusive_r0p30_s085	E4_key_domain_n100	4	RS-MARL	collusive	0.30	85	0.55	static	none	0.00	0.00	0	50	256	5	0	1
E4_RS-MARL_collusive_r0p30_s086	E4_key_domain_n100	4	RS-MARL	collusive	0.30	86	0.55	static	none	0.00	0.00	0	50	256	5	0	1
E4_RS-MARL_collusive_r0p30_s087	E4_key_domain_n100	4	RS-MARL	collusive	0.30	87	0.55	static	none	0.00	0.00	0	50	256	5	0	1
E4_RS-MARL_collusive_r0p30_s088	E4_key_domain_n100	4	RS-MARL	collusive	0.30	88	0.55	static	none	0.00	0.00	0	50	256	5	0	1
E4_RS-MARL_collusive_r0p30_s089	E4_key_domain_n100	4	RS-MARL	collusive	0.30	89	0.55	static	none	0.00	0.00	0	50	256	5	0	1
E4_RS-MARL_collusive_r0p30_s090	E4_key_domain_n100	4	RS-MARL	collusive	0.30	90	0.55	static	none	0.00	0.00	0	50	256	5	0	1
E4_RS-MARL_collusive_r0p30_s091	E4_key_domain_n100	4	RS-MARL	collusive	0.30	91	0.55	static	none	0.00	0.00	0	50	256	5	0	1
E4_RS-MARL_collusive_r0p30_s092	E4_key_domain_n100	4	RS-MARL	collusive	0.30	92	0.55	static	none	0.00	0.00	0	50	256	5	0	1
E4_RS-MARL_collusive_r0p30_s093	E4_key_domain_n100	4	RS-MARL	collusive	0.30	93	0.55	static	none	0.00	0.00	0	50	256	5	0	1
E4_RS-MARL_collusive_r0p30_s094	E4_key_domain_n100	4	RS-MARL	collusive	0.30	94	0.55	static	none	0.00	0.00	0	50	256	5	0	1
E4_RS-MARL_collusive_r0p30_s095	E4_key_domain_n100	4	RS-MARL	collusive	0.30	95	0.55	static	none	0.00	0.00	0	50	256	5	0	1
E4_RS-MARL_collusive_r0p30_s096	E4_key_domain_n100	4	RS-MARL	collusive	0.30	96	0.55	static	none	0.00	0.00	0	50	256	5	0	1
E4_RS-MARL_collusive_r0p30_s097	E4_key_domain_n100	4	RS-MARL	collusive	0.30	97	0.55	static	none	0.00	0.00	0	50	256	5	0	1
E4_RS-MARL_collusive_r0p30_s098	E4_key_domain_n100	4	RS-MARL	collusive	0.30	98	0.55	static	none	0.00	0.00	0	50	256	5	0	1
E4_RS-MARL_collusive_r0p30_s099	E4_key_domain_n100	4	RS-MARL	collusive	0.30	99	0.55	static	none	0.00	0.00	0	50	256	5	0	1
E4_RS-MARL_sign_flip_r0p20_s000	E4_key_domain_n100	4	RS-MARL	sign_flip	0.20	0	0.55	static	none	0.00	0.00	0	50	256	5	0	1
E4_RS-MARL_sign_flip_r0p20_s001	E4_key_domain_n100	4	RS-MARL	sign_flip	0.20	1	0.55	static	none	0.00	0.00	0	50	256	5	0	1
E4_RS-MARL_sign_flip_r0p20_s002	E4_key_domain_n100	4	RS-MARL	sign_flip	0.20	2	0.55	static	none	0.00	0.00	0	50	256	5	0	1
E4_RS-MARL_sign_flip_r0p20_s003	E4_key_domain_n100	4	RS-MARL	sign_flip	0.20	3	0.55	static	none	0.00	0.00	0	50	256	5	0	1
E4_RS-MARL_sign_flip_r0p20_s004	E4_key_domain_n100	4	RS-MARL	sign_flip	0.20	4	0.55	static	none	0.00	0.00	0	50	256	5	0	1
E4_RS-MARL_sign_flip_r0p20_s005	E4_key_domain_n100	4	RS-MARL	sign_flip	0.20	5	0.55	static	none	0.00	0.00	0	50	256	5	0	1
E4_RS-MARL_sign_flip_r0p20_s006	E4_key_domain_n100	4	RS-MARL	sign_flip	0.20	6	0.55	static	none	0.00	0.00	0	50	256	5	0	1
E4_RS-MARL_sign_flip_r0p20_s007	E4_key_domain_n100	4	RS-MARL	sign_flip	0.20	7	0.55	static	none	0.00	0.00	0	50	256	5	0	1
E4_RS-MARL_sign_flip_r0p20_s008	E4_key_domain_n100	4	RS-MARL	sign_flip	0.20	8	0.55	static	none	0.00	0.00	0	50	256	5	0	1
E4_RS-MARL_sign_flip_r0p20_s009	E4_key_domain_n100	4	RS-MARL	sign_flip	0.20	9	0.55	static	none	0.00	0.00	0	50	256	5	0	1
E4_RS-MARL_sign_flip_r0p20_s010	E4_key_domain_n100	4	RS-MARL	sign_flip	0.20	10	0.55	static	none	0.00	0.00	0	50	256	5	0	1
E4_RS-MARL_sign_flip_r0p20_s011	E4_key_domain_n100	4	RS-MARL	sign_flip	0.20	11	0.55	static	none	0.00	0.00	0	50	256	5	0	1
E4_RS-MARL_sign_flip_r0p20_s012	E4_key_domain_n100	4	RS-MARL	sign_flip	0.20	12	0.55	static	none	0.00	0.00	0	50	256	5	0	1
E4_RS-MARL_sign_flip_r0p20_s013	E4_key_domain_n100	4	RS-MARL	sign_flip	0.20	13	0.55	static	none	0.00	0.00	0	50	256	5	0	1
E4_RS-MARL_sign_flip_r0p20_s014	E4_key_domain_n100	4	RS-MARL	sign_flip	0.20	14	0.55	static	none	0.00	0.00	0	50	256	5	0	1
E4_RS-MARL_sign_flip_r0p20_s015	E4_key_domain_n100	4	RS-MARL	sign_flip	0.20	15	0.55	static	none	0.00	0.00	0	50	256	5	0	1
E4_RS-MARL_sign_flip_r0p20_s016	E4_key_domain_n100	4	RS-MARL	sign_flip	0.20	16	0.55	static	none	0.00	0.00	0	50	256	5	0	1
E4_RS-MARL_sign_flip_r0p20_s017	E4_key_domain_n100	4	RS-MARL	sign_flip	0.20	17	0.55	static	none	0.00	0.00	0	50	256	5	0	1
E4_RS-MARL_sign_flip_r0p20_s018	E4_key_domain_n100	4	RS-MARL	sign_flip	0.20	18	0.55	static	none	0.00	0.00	0	50	256	5	0	1
[truncated: 381 more rows]
