# Supplementary material for: Operating-Regime Evaluation of Byzantine-Resilient Multi-Agent Reinforcement Learning for Sensor-Networked Safe Formation Control
Source: Sensors (Basel). 2026 Jul 11;26(14):4408. doi: 10.3390/s26144408 (PMC13418820; doi:10.3390/s26144408)
Supplement: Supplementary file 1 [file sensors-26-04408-s001.zip › File_S1/processed_data/review_audit_v2_2380/manifests_review_v2/E1_acbf_calibration.csv]

run_id	block	priority	method	attack	ratio	seed	gm	acbf	ablate	pkt_loss	obs_noise	msg_delay	total_iterations	rollout_steps	eval_episodes	log_trust	log_curves
E1_gm0p00_none_r0p00_s000	E1_acbf_calibration	1	RS-MARL	none	0.00	0	0.00	static	none	0.00	0.00	0	50	256	5	0	1
E1_gm0p00_none_r0p00_s001	E1_acbf_calibration	1	RS-MARL	none	0.00	1	0.00	static	none	0.00	0.00	0	50	256	5	0	1
E1_gm0p00_none_r0p00_s002	E1_acbf_calibration	1	RS-MARL	none	0.00	2	0.00	static	none	0.00	0.00	0	50	256	5	0	1
E1_gm0p00_none_r0p00_s003	E1_acbf_calibration	1	RS-MARL	none	0.00	3	0.00	static	none	0.00	0.00	0	50	256	5	0	1
E1_gm0p00_none_r0p00_s004	E1_acbf_calibration	1	RS-MARL	none	0.00	4	0.00	static	none	0.00	0.00	0	50	256	5	0	1
E1_gm0p00_none_r0p00_s005	E1_acbf_calibration	1	RS-MARL	none	0.00	5	0.00	static	none	0.00	0.00	0	50	256	5	0	1
E1_gm0p00_none_r0p00_s006	E1_acbf_calibration	1	RS-MARL	none	0.00	6	0.00	static	none	0.00	0.00	0	50	256	5	0	1
E1_gm0p00_none_r0p00_s007	E1_acbf_calibration	1	RS-MARL	none	0.00	7	0.00	static	none	0.00	0.00	0	50	256	5	0	1
E1_gm0p00_none_r0p00_s008	E1_acbf_calibration	1	RS-MARL	none	0.00	8	0.00	static	none	0.00	0.00	0	50	256	5	0	1
E1_gm0p00_none_r0p00_s009	E1_acbf_calibration	1	RS-MARL	none	0.00	9	0.00	static	none	0.00	0.00	0	50	256	5	0	1
E1_gm0p00_none_r0p00_s010	E1_acbf_calibration	1	RS-MARL	none	0.00	10	0.00	static	none	0.00	0.00	0	50	256	5	0	1
E1_gm0p00_none_r0p00_s011	E1_acbf_calibration	1	RS-MARL	none	0.00	11	0.00	static	none	0.00	0.00	0	50	256	5	0	1
E1_gm0p00_none_r0p00_s012	E1_acbf_calibration	1	RS-MARL	none	0.00	12	0.00	static	none	0.00	0.00	0	50	256	5	0	1
E1_gm0p00_none_r0p00_s013	E1_acbf_calibration	1	RS-MARL	none	0.00	13	0.00	static	none	0.00	0.00	0	50	256	5	0	1
E1_gm0p00_none_r0p00_s014	E1_acbf_calibration	1	RS-MARL	none	0.00	14	0.00	static	none	0.00	0.00	0	50	256	5	0	1
E1_gm0p00_none_r0p00_s015	E1_acbf_calibration	1	RS-MARL	none	0.00	15	0.00	static	none	0.00	0.00	0	50	256	5	0	1
E1_gm0p00_none_r0p00_s016	E1_acbf_calibration	1	RS-MARL	none	0.00	16	0.00	static	none	0.00	0.00	0	50	256	5	0	1
E1_gm0p00_none_r0p00_s017	E1_acbf_calibration	1	RS-MARL	none	0.00	17	0.00	static	none	0.00	0.00	0	50	256	5	0	1
E1_gm0p00_none_r0p00_s018	E1_acbf_calibration	1	RS-MARL	none	0.00	18	0.00	static	none	0.00	0.00	0	50	256	5	0	1
E1_gm0p00_none_r0p00_s019	E1_acbf_calibration	1	RS-MARL	none	0.00	19	0.00	static	none	0.00	0.00	0	50	256	5	0	1
E1_gm0p00_adaptive_r0p10_s000	E1_acbf_calibration	1	RS-MARL	adaptive	0.10	0	0.00	static	none	0.00	0.00	0	50	256	5	0	1
E1_gm0p00_adaptive_r0p10_s001	E1_acbf_calibration	1	RS-MARL	adaptive	0.10	1	0.00	static	none	0.00	0.00	0	50	256	5	0	1
E1_gm0p00_adaptive_r0p10_s002	E1_acbf_calibration	1	RS-MARL	adaptive	0.10	2	0.00	static	none	0.00	0.00	0	50	256	5	0	1
E1_gm0p00_adaptive_r0p10_s003	E1_acbf_calibration	1	RS-MARL	adaptive	0.10	3	0.00	static	none	0.00	0.00	0	50	256	5	0	1
E1_gm0p00_adaptive_r0p10_s004	E1_acbf_calibration	1	RS-MARL	adaptive	0.10	4	0.00	static	none	0.00	0.00	0	50	256	5	0	1
E1_gm0p00_adaptive_r0p10_s005	E1_acbf_calibration	1	RS-MARL	adaptive	0.10	5	0.00	static	none	0.00	0.00	0	50	256	5	0	1
E1_gm0p00_adaptive_r0p10_s006	E1_acbf_calibration	1	RS-MARL	adaptive	0.10	6	0.00	static	none	0.00	0.00	0	50	256	5	0	1
E1_gm0p00_adaptive_r0p10_s007	E1_acbf_calibration	1	RS-MARL	adaptive	0.10	7	0.00	static	none	0.00	0.00	0	50	256	5	0	1
E1_gm0p00_adaptive_r0p10_s008	E1_acbf_calibration	1	RS-MARL	adaptive	0.10	8	0.00	static	none	0.00	0.00	0	50	256	5	0	1
E1_gm0p00_adaptive_r0p10_s009	E1_acbf_calibration	1	RS-MARL	adaptive	0.10	9	0.00	static	none	0.00	0.00	0	50	256	5	0	1
E1_gm0p00_adaptive_r0p10_s010	E1_acbf_calibration	1	RS-MARL	adaptive	0.10	10	0.00	static	none	0.00	0.00	0	50	256	5	0	1
E1_gm0p00_adaptive_r0p10_s011	E1_acbf_calibration	1	RS-MARL	adaptive	0.10	11	0.00	static	none	0.00	0.00	0	50	256	5	0	1
E1_gm0p00_adaptive_r0p10_s012	E1_acbf_calibration	1	RS-MARL	adaptive	0.10	12	0.00	static	none	0.00	0.00	0	50	256	5	0	1
E1_gm0p00_adaptive_r0p10_s013	E1_acbf_calibration	1	RS-MARL	adaptive	0.10	13	0.00	static	none	0.00	0.00	0	50	256	5	0	1
E1_gm0p00_adaptive_r0p10_s014	E1_acbf_calibration	1	RS-MARL	adaptive	0.10	14	0.00	static	none	0.00	0.00	0	50	256	5	0	1
E1_gm0p00_adaptive_r0p10_s015	E1_acbf_calibration	1	RS-MARL	adaptive	0.10	15	0.00	static	none	0.00	0.00	0	50	256	5	0	1
E1_gm0p00_adaptive_r0p10_s016	E1_acbf_calibration	1	RS-MARL	adaptive	0.10	16	0.00	static	none	0.00	0.00	0	50	256	5	0	1
E1_gm0p00_adaptive_r0p10_s017	E1_acbf_calibration	1	RS-MARL	adaptive	0.10	17	0.00	static	none	0.00	0.00	0	50	256	5	0	1
E1_gm0p00_adaptive_r0p10_s018	E1_acbf_calibration	1	RS-MARL	adaptive	0.10	18	0.00	static	none	0.00	0.00	0	50	256	5	0	1
E1_gm0p00_adaptive_r0p10_s019	E1_acbf_calibration	1	RS-MARL	adaptive	0.10	19	0.00	static	none	0.00	0.00	0	50	256	5	0	1
E1_gm0p00_adaptive_r0p30_s000	E1_acbf_calibration	1	RS-MARL	adaptive	0.30	0	0.00	static	none	0.00	0.00	0	50	256	5	0	1
E1_gm0p00_adaptive_r0p30_s001	E1_acbf_calibration	1	RS-MARL	adaptive	0.30	1	0.00	static	none	0.00	0.00	0	50	256	5	0	1
E1_gm0p00_adaptive_r0p30_s002	E1_acbf_calibration	1	RS-MARL	adaptive	0.30	2	0.00	static	none	0.00	0.00	0	50	256	5	0	1
E1_gm0p00_adaptive_r0p30_s003	E1_acbf_calibration	1	RS-MARL	adaptive	0.30	3	0.00	static	none	0.00	0.00	0	50	256	5	0	1
E1_gm0p00_adaptive_r0p30_s004	E1_acbf_calibration	1	RS-MARL	adaptive	0.30	4	0.00	static	none	0.00	0.00	0	50	256	5	0	1
E1_gm0p00_adaptive_r0p30_s005	E1_acbf_calibration	1	RS-MARL	adaptive	0.30	5	0.00	static	none	0.00	0.00	0	50	256	5	0	1
E1_gm0p00_adaptive_r0p30_s006	E1_acbf_calibration	1	RS-MARL	adaptive	0.30	6	0.00	static	none	0.00	0.00	0	50	256	5	0	1
E1_gm0p00_adaptive_r0p30_s007	E1_acbf_calibration	1	RS-MARL	adaptive	0.30	7	0.00	static	none	0.00	0.00	0	50	256	5	0	1
E1_gm0p00_adaptive_r0p30_s008	E1_acbf_calibration	1	RS-MARL	adaptive	0.30	8	0.00	static	none	0.00	0.00	0	50	256	5	0	1
E1_gm0p00_adaptive_r0p30_s009	E1_acbf_calibration	1	RS-MARL	adaptive	0.30	9	0.00	static	none	0.00	0.00	0	50	256	5	0	1
E1_gm0p00_adaptive_r0p30_s010	E1_acbf_calibration	1	RS-MARL	adaptive	0.30	10	0.00	static	none	0.00	0.00	0	50	256	5	0	1
E1_gm0p00_adaptive_r0p30_s011	E1_acbf_calibration	1	RS-MARL	adaptive	0.30	11	0.00	static	none	0.00	0.00	0	50	256	5	0	1
E1_gm0p00_adaptive_r0p30_s012	E1_acbf_calibration	1	RS-MARL	adaptive	0.30	12	0.00	static	none	0.00	0.00	0	50	256	5	0	1
E1_gm0p00_adaptive_r0p30_s013	E1_acbf_calibration	1	RS-MARL	adaptive	0.30	13	0.00	static	none	0.00	0.00	0	50	256	5	0	1
E1_gm0p00_adaptive_r0p30_s014	E1_acbf_calibration	1	RS-MARL	adaptive	0.30	14	0.00	static	none	0.00	0.00	0	50	256	5	0	1
E1_gm0p00_adaptive_r0p30_s015	E1_acbf_calibration	1	RS-MARL	adaptive	0.30	15	0.00	static	none	0.00	0.00	0	50	256	5	0	1
E1_gm0p00_adaptive_r0p30_s016	E1_acbf_calibration	1	RS-MARL	adaptive	0.30	16	0.00	static	none	0.00	0.00	0	50	256	5	0	1
E1_gm0p00_adaptive_r0p30_s017	E1_acbf_calibration	1	RS-MARL	adaptive	0.30	17	0.00	static	none	0.00	0.00	0	50	256	5	0	1
E1_gm0p00_adaptive_r0p30_s018	E1_acbf_calibration	1	RS-MARL	adaptive	0.30	18	0.00	static	none	0.00	0.00	0	50	256	5	0	1
E1_gm0p00_adaptive_r0p30_s019	E1_acbf_calibration	1	RS-MARL	adaptive	0.30	19	0.00	static	none	0.00	0.00	0	50	256	5	0	1
E1_gm0p00_collusive_r0p10_s000	E1_acbf_calibration	1	RS-MARL	collusive	0.10	0	0.00	static	none	0.00	0.00	0	50	256	5	0	1
E1_gm0p00_collusive_r0p10_s001	E1_acbf_calibration	1	RS-MARL	collusive	0.10	1	0.00	static	none	0.00	0.00	0	50	256	5	0	1
E1_gm0p00_collusive_r0p10_s002	E1_acbf_calibration	1	RS-MARL	collusive	0.10	2	0.00	static	none	0.00	0.00	0	50	256	5	0	1
E1_gm0p00_collusive_r0p10_s003	E1_acbf_calibration	1	RS-MARL	collusive	0.10	3	0.00	static	none	0.00	0.00	0	50	256	5	0	1
E1_gm0p00_collusive_r0p10_s004	E1_acbf_calibration	1	RS-MARL	collusive	0.10	4	0.00	static	none	0.00	0.00	0	50	256	5	0	1
E1_gm0p00_collusive_r0p10_s005	E1_acbf_calibration	1	RS-MARL	collusive	0.10	5	0.00	static	none	0.00	0.00	0	50	256	5	0	1
E1_gm0p00_collusive_r0p10_s006	E1_acbf_calibration	1	RS-MARL	collusive	0.10	6	0.00	static	none	0.00	0.00	0	50	256	5	0	1
E1_gm0p00_collusive_r0p10_s007	E1_acbf_calibration	1	RS-MARL	collusive	0.10	7	0.00	static	none	0.00	0.00	0	50	256	5	0	1
E1_gm0p00_collusive_r0p10_s008	E1_acbf_calibration	1	RS-MARL	collusive	0.10	8	0.00	static	none	0.00	0.00	0	50	256	5	0	1
E1_gm0p00_collusive_r0p10_s009	E1_acbf_calibration	1	RS-MARL	collusive	0.10	9	0.00	static	none	0.00	0.00	0	50	256	5	0	1
E1_gm0p00_collusive_r0p10_s010	E1_acbf_calibration	1	RS-MARL	collusive	0.10	10	0.00	static	none	0.00	0.00	0	50	256	5	0	1
E1_gm0p00_collusive_r0p10_s011	E1_acbf_calibration	1	RS-MARL	collusive	0.10	11	0.00	static	none	0.00	0.00	0	50	256	5	0	1
E1_gm0p00_collusive_r0p10_s012	E1_acbf_calibration	1	RS-MARL	collusive	0.10	12	0.00	static	none	0.00	0.00	0	50	256	5	0	1
E1_gm0p00_collusive_r0p10_s013	E1_acbf_calibration	1	RS-MARL	collusive	0.10	13	0.00	static	none	0.00	0.00	0	50	256	5	0	1
E1_gm0p00_collusive_r0p10_s014	E1_acbf_calibration	1	RS-MARL	collusive	0.10	14	0.00	static	none	0.00	0.00	0	50	256	5	0	1
E1_gm0p00_collusive_r0p10_s015	E1_acbf_calibration	1	RS-MARL	collusive	0.10	15	0.00	static	none	0.00	0.00	0	50	256	5	0	1
E1_gm0p00_collusive_r0p10_s016	E1_acbf_calibration	1	RS-MARL	collusive	0.10	16	0.00	static	none	0.00	0.00	0	50	256	5	0	1
E1_gm0p00_collusive_r0p10_s017	E1_acbf_calibration	1	RS-MARL	collusive	0.10	17	0.00	static	none	0.00	0.00	0	50	256	5	0	1
E1_gm0p00_collusive_r0p10_s018	E1_acbf_calibration	1	RS-MARL	collusive	0.10	18	0.00	static	none	0.00	0.00	0	50	256	5	0	1
E1_gm0p00_collusive_r0p10_s019	E1_acbf_calibration	1	RS-MARL	collusive	0.10	19	0.00	static	none	0.00	0.00	0	50	256	5	0	1
E1_gm0p00_collusive_r0p30_s000	E1_acbf_calibration	1	RS-MARL	collusive	0.30	0	0.00	static	none	0.00	0.00	0	50	256	5	0	1
E1_gm0p00_collusive_r0p30_s001	E1_acbf_calibration	1	RS-MARL	collusive	0.30	1	0.00	static	none	0.00	0.00	0	50	256	5	0	1
E1_gm0p00_collusive_r0p30_s002	E1_acbf_calibration	1	RS-MARL	collusive	0.30	2	0.00	static	none	0.00	0.00	0	50	256	5	0	1
E1_gm0p00_collusive_r0p30_s003	E1_acbf_calibration	1	RS-MARL	collusive	0.30	3	0.00	static	none	0.00	0.00	0	50	256	5	0	1
E1_gm0p00_collusive_r0p30_s004	E1_acbf_calibration	1	RS-MARL	collusive	0.30	4	0.00	static	none	0.00	0.00	0	50	256	5	0	1
E1_gm0p00_collusive_r0p30_s005	E1_acbf_calibration	1	RS-MARL	collusive	0.30	5	0.00	static	none	0.00	0.00	0	50	256	5	0	1
E1_gm0p00_collusive_r0p30_s006	E1_acbf_calibration	1	RS-MARL	collusive	0.30	6	0.00	static	none	0.00	0.00	0	50	256	5	0	1
E1_gm0p00_collusive_r0p30_s007	E1_acbf_calibration	1	RS-MARL	collusive	0.30	7	0.00	static	none	0.00	0.00	0	50	256	5	0	1
E1_gm0p00_collusive_r0p30_s008	E1_acbf_calibration	1	RS-MARL	collusive	0.30	8	0.00	static	none	0.00	0.00	0	50	256	5	0	1
E1_gm0p00_collusive_r0p30_s009	E1_acbf_calibration	1	RS-MARL	collusive	0.30	9	0.00	static	none	0.00	0.00	0	50	256	5	0	1
E1_gm0p00_collusive_r0p30_s010	E1_acbf_calibration	1	RS-MARL	collusive	0.30	10	0.00	static	none	0.00	0.00	0	50	256	5	0	1
E1_gm0p00_collusive_r0p30_s011	E1_acbf_calibration	1	RS-MARL	collusive	0.30	11	0.00	static	none	0.00	0.00	0	50	256	5	0	1
E1_gm0p00_collusive_r0p30_s012	E1_acbf_calibration	1	RS-MARL	collusive	0.30	12	0.00	static	none	0.00	0.00	0	50	256	5	0	1
E1_gm0p00_collusive_r0p30_s013	E1_acbf_calibration	1	RS-MARL	collusive	0.30	13	0.00	static	none	0.00	0.00	0	50	256	5	0	1
E1_gm0p00_collusive_r0p30_s014	E1_acbf_calibration	1	RS-MARL	collusive	0.30	14	0.00	static	none	0.00	0.00	0	50	256	5	0	1
E1_gm0p00_collusive_r0p30_s015	E1_acbf_calibration	1	RS-MARL	collusive	0.30	15	0.00	static	none	0.00	0.00	0	50	256	5	0	1
E1_gm0p00_collusive_r0p30_s016	E1_acbf_calibration	1	RS-MARL	collusive	0.30	16	0.00	static	none	0.00	0.00	0	50	256	5	0	1
E1_gm0p00_collusive_r0p30_s017	E1_acbf_calibration	1	RS-MARL	collusive	0.30	17	0.00	static	none	0.00	0.00	0	50	256	5	0	1
E1_gm0p00_collusive_r0p30_s018	E1_acbf_calibration	1	RS-MARL	collusive	0.30	18	0.00	static	none	0.00	0.00	0	50	256	5	0	1
E1_gm0p00_collusive_r0p30_s019	E1_acbf_calibration	1	RS-MARL	collusive	0.30	19	0.00	static	none	0.00	0.00	0	50	256	5	0	1
E1_gm0p00_sign_flip_r0p10_s000	E1_acbf_calibration	1	RS-MARL	sign_flip	0.10	0	0.00	static	none	0.00	0.00	0	50	256	5	0	1
E1_gm0p00_sign_flip_r0p10_s001	E1_acbf_calibration	1	RS-MARL	sign_flip	0.10	1	0.00	static	none	0.00	0.00	0	50	256	5	0	1
E1_gm0p00_sign_flip_r0p10_s002	E1_acbf_calibration	1	RS-MARL	sign_flip	0.10	2	0.00	static	none	0.00	0.00	0	50	256	5	0	1
E1_gm0p00_sign_flip_r0p10_s003	E1_acbf_calibration	1	RS-MARL	sign_flip	0.10	3	0.00	static	none	0.00	0.00	0	50	256	5	0	1
E1_gm0p00_sign_flip_r0p10_s004	E1_acbf_calibration	1	RS-MARL	sign_flip	0.10	4	0.00	static	none	0.00	0.00	0	50	256	5	0	1
E1_gm0p00_sign_flip_r0p10_s005	E1_acbf_calibration	1	RS-MARL	sign_flip	0.10	5	0.00	static	none	0.00	0.00	0	50	256	5	0	1
E1_gm0p00_sign_flip_r0p10_s006	E1_acbf_calibration	1	RS-MARL	sign_flip	0.10	6	0.00	static	none	0.00	0.00	0	50	256	5	0	1
E1_gm0p00_sign_flip_r0p10_s007	E1_acbf_calibration	1	RS-MARL	sign_flip	0.10	7	0.00	static	none	0.00	0.00	0	50	256	5	0	1
E1_gm0p00_sign_flip_r0p10_s008	E1_acbf_calibration	1	RS-MARL	sign_flip	0.10	8	0.00	static	none	0.00	0.00	0	50	256	5	0	1
E1_gm0p00_sign_flip_r0p10_s009	E1_acbf_calibration	1	RS-MARL	sign_flip	0.10	9	0.00	static	none	0.00	0.00	0	50	256	5	0	1
E1_gm0p00_sign_flip_r0p10_s010	E1_acbf_calibration	1	RS-MARL	sign_flip	0.10	10	0.00	static	none	0.00	0.00	0	50	256	5	0	1
E1_gm0p00_sign_flip_r0p10_s011	E1_acbf_calibration	1	RS-MARL	sign_flip	0.10	11	0.00	static	none	0.00	0.00	0	50	256	5	0	1
E1_gm0p00_sign_flip_r0p10_s012	E1_acbf_calibration	1	RS-MARL	sign_flip	0.10	12	0.00	static	none	0.00	0.00	0	50	256	5	0	1
E1_gm0p00_sign_flip_r0p10_s013	E1_acbf_calibration	1	RS-MARL	sign_flip	0.10	13	0.00	static	none	0.00	0.00	0	50	256	5	0	1
E1_gm0p00_sign_flip_r0p10_s014	E1_acbf_calibration	1	RS-MARL	sign_flip	0.10	14	0.00	static	none	0.00	0.00	0	50	256	5	0	1
E1_gm0p00_sign_flip_r0p10_s015	E1_acbf_calibration	1	RS-MARL	sign_flip	0.10	15	0.00	static	none	0.00	0.00	0	50	256	5	0	1
E1_gm0p00_sign_flip_r0p10_s016	E1_acbf_calibration	1	RS-MARL	sign_flip	0.10	16	0.00	static	none	0.00	0.00	0	50	256	5	0	1
E1_gm0p00_sign_flip_r0p10_s017	E1_acbf_calibration	1	RS-MARL	sign_flip	0.10	17	0.00	static	none	0.00	0.00	0	50	256	5	0	1
E1_gm0p00_sign_flip_r0p10_s018	E1_acbf_calibration	1	RS-MARL	sign_flip	0.10	18	0.00	static	none	0.00	0.00	0	50	256	5	0	1
E1_gm0p00_sign_flip_r0p10_s019	E1_acbf_calibration	1	RS-MARL	sign_flip	0.10	19	0.00	static	none	0.00	0.00	0	50	256	5	0	1
E1_gm0p00_sign_flip_r0p30_s000	E1_acbf_calibration	1	RS-MARL	sign_flip	0.30	0	0.00	static	none	0.00	0.00	0	50	256	5	0	1
E1_gm0p00_sign_flip_r0p30_s001	E1_acbf_calibration	1	RS-MARL	sign_flip	0.30	1	0.00	static	none	0.00	0.00	0	50	256	5	0	1
E1_gm0p00_sign_flip_r0p30_s002	E1_acbf_calibration	1	RS-MARL	sign_flip	0.30	2	0.00	static	none	0.00	0.00	0	50	256	5	0	1
E1_gm0p00_sign_flip_r0p30_s003	E1_acbf_calibration	1	RS-MARL	sign_flip	0.30	3	0.00	static	none	0.00	0.00	0	50	256	5	0	1
E1_gm0p00_sign_flip_r0p30_s004	E1_acbf_calibration	1	RS-MARL	sign_flip	0.30	4	0.00	static	none	0.00	0.00	0	50	256	5	0	1
E1_gm0p00_sign_flip_r0p30_s005	E1_acbf_calibration	1	RS-MARL	sign_flip	0.30	5	0.00	static	none	0.00	0.00	0	50	256	5	0	1
E1_gm0p00_sign_flip_r0p30_s006	E1_acbf_calibration	1	RS-MARL	sign_flip	0.30	6	0.00	static	none	0.00	0.00	0	50	256	5	0	1
E1_gm0p00_sign_flip_r0p30_s007	E1_acbf_calibration	1	RS-MARL	sign_flip	0.30	7	0.00	static	none	0.00	0.00	0	50	256	5	0	1
E1_gm0p00_sign_flip_r0p30_s008	E1_acbf_calibration	1	RS-MARL	sign_flip	0.30	8	0.00	static	none	0.00	0.00	0	50	256	5	0	1
E1_gm0p00_sign_flip_r0p30_s009	E1_acbf_calibration	1	RS-MARL	sign_flip	0.30	9	0.00	static	none	0.00	0.00	0	50	256	5	0	1
E1_gm0p00_sign_flip_r0p30_s010	E1_acbf_calibration	1	RS-MARL	sign_flip	0.30	10	0.00	static	none	0.00	0.00	0	50	256	5	0	1
E1_gm0p00_sign_flip_r0p30_s011	E1_acbf_calibration	1	RS-MARL	sign_flip	0.30	11	0.00	static	none	0.00	0.00	0	50	256	5	0	1
E1_gm0p00_sign_flip_r0p30_s012	E1_acbf_calibration	1	RS-MARL	sign_flip	0.30	12	0.00	static	none	0.00	0.00	0	50	256	5	0	1
E1_gm0p00_sign_flip_r0p30_s013	E1_acbf_calibration	1	RS-MARL	sign_flip	0.30	13	0.00	static	none	0.00	0.00	0	50	256	5	0	1
E1_gm0p00_sign_flip_r0p30_s014	E1_acbf_calibration	1	RS-MARL	sign_flip	0.30	14	0.00	static	none	0.00	0.00	0	50	256	5	0	1
E1_gm0p00_sign_flip_r0p30_s015	E1_acbf_calibration	1	RS-MARL	sign_flip	0.30	15	0.00	static	none	0.00	0.00	0	50	256	5	0	1
E1_gm0p00_sign_flip_r0p30_s016	E1_acbf_calibration	1	RS-MARL	sign_flip	0.30	16	0.00	static	none	0.00	0.00	0	50	256	5	0	1
E1_gm0p00_sign_flip_r0p30_s017	E1_acbf_calibration	1	RS-MARL	sign_flip	0.30	17	0.00	static	none	0.00	0.00	0	50	256	5	0	1
E1_gm0p00_sign_flip_r0p30_s018	E1_acbf_calibration	1	RS-MARL	sign_flip	0.30	18	0.00	static	none	0.00	0.00	0	50	256	5	0	1
E1_gm0p00_sign_flip_r0p30_s019	E1_acbf_calibration	1	RS-MARL	sign_flip	0.30	19	0.00	static	none	0.00	0.00	0	50	256	5	0	1
E1_gm0p10_none_r0p00_s000	E1_acbf_calibration	1	RS-MARL	none	0.00	0	0.10	static	none	0.00	0.00	0	50	256	5	0	1
E1_gm0p10_none_r0p00_s001	E1_acbf_calibration	1	RS-MARL	none	0.00	1	0.10	static	none	0.00	0.00	0	50	256	5	0	1
E1_gm0p10_none_r0p00_s002	E1_acbf_calibration	1	RS-MARL	none	0.00	2	0.10	static	none	0.00	0.00	0	50	256	5	0	1
E1_gm0p10_none_r0p00_s003	E1_acbf_calibration	1	RS-MARL	none	0.00	3	0.10	static	none	0.00	0.00	0	50	256	5	0	1
E1_gm0p10_none_r0p00_s004	E1_acbf_calibration	1	RS-MARL	none	0.00	4	0.10	static	none	0.00	0.00	0	50	256	5	0	1
E1_gm0p10_none_r0p00_s005	E1_acbf_calibration	1	RS-MARL	none	0.00	5	0.10	static	none	0.00	0.00	0	50	256	5	0	1
E1_gm0p10_none_r0p00_s006	E1_acbf_calibration	1	RS-MARL	none	0.00	6	0.10	static	none	0.00	0.00	0	50	256	5	0	1
E1_gm0p10_none_r0p00_s007	E1_acbf_calibration	1	RS-MARL	none	0.00	7	0.10	static	none	0.00	0.00	0	50	256	5	0	1
E1_gm0p10_none_r0p00_s008	E1_acbf_calibration	1	RS-MARL	none	0.00	8	0.10	static	none	0.00	0.00	0	50	256	5	0	1
E1_gm0p10_none_r0p00_s009	E1_acbf_calibration	1	RS-MARL	none	0.00	9	0.10	static	none	0.00	0.00	0	50	256	5	0	1
E1_gm0p10_none_r0p00_s010	E1_acbf_calibration	1	RS-MARL	none	0.00	10	0.10	static	none	0.00	0.00	0	50	256	5	0	1
E1_gm0p10_none_r0p00_s011	E1_acbf_calibration	1	RS-MARL	none	0.00	11	0.10	static	none	0.00	0.00	0	50	256	5	0	1
E1_gm0p10_none_r0p00_s012	E1_acbf_calibration	1	RS-MARL	none	0.00	12	0.10	static	none	0.00	0.00	0	50	256	5	0	1
E1_gm0p10_none_r0p00_s013	E1_acbf_calibration	1	RS-MARL	none	0.00	13	0.10	static	none	0.00	0.00	0	50	256	5	0	1
E1_gm0p10_none_r0p00_s014	E1_acbf_calibration	1	RS-MARL	none	0.00	14	0.10	static	none	0.00	0.00	0	50	256	5	0	1
E1_gm0p10_none_r0p00_s015	E1_acbf_calibration	1	RS-MARL	none	0.00	15	0.10	static	none	0.00	0.00	0	50	256	5	0	1
E1_gm0p10_none_r0p00_s016	E1_acbf_calibration	1	RS-MARL	none	0.00	16	0.10	static	none	0.00	0.00	0	50	256	5	0	1
E1_gm0p10_none_r0p00_s017	E1_acbf_calibration	1	RS-MARL	none	0.00	17	0.10	static	none	0.00	0.00	0	50	256	5	0	1
E1_gm0p10_none_r0p00_s018	E1_acbf_calibration	1	RS-MARL	none	0.00	18	0.10	static	none	0.00	0.00	0	50	256	5	0	1
E1_gm0p10_none_r0p00_s019	E1_acbf_calibration	1	RS-MARL	none	0.00	19	0.10	static	none	0.00	0.00	0	50	256	5	0	1
E1_gm0p10_adaptive_r0p10_s000	E1_acbf_calibration	1	RS-MARL	adaptive	0.10	0	0.10	static	none	0.00	0.00	0	50	256	5	0	1
E1_gm0p10_adaptive_r0p10_s001	E1_acbf_calibration	1	RS-MARL	adaptive	0.10	1	0.10	static	none	0.00	0.00	0	50	256	5	0	1
E1_gm0p10_adaptive_r0p10_s002	E1_acbf_calibration	1	RS-MARL	adaptive	0.10	2	0.10	static	none	0.00	0.00	0	50	256	5	0	1
E1_gm0p10_adaptive_r0p10_s003	E1_acbf_calibration	1	RS-MARL	adaptive	0.10	3	0.10	static	none	0.00	0.00	0	50	256	5	0	1
E1_gm0p10_adaptive_r0p10_s004	E1_acbf_calibration	1	RS-MARL	adaptive	0.10	4	0.10	static	none	0.00	0.00	0	50	256	5	0	1
E1_gm0p10_adaptive_r0p10_s005	E1_acbf_calibration	1	RS-MARL	adaptive	0.10	5	0.10	static	none	0.00	0.00	0	50	256	5	0	1
E1_gm0p10_adaptive_r0p10_s006	E1_acbf_calibration	1	RS-MARL	adaptive	0.10	6	0.10	static	none	0.00	0.00	0	50	256	5	0	1
E1_gm0p10_adaptive_r0p10_s007	E1_acbf_calibration	1	RS-MARL	adaptive	0.10	7	0.10	static	none	0.00	0.00	0	50	256	5	0	1
E1_gm0p10_adaptive_r0p10_s008	E1_acbf_calibration	1	RS-MARL	adaptive	0.10	8	0.10	static	none	0.00	0.00	0	50	256	5	0	1
E1_gm0p10_adaptive_r0p10_s009	E1_acbf_calibration	1	RS-MARL	adaptive	0.10	9	0.10	static	none	0.00	0.00	0	50	256	5	0	1
E1_gm0p10_adaptive_r0p10_s010	E1_acbf_calibration	1	RS-MARL	adaptive	0.10	10	0.10	static	none	0.00	0.00	0	50	256	5	0	1
E1_gm0p10_adaptive_r0p10_s011	E1_acbf_calibration	1	RS-MARL	adaptive	0.10	11	0.10	static	none	0.00	0.00	0	50	256	5	0	1
E1_gm0p10_adaptive_r0p10_s012	E1_acbf_calibration	1	RS-MARL	adaptive	0.10	12	0.10	static	none	0.00	0.00	0	50	256	5	0	1
E1_gm0p10_adaptive_r0p10_s013	E1_acbf_calibration	1	RS-MARL	adaptive	0.10	13	0.10	static	none	0.00	0.00	0	50	256	5	0	1
E1_gm0p10_adaptive_r0p10_s014	E1_acbf_calibration	1	RS-MARL	adaptive	0.10	14	0.10	static	none	0.00	0.00	0	50	256	5	0	1
E1_gm0p10_adaptive_r0p10_s015	E1_acbf_calibration	1	RS-MARL	adaptive	0.10	15	0.10	static	none	0.00	0.00	0	50	256	5	0	1
E1_gm0p10_adaptive_r0p10_s016	E1_acbf_calibration	1	RS-MARL	adaptive	0.10	16	0.10	static	none	0.00	0.00	0	50	256	5	0	1
E1_gm0p10_adaptive_r0p10_s017	E1_acbf_calibration	1	RS-MARL	adaptive	0.10	17	0.10	static	none	0.00	0.00	0	50	256	5	0	1
E1_gm0p10_adaptive_r0p10_s018	E1_acbf_calibration	1	RS-MARL	adaptive	0.10	18	0.10	static	none	0.00	0.00	0	50	256	5	0	1
E1_gm0p10_adaptive_r0p10_s019	E1_acbf_calibration	1	RS-MARL	adaptive	0.10	19	0.10	static	none	0.00	0.00	0	50	256	5	0	1
E1_gm0p10_adaptive_r0p30_s000	E1_acbf_calibration	1	RS-MARL	adaptive	0.30	0	0.10	static	none	0.00	0.00	0	50	256	5	0	1
E1_gm0p10_adaptive_r0p30_s001	E1_acbf_calibration	1	RS-MARL	adaptive	0.30	1	0.10	static	none	0.00	0.00	0	50	256	5	0	1
E1_gm0p10_adaptive_r0p30_s002	E1_acbf_calibration	1	RS-MARL	adaptive	0.30	2	0.10	static	none	0.00	0.00	0	50	256	5	0	1
E1_gm0p10_adaptive_r0p30_s003	E1_acbf_calibration	1	RS-MARL	adaptive	0.30	3	0.10	static	none	0.00	0.00	0	50	256	5	0	1
E1_gm0p10_adaptive_r0p30_s004	E1_acbf_calibration	1	RS-MARL	adaptive	0.30	4	0.10	static	none	0.00	0.00	0	50	256	5	0	1
E1_gm0p10_adaptive_r0p30_s005	E1_acbf_calibration	1	RS-MARL	adaptive	0.30	5	0.10	static	none	0.00	0.00	0	50	256	5	0	1
E1_gm0p10_adaptive_r0p30_s006	E1_acbf_calibration	1	RS-MARL	adaptive	0.30	6	0.10	static	none	0.00	0.00	0	50	256	5	0	1
E1_gm0p10_adaptive_r0p30_s007	E1_acbf_calibration	1	RS-MARL	adaptive	0.30	7	0.10	static	none	0.00	0.00	0	50	256	5	0	1
E1_gm0p10_adaptive_r0p30_s008	E1_acbf_calibration	1	RS-MARL	adaptive	0.30	8	0.10	static	none	0.00	0.00	0	50	256	5	0	1
E1_gm0p10_adaptive_r0p30_s009	E1_acbf_calibration	1	RS-MARL	adaptive	0.30	9	0.10	static	none	0.00	0.00	0	50	256	5	0	1
E1_gm0p10_adaptive_r0p30_s010	E1_acbf_calibration	1	RS-MARL	adaptive	0.30	10	0.10	static	none	0.00	0.00	0	50	256	5	0	1
E1_gm0p10_adaptive_r0p30_s011	E1_acbf_calibration	1	RS-MARL	adaptive	0.30	11	0.10	static	none	0.00	0.00	0	50	256	5	0	1
E1_gm0p10_adaptive_r0p30_s012	E1_acbf_calibration	1	RS-MARL	adaptive	0.30	12	0.10	static	none	0.00	0.00	0	50	256	5	0	1
E1_gm0p10_adaptive_r0p30_s013	E1_acbf_calibration	1	RS-MARL	adaptive	0.30	13	0.10	static	none	0.00	0.00	0	50	256	5	0	1
E1_gm0p10_adaptive_r0p30_s014	E1_acbf_calibration	1	RS-MARL	adaptive	0.30	14	0.10	static	none	0.00	0.00	0	50	256	5	0	1
E1_gm0p10_adaptive_r0p30_s015	E1_acbf_calibration	1	RS-MARL	adaptive	0.30	15	0.10	static	none	0.00	0.00	0	50	256	5	0	1
E1_gm0p10_adaptive_r0p30_s016	E1_acbf_calibration	1	RS-MARL	adaptive	0.30	16	0.10	static	none	0.00	0.00	0	50	256	5	0	1
E1_gm0p10_adaptive_r0p30_s017	E1_acbf_calibration	1	RS-MARL	adaptive	0.30	17	0.10	static	none	0.00	0.00	0	50	256	5	0	1
E1_gm0p10_adaptive_r0p30_s018	E1_acbf_calibration	1	RS-MARL	adaptive	0.30	18	0.10	static	none	0.00	0.00	0	50	256	5	0	1
E1_gm0p10_adaptive_r0p30_s019	E1_acbf_calibration	1	RS-MARL	adaptive	0.30	19	0.10	static	none	0.00	0.00	0	50	256	5	0	1
E1_gm0p10_collusive_r0p10_s000	E1_acbf_calibration	1	RS-MARL	collusive	0.10	0	0.10	static	none	0.00	0.00	0	50	256	5	0	1
E1_gm0p10_collusive_r0p10_s001	E1_acbf_calibration	1	RS-MARL	collusive	0.10	1	0.10	static	none	0.00	0.00	0	50	256	5	0	1
E1_gm0p10_collusive_r0p10_s002	E1_acbf_calibration	1	RS-MARL	collusive	0.10	2	0.10	static	none	0.00	0.00	0	50	256	5	0	1
E1_gm0p10_collusive_r0p10_s003	E1_acbf_calibration	1	RS-MARL	collusive	0.10	3	0.10	static	none	0.00	0.00	0	50	256	5	0	1
E1_gm0p10_collusive_r0p10_s004	E1_acbf_calibration	1	RS-MARL	collusive	0.10	4	0.10	static	none	0.00	0.00	0	50	256	5	0	1
E1_gm0p10_collusive_r0p10_s005	E1_acbf_calibration	1	RS-MARL	collusive	0.10	5	0.10	static	none	0.00	0.00	0	50	256	5	0	1
E1_gm0p10_collusive_r0p10_s006	E1_acbf_calibration	1	RS-MARL	collusive	0.10	6	0.10	static	none	0.00	0.00	0	50	256	5	0	1
E1_gm0p10_collusive_r0p10_s007	E1_acbf_calibration	1	RS-MARL	collusive	0.10	7	0.10	static	none	0.00	0.00	0	50	256	5	0	1
E1_gm0p10_collusive_r0p10_s008	E1_acbf_calibration	1	RS-MARL	collusive	0.10	8	0.10	static	none	0.00	0.00	0	50	256	5	0	1
E1_gm0p10_collusive_r0p10_s009	E1_acbf_calibration	1	RS-MARL	collusive	0.10	9	0.10	static	none	0.00	0.00	0	50	256	5	0	1
E1_gm0p10_collusive_r0p10_s010	E1_acbf_calibration	1	RS-MARL	collusive	0.10	10	0.10	static	none	0.00	0.00	0	50	256	5	0	1
E1_gm0p10_collusive_r0p10_s011	E1_acbf_calibration	1	RS-MARL	collusive	0.10	11	0.10	static	none	0.00	0.00	0	50	256	5	0	1
E1_gm0p10_collusive_r0p10_s012	E1_acbf_calibration	1	RS-MARL	collusive	0.10	12	0.10	static	none	0.00	0.00	0	50	256	5	0	1
E1_gm0p10_collusive_r0p10_s013	E1_acbf_calibration	1	RS-MARL	collusive	0.10	13	0.10	static	none	0.00	0.00	0	50	256	5	0	1
E1_gm0p10_collusive_r0p10_s014	E1_acbf_calibration	1	RS-MARL	collusive	0.10	14	0.10	static	none	0.00	0.00	0	50	256	5	0	1
E1_gm0p10_collusive_r0p10_s015	E1_acbf_calibration	1	RS-MARL	collusive	0.10	15	0.10	static	none	0.00	0.00	0	50	256	5	0	1
E1_gm0p10_collusive_r0p10_s016	E1_acbf_calibration	1	RS-MARL	collusive	0.10	16	0.10	static	none	0.00	0.00	0	50	256	5	0	1
E1_gm0p10_collusive_r0p10_s017	E1_acbf_calibration	1	RS-MARL	collusive	0.10	17	0.10	static	none	0.00	0.00	0	50	256	5	0	1
E1_gm0p10_collusive_r0p10_s018	E1_acbf_calibration	1	RS-MARL	collusive	0.10	18	0.10	static	none	0.00	0.00	0	50	256	5	0	1
E1_gm0p10_collusive_r0p10_s019	E1_acbf_calibration	1	RS-MARL	collusive	0.10	19	0.10	static	none	0.00	0.00	0	50	256	5	0	1
E1_gm0p10_collusive_r0p30_s000	E1_acbf_calibration	1	RS-MARL	collusive	0.30	0	0.10	static	none	0.00	0.00	0	50	256	5	0	1
E1_gm0p10_collusive_r0p30_s001	E1_acbf_calibration	1	RS-MARL	collusive	0.30	1	0.10	static	none	0.00	0.00	0	50	256	5	0	1
E1_gm0p10_collusive_r0p30_s002	E1_acbf_calibration	1	RS-MARL	collusive	0.30	2	0.10	static	none	0.00	0.00	0	50	256	5	0	1
E1_gm0p10_collusive_r0p30_s003	E1_acbf_calibration	1	RS-MARL	collusive	0.30	3	0.10	static	none	0.00	0.00	0	50	256	5	0	1
E1_gm0p10_collusive_r0p30_s004	E1_acbf_calibration	1	RS-MARL	collusive	0.30	4	0.10	static	none	0.00	0.00	0	50	256	5	0	1
E1_gm0p10_collusive_r0p30_s005	E1_acbf_calibration	1	RS-MARL	collusive	0.30	5	0.10	static	none	0.00	0.00	0	50	256	5	0	1
E1_gm0p10_collusive_r0p30_s006	E1_acbf_calibration	1	RS-MARL	collusive	0.30	6	0.10	static	none	0.00	0.00	0	50	256	5	0	1
E1_gm0p10_collusive_r0p30_s007	E1_acbf_calibration	1	RS-MARL	collusive	0.30	7	0.10	static	none	0.00	0.00	0	50	256	5	0	1
E1_gm0p10_collusive_r0p30_s008	E1_acbf_calibration	1	RS-MARL	collusive	0.30	8	0.10	static	none	0.00	0.00	0	50	256	5	0	1
E1_gm0p10_collusive_r0p30_s009	E1_acbf_calibration	1	RS-MARL	collusive	0.30	9	0.10	static	none	0.00	0.00	0	50	256	5	0	1
E1_gm0p10_collusive_r0p30_s010	E1_acbf_calibration	1	RS-MARL	collusive	0.30	10	0.10	static	none	0.00	0.00	0	50	256	5	0	1
E1_gm0p10_collusive_r0p30_s011	E1_acbf_calibration	1	RS-MARL	collusive	0.30	11	0.10	static	none	0.00	0.00	0	50	256	5	0	1
E1_gm0p10_collusive_r0p30_s012	E1_acbf_calibration	1	RS-MARL	collusive	0.30	12	0.10	static	none	0.00	0.00	0	50	256	5	0	1
E1_gm0p10_collusive_r0p30_s013	E1_acbf_calibration	1	RS-MARL	collusive	0.30	13	0.10	static	none	0.00	0.00	0	50	256	5	0	1
E1_gm0p10_collusive_r0p30_s014	E1_acbf_calibration	1	RS-MARL	collusive	0.30	14	0.10	static	none	0.00	0.00	0	50	256	5	0	1
E1_gm0p10_collusive_r0p30_s015	E1_acbf_calibration	1	RS-MARL	collusive	0.30	15	0.10	static	none	0.00	0.00	0	50	256	5	0	1
E1_gm0p10_collusive_r0p30_s016	E1_acbf_calibration	1	RS-MARL	collusive	0.30	16	0.10	static	none	0.00	0.00	0	50	256	5	0	1
E1_gm0p10_collusive_r0p30_s017	E1_acbf_calibration	1	RS-MARL	collusive	0.30	17	0.10	static	none	0.00	0.00	0	50	256	5	0	1
E1_gm0p10_collusive_r0p30_s018	E1_acbf_calibration	1	RS-MARL	collusive	0.30	18	0.10	static	none	0.00	0.00	0	50	256	5	0	1
E1_gm0p10_collusive_r0p30_s019	E1_acbf_calibration	1	RS-MARL	collusive	0.30	19	0.10	static	none	0.00	0.00	0	50	256	5	0	1
E1_gm0p10_sign_flip_r0p10_s000	E1_acbf_calibration	1	RS-MARL	sign_flip	0.10	0	0.10	static	none	0.00	0.00	0	50	256	5	0	1
E1_gm0p10_sign_flip_r0p10_s001	E1_acbf_calibration	1	RS-MARL	sign_flip	0.10	1	0.10	static	none	0.00	0.00	0	50	256	5	0	1
E1_gm0p10_sign_flip_r0p10_s002	E1_acbf_calibration	1	RS-MARL	sign_flip	0.10	2	0.10	static	none	0.00	0.00	0	50	256	5	0	1
E1_gm0p10_sign_flip_r0p10_s003	E1_acbf_calibration	1	RS-MARL	sign_flip	0.10	3	0.10	static	none	0.00	0.00	0	50	256	5	0	1
E1_gm0p10_sign_flip_r0p10_s004	E1_acbf_calibration	1	RS-MARL	sign_flip	0.10	4	0.10	static	none	0.00	0.00	0	50	256	5	0	1
E1_gm0p10_sign_flip_r0p10_s005	E1_acbf_calibration	1	RS-MARL	sign_flip	0.10	5	0.10	static	none	0.00	0.00	0	50	256	5	0	1
E1_gm0p10_sign_flip_r0p10_s006	E1_acbf_calibration	1	RS-MARL	sign_flip	0.10	6	0.10	static	none	0.00	0.00	0	50	256	5	0	1
E1_gm0p10_sign_flip_r0p10_s007	E1_acbf_calibration	1	RS-MARL	sign_flip	0.10	7	0.10	static	none	0.00	0.00	0	50	256	5	0	1
E1_gm0p10_sign_flip_r0p10_s008	E1_acbf_calibration	1	RS-MARL	sign_flip	0.10	8	0.10	static	none	0.00	0.00	0	50	256	5	0	1
E1_gm0p10_sign_flip_r0p10_s009	E1_acbf_calibration	1	RS-MARL	sign_flip	0.10	9	0.10	static	none	0.00	0.00	0	50	256	5	0	1
E1_gm0p10_sign_flip_r0p10_s010	E1_acbf_calibration	1	RS-MARL	sign_flip	0.10	10	0.10	static	none	0.00	0.00	0	50	256	5	0	1
E1_gm0p10_sign_flip_r0p10_s011	E1_acbf_calibration	1	RS-MARL	sign_flip	0.10	11	0.10	static	none	0.00	0.00	0	50	256	5	0	1
E1_gm0p10_sign_flip_r0p10_s012	E1_acbf_calibration	1	RS-MARL	sign_flip	0.10	12	0.10	static	none	0.00	0.00	0	50	256	5	0	1
E1_gm0p10_sign_flip_r0p10_s013	E1_acbf_calibration	1	RS-MARL	sign_flip	0.10	13	0.10	static	none	0.00	0.00	0	50	256	5	0	1
E1_gm0p10_sign_flip_r0p10_s014	E1_acbf_calibration	1	RS-MARL	sign_flip	0.10	14	0.10	static	none	0.00	0.00	0	50	256	5	0	1
E1_gm0p10_sign_flip_r0p10_s015	E1_acbf_calibration	1	RS-MARL	sign_flip	0.10	15	0.10	static	none	0.00	0.00	0	50	256	5	0	1
E1_gm0p10_sign_flip_r0p10_s016	E1_acbf_calibration	1	RS-MARL	sign_flip	0.10	16	0.10	static	none	0.00	0.00	0	50	256	5	0	1
E1_gm0p10_sign_flip_r0p10_s017	E1_acbf_calibration	1	RS-MARL	sign_flip	0.10	17	0.10	static	none	0.00	0.00	0	50	256	5	0	1
E1_gm0p10_sign_flip_r0p10_s018	E1_acbf_calibration	1	RS-MARL	sign_flip	0.10	18	0.10	static	none	0.00	0.00	0	50	256	5	0	1
E1_gm0p10_sign_flip_r0p10_s019	E1_acbf_calibration	1	RS-MARL	sign_flip	0.10	19	0.10	static	none	0.00	0.00	0	50	256	5	0	1
E1_gm0p10_sign_flip_r0p30_s000	E1_acbf_calibration	1	RS-MARL	sign_flip	0.30	0	0.10	static	none	0.00	0.00	0	50	256	5	0	1
E1_gm0p10_sign_flip_r0p30_s001	E1_acbf_calibration	1	RS-MARL	sign_flip	0.30	1	0.10	static	none	0.00	0.00	0	50	256	5	0	1
E1_gm0p10_sign_flip_r0p30_s002	E1_acbf_calibration	1	RS-MARL	sign_flip	0.30	2	0.10	static	none	0.00	0.00	0	50	256	5	0	1
E1_gm0p10_sign_flip_r0p30_s003	E1_acbf_calibration	1	RS-MARL	sign_flip	0.30	3	0.10	static	none	0.00	0.00	0	50	256	5	0	1
E1_gm0p10_sign_flip_r0p30_s004	E1_acbf_calibration	1	RS-MARL	sign_flip	0.30	4	0.10	static	none	0.00	0.00	0	50	256	5	0	1
E1_gm0p10_sign_flip_r0p30_s005	E1_acbf_calibration	1	RS-MARL	sign_flip	0.30	5	0.10	static	none	0.00	0.00	0	50	256	5	0	1
E1_gm0p10_sign_flip_r0p30_s006	E1_acbf_calibration	1	RS-MARL	sign_flip	0.30	6	0.10	static	none	0.00	0.00	0	50	256	5	0	1
E1_gm0p10_sign_flip_r0p30_s007	E1_acbf_calibration	1	RS-MARL	sign_flip	0.30	7	0.10	static	none	0.00	0.00	0	50	256	5	0	1
E1_gm0p10_sign_flip_r0p30_s008	E1_acbf_calibration	1	RS-MARL	sign_flip	0.30	8	0.10	static	none	0.00	0.00	0	50	256	5	0	1
E1_gm0p10_sign_flip_r0p30_s009	E1_acbf_calibration	1	RS-MARL	sign_flip	0.30	9	0.10	static	none	0.00	0.00	0	50	256	5	0	1
E1_gm0p10_sign_flip_r0p30_s010	E1_acbf_calibration	1	RS-MARL	sign_flip	0.30	10	0.10	static	none	0.00	0.00	0	50	256	5	0	1
E1_gm0p10_sign_flip_r0p30_s011	E1_acbf_calibration	1	RS-MARL	sign_flip	0.30	11	0.10	static	none	0.00	0.00	0	50	256	5	0	1
E1_gm0p10_sign_flip_r0p30_s012	E1_acbf_calibration	1	RS-MARL	sign_flip	0.30	12	0.10	static	none	0.00	0.00	0	50	256	5	0	1
E1_gm0p10_sign_flip_r0p30_s013	E1_acbf_calibration	1	RS-MARL	sign_flip	0.30	13	0.10	static	none	0.00	0.00	0	50	256	5	0	1
E1_gm0p10_sign_flip_r0p30_s014	E1_acbf_calibration	1	RS-MARL	sign_flip	0.30	14	0.10	static	none	0.00	0.00	0	50	256	5	0	1
E1_gm0p10_sign_flip_r0p30_s015	E1_acbf_calibration	1	RS-MARL	sign_flip	0.30	15	0.10	static	none	0.00	0.00	0	50	256	5	0	1
E1_gm0p10_sign_flip_r0p30_s016	E1_acbf_calibration	1	RS-MARL	sign_flip	0.30	16	0.10	static	none	0.00	0.00	0	50	256	5	0	1
E1_gm0p10_sign_flip_r0p30_s017	E1_acbf_calibration	1	RS-MARL	sign_flip	0.30	17	0.10	static	none	0.00	0.00	0	50	256	5	0	1
E1_gm0p10_sign_flip_r0p30_s018	E1_acbf_calibration	1	RS-MARL	sign_flip	0.30	18	0.10	static	none	0.00	0.00	0	50	256	5	0	1
E1_gm0p10_sign_flip_r0p30_s019	E1_acbf_calibration	1	RS-MARL	sign_flip	0.30	19	0.10	static	none	0.00	0.00	0	50	256	5	0	1
E1_gm0p20_none_r0p00_s000	E1_acbf_calibration	1	RS-MARL	none	0.00	0	0.20	static	none	0.00	0.00	0	50	256	5	0	1
E1_gm0p20_none_r0p00_s001	E1_acbf_calibration	1	RS-MARL	none	0.00	1	0.20	static	none	0.00	0.00	0	50	256	5	0	1
E1_gm0p20_none_r0p00_s002	E1_acbf_calibration	1	RS-MARL	none	0.00	2	0.20	static	none	0.00	0.00	0	50	256	5	0	1
E1_gm0p20_none_r0p00_s003	E1_acbf_calibration	1	RS-MARL	none	0.00	3	0.20	static	none	0.00	0.00	0	50	256	5	0	1
E1_gm0p20_none_r0p00_s004	E1_acbf_calibration	1	RS-MARL	none	0.00	4	0.20	static	none	0.00	0.00	0	50	256	5	0	1
E1_gm0p20_none_r0p00_s005	E1_acbf_calibration	1	RS-MARL	none	0.00	5	0.20	static	none	0.00	0.00	0	50	256	5	0	1
E1_gm0p20_none_r0p00_s006	E1_acbf_calibration	1	RS-MARL	none	0.00	6	0.20	static	none	0.00	0.00	0	50	256	5	0	1
E1_gm0p20_none_r0p00_s007	E1_acbf_calibration	1	RS-MARL	none	0.00	7	0.20	static	none	0.00	0.00	0	50	256	5	0	1
E1_gm0p20_none_r0p00_s008	E1_acbf_calibration	1	RS-MARL	none	0.00	8	0.20	static	none	0.00	0.00	0	50	256	5	0	1
E1_gm0p20_none_r0p00_s009	E1_acbf_calibration	1	RS-MARL	none	0.00	9	0.20	static	none	0.00	0.00	0	50	256	5	0	1
E1_gm0p20_none_r0p00_s010	E1_acbf_calibration	1	RS-MARL	none	0.00	10	0.20	static	none	0.00	0.00	0	50	256	5	0	1
E1_gm0p20_none_r0p00_s011	E1_acbf_calibration	1	RS-MARL	none	0.00	11	0.20	static	none	0.00	0.00	0	50	256	5	0	1
E1_gm0p20_none_r0p00_s012	E1_acbf_calibration	1	RS-MARL	none	0.00	12	0.20	static	none	0.00	0.00	0	50	256	5	0	1
E1_gm0p20_none_r0p00_s013	E1_acbf_calibration	1	RS-MARL	none	0.00	13	0.20	static	none	0.00	0.00	0	50	256	5	0	1
E1_gm0p20_none_r0p00_s014	E1_acbf_calibration	1	RS-MARL	none	0.00	14	0.20	static	none	0.00	0.00	0	50	256	5	0	1
E1_gm0p20_none_r0p00_s015	E1_acbf_calibration	1	RS-MARL	none	0.00	15	0.20	static	none	0.00	0.00	0	50	256	5	0	1
E1_gm0p20_none_r0p00_s016	E1_acbf_calibration	1	RS-MARL	none	0.00	16	0.20	static	none	0.00	0.00	0	50	256	5	0	1
E1_gm0p20_none_r0p00_s017	E1_acbf_calibration	1	RS-MARL	none	0.00	17	0.20	static	none	0.00	0.00	0	50	256	5	0	1
E1_gm0p20_none_r0p00_s018	E1_acbf_calibration	1	RS-MARL	none	0.00	18	0.20	static	none	0.00	0.00	0	50	256	5	0	1
E1_gm0p20_none_r0p00_s019	E1_acbf_calibration	1	RS-MARL	none	0.00	19	0.20	static	none	0.00	0.00	0	50	256	5	0	1
E1_gm0p20_adaptive_r0p10_s000	E1_acbf_calibration	1	RS-MARL	adaptive	0.10	0	0.20	static	none	0.00	0.00	0	50	256	5	0	1
E1_gm0p20_adaptive_r0p10_s001	E1_acbf_calibration	1	RS-MARL	adaptive	0.10	1	0.20	static	none	0.00	0.00	0	50	256	5	0	1
E1_gm0p20_adaptive_r0p10_s002	E1_acbf_calibration	1	RS-MARL	adaptive	0.10	2	0.20	static	none	0.00	0.00	0	50	256	5	0	1
E1_gm0p20_adaptive_r0p10_s003	E1_acbf_calibration	1	RS-MARL	adaptive	0.10	3	0.20	static	none	0.00	0.00	0	50	256	5	0	1
E1_gm0p20_adaptive_r0p10_s004	E1_acbf_calibration	1	RS-MARL	adaptive	0.10	4	0.20	static	none	0.00	0.00	0	50	256	5	0	1
E1_gm0p20_adaptive_r0p10_s005	E1_acbf_calibration	1	RS-MARL	adaptive	0.10	5	0.20	static	none	0.00	0.00	0	50	256	5	0	1
E1_gm0p20_adaptive_r0p10_s006	E1_acbf_calibration	1	RS-MARL	adaptive	0.10	6	0.20	static	none	0.00	0.00	0	50	256	5	0	1
E1_gm0p20_adaptive_r0p10_s007	E1_acbf_calibration	1	RS-MARL	adaptive	0.10	7	0.20	static	none	0.00	0.00	0	50	256	5	0	1
E1_gm0p20_adaptive_r0p10_s008	E1_acbf_calibration	1	RS-MARL	adaptive	0.10	8	0.20	static	none	0.00	0.00	0	50	256	5	0	1
E1_gm0p20_adaptive_r0p10_s009	E1_acbf_calibration	1	RS-MARL	adaptive	0.10	9	0.20	static	none	0.00	0.00	0	50	256	5	0	1
E1_gm0p20_adaptive_r0p10_s010	E1_acbf_calibration	1	RS-MARL	adaptive	0.10	10	0.20	static	none	0.00	0.00	0	50	256	5	0	1
E1_gm0p20_adaptive_r0p10_s011	E1_acbf_calibration	1	RS-MARL	adaptive	0.10	11	0.20	static	none	0.00	0.00	0	50	256	5	0	1
E1_gm0p20_adaptive_r0p10_s012	E1_acbf_calibration	1	RS-MARL	adaptive	0.10	12	0.20	static	none	0.00	0.00	0	50	256	5	0	1
E1_gm0p20_adaptive_r0p10_s013	E1_acbf_calibration	1	RS-MARL	adaptive	0.10	13	0.20	static	none	0.00	0.00	0	50	256	5	0	1
E1_gm0p20_adaptive_r0p10_s014	E1_acbf_calibration	1	RS-MARL	adaptive	0.10	14	0.20	static	none	0.00	0.00	0	50	256	5	0	1
E1_gm0p20_adaptive_r0p10_s015	E1_acbf_calibration	1	RS-MARL	adaptive	0.10	15	0.20	static	none	0.00	0.00	0	50	256	5	0	1
E1_gm0p20_adaptive_r0p10_s016	E1_acbf_calibration	1	RS-MARL	adaptive	0.10	16	0.20	static	none	0.00	0.00	0	50	256	5	0	1
E1_gm0p20_adaptive_r0p10_s017	E1_acbf_calibration	1	RS-MARL	adaptive	0.10	17	0.20	static	none	0.00	0.00	0	50	256	5	0	1
E1_gm0p20_adaptive_r0p10_s018	E1_acbf_calibration	1	RS-MARL	adaptive	0.10	18	0.20	static	none	0.00	0.00	0	50	256	5	0	1
E1_gm0p20_adaptive_r0p10_s019	E1_acbf_calibration	1	RS-MARL	adaptive	0.10	19	0.20	static	none	0.00	0.00	0	50	256	5	0	1
E1_gm0p20_adaptive_r0p30_s000	E1_acbf_calibration	1	RS-MARL	adaptive	0.30	0	0.20	static	none	0.00	0.00	0	50	256	5	0	1
E1_gm0p20_adaptive_r0p30_s001	E1_acbf_calibration	1	RS-MARL	adaptive	0.30	1	0.20	static	none	0.00	0.00	0	50	256	5	0	1
E1_gm0p20_adaptive_r0p30_s002	E1_acbf_calibration	1	RS-MARL	adaptive	0.30	2	0.20	static	none	0.00	0.00	0	50	256	5	0	1
E1_gm0p20_adaptive_r0p30_s003	E1_acbf_calibration	1	RS-MARL	adaptive	0.30	3	0.20	static	none	0.00	0.00	0	50	256	5	0	1
E1_gm0p20_adaptive_r0p30_s004	E1_acbf_calibration	1	RS-MARL	adaptive	0.30	4	0.20	static	none	0.00	0.00	0	50	256	5	0	1
E1_gm0p20_adaptive_r0p30_s005	E1_acbf_calibration	1	RS-MARL	adaptive	0.30	5	0.20	static	none	0.00	0.00	0	50	256	5	0	1
E1_gm0p20_adaptive_r0p30_s006	E1_acbf_calibration	1	RS-MARL	adaptive	0.30	6	0.20	static	none	0.00	0.00	0	50	256	5	0	1
E1_gm0p20_adaptive_r0p30_s007	E1_acbf_calibration	1	RS-MARL	adaptive	0.30	7	0.20	static	none	0.00	0.00	0	50	256	5	0	1
E1_gm0p20_adaptive_r0p30_s008	E1_acbf_calibration	1	RS-MARL	adaptive	0.30	8	0.20	static	none	0.00	0.00	0	50	256	5	0	1
E1_gm0p20_adaptive_r0p30_s009	E1_acbf_calibration	1	RS-MARL	adaptive	0.30	9	0.20	static	none	0.00	0.00	0	50	256	5	0	1
E1_gm0p20_adaptive_r0p30_s010	E1_acbf_calibration	1	RS-MARL	adaptive	0.30	10	0.20	static	none	0.00	0.00	0	50	256	5	0	1
E1_gm0p20_adaptive_r0p30_s011	E1_acbf_calibration	1	RS-MARL	adaptive	0.30	11	0.20	static	none	0.00	0.00	0	50	256	5	0	1
E1_gm0p20_adaptive_r0p30_s012	E1_acbf_calibration	1	RS-MARL	adaptive	0.30	12	0.20	static	none	0.00	0.00	0	50	256	5	0	1
E1_gm0p20_adaptive_r0p30_s013	E1_acbf_calibration	1	RS-MARL	adaptive	0.30	13	0.20	static	none	0.00	0.00	0	50	256	5	0	1
E1_gm0p20_adaptive_r0p30_s014	E1_acbf_calibration	1	RS-MARL	adaptive	0.30	14	0.20	static	none	0.00	0.00	0	50	256	5	0	1
E1_gm0p20_adaptive_r0p30_s015	E1_acbf_calibration	1	RS-MARL	adaptive	0.30	15	0.20	static	none	0.00	0.00	0	50	256	5	0	1
E1_gm0p20_adaptive_r0p30_s016	E1_acbf_calibration	1	RS-MARL	adaptive	0.30	16	0.20	static	none	0.00	0.00	0	50	256	5	0	1
E1_gm0p20_adaptive_r0p30_s017	E1_acbf_calibration	1	RS-MARL	adaptive	0.30	17	0.20	static	none	0.00	0.00	0	50	256	5	0	1
E1_gm0p20_adaptive_r0p30_s018	E1_acbf_calibration	1	RS-MARL	adaptive	0.30	18	0.20	static	none	0.00	0.00	0	50	256	5	0	1
E1_gm0p20_adaptive_r0p30_s019	E1_acbf_calibration	1	RS-MARL	adaptive	0.30	19	0.20	static	none	0.00	0.00	0	50	256	5	0	1
E1_gm0p20_collusive_r0p10_s000	E1_acbf_calibration	1	RS-MARL	collusive	0.10	0	0.20	static	none	0.00	0.00	0	50	256	5	0	1
E1_gm0p20_collusive_r0p10_s001	E1_acbf_calibration	1	RS-MARL	collusive	0.10	1	0.20	static	none	0.00	0.00	0	50	256	5	0	1
E1_gm0p20_collusive_r0p10_s002	E1_acbf_calibration	1	RS-MARL	collusive	0.10	2	0.20	static	none	0.00	0.00	0	50	256	5	0	1
E1_gm0p20_collusive_r0p10_s003	E1_acbf_calibration	1	RS-MARL	collusive	0.10	3	0.20	static	none	0.00	0.00	0	50	256	5	0	1
E1_gm0p20_collusive_r0p10_s004	E1_acbf_calibration	1	RS-MARL	collusive	0.10	4	0.20	static	none	0.00	0.00	0	50	256	5	0	1
E1_gm0p20_collusive_r0p10_s005	E1_acbf_calibration	1	RS-MARL	collusive	0.10	5	0.20	static	none	0.00	0.00	0	50	256	5	0	1
E1_gm0p20_collusive_r0p10_s006	E1_acbf_calibration	1	RS-MARL	collusive	0.10	6	0.20	static	none	0.00	0.00	0	50	256	5	0	1
E1_gm0p20_collusive_r0p10_s007	E1_acbf_calibration	1	RS-MARL	collusive	0.10	7	0.20	static	none	0.00	0.00	0	50	256	5	0	1
E1_gm0p20_collusive_r0p10_s008	E1_acbf_calibration	1	RS-MARL	collusive	0.10	8	0.20	static	none	0.00	0.00	0	50	256	5	0	1
E1_gm0p20_collusive_r0p10_s009	E1_acbf_calibration	1	RS-MARL	collusive	0.10	9	0.20	static	none	0.00	0.00	0	50	256	5	0	1
E1_gm0p20_collusive_r0p10_s010	E1_acbf_calibration	1	RS-MARL	collusive	0.10	10	0.20	static	none	0.00	0.00	0	50	256	5	0	1
E1_gm0p20_collusive_r0p10_s011	E1_acbf_calibration	1	RS-MARL	collusive	0.10	11	0.20	static	none	0.00	0.00	0	50	256	5	0	1
E1_gm0p20_collusive_r0p10_s012	E1_acbf_calibration	1	RS-MARL	collusive	0.10	12	0.20	static	none	0.00	0.00	0	50	256	5	0	1
E1_gm0p20_collusive_r0p10_s013	E1_acbf_calibration	1	RS-MARL	collusive	0.10	13	0.20	static	none	0.00	0.00	0	50	256	5	0	1
E1_gm0p20_collusive_r0p10_s014	E1_acbf_calibration	1	RS-MARL	collusive	0.10	14	0.20	static	none	0.00	0.00	0	50	256	5	0	1
E1_gm0p20_collusive_r0p10_s015	E1_acbf_calibration	1	RS-MARL	collusive	0.10	15	0.20	static	none	0.00	0.00	0	50	256	5	0	1
E1_gm0p20_collusive_r0p10_s016	E1_acbf_calibration	1	RS-MARL	collusive	0.10	16	0.20	static	none	0.00	0.00	0	50	256	5	0	1
E1_gm0p20_collusive_r0p10_s017	E1_acbf_calibration	1	RS-MARL	collusive	0.10	17	0.20	static	none	0.00	0.00	0	50	256	5	0	1
E1_gm0p20_collusive_r0p10_s018	E1_acbf_calibration	1	RS-MARL	collusive	0.10	18	0.20	static	none	0.00	0.00	0	50	256	5	0	1
E1_gm0p20_collusive_r0p10_s019	E1_acbf_calibration	1	RS-MARL	collusive	0.10	19	0.20	static	none	0.00	0.00	0	50	256	5	0	1
E1_gm0p20_collusive_r0p30_s000	E1_acbf_calibration	1	RS-MARL	collusive	0.30	0	0.20	static	none	0.00	0.00	0	50	256	5	0	1
E1_gm0p20_collusive_r0p30_s001	E1_acbf_calibration	1	RS-MARL	collusive	0.30	1	0.20	static	none	0.00	0.00	0	50	256	5	0	1
E1_gm0p20_collusive_r0p30_s002	E1_acbf_calibration	1	RS-MARL	collusive	0.30	2	0.20	static	none	0.00	0.00	0	50	256	5	0	1
E1_gm0p20_collusive_r0p30_s003	E1_acbf_calibration	1	RS-MARL	collusive	0.30	3	0.20	static	none	0.00	0.00	0	50	256	5	0	1
E1_gm0p20_collusive_r0p30_s004	E1_acbf_calibration	1	RS-MARL	collusive	0.30	4	0.20	static	none	0.00	0.00	0	50	256	5	0	1
E1_gm0p20_collusive_r0p30_s005	E1_acbf_calibration	1	RS-MARL	collusive	0.30	5	0.20	static	none	0.00	0.00	0	50	256	5	0	1
E1_gm0p20_collusive_r0p30_s006	E1_acbf_calibration	1	RS-MARL	collusive	0.30	6	0.20	static	none	0.00	0.00	0	50	256	5	0	1
E1_gm0p20_collusive_r0p30_s007	E1_acbf_calibration	1	RS-MARL	collusive	0.30	7	0.20	static	none	0.00	0.00	0	50	256	5	0	1
E1_gm0p20_collusive_r0p30_s008	E1_acbf_calibration	1	RS-MARL	collusive	0.30	8	0.20	static	none	0.00	0.00	0	50	256	5	0	1
E1_gm0p20_collusive_r0p30_s009	E1_acbf_calibration	1	RS-MARL	collusive	0.30	9	0.20	static	none	0.00	0.00	0	50	256	5	0	1
E1_gm0p20_collusive_r0p30_s010	E1_acbf_calibration	1	RS-MARL	collusive	0.30	10	0.20	static	none	0.00	0.00	0	50	256	5	0	1
E1_gm0p20_collusive_r0p30_s011	E1_acbf_calibration	1	RS-MARL	collusive	0.30	11	0.20	static	none	0.00	0.00	0	50	256	5	0	1
E1_gm0p20_collusive_r0p30_s012	E1_acbf_calibration	1	RS-MARL	collusive	0.30	12	0.20	static	none	0.00	0.00	0	50	256	5	0	1
E1_gm0p20_collusive_r0p30_s013	E1_acbf_calibration	1	RS-MARL	collusive	0.30	13	0.20	static	none	0.00	0.00	0	50	256	5	0	1
E1_gm0p20_collusive_r0p30_s014	E1_acbf_calibration	1	RS-MARL	collusive	0.30	14	0.20	static	none	0.00	0.00	0	50	256	5	0	1
E1_gm0p20_collusive_r0p30_s015	E1_acbf_calibration	1	RS-MARL	collusive	0.30	15	0.20	static	none	0.00	0.00	0	50	256	5	0	1
E1_gm0p20_collusive_r0p30_s016	E1_acbf_calibration	1	RS-MARL	collusive	0.30	16	0.20	static	none	0.00	0.00	0	50	256	5	0	1
E1_gm0p20_collusive_r0p30_s017	E1_acbf_calibration	1	RS-MARL	collusive	0.30	17	0.20	static	none	0.00	0.00	0	50	256	5	0	1
E1_gm0p20_collusive_r0p30_s018	E1_acbf_calibration	1	RS-MARL	collusive	0.30	18	0.20	static	none	0.00	0.00	0	50	256	5	0	1
E1_gm0p20_collusive_r0p30_s019	E1_acbf_calibration	1	RS-MARL	collusive	0.30	19	0.20	static	none	0.00	0.00	0	50	256	5	0	1
E1_gm0p20_sign_flip_r0p10_s000	E1_acbf_calibration	1	RS-MARL	sign_flip	0.10	0	0.20	static	none	0.00	0.00	0	50	256	5	0	1
E1_gm0p20_sign_flip_r0p10_s001	E1_acbf_calibration	1	RS-MARL	sign_flip	0.10	1	0.20	static	none	0.00	0.00	0	50	256	5	0	1
E1_gm0p20_sign_flip_r0p10_s002	E1_acbf_calibration	1	RS-MARL	sign_flip	0.10	2	0.20	static	none	0.00	0.00	0	50	256	5	0	1
E1_gm0p20_sign_flip_r0p10_s003	E1_acbf_calibration	1	RS-MARL	sign_flip	0.10	3	0.20	static	none	0.00	0.00	0	50	256	5	0	1
E1_gm0p20_sign_flip_r0p10_s004	E1_acbf_calibration	1	RS-MARL	sign_flip	0.10	4	0.20	static	none	0.00	0.00	0	50	256	5	0	1
E1_gm0p20_sign_flip_r0p10_s005	E1_acbf_calibration	1	RS-MARL	sign_flip	0.10	5	0.20	static	none	0.00	0.00	0	50	256	5	0	1
E1_gm0p20_sign_flip_r0p10_s006	E1_acbf_calibration	1	RS-MARL	sign_flip	0.10	6	0.20	static	none	0.00	0.00	0	50	256	5	0	1
E1_gm0p20_sign_flip_r0p10_s007	E1_acbf_calibration	1	RS-MARL	sign_flip	0.10	7	0.20	static	none	0.00	0.00	0	50	256	5	0	1
E1_gm0p20_sign_flip_r0p10_s008	E1_acbf_calibration	1	RS-MARL	sign_flip	0.10	8	0.20	static	none	0.00	0.00	0	50	256	5	0	1
E1_gm0p20_sign_flip_r0p10_s009	E1_acbf_calibration	1	RS-MARL	sign_flip	0.10	9	0.20	static	none	0.00	0.00	0	50	256	5	0	1
E1_gm0p20_sign_flip_r0p10_s010	E1_acbf_calibration	1	RS-MARL	sign_flip	0.10	10	0.20	static	none	0.00	0.00	0	50	256	5	0	1
E1_gm0p20_sign_flip_r0p10_s011	E1_acbf_calibration	1	RS-MARL	sign_flip	0.10	11	0.20	static	none	0.00	0.00	0	50	256	5	0	1
E1_gm0p20_sign_flip_r0p10_s012	E1_acbf_calibration	1	RS-MARL	sign_flip	0.10	12	0.20	static	none	0.00	0.00	0	50	256	5	0	1
E1_gm0p20_sign_flip_r0p10_s013	E1_acbf_calibration	1	RS-MARL	sign_flip	0.10	13	0.20	static	none	0.00	0.00	0	50	256	5	0	1
E1_gm0p20_sign_flip_r0p10_s014	E1_acbf_calibration	1	RS-MARL	sign_flip	0.10	14	0.20	static	none	0.00	0.00	0	50	256	5	0	1
E1_gm0p20_sign_flip_r0p10_s015	E1_acbf_calibration	1	RS-MARL	sign_flip	0.10	15	0.20	static	none	0.00	0.00	0	50	256	5	0	1
E1_gm0p20_sign_flip_r0p10_s016	E1_acbf_calibration	1	RS-MARL	sign_flip	0.10	16	0.20	static	none	0.00	0.00	0	50	256	5	0	1
E1_gm0p20_sign_flip_r0p10_s017	E1_acbf_calibration	1	RS-MARL	sign_flip	0.10	17	0.20	static	none	0.00	0.00	0	50	256	5	0	1
E1_gm0p20_sign_flip_r0p10_s018	E1_acbf_calibration	1	RS-MARL	sign_flip	0.10	18	0.20	static	none	0.00	0.00	0	50	256	5	0	1
E1_gm0p20_sign_flip_r0p10_s019	E1_acbf_calibration	1	RS-MARL	sign_flip	0.10	19	0.20	static	none	0.00	0.00	0	50	256	5	0	1
E1_gm0p20_sign_flip_r0p30_s000	E1_acbf_calibration	1	RS-MARL	sign_flip	0.30	0	0.20	static	none	0.00	0.00	0	50	256	5	0	1
E1_gm0p20_sign_flip_r0p30_s001	E1_acbf_calibration	1	RS-MARL	sign_flip	0.30	1	0.20	static	none	0.00	0.00	0	50	256	5	0	1
E1_gm0p20_sign_flip_r0p30_s002	E1_acbf_calibration	1	RS-MARL	sign_flip	0.30	2	0.20	static	none	0.00	0.00	0	50	256	5	0	1
E1_gm0p20_sign_flip_r0p30_s003	E1_acbf_calibration	1	RS-MARL	sign_flip	0.30	3	0.20	static	none	0.00	0.00	0	50	256	5	0	1
E1_gm0p20_sign_flip_r0p30_s004	E1_acbf_calibration	1	RS-MARL	sign_flip	0.30	4	0.20	static	none	0.00	0.00	0	50	256	5	0	1
E1_gm0p20_sign_flip_r0p30_s005	E1_acbf_calibration	1	RS-MARL	sign_flip	0.30	5	0.20	static	none	0.00	0.00	0	50	256	5	0	1
E1_gm0p20_sign_flip_r0p30_s006	E1_acbf_calibration	1	RS-MARL	sign_flip	0.30	6	0.20	static	none	0.00	0.00	0	50	256	5	0	1
E1_gm0p20_sign_flip_r0p30_s007	E1_acbf_calibration	1	RS-MARL	sign_flip	0.30	7	0.20	static	none	0.00	0.00	0	50	256	5	0	1
E1_gm0p20_sign_flip_r0p30_s008	E1_acbf_calibration	1	RS-MARL	sign_flip	0.30	8	0.20	static	none	0.00	0.00	0	50	256	5	0	1
E1_gm0p20_sign_flip_r0p30_s009	E1_acbf_calibration	1	RS-MARL	sign_flip	0.30	9	0.20	static	none	0.00	0.00	0	50	256	5	0	1
E1_gm0p20_sign_flip_r0p30_s010	E1_acbf_calibration	1	RS-MARL	sign_flip	0.30	10	0.20	static	none	0.00	0.00	0	50	256	5	0	1
E1_gm0p20_sign_flip_r0p30_s011	E1_acbf_calibration	1	RS-MARL	sign_flip	0.30	11	0.20	static	none	0.00	0.00	0	50	256	5	0	1
E1_gm0p20_sign_flip_r0p30_s012	E1_acbf_calibration	1	RS-MARL	sign_flip	0.30	12	0.20	static	none	0.00	0.00	0	50	256	5	0	1
E1_gm0p20_sign_flip_r0p30_s013	E1_acbf_calibration	1	RS-MARL	sign_flip	0.30	13	0.20	static	none	0.00	0.00	0	50	256	5	0	1
E1_gm0p20_sign_flip_r0p30_s014	E1_acbf_calibration	1	RS-MARL	sign_flip	0.30	14	0.20	static	none	0.00	0.00	0	50	256	5	0	1
E1_gm0p20_sign_flip_r0p30_s015	E1_acbf_calibration	1	RS-MARL	sign_flip	0.30	15	0.20	static	none	0.00	0.00	0	50	256	5	0	1
E1_gm0p20_sign_flip_r0p30_s016	E1_acbf_calibration	1	RS-MARL	sign_flip	0.30	16	0.20	static	none	0.00	0.00	0	50	256	5	0	1
E1_gm0p20_sign_flip_r0p30_s017	E1_acbf_calibration	1	RS-MARL	sign_flip	0.30	17	0.20	static	none	0.00	0.00	0	50	256	5	0	1
E1_gm0p20_sign_flip_r0p30_s018	E1_acbf_calibration	1	RS-MARL	sign_flip	0.30	18	0.20	static	none	0.00	0.00	0	50	256	5	0	1
E1_gm0p20_sign_flip_r0p30_s019	E1_acbf_calibration	1	RS-MARL	sign_flip	0.30	19	0.20	static	none	0.00	0.00	0	50	256	5	0	1
E1_gm0p35_none_r0p00_s000	E1_acbf_calibration	1	RS-MARL	none	0.00	0	0.35	static	none	0.00	0.00	0	50	256	5	0	1
E1_gm0p35_none_r0p00_s001	E1_acbf_calibration	1	RS-MARL	none	0.00	1	0.35	static	none	0.00	0.00	0	50	256	5	0	1
E1_gm0p35_none_r0p00_s002	E1_acbf_calibration	1	RS-MARL	none	0.00	2	0.35	static	none	0.00	0.00	0	50	256	5	0	1
E1_gm0p35_none_r0p00_s003	E1_acbf_calibration	1	RS-MARL	none	0.00	3	0.35	static	none	0.00	0.00	0	50	256	5	0	1
E1_gm0p35_none_r0p00_s004	E1_acbf_calibration	1	RS-MARL	none	0.00	4	0.35	static	none	0.00	0.00	0	50	256	5	0	1
E1_gm0p35_none_r0p00_s005	E1_acbf_calibration	1	RS-MARL	none	0.00	5	0.35	static	none	0.00	0.00	0	50	256	5	0	1
E1_gm0p35_none_r0p00_s006	E1_acbf_calibration	1	RS-MARL	none	0.00	6	0.35	static	none	0.00	0.00	0	50	256	5	0	1
E1_gm0p35_none_r0p00_s007	E1_acbf_calibration	1	RS-MARL	none	0.00	7	0.35	static	none	0.00	0.00	0	50	256	5	0	1
E1_gm0p35_none_r0p00_s008	E1_acbf_calibration	1	RS-MARL	none	0.00	8	0.35	static	none	0.00	0.00	0	50	256	5	0	1
E1_gm0p35_none_r0p00_s009	E1_acbf_calibration	1	RS-MARL	none	0.00	9	0.35	static	none	0.00	0.00	0	50	256	5	0	1
E1_gm0p35_none_r0p00_s010	E1_acbf_calibration	1	RS-MARL	none	0.00	10	0.35	static	none	0.00	0.00	0	50	256	5	0	1
E1_gm0p35_none_r0p00_s011	E1_acbf_calibration	1	RS-MARL	none	0.00	11	0.35	static	none	0.00	0.00	0	50	256	5	0	1
E1_gm0p35_none_r0p00_s012	E1_acbf_calibration	1	RS-MARL	none	0.00	12	0.35	static	none	0.00	0.00	0	50	256	5	0	1
E1_gm0p35_none_r0p00_s013	E1_acbf_calibration	1	RS-MARL	none	0.00	13	0.35	static	none	0.00	0.00	0	50	256	5	0	1
E1_gm0p35_none_r0p00_s014	E1_acbf_calibration	1	RS-MARL	none	0.00	14	0.35	static	none	0.00	0.00	0	50	256	5	0	1
E1_gm0p35_none_r0p00_s015	E1_acbf_calibration	1	RS-MARL	none	0.00	15	0.35	static	none	0.00	0.00	0	50	256	5	0	1
E1_gm0p35_none_r0p00_s016	E1_acbf_calibration	1	RS-MARL	none	0.00	16	0.35	static	none	0.00	0.00	0	50	256	5	0	1
E1_gm0p35_none_r0p00_s017	E1_acbf_calibration	1	RS-MARL	none	0.00	17	0.35	static	none	0.00	0.00	0	50	256	5	0	1
E1_gm0p35_none_r0p00_s018	E1_acbf_calibration	1	RS-MARL	none	0.00	18	0.35	static	none	0.00	0.00	0	50	256	5	0	1
E1_gm0p35_none_r0p00_s019	E1_acbf_calibration	1	RS-MARL	none	0.00	19	0.35	static	none	0.00	0.00	0	50	256	5	0	1
E1_gm0p35_adaptive_r0p10_s000	E1_acbf_calibration	1	RS-MARL	adaptive	0.10	0	0.35	static	none	0.00	0.00	0	50	256	5	0	1
E1_gm0p35_adaptive_r0p10_s001	E1_acbf_calibration	1	RS-MARL	adaptive	0.10	1	0.35	static	none	0.00	0.00	0	50	256	5	0	1
E1_gm0p35_adaptive_r0p10_s002	E1_acbf_calibration	1	RS-MARL	adaptive	0.10	2	0.35	static	none	0.00	0.00	0	50	256	5	0	1
E1_gm0p35_adaptive_r0p10_s003	E1_acbf_calibration	1	RS-MARL	adaptive	0.10	3	0.35	static	none	0.00	0.00	0	50	256	5	0	1
E1_gm0p35_adaptive_r0p10_s004	E1_acbf_calibration	1	RS-MARL	adaptive	0.10	4	0.35	static	none	0.00	0.00	0	50	256	5	0	1
E1_gm0p35_adaptive_r0p10_s005	E1_acbf_calibration	1	RS-MARL	adaptive	0.10	5	0.35	static	none	0.00	0.00	0	50	256	5	0	1
E1_gm0p35_adaptive_r0p10_s006	E1_acbf_calibration	1	RS-MARL	adaptive	0.10	6	0.35	static	none	0.00	0.00	0	50	256	5	0	1
E1_gm0p35_adaptive_r0p10_s007	E1_acbf_calibration	1	RS-MARL	adaptive	0.10	7	0.35	static	none	0.00	0.00	0	50	256	5	0	1
E1_gm0p35_adaptive_r0p10_s008	E1_acbf_calibration	1	RS-MARL	adaptive	0.10	8	0.35	static	none	0.00	0.00	0	50	256	5	0	1
E1_gm0p35_adaptive_r0p10_s009	E1_acbf_calibration	1	RS-MARL	adaptive	0.10	9	0.35	static	none	0.00	0.00	0	50	256	5	0	1
E1_gm0p35_adaptive_r0p10_s010	E1_acbf_calibration	1	RS-MARL	adaptive	0.10	10	0.35	static	none	0.00	0.00	0	50	256	5	0	1
E1_gm0p35_adaptive_r0p10_s011	E1_acbf_calibration	1	RS-MARL	adaptive	0.10	11	0.35	static	none	0.00	0.00	0	50	256	5	0	1
E1_gm0p35_adaptive_r0p10_s012	E1_acbf_calibration	1	RS-MARL	adaptive	0.10	12	0.35	static	none	0.00	0.00	0	50	256	5	0	1
E1_gm0p35_adaptive_r0p10_s013	E1_acbf_calibration	1	RS-MARL	adaptive	0.10	13	0.35	static	none	0.00	0.00	0	50	256	5	0	1
E1_gm0p35_adaptive_r0p10_s014	E1_acbf_calibration	1	RS-MARL	adaptive	0.10	14	0.35	static	none	0.00	0.00	0	50	256	5	0	1
E1_gm0p35_adaptive_r0p10_s015	E1_acbf_calibration	1	RS-MARL	adaptive	0.10	15	0.35	static	none	0.00	0.00	0	50	256	5	0	1
E1_gm0p35_adaptive_r0p10_s016	E1_acbf_calibration	1	RS-MARL	adaptive	0.10	16	0.35	static	none	0.00	0.00	0	50	256	5	0	1
E1_gm0p35_adaptive_r0p10_s017	E1_acbf_calibration	1	RS-MARL	adaptive	0.10	17	0.35	static	none	0.00	0.00	0	50	256	5	0	1
E1_gm0p35_adaptive_r0p10_s018	E1_acbf_calibration	1	RS-MARL	adaptive	0.10	18	0.35	static	none	0.00	0.00	0	50	256	5	0	1
E1_gm0p35_adaptive_r0p10_s019	E1_acbf_calibration	1	RS-MARL	adaptive	0.10	19	0.35	static	none	0.00	0.00	0	50	256	5	0	1
E1_gm0p35_adaptive_r0p30_s000	E1_acbf_calibration	1	RS-MARL	adaptive	0.30	0	0.35	static	none	0.00	0.00	0	50	256	5	0	1
E1_gm0p35_adaptive_r0p30_s001	E1_acbf_calibration	1	RS-MARL	adaptive	0.30	1	0.35	static	none	0.00	0.00	0	50	256	5	0	1
E1_gm0p35_adaptive_r0p30_s002	E1_acbf_calibration	1	RS-MARL	adaptive	0.30	2	0.35	static	none	0.00	0.00	0	50	256	5	0	1
E1_gm0p35_adaptive_r0p30_s003	E1_acbf_calibration	1	RS-MARL	adaptive	0.30	3	0.35	static	none	0.00	0.00	0	50	256	5	0	1
E1_gm0p35_adaptive_r0p30_s004	E1_acbf_calibration	1	RS-MARL	adaptive	0.30	4	0.35	static	none	0.00	0.00	0	50	256	5	0	1
E1_gm0p35_adaptive_r0p30_s005	E1_acbf_calibration	1	RS-MARL	adaptive	0.30	5	0.35	static	none	0.00	0.00	0	50	256	5	0	1
E1_gm0p35_adaptive_r0p30_s006	E1_acbf_calibration	1	RS-MARL	adaptive	0.30	6	0.35	static	none	0.00	0.00	0	50	256	5	0	1
E1_gm0p35_adaptive_r0p30_s007	E1_acbf_calibration	1	RS-MARL	adaptive	0.30	7	0.35	static	none	0.00	0.00	0	50	256	5	0	1
E1_gm0p35_adaptive_r0p30_s008	E1_acbf_calibration	1	RS-MARL	adaptive	0.30	8	0.35	static	none	0.00	0.00	0	50	256	5	0	1
E1_gm0p35_adaptive_r0p30_s009	E1_acbf_calibration	1	RS-MARL	adaptive	0.30	9	0.35	static	none	0.00	0.00	0	50	256	5	0	1
E1_gm0p35_adaptive_r0p30_s010	E1_acbf_calibration	1	RS-MARL	adaptive	0.30	10	0.35	static	none	0.00	0.00	0	50	256	5	0	1
E1_gm0p35_adaptive_r0p30_s011	E1_acbf_calibration	1	RS-MARL	adaptive	0.30	11	0.35	static	none	0.00	0.00	0	50	256	5	0	1
E1_gm0p35_adaptive_r0p30_s012	E1_acbf_calibration	1	RS-MARL	adaptive	0.30	12	0.35	static	none	0.00	0.00	0	50	256	5	0	1
E1_gm0p35_adaptive_r0p30_s013	E1_acbf_calibration	1	RS-MARL	adaptive	0.30	13	0.35	static	none	0.00	0.00	0	50	256	5	0	1
E1_gm0p35_adaptive_r0p30_s014	E1_acbf_calibration	1	RS-MARL	adaptive	0.30	14	0.35	static	none	0.00	0.00	0	50	256	5	0	1
E1_gm0p35_adaptive_r0p30_s015	E1_acbf_calibration	1	RS-MARL	adaptive	0.30	15	0.35	static	none	0.00	0.00	0	50	256	5	0	1
E1_gm0p35_adaptive_r0p30_s016	E1_acbf_calibration	1	RS-MARL	adaptive	0.30	16	0.35	static	none	0.00	0.00	0	50	256	5	0	1
E1_gm0p35_adaptive_r0p30_s017	E1_acbf_calibration	1	RS-MARL	adaptive	0.30	17	0.35	static	none	0.00	0.00	0	50	256	5	0	1
E1_gm0p35_adaptive_r0p30_s018	E1_acbf_calibration	1	RS-MARL	adaptive	0.30	18	0.35	static	none	0.00	0.00	0	50	256	5	0	1
E1_gm0p35_adaptive_r0p30_s019	E1_acbf_calibration	1	RS-MARL	adaptive	0.30	19	0.35	static	none	0.00	0.00	0	50	256	5	0	1
E1_gm0p35_collusive_r0p10_s000	E1_acbf_calibration	1	RS-MARL	collusive	0.10	0	0.35	static	none	0.00	0.00	0	50	256	5	0	1
E1_gm0p35_collusive_r0p10_s001	E1_acbf_calibration	1	RS-MARL	collusive	0.10	1	0.35	static	none	0.00	0.00	0	50	256	5	0	1
E1_gm0p35_collusive_r0p10_s002	E1_acbf_calibration	1	RS-MARL	collusive	0.10	2	0.35	static	none	0.00	0.00	0	50	256	5	0	1
E1_gm0p35_collusive_r0p10_s003	E1_acbf_calibration	1	RS-MARL	collusive	0.10	3	0.35	static	none	0.00	0.00	0	50	256	5	0	1
E1_gm0p35_collusive_r0p10_s004	E1_acbf_calibration	1	RS-MARL	collusive	0.10	4	0.35	static	none	0.00	0.00	0	50	256	5	0	1
E1_gm0p35_collusive_r0p10_s005	E1_acbf_calibration	1	RS-MARL	collusive	0.10	5	0.35	static	none	0.00	0.00	0	50	256	5	0	1
E1_gm0p35_collusive_r0p10_s006	E1_acbf_calibration	1	RS-MARL	collusive	0.10	6	0.35	static	none	0.00	0.00	0	50	256	5	0	1
E1_gm0p35_collusive_r0p10_s007	E1_acbf_calibration	1	RS-MARL	collusive	0.10	7	0.35	static	none	0.00	0.00	0	50	256	5	0	1
E1_gm0p35_collusive_r0p10_s008	E1_acbf_calibration	1	RS-MARL	collusive	0.10	8	0.35	static	none	0.00	0.00	0	50	256	5	0	1
E1_gm0p35_collusive_r0p10_s009	E1_acbf_calibration	1	RS-MARL	collusive	0.10	9	0.35	static	none	0.00	0.00	0	50	256	5	0	1
E1_gm0p35_collusive_r0p10_s010	E1_acbf_calibration	1	RS-MARL	collusive	0.10	10	0.35	static	none	0.00	0.00	0	50	256	5	0	1
E1_gm0p35_collusive_r0p10_s011	E1_acbf_calibration	1	RS-MARL	collusive	0.10	11	0.35	static	none	0.00	0.00	0	50	256	5	0	1
E1_gm0p35_collusive_r0p10_s012	E1_acbf_calibration	1	RS-MARL	collusive	0.10	12	0.35	static	none	0.00	0.00	0	50	256	5	0	1
E1_gm0p35_collusive_r0p10_s013	E1_acbf_calibration	1	RS-MARL	collusive	0.10	13	0.35	static	none	0.00	0.00	0	50	256	5	0	1
E1_gm0p35_collusive_r0p10_s014	E1_acbf_calibration	1	RS-MARL	collusive	0.10	14	0.35	static	none	0.00	0.00	0	50	256	5	0	1
E1_gm0p35_collusive_r0p10_s015	E1_acbf_calibration	1	RS-MARL	collusive	0.10	15	0.35	static	none	0.00	0.00	0	50	256	5	0	1
E1_gm0p35_collusive_r0p10_s016	E1_acbf_calibration	1	RS-MARL	collusive	0.10	16	0.35	static	none	0.00	0.00	0	50	256	5	0	1
E1_gm0p35_collusive_r0p10_s017	E1_acbf_calibration	1	RS-MARL	collusive	0.10	17	0.35	static	none	0.00	0.00	0	50	256	5	0	1
E1_gm0p35_collusive_r0p10_s018	E1_acbf_calibration	1	RS-MARL	collusive	0.10	18	0.35	static	none	0.00	0.00	0	50	256	5	0	1
E1_gm0p35_collusive_r0p10_s019	E1_acbf_calibration	1	RS-MARL	collusive	0.10	19	0.35	static	none	0.00	0.00	0	50	256	5	0	1
E1_gm0p35_collusive_r0p30_s000	E1_acbf_calibration	1	RS-MARL	collusive	0.30	0	0.35	static	none	0.00	0.00	0	50	256	5	0	1
E1_gm0p35_collusive_r0p30_s001	E1_acbf_calibration	1	RS-MARL	collusive	0.30	1	0.35	static	none	0.00	0.00	0	50	256	5	0	1
E1_gm0p35_collusive_r0p30_s002	E1_acbf_calibration	1	RS-MARL	collusive	0.30	2	0.35	static	none	0.00	0.00	0	50	256	5	0	1
E1_gm0p35_collusive_r0p30_s003	E1_acbf_calibration	1	RS-MARL	collusive	0.30	3	0.35	static	none	0.00	0.00	0	50	256	5	0	1
E1_gm0p35_collusive_r0p30_s004	E1_acbf_calibration	1	RS-MARL	collusive	0.30	4	0.35	static	none	0.00	0.00	0	50	256	5	0	1
E1_gm0p35_collusive_r0p30_s005	E1_acbf_calibration	1	RS-MARL	collusive	0.30	5	0.35	static	none	0.00	0.00	0	50	256	5	0	1
E1_gm0p35_collusive_r0p30_s006	E1_acbf_calibration	1	RS-MARL	collusive	0.30	6	0.35	static	none	0.00	0.00	0	50	256	5	0	1
E1_gm0p35_collusive_r0p30_s007	E1_acbf_calibration	1	RS-MARL	collusive	0.30	7	0.35	static	none	0.00	0.00	0	50	256	5	0	1
E1_gm0p35_collusive_r0p30_s008	E1_acbf_calibration	1	RS-MARL	collusive	0.30	8	0.35	static	none	0.00	0.00	0	50	256	5	0	1
E1_gm0p35_collusive_r0p30_s009	E1_acbf_calibration	1	RS-MARL	collusive	0.30	9	0.35	static	none	0.00	0.00	0	50	256	5	0	1
E1_gm0p35_collusive_r0p30_s010	E1_acbf_calibration	1	RS-MARL	collusive	0.30	10	0.35	static	none	0.00	0.00	0	50	256	5	0	1
E1_gm0p35_collusive_r0p30_s011	E1_acbf_calibration	1	RS-MARL	collusive	0.30	11	0.35	static	none	0.00	0.00	0	50	256	5	0	1
E1_gm0p35_collusive_r0p30_s012	E1_acbf_calibration	1	RS-MARL	collusive	0.30	12	0.35	static	none	0.00	0.00	0	50	256	5	0	1
E1_gm0p35_collusive_r0p30_s013	E1_acbf_calibration	1	RS-MARL	collusive	0.30	13	0.35	static	none	0.00	0.00	0	50	256	5	0	1
E1_gm0p35_collusive_r0p30_s014	E1_acbf_calibration	1	RS-MARL	collusive	0.30	14	0.35	static	none	0.00	0.00	0	50	256	5	0	1
E1_gm0p35_collusive_r0p30_s015	E1_acbf_calibration	1	RS-MARL	collusive	0.30	15	0.35	static	none	0.00	0.00	0	50	256	5	0	1
E1_gm0p35_collusive_r0p30_s016	E1_acbf_calibration	1	RS-MARL	collusive	0.30	16	0.35	static	none	0.00	0.00	0	50	256	5	0	1
E1_gm0p35_collusive_r0p30_s017	E1_acbf_calibration	1	RS-MARL	collusive	0.30	17	0.35	static	none	0.00	0.00	0	50	256	5	0	1
E1_gm0p35_collusive_r0p30_s018	E1_acbf_calibration	1	RS-MARL	collusive	0.30	18	0.35	static	none	0.00	0.00	0	50	256	5	0	1
E1_gm0p35_collusive_r0p30_s019	E1_acbf_calibration	1	RS-MARL	collusive	0.30	19	0.35	static	none	0.00	0.00	0	50	256	5	0	1
E1_gm0p35_sign_flip_r0p10_s000	E1_acbf_calibration	1	RS-MARL	sign_flip	0.10	0	0.35	static	none	0.00	0.00	0	50	256	5	0	1
E1_gm0p35_sign_flip_r0p10_s001	E1_acbf_calibration	1	RS-MARL	sign_flip	0.10	1	0.35	static	none	0.00	0.00	0	50	256	5	0	1
E1_gm0p35_sign_flip_r0p10_s002	E1_acbf_calibration	1	RS-MARL	sign_flip	0.10	2	0.35	static	none	0.00	0.00	0	50	256	5	0	1
E1_gm0p35_sign_flip_r0p10_s003	E1_acbf_calibration	1	RS-MARL	sign_flip	0.10	3	0.35	static	none	0.00	0.00	0	50	256	5	0	1
E1_gm0p35_sign_flip_r0p10_s004	E1_acbf_calibration	1	RS-MARL	sign_flip	0.10	4	0.35	static	none	0.00	0.00	0	50	256	5	0	1
E1_gm0p35_sign_flip_r0p10_s005	E1_acbf_calibration	1	RS-MARL	sign_flip	0.10	5	0.35	static	none	0.00	0.00	0	50	256	5	0	1
E1_gm0p35_sign_flip_r0p10_s006	E1_acbf_calibration	1	RS-MARL	sign_flip	0.10	6	0.35	static	none	0.00	0.00	0	50	256	5	0	1
E1_gm0p35_sign_flip_r0p10_s007	E1_acbf_calibration	1	RS-MARL	sign_flip	0.10	7	0.35	static	none	0.00	0.00	0	50	256	5	0	1
E1_gm0p35_sign_flip_r0p10_s008	E1_acbf_calibration	1	RS-MARL	sign_flip	0.10	8	0.35	static	none	0.00	0.00	0	50	256	5	0	1
E1_gm0p35_sign_flip_r0p10_s009	E1_acbf_calibration	1	RS-MARL	sign_flip	0.10	9	0.35	static	none	0.00	0.00	0	50	256	5	0	1
E1_gm0p35_sign_flip_r0p10_s010	E1_acbf_calibration	1	RS-MARL	sign_flip	0.10	10	0.35	static	none	0.00	0.00	0	50	256	5	0	1
E1_gm0p35_sign_flip_r0p10_s011	E1_acbf_calibration	1	RS-MARL	sign_flip	0.10	11	0.35	static	none	0.00	0.00	0	50	256	5	0	1
E1_gm0p35_sign_flip_r0p10_s012	E1_acbf_calibration	1	RS-MARL	sign_flip	0.10	12	0.35	static	none	0.00	0.00	0	50	256	5	0	1
E1_gm0p35_sign_flip_r0p10_s013	E1_acbf_calibration	1	RS-MARL	sign_flip	0.10	13	0.35	static	none	0.00	0.00	0	50	256	5	0	1
E1_gm0p35_sign_flip_r0p10_s014	E1_acbf_calibration	1	RS-MARL	sign_flip	0.10	14	0.35	static	none	0.00	0.00	0	50	256	5	0	1
E1_gm0p35_sign_flip_r0p10_s015	E1_acbf_calibration	1	RS-MARL	sign_flip	0.10	15	0.35	static	none	0.00	0.00	0	50	256	5	0	1
E1_gm0p35_sign_flip_r0p10_s016	E1_acbf_calibration	1	RS-MARL	sign_flip	0.10	16	0.35	static	none	0.00	0.00	0	50	256	5	0	1
E1_gm0p35_sign_flip_r0p10_s017	E1_acbf_calibration	1	RS-MARL	sign_flip	0.10	17	0.35	static	none	0.00	0.00	0	50	256	5	0	1
E1_gm0p35_sign_flip_r0p10_s018	E1_acbf_calibration	1	RS-MARL	sign_flip	0.10	18	0.35	static	none	0.00	0.00	0	50	256	5	0	1
E1_gm0p35_sign_flip_r0p10_s019	E1_acbf_calibration	1	RS-MARL	sign_flip	0.10	19	0.35	static	none	0.00	0.00	0	50	256	5	0	1
E1_gm0p35_sign_flip_r0p30_s000	E1_acbf_calibration	1	RS-MARL	sign_flip	0.30	0	0.35	static	none	0.00	0.00	0	50	256	5	0	1
E1_gm0p35_sign_flip_r0p30_s001	E1_acbf_calibration	1	RS-MARL	sign_flip	0.30	1	0.35	static	none	0.00	0.00	0	50	256	5	0	1
E1_gm0p35_sign_flip_r0p30_s002	E1_acbf_calibration	1	RS-MARL	sign_flip	0.30	2	0.35	static	none	0.00	0.00	0	50	256	5	0	1
E1_gm0p35_sign_flip_r0p30_s003	E1_acbf_calibration	1	RS-MARL	sign_flip	0.30	3	0.35	static	none	0.00	0.00	0	50	256	5	0	1
E1_gm0p35_sign_flip_r0p30_s004	E1_acbf_calibration	1	RS-MARL	sign_flip	0.30	4	0.35	static	none	0.00	0.00	0	50	256	5	0	1
E1_gm0p35_sign_flip_r0p30_s005	E1_acbf_calibration	1	RS-MARL	sign_flip	0.30	5	0.35	static	none	0.00	0.00	0	50	256	5	0	1
E1_gm0p35_sign_flip_r0p30_s006	E1_acbf_calibration	1	RS-MARL	sign_flip	0.30	6	0.35	static	none	0.00	0.00	0	50	256	5	0	1
E1_gm0p35_sign_flip_r0p30_s007	E1_acbf_calibration	1	RS-MARL	sign_flip	0.30	7	0.35	static	none	0.00	0.00	0	50	256	5	0	1
E1_gm0p35_sign_flip_r0p30_s008	E1_acbf_calibration	1	RS-MARL	sign_flip	0.30	8	0.35	static	none	0.00	0.00	0	50	256	5	0	1
E1_gm0p35_sign_flip_r0p30_s009	E1_acbf_calibration	1	RS-MARL	sign_flip	0.30	9	0.35	static	none	0.00	0.00	0	50	256	5	0	1
E1_gm0p35_sign_flip_r0p30_s010	E1_acbf_calibration	1	RS-MARL	sign_flip	0.30	10	0.35	static	none	0.00	0.00	0	50	256	5	0	1
E1_gm0p35_sign_flip_r0p30_s011	E1_acbf_calibration	1	RS-MARL	sign_flip	0.30	11	0.35	static	none	0.00	0.00	0	50	256	5	0	1
E1_gm0p35_sign_flip_r0p30_s012	E1_acbf_calibration	1	RS-MARL	sign_flip	0.30	12	0.35	static	none	0.00	0.00	0	50	256	5	0	1
E1_gm0p35_sign_flip_r0p30_s013	E1_acbf_calibration	1	RS-MARL	sign_flip	0.30	13	0.35	static	none	0.00	0.00	0	50	256	5	0	1
E1_gm0p35_sign_flip_r0p30_s014	E1_acbf_calibration	1	RS-MARL	sign_flip	0.30	14	0.35	static	none	0.00	0.00	0	50	256	5	0	1
E1_gm0p35_sign_flip_r0p30_s015	E1_acbf_calibration	1	RS-MARL	sign_flip	0.30	15	0.35	static	none	0.00	0.00	0	50	256	5	0	1
E1_gm0p35_sign_flip_r0p30_s016	E1_acbf_calibration	1	RS-MARL	sign_flip	0.30	16	0.35	static	none	0.00	0.00	0	50	256	5	0	1
E1_gm0p35_sign_flip_r0p30_s017	E1_acbf_calibration	1	RS-MARL	sign_flip	0.30	17	0.35	static	none	0.00	0.00	0	50	256	5	0	1
E1_gm0p35_sign_flip_r0p30_s018	E1_acbf_calibration	1	RS-MARL	sign_flip	0.30	18	0.35	static	none	0.00	0.00	0	50	256	5	0	1
E1_gm0p35_sign_flip_r0p30_s019	E1_acbf_calibration	1	RS-MARL	sign_flip	0.30	19	0.35	static	none	0.00	0.00	0	50	256	5	0	1
E1_gm0p55_none_r0p00_s000	E1_acbf_calibration	1	RS-MARL	none	0.00	0	0.55	static	none	0.00	0.00	0	50	256	5	0	1
E1_gm0p55_none_r0p00_s001	E1_acbf_calibration	1	RS-MARL	none	0.00	1	0.55	static	none	0.00	0.00	0	50	256	5	0	1
E1_gm0p55_none_r0p00_s002	E1_acbf_calibration	1	RS-MARL	none	0.00	2	0.55	static	none	0.00	0.00	0	50	256	5	0	1
E1_gm0p55_none_r0p00_s003	E1_acbf_calibration	1	RS-MARL	none	0.00	3	0.55	static	none	0.00	0.00	0	50	256	5	0	1
E1_gm0p55_none_r0p00_s004	E1_acbf_calibration	1	RS-MARL	none	0.00	4	0.55	static	none	0.00	0.00	0	50	256	5	0	1
E1_gm0p55_none_r0p00_s005	E1_acbf_calibration	1	RS-MARL	none	0.00	5	0.55	static	none	0.00	0.00	0	50	256	5	0	1
E1_gm0p55_none_r0p00_s006	E1_acbf_calibration	1	RS-MARL	none	0.00	6	0.55	static	none	0.00	0.00	0	50	256	5	0	1
E1_gm0p55_none_r0p00_s007	E1_acbf_calibration	1	RS-MARL	none	0.00	7	0.55	static	none	0.00	0.00	0	50	256	5	0	1
E1_gm0p55_none_r0p00_s008	E1_acbf_calibration	1	RS-MARL	none	0.00	8	0.55	static	none	0.00	0.00	0	50	256	5	0	1
E1_gm0p55_none_r0p00_s009	E1_acbf_calibration	1	RS-MARL	none	0.00	9	0.55	static	none	0.00	0.00	0	50	256	5	0	1
E1_gm0p55_none_r0p00_s010	E1_acbf_calibration	1	RS-MARL	none	0.00	10	0.55	static	none	0.00	0.00	0	50	256	5	0	1
E1_gm0p55_none_r0p00_s011	E1_acbf_calibration	1	RS-MARL	none	0.00	11	0.55	static	none	0.00	0.00	0	50	256	5	0	1
E1_gm0p55_none_r0p00_s012	E1_acbf_calibration	1	RS-MARL	none	0.00	12	0.55	static	none	0.00	0.00	0	50	256	5	0	1
E1_gm0p55_none_r0p00_s013	E1_acbf_calibration	1	RS-MARL	none	0.00	13	0.55	static	none	0.00	0.00	0	50	256	5	0	1
E1_gm0p55_none_r0p00_s014	E1_acbf_calibration	1	RS-MARL	none	0.00	14	0.55	static	none	0.00	0.00	0	50	256	5	0	1
E1_gm0p55_none_r0p00_s015	E1_acbf_calibration	1	RS-MARL	none	0.00	15	0.55	static	none	0.00	0.00	0	50	256	5	0	1
E1_gm0p55_none_r0p00_s016	E1_acbf_calibration	1	RS-MARL	none	0.00	16	0.55	static	none	0.00	0.00	0	50	256	5	0	1
E1_gm0p55_none_r0p00_s017	E1_acbf_calibration	1	RS-MARL	none	0.00	17	0.55	static	none	0.00	0.00	0	50	256	5	0	1
E1_gm0p55_none_r0p00_s018	E1_acbf_calibration	1	RS-MARL	none	0.00	18	0.55	static	none	0.00	0.00	0	50	256	5	0	1
E1_gm0p55_none_r0p00_s019	E1_acbf_calibration	1	RS-MARL	none	0.00	19	0.55	static	none	0.00	0.00	0	50	256	5	0	1
E1_gm0p55_adaptive_r0p10_s000	E1_acbf_calibration	1	RS-MARL	adaptive	0.10	0	0.55	static	none	0.00	0.00	0	50	256	5	0	1
E1_gm0p55_adaptive_r0p10_s001	E1_acbf_calibration	1	RS-MARL	adaptive	0.10	1	0.55	static	none	0.00	0.00	0	50	256	5	0	1
E1_gm0p55_adaptive_r0p10_s002	E1_acbf_calibration	1	RS-MARL	adaptive	0.10	2	0.55	static	none	0.00	0.00	0	50	256	5	0	1
E1_gm0p55_adaptive_r0p10_s003	E1_acbf_calibration	1	RS-MARL	adaptive	0.10	3	0.55	static	none	0.00	0.00	0	50	256	5	0	1
E1_gm0p55_adaptive_r0p10_s004	E1_acbf_calibration	1	RS-MARL	adaptive	0.10	4	0.55	static	none	0.00	0.00	0	50	256	5	0	1
E1_gm0p55_adaptive_r0p10_s005	E1_acbf_calibration	1	RS-MARL	adaptive	0.10	5	0.55	static	none	0.00	0.00	0	50	256	5	0	1
E1_gm0p55_adaptive_r0p10_s006	E1_acbf_calibration	1	RS-MARL	adaptive	0.10	6	0.55	static	none	0.00	0.00	0	50	256	5	0	1
E1_gm0p55_adaptive_r0p10_s007	E1_acbf_calibration	1	RS-MARL	adaptive	0.10	7	0.55	static	none	0.00	0.00	0	50	256	5	0	1
E1_gm0p55_adaptive_r0p10_s008	E1_acbf_calibration	1	RS-MARL	adaptive	0.10	8	0.55	static	none	0.00	0.00	0	50	256	5	0	1
E1_gm0p55_adaptive_r0p10_s009	E1_acbf_calibration	1	RS-MARL	adaptive	0.10	9	0.55	static	none	0.00	0.00	0	50	256	5	0	1
E1_gm0p55_adaptive_r0p10_s010	E1_acbf_calibration	1	RS-MARL	adaptive	0.10	10	0.55	static	none	0.00	0.00	0	50	256	5	0	1
E1_gm0p55_adaptive_r0p10_s011	E1_acbf_calibration	1	RS-MARL	adaptive	0.10	11	0.55	static	none	0.00	0.00	0	50	256	5	0	1
E1_gm0p55_adaptive_r0p10_s012	E1_acbf_calibration	1	RS-MARL	adaptive	0.10	12	0.55	static	none	0.00	0.00	0	50	256	5	0	1
E1_gm0p55_adaptive_r0p10_s013	E1_acbf_calibration	1	RS-MARL	adaptive	0.10	13	0.55	static	none	0.00	0.00	0	50	256	5	0	1
E1_gm0p55_adaptive_r0p10_s014	E1_acbf_calibration	1	RS-MARL	adaptive	0.10	14	0.55	static	none	0.00	0.00	0	50	256	5	0	1
E1_gm0p55_adaptive_r0p10_s015	E1_acbf_calibration	1	RS-MARL	adaptive	0.10	15	0.55	static	none	0.00	0.00	0	50	256	5	0	1
E1_gm0p55_adaptive_r0p10_s016	E1_acbf_calibration	1	RS-MARL	adaptive	0.10	16	0.55	static	none	0.00	0.00	0	50	256	5	0	1
E1_gm0p55_adaptive_r0p10_s017	E1_acbf_calibration	1	RS-MARL	adaptive	0.10	17	0.55	static	none	0.00	0.00	0	50	256	5	0	1
E1_gm0p55_adaptive_r0p10_s018	E1_acbf_calibration	1	RS-MARL	adaptive	0.10	18	0.55	static	none	0.00	0.00	0	50	256	5	0	1
E1_gm0p55_adaptive_r0p10_s019	E1_acbf_calibration	1	RS-MARL	adaptive	0.10	19	0.55	static	none	0.00	0.00	0	50	256	5	0	1
E1_gm0p55_adaptive_r0p30_s000	E1_acbf_calibration	1	RS-MARL	adaptive	0.30	0	0.55	static	none	0.00	0.00	0	50	256	5	0	1
E1_gm0p55_adaptive_r0p30_s001	E1_acbf_calibration	1	RS-MARL	adaptive	0.30	1	0.55	static	none	0.00	0.00	0	50	256	5	0	1
E1_gm0p55_adaptive_r0p30_s002	E1_acbf_calibration	1	RS-MARL	adaptive	0.30	2	0.55	static	none	0.00	0.00	0	50	256	5	0	1
E1_gm0p55_adaptive_r0p30_s003	E1_acbf_calibration	1	RS-MARL	adaptive	0.30	3	0.55	static	none	0.00	0.00	0	50	256	5	0	1
E1_gm0p55_adaptive_r0p30_s004	E1_acbf_calibration	1	RS-MARL	adaptive	0.30	4	0.55	static	none	0.00	0.00	0	50	256	5	0	1
E1_gm0p55_adaptive_r0p30_s005	E1_acbf_calibration	1	RS-MARL	adaptive	0.30	5	0.55	static	none	0.00	0.00	0	50	256	5	0	1
E1_gm0p55_adaptive_r0p30_s006	E1_acbf_calibration	1	RS-MARL	adaptive	0.30	6	0.55	static	none	0.00	0.00	0	50	256	5	0	1
E1_gm0p55_adaptive_r0p30_s007	E1_acbf_calibration	1	RS-MARL	adaptive	0.30	7	0.55	static	none	0.00	0.00	0	50	256	5	0	1
E1_gm0p55_adaptive_r0p30_s008	E1_acbf_calibration	1	RS-MARL	adaptive	0.30	8	0.55	static	none	0.00	0.00	0	50	256	5	0	1
E1_gm0p55_adaptive_r0p30_s009	E1_acbf_calibration	1	RS-MARL	adaptive	0.30	9	0.55	static	none	0.00	0.00	0	50	256	5	0	1
E1_gm0p55_adaptive_r0p30_s010	E1_acbf_calibration	1	RS-MARL	adaptive	0.30	10	0.55	static	none	0.00	0.00	0	50	256	5	0	1
E1_gm0p55_adaptive_r0p30_s011	E1_acbf_calibration	1	RS-MARL	adaptive	0.30	11	0.55	static	none	0.00	0.00	0	50	256	5	0	1
E1_gm0p55_adaptive_r0p30_s012	E1_acbf_calibration	1	RS-MARL	adaptive	0.30	12	0.55	static	none	0.00	0.00	0	50	256	5	0	1
E1_gm0p55_adaptive_r0p30_s013	E1_acbf_calibration	1	RS-MARL	adaptive	0.30	13	0.55	static	none	0.00	0.00	0	50	256	5	0	1
E1_gm0p55_adaptive_r0p30_s014	E1_acbf_calibration	1	RS-MARL	adaptive	0.30	14	0.55	static	none	0.00	0.00	0	50	256	5	0	1
E1_gm0p55_adaptive_r0p30_s015	E1_acbf_calibration	1	RS-MARL	adaptive	0.30	15	0.55	static	none	0.00	0.00	0	50	256	5	0	1
E1_gm0p55_adaptive_r0p30_s016	E1_acbf_calibration	1	RS-MARL	adaptive	0.30	16	0.55	static	none	0.00	0.00	0	50	256	5	0	1
E1_gm0p55_adaptive_r0p30_s017	E1_acbf_calibration	1	RS-MARL	adaptive	0.30	17	0.55	static	none	0.00	0.00	0	50	256	5	0	1
E1_gm0p55_adaptive_r0p30_s018	E1_acbf_calibration	1	RS-MARL	adaptive	0.30	18	0.55	static	none	0.00	0.00	0	50	256	5	0	1
E1_gm0p55_adaptive_r0p30_s019	E1_acbf_calibration	1	RS-MARL	adaptive	0.30	19	0.55	static	none	0.00	0.00	0	50	256	5	0	1
E1_gm0p55_collusive_r0p10_s000	E1_acbf_calibration	1	RS-MARL	collusive	0.10	0	0.55	static	none	0.00	0.00	0	50	256	5	0	1
E1_gm0p55_collusive_r0p10_s001	E1_acbf_calibration	1	RS-MARL	collusive	0.10	1	0.55	static	none	0.00	0.00	0	50	256	5	0	1
E1_gm0p55_collusive_r0p10_s002	E1_acbf_calibration	1	RS-MARL	collusive	0.10	2	0.55	static	none	0.00	0.00	0	50	256	5	0	1
E1_gm0p55_collusive_r0p10_s003	E1_acbf_calibration	1	RS-MARL	collusive	0.10	3	0.55	static	none	0.00	0.00	0	50	256	5	0	1
E1_gm0p55_collusive_r0p10_s004	E1_acbf_calibration	1	RS-MARL	collusive	0.10	4	0.55	static	none	0.00	0.00	0	50	256	5	0	1
E1_gm0p55_collusive_r0p10_s005	E1_acbf_calibration	1	RS-MARL	collusive	0.10	5	0.55	static	none	0.00	0.00	0	50	256	5	0	1
E1_gm0p55_collusive_r0p10_s006	E1_acbf_calibration	1	RS-MARL	collusive	0.10	6	0.55	static	none	0.00	0.00	0	50	256	5	0	1
E1_gm0p55_collusive_r0p10_s007	E1_acbf_calibration	1	RS-MARL	collusive	0.10	7	0.55	static	none	0.00	0.00	0	50	256	5	0	1
E1_gm0p55_collusive_r0p10_s008	E1_acbf_calibration	1	RS-MARL	collusive	0.10	8	0.55	static	none	0.00	0.00	0	50	256	5	0	1
E1_gm0p55_collusive_r0p10_s009	E1_acbf_calibration	1	RS-MARL	collusive	0.10	9	0.55	static	none	0.00	0.00	0	50	256	5	0	1
E1_gm0p55_collusive_r0p10_s010	E1_acbf_calibration	1	RS-MARL	collusive	0.10	10	0.55	static	none	0.00	0.00	0	50	256	5	0	1
E1_gm0p55_collusive_r0p10_s011	E1_acbf_calibration	1	RS-MARL	collusive	0.10	11	0.55	static	none	0.00	0.00	0	50	256	5	0	1
E1_gm0p55_collusive_r0p10_s012	E1_acbf_calibration	1	RS-MARL	collusive	0.10	12	0.55	static	none	0.00	0.00	0	50	256	5	0	1
E1_gm0p55_collusive_r0p10_s013	E1_acbf_calibration	1	RS-MARL	collusive	0.10	13	0.55	static	none	0.00	0.00	0	50	256	5	0	1
E1_gm0p55_collusive_r0p10_s014	E1_acbf_calibration	1	RS-MARL	collusive	0.10	14	0.55	static	none	0.00	0.00	0	50	256	5	0	1
E1_gm0p55_collusive_r0p10_s015	E1_acbf_calibration	1	RS-MARL	collusive	0.10	15	0.55	static	none	0.00	0.00	0	50	256	5	0	1
E1_gm0p55_collusive_r0p10_s016	E1_acbf_calibration	1	RS-MARL	collusive	0.10	16	0.55	static	none	0.00	0.00	0	50	256	5	0	1
E1_gm0p55_collusive_r0p10_s017	E1_acbf_calibration	1	RS-MARL	collusive	0.10	17	0.55	static	none	0.00	0.00	0	50	256	5	0	1
E1_gm0p55_collusive_r0p10_s018	E1_acbf_calibration	1	RS-MARL	collusive	0.10	18	0.55	static	none	0.00	0.00	0	50	256	5	0	1
E1_gm0p55_collusive_r0p10_s019	E1_acbf_calibration	1	RS-MARL	collusive	0.10	19	0.55	static	none	0.00	0.00	0	50	256	5	0	1
E1_gm0p55_collusive_r0p30_s000	E1_acbf_calibration	1	RS-MARL	collusive	0.30	0	0.55	static	none	0.00	0.00	0	50	256	5	0	1
E1_gm0p55_collusive_r0p30_s001	E1_acbf_calibration	1	RS-MARL	collusive	0.30	1	0.55	static	none	0.00	0.00	0	50	256	5	0	1
E1_gm0p55_collusive_r0p30_s002	E1_acbf_calibration	1	RS-MARL	collusive	0.30	2	0.55	static	none	0.00	0.00	0	50	256	5	0	1
E1_gm0p55_collusive_r0p30_s003	E1_acbf_calibration	1	RS-MARL	collusive	0.30	3	0.55	static	none	0.00	0.00	0	50	256	5	0	1
E1_gm0p55_collusive_r0p30_s004	E1_acbf_calibration	1	RS-MARL	collusive	0.30	4	0.55	static	none	0.00	0.00	0	50	256	5	0	1
E1_gm0p55_collusive_r0p30_s005	E1_acbf_calibration	1	RS-MARL	collusive	0.30	5	0.55	static	none	0.00	0.00	0	50	256	5	0	1
E1_gm0p55_collusive_r0p30_s006	E1_acbf_calibration	1	RS-MARL	collusive	0.30	6	0.55	static	none	0.00	0.00	0	50	256	5	0	1
E1_gm0p55_collusive_r0p30_s007	E1_acbf_calibration	1	RS-MARL	collusive	0.30	7	0.55	static	none	0.00	0.00	0	50	256	5	0	1
E1_gm0p55_collusive_r0p30_s008	E1_acbf_calibration	1	RS-MARL	collusive	0.30	8	0.55	static	none	0.00	0.00	0	50	256	5	0	1
E1_gm0p55_collusive_r0p30_s009	E1_acbf_calibration	1	RS-MARL	collusive	0.30	9	0.55	static	none	0.00	0.00	0	50	256	5	0	1
E1_gm0p55_collusive_r0p30_s010	E1_acbf_calibration	1	RS-MARL	collusive	0.30	10	0.55	static	none	0.00	0.00	0	50	256	5	0	1
E1_gm0p55_collusive_r0p30_s011	E1_acbf_calibration	1	RS-MARL	collusive	0.30	11	0.55	static	none	0.00	0.00	0	50	256	5	0	1
E1_gm0p55_collusive_r0p30_s012	E1_acbf_calibration	1	RS-MARL	collusive	0.30	12	0.55	static	none	0.00	0.00	0	50	256	5	0	1
E1_gm0p55_collusive_r0p30_s013	E1_acbf_calibration	1	RS-MARL	collusive	0.30	13	0.55	static	none	0.00	0.00	0	50	256	5	0	1
E1_gm0p55_collusive_r0p30_s014	E1_acbf_calibration	1	RS-MARL	collusive	0.30	14	0.55	static	none	0.00	0.00	0	50	256	5	0	1
E1_gm0p55_collusive_r0p30_s015	E1_acbf_calibration	1	RS-MARL	collusive	0.30	15	0.55	static	none	0.00	0.00	0	50	256	5	0	1
E1_gm0p55_collusive_r0p30_s016	E1_acbf_calibration	1	RS-MARL	collusive	0.30	16	0.55	static	none	0.00	0.00	0	50	256	5	0	1
E1_gm0p55_collusive_r0p30_s017	E1_acbf_calibration	1	RS-MARL	collusive	0.30	17	0.55	static	none	0.00	0.00	0	50	256	5	0	1
E1_gm0p55_collusive_r0p30_s018	E1_acbf_calibration	1	RS-MARL	collusive	0.30	18	0.55	static	none	0.00	0.00	0	50	256	5	0	1
E1_gm0p55_collusive_r0p30_s019	E1_acbf_calibration	1	RS-MARL	collusive	0.30	19	0.55	static	none	0.00	0.00	0	50	256	5	0	1
E1_gm0p55_sign_flip_r0p10_s000	E1_acbf_calibration	1	RS-MARL	sign_flip	0.10	0	0.55	static	none	0.00	0.00	0	50	256	5	0	1
E1_gm0p55_sign_flip_r0p10_s001	E1_acbf_calibration	1	RS-MARL	sign_flip	0.10	1	0.55	static	none	0.00	0.00	0	50	256	5	0	1
E1_gm0p55_sign_flip_r0p10_s002	E1_acbf_calibration	1	RS-MARL	sign_flip	0.10	2	0.55	static	none	0.00	0.00	0	50	256	5	0	1
E1_gm0p55_sign_flip_r0p10_s003	E1_acbf_calibration	1	RS-MARL	sign_flip	0.10	3	0.55	static	none	0.00	0.00	0	50	256	5	0	1
E1_gm0p55_sign_flip_r0p10_s004	E1_acbf_calibration	1	RS-MARL	sign_flip	0.10	4	0.55	static	none	0.00	0.00	0	50	256	5	0	1
E1_gm0p55_sign_flip_r0p10_s005	E1_acbf_calibration	1	RS-MARL	sign_flip	0.10	5	0.55	static	none	0.00	0.00	0	50	256	5	0	1
E1_gm0p55_sign_flip_r0p10_s006	E1_acbf_calibration	1	RS-MARL	sign_flip	0.10	6	0.55	static	none	0.00	0.00	0	50	256	5	0	1
E1_gm0p55_sign_flip_r0p10_s007	E1_acbf_calibration	1	RS-MARL	sign_flip	0.10	7	0.55	static	none	0.00	0.00	0	50	256	5	0	1
E1_gm0p55_sign_flip_r0p10_s008	E1_acbf_calibration	1	RS-MARL	sign_flip	0.10	8	0.55	static	none	0.00	0.00	0	50	256	5	0	1
E1_gm0p55_sign_flip_r0p10_s009	E1_acbf_calibration	1	RS-MARL	sign_flip	0.10	9	0.55	static	none	0.00	0.00	0	50	256	5	0	1
E1_gm0p55_sign_flip_r0p10_s010	E1_acbf_calibration	1	RS-MARL	sign_flip	0.10	10	0.55	static	none	0.00	0.00	0	50	256	5	0	1
E1_gm0p55_sign_flip_r0p10_s011	E1_acbf_calibration	1	RS-MARL	sign_flip	0.10	11	0.55	static	none	0.00	0.00	0	50	256	5	0	1
E1_gm0p55_sign_flip_r0p10_s012	E1_acbf_calibration	1	RS-MARL	sign_flip	0.10	12	0.55	static	none	0.00	0.00	0	50	256	5	0	1
E1_gm0p55_sign_flip_r0p10_s013	E1_acbf_calibration	1	RS-MARL	sign_flip	0.10	13	0.55	static	none	0.00	0.00	0	50	256	5	0	1
E1_gm0p55_sign_flip_r0p10_s014	E1_acbf_calibration	1	RS-MARL	sign_flip	0.10	14	0.55	static	none	0.00	0.00	0	50	256	5	0	1
E1_gm0p55_sign_flip_r0p10_s015	E1_acbf_calibration	1	RS-MARL	sign_flip	0.10	15	0.55	static	none	0.00	0.00	0	50	256	5	0	1
E1_gm0p55_sign_flip_r0p10_s016	E1_acbf_calibration	1	RS-MARL	sign_flip	0.10	16	0.55	static	none	0.00	0.00	0	50	256	5	0	1
E1_gm0p55_sign_flip_r0p10_s017	E1_acbf_calibration	1	RS-MARL	sign_flip	0.10	17	0.55	static	none	0.00	0.00	0	50	256	5	0	1
E1_gm0p55_sign_flip_r0p10_s018	E1_acbf_calibration	1	RS-MARL	sign_flip	0.10	18	0.55	static	none	0.00	0.00	0	50	256	5	0	1
E1_gm0p55_sign_flip_r0p10_s019	E1_acbf_calibration	1	RS-MARL	sign_flip	0.10	19	0.55	static	none	0.00	0.00	0	50	256	5	0	1
E1_gm0p55_sign_flip_r0p30_s000	E1_acbf_calibration	1	RS-MARL	sign_flip	0.30	0	0.55	static	none	0.00	0.00	0	50	256	5	0	1
E1_gm0p55_sign_flip_r0p30_s001	E1_acbf_calibration	1	RS-MARL	sign_flip	0.30	1	0.55	static	none	0.00	0.00	0	50	256	5	0	1
E1_gm0p55_sign_flip_r0p30_s002	E1_acbf_calibration	1	RS-MARL	sign_flip	0.30	2	0.55	static	none	0.00	0.00	0	50	256	5	0	1
E1_gm0p55_sign_flip_r0p30_s003	E1_acbf_calibration	1	RS-MARL	sign_flip	0.30	3	0.55	static	none	0.00	0.00	0	50	256	5	0	1
E1_gm0p55_sign_flip_r0p30_s004	E1_acbf_calibration	1	RS-MARL	sign_flip	0.30	4	0.55	static	none	0.00	0.00	0	50	256	5	0	1
E1_gm0p55_sign_flip_r0p30_s005	E1_acbf_calibration	1	RS-MARL	sign_flip	0.30	5	0.55	static	none	0.00	0.00	0	50	256	5	0	1
E1_gm0p55_sign_flip_r0p30_s006	E1_acbf_calibration	1	RS-MARL	sign_flip	0.30	6	0.55	static	none	0.00	0.00	0	50	256	5	0	1
E1_gm0p55_sign_flip_r0p30_s007	E1_acbf_calibration	1	RS-MARL	sign_flip	0.30	7	0.55	static	none	0.00	0.00	0	50	256	5	0	1
E1_gm0p55_sign_flip_r0p30_s008	E1_acbf_calibration	1	RS-MARL	sign_flip	0.30	8	0.55	static	none	0.00	0.00	0	50	256	5	0	1
E1_gm0p55_sign_flip_r0p30_s009	E1_acbf_calibration	1	RS-MARL	sign_flip	0.30	9	0.55	static	none	0.00	0.00	0	50	256	5	0	1
E1_gm0p55_sign_flip_r0p30_s010	E1_acbf_calibration	1	RS-MARL	sign_flip	0.30	10	0.55	static	none	0.00	0.00	0	50	256	5	0	1
E1_gm0p55_sign_flip_r0p30_s011	E1_acbf_calibration	1	RS-MARL	sign_flip	0.30	11	0.55	static	none	0.00	0.00	0	50	256	5	0	1
E1_gm0p55_sign_flip_r0p30_s012	E1_acbf_calibration	1	RS-MARL	sign_flip	0.30	12	0.55	static	none	0.00	0.00	0	50	256	5	0	1
E1_gm0p55_sign_flip_r0p30_s013	E1_acbf_calibration	1	RS-MARL	sign_flip	0.30	13	0.55	static	none	0.00	0.00	0	50	256	5	0	1
E1_gm0p55_sign_flip_r0p30_s014	E1_acbf_calibration	1	RS-MARL	sign_flip	0.30	14	0.55	static	none	0.00	0.00	0	50	256	5	0	1
E1_gm0p55_sign_flip_r0p30_s015	E1_acbf_calibration	1	RS-MARL	sign_flip	0.30	15	0.55	static	none	0.00	0.00	0	50	256	5	0	1
E1_gm0p55_sign_flip_r0p30_s016	E1_acbf_calibration	1	RS-MARL	sign_flip	0.30	16	0.55	static	none	0.00	0.00	0	50	256	5	0	1
E1_gm0p55_sign_flip_r0p30_s017	E1_acbf_calibration	1	RS-MARL	sign_flip	0.30	17	0.55	static	none	0.00	0.00	0	50	256	5	0	1
E1_gm0p55_sign_flip_r0p30_s018	E1_acbf_calibration	1	RS-MARL	sign_flip	0.30	18	0.55	static	none	0.00	0.00	0	50	256	5	0	1
E1_gm0p55_sign_flip_r0p30_s019	E1_acbf_calibration	1	RS-MARL	sign_flip	0.30	19	0.55	static	none	0.00	0.00	0	50	256	5	0	1
