# Supplementary material for: Operating-Regime Evaluation of Byzantine-Resilient Multi-Agent Reinforcement Learning for Sensor-Networked Safe Formation Control
Source: Sensors (Basel). 2026 Jul 11;26(14):4408. doi: 10.3390/s26144408 (PMC13418820; doi:10.3390/s26144408)
Supplement: Supplementary file 1 [file sensors-26-04408-s001.zip › File_S1/processed_data/review_audit_v2_2380/manifests_review_v2/E2_four_switch_ablation.csv]

run_id	block	priority	method	attack	ratio	seed	gm	acbf	ablate	pkt_loss	obs_noise	msg_delay	total_iterations	rollout_steps	eval_episodes	log_trust	log_curves
E2_full_adaptive_r0p10_s000	E2_four_switch_ablation	2	RS-MARL	adaptive	0.10	0	0.55	static	none	0.00	0.00	0	50	256	5	0	1
E2_full_adaptive_r0p10_s001	E2_four_switch_ablation	2	RS-MARL	adaptive	0.10	1	0.55	static	none	0.00	0.00	0	50	256	5	0	1
E2_full_adaptive_r0p10_s002	E2_four_switch_ablation	2	RS-MARL	adaptive	0.10	2	0.55	static	none	0.00	0.00	0	50	256	5	0	1
E2_full_adaptive_r0p10_s003	E2_four_switch_ablation	2	RS-MARL	adaptive	0.10	3	0.55	static	none	0.00	0.00	0	50	256	5	0	1
E2_full_adaptive_r0p10_s004	E2_four_switch_ablation	2	RS-MARL	adaptive	0.10	4	0.55	static	none	0.00	0.00	0	50	256	5	0	1
E2_full_adaptive_r0p10_s005	E2_four_switch_ablation	2	RS-MARL	adaptive	0.10	5	0.55	static	none	0.00	0.00	0	50	256	5	0	1
E2_full_adaptive_r0p10_s006	E2_four_switch_ablation	2	RS-MARL	adaptive	0.10	6	0.55	static	none	0.00	0.00	0	50	256	5	0	1
E2_full_adaptive_r0p10_s007	E2_four_switch_ablation	2	RS-MARL	adaptive	0.10	7	0.55	static	none	0.00	0.00	0	50	256	5	0	1
E2_full_adaptive_r0p10_s008	E2_four_switch_ablation	2	RS-MARL	adaptive	0.10	8	0.55	static	none	0.00	0.00	0	50	256	5	0	1
E2_full_adaptive_r0p10_s009	E2_four_switch_ablation	2	RS-MARL	adaptive	0.10	9	0.55	static	none	0.00	0.00	0	50	256	5	0	1
E2_full_adaptive_r0p10_s010	E2_four_switch_ablation	2	RS-MARL	adaptive	0.10	10	0.55	static	none	0.00	0.00	0	50	256	5	0	1
E2_full_adaptive_r0p10_s011	E2_four_switch_ablation	2	RS-MARL	adaptive	0.10	11	0.55	static	none	0.00	0.00	0	50	256	5	0	1
E2_full_adaptive_r0p10_s012	E2_four_switch_ablation	2	RS-MARL	adaptive	0.10	12	0.55	static	none	0.00	0.00	0	50	256	5	0	1
E2_full_adaptive_r0p10_s013	E2_four_switch_ablation	2	RS-MARL	adaptive	0.10	13	0.55	static	none	0.00	0.00	0	50	256	5	0	1
E2_full_adaptive_r0p10_s014	E2_four_switch_ablation	2	RS-MARL	adaptive	0.10	14	0.55	static	none	0.00	0.00	0	50	256	5	0	1
E2_full_adaptive_r0p10_s015	E2_four_switch_ablation	2	RS-MARL	adaptive	0.10	15	0.55	static	none	0.00	0.00	0	50	256	5	0	1
E2_full_adaptive_r0p10_s016	E2_four_switch_ablation	2	RS-MARL	adaptive	0.10	16	0.55	static	none	0.00	0.00	0	50	256	5	0	1
E2_full_adaptive_r0p10_s017	E2_four_switch_ablation	2	RS-MARL	adaptive	0.10	17	0.55	static	none	0.00	0.00	0	50	256	5	0	1
E2_full_adaptive_r0p10_s018	E2_four_switch_ablation	2	RS-MARL	adaptive	0.10	18	0.55	static	none	0.00	0.00	0	50	256	5	0	1
E2_full_adaptive_r0p10_s019	E2_four_switch_ablation	2	RS-MARL	adaptive	0.10	19	0.55	static	none	0.00	0.00	0	50	256	5	0	1
E2_full_adaptive_r0p30_s000	E2_four_switch_ablation	2	RS-MARL	adaptive	0.30	0	0.55	static	none	0.00	0.00	0	50	256	5	0	1
E2_full_adaptive_r0p30_s001	E2_four_switch_ablation	2	RS-MARL	adaptive	0.30	1	0.55	static	none	0.00	0.00	0	50	256	5	0	1
E2_full_adaptive_r0p30_s002	E2_four_switch_ablation	2	RS-MARL	adaptive	0.30	2	0.55	static	none	0.00	0.00	0	50	256	5	0	1
E2_full_adaptive_r0p30_s003	E2_four_switch_ablation	2	RS-MARL	adaptive	0.30	3	0.55	static	none	0.00	0.00	0	50	256	5	0	1
E2_full_adaptive_r0p30_s004	E2_four_switch_ablation	2	RS-MARL	adaptive	0.30	4	0.55	static	none	0.00	0.00	0	50	256	5	0	1
E2_full_adaptive_r0p30_s005	E2_four_switch_ablation	2	RS-MARL	adaptive	0.30	5	0.55	static	none	0.00	0.00	0	50	256	5	0	1
E2_full_adaptive_r0p30_s006	E2_four_switch_ablation	2	RS-MARL	adaptive	0.30	6	0.55	static	none	0.00	0.00	0	50	256	5	0	1
E2_full_adaptive_r0p30_s007	E2_four_switch_ablation	2	RS-MARL	adaptive	0.30	7	0.55	static	none	0.00	0.00	0	50	256	5	0	1
E2_full_adaptive_r0p30_s008	E2_four_switch_ablation	2	RS-MARL	adaptive	0.30	8	0.55	static	none	0.00	0.00	0	50	256	5	0	1
E2_full_adaptive_r0p30_s009	E2_four_switch_ablation	2	RS-MARL	adaptive	0.30	9	0.55	static	none	0.00	0.00	0	50	256	5	0	1
E2_full_adaptive_r0p30_s010	E2_four_switch_ablation	2	RS-MARL	adaptive	0.30	10	0.55	static	none	0.00	0.00	0	50	256	5	0	1
E2_full_adaptive_r0p30_s011	E2_four_switch_ablation	2	RS-MARL	adaptive	0.30	11	0.55	static	none	0.00	0.00	0	50	256	5	0	1
E2_full_adaptive_r0p30_s012	E2_four_switch_ablation	2	RS-MARL	adaptive	0.30	12	0.55	static	none	0.00	0.00	0	50	256	5	0	1
E2_full_adaptive_r0p30_s013	E2_four_switch_ablation	2	RS-MARL	adaptive	0.30	13	0.55	static	none	0.00	0.00	0	50	256	5	0	1
E2_full_adaptive_r0p30_s014	E2_four_switch_ablation	2	RS-MARL	adaptive	0.30	14	0.55	static	none	0.00	0.00	0	50	256	5	0	1
E2_full_adaptive_r0p30_s015	E2_four_switch_ablation	2	RS-MARL	adaptive	0.30	15	0.55	static	none	0.00	0.00	0	50	256	5	0	1
E2_full_adaptive_r0p30_s016	E2_four_switch_ablation	2	RS-MARL	adaptive	0.30	16	0.55	static	none	0.00	0.00	0	50	256	5	0	1
E2_full_adaptive_r0p30_s017	E2_four_switch_ablation	2	RS-MARL	adaptive	0.30	17	0.55	static	none	0.00	0.00	0	50	256	5	0	1
E2_full_adaptive_r0p30_s018	E2_four_switch_ablation	2	RS-MARL	adaptive	0.30	18	0.55	static	none	0.00	0.00	0	50	256	5	0	1
E2_full_adaptive_r0p30_s019	E2_four_switch_ablation	2	RS-MARL	adaptive	0.30	19	0.55	static	none	0.00	0.00	0	50	256	5	0	1
E2_full_collusive_r0p10_s000	E2_four_switch_ablation	2	RS-MARL	collusive	0.10	0	0.55	static	none	0.00	0.00	0	50	256	5	0	1
E2_full_collusive_r0p10_s001	E2_four_switch_ablation	2	RS-MARL	collusive	0.10	1	0.55	static	none	0.00	0.00	0	50	256	5	0	1
E2_full_collusive_r0p10_s002	E2_four_switch_ablation	2	RS-MARL	collusive	0.10	2	0.55	static	none	0.00	0.00	0	50	256	5	0	1
E2_full_collusive_r0p10_s003	E2_four_switch_ablation	2	RS-MARL	collusive	0.10	3	0.55	static	none	0.00	0.00	0	50	256	5	0	1
E2_full_collusive_r0p10_s004	E2_four_switch_ablation	2	RS-MARL	collusive	0.10	4	0.55	static	none	0.00	0.00	0	50	256	5	0	1
E2_full_collusive_r0p10_s005	E2_four_switch_ablation	2	RS-MARL	collusive	0.10	5	0.55	static	none	0.00	0.00	0	50	256	5	0	1
E2_full_collusive_r0p10_s006	E2_four_switch_ablation	2	RS-MARL	collusive	0.10	6	0.55	static	none	0.00	0.00	0	50	256	5	0	1
E2_full_collusive_r0p10_s007	E2_four_switch_ablation	2	RS-MARL	collusive	0.10	7	0.55	static	none	0.00	0.00	0	50	256	5	0	1
E2_full_collusive_r0p10_s008	E2_four_switch_ablation	2	RS-MARL	collusive	0.10	8	0.55	static	none	0.00	0.00	0	50	256	5	0	1
E2_full_collusive_r0p10_s009	E2_four_switch_ablation	2	RS-MARL	collusive	0.10	9	0.55	static	none	0.00	0.00	0	50	256	5	0	1
E2_full_collusive_r0p10_s010	E2_four_switch_ablation	2	RS-MARL	collusive	0.10	10	0.55	static	none	0.00	0.00	0	50	256	5	0	1
E2_full_collusive_r0p10_s011	E2_four_switch_ablation	2	RS-MARL	collusive	0.10	11	0.55	static	none	0.00	0.00	0	50	256	5	0	1
E2_full_collusive_r0p10_s012	E2_four_switch_ablation	2	RS-MARL	collusive	0.10	12	0.55	static	none	0.00	0.00	0	50	256	5	0	1
E2_full_collusive_r0p10_s013	E2_four_switch_ablation	2	RS-MARL	collusive	0.10	13	0.55	static	none	0.00	0.00	0	50	256	5	0	1
E2_full_collusive_r0p10_s014	E2_four_switch_ablation	2	RS-MARL	collusive	0.10	14	0.55	static	none	0.00	0.00	0	50	256	5	0	1
E2_full_collusive_r0p10_s015	E2_four_switch_ablation	2	RS-MARL	collusive	0.10	15	0.55	static	none	0.00	0.00	0	50	256	5	0	1
E2_full_collusive_r0p10_s016	E2_four_switch_ablation	2	RS-MARL	collusive	0.10	16	0.55	static	none	0.00	0.00	0	50	256	5	0	1
E2_full_collusive_r0p10_s017	E2_four_switch_ablation	2	RS-MARL	collusive	0.10	17	0.55	static	none	0.00	0.00	0	50	256	5	0	1
E2_full_collusive_r0p10_s018	E2_four_switch_ablation	2	RS-MARL	collusive	0.10	18	0.55	static	none	0.00	0.00	0	50	256	5	0	1
E2_full_collusive_r0p10_s019	E2_four_switch_ablation	2	RS-MARL	collusive	0.10	19	0.55	static	none	0.00	0.00	0	50	256	5	0	1
E2_full_collusive_r0p30_s000	E2_four_switch_ablation	2	RS-MARL	collusive	0.30	0	0.55	static	none	0.00	0.00	0	50	256	5	0	1
E2_full_collusive_r0p30_s001	E2_four_switch_ablation	2	RS-MARL	collusive	0.30	1	0.55	static	none	0.00	0.00	0	50	256	5	0	1
E2_full_collusive_r0p30_s002	E2_four_switch_ablation	2	RS-MARL	collusive	0.30	2	0.55	static	none	0.00	0.00	0	50	256	5	0	1
E2_full_collusive_r0p30_s003	E2_four_switch_ablation	2	RS-MARL	collusive	0.30	3	0.55	static	none	0.00	0.00	0	50	256	5	0	1
E2_full_collusive_r0p30_s004	E2_four_switch_ablation	2	RS-MARL	collusive	0.30	4	0.55	static	none	0.00	0.00	0	50	256	5	0	1
E2_full_collusive_r0p30_s005	E2_four_switch_ablation	2	RS-MARL	collusive	0.30	5	0.55	static	none	0.00	0.00	0	50	256	5	0	1
E2_full_collusive_r0p30_s006	E2_four_switch_ablation	2	RS-MARL	collusive	0.30	6	0.55	static	none	0.00	0.00	0	50	256	5	0	1
E2_full_collusive_r0p30_s007	E2_four_switch_ablation	2	RS-MARL	collusive	0.30	7	0.55	static	none	0.00	0.00	0	50	256	5	0	1
E2_full_collusive_r0p30_s008	E2_four_switch_ablation	2	RS-MARL	collusive	0.30	8	0.55	static	none	0.00	0.00	0	50	256	5	0	1
E2_full_collusive_r0p30_s009	E2_four_switch_ablation	2	RS-MARL	collusive	0.30	9	0.55	static	none	0.00	0.00	0	50	256	5	0	1
E2_full_collusive_r0p30_s010	E2_four_switch_ablation	2	RS-MARL	collusive	0.30	10	0.55	static	none	0.00	0.00	0	50	256	5	0	1
E2_full_collusive_r0p30_s011	E2_four_switch_ablation	2	RS-MARL	collusive	0.30	11	0.55	static	none	0.00	0.00	0	50	256	5	0	1
E2_full_collusive_r0p30_s012	E2_four_switch_ablation	2	RS-MARL	collusive	0.30	12	0.55	static	none	0.00	0.00	0	50	256	5	0	1
E2_full_collusive_r0p30_s013	E2_four_switch_ablation	2	RS-MARL	collusive	0.30	13	0.55	static	none	0.00	0.00	0	50	256	5	0	1
E2_full_collusive_r0p30_s014	E2_four_switch_ablation	2	RS-MARL	collusive	0.30	14	0.55	static	none	0.00	0.00	0	50	256	5	0	1
E2_full_collusive_r0p30_s015	E2_four_switch_ablation	2	RS-MARL	collusive	0.30	15	0.55	static	none	0.00	0.00	0	50	256	5	0	1
E2_full_collusive_r0p30_s016	E2_four_switch_ablation	2	RS-MARL	collusive	0.30	16	0.55	static	none	0.00	0.00	0	50	256	5	0	1
E2_full_collusive_r0p30_s017	E2_four_switch_ablation	2	RS-MARL	collusive	0.30	17	0.55	static	none	0.00	0.00	0	50	256	5	0	1
E2_full_collusive_r0p30_s018	E2_four_switch_ablation	2	RS-MARL	collusive	0.30	18	0.55	static	none	0.00	0.00	0	50	256	5	0	1
E2_full_collusive_r0p30_s019	E2_four_switch_ablation	2	RS-MARL	collusive	0.30	19	0.55	static	none	0.00	0.00	0	50	256	5	0	1
E2_full_sign_flip_r0p10_s000	E2_four_switch_ablation	2	RS-MARL	sign_flip	0.10	0	0.55	static	none	0.00	0.00	0	50	256	5	0	1
E2_full_sign_flip_r0p10_s001	E2_four_switch_ablation	2	RS-MARL	sign_flip	0.10	1	0.55	static	none	0.00	0.00	0	50	256	5	0	1
E2_full_sign_flip_r0p10_s002	E2_four_switch_ablation	2	RS-MARL	sign_flip	0.10	2	0.55	static	none	0.00	0.00	0	50	256	5	0	1
E2_full_sign_flip_r0p10_s003	E2_four_switch_ablation	2	RS-MARL	sign_flip	0.10	3	0.55	static	none	0.00	0.00	0	50	256	5	0	1
E2_full_sign_flip_r0p10_s004	E2_four_switch_ablation	2	RS-MARL	sign_flip	0.10	4	0.55	static	none	0.00	0.00	0	50	256	5	0	1
E2_full_sign_flip_r0p10_s005	E2_four_switch_ablation	2	RS-MARL	sign_flip	0.10	5	0.55	static	none	0.00	0.00	0	50	256	5	0	1
E2_full_sign_flip_r0p10_s006	E2_four_switch_ablation	2	RS-MARL	sign_flip	0.10	6	0.55	static	none	0.00	0.00	0	50	256	5	0	1
E2_full_sign_flip_r0p10_s007	E2_four_switch_ablation	2	RS-MARL	sign_flip	0.10	7	0.55	static	none	0.00	0.00	0	50	256	5	0	1
E2_full_sign_flip_r0p10_s008	E2_four_switch_ablation	2	RS-MARL	sign_flip	0.10	8	0.55	static	none	0.00	0.00	0	50	256	5	0	1
E2_full_sign_flip_r0p10_s009	E2_four_switch_ablation	2	RS-MARL	sign_flip	0.10	9	0.55	static	none	0.00	0.00	0	50	256	5	0	1
E2_full_sign_flip_r0p10_s010	E2_four_switch_ablation	2	RS-MARL	sign_flip	0.10	10	0.55	static	none	0.00	0.00	0	50	256	5	0	1
E2_full_sign_flip_r0p10_s011	E2_four_switch_ablation	2	RS-MARL	sign_flip	0.10	11	0.55	static	none	0.00	0.00	0	50	256	5	0	1
E2_full_sign_flip_r0p10_s012	E2_four_switch_ablation	2	RS-MARL	sign_flip	0.10	12	0.55	static	none	0.00	0.00	0	50	256	5	0	1
E2_full_sign_flip_r0p10_s013	E2_four_switch_ablation	2	RS-MARL	sign_flip	0.10	13	0.55	static	none	0.00	0.00	0	50	256	5	0	1
E2_full_sign_flip_r0p10_s014	E2_four_switch_ablation	2	RS-MARL	sign_flip	0.10	14	0.55	static	none	0.00	0.00	0	50	256	5	0	1
E2_full_sign_flip_r0p10_s015	E2_four_switch_ablation	2	RS-MARL	sign_flip	0.10	15	0.55	static	none	0.00	0.00	0	50	256	5	0	1
E2_full_sign_flip_r0p10_s016	E2_four_switch_ablation	2	RS-MARL	sign_flip	0.10	16	0.55	static	none	0.00	0.00	0	50	256	5	0	1
E2_full_sign_flip_r0p10_s017	E2_four_switch_ablation	2	RS-MARL	sign_flip	0.10	17	0.55	static	none	0.00	0.00	0	50	256	5	0	1
E2_full_sign_flip_r0p10_s018	E2_four_switch_ablation	2	RS-MARL	sign_flip	0.10	18	0.55	static	none	0.00	0.00	0	50	256	5	0	1
E2_full_sign_flip_r0p10_s019	E2_four_switch_ablation	2	RS-MARL	sign_flip	0.10	19	0.55	static	none	0.00	0.00	0	50	256	5	0	1
E2_full_sign_flip_r0p30_s000	E2_four_switch_ablation	2	RS-MARL	sign_flip	0.30	0	0.55	static	none	0.00	0.00	0	50	256	5	0	1
E2_full_sign_flip_r0p30_s001	E2_four_switch_ablation	2	RS-MARL	sign_flip	0.30	1	0.55	static	none	0.00	0.00	0	50	256	5	0	1
E2_full_sign_flip_r0p30_s002	E2_four_switch_ablation	2	RS-MARL	sign_flip	0.30	2	0.55	static	none	0.00	0.00	0	50	256	5	0	1
E2_full_sign_flip_r0p30_s003	E2_four_switch_ablation	2	RS-MARL	sign_flip	0.30	3	0.55	static	none	0.00	0.00	0	50	256	5	0	1
E2_full_sign_flip_r0p30_s004	E2_four_switch_ablation	2	RS-MARL	sign_flip	0.30	4	0.55	static	none	0.00	0.00	0	50	256	5	0	1
E2_full_sign_flip_r0p30_s005	E2_four_switch_ablation	2	RS-MARL	sign_flip	0.30	5	0.55	static	none	0.00	0.00	0	50	256	5	0	1
E2_full_sign_flip_r0p30_s006	E2_four_switch_ablation	2	RS-MARL	sign_flip	0.30	6	0.55	static	none	0.00	0.00	0	50	256	5	0	1
E2_full_sign_flip_r0p30_s007	E2_four_switch_ablation	2	RS-MARL	sign_flip	0.30	7	0.55	static	none	0.00	0.00	0	50	256	5	0	1
E2_full_sign_flip_r0p30_s008	E2_four_switch_ablation	2	RS-MARL	sign_flip	0.30	8	0.55	static	none	0.00	0.00	0	50	256	5	0	1
E2_full_sign_flip_r0p30_s009	E2_four_switch_ablation	2	RS-MARL	sign_flip	0.30	9	0.55	static	none	0.00	0.00	0	50	256	5	0	1
E2_full_sign_flip_r0p30_s010	E2_four_switch_ablation	2	RS-MARL	sign_flip	0.30	10	0.55	static	none	0.00	0.00	0	50	256	5	0	1
E2_full_sign_flip_r0p30_s011	E2_four_switch_ablation	2	RS-MARL	sign_flip	0.30	11	0.55	static	none	0.00	0.00	0	50	256	5	0	1
E2_full_sign_flip_r0p30_s012	E2_four_switch_ablation	2	RS-MARL	sign_flip	0.30	12	0.55	static	none	0.00	0.00	0	50	256	5	0	1
E2_full_sign_flip_r0p30_s013	E2_four_switch_ablation	2	RS-MARL	sign_flip	0.30	13	0.55	static	none	0.00	0.00	0	50	256	5	0	1
E2_full_sign_flip_r0p30_s014	E2_four_switch_ablation	2	RS-MARL	sign_flip	0.30	14	0.55	static	none	0.00	0.00	0	50	256	5	0	1
E2_full_sign_flip_r0p30_s015	E2_four_switch_ablation	2	RS-MARL	sign_flip	0.30	15	0.55	static	none	0.00	0.00	0	50	256	5	0	1
E2_full_sign_flip_r0p30_s016	E2_four_switch_ablation	2	RS-MARL	sign_flip	0.30	16	0.55	static	none	0.00	0.00	0	50	256	5	0	1
E2_full_sign_flip_r0p30_s017	E2_four_switch_ablation	2	RS-MARL	sign_flip	0.30	17	0.55	static	none	0.00	0.00	0	50	256	5	0	1
E2_full_sign_flip_r0p30_s018	E2_four_switch_ablation	2	RS-MARL	sign_flip	0.30	18	0.55	static	none	0.00	0.00	0	50	256	5	0	1
E2_full_sign_flip_r0p30_s019	E2_four_switch_ablation	2	RS-MARL	sign_flip	0.30	19	0.55	static	none	0.00	0.00	0	50	256	5	0	1
E2_no_set_adaptive_r0p10_s000	E2_four_switch_ablation	2	RS-MARL	adaptive	0.10	0	0.55	static	set	0.00	0.00	0	50	256	5	0	1
E2_no_set_adaptive_r0p10_s001	E2_four_switch_ablation	2	RS-MARL	adaptive	0.10	1	0.55	static	set	0.00	0.00	0	50	256	5	0	1
E2_no_set_adaptive_r0p10_s002	E2_four_switch_ablation	2	RS-MARL	adaptive	0.10	2	0.55	static	set	0.00	0.00	0	50	256	5	0	1
E2_no_set_adaptive_r0p10_s003	E2_four_switch_ablation	2	RS-MARL	adaptive	0.10	3	0.55	static	set	0.00	0.00	0	50	256	5	0	1
E2_no_set_adaptive_r0p10_s004	E2_four_switch_ablation	2	RS-MARL	adaptive	0.10	4	0.55	static	set	0.00	0.00	0	50	256	5	0	1
E2_no_set_adaptive_r0p10_s005	E2_four_switch_ablation	2	RS-MARL	adaptive	0.10	5	0.55	static	set	0.00	0.00	0	50	256	5	0	1
E2_no_set_adaptive_r0p10_s006	E2_four_switch_ablation	2	RS-MARL	adaptive	0.10	6	0.55	static	set	0.00	0.00	0	50	256	5	0	1
E2_no_set_adaptive_r0p10_s007	E2_four_switch_ablation	2	RS-MARL	adaptive	0.10	7	0.55	static	set	0.00	0.00	0	50	256	5	0	1
E2_no_set_adaptive_r0p10_s008	E2_four_switch_ablation	2	RS-MARL	adaptive	0.10	8	0.55	static	set	0.00	0.00	0	50	256	5	0	1
E2_no_set_adaptive_r0p10_s009	E2_four_switch_ablation	2	RS-MARL	adaptive	0.10	9	0.55	static	set	0.00	0.00	0	50	256	5	0	1
E2_no_set_adaptive_r0p10_s010	E2_four_switch_ablation	2	RS-MARL	adaptive	0.10	10	0.55	static	set	0.00	0.00	0	50	256	5	0	1
E2_no_set_adaptive_r0p10_s011	E2_four_switch_ablation	2	RS-MARL	adaptive	0.10	11	0.55	static	set	0.00	0.00	0	50	256	5	0	1
E2_no_set_adaptive_r0p10_s012	E2_four_switch_ablation	2	RS-MARL	adaptive	0.10	12	0.55	static	set	0.00	0.00	0	50	256	5	0	1
E2_no_set_adaptive_r0p10_s013	E2_four_switch_ablation	2	RS-MARL	adaptive	0.10	13	0.55	static	set	0.00	0.00	0	50	256	5	0	1
E2_no_set_adaptive_r0p10_s014	E2_four_switch_ablation	2	RS-MARL	adaptive	0.10	14	0.55	static	set	0.00	0.00	0	50	256	5	0	1
E2_no_set_adaptive_r0p10_s015	E2_four_switch_ablation	2	RS-MARL	adaptive	0.10	15	0.55	static	set	0.00	0.00	0	50	256	5	0	1
E2_no_set_adaptive_r0p10_s016	E2_four_switch_ablation	2	RS-MARL	adaptive	0.10	16	0.55	static	set	0.00	0.00	0	50	256	5	0	1
E2_no_set_adaptive_r0p10_s017	E2_four_switch_ablation	2	RS-MARL	adaptive	0.10	17	0.55	static	set	0.00	0.00	0	50	256	5	0	1
E2_no_set_adaptive_r0p10_s018	E2_four_switch_ablation	2	RS-MARL	adaptive	0.10	18	0.55	static	set	0.00	0.00	0	50	256	5	0	1
E2_no_set_adaptive_r0p10_s019	E2_four_switch_ablation	2	RS-MARL	adaptive	0.10	19	0.55	static	set	0.00	0.00	0	50	256	5	0	1
E2_no_set_adaptive_r0p30_s000	E2_four_switch_ablation	2	RS-MARL	adaptive	0.30	0	0.55	static	set	0.00	0.00	0	50	256	5	0	1
E2_no_set_adaptive_r0p30_s001	E2_four_switch_ablation	2	RS-MARL	adaptive	0.30	1	0.55	static	set	0.00	0.00	0	50	256	5	0	1
E2_no_set_adaptive_r0p30_s002	E2_four_switch_ablation	2	RS-MARL	adaptive	0.30	2	0.55	static	set	0.00	0.00	0	50	256	5	0	1
E2_no_set_adaptive_r0p30_s003	E2_four_switch_ablation	2	RS-MARL	adaptive	0.30	3	0.55	static	set	0.00	0.00	0	50	256	5	0	1
E2_no_set_adaptive_r0p30_s004	E2_four_switch_ablation	2	RS-MARL	adaptive	0.30	4	0.55	static	set	0.00	0.00	0	50	256	5	0	1
E2_no_set_adaptive_r0p30_s005	E2_four_switch_ablation	2	RS-MARL	adaptive	0.30	5	0.55	static	set	0.00	0.00	0	50	256	5	0	1
E2_no_set_adaptive_r0p30_s006	E2_four_switch_ablation	2	RS-MARL	adaptive	0.30	6	0.55	static	set	0.00	0.00	0	50	256	5	0	1
E2_no_set_adaptive_r0p30_s007	E2_four_switch_ablation	2	RS-MARL	adaptive	0.30	7	0.55	static	set	0.00	0.00	0	50	256	5	0	1
E2_no_set_adaptive_r0p30_s008	E2_four_switch_ablation	2	RS-MARL	adaptive	0.30	8	0.55	static	set	0.00	0.00	0	50	256	5	0	1
E2_no_set_adaptive_r0p30_s009	E2_four_switch_ablation	2	RS-MARL	adaptive	0.30	9	0.55	static	set	0.00	0.00	0	50	256	5	0	1
E2_no_set_adaptive_r0p30_s010	E2_four_switch_ablation	2	RS-MARL	adaptive	0.30	10	0.55	static	set	0.00	0.00	0	50	256	5	0	1
E2_no_set_adaptive_r0p30_s011	E2_four_switch_ablation	2	RS-MARL	adaptive	0.30	11	0.55	static	set	0.00	0.00	0	50	256	5	0	1
E2_no_set_adaptive_r0p30_s012	E2_four_switch_ablation	2	RS-MARL	adaptive	0.30	12	0.55	static	set	0.00	0.00	0	50	256	5	0	1
E2_no_set_adaptive_r0p30_s013	E2_four_switch_ablation	2	RS-MARL	adaptive	0.30	13	0.55	static	set	0.00	0.00	0	50	256	5	0	1
E2_no_set_adaptive_r0p30_s014	E2_four_switch_ablation	2	RS-MARL	adaptive	0.30	14	0.55	static	set	0.00	0.00	0	50	256	5	0	1
E2_no_set_adaptive_r0p30_s015	E2_four_switch_ablation	2	RS-MARL	adaptive	0.30	15	0.55	static	set	0.00	0.00	0	50	256	5	0	1
E2_no_set_adaptive_r0p30_s016	E2_four_switch_ablation	2	RS-MARL	adaptive	0.30	16	0.55	static	set	0.00	0.00	0	50	256	5	0	1
E2_no_set_adaptive_r0p30_s017	E2_four_switch_ablation	2	RS-MARL	adaptive	0.30	17	0.55	static	set	0.00	0.00	0	50	256	5	0	1
E2_no_set_adaptive_r0p30_s018	E2_four_switch_ablation	2	RS-MARL	adaptive	0.30	18	0.55	static	set	0.00	0.00	0	50	256	5	0	1
E2_no_set_adaptive_r0p30_s019	E2_four_switch_ablation	2	RS-MARL	adaptive	0.30	19	0.55	static	set	0.00	0.00	0	50	256	5	0	1
E2_no_set_collusive_r0p10_s000	E2_four_switch_ablation	2	RS-MARL	collusive	0.10	0	0.55	static	set	0.00	0.00	0	50	256	5	0	1
E2_no_set_collusive_r0p10_s001	E2_four_switch_ablation	2	RS-MARL	collusive	0.10	1	0.55	static	set	0.00	0.00	0	50	256	5	0	1
E2_no_set_collusive_r0p10_s002	E2_four_switch_ablation	2	RS-MARL	collusive	0.10	2	0.55	static	set	0.00	0.00	0	50	256	5	0	1
E2_no_set_collusive_r0p10_s003	E2_four_switch_ablation	2	RS-MARL	collusive	0.10	3	0.55	static	set	0.00	0.00	0	50	256	5	0	1
E2_no_set_collusive_r0p10_s004	E2_four_switch_ablation	2	RS-MARL	collusive	0.10	4	0.55	static	set	0.00	0.00	0	50	256	5	0	1
E2_no_set_collusive_r0p10_s005	E2_four_switch_ablation	2	RS-MARL	collusive	0.10	5	0.55	static	set	0.00	0.00	0	50	256	5	0	1
E2_no_set_collusive_r0p10_s006	E2_four_switch_ablation	2	RS-MARL	collusive	0.10	6	0.55	static	set	0.00	0.00	0	50	256	5	0	1
E2_no_set_collusive_r0p10_s007	E2_four_switch_ablation	2	RS-MARL	collusive	0.10	7	0.55	static	set	0.00	0.00	0	50	256	5	0	1
E2_no_set_collusive_r0p10_s008	E2_four_switch_ablation	2	RS-MARL	collusive	0.10	8	0.55	static	set	0.00	0.00	0	50	256	5	0	1
E2_no_set_collusive_r0p10_s009	E2_four_switch_ablation	2	RS-MARL	collusive	0.10	9	0.55	static	set	0.00	0.00	0	50	256	5	0	1
E2_no_set_collusive_r0p10_s010	E2_four_switch_ablation	2	RS-MARL	collusive	0.10	10	0.55	static	set	0.00	0.00	0	50	256	5	0	1
E2_no_set_collusive_r0p10_s011	E2_four_switch_ablation	2	RS-MARL	collusive	0.10	11	0.55	static	set	0.00	0.00	0	50	256	5	0	1
E2_no_set_collusive_r0p10_s012	E2_four_switch_ablation	2	RS-MARL	collusive	0.10	12	0.55	static	set	0.00	0.00	0	50	256	5	0	1
E2_no_set_collusive_r0p10_s013	E2_four_switch_ablation	2	RS-MARL	collusive	0.10	13	0.55	static	set	0.00	0.00	0	50	256	5	0	1
E2_no_set_collusive_r0p10_s014	E2_four_switch_ablation	2	RS-MARL	collusive	0.10	14	0.55	static	set	0.00	0.00	0	50	256	5	0	1
E2_no_set_collusive_r0p10_s015	E2_four_switch_ablation	2	RS-MARL	collusive	0.10	15	0.55	static	set	0.00	0.00	0	50	256	5	0	1
E2_no_set_collusive_r0p10_s016	E2_four_switch_ablation	2	RS-MARL	collusive	0.10	16	0.55	static	set	0.00	0.00	0	50	256	5	0	1
E2_no_set_collusive_r0p10_s017	E2_four_switch_ablation	2	RS-MARL	collusive	0.10	17	0.55	static	set	0.00	0.00	0	50	256	5	0	1
E2_no_set_collusive_r0p10_s018	E2_four_switch_ablation	2	RS-MARL	collusive	0.10	18	0.55	static	set	0.00	0.00	0	50	256	5	0	1
E2_no_set_collusive_r0p10_s019	E2_four_switch_ablation	2	RS-MARL	collusive	0.10	19	0.55	static	set	0.00	0.00	0	50	256	5	0	1
E2_no_set_collusive_r0p30_s000	E2_four_switch_ablation	2	RS-MARL	collusive	0.30	0	0.55	static	set	0.00	0.00	0	50	256	5	0	1
E2_no_set_collusive_r0p30_s001	E2_four_switch_ablation	2	RS-MARL	collusive	0.30	1	0.55	static	set	0.00	0.00	0	50	256	5	0	1
E2_no_set_collusive_r0p30_s002	E2_four_switch_ablation	2	RS-MARL	collusive	0.30	2	0.55	static	set	0.00	0.00	0	50	256	5	0	1
E2_no_set_collusive_r0p30_s003	E2_four_switch_ablation	2	RS-MARL	collusive	0.30	3	0.55	static	set	0.00	0.00	0	50	256	5	0	1
E2_no_set_collusive_r0p30_s004	E2_four_switch_ablation	2	RS-MARL	collusive	0.30	4	0.55	static	set	0.00	0.00	0	50	256	5	0	1
E2_no_set_collusive_r0p30_s005	E2_four_switch_ablation	2	RS-MARL	collusive	0.30	5	0.55	static	set	0.00	0.00	0	50	256	5	0	1
E2_no_set_collusive_r0p30_s006	E2_four_switch_ablation	2	RS-MARL	collusive	0.30	6	0.55	static	set	0.00	0.00	0	50	256	5	0	1
E2_no_set_collusive_r0p30_s007	E2_four_switch_ablation	2	RS-MARL	collusive	0.30	7	0.55	static	set	0.00	0.00	0	50	256	5	0	1
E2_no_set_collusive_r0p30_s008	E2_four_switch_ablation	2	RS-MARL	collusive	0.30	8	0.55	static	set	0.00	0.00	0	50	256	5	0	1
E2_no_set_collusive_r0p30_s009	E2_four_switch_ablation	2	RS-MARL	collusive	0.30	9	0.55	static	set	0.00	0.00	0	50	256	5	0	1
E2_no_set_collusive_r0p30_s010	E2_four_switch_ablation	2	RS-MARL	collusive	0.30	10	0.55	static	set	0.00	0.00	0	50	256	5	0	1
E2_no_set_collusive_r0p30_s011	E2_four_switch_ablation	2	RS-MARL	collusive	0.30	11	0.55	static	set	0.00	0.00	0	50	256	5	0	1
E2_no_set_collusive_r0p30_s012	E2_four_switch_ablation	2	RS-MARL	collusive	0.30	12	0.55	static	set	0.00	0.00	0	50	256	5	0	1
E2_no_set_collusive_r0p30_s013	E2_four_switch_ablation	2	RS-MARL	collusive	0.30	13	0.55	static	set	0.00	0.00	0	50	256	5	0	1
E2_no_set_collusive_r0p30_s014	E2_four_switch_ablation	2	RS-MARL	collusive	0.30	14	0.55	static	set	0.00	0.00	0	50	256	5	0	1
E2_no_set_collusive_r0p30_s015	E2_four_switch_ablation	2	RS-MARL	collusive	0.30	15	0.55	static	set	0.00	0.00	0	50	256	5	0	1
E2_no_set_collusive_r0p30_s016	E2_four_switch_ablation	2	RS-MARL	collusive	0.30	16	0.55	static	set	0.00	0.00	0	50	256	5	0	1
E2_no_set_collusive_r0p30_s017	E2_four_switch_ablation	2	RS-MARL	collusive	0.30	17	0.55	static	set	0.00	0.00	0	50	256	5	0	1
E2_no_set_collusive_r0p30_s018	E2_four_switch_ablation	2	RS-MARL	collusive	0.30	18	0.55	static	set	0.00	0.00	0	50	256	5	0	1
E2_no_set_collusive_r0p30_s019	E2_four_switch_ablation	2	RS-MARL	collusive	0.30	19	0.55	static	set	0.00	0.00	0	50	256	5	0	1
E2_no_set_sign_flip_r0p10_s000	E2_four_switch_ablation	2	RS-MARL	sign_flip	0.10	0	0.55	static	set	0.00	0.00	0	50	256	5	0	1
E2_no_set_sign_flip_r0p10_s001	E2_four_switch_ablation	2	RS-MARL	sign_flip	0.10	1	0.55	static	set	0.00	0.00	0	50	256	5	0	1
E2_no_set_sign_flip_r0p10_s002	E2_four_switch_ablation	2	RS-MARL	sign_flip	0.10	2	0.55	static	set	0.00	0.00	0	50	256	5	0	1
E2_no_set_sign_flip_r0p10_s003	E2_four_switch_ablation	2	RS-MARL	sign_flip	0.10	3	0.55	static	set	0.00	0.00	0	50	256	5	0	1
E2_no_set_sign_flip_r0p10_s004	E2_four_switch_ablation	2	RS-MARL	sign_flip	0.10	4	0.55	static	set	0.00	0.00	0	50	256	5	0	1
E2_no_set_sign_flip_r0p10_s005	E2_four_switch_ablation	2	RS-MARL	sign_flip	0.10	5	0.55	static	set	0.00	0.00	0	50	256	5	0	1
E2_no_set_sign_flip_r0p10_s006	E2_four_switch_ablation	2	RS-MARL	sign_flip	0.10	6	0.55	static	set	0.00	0.00	0	50	256	5	0	1
E2_no_set_sign_flip_r0p10_s007	E2_four_switch_ablation	2	RS-MARL	sign_flip	0.10	7	0.55	static	set	0.00	0.00	0	50	256	5	0	1
E2_no_set_sign_flip_r0p10_s008	E2_four_switch_ablation	2	RS-MARL	sign_flip	0.10	8	0.55	static	set	0.00	0.00	0	50	256	5	0	1
E2_no_set_sign_flip_r0p10_s009	E2_four_switch_ablation	2	RS-MARL	sign_flip	0.10	9	0.55	static	set	0.00	0.00	0	50	256	5	0	1
E2_no_set_sign_flip_r0p10_s010	E2_four_switch_ablation	2	RS-MARL	sign_flip	0.10	10	0.55	static	set	0.00	0.00	0	50	256	5	0	1
E2_no_set_sign_flip_r0p10_s011	E2_four_switch_ablation	2	RS-MARL	sign_flip	0.10	11	0.55	static	set	0.00	0.00	0	50	256	5	0	1
E2_no_set_sign_flip_r0p10_s012	E2_four_switch_ablation	2	RS-MARL	sign_flip	0.10	12	0.55	static	set	0.00	0.00	0	50	256	5	0	1
E2_no_set_sign_flip_r0p10_s013	E2_four_switch_ablation	2	RS-MARL	sign_flip	0.10	13	0.55	static	set	0.00	0.00	0	50	256	5	0	1
E2_no_set_sign_flip_r0p10_s014	E2_four_switch_ablation	2	RS-MARL	sign_flip	0.10	14	0.55	static	set	0.00	0.00	0	50	256	5	0	1
E2_no_set_sign_flip_r0p10_s015	E2_four_switch_ablation	2	RS-MARL	sign_flip	0.10	15	0.55	static	set	0.00	0.00	0	50	256	5	0	1
E2_no_set_sign_flip_r0p10_s016	E2_four_switch_ablation	2	RS-MARL	sign_flip	0.10	16	0.55	static	set	0.00	0.00	0	50	256	5	0	1
E2_no_set_sign_flip_r0p10_s017	E2_four_switch_ablation	2	RS-MARL	sign_flip	0.10	17	0.55	static	set	0.00	0.00	0	50	256	5	0	1
E2_no_set_sign_flip_r0p10_s018	E2_four_switch_ablation	2	RS-MARL	sign_flip	0.10	18	0.55	static	set	0.00	0.00	0	50	256	5	0	1
E2_no_set_sign_flip_r0p10_s019	E2_four_switch_ablation	2	RS-MARL	sign_flip	0.10	19	0.55	static	set	0.00	0.00	0	50	256	5	0	1
E2_no_set_sign_flip_r0p30_s000	E2_four_switch_ablation	2	RS-MARL	sign_flip	0.30	0	0.55	static	set	0.00	0.00	0	50	256	5	0	1
E2_no_set_sign_flip_r0p30_s001	E2_four_switch_ablation	2	RS-MARL	sign_flip	0.30	1	0.55	static	set	0.00	0.00	0	50	256	5	0	1
E2_no_set_sign_flip_r0p30_s002	E2_four_switch_ablation	2	RS-MARL	sign_flip	0.30	2	0.55	static	set	0.00	0.00	0	50	256	5	0	1
E2_no_set_sign_flip_r0p30_s003	E2_four_switch_ablation	2	RS-MARL	sign_flip	0.30	3	0.55	static	set	0.00	0.00	0	50	256	5	0	1
E2_no_set_sign_flip_r0p30_s004	E2_four_switch_ablation	2	RS-MARL	sign_flip	0.30	4	0.55	static	set	0.00	0.00	0	50	256	5	0	1
E2_no_set_sign_flip_r0p30_s005	E2_four_switch_ablation	2	RS-MARL	sign_flip	0.30	5	0.55	static	set	0.00	0.00	0	50	256	5	0	1
E2_no_set_sign_flip_r0p30_s006	E2_four_switch_ablation	2	RS-MARL	sign_flip	0.30	6	0.55	static	set	0.00	0.00	0	50	256	5	0	1
E2_no_set_sign_flip_r0p30_s007	E2_four_switch_ablation	2	RS-MARL	sign_flip	0.30	7	0.55	static	set	0.00	0.00	0	50	256	5	0	1
E2_no_set_sign_flip_r0p30_s008	E2_four_switch_ablation	2	RS-MARL	sign_flip	0.30	8	0.55	static	set	0.00	0.00	0	50	256	5	0	1
E2_no_set_sign_flip_r0p30_s009	E2_four_switch_ablation	2	RS-MARL	sign_flip	0.30	9	0.55	static	set	0.00	0.00	0	50	256	5	0	1
E2_no_set_sign_flip_r0p30_s010	E2_four_switch_ablation	2	RS-MARL	sign_flip	0.30	10	0.55	static	set	0.00	0.00	0	50	256	5	0	1
E2_no_set_sign_flip_r0p30_s011	E2_four_switch_ablation	2	RS-MARL	sign_flip	0.30	11	0.55	static	set	0.00	0.00	0	50	256	5	0	1
E2_no_set_sign_flip_r0p30_s012	E2_four_switch_ablation	2	RS-MARL	sign_flip	0.30	12	0.55	static	set	0.00	0.00	0	50	256	5	0	1
E2_no_set_sign_flip_r0p30_s013	E2_four_switch_ablation	2	RS-MARL	sign_flip	0.30	13	0.55	static	set	0.00	0.00	0	50	256	5	0	1
E2_no_set_sign_flip_r0p30_s014	E2_four_switch_ablation	2	RS-MARL	sign_flip	0.30	14	0.55	static	set	0.00	0.00	0	50	256	5	0	1
E2_no_set_sign_flip_r0p30_s015	E2_four_switch_ablation	2	RS-MARL	sign_flip	0.30	15	0.55	static	set	0.00	0.00	0	50	256	5	0	1
E2_no_set_sign_flip_r0p30_s016	E2_four_switch_ablation	2	RS-MARL	sign_flip	0.30	16	0.55	static	set	0.00	0.00	0	50	256	5	0	1
E2_no_set_sign_flip_r0p30_s017	E2_four_switch_ablation	2	RS-MARL	sign_flip	0.30	17	0.55	static	set	0.00	0.00	0	50	256	5	0	1
E2_no_set_sign_flip_r0p30_s018	E2_four_switch_ablation	2	RS-MARL	sign_flip	0.30	18	0.55	static	set	0.00	0.00	0	50	256	5	0	1
E2_no_set_sign_flip_r0p30_s019	E2_four_switch_ablation	2	RS-MARL	sign_flip	0.30	19	0.55	static	set	0.00	0.00	0	50	256	5	0	1
E2_no_twcc_critic_adaptive_r0p10_s000	E2_four_switch_ablation	2	RS-MARL	adaptive	0.10	0	0.55	static	twcc_critic	0.00	0.00	0	50	256	5	0	1
E2_no_twcc_critic_adaptive_r0p10_s001	E2_four_switch_ablation	2	RS-MARL	adaptive	0.10	1	0.55	static	twcc_critic	0.00	0.00	0	50	256	5	0	1
E2_no_twcc_critic_adaptive_r0p10_s002	E2_four_switch_ablation	2	RS-MARL	adaptive	0.10	2	0.55	static	twcc_critic	0.00	0.00	0	50	256	5	0	1
E2_no_twcc_critic_adaptive_r0p10_s003	E2_four_switch_ablation	2	RS-MARL	adaptive	0.10	3	0.55	static	twcc_critic	0.00	0.00	0	50	256	5	0	1
E2_no_twcc_critic_adaptive_r0p10_s004	E2_four_switch_ablation	2	RS-MARL	adaptive	0.10	4	0.55	static	twcc_critic	0.00	0.00	0	50	256	5	0	1
E2_no_twcc_critic_adaptive_r0p10_s005	E2_four_switch_ablation	2	RS-MARL	adaptive	0.10	5	0.55	static	twcc_critic	0.00	0.00	0	50	256	5	0	1
E2_no_twcc_critic_adaptive_r0p10_s006	E2_four_switch_ablation	2	RS-MARL	adaptive	0.10	6	0.55	static	twcc_critic	0.00	0.00	0	50	256	5	0	1
E2_no_twcc_critic_adaptive_r0p10_s007	E2_four_switch_ablation	2	RS-MARL	adaptive	0.10	7	0.55	static	twcc_critic	0.00	0.00	0	50	256	5	0	1
E2_no_twcc_critic_adaptive_r0p10_s008	E2_four_switch_ablation	2	RS-MARL	adaptive	0.10	8	0.55	static	twcc_critic	0.00	0.00	0	50	256	5	0	1
E2_no_twcc_critic_adaptive_r0p10_s009	E2_four_switch_ablation	2	RS-MARL	adaptive	0.10	9	0.55	static	twcc_critic	0.00	0.00	0	50	256	5	0	1
E2_no_twcc_critic_adaptive_r0p10_s010	E2_four_switch_ablation	2	RS-MARL	adaptive	0.10	10	0.55	static	twcc_critic	0.00	0.00	0	50	256	5	0	1
E2_no_twcc_critic_adaptive_r0p10_s011	E2_four_switch_ablation	2	RS-MARL	adaptive	0.10	11	0.55	static	twcc_critic	0.00	0.00	0	50	256	5	0	1
E2_no_twcc_critic_adaptive_r0p10_s012	E2_four_switch_ablation	2	RS-MARL	adaptive	0.10	12	0.55	static	twcc_critic	0.00	0.00	0	50	256	5	0	1
E2_no_twcc_critic_adaptive_r0p10_s013	E2_four_switch_ablation	2	RS-MARL	adaptive	0.10	13	0.55	static	twcc_critic	0.00	0.00	0	50	256	5	0	1
E2_no_twcc_critic_adaptive_r0p10_s014	E2_four_switch_ablation	2	RS-MARL	adaptive	0.10	14	0.55	static	twcc_critic	0.00	0.00	0	50	256	5	0	1
E2_no_twcc_critic_adaptive_r0p10_s015	E2_four_switch_ablation	2	RS-MARL	adaptive	0.10	15	0.55	static	twcc_critic	0.00	0.00	0	50	256	5	0	1
E2_no_twcc_critic_adaptive_r0p10_s016	E2_four_switch_ablation	2	RS-MARL	adaptive	0.10	16	0.55	static	twcc_critic	0.00	0.00	0	50	256	5	0	1
E2_no_twcc_critic_adaptive_r0p10_s017	E2_four_switch_ablation	2	RS-MARL	adaptive	0.10	17	0.55	static	twcc_critic	0.00	0.00	0	50	256	5	0	1
E2_no_twcc_critic_adaptive_r0p10_s018	E2_four_switch_ablation	2	RS-MARL	adaptive	0.10	18	0.55	static	twcc_critic	0.00	0.00	0	50	256	5	0	1
E2_no_twcc_critic_adaptive_r0p10_s019	E2_four_switch_ablation	2	RS-MARL	adaptive	0.10	19	0.55	static	twcc_critic	0.00	0.00	0	50	256	5	0	1
E2_no_twcc_critic_adaptive_r0p30_s000	E2_four_switch_ablation	2	RS-MARL	adaptive	0.30	0	0.55	static	twcc_critic	0.00	0.00	0	50	256	5	0	1
E2_no_twcc_critic_adaptive_r0p30_s001	E2_four_switch_ablation	2	RS-MARL	adaptive	0.30	1	0.55	static	twcc_critic	0.00	0.00	0	50	256	5	0	1
E2_no_twcc_critic_adaptive_r0p30_s002	E2_four_switch_ablation	2	RS-MARL	adaptive	0.30	2	0.55	static	twcc_critic	0.00	0.00	0	50	256	5	0	1
E2_no_twcc_critic_adaptive_r0p30_s003	E2_four_switch_ablation	2	RS-MARL	adaptive	0.30	3	0.55	static	twcc_critic	0.00	0.00	0	50	256	5	0	1
E2_no_twcc_critic_adaptive_r0p30_s004	E2_four_switch_ablation	2	RS-MARL	adaptive	0.30	4	0.55	static	twcc_critic	0.00	0.00	0	50	256	5	0	1
E2_no_twcc_critic_adaptive_r0p30_s005	E2_four_switch_ablation	2	RS-MARL	adaptive	0.30	5	0.55	static	twcc_critic	0.00	0.00	0	50	256	5	0	1
E2_no_twcc_critic_adaptive_r0p30_s006	E2_four_switch_ablation	2	RS-MARL	adaptive	0.30	6	0.55	static	twcc_critic	0.00	0.00	0	50	256	5	0	1
E2_no_twcc_critic_adaptive_r0p30_s007	E2_four_switch_ablation	2	RS-MARL	adaptive	0.30	7	0.55	static	twcc_critic	0.00	0.00	0	50	256	5	0	1
E2_no_twcc_critic_adaptive_r0p30_s008	E2_four_switch_ablation	2	RS-MARL	adaptive	0.30	8	0.55	static	twcc_critic	0.00	0.00	0	50	256	5	0	1
E2_no_twcc_critic_adaptive_r0p30_s009	E2_four_switch_ablation	2	RS-MARL	adaptive	0.30	9	0.55	static	twcc_critic	0.00	0.00	0	50	256	5	0	1
E2_no_twcc_critic_adaptive_r0p30_s010	E2_four_switch_ablation	2	RS-MARL	adaptive	0.30	10	0.55	static	twcc_critic	0.00	0.00	0	50	256	5	0	1
E2_no_twcc_critic_adaptive_r0p30_s011	E2_four_switch_ablation	2	RS-MARL	adaptive	0.30	11	0.55	static	twcc_critic	0.00	0.00	0	50	256	5	0	1
E2_no_twcc_critic_adaptive_r0p30_s012	E2_four_switch_ablation	2	RS-MARL	adaptive	0.30	12	0.55	static	twcc_critic	0.00	0.00	0	50	256	5	0	1
E2_no_twcc_critic_adaptive_r0p30_s013	E2_four_switch_ablation	2	RS-MARL	adaptive	0.30	13	0.55	static	twcc_critic	0.00	0.00	0	50	256	5	0	1
E2_no_twcc_critic_adaptive_r0p30_s014	E2_four_switch_ablation	2	RS-MARL	adaptive	0.30	14	0.55	static	twcc_critic	0.00	0.00	0	50	256	5	0	1
E2_no_twcc_critic_adaptive_r0p30_s015	E2_four_switch_ablation	2	RS-MARL	adaptive	0.30	15	0.55	static	twcc_critic	0.00	0.00	0	50	256	5	0	1
E2_no_twcc_critic_adaptive_r0p30_s016	E2_four_switch_ablation	2	RS-MARL	adaptive	0.30	16	0.55	static	twcc_critic	0.00	0.00	0	50	256	5	0	1
E2_no_twcc_critic_adaptive_r0p30_s017	E2_four_switch_ablation	2	RS-MARL	adaptive	0.30	17	0.55	static	twcc_critic	0.00	0.00	0	50	256	5	0	1
E2_no_twcc_critic_adaptive_r0p30_s018	E2_four_switch_ablation	2	RS-MARL	adaptive	0.30	18	0.55	static	twcc_critic	0.00	0.00	0	50	256	5	0	1
E2_no_twcc_critic_adaptive_r0p30_s019	E2_four_switch_ablation	2	RS-MARL	adaptive	0.30	19	0.55	static	twcc_critic	0.00	0.00	0	50	256	5	0	1
E2_no_twcc_critic_collusive_r0p10_s000	E2_four_switch_ablation	2	RS-MARL	collusive	0.10	0	0.55	static	twcc_critic	0.00	0.00	0	50	256	5	0	1
E2_no_twcc_critic_collusive_r0p10_s001	E2_four_switch_ablation	2	RS-MARL	collusive	0.10	1	0.55	static	twcc_critic	0.00	0.00	0	50	256	5	0	1
E2_no_twcc_critic_collusive_r0p10_s002	E2_four_switch_ablation	2	RS-MARL	collusive	0.10	2	0.55	static	twcc_critic	0.00	0.00	0	50	256	5	0	1
E2_no_twcc_critic_collusive_r0p10_s003	E2_four_switch_ablation	2	RS-MARL	collusive	0.10	3	0.55	static	twcc_critic	0.00	0.00	0	50	256	5	0	1
E2_no_twcc_critic_collusive_r0p10_s004	E2_four_switch_ablation	2	RS-MARL	collusive	0.10	4	0.55	static	twcc_critic	0.00	0.00	0	50	256	5	0	1
E2_no_twcc_critic_collusive_r0p10_s005	E2_four_switch_ablation	2	RS-MARL	collusive	0.10	5	0.55	static	twcc_critic	0.00	0.00	0	50	256	5	0	1
E2_no_twcc_critic_collusive_r0p10_s006	E2_four_switch_ablation	2	RS-MARL	collusive	0.10	6	0.55	static	twcc_critic	0.00	0.00	0	50	256	5	0	1
E2_no_twcc_critic_collusive_r0p10_s007	E2_four_switch_ablation	2	RS-MARL	collusive	0.10	7	0.55	static	twcc_critic	0.00	0.00	0	50	256	5	0	1
E2_no_twcc_critic_collusive_r0p10_s008	E2_four_switch_ablation	2	RS-MARL	collusive	0.10	8	0.55	static	twcc_critic	0.00	0.00	0	50	256	5	0	1
E2_no_twcc_critic_collusive_r0p10_s009	E2_four_switch_ablation	2	RS-MARL	collusive	0.10	9	0.55	static	twcc_critic	0.00	0.00	0	50	256	5	0	1
E2_no_twcc_critic_collusive_r0p10_s010	E2_four_switch_ablation	2	RS-MARL	collusive	0.10	10	0.55	static	twcc_critic	0.00	0.00	0	50	256	5	0	1
E2_no_twcc_critic_collusive_r0p10_s011	E2_four_switch_ablation	2	RS-MARL	collusive	0.10	11	0.55	static	twcc_critic	0.00	0.00	0	50	256	5	0	1
E2_no_twcc_critic_collusive_r0p10_s012	E2_four_switch_ablation	2	RS-MARL	collusive	0.10	12	0.55	static	twcc_critic	0.00	0.00	0	50	256	5	0	1
E2_no_twcc_critic_collusive_r0p10_s013	E2_four_switch_ablation	2	RS-MARL	collusive	0.10	13	0.55	static	twcc_critic	0.00	0.00	0	50	256	5	0	1
E2_no_twcc_critic_collusive_r0p10_s014	E2_four_switch_ablation	2	RS-MARL	collusive	0.10	14	0.55	static	twcc_critic	0.00	0.00	0	50	256	5	0	1
E2_no_twcc_critic_collusive_r0p10_s015	E2_four_switch_ablation	2	RS-MARL	collusive	0.10	15	0.55	static	twcc_critic	0.00	0.00	0	50	256	5	0	1
E2_no_twcc_critic_collusive_r0p10_s016	E2_four_switch_ablation	2	RS-MARL	collusive	0.10	16	0.55	static	twcc_critic	0.00	0.00	0	50	256	5	0	1
E2_no_twcc_critic_collusive_r0p10_s017	E2_four_switch_ablation	2	RS-MARL	collusive	0.10	17	0.55	static	twcc_critic	0.00	0.00	0	50	256	5	0	1
E2_no_twcc_critic_collusive_r0p10_s018	E2_four_switch_ablation	2	RS-MARL	collusive	0.10	18	0.55	static	twcc_critic	0.00	0.00	0	50	256	5	0	1
E2_no_twcc_critic_collusive_r0p10_s019	E2_four_switch_ablation	2	RS-MARL	collusive	0.10	19	0.55	static	twcc_critic	0.00	0.00	0	50	256	5	0	1
E2_no_twcc_critic_collusive_r0p30_s000	E2_four_switch_ablation	2	RS-MARL	collusive	0.30	0	0.55	static	twcc_critic	0.00	0.00	0	50	256	5	0	1
E2_no_twcc_critic_collusive_r0p30_s001	E2_four_switch_ablation	2	RS-MARL	collusive	0.30	1	0.55	static	twcc_critic	0.00	0.00	0	50	256	5	0	1
E2_no_twcc_critic_collusive_r0p30_s002	E2_four_switch_ablation	2	RS-MARL	collusive	0.30	2	0.55	static	twcc_critic	0.00	0.00	0	50	256	5	0	1
E2_no_twcc_critic_collusive_r0p30_s003	E2_four_switch_ablation	2	RS-MARL	collusive	0.30	3	0.55	static	twcc_critic	0.00	0.00	0	50	256	5	0	1
E2_no_twcc_critic_collusive_r0p30_s004	E2_four_switch_ablation	2	RS-MARL	collusive	0.30	4	0.55	static	twcc_critic	0.00	0.00	0	50	256	5	0	1
E2_no_twcc_critic_collusive_r0p30_s005	E2_four_switch_ablation	2	RS-MARL	collusive	0.30	5	0.55	static	twcc_critic	0.00	0.00	0	50	256	5	0	1
E2_no_twcc_critic_collusive_r0p30_s006	E2_four_switch_ablation	2	RS-MARL	collusive	0.30	6	0.55	static	twcc_critic	0.00	0.00	0	50	256	5	0	1
E2_no_twcc_critic_collusive_r0p30_s007	E2_four_switch_ablation	2	RS-MARL	collusive	0.30	7	0.55	static	twcc_critic	0.00	0.00	0	50	256	5	0	1
E2_no_twcc_critic_collusive_r0p30_s008	E2_four_switch_ablation	2	RS-MARL	collusive	0.30	8	0.55	static	twcc_critic	0.00	0.00	0	50	256	5	0	1
E2_no_twcc_critic_collusive_r0p30_s009	E2_four_switch_ablation	2	RS-MARL	collusive	0.30	9	0.55	static	twcc_critic	0.00	0.00	0	50	256	5	0	1
E2_no_twcc_critic_collusive_r0p30_s010	E2_four_switch_ablation	2	RS-MARL	collusive	0.30	10	0.55	static	twcc_critic	0.00	0.00	0	50	256	5	0	1
E2_no_twcc_critic_collusive_r0p30_s011	E2_four_switch_ablation	2	RS-MARL	collusive	0.30	11	0.55	static	twcc_critic	0.00	0.00	0	50	256	5	0	1
E2_no_twcc_critic_collusive_r0p30_s012	E2_four_switch_ablation	2	RS-MARL	collusive	0.30	12	0.55	static	twcc_critic	0.00	0.00	0	50	256	5	0	1
E2_no_twcc_critic_collusive_r0p30_s013	E2_four_switch_ablation	2	RS-MARL	collusive	0.30	13	0.55	static	twcc_critic	0.00	0.00	0	50	256	5	0	1
E2_no_twcc_critic_collusive_r0p30_s014	E2_four_switch_ablation	2	RS-MARL	collusive	0.30	14	0.55	static	twcc_critic	0.00	0.00	0	50	256	5	0	1
E2_no_twcc_critic_collusive_r0p30_s015	E2_four_switch_ablation	2	RS-MARL	collusive	0.30	15	0.55	static	twcc_critic	0.00	0.00	0	50	256	5	0	1
E2_no_twcc_critic_collusive_r0p30_s016	E2_four_switch_ablation	2	RS-MARL	collusive	0.30	16	0.55	static	twcc_critic	0.00	0.00	0	50	256	5	0	1
E2_no_twcc_critic_collusive_r0p30_s017	E2_four_switch_ablation	2	RS-MARL	collusive	0.30	17	0.55	static	twcc_critic	0.00	0.00	0	50	256	5	0	1
E2_no_twcc_critic_collusive_r0p30_s018	E2_four_switch_ablation	2	RS-MARL	collusive	0.30	18	0.55	static	twcc_critic	0.00	0.00	0	50	256	5	0	1
E2_no_twcc_critic_collusive_r0p30_s019	E2_four_switch_ablation	2	RS-MARL	collusive	0.30	19	0.55	static	twcc_critic	0.00	0.00	0	50	256	5	0	1
E2_no_twcc_critic_sign_flip_r0p10_s000	E2_four_switch_ablation	2	RS-MARL	sign_flip	0.10	0	0.55	static	twcc_critic	0.00	0.00	0	50	256	5	0	1
E2_no_twcc_critic_sign_flip_r0p10_s001	E2_four_switch_ablation	2	RS-MARL	sign_flip	0.10	1	0.55	static	twcc_critic	0.00	0.00	0	50	256	5	0	1
E2_no_twcc_critic_sign_flip_r0p10_s002	E2_four_switch_ablation	2	RS-MARL	sign_flip	0.10	2	0.55	static	twcc_critic	0.00	0.00	0	50	256	5	0	1
E2_no_twcc_critic_sign_flip_r0p10_s003	E2_four_switch_ablation	2	RS-MARL	sign_flip	0.10	3	0.55	static	twcc_critic	0.00	0.00	0	50	256	5	0	1
E2_no_twcc_critic_sign_flip_r0p10_s004	E2_four_switch_ablation	2	RS-MARL	sign_flip	0.10	4	0.55	static	twcc_critic	0.00	0.00	0	50	256	5	0	1
E2_no_twcc_critic_sign_flip_r0p10_s005	E2_four_switch_ablation	2	RS-MARL	sign_flip	0.10	5	0.55	static	twcc_critic	0.00	0.00	0	50	256	5	0	1
E2_no_twcc_critic_sign_flip_r0p10_s006	E2_four_switch_ablation	2	RS-MARL	sign_flip	0.10	6	0.55	static	twcc_critic	0.00	0.00	0	50	256	5	0	1
E2_no_twcc_critic_sign_flip_r0p10_s007	E2_four_switch_ablation	2	RS-MARL	sign_flip	0.10	7	0.55	static	twcc_critic	0.00	0.00	0	50	256	5	0	1
E2_no_twcc_critic_sign_flip_r0p10_s008	E2_four_switch_ablation	2	RS-MARL	sign_flip	0.10	8	0.55	static	twcc_critic	0.00	0.00	0	50	256	5	0	1
E2_no_twcc_critic_sign_flip_r0p10_s009	E2_four_switch_ablation	2	RS-MARL	sign_flip	0.10	9	0.55	static	twcc_critic	0.00	0.00	0	50	256	5	0	1
E2_no_twcc_critic_sign_flip_r0p10_s010	E2_four_switch_ablation	2	RS-MARL	sign_flip	0.10	10	0.55	static	twcc_critic	0.00	0.00	0	50	256	5	0	1
E2_no_twcc_critic_sign_flip_r0p10_s011	E2_four_switch_ablation	2	RS-MARL	sign_flip	0.10	11	0.55	static	twcc_critic	0.00	0.00	0	50	256	5	0	1
E2_no_twcc_critic_sign_flip_r0p10_s012	E2_four_switch_ablation	2	RS-MARL	sign_flip	0.10	12	0.55	static	twcc_critic	0.00	0.00	0	50	256	5	0	1
E2_no_twcc_critic_sign_flip_r0p10_s013	E2_four_switch_ablation	2	RS-MARL	sign_flip	0.10	13	0.55	static	twcc_critic	0.00	0.00	0	50	256	5	0	1
E2_no_twcc_critic_sign_flip_r0p10_s014	E2_four_switch_ablation	2	RS-MARL	sign_flip	0.10	14	0.55	static	twcc_critic	0.00	0.00	0	50	256	5	0	1
E2_no_twcc_critic_sign_flip_r0p10_s015	E2_four_switch_ablation	2	RS-MARL	sign_flip	0.10	15	0.55	static	twcc_critic	0.00	0.00	0	50	256	5	0	1
E2_no_twcc_critic_sign_flip_r0p10_s016	E2_four_switch_ablation	2	RS-MARL	sign_flip	0.10	16	0.55	static	twcc_critic	0.00	0.00	0	50	256	5	0	1
E2_no_twcc_critic_sign_flip_r0p10_s017	E2_four_switch_ablation	2	RS-MARL	sign_flip	0.10	17	0.55	static	twcc_critic	0.00	0.00	0	50	256	5	0	1
E2_no_twcc_critic_sign_flip_r0p10_s018	E2_four_switch_ablation	2	RS-MARL	sign_flip	0.10	18	0.55	static	twcc_critic	0.00	0.00	0	50	256	5	0	1
E2_no_twcc_critic_sign_flip_r0p10_s019	E2_four_switch_ablation	2	RS-MARL	sign_flip	0.10	19	0.55	static	twcc_critic	0.00	0.00	0	50	256	5	0	1
E2_no_twcc_critic_sign_flip_r0p30_s000	E2_four_switch_ablation	2	RS-MARL	sign_flip	0.30	0	0.55	static	twcc_critic	0.00	0.00	0	50	256	5	0	1
E2_no_twcc_critic_sign_flip_r0p30_s001	E2_four_switch_ablation	2	RS-MARL	sign_flip	0.30	1	0.55	static	twcc_critic	0.00	0.00	0	50	256	5	0	1
E2_no_twcc_critic_sign_flip_r0p30_s002	E2_four_switch_ablation	2	RS-MARL	sign_flip	0.30	2	0.55	static	twcc_critic	0.00	0.00	0	50	256	5	0	1
E2_no_twcc_critic_sign_flip_r0p30_s003	E2_four_switch_ablation	2	RS-MARL	sign_flip	0.30	3	0.55	static	twcc_critic	0.00	0.00	0	50	256	5	0	1
E2_no_twcc_critic_sign_flip_r0p30_s004	E2_four_switch_ablation	2	RS-MARL	sign_flip	0.30	4	0.55	static	twcc_critic	0.00	0.00	0	50	256	5	0	1
E2_no_twcc_critic_sign_flip_r0p30_s005	E2_four_switch_ablation	2	RS-MARL	sign_flip	0.30	5	0.55	static	twcc_critic	0.00	0.00	0	50	256	5	0	1
E2_no_twcc_critic_sign_flip_r0p30_s006	E2_four_switch_ablation	2	RS-MARL	sign_flip	0.30	6	0.55	static	twcc_critic	0.00	0.00	0	50	256	5	0	1
E2_no_twcc_critic_sign_flip_r0p30_s007	E2_four_switch_ablation	2	RS-MARL	sign_flip	0.30	7	0.55	static	twcc_critic	0.00	0.00	0	50	256	5	0	1
E2_no_twcc_critic_sign_flip_r0p30_s008	E2_four_switch_ablation	2	RS-MARL	sign_flip	0.30	8	0.55	static	twcc_critic	0.00	0.00	0	50	256	5	0	1
E2_no_twcc_critic_sign_flip_r0p30_s009	E2_four_switch_ablation	2	RS-MARL	sign_flip	0.30	9	0.55	static	twcc_critic	0.00	0.00	0	50	256	5	0	1
E2_no_twcc_critic_sign_flip_r0p30_s010	E2_four_switch_ablation	2	RS-MARL	sign_flip	0.30	10	0.55	static	twcc_critic	0.00	0.00	0	50	256	5	0	1
E2_no_twcc_critic_sign_flip_r0p30_s011	E2_four_switch_ablation	2	RS-MARL	sign_flip	0.30	11	0.55	static	twcc_critic	0.00	0.00	0	50	256	5	0	1
E2_no_twcc_critic_sign_flip_r0p30_s012	E2_four_switch_ablation	2	RS-MARL	sign_flip	0.30	12	0.55	static	twcc_critic	0.00	0.00	0	50	256	5	0	1
E2_no_twcc_critic_sign_flip_r0p30_s013	E2_four_switch_ablation	2	RS-MARL	sign_flip	0.30	13	0.55	static	twcc_critic	0.00	0.00	0	50	256	5	0	1
E2_no_twcc_critic_sign_flip_r0p30_s014	E2_four_switch_ablation	2	RS-MARL	sign_flip	0.30	14	0.55	static	twcc_critic	0.00	0.00	0	50	256	5	0	1
E2_no_twcc_critic_sign_flip_r0p30_s015	E2_four_switch_ablation	2	RS-MARL	sign_flip	0.30	15	0.55	static	twcc_critic	0.00	0.00	0	50	256	5	0	1
E2_no_twcc_critic_sign_flip_r0p30_s016	E2_four_switch_ablation	2	RS-MARL	sign_flip	0.30	16	0.55	static	twcc_critic	0.00	0.00	0	50	256	5	0	1
E2_no_twcc_critic_sign_flip_r0p30_s017	E2_four_switch_ablation	2	RS-MARL	sign_flip	0.30	17	0.55	static	twcc_critic	0.00	0.00	0	50	256	5	0	1
E2_no_twcc_critic_sign_flip_r0p30_s018	E2_four_switch_ablation	2	RS-MARL	sign_flip	0.30	18	0.55	static	twcc_critic	0.00	0.00	0	50	256	5	0	1
E2_no_twcc_critic_sign_flip_r0p30_s019	E2_four_switch_ablation	2	RS-MARL	sign_flip	0.30	19	0.55	static	twcc_critic	0.00	0.00	0	50	256	5	0	1
E2_no_twcc_feat_adaptive_r0p10_s000	E2_four_switch_ablation	2	RS-MARL	adaptive	0.10	0	0.55	static	twcc_feat	0.00	0.00	0	50	256	5	0	1
E2_no_twcc_feat_adaptive_r0p10_s001	E2_four_switch_ablation	2	RS-MARL	adaptive	0.10	1	0.55	static	twcc_feat	0.00	0.00	0	50	256	5	0	1
E2_no_twcc_feat_adaptive_r0p10_s002	E2_four_switch_ablation	2	RS-MARL	adaptive	0.10	2	0.55	static	twcc_feat	0.00	0.00	0	50	256	5	0	1
E2_no_twcc_feat_adaptive_r0p10_s003	E2_four_switch_ablation	2	RS-MARL	adaptive	0.10	3	0.55	static	twcc_feat	0.00	0.00	0	50	256	5	0	1
E2_no_twcc_feat_adaptive_r0p10_s004	E2_four_switch_ablation	2	RS-MARL	adaptive	0.10	4	0.55	static	twcc_feat	0.00	0.00	0	50	256	5	0	1
E2_no_twcc_feat_adaptive_r0p10_s005	E2_four_switch_ablation	2	RS-MARL	adaptive	0.10	5	0.55	static	twcc_feat	0.00	0.00	0	50	256	5	0	1
E2_no_twcc_feat_adaptive_r0p10_s006	E2_four_switch_ablation	2	RS-MARL	adaptive	0.10	6	0.55	static	twcc_feat	0.00	0.00	0	50	256	5	0	1
E2_no_twcc_feat_adaptive_r0p10_s007	E2_four_switch_ablation	2	RS-MARL	adaptive	0.10	7	0.55	static	twcc_feat	0.00	0.00	0	50	256	5	0	1
E2_no_twcc_feat_adaptive_r0p10_s008	E2_four_switch_ablation	2	RS-MARL	adaptive	0.10	8	0.55	static	twcc_feat	0.00	0.00	0	50	256	5	0	1
E2_no_twcc_feat_adaptive_r0p10_s009	E2_four_switch_ablation	2	RS-MARL	adaptive	0.10	9	0.55	static	twcc_feat	0.00	0.00	0	50	256	5	0	1
E2_no_twcc_feat_adaptive_r0p10_s010	E2_four_switch_ablation	2	RS-MARL	adaptive	0.10	10	0.55	static	twcc_feat	0.00	0.00	0	50	256	5	0	1
E2_no_twcc_feat_adaptive_r0p10_s011	E2_four_switch_ablation	2	RS-MARL	adaptive	0.10	11	0.55	static	twcc_feat	0.00	0.00	0	50	256	5	0	1
E2_no_twcc_feat_adaptive_r0p10_s012	E2_four_switch_ablation	2	RS-MARL	adaptive	0.10	12	0.55	static	twcc_feat	0.00	0.00	0	50	256	5	0	1
E2_no_twcc_feat_adaptive_r0p10_s013	E2_four_switch_ablation	2	RS-MARL	adaptive	0.10	13	0.55	static	twcc_feat	0.00	0.00	0	50	256	5	0	1
E2_no_twcc_feat_adaptive_r0p10_s014	E2_four_switch_ablation	2	RS-MARL	adaptive	0.10	14	0.55	static	twcc_feat	0.00	0.00	0	50	256	5	0	1
E2_no_twcc_feat_adaptive_r0p10_s015	E2_four_switch_ablation	2	RS-MARL	adaptive	0.10	15	0.55	static	twcc_feat	0.00	0.00	0	50	256	5	0	1
E2_no_twcc_feat_adaptive_r0p10_s016	E2_four_switch_ablation	2	RS-MARL	adaptive	0.10	16	0.55	static	twcc_feat	0.00	0.00	0	50	256	5	0	1
E2_no_twcc_feat_adaptive_r0p10_s017	E2_four_switch_ablation	2	RS-MARL	adaptive	0.10	17	0.55	static	twcc_feat	0.00	0.00	0	50	256	5	0	1
E2_no_twcc_feat_adaptive_r0p10_s018	E2_four_switch_ablation	2	RS-MARL	adaptive	0.10	18	0.55	static	twcc_feat	0.00	0.00	0	50	256	5	0	1
E2_no_twcc_feat_adaptive_r0p10_s019	E2_four_switch_ablation	2	RS-MARL	adaptive	0.10	19	0.55	static	twcc_feat	0.00	0.00	0	50	256	5	0	1
E2_no_twcc_feat_adaptive_r0p30_s000	E2_four_switch_ablation	2	RS-MARL	adaptive	0.30	0	0.55	static	twcc_feat	0.00	0.00	0	50	256	5	0	1
E2_no_twcc_feat_adaptive_r0p30_s001	E2_four_switch_ablation	2	RS-MARL	adaptive	0.30	1	0.55	static	twcc_feat	0.00	0.00	0	50	256	5	0	1
E2_no_twcc_feat_adaptive_r0p30_s002	E2_four_switch_ablation	2	RS-MARL	adaptive	0.30	2	0.55	static	twcc_feat	0.00	0.00	0	50	256	5	0	1
E2_no_twcc_feat_adaptive_r0p30_s003	E2_four_switch_ablation	2	RS-MARL	adaptive	0.30	3	0.55	static	twcc_feat	0.00	0.00	0	50	256	5	0	1
E2_no_twcc_feat_adaptive_r0p30_s004	E2_four_switch_ablation	2	RS-MARL	adaptive	0.30	4	0.55	static	twcc_feat	0.00	0.00	0	50	256	5	0	1
E2_no_twcc_feat_adaptive_r0p30_s005	E2_four_switch_ablation	2	RS-MARL	adaptive	0.30	5	0.55	static	twcc_feat	0.00	0.00	0	50	256	5	0	1
E2_no_twcc_feat_adaptive_r0p30_s006	E2_four_switch_ablation	2	RS-MARL	adaptive	0.30	6	0.55	static	twcc_feat	0.00	0.00	0	50	256	5	0	1
E2_no_twcc_feat_adaptive_r0p30_s007	E2_four_switch_ablation	2	RS-MARL	adaptive	0.30	7	0.55	static	twcc_feat	0.00	0.00	0	50	256	5	0	1
E2_no_twcc_feat_adaptive_r0p30_s008	E2_four_switch_ablation	2	RS-MARL	adaptive	0.30	8	0.55	static	twcc_feat	0.00	0.00	0	50	256	5	0	1
E2_no_twcc_feat_adaptive_r0p30_s009	E2_four_switch_ablation	2	RS-MARL	adaptive	0.30	9	0.55	static	twcc_feat	0.00	0.00	0	50	256	5	0	1
E2_no_twcc_feat_adaptive_r0p30_s010	E2_four_switch_ablation	2	RS-MARL	adaptive	0.30	10	0.55	static	twcc_feat	0.00	0.00	0	50	256	5	0	1
E2_no_twcc_feat_adaptive_r0p30_s011	E2_four_switch_ablation	2	RS-MARL	adaptive	0.30	11	0.55	static	twcc_feat	0.00	0.00	0	50	256	5	0	1
E2_no_twcc_feat_adaptive_r0p30_s012	E2_four_switch_ablation	2	RS-MARL	adaptive	0.30	12	0.55	static	twcc_feat	0.00	0.00	0	50	256	5	0	1
E2_no_twcc_feat_adaptive_r0p30_s013	E2_four_switch_ablation	2	RS-MARL	adaptive	0.30	13	0.55	static	twcc_feat	0.00	0.00	0	50	256	5	0	1
E2_no_twcc_feat_adaptive_r0p30_s014	E2_four_switch_ablation	2	RS-MARL	adaptive	0.30	14	0.55	static	twcc_feat	0.00	0.00	0	50	256	5	0	1
E2_no_twcc_feat_adaptive_r0p30_s015	E2_four_switch_ablation	2	RS-MARL	adaptive	0.30	15	0.55	static	twcc_feat	0.00	0.00	0	50	256	5	0	1
E2_no_twcc_feat_adaptive_r0p30_s016	E2_four_switch_ablation	2	RS-MARL	adaptive	0.30	16	0.55	static	twcc_feat	0.00	0.00	0	50	256	5	0	1
E2_no_twcc_feat_adaptive_r0p30_s017	E2_four_switch_ablation	2	RS-MARL	adaptive	0.30	17	0.55	static	twcc_feat	0.00	0.00	0	50	256	5	0	1
E2_no_twcc_feat_adaptive_r0p30_s018	E2_four_switch_ablation	2	RS-MARL	adaptive	0.30	18	0.55	static	twcc_feat	0.00	0.00	0	50	256	5	0	1
E2_no_twcc_feat_adaptive_r0p30_s019	E2_four_switch_ablation	2	RS-MARL	adaptive	0.30	19	0.55	static	twcc_feat	0.00	0.00	0	50	256	5	0	1
E2_no_twcc_feat_collusive_r0p10_s000	E2_four_switch_ablation	2	RS-MARL	collusive	0.10	0	0.55	static	twcc_feat	0.00	0.00	0	50	256	5	0	1
E2_no_twcc_feat_collusive_r0p10_s001	E2_four_switch_ablation	2	RS-MARL	collusive	0.10	1	0.55	static	twcc_feat	0.00	0.00	0	50	256	5	0	1
E2_no_twcc_feat_collusive_r0p10_s002	E2_four_switch_ablation	2	RS-MARL	collusive	0.10	2	0.55	static	twcc_feat	0.00	0.00	0	50	256	5	0	1
E2_no_twcc_feat_collusive_r0p10_s003	E2_four_switch_ablation	2	RS-MARL	collusive	0.10	3	0.55	static	twcc_feat	0.00	0.00	0	50	256	5	0	1
E2_no_twcc_feat_collusive_r0p10_s004	E2_four_switch_ablation	2	RS-MARL	collusive	0.10	4	0.55	static	twcc_feat	0.00	0.00	0	50	256	5	0	1
E2_no_twcc_feat_collusive_r0p10_s005	E2_four_switch_ablation	2	RS-MARL	collusive	0.10	5	0.55	static	twcc_feat	0.00	0.00	0	50	256	5	0	1
E2_no_twcc_feat_collusive_r0p10_s006	E2_four_switch_ablation	2	RS-MARL	collusive	0.10	6	0.55	static	twcc_feat	0.00	0.00	0	50	256	5	0	1
E2_no_twcc_feat_collusive_r0p10_s007	E2_four_switch_ablation	2	RS-MARL	collusive	0.10	7	0.55	static	twcc_feat	0.00	0.00	0	50	256	5	0	1
E2_no_twcc_feat_collusive_r0p10_s008	E2_four_switch_ablation	2	RS-MARL	collusive	0.10	8	0.55	static	twcc_feat	0.00	0.00	0	50	256	5	0	1
E2_no_twcc_feat_collusive_r0p10_s009	E2_four_switch_ablation	2	RS-MARL	collusive	0.10	9	0.55	static	twcc_feat	0.00	0.00	0	50	256	5	0	1
E2_no_twcc_feat_collusive_r0p10_s010	E2_four_switch_ablation	2	RS-MARL	collusive	0.10	10	0.55	static	twcc_feat	0.00	0.00	0	50	256	5	0	1
E2_no_twcc_feat_collusive_r0p10_s011	E2_four_switch_ablation	2	RS-MARL	collusive	0.10	11	0.55	static	twcc_feat	0.00	0.00	0	50	256	5	0	1
E2_no_twcc_feat_collusive_r0p10_s012	E2_four_switch_ablation	2	RS-MARL	collusive	0.10	12	0.55	static	twcc_feat	0.00	0.00	0	50	256	5	0	1
E2_no_twcc_feat_collusive_r0p10_s013	E2_four_switch_ablation	2	RS-MARL	collusive	0.10	13	0.55	static	twcc_feat	0.00	0.00	0	50	256	5	0	1
E2_no_twcc_feat_collusive_r0p10_s014	E2_four_switch_ablation	2	RS-MARL	collusive	0.10	14	0.55	static	twcc_feat	0.00	0.00	0	50	256	5	0	1
E2_no_twcc_feat_collusive_r0p10_s015	E2_four_switch_ablation	2	RS-MARL	collusive	0.10	15	0.55	static	twcc_feat	0.00	0.00	0	50	256	5	0	1
E2_no_twcc_feat_collusive_r0p10_s016	E2_four_switch_ablation	2	RS-MARL	collusive	0.10	16	0.55	static	twcc_feat	0.00	0.00	0	50	256	5	0	1
E2_no_twcc_feat_collusive_r0p10_s017	E2_four_switch_ablation	2	RS-MARL	collusive	0.10	17	0.55	static	twcc_feat	0.00	0.00	0	50	256	5	0	1
E2_no_twcc_feat_collusive_r0p10_s018	E2_four_switch_ablation	2	RS-MARL	collusive	0.10	18	0.55	static	twcc_feat	0.00	0.00	0	50	256	5	0	1
E2_no_twcc_feat_collusive_r0p10_s019	E2_four_switch_ablation	2	RS-MARL	collusive	0.10	19	0.55	static	twcc_feat	0.00	0.00	0	50	256	5	0	1
E2_no_twcc_feat_collusive_r0p30_s000	E2_four_switch_ablation	2	RS-MARL	collusive	0.30	0	0.55	static	twcc_feat	0.00	0.00	0	50	256	5	0	1
E2_no_twcc_feat_collusive_r0p30_s001	E2_four_switch_ablation	2	RS-MARL	collusive	0.30	1	0.55	static	twcc_feat	0.00	0.00	0	50	256	5	0	1
E2_no_twcc_feat_collusive_r0p30_s002	E2_four_switch_ablation	2	RS-MARL	collusive	0.30	2	0.55	static	twcc_feat	0.00	0.00	0	50	256	5	0	1
E2_no_twcc_feat_collusive_r0p30_s003	E2_four_switch_ablation	2	RS-MARL	collusive	0.30	3	0.55	static	twcc_feat	0.00	0.00	0	50	256	5	0	1
E2_no_twcc_feat_collusive_r0p30_s004	E2_four_switch_ablation	2	RS-MARL	collusive	0.30	4	0.55	static	twcc_feat	0.00	0.00	0	50	256	5	0	1
E2_no_twcc_feat_collusive_r0p30_s005	E2_four_switch_ablation	2	RS-MARL	collusive	0.30	5	0.55	static	twcc_feat	0.00	0.00	0	50	256	5	0	1
E2_no_twcc_feat_collusive_r0p30_s006	E2_four_switch_ablation	2	RS-MARL	collusive	0.30	6	0.55	static	twcc_feat	0.00	0.00	0	50	256	5	0	1
E2_no_twcc_feat_collusive_r0p30_s007	E2_four_switch_ablation	2	RS-MARL	collusive	0.30	7	0.55	static	twcc_feat	0.00	0.00	0	50	256	5	0	1
E2_no_twcc_feat_collusive_r0p30_s008	E2_four_switch_ablation	2	RS-MARL	collusive	0.30	8	0.55	static	twcc_feat	0.00	0.00	0	50	256	5	0	1
E2_no_twcc_feat_collusive_r0p30_s009	E2_four_switch_ablation	2	RS-MARL	collusive	0.30	9	0.55	static	twcc_feat	0.00	0.00	0	50	256	5	0	1
E2_no_twcc_feat_collusive_r0p30_s010	E2_four_switch_ablation	2	RS-MARL	collusive	0.30	10	0.55	static	twcc_feat	0.00	0.00	0	50	256	5	0	1
E2_no_twcc_feat_collusive_r0p30_s011	E2_four_switch_ablation	2	RS-MARL	collusive	0.30	11	0.55	static	twcc_feat	0.00	0.00	0	50	256	5	0	1
E2_no_twcc_feat_collusive_r0p30_s012	E2_four_switch_ablation	2	RS-MARL	collusive	0.30	12	0.55	static	twcc_feat	0.00	0.00	0	50	256	5	0	1
E2_no_twcc_feat_collusive_r0p30_s013	E2_four_switch_ablation	2	RS-MARL	collusive	0.30	13	0.55	static	twcc_feat	0.00	0.00	0	50	256	5	0	1
E2_no_twcc_feat_collusive_r0p30_s014	E2_four_switch_ablation	2	RS-MARL	collusive	0.30	14	0.55	static	twcc_feat	0.00	0.00	0	50	256	5	0	1
E2_no_twcc_feat_collusive_r0p30_s015	E2_four_switch_ablation	2	RS-MARL	collusive	0.30	15	0.55	static	twcc_feat	0.00	0.00	0	50	256	5	0	1
E2_no_twcc_feat_collusive_r0p30_s016	E2_four_switch_ablation	2	RS-MARL	collusive	0.30	16	0.55	static	twcc_feat	0.00	0.00	0	50	256	5	0	1
E2_no_twcc_feat_collusive_r0p30_s017	E2_four_switch_ablation	2	RS-MARL	collusive	0.30	17	0.55	static	twcc_feat	0.00	0.00	0	50	256	5	0	1
E2_no_twcc_feat_collusive_r0p30_s018	E2_four_switch_ablation	2	RS-MARL	collusive	0.30	18	0.55	static	twcc_feat	0.00	0.00	0	50	256	5	0	1
E2_no_twcc_feat_collusive_r0p30_s019	E2_four_switch_ablation	2	RS-MARL	collusive	0.30	19	0.55	static	twcc_feat	0.00	0.00	0	50	256	5	0	1
E2_no_twcc_feat_sign_flip_r0p10_s000	E2_four_switch_ablation	2	RS-MARL	sign_flip	0.10	0	0.55	static	twcc_feat	0.00	0.00	0	50	256	5	0	1
E2_no_twcc_feat_sign_flip_r0p10_s001	E2_four_switch_ablation	2	RS-MARL	sign_flip	0.10	1	0.55	static	twcc_feat	0.00	0.00	0	50	256	5	0	1
E2_no_twcc_feat_sign_flip_r0p10_s002	E2_four_switch_ablation	2	RS-MARL	sign_flip	0.10	2	0.55	static	twcc_feat	0.00	0.00	0	50	256	5	0	1
E2_no_twcc_feat_sign_flip_r0p10_s003	E2_four_switch_ablation	2	RS-MARL	sign_flip	0.10	3	0.55	static	twcc_feat	0.00	0.00	0	50	256	5	0	1
E2_no_twcc_feat_sign_flip_r0p10_s004	E2_four_switch_ablation	2	RS-MARL	sign_flip	0.10	4	0.55	static	twcc_feat	0.00	0.00	0	50	256	5	0	1
E2_no_twcc_feat_sign_flip_r0p10_s005	E2_four_switch_ablation	2	RS-MARL	sign_flip	0.10	5	0.55	static	twcc_feat	0.00	0.00	0	50	256	5	0	1
E2_no_twcc_feat_sign_flip_r0p10_s006	E2_four_switch_ablation	2	RS-MARL	sign_flip	0.10	6	0.55	static	twcc_feat	0.00	0.00	0	50	256	5	0	1
E2_no_twcc_feat_sign_flip_r0p10_s007	E2_four_switch_ablation	2	RS-MARL	sign_flip	0.10	7	0.55	static	twcc_feat	0.00	0.00	0	50	256	5	0	1
E2_no_twcc_feat_sign_flip_r0p10_s008	E2_four_switch_ablation	2	RS-MARL	sign_flip	0.10	8	0.55	static	twcc_feat	0.00	0.00	0	50	256	5	0	1
E2_no_twcc_feat_sign_flip_r0p10_s009	E2_four_switch_ablation	2	RS-MARL	sign_flip	0.10	9	0.55	static	twcc_feat	0.00	0.00	0	50	256	5	0	1
E2_no_twcc_feat_sign_flip_r0p10_s010	E2_four_switch_ablation	2	RS-MARL	sign_flip	0.10	10	0.55	static	twcc_feat	0.00	0.00	0	50	256	5	0	1
E2_no_twcc_feat_sign_flip_r0p10_s011	E2_four_switch_ablation	2	RS-MARL	sign_flip	0.10	11	0.55	static	twcc_feat	0.00	0.00	0	50	256	5	0	1
E2_no_twcc_feat_sign_flip_r0p10_s012	E2_four_switch_ablation	2	RS-MARL	sign_flip	0.10	12	0.55	static	twcc_feat	0.00	0.00	0	50	256	5	0	1
E2_no_twcc_feat_sign_flip_r0p10_s013	E2_four_switch_ablation	2	RS-MARL	sign_flip	0.10	13	0.55	static	twcc_feat	0.00	0.00	0	50	256	5	0	1
E2_no_twcc_feat_sign_flip_r0p10_s014	E2_four_switch_ablation	2	RS-MARL	sign_flip	0.10	14	0.55	static	twcc_feat	0.00	0.00	0	50	256	5	0	1
E2_no_twcc_feat_sign_flip_r0p10_s015	E2_four_switch_ablation	2	RS-MARL	sign_flip	0.10	15	0.55	static	twcc_feat	0.00	0.00	0	50	256	5	0	1
E2_no_twcc_feat_sign_flip_r0p10_s016	E2_four_switch_ablation	2	RS-MARL	sign_flip	0.10	16	0.55	static	twcc_feat	0.00	0.00	0	50	256	5	0	1
E2_no_twcc_feat_sign_flip_r0p10_s017	E2_four_switch_ablation	2	RS-MARL	sign_flip	0.10	17	0.55	static	twcc_feat	0.00	0.00	0	50	256	5	0	1
E2_no_twcc_feat_sign_flip_r0p10_s018	E2_four_switch_ablation	2	RS-MARL	sign_flip	0.10	18	0.55	static	twcc_feat	0.00	0.00	0	50	256	5	0	1
E2_no_twcc_feat_sign_flip_r0p10_s019	E2_four_switch_ablation	2	RS-MARL	sign_flip	0.10	19	0.55	static	twcc_feat	0.00	0.00	0	50	256	5	0	1
E2_no_twcc_feat_sign_flip_r0p30_s000	E2_four_switch_ablation	2	RS-MARL	sign_flip	0.30	0	0.55	static	twcc_feat	0.00	0.00	0	50	256	5	0	1
E2_no_twcc_feat_sign_flip_r0p30_s001	E2_four_switch_ablation	2	RS-MARL	sign_flip	0.30	1	0.55	static	twcc_feat	0.00	0.00	0	50	256	5	0	1
E2_no_twcc_feat_sign_flip_r0p30_s002	E2_four_switch_ablation	2	RS-MARL	sign_flip	0.30	2	0.55	static	twcc_feat	0.00	0.00	0	50	256	5	0	1
E2_no_twcc_feat_sign_flip_r0p30_s003	E2_four_switch_ablation	2	RS-MARL	sign_flip	0.30	3	0.55	static	twcc_feat	0.00	0.00	0	50	256	5	0	1
E2_no_twcc_feat_sign_flip_r0p30_s004	E2_four_switch_ablation	2	RS-MARL	sign_flip	0.30	4	0.55	static	twcc_feat	0.00	0.00	0	50	256	5	0	1
E2_no_twcc_feat_sign_flip_r0p30_s005	E2_four_switch_ablation	2	RS-MARL	sign_flip	0.30	5	0.55	static	twcc_feat	0.00	0.00	0	50	256	5	0	1
E2_no_twcc_feat_sign_flip_r0p30_s006	E2_four_switch_ablation	2	RS-MARL	sign_flip	0.30	6	0.55	static	twcc_feat	0.00	0.00	0	50	256	5	0	1
E2_no_twcc_feat_sign_flip_r0p30_s007	E2_four_switch_ablation	2	RS-MARL	sign_flip	0.30	7	0.55	static	twcc_feat	0.00	0.00	0	50	256	5	0	1
E2_no_twcc_feat_sign_flip_r0p30_s008	E2_four_switch_ablation	2	RS-MARL	sign_flip	0.30	8	0.55	static	twcc_feat	0.00	0.00	0	50	256	5	0	1
E2_no_twcc_feat_sign_flip_r0p30_s009	E2_four_switch_ablation	2	RS-MARL	sign_flip	0.30	9	0.55	static	twcc_feat	0.00	0.00	0	50	256	5	0	1
E2_no_twcc_feat_sign_flip_r0p30_s010	E2_four_switch_ablation	2	RS-MARL	sign_flip	0.30	10	0.55	static	twcc_feat	0.00	0.00	0	50	256	5	0	1
E2_no_twcc_feat_sign_flip_r0p30_s011	E2_four_switch_ablation	2	RS-MARL	sign_flip	0.30	11	0.55	static	twcc_feat	0.00	0.00	0	50	256	5	0	1
E2_no_twcc_feat_sign_flip_r0p30_s012	E2_four_switch_ablation	2	RS-MARL	sign_flip	0.30	12	0.55	static	twcc_feat	0.00	0.00	0	50	256	5	0	1
E2_no_twcc_feat_sign_flip_r0p30_s013	E2_four_switch_ablation	2	RS-MARL	sign_flip	0.30	13	0.55	static	twcc_feat	0.00	0.00	0	50	256	5	0	1
E2_no_twcc_feat_sign_flip_r0p30_s014	E2_four_switch_ablation	2	RS-MARL	sign_flip	0.30	14	0.55	static	twcc_feat	0.00	0.00	0	50	256	5	0	1
E2_no_twcc_feat_sign_flip_r0p30_s015	E2_four_switch_ablation	2	RS-MARL	sign_flip	0.30	15	0.55	static	twcc_feat	0.00	0.00	0	50	256	5	0	1
E2_no_twcc_feat_sign_flip_r0p30_s016	E2_four_switch_ablation	2	RS-MARL	sign_flip	0.30	16	0.55	static	twcc_feat	0.00	0.00	0	50	256	5	0	1
E2_no_twcc_feat_sign_flip_r0p30_s017	E2_four_switch_ablation	2	RS-MARL	sign_flip	0.30	17	0.55	static	twcc_feat	0.00	0.00	0	50	256	5	0	1
E2_no_twcc_feat_sign_flip_r0p30_s018	E2_four_switch_ablation	2	RS-MARL	sign_flip	0.30	18	0.55	static	twcc_feat	0.00	0.00	0	50	256	5	0	1
E2_no_twcc_feat_sign_flip_r0p30_s019	E2_four_switch_ablation	2	RS-MARL	sign_flip	0.30	19	0.55	static	twcc_feat	0.00	0.00	0	50	256	5	0	1
E2_no_acbf_trust_adaptive_r0p10_s000	E2_four_switch_ablation	2	RS-MARL	adaptive	0.10	0	0.55	static	acbf_trust	0.00	0.00	0	50	256	5	0	1
E2_no_acbf_trust_adaptive_r0p10_s001	E2_four_switch_ablation	2	RS-MARL	adaptive	0.10	1	0.55	static	acbf_trust	0.00	0.00	0	50	256	5	0	1
E2_no_acbf_trust_adaptive_r0p10_s002	E2_four_switch_ablation	2	RS-MARL	adaptive	0.10	2	0.55	static	acbf_trust	0.00	0.00	0	50	256	5	0	1
E2_no_acbf_trust_adaptive_r0p10_s003	E2_four_switch_ablation	2	RS-MARL	adaptive	0.10	3	0.55	static	acbf_trust	0.00	0.00	0	50	256	5	0	1
E2_no_acbf_trust_adaptive_r0p10_s004	E2_four_switch_ablation	2	RS-MARL	adaptive	0.10	4	0.55	static	acbf_trust	0.00	0.00	0	50	256	5	0	1
E2_no_acbf_trust_adaptive_r0p10_s005	E2_four_switch_ablation	2	RS-MARL	adaptive	0.10	5	0.55	static	acbf_trust	0.00	0.00	0	50	256	5	0	1
E2_no_acbf_trust_adaptive_r0p10_s006	E2_four_switch_ablation	2	RS-MARL	adaptive	0.10	6	0.55	static	acbf_trust	0.00	0.00	0	50	256	5	0	1
E2_no_acbf_trust_adaptive_r0p10_s007	E2_four_switch_ablation	2	RS-MARL	adaptive	0.10	7	0.55	static	acbf_trust	0.00	0.00	0	50	256	5	0	1
E2_no_acbf_trust_adaptive_r0p10_s008	E2_four_switch_ablation	2	RS-MARL	adaptive	0.10	8	0.55	static	acbf_trust	0.00	0.00	0	50	256	5	0	1
E2_no_acbf_trust_adaptive_r0p10_s009	E2_four_switch_ablation	2	RS-MARL	adaptive	0.10	9	0.55	static	acbf_trust	0.00	0.00	0	50	256	5	0	1
E2_no_acbf_trust_adaptive_r0p10_s010	E2_four_switch_ablation	2	RS-MARL	adaptive	0.10	10	0.55	static	acbf_trust	0.00	0.00	0	50	256	5	0	1
E2_no_acbf_trust_adaptive_r0p10_s011	E2_four_switch_ablation	2	RS-MARL	adaptive	0.10	11	0.55	static	acbf_trust	0.00	0.00	0	50	256	5	0	1
E2_no_acbf_trust_adaptive_r0p10_s012	E2_four_switch_ablation	2	RS-MARL	adaptive	0.10	12	0.55	static	acbf_trust	0.00	0.00	0	50	256	5	0	1
E2_no_acbf_trust_adaptive_r0p10_s013	E2_four_switch_ablation	2	RS-MARL	adaptive	0.10	13	0.55	static	acbf_trust	0.00	0.00	0	50	256	5	0	1
E2_no_acbf_trust_adaptive_r0p10_s014	E2_four_switch_ablation	2	RS-MARL	adaptive	0.10	14	0.55	static	acbf_trust	0.00	0.00	0	50	256	5	0	1
E2_no_acbf_trust_adaptive_r0p10_s015	E2_four_switch_ablation	2	RS-MARL	adaptive	0.10	15	0.55	static	acbf_trust	0.00	0.00	0	50	256	5	0	1
E2_no_acbf_trust_adaptive_r0p10_s016	E2_four_switch_ablation	2	RS-MARL	adaptive	0.10	16	0.55	static	acbf_trust	0.00	0.00	0	50	256	5	0	1
E2_no_acbf_trust_adaptive_r0p10_s017	E2_four_switch_ablation	2	RS-MARL	adaptive	0.10	17	0.55	static	acbf_trust	0.00	0.00	0	50	256	5	0	1
E2_no_acbf_trust_adaptive_r0p10_s018	E2_four_switch_ablation	2	RS-MARL	adaptive	0.10	18	0.55	static	acbf_trust	0.00	0.00	0	50	256	5	0	1
E2_no_acbf_trust_adaptive_r0p10_s019	E2_four_switch_ablation	2	RS-MARL	adaptive	0.10	19	0.55	static	acbf_trust	0.00	0.00	0	50	256	5	0	1
E2_no_acbf_trust_adaptive_r0p30_s000	E2_four_switch_ablation	2	RS-MARL	adaptive	0.30	0	0.55	static	acbf_trust	0.00	0.00	0	50	256	5	0	1
E2_no_acbf_trust_adaptive_r0p30_s001	E2_four_switch_ablation	2	RS-MARL	adaptive	0.30	1	0.55	static	acbf_trust	0.00	0.00	0	50	256	5	0	1
E2_no_acbf_trust_adaptive_r0p30_s002	E2_four_switch_ablation	2	RS-MARL	adaptive	0.30	2	0.55	static	acbf_trust	0.00	0.00	0	50	256	5	0	1
E2_no_acbf_trust_adaptive_r0p30_s003	E2_four_switch_ablation	2	RS-MARL	adaptive	0.30	3	0.55	static	acbf_trust	0.00	0.00	0	50	256	5	0	1
E2_no_acbf_trust_adaptive_r0p30_s004	E2_four_switch_ablation	2	RS-MARL	adaptive	0.30	4	0.55	static	acbf_trust	0.00	0.00	0	50	256	5	0	1
E2_no_acbf_trust_adaptive_r0p30_s005	E2_four_switch_ablation	2	RS-MARL	adaptive	0.30	5	0.55	static	acbf_trust	0.00	0.00	0	50	256	5	0	1
E2_no_acbf_trust_adaptive_r0p30_s006	E2_four_switch_ablation	2	RS-MARL	adaptive	0.30	6	0.55	static	acbf_trust	0.00	0.00	0	50	256	5	0	1
E2_no_acbf_trust_adaptive_r0p30_s007	E2_four_switch_ablation	2	RS-MARL	adaptive	0.30	7	0.55	static	acbf_trust	0.00	0.00	0	50	256	5	0	1
E2_no_acbf_trust_adaptive_r0p30_s008	E2_four_switch_ablation	2	RS-MARL	adaptive	0.30	8	0.55	static	acbf_trust	0.00	0.00	0	50	256	5	0	1
E2_no_acbf_trust_adaptive_r0p30_s009	E2_four_switch_ablation	2	RS-MARL	adaptive	0.30	9	0.55	static	acbf_trust	0.00	0.00	0	50	256	5	0	1
E2_no_acbf_trust_adaptive_r0p30_s010	E2_four_switch_ablation	2	RS-MARL	adaptive	0.30	10	0.55	static	acbf_trust	0.00	0.00	0	50	256	5	0	1
E2_no_acbf_trust_adaptive_r0p30_s011	E2_four_switch_ablation	2	RS-MARL	adaptive	0.30	11	0.55	static	acbf_trust	0.00	0.00	0	50	256	5	0	1
E2_no_acbf_trust_adaptive_r0p30_s012	E2_four_switch_ablation	2	RS-MARL	adaptive	0.30	12	0.55	static	acbf_trust	0.00	0.00	0	50	256	5	0	1
E2_no_acbf_trust_adaptive_r0p30_s013	E2_four_switch_ablation	2	RS-MARL	adaptive	0.30	13	0.55	static	acbf_trust	0.00	0.00	0	50	256	5	0	1
E2_no_acbf_trust_adaptive_r0p30_s014	E2_four_switch_ablation	2	RS-MARL	adaptive	0.30	14	0.55	static	acbf_trust	0.00	0.00	0	50	256	5	0	1
E2_no_acbf_trust_adaptive_r0p30_s015	E2_four_switch_ablation	2	RS-MARL	adaptive	0.30	15	0.55	static	acbf_trust	0.00	0.00	0	50	256	5	0	1
E2_no_acbf_trust_adaptive_r0p30_s016	E2_four_switch_ablation	2	RS-MARL	adaptive	0.30	16	0.55	static	acbf_trust	0.00	0.00	0	50	256	5	0	1
E2_no_acbf_trust_adaptive_r0p30_s017	E2_four_switch_ablation	2	RS-MARL	adaptive	0.30	17	0.55	static	acbf_trust	0.00	0.00	0	50	256	5	0	1
E2_no_acbf_trust_adaptive_r0p30_s018	E2_four_switch_ablation	2	RS-MARL	adaptive	0.30	18	0.55	static	acbf_trust	0.00	0.00	0	50	256	5	0	1
E2_no_acbf_trust_adaptive_r0p30_s019	E2_four_switch_ablation	2	RS-MARL	adaptive	0.30	19	0.55	static	acbf_trust	0.00	0.00	0	50	256	5	0	1
E2_no_acbf_trust_collusive_r0p10_s000	E2_four_switch_ablation	2	RS-MARL	collusive	0.10	0	0.55	static	acbf_trust	0.00	0.00	0	50	256	5	0	1
E2_no_acbf_trust_collusive_r0p10_s001	E2_four_switch_ablation	2	RS-MARL	collusive	0.10	1	0.55	static	acbf_trust	0.00	0.00	0	50	256	5	0	1
E2_no_acbf_trust_collusive_r0p10_s002	E2_four_switch_ablation	2	RS-MARL	collusive	0.10	2	0.55	static	acbf_trust	0.00	0.00	0	50	256	5	0	1
E2_no_acbf_trust_collusive_r0p10_s003	E2_four_switch_ablation	2	RS-MARL	collusive	0.10	3	0.55	static	acbf_trust	0.00	0.00	0	50	256	5	0	1
E2_no_acbf_trust_collusive_r0p10_s004	E2_four_switch_ablation	2	RS-MARL	collusive	0.10	4	0.55	static	acbf_trust	0.00	0.00	0	50	256	5	0	1
E2_no_acbf_trust_collusive_r0p10_s005	E2_four_switch_ablation	2	RS-MARL	collusive	0.10	5	0.55	static	acbf_trust	0.00	0.00	0	50	256	5	0	1
E2_no_acbf_trust_collusive_r0p10_s006	E2_four_switch_ablation	2	RS-MARL	collusive	0.10	6	0.55	static	acbf_trust	0.00	0.00	0	50	256	5	0	1
E2_no_acbf_trust_collusive_r0p10_s007	E2_four_switch_ablation	2	RS-MARL	collusive	0.10	7	0.55	static	acbf_trust	0.00	0.00	0	50	256	5	0	1
E2_no_acbf_trust_collusive_r0p10_s008	E2_four_switch_ablation	2	RS-MARL	collusive	0.10	8	0.55	static	acbf_trust	0.00	0.00	0	50	256	5	0	1
E2_no_acbf_trust_collusive_r0p10_s009	E2_four_switch_ablation	2	RS-MARL	collusive	0.10	9	0.55	static	acbf_trust	0.00	0.00	0	50	256	5	0	1
E2_no_acbf_trust_collusive_r0p10_s010	E2_four_switch_ablation	2	RS-MARL	collusive	0.10	10	0.55	static	acbf_trust	0.00	0.00	0	50	256	5	0	1
E2_no_acbf_trust_collusive_r0p10_s011	E2_four_switch_ablation	2	RS-MARL	collusive	0.10	11	0.55	static	acbf_trust	0.00	0.00	0	50	256	5	0	1
E2_no_acbf_trust_collusive_r0p10_s012	E2_four_switch_ablation	2	RS-MARL	collusive	0.10	12	0.55	static	acbf_trust	0.00	0.00	0	50	256	5	0	1
E2_no_acbf_trust_collusive_r0p10_s013	E2_four_switch_ablation	2	RS-MARL	collusive	0.10	13	0.55	static	acbf_trust	0.00	0.00	0	50	256	5	0	1
E2_no_acbf_trust_collusive_r0p10_s014	E2_four_switch_ablation	2	RS-MARL	collusive	0.10	14	0.55	static	acbf_trust	0.00	0.00	0	50	256	5	0	1
E2_no_acbf_trust_collusive_r0p10_s015	E2_four_switch_ablation	2	RS-MARL	collusive	0.10	15	0.55	static	acbf_trust	0.00	0.00	0	50	256	5	0	1
E2_no_acbf_trust_collusive_r0p10_s016	E2_four_switch_ablation	2	RS-MARL	collusive	0.10	16	0.55	static	acbf_trust	0.00	0.00	0	50	256	5	0	1
E2_no_acbf_trust_collusive_r0p10_s017	E2_four_switch_ablation	2	RS-MARL	collusive	0.10	17	0.55	static	acbf_trust	0.00	0.00	0	50	256	5	0	1
E2_no_acbf_trust_collusive_r0p10_s018	E2_four_switch_ablation	2	RS-MARL	collusive	0.10	18	0.55	static	acbf_trust	0.00	0.00	0	50	256	5	0	1
E2_no_acbf_trust_collusive_r0p10_s019	E2_four_switch_ablation	2	RS-MARL	collusive	0.10	19	0.55	static	acbf_trust	0.00	0.00	0	50	256	5	0	1
E2_no_acbf_trust_collusive_r0p30_s000	E2_four_switch_ablation	2	RS-MARL	collusive	0.30	0	0.55	static	acbf_trust	0.00	0.00	0	50	256	5	0	1
E2_no_acbf_trust_collusive_r0p30_s001	E2_four_switch_ablation	2	RS-MARL	collusive	0.30	1	0.55	static	acbf_trust	0.00	0.00	0	50	256	5	0	1
E2_no_acbf_trust_collusive_r0p30_s002	E2_four_switch_ablation	2	RS-MARL	collusive	0.30	2	0.55	static	acbf_trust	0.00	0.00	0	50	256	5	0	1
E2_no_acbf_trust_collusive_r0p30_s003	E2_four_switch_ablation	2	RS-MARL	collusive	0.30	3	0.55	static	acbf_trust	0.00	0.00	0	50	256	5	0	1
E2_no_acbf_trust_collusive_r0p30_s004	E2_four_switch_ablation	2	RS-MARL	collusive	0.30	4	0.55	static	acbf_trust	0.00	0.00	0	50	256	5	0	1
E2_no_acbf_trust_collusive_r0p30_s005	E2_four_switch_ablation	2	RS-MARL	collusive	0.30	5	0.55	static	acbf_trust	0.00	0.00	0	50	256	5	0	1
E2_no_acbf_trust_collusive_r0p30_s006	E2_four_switch_ablation	2	RS-MARL	collusive	0.30	6	0.55	static	acbf_trust	0.00	0.00	0	50	256	5	0	1
E2_no_acbf_trust_collusive_r0p30_s007	E2_four_switch_ablation	2	RS-MARL	collusive	0.30	7	0.55	static	acbf_trust	0.00	0.00	0	50	256	5	0	1
E2_no_acbf_trust_collusive_r0p30_s008	E2_four_switch_ablation	2	RS-MARL	collusive	0.30	8	0.55	static	acbf_trust	0.00	0.00	0	50	256	5	0	1
E2_no_acbf_trust_collusive_r0p30_s009	E2_four_switch_ablation	2	RS-MARL	collusive	0.30	9	0.55	static	acbf_trust	0.00	0.00	0	50	256	5	0	1
E2_no_acbf_trust_collusive_r0p30_s010	E2_four_switch_ablation	2	RS-MARL	collusive	0.30	10	0.55	static	acbf_trust	0.00	0.00	0	50	256	5	0	1
E2_no_acbf_trust_collusive_r0p30_s011	E2_four_switch_ablation	2	RS-MARL	collusive	0.30	11	0.55	static	acbf_trust	0.00	0.00	0	50	256	5	0	1
E2_no_acbf_trust_collusive_r0p30_s012	E2_four_switch_ablation	2	RS-MARL	collusive	0.30	12	0.55	static	acbf_trust	0.00	0.00	0	50	256	5	0	1
E2_no_acbf_trust_collusive_r0p30_s013	E2_four_switch_ablation	2	RS-MARL	collusive	0.30	13	0.55	static	acbf_trust	0.00	0.00	0	50	256	5	0	1
E2_no_acbf_trust_collusive_r0p30_s014	E2_four_switch_ablation	2	RS-MARL	collusive	0.30	14	0.55	static	acbf_trust	0.00	0.00	0	50	256	5	0	1
E2_no_acbf_trust_collusive_r0p30_s015	E2_four_switch_ablation	2	RS-MARL	collusive	0.30	15	0.55	static	acbf_trust	0.00	0.00	0	50	256	5	0	1
E2_no_acbf_trust_collusive_r0p30_s016	E2_four_switch_ablation	2	RS-MARL	collusive	0.30	16	0.55	static	acbf_trust	0.00	0.00	0	50	256	5	0	1
E2_no_acbf_trust_collusive_r0p30_s017	E2_four_switch_ablation	2	RS-MARL	collusive	0.30	17	0.55	static	acbf_trust	0.00	0.00	0	50	256	5	0	1
E2_no_acbf_trust_collusive_r0p30_s018	E2_four_switch_ablation	2	RS-MARL	collusive	0.30	18	0.55	static	acbf_trust	0.00	0.00	0	50	256	5	0	1
E2_no_acbf_trust_collusive_r0p30_s019	E2_four_switch_ablation	2	RS-MARL	collusive	0.30	19	0.55	static	acbf_trust	0.00	0.00	0	50	256	5	0	1
E2_no_acbf_trust_sign_flip_r0p10_s000	E2_four_switch_ablation	2	RS-MARL	sign_flip	0.10	0	0.55	static	acbf_trust	0.00	0.00	0	50	256	5	0	1
E2_no_acbf_trust_sign_flip_r0p10_s001	E2_four_switch_ablation	2	RS-MARL	sign_flip	0.10	1	0.55	static	acbf_trust	0.00	0.00	0	50	256	5	0	1
E2_no_acbf_trust_sign_flip_r0p10_s002	E2_four_switch_ablation	2	RS-MARL	sign_flip	0.10	2	0.55	static	acbf_trust	0.00	0.00	0	50	256	5	0	1
E2_no_acbf_trust_sign_flip_r0p10_s003	E2_four_switch_ablation	2	RS-MARL	sign_flip	0.10	3	0.55	static	acbf_trust	0.00	0.00	0	50	256	5	0	1
E2_no_acbf_trust_sign_flip_r0p10_s004	E2_four_switch_ablation	2	RS-MARL	sign_flip	0.10	4	0.55	static	acbf_trust	0.00	0.00	0	50	256	5	0	1
E2_no_acbf_trust_sign_flip_r0p10_s005	E2_four_switch_ablation	2	RS-MARL	sign_flip	0.10	5	0.55	static	acbf_trust	0.00	0.00	0	50	256	5	0	1
E2_no_acbf_trust_sign_flip_r0p10_s006	E2_four_switch_ablation	2	RS-MARL	sign_flip	0.10	6	0.55	static	acbf_trust	0.00	0.00	0	50	256	5	0	1
E2_no_acbf_trust_sign_flip_r0p10_s007	E2_four_switch_ablation	2	RS-MARL	sign_flip	0.10	7	0.55	static	acbf_trust	0.00	0.00	0	50	256	5	0	1
E2_no_acbf_trust_sign_flip_r0p10_s008	E2_four_switch_ablation	2	RS-MARL	sign_flip	0.10	8	0.55	static	acbf_trust	0.00	0.00	0	50	256	5	0	1
E2_no_acbf_trust_sign_flip_r0p10_s009	E2_four_switch_ablation	2	RS-MARL	sign_flip	0.10	9	0.55	static	acbf_trust	0.00	0.00	0	50	256	5	0	1
E2_no_acbf_trust_sign_flip_r0p10_s010	E2_four_switch_ablation	2	RS-MARL	sign_flip	0.10	10	0.55	static	acbf_trust	0.00	0.00	0	50	256	5	0	1
E2_no_acbf_trust_sign_flip_r0p10_s011	E2_four_switch_ablation	2	RS-MARL	sign_flip	0.10	11	0.55	static	acbf_trust	0.00	0.00	0	50	256	5	0	1
E2_no_acbf_trust_sign_flip_r0p10_s012	E2_four_switch_ablation	2	RS-MARL	sign_flip	0.10	12	0.55	static	acbf_trust	0.00	0.00	0	50	256	5	0	1
E2_no_acbf_trust_sign_flip_r0p10_s013	E2_four_switch_ablation	2	RS-MARL	sign_flip	0.10	13	0.55	static	acbf_trust	0.00	0.00	0	50	256	5	0	1
E2_no_acbf_trust_sign_flip_r0p10_s014	E2_four_switch_ablation	2	RS-MARL	sign_flip	0.10	14	0.55	static	acbf_trust	0.00	0.00	0	50	256	5	0	1
E2_no_acbf_trust_sign_flip_r0p10_s015	E2_four_switch_ablation	2	RS-MARL	sign_flip	0.10	15	0.55	static	acbf_trust	0.00	0.00	0	50	256	5	0	1
E2_no_acbf_trust_sign_flip_r0p10_s016	E2_four_switch_ablation	2	RS-MARL	sign_flip	0.10	16	0.55	static	acbf_trust	0.00	0.00	0	50	256	5	0	1
E2_no_acbf_trust_sign_flip_r0p10_s017	E2_four_switch_ablation	2	RS-MARL	sign_flip	0.10	17	0.55	static	acbf_trust	0.00	0.00	0	50	256	5	0	1
E2_no_acbf_trust_sign_flip_r0p10_s018	E2_four_switch_ablation	2	RS-MARL	sign_flip	0.10	18	0.55	static	acbf_trust	0.00	0.00	0	50	256	5	0	1
E2_no_acbf_trust_sign_flip_r0p10_s019	E2_four_switch_ablation	2	RS-MARL	sign_flip	0.10	19	0.55	static	acbf_trust	0.00	0.00	0	50	256	5	0	1
E2_no_acbf_trust_sign_flip_r0p30_s000	E2_four_switch_ablation	2	RS-MARL	sign_flip	0.30	0	0.55	static	acbf_trust	0.00	0.00	0	50	256	5	0	1
E2_no_acbf_trust_sign_flip_r0p30_s001	E2_four_switch_ablation	2	RS-MARL	sign_flip	0.30	1	0.55	static	acbf_trust	0.00	0.00	0	50	256	5	0	1
E2_no_acbf_trust_sign_flip_r0p30_s002	E2_four_switch_ablation	2	RS-MARL	sign_flip	0.30	2	0.55	static	acbf_trust	0.00	0.00	0	50	256	5	0	1
E2_no_acbf_trust_sign_flip_r0p30_s003	E2_four_switch_ablation	2	RS-MARL	sign_flip	0.30	3	0.55	static	acbf_trust	0.00	0.00	0	50	256	5	0	1
E2_no_acbf_trust_sign_flip_r0p30_s004	E2_four_switch_ablation	2	RS-MARL	sign_flip	0.30	4	0.55	static	acbf_trust	0.00	0.00	0	50	256	5	0	1
E2_no_acbf_trust_sign_flip_r0p30_s005	E2_four_switch_ablation	2	RS-MARL	sign_flip	0.30	5	0.55	static	acbf_trust	0.00	0.00	0	50	256	5	0	1
E2_no_acbf_trust_sign_flip_r0p30_s006	E2_four_switch_ablation	2	RS-MARL	sign_flip	0.30	6	0.55	static	acbf_trust	0.00	0.00	0	50	256	5	0	1
E2_no_acbf_trust_sign_flip_r0p30_s007	E2_four_switch_ablation	2	RS-MARL	sign_flip	0.30	7	0.55	static	acbf_trust	0.00	0.00	0	50	256	5	0	1
E2_no_acbf_trust_sign_flip_r0p30_s008	E2_four_switch_ablation	2	RS-MARL	sign_flip	0.30	8	0.55	static	acbf_trust	0.00	0.00	0	50	256	5	0	1
E2_no_acbf_trust_sign_flip_r0p30_s009	E2_four_switch_ablation	2	RS-MARL	sign_flip	0.30	9	0.55	static	acbf_trust	0.00	0.00	0	50	256	5	0	1
E2_no_acbf_trust_sign_flip_r0p30_s010	E2_four_switch_ablation	2	RS-MARL	sign_flip	0.30	10	0.55	static	acbf_trust	0.00	0.00	0	50	256	5	0	1
E2_no_acbf_trust_sign_flip_r0p30_s011	E2_four_switch_ablation	2	RS-MARL	sign_flip	0.30	11	0.55	static	acbf_trust	0.00	0.00	0	50	256	5	0	1
E2_no_acbf_trust_sign_flip_r0p30_s012	E2_four_switch_ablation	2	RS-MARL	sign_flip	0.30	12	0.55	static	acbf_trust	0.00	0.00	0	50	256	5	0	1
E2_no_acbf_trust_sign_flip_r0p30_s013	E2_four_switch_ablation	2	RS-MARL	sign_flip	0.30	13	0.55	static	acbf_trust	0.00	0.00	0	50	256	5	0	1
E2_no_acbf_trust_sign_flip_r0p30_s014	E2_four_switch_ablation	2	RS-MARL	sign_flip	0.30	14	0.55	static	acbf_trust	0.00	0.00	0	50	256	5	0	1
E2_no_acbf_trust_sign_flip_r0p30_s015	E2_four_switch_ablation	2	RS-MARL	sign_flip	0.30	15	0.55	static	acbf_trust	0.00	0.00	0	50	256	5	0	1
E2_no_acbf_trust_sign_flip_r0p30_s016	E2_four_switch_ablation	2	RS-MARL	sign_flip	0.30	16	0.55	static	acbf_trust	0.00	0.00	0	50	256	5	0	1
E2_no_acbf_trust_sign_flip_r0p30_s017	E2_four_switch_ablation	2	RS-MARL	sign_flip	0.30	17	0.55	static	acbf_trust	0.00	0.00	0	50	256	5	0	1
E2_no_acbf_trust_sign_flip_r0p30_s018	E2_four_switch_ablation	2	RS-MARL	sign_flip	0.30	18	0.55	static	acbf_trust	0.00	0.00	0	50	256	5	0	1
E2_no_acbf_trust_sign_flip_r0p30_s019	E2_four_switch_ablation	2	RS-MARL	sign_flip	0.30	19	0.55	static	acbf_trust	0.00	0.00	0	50	256	5	0	1
