# Supplementary material for: Operating-Regime Evaluation of Byzantine-Resilient Multi-Agent Reinforcement Learning for Sensor-Networked Safe Formation Control
Source: Sensors (Basel). 2026 Jul 11;26(14):4408. doi: 10.3390/s26144408 (PMC13418820; doi:10.3390/s26144408)
Supplement: Supplementary file 1 [file sensors-26-04408-s001.zip › File_S1/processed_data/review_audit_v2_2380/manifests_review_v2/E3_sensor_impairment.csv]

run_id	block	priority	method	attack	ratio	seed	gm	acbf	ablate	pkt_loss	obs_noise	msg_delay	total_iterations	rollout_steps	eval_episodes	log_trust	log_curves
E3_RS-MARL_none_r0p00_pl0p00_noise0p00_d0_s000	E3_sensor_impairment	3	RS-MARL	none	0.00	0	0.55	static	none	0.00	0.00	0	50	256	5	0	1
E3_RS-MARL_none_r0p00_pl0p00_noise0p00_d0_s001	E3_sensor_impairment	3	RS-MARL	none	0.00	1	0.55	static	none	0.00	0.00	0	50	256	5	0	1
E3_RS-MARL_none_r0p00_pl0p00_noise0p00_d0_s002	E3_sensor_impairment	3	RS-MARL	none	0.00	2	0.55	static	none	0.00	0.00	0	50	256	5	0	1
E3_RS-MARL_none_r0p00_pl0p00_noise0p00_d0_s003	E3_sensor_impairment	3	RS-MARL	none	0.00	3	0.55	static	none	0.00	0.00	0	50	256	5	0	1
E3_RS-MARL_none_r0p00_pl0p00_noise0p00_d0_s004	E3_sensor_impairment	3	RS-MARL	none	0.00	4	0.55	static	none	0.00	0.00	0	50	256	5	0	1
E3_RS-MARL_none_r0p00_pl0p00_noise0p00_d0_s005	E3_sensor_impairment	3	RS-MARL	none	0.00	5	0.55	static	none	0.00	0.00	0	50	256	5	0	1
E3_RS-MARL_none_r0p00_pl0p00_noise0p00_d0_s006	E3_sensor_impairment	3	RS-MARL	none	0.00	6	0.55	static	none	0.00	0.00	0	50	256	5	0	1
E3_RS-MARL_none_r0p00_pl0p00_noise0p00_d0_s007	E3_sensor_impairment	3	RS-MARL	none	0.00	7	0.55	static	none	0.00	0.00	0	50	256	5	0	1
E3_RS-MARL_none_r0p00_pl0p00_noise0p00_d0_s008	E3_sensor_impairment	3	RS-MARL	none	0.00	8	0.55	static	none	0.00	0.00	0	50	256	5	0	1
E3_RS-MARL_none_r0p00_pl0p00_noise0p00_d0_s009	E3_sensor_impairment	3	RS-MARL	none	0.00	9	0.55	static	none	0.00	0.00	0	50	256	5	0	1
E3_RS-MARL_none_r0p00_pl0p00_noise0p05_d0_s000	E3_sensor_impairment	3	RS-MARL	none	0.00	0	0.55	static	none	0.00	0.05	0	50	256	5	0	1
E3_RS-MARL_none_r0p00_pl0p00_noise0p05_d0_s001	E3_sensor_impairment	3	RS-MARL	none	0.00	1	0.55	static	none	0.00	0.05	0	50	256	5	0	1
E3_RS-MARL_none_r0p00_pl0p00_noise0p05_d0_s002	E3_sensor_impairment	3	RS-MARL	none	0.00	2	0.55	static	none	0.00	0.05	0	50	256	5	0	1
E3_RS-MARL_none_r0p00_pl0p00_noise0p05_d0_s003	E3_sensor_impairment	3	RS-MARL	none	0.00	3	0.55	static	none	0.00	0.05	0	50	256	5	0	1
E3_RS-MARL_none_r0p00_pl0p00_noise0p05_d0_s004	E3_sensor_impairment	3	RS-MARL	none	0.00	4	0.55	static	none	0.00	0.05	0	50	256	5	0	1
E3_RS-MARL_none_r0p00_pl0p00_noise0p05_d0_s005	E3_sensor_impairment	3	RS-MARL	none	0.00	5	0.55	static	none	0.00	0.05	0	50	256	5	0	1
E3_RS-MARL_none_r0p00_pl0p00_noise0p05_d0_s006	E3_sensor_impairment	3	RS-MARL	none	0.00	6	0.55	static	none	0.00	0.05	0	50	256	5	0	1
E3_RS-MARL_none_r0p00_pl0p00_noise0p05_d0_s007	E3_sensor_impairment	3	RS-MARL	none	0.00	7	0.55	static	none	0.00	0.05	0	50	256	5	0	1
E3_RS-MARL_none_r0p00_pl0p00_noise0p05_d0_s008	E3_sensor_impairment	3	RS-MARL	none	0.00	8	0.55	static	none	0.00	0.05	0	50	256	5	0	1
E3_RS-MARL_none_r0p00_pl0p00_noise0p05_d0_s009	E3_sensor_impairment	3	RS-MARL	none	0.00	9	0.55	static	none	0.00	0.05	0	50	256	5	0	1
E3_RS-MARL_none_r0p00_pl0p00_noise0p10_d0_s000	E3_sensor_impairment	3	RS-MARL	none	0.00	0	0.55	static	none	0.00	0.10	0	50	256	5	0	1
E3_RS-MARL_none_r0p00_pl0p00_noise0p10_d0_s001	E3_sensor_impairment	3	RS-MARL	none	0.00	1	0.55	static	none	0.00	0.10	0	50	256	5	0	1
E3_RS-MARL_none_r0p00_pl0p00_noise0p10_d0_s002	E3_sensor_impairment	3	RS-MARL	none	0.00	2	0.55	static	none	0.00	0.10	0	50	256	5	0	1
E3_RS-MARL_none_r0p00_pl0p00_noise0p10_d0_s003	E3_sensor_impairment	3	RS-MARL	none	0.00	3	0.55	static	none	0.00	0.10	0	50	256	5	0	1
E3_RS-MARL_none_r0p00_pl0p00_noise0p10_d0_s004	E3_sensor_impairment	3	RS-MARL	none	0.00	4	0.55	static	none	0.00	0.10	0	50	256	5	0	1
E3_RS-MARL_none_r0p00_pl0p00_noise0p10_d0_s005	E3_sensor_impairment	3	RS-MARL	none	0.00	5	0.55	static	none	0.00	0.10	0	50	256	5	0	1
E3_RS-MARL_none_r0p00_pl0p00_noise0p10_d0_s006	E3_sensor_impairment	3	RS-MARL	none	0.00	6	0.55	static	none	0.00	0.10	0	50	256	5	0	1
E3_RS-MARL_none_r0p00_pl0p00_noise0p10_d0_s007	E3_sensor_impairment	3	RS-MARL	none	0.00	7	0.55	static	none	0.00	0.10	0	50	256	5	0	1
E3_RS-MARL_none_r0p00_pl0p00_noise0p10_d0_s008	E3_sensor_impairment	3	RS-MARL	none	0.00	8	0.55	static	none	0.00	0.10	0	50	256	5	0	1
E3_RS-MARL_none_r0p00_pl0p00_noise0p10_d0_s009	E3_sensor_impairment	3	RS-MARL	none	0.00	9	0.55	static	none	0.00	0.10	0	50	256	5	0	1
E3_RS-MARL_none_r0p00_pl0p10_noise0p00_d0_s000	E3_sensor_impairment	3	RS-MARL	none	0.00	0	0.55	static	none	0.10	0.00	0	50	256	5	0	1
E3_RS-MARL_none_r0p00_pl0p10_noise0p00_d0_s001	E3_sensor_impairment	3	RS-MARL	none	0.00	1	0.55	static	none	0.10	0.00	0	50	256	5	0	1
E3_RS-MARL_none_r0p00_pl0p10_noise0p00_d0_s002	E3_sensor_impairment	3	RS-MARL	none	0.00	2	0.55	static	none	0.10	0.00	0	50	256	5	0	1
E3_RS-MARL_none_r0p00_pl0p10_noise0p00_d0_s003	E3_sensor_impairment	3	RS-MARL	none	0.00	3	0.55	static	none	0.10	0.00	0	50	256	5	0	1
E3_RS-MARL_none_r0p00_pl0p10_noise0p00_d0_s004	E3_sensor_impairment	3	RS-MARL	none	0.00	4	0.55	static	none	0.10	0.00	0	50	256	5	0	1
E3_RS-MARL_none_r0p00_pl0p10_noise0p00_d0_s005	E3_sensor_impairment	3	RS-MARL	none	0.00	5	0.55	static	none	0.10	0.00	0	50	256	5	0	1
E3_RS-MARL_none_r0p00_pl0p10_noise0p00_d0_s006	E3_sensor_impairment	3	RS-MARL	none	0.00	6	0.55	static	none	0.10	0.00	0	50	256	5	0	1
E3_RS-MARL_none_r0p00_pl0p10_noise0p00_d0_s007	E3_sensor_impairment	3	RS-MARL	none	0.00	7	0.55	static	none	0.10	0.00	0	50	256	5	0	1
E3_RS-MARL_none_r0p00_pl0p10_noise0p00_d0_s008	E3_sensor_impairment	3	RS-MARL	none	0.00	8	0.55	static	none	0.10	0.00	0	50	256	5	0	1
E3_RS-MARL_none_r0p00_pl0p10_noise0p00_d0_s009	E3_sensor_impairment	3	RS-MARL	none	0.00	9	0.55	static	none	0.10	0.00	0	50	256	5	0	1
E3_RS-MARL_none_r0p00_pl0p10_noise0p05_d0_s000	E3_sensor_impairment	3	RS-MARL	none	0.00	0	0.55	static	none	0.10	0.05	0	50	256	5	0	1
E3_RS-MARL_none_r0p00_pl0p10_noise0p05_d0_s001	E3_sensor_impairment	3	RS-MARL	none	0.00	1	0.55	static	none	0.10	0.05	0	50	256	5	0	1
E3_RS-MARL_none_r0p00_pl0p10_noise0p05_d0_s002	E3_sensor_impairment	3	RS-MARL	none	0.00	2	0.55	static	none	0.10	0.05	0	50	256	5	0	1
E3_RS-MARL_none_r0p00_pl0p10_noise0p05_d0_s003	E3_sensor_impairment	3	RS-MARL	none	0.00	3	0.55	static	none	0.10	0.05	0	50	256	5	0	1
E3_RS-MARL_none_r0p00_pl0p10_noise0p05_d0_s004	E3_sensor_impairment	3	RS-MARL	none	0.00	4	0.55	static	none	0.10	0.05	0	50	256	5	0	1
E3_RS-MARL_none_r0p00_pl0p10_noise0p05_d0_s005	E3_sensor_impairment	3	RS-MARL	none	0.00	5	0.55	static	none	0.10	0.05	0	50	256	5	0	1
E3_RS-MARL_none_r0p00_pl0p10_noise0p05_d0_s006	E3_sensor_impairment	3	RS-MARL	none	0.00	6	0.55	static	none	0.10	0.05	0	50	256	5	0	1
E3_RS-MARL_none_r0p00_pl0p10_noise0p05_d0_s007	E3_sensor_impairment	3	RS-MARL	none	0.00	7	0.55	static	none	0.10	0.05	0	50	256	5	0	1
E3_RS-MARL_none_r0p00_pl0p10_noise0p05_d0_s008	E3_sensor_impairment	3	RS-MARL	none	0.00	8	0.55	static	none	0.10	0.05	0	50	256	5	0	1
E3_RS-MARL_none_r0p00_pl0p10_noise0p05_d0_s009	E3_sensor_impairment	3	RS-MARL	none	0.00	9	0.55	static	none	0.10	0.05	0	50	256	5	0	1
E3_RS-MARL_none_r0p00_pl0p10_noise0p10_d0_s000	E3_sensor_impairment	3	RS-MARL	none	0.00	0	0.55	static	none	0.10	0.10	0	50	256	5	0	1
E3_RS-MARL_none_r0p00_pl0p10_noise0p10_d0_s001	E3_sensor_impairment	3	RS-MARL	none	0.00	1	0.55	static	none	0.10	0.10	0	50	256	5	0	1
E3_RS-MARL_none_r0p00_pl0p10_noise0p10_d0_s002	E3_sensor_impairment	3	RS-MARL	none	0.00	2	0.55	static	none	0.10	0.10	0	50	256	5	0	1
E3_RS-MARL_none_r0p00_pl0p10_noise0p10_d0_s003	E3_sensor_impairment	3	RS-MARL	none	0.00	3	0.55	static	none	0.10	0.10	0	50	256	5	0	1
E3_RS-MARL_none_r0p00_pl0p10_noise0p10_d0_s004	E3_sensor_impairment	3	RS-MARL	none	0.00	4	0.55	static	none	0.10	0.10	0	50	256	5	0	1
E3_RS-MARL_none_r0p00_pl0p10_noise0p10_d0_s005	E3_sensor_impairment	3	RS-MARL	none	0.00	5	0.55	static	none	0.10	0.10	0	50	256	5	0	1
E3_RS-MARL_none_r0p00_pl0p10_noise0p10_d0_s006	E3_sensor_impairment	3	RS-MARL	none	0.00	6	0.55	static	none	0.10	0.10	0	50	256	5	0	1
E3_RS-MARL_none_r0p00_pl0p10_noise0p10_d0_s007	E3_sensor_impairment	3	RS-MARL	none	0.00	7	0.55	static	none	0.10	0.10	0	50	256	5	0	1
E3_RS-MARL_none_r0p00_pl0p10_noise0p10_d0_s008	E3_sensor_impairment	3	RS-MARL	none	0.00	8	0.55	static	none	0.10	0.10	0	50	256	5	0	1
E3_RS-MARL_none_r0p00_pl0p10_noise0p10_d0_s009	E3_sensor_impairment	3	RS-MARL	none	0.00	9	0.55	static	none	0.10	0.10	0	50	256	5	0	1
E3_RS-MARL_none_r0p00_pl0p20_noise0p00_d0_s000	E3_sensor_impairment	3	RS-MARL	none	0.00	0	0.55	static	none	0.20	0.00	0	50	256	5	0	1
E3_RS-MARL_none_r0p00_pl0p20_noise0p00_d0_s001	E3_sensor_impairment	3	RS-MARL	none	0.00	1	0.55	static	none	0.20	0.00	0	50	256	5	0	1
E3_RS-MARL_none_r0p00_pl0p20_noise0p00_d0_s002	E3_sensor_impairment	3	RS-MARL	none	0.00	2	0.55	static	none	0.20	0.00	0	50	256	5	0	1
E3_RS-MARL_none_r0p00_pl0p20_noise0p00_d0_s003	E3_sensor_impairment	3	RS-MARL	none	0.00	3	0.55	static	none	0.20	0.00	0	50	256	5	0	1
E3_RS-MARL_none_r0p00_pl0p20_noise0p00_d0_s004	E3_sensor_impairment	3	RS-MARL	none	0.00	4	0.55	static	none	0.20	0.00	0	50	256	5	0	1
E3_RS-MARL_none_r0p00_pl0p20_noise0p00_d0_s005	E3_sensor_impairment	3	RS-MARL	none	0.00	5	0.55	static	none	0.20	0.00	0	50	256	5	0	1
E3_RS-MARL_none_r0p00_pl0p20_noise0p00_d0_s006	E3_sensor_impairment	3	RS-MARL	none	0.00	6	0.55	static	none	0.20	0.00	0	50	256	5	0	1
E3_RS-MARL_none_r0p00_pl0p20_noise0p00_d0_s007	E3_sensor_impairment	3	RS-MARL	none	0.00	7	0.55	static	none	0.20	0.00	0	50	256	5	0	1
E3_RS-MARL_none_r0p00_pl0p20_noise0p00_d0_s008	E3_sensor_impairment	3	RS-MARL	none	0.00	8	0.55	static	none	0.20	0.00	0	50	256	5	0	1
E3_RS-MARL_none_r0p00_pl0p20_noise0p00_d0_s009	E3_sensor_impairment	3	RS-MARL	none	0.00	9	0.55	static	none	0.20	0.00	0	50	256	5	0	1
E3_RS-MARL_none_r0p00_pl0p20_noise0p05_d0_s000	E3_sensor_impairment	3	RS-MARL	none	0.00	0	0.55	static	none	0.20	0.05	0	50	256	5	0	1
E3_RS-MARL_none_r0p00_pl0p20_noise0p05_d0_s001	E3_sensor_impairment	3	RS-MARL	none	0.00	1	0.55	static	none	0.20	0.05	0	50	256	5	0	1
E3_RS-MARL_none_r0p00_pl0p20_noise0p05_d0_s002	E3_sensor_impairment	3	RS-MARL	none	0.00	2	0.55	static	none	0.20	0.05	0	50	256	5	0	1
E3_RS-MARL_none_r0p00_pl0p20_noise0p05_d0_s003	E3_sensor_impairment	3	RS-MARL	none	0.00	3	0.55	static	none	0.20	0.05	0	50	256	5	0	1
E3_RS-MARL_none_r0p00_pl0p20_noise0p05_d0_s004	E3_sensor_impairment	3	RS-MARL	none	0.00	4	0.55	static	none	0.20	0.05	0	50	256	5	0	1
E3_RS-MARL_none_r0p00_pl0p20_noise0p05_d0_s005	E3_sensor_impairment	3	RS-MARL	none	0.00	5	0.55	static	none	0.20	0.05	0	50	256	5	0	1
E3_RS-MARL_none_r0p00_pl0p20_noise0p05_d0_s006	E3_sensor_impairment	3	RS-MARL	none	0.00	6	0.55	static	none	0.20	0.05	0	50	256	5	0	1
E3_RS-MARL_none_r0p00_pl0p20_noise0p05_d0_s007	E3_sensor_impairment	3	RS-MARL	none	0.00	7	0.55	static	none	0.20	0.05	0	50	256	5	0	1
E3_RS-MARL_none_r0p00_pl0p20_noise0p05_d0_s008	E3_sensor_impairment	3	RS-MARL	none	0.00	8	0.55	static	none	0.20	0.05	0	50	256	5	0	1
E3_RS-MARL_none_r0p00_pl0p20_noise0p05_d0_s009	E3_sensor_impairment	3	RS-MARL	none	0.00	9	0.55	static	none	0.20	0.05	0	50	256	5	0	1
E3_RS-MARL_none_r0p00_pl0p20_noise0p10_d0_s000	E3_sensor_impairment	3	RS-MARL	none	0.00	0	0.55	static	none	0.20	0.10	0	50	256	5	0	1
E3_RS-MARL_none_r0p00_pl0p20_noise0p10_d0_s001	E3_sensor_impairment	3	RS-MARL	none	0.00	1	0.55	static	none	0.20	0.10	0	50	256	5	0	1
E3_RS-MARL_none_r0p00_pl0p20_noise0p10_d0_s002	E3_sensor_impairment	3	RS-MARL	none	0.00	2	0.55	static	none	0.20	0.10	0	50	256	5	0	1
E3_RS-MARL_none_r0p00_pl0p20_noise0p10_d0_s003	E3_sensor_impairment	3	RS-MARL	none	0.00	3	0.55	static	none	0.20	0.10	0	50	256	5	0	1
E3_RS-MARL_none_r0p00_pl0p20_noise0p10_d0_s004	E3_sensor_impairment	3	RS-MARL	none	0.00	4	0.55	static	none	0.20	0.10	0	50	256	5	0	1
E3_RS-MARL_none_r0p00_pl0p20_noise0p10_d0_s005	E3_sensor_impairment	3	RS-MARL	none	0.00	5	0.55	static	none	0.20	0.10	0	50	256	5	0	1
E3_RS-MARL_none_r0p00_pl0p20_noise0p10_d0_s006	E3_sensor_impairment	3	RS-MARL	none	0.00	6	0.55	static	none	0.20	0.10	0	50	256	5	0	1
E3_RS-MARL_none_r0p00_pl0p20_noise0p10_d0_s007	E3_sensor_impairment	3	RS-MARL	none	0.00	7	0.55	static	none	0.20	0.10	0	50	256	5	0	1
E3_RS-MARL_none_r0p00_pl0p20_noise0p10_d0_s008	E3_sensor_impairment	3	RS-MARL	none	0.00	8	0.55	static	none	0.20	0.10	0	50	256	5	0	1
E3_RS-MARL_none_r0p00_pl0p20_noise0p10_d0_s009	E3_sensor_impairment	3	RS-MARL	none	0.00	9	0.55	static	none	0.20	0.10	0	50	256	5	0	1
E3_RS-MARL_none_r0p00_pl0p00_noise0p00_d1_s000	E3_sensor_impairment	3	RS-MARL	none	0.00	0	0.55	static	none	0.00	0.00	1	50	256	5	0	1
E3_RS-MARL_none_r0p00_pl0p00_noise0p00_d1_s001	E3_sensor_impairment	3	RS-MARL	none	0.00	1	0.55	static	none	0.00	0.00	1	50	256	5	0	1
E3_RS-MARL_none_r0p00_pl0p00_noise0p00_d1_s002	E3_sensor_impairment	3	RS-MARL	none	0.00	2	0.55	static	none	0.00	0.00	1	50	256	5	0	1
E3_RS-MARL_none_r0p00_pl0p00_noise0p00_d1_s003	E3_sensor_impairment	3	RS-MARL	none	0.00	3	0.55	static	none	0.00	0.00	1	50	256	5	0	1
E3_RS-MARL_none_r0p00_pl0p00_noise0p00_d1_s004	E3_sensor_impairment	3	RS-MARL	none	0.00	4	0.55	static	none	0.00	0.00	1	50	256	5	0	1
E3_RS-MARL_none_r0p00_pl0p00_noise0p00_d1_s005	E3_sensor_impairment	3	RS-MARL	none	0.00	5	0.55	static	none	0.00	0.00	1	50	256	5	0	1
E3_RS-MARL_none_r0p00_pl0p00_noise0p00_d1_s006	E3_sensor_impairment	3	RS-MARL	none	0.00	6	0.55	static	none	0.00	0.00	1	50	256	5	0	1
E3_RS-MARL_none_r0p00_pl0p00_noise0p00_d1_s007	E3_sensor_impairment	3	RS-MARL	none	0.00	7	0.55	static	none	0.00	0.00	1	50	256	5	0	1
E3_RS-MARL_none_r0p00_pl0p00_noise0p00_d1_s008	E3_sensor_impairment	3	RS-MARL	none	0.00	8	0.55	static	none	0.00	0.00	1	50	256	5	0	1
E3_RS-MARL_none_r0p00_pl0p00_noise0p00_d1_s009	E3_sensor_impairment	3	RS-MARL	none	0.00	9	0.55	static	none	0.00	0.00	1	50	256	5	0	1
E3_RS-MARL_none_r0p00_pl0p10_noise0p05_d1_s000	E3_sensor_impairment	3	RS-MARL	none	0.00	0	0.55	static	none	0.10	0.05	1	50	256	5	0	1
E3_RS-MARL_none_r0p00_pl0p10_noise0p05_d1_s001	E3_sensor_impairment	3	RS-MARL	none	0.00	1	0.55	static	none	0.10	0.05	1	50	256	5	0	1
E3_RS-MARL_none_r0p00_pl0p10_noise0p05_d1_s002	E3_sensor_impairment	3	RS-MARL	none	0.00	2	0.55	static	none	0.10	0.05	1	50	256	5	0	1
E3_RS-MARL_none_r0p00_pl0p10_noise0p05_d1_s003	E3_sensor_impairment	3	RS-MARL	none	0.00	3	0.55	static	none	0.10	0.05	1	50	256	5	0	1
E3_RS-MARL_none_r0p00_pl0p10_noise0p05_d1_s004	E3_sensor_impairment	3	RS-MARL	none	0.00	4	0.55	static	none	0.10	0.05	1	50	256	5	0	1
E3_RS-MARL_none_r0p00_pl0p10_noise0p05_d1_s005	E3_sensor_impairment	3	RS-MARL	none	0.00	5	0.55	static	none	0.10	0.05	1	50	256	5	0	1
E3_RS-MARL_none_r0p00_pl0p10_noise0p05_d1_s006	E3_sensor_impairment	3	RS-MARL	none	0.00	6	0.55	static	none	0.10	0.05	1	50	256	5	0	1
E3_RS-MARL_none_r0p00_pl0p10_noise0p05_d1_s007	E3_sensor_impairment	3	RS-MARL	none	0.00	7	0.55	static	none	0.10	0.05	1	50	256	5	0	1
E3_RS-MARL_none_r0p00_pl0p10_noise0p05_d1_s008	E3_sensor_impairment	3	RS-MARL	none	0.00	8	0.55	static	none	0.10	0.05	1	50	256	5	0	1
E3_RS-MARL_none_r0p00_pl0p10_noise0p05_d1_s009	E3_sensor_impairment	3	RS-MARL	none	0.00	9	0.55	static	none	0.10	0.05	1	50	256	5	0	1
E3_RS-MARL_none_r0p00_pl0p20_noise0p10_d1_s000	E3_sensor_impairment	3	RS-MARL	none	0.00	0	0.55	static	none	0.20	0.10	1	50	256	5	0	1
E3_RS-MARL_none_r0p00_pl0p20_noise0p10_d1_s001	E3_sensor_impairment	3	RS-MARL	none	0.00	1	0.55	static	none	0.20	0.10	1	50	256	5	0	1
E3_RS-MARL_none_r0p00_pl0p20_noise0p10_d1_s002	E3_sensor_impairment	3	RS-MARL	none	0.00	2	0.55	static	none	0.20	0.10	1	50	256	5	0	1
E3_RS-MARL_none_r0p00_pl0p20_noise0p10_d1_s003	E3_sensor_impairment	3	RS-MARL	none	0.00	3	0.55	static	none	0.20	0.10	1	50	256	5	0	1
E3_RS-MARL_none_r0p00_pl0p20_noise0p10_d1_s004	E3_sensor_impairment	3	RS-MARL	none	0.00	4	0.55	static	none	0.20	0.10	1	50	256	5	0	1
E3_RS-MARL_none_r0p00_pl0p20_noise0p10_d1_s005	E3_sensor_impairment	3	RS-MARL	none	0.00	5	0.55	static	none	0.20	0.10	1	50	256	5	0	1
E3_RS-MARL_none_r0p00_pl0p20_noise0p10_d1_s006	E3_sensor_impairment	3	RS-MARL	none	0.00	6	0.55	static	none	0.20	0.10	1	50	256	5	0	1
E3_RS-MARL_none_r0p00_pl0p20_noise0p10_d1_s007	E3_sensor_impairment	3	RS-MARL	none	0.00	7	0.55	static	none	0.20	0.10	1	50	256	5	0	1
E3_RS-MARL_none_r0p00_pl0p20_noise0p10_d1_s008	E3_sensor_impairment	3	RS-MARL	none	0.00	8	0.55	static	none	0.20	0.10	1	50	256	5	0	1
E3_RS-MARL_none_r0p00_pl0p20_noise0p10_d1_s009	E3_sensor_impairment	3	RS-MARL	none	0.00	9	0.55	static	none	0.20	0.10	1	50	256	5	0	1
E3_RS-MARL_collusive_r0p30_pl0p00_noise0p00_d0_s000	E3_sensor_impairment	3	RS-MARL	collusive	0.30	0	0.55	static	none	0.00	0.00	0	50	256	5	0	1
E3_RS-MARL_collusive_r0p30_pl0p00_noise0p00_d0_s001	E3_sensor_impairment	3	RS-MARL	collusive	0.30	1	0.55	static	none	0.00	0.00	0	50	256	5	0	1
E3_RS-MARL_collusive_r0p30_pl0p00_noise0p00_d0_s002	E3_sensor_impairment	3	RS-MARL	collusive	0.30	2	0.55	static	none	0.00	0.00	0	50	256	5	0	1
E3_RS-MARL_collusive_r0p30_pl0p00_noise0p00_d0_s003	E3_sensor_impairment	3	RS-MARL	collusive	0.30	3	0.55	static	none	0.00	0.00	0	50	256	5	0	1
E3_RS-MARL_collusive_r0p30_pl0p00_noise0p00_d0_s004	E3_sensor_impairment	3	RS-MARL	collusive	0.30	4	0.55	static	none	0.00	0.00	0	50	256	5	0	1
E3_RS-MARL_collusive_r0p30_pl0p00_noise0p00_d0_s005	E3_sensor_impairment	3	RS-MARL	collusive	0.30	5	0.55	static	none	0.00	0.00	0	50	256	5	0	1
E3_RS-MARL_collusive_r0p30_pl0p00_noise0p00_d0_s006	E3_sensor_impairment	3	RS-MARL	collusive	0.30	6	0.55	static	none	0.00	0.00	0	50	256	5	0	1
E3_RS-MARL_collusive_r0p30_pl0p00_noise0p00_d0_s007	E3_sensor_impairment	3	RS-MARL	collusive	0.30	7	0.55	static	none	0.00	0.00	0	50	256	5	0	1
E3_RS-MARL_collusive_r0p30_pl0p00_noise0p00_d0_s008	E3_sensor_impairment	3	RS-MARL	collusive	0.30	8	0.55	static	none	0.00	0.00	0	50	256	5	0	1
E3_RS-MARL_collusive_r0p30_pl0p00_noise0p00_d0_s009	E3_sensor_impairment	3	RS-MARL	collusive	0.30	9	0.55	static	none	0.00	0.00	0	50	256	5	0	1
E3_RS-MARL_collusive_r0p30_pl0p00_noise0p05_d0_s000	E3_sensor_impairment	3	RS-MARL	collusive	0.30	0	0.55	static	none	0.00	0.05	0	50	256	5	0	1
E3_RS-MARL_collusive_r0p30_pl0p00_noise0p05_d0_s001	E3_sensor_impairment	3	RS-MARL	collusive	0.30	1	0.55	static	none	0.00	0.05	0	50	256	5	0	1
E3_RS-MARL_collusive_r0p30_pl0p00_noise0p05_d0_s002	E3_sensor_impairment	3	RS-MARL	collusive	0.30	2	0.55	static	none	0.00	0.05	0	50	256	5	0	1
E3_RS-MARL_collusive_r0p30_pl0p00_noise0p05_d0_s003	E3_sensor_impairment	3	RS-MARL	collusive	0.30	3	0.55	static	none	0.00	0.05	0	50	256	5	0	1
E3_RS-MARL_collusive_r0p30_pl0p00_noise0p05_d0_s004	E3_sensor_impairment	3	RS-MARL	collusive	0.30	4	0.55	static	none	0.00	0.05	0	50	256	5	0	1
E3_RS-MARL_collusive_r0p30_pl0p00_noise0p05_d0_s005	E3_sensor_impairment	3	RS-MARL	collusive	0.30	5	0.55	static	none	0.00	0.05	0	50	256	5	0	1
E3_RS-MARL_collusive_r0p30_pl0p00_noise0p05_d0_s006	E3_sensor_impairment	3	RS-MARL	collusive	0.30	6	0.55	static	none	0.00	0.05	0	50	256	5	0	1
E3_RS-MARL_collusive_r0p30_pl0p00_noise0p05_d0_s007	E3_sensor_impairment	3	RS-MARL	collusive	0.30	7	0.55	static	none	0.00	0.05	0	50	256	5	0	1
E3_RS-MARL_collusive_r0p30_pl0p00_noise0p05_d0_s008	E3_sensor_impairment	3	RS-MARL	collusive	0.30	8	0.55	static	none	0.00	0.05	0	50	256	5	0	1
E3_RS-MARL_collusive_r0p30_pl0p00_noise0p05_d0_s009	E3_sensor_impairment	3	RS-MARL	collusive	0.30	9	0.55	static	none	0.00	0.05	0	50	256	5	0	1
E3_RS-MARL_collusive_r0p30_pl0p00_noise0p10_d0_s000	E3_sensor_impairment	3	RS-MARL	collusive	0.30	0	0.55	static	none	0.00	0.10	0	50	256	5	0	1
E3_RS-MARL_collusive_r0p30_pl0p00_noise0p10_d0_s001	E3_sensor_impairment	3	RS-MARL	collusive	0.30	1	0.55	static	none	0.00	0.10	0	50	256	5	0	1
E3_RS-MARL_collusive_r0p30_pl0p00_noise0p10_d0_s002	E3_sensor_impairment	3	RS-MARL	collusive	0.30	2	0.55	static	none	0.00	0.10	0	50	256	5	0	1
E3_RS-MARL_collusive_r0p30_pl0p00_noise0p10_d0_s003	E3_sensor_impairment	3	RS-MARL	collusive	0.30	3	0.55	static	none	0.00	0.10	0	50	256	5	0	1
E3_RS-MARL_collusive_r0p30_pl0p00_noise0p10_d0_s004	E3_sensor_impairment	3	RS-MARL	collusive	0.30	4	0.55	static	none	0.00	0.10	0	50	256	5	0	1
E3_RS-MARL_collusive_r0p30_pl0p00_noise0p10_d0_s005	E3_sensor_impairment	3	RS-MARL	collusive	0.30	5	0.55	static	none	0.00	0.10	0	50	256	5	0	1
E3_RS-MARL_collusive_r0p30_pl0p00_noise0p10_d0_s006	E3_sensor_impairment	3	RS-MARL	collusive	0.30	6	0.55	static	none	0.00	0.10	0	50	256	5	0	1
E3_RS-MARL_collusive_r0p30_pl0p00_noise0p10_d0_s007	E3_sensor_impairment	3	RS-MARL	collusive	0.30	7	0.55	static	none	0.00	0.10	0	50	256	5	0	1
E3_RS-MARL_collusive_r0p30_pl0p00_noise0p10_d0_s008	E3_sensor_impairment	3	RS-MARL	collusive	0.30	8	0.55	static	none	0.00	0.10	0	50	256	5	0	1
E3_RS-MARL_collusive_r0p30_pl0p00_noise0p10_d0_s009	E3_sensor_impairment	3	RS-MARL	collusive	0.30	9	0.55	static	none	0.00	0.10	0	50	256	5	0	1
E3_RS-MARL_collusive_r0p30_pl0p10_noise0p00_d0_s000	E3_sensor_impairment	3	RS-MARL	collusive	0.30	0	0.55	static	none	0.10	0.00	0	50	256	5	0	1
E3_RS-MARL_collusive_r0p30_pl0p10_noise0p00_d0_s001	E3_sensor_impairment	3	RS-MARL	collusive	0.30	1	0.55	static	none	0.10	0.00	0	50	256	5	0	1
E3_RS-MARL_collusive_r0p30_pl0p10_noise0p00_d0_s002	E3_sensor_impairment	3	RS-MARL	collusive	0.30	2	0.55	static	none	0.10	0.00	0	50	256	5	0	1
E3_RS-MARL_collusive_r0p30_pl0p10_noise0p00_d0_s003	E3_sensor_impairment	3	RS-MARL	collusive	0.30	3	0.55	static	none	0.10	0.00	0	50	256	5	0	1
E3_RS-MARL_collusive_r0p30_pl0p10_noise0p00_d0_s004	E3_sensor_impairment	3	RS-MARL	collusive	0.30	4	0.55	static	none	0.10	0.00	0	50	256	5	0	1
E3_RS-MARL_collusive_r0p30_pl0p10_noise0p00_d0_s005	E3_sensor_impairment	3	RS-MARL	collusive	0.30	5	0.55	static	none	0.10	0.00	0	50	256	5	0	1
E3_RS-MARL_collusive_r0p30_pl0p10_noise0p00_d0_s006	E3_sensor_impairment	3	RS-MARL	collusive	0.30	6	0.55	static	none	0.10	0.00	0	50	256	5	0	1
E3_RS-MARL_collusive_r0p30_pl0p10_noise0p00_d0_s007	E3_sensor_impairment	3	RS-MARL	collusive	0.30	7	0.55	static	none	0.10	0.00	0	50	256	5	0	1
E3_RS-MARL_collusive_r0p30_pl0p10_noise0p00_d0_s008	E3_sensor_impairment	3	RS-MARL	collusive	0.30	8	0.55	static	none	0.10	0.00	0	50	256	5	0	1
E3_RS-MARL_collusive_r0p30_pl0p10_noise0p00_d0_s009	E3_sensor_impairment	3	RS-MARL	collusive	0.30	9	0.55	static	none	0.10	0.00	0	50	256	5	0	1
E3_RS-MARL_collusive_r0p30_pl0p10_noise0p05_d0_s000	E3_sensor_impairment	3	RS-MARL	collusive	0.30	0	0.55	static	none	0.10	0.05	0	50	256	5	0	1
E3_RS-MARL_collusive_r0p30_pl0p10_noise0p05_d0_s001	E3_sensor_impairment	3	RS-MARL	collusive	0.30	1	0.55	static	none	0.10	0.05	0	50	256	5	0	1
E3_RS-MARL_collusive_r0p30_pl0p10_noise0p05_d0_s002	E3_sensor_impairment	3	RS-MARL	collusive	0.30	2	0.55	static	none	0.10	0.05	0	50	256	5	0	1
E3_RS-MARL_collusive_r0p30_pl0p10_noise0p05_d0_s003	E3_sensor_impairment	3	RS-MARL	collusive	0.30	3	0.55	static	none	0.10	0.05	0	50	256	5	0	1
E3_RS-MARL_collusive_r0p30_pl0p10_noise0p05_d0_s004	E3_sensor_impairment	3	RS-MARL	collusive	0.30	4	0.55	static	none	0.10	0.05	0	50	256	5	0	1
E3_RS-MARL_collusive_r0p30_pl0p10_noise0p05_d0_s005	E3_sensor_impairment	3	RS-MARL	collusive	0.30	5	0.55	static	none	0.10	0.05	0	50	256	5	0	1
E3_RS-MARL_collusive_r0p30_pl0p10_noise0p05_d0_s006	E3_sensor_impairment	3	RS-MARL	collusive	0.30	6	0.55	static	none	0.10	0.05	0	50	256	5	0	1
E3_RS-MARL_collusive_r0p30_pl0p10_noise0p05_d0_s007	E3_sensor_impairment	3	RS-MARL	collusive	0.30	7	0.55	static	none	0.10	0.05	0	50	256	5	0	1
E3_RS-MARL_collusive_r0p30_pl0p10_noise0p05_d0_s008	E3_sensor_impairment	3	RS-MARL	collusive	0.30	8	0.55	static	none	0.10	0.05	0	50	256	5	0	1
E3_RS-MARL_collusive_r0p30_pl0p10_noise0p05_d0_s009	E3_sensor_impairment	3	RS-MARL	collusive	0.30	9	0.55	static	none	0.10	0.05	0	50	256	5	0	1
E3_RS-MARL_collusive_r0p30_pl0p10_noise0p10_d0_s000	E3_sensor_impairment	3	RS-MARL	collusive	0.30	0	0.55	static	none	0.10	0.10	0	50	256	5	0	1
E3_RS-MARL_collusive_r0p30_pl0p10_noise0p10_d0_s001	E3_sensor_impairment	3	RS-MARL	collusive	0.30	1	0.55	static	none	0.10	0.10	0	50	256	5	0	1
E3_RS-MARL_collusive_r0p30_pl0p10_noise0p10_d0_s002	E3_sensor_impairment	3	RS-MARL	collusive	0.30	2	0.55	static	none	0.10	0.10	0	50	256	5	0	1
E3_RS-MARL_collusive_r0p30_pl0p10_noise0p10_d0_s003	E3_sensor_impairment	3	RS-MARL	collusive	0.30	3	0.55	static	none	0.10	0.10	0	50	256	5	0	1
E3_RS-MARL_collusive_r0p30_pl0p10_noise0p10_d0_s004	E3_sensor_impairment	3	RS-MARL	collusive	0.30	4	0.55	static	none	0.10	0.10	0	50	256	5	0	1
E3_RS-MARL_collusive_r0p30_pl0p10_noise0p10_d0_s005	E3_sensor_impairment	3	RS-MARL	collusive	0.30	5	0.55	static	none	0.10	0.10	0	50	256	5	0	1
E3_RS-MARL_collusive_r0p30_pl0p10_noise0p10_d0_s006	E3_sensor_impairment	3	RS-MARL	collusive	0.30	6	0.55	static	none	0.10	0.10	0	50	256	5	0	1
E3_RS-MARL_collusive_r0p30_pl0p10_noise0p10_d0_s007	E3_sensor_impairment	3	RS-MARL	collusive	0.30	7	0.55	static	none	0.10	0.10	0	50	256	5	0	1
E3_RS-MARL_collusive_r0p30_pl0p10_noise0p10_d0_s008	E3_sensor_impairment	3	RS-MARL	collusive	0.30	8	0.55	static	none	0.10	0.10	0	50	256	5	0	1
E3_RS-MARL_collusive_r0p30_pl0p10_noise0p10_d0_s009	E3_sensor_impairment	3	RS-MARL	collusive	0.30	9	0.55	static	none	0.10	0.10	0	50	256	5	0	1
E3_RS-MARL_collusive_r0p30_pl0p20_noise0p00_d0_s000	E3_sensor_impairment	3	RS-MARL	collusive	0.30	0	0.55	static	none	0.20	0.00	0	50	256	5	0	1
E3_RS-MARL_collusive_r0p30_pl0p20_noise0p00_d0_s001	E3_sensor_impairment	3	RS-MARL	collusive	0.30	1	0.55	static	none	0.20	0.00	0	50	256	5	0	1
E3_RS-MARL_collusive_r0p30_pl0p20_noise0p00_d0_s002	E3_sensor_impairment	3	RS-MARL	collusive	0.30	2	0.55	static	none	0.20	0.00	0	50	256	5	0	1
E3_RS-MARL_collusive_r0p30_pl0p20_noise0p00_d0_s003	E3_sensor_impairment	3	RS-MARL	collusive	0.30	3	0.55	static	none	0.20	0.00	0	50	256	5	0	1
E3_RS-MARL_collusive_r0p30_pl0p20_noise0p00_d0_s004	E3_sensor_impairment	3	RS-MARL	collusive	0.30	4	0.55	static	none	0.20	0.00	0	50	256	5	0	1
E3_RS-MARL_collusive_r0p30_pl0p20_noise0p00_d0_s005	E3_sensor_impairment	3	RS-MARL	collusive	0.30	5	0.55	static	none	0.20	0.00	0	50	256	5	0	1
E3_RS-MARL_collusive_r0p30_pl0p20_noise0p00_d0_s006	E3_sensor_impairment	3	RS-MARL	collusive	0.30	6	0.55	static	none	0.20	0.00	0	50	256	5	0	1
E3_RS-MARL_collusive_r0p30_pl0p20_noise0p00_d0_s007	E3_sensor_impairment	3	RS-MARL	collusive	0.30	7	0.55	static	none	0.20	0.00	0	50	256	5	0	1
E3_RS-MARL_collusive_r0p30_pl0p20_noise0p00_d0_s008	E3_sensor_impairment	3	RS-MARL	collusive	0.30	8	0.55	static	none	0.20	0.00	0	50	256	5	0	1
E3_RS-MARL_collusive_r0p30_pl0p20_noise0p00_d0_s009	E3_sensor_impairment	3	RS-MARL	collusive	0.30	9	0.55	static	none	0.20	0.00	0	50	256	5	0	1
E3_RS-MARL_collusive_r0p30_pl0p20_noise0p05_d0_s000	E3_sensor_impairment	3	RS-MARL	collusive	0.30	0	0.55	static	none	0.20	0.05	0	50	256	5	0	1
E3_RS-MARL_collusive_r0p30_pl0p20_noise0p05_d0_s001	E3_sensor_impairment	3	RS-MARL	collusive	0.30	1	0.55	static	none	0.20	0.05	0	50	256	5	0	1
E3_RS-MARL_collusive_r0p30_pl0p20_noise0p05_d0_s002	E3_sensor_impairment	3	RS-MARL	collusive	0.30	2	0.55	static	none	0.20	0.05	0	50	256	5	0	1
E3_RS-MARL_collusive_r0p30_pl0p20_noise0p05_d0_s003	E3_sensor_impairment	3	RS-MARL	collusive	0.30	3	0.55	static	none	0.20	0.05	0	50	256	5	0	1
E3_RS-MARL_collusive_r0p30_pl0p20_noise0p05_d0_s004	E3_sensor_impairment	3	RS-MARL	collusive	0.30	4	0.55	static	none	0.20	0.05	0	50	256	5	0	1
E3_RS-MARL_collusive_r0p30_pl0p20_noise0p05_d0_s005	E3_sensor_impairment	3	RS-MARL	collusive	0.30	5	0.55	static	none	0.20	0.05	0	50	256	5	0	1
E3_RS-MARL_collusive_r0p30_pl0p20_noise0p05_d0_s006	E3_sensor_impairment	3	RS-MARL	collusive	0.30	6	0.55	static	none	0.20	0.05	0	50	256	5	0	1
E3_RS-MARL_collusive_r0p30_pl0p20_noise0p05_d0_s007	E3_sensor_impairment	3	RS-MARL	collusive	0.30	7	0.55	static	none	0.20	0.05	0	50	256	5	0	1
E3_RS-MARL_collusive_r0p30_pl0p20_noise0p05_d0_s008	E3_sensor_impairment	3	RS-MARL	collusive	0.30	8	0.55	static	none	0.20	0.05	0	50	256	5	0	1
E3_RS-MARL_collusive_r0p30_pl0p20_noise0p05_d0_s009	E3_sensor_impairment	3	RS-MARL	collusive	0.30	9	0.55	static	none	0.20	0.05	0	50	256	5	0	1
E3_RS-MARL_collusive_r0p30_pl0p20_noise0p10_d0_s000	E3_sensor_impairment	3	RS-MARL	collusive	0.30	0	0.55	static	none	0.20	0.10	0	50	256	5	0	1
E3_RS-MARL_collusive_r0p30_pl0p20_noise0p10_d0_s001	E3_sensor_impairment	3	RS-MARL	collusive	0.30	1	0.55	static	none	0.20	0.10	0	50	256	5	0	1
E3_RS-MARL_collusive_r0p30_pl0p20_noise0p10_d0_s002	E3_sensor_impairment	3	RS-MARL	collusive	0.30	2	0.55	static	none	0.20	0.10	0	50	256	5	0	1
E3_RS-MARL_collusive_r0p30_pl0p20_noise0p10_d0_s003	E3_sensor_impairment	3	RS-MARL	collusive	0.30	3	0.55	static	none	0.20	0.10	0	50	256	5	0	1
E3_RS-MARL_collusive_r0p30_pl0p20_noise0p10_d0_s004	E3_sensor_impairment	3	RS-MARL	collusive	0.30	4	0.55	static	none	0.20	0.10	0	50	256	5	0	1
E3_RS-MARL_collusive_r0p30_pl0p20_noise0p10_d0_s005	E3_sensor_impairment	3	RS-MARL	collusive	0.30	5	0.55	static	none	0.20	0.10	0	50	256	5	0	1
E3_RS-MARL_collusive_r0p30_pl0p20_noise0p10_d0_s006	E3_sensor_impairment	3	RS-MARL	collusive	0.30	6	0.55	static	none	0.20	0.10	0	50	256	5	0	1
E3_RS-MARL_collusive_r0p30_pl0p20_noise0p10_d0_s007	E3_sensor_impairment	3	RS-MARL	collusive	0.30	7	0.55	static	none	0.20	0.10	0	50	256	5	0	1
E3_RS-MARL_collusive_r0p30_pl0p20_noise0p10_d0_s008	E3_sensor_impairment	3	RS-MARL	collusive	0.30	8	0.55	static	none	0.20	0.10	0	50	256	5	0	1
E3_RS-MARL_collusive_r0p30_pl0p20_noise0p10_d0_s009	E3_sensor_impairment	3	RS-MARL	collusive	0.30	9	0.55	static	none	0.20	0.10	0	50	256	5	0	1
E3_RS-MARL_collusive_r0p30_pl0p00_noise0p00_d1_s000	E3_sensor_impairment	3	RS-MARL	collusive	0.30	0	0.55	static	none	0.00	0.00	1	50	256	5	0	1
E3_RS-MARL_collusive_r0p30_pl0p00_noise0p00_d1_s001	E3_sensor_impairment	3	RS-MARL	collusive	0.30	1	0.55	static	none	0.00	0.00	1	50	256	5	0	1
E3_RS-MARL_collusive_r0p30_pl0p00_noise0p00_d1_s002	E3_sensor_impairment	3	RS-MARL	collusive	0.30	2	0.55	static	none	0.00	0.00	1	50	256	5	0	1
E3_RS-MARL_collusive_r0p30_pl0p00_noise0p00_d1_s003	E3_sensor_impairment	3	RS-MARL	collusive	0.30	3	0.55	static	none	0.00	0.00	1	50	256	5	0	1
E3_RS-MARL_collusive_r0p30_pl0p00_noise0p00_d1_s004	E3_sensor_impairment	3	RS-MARL	collusive	0.30	4	0.55	static	none	0.00	0.00	1	50	256	5	0	1
E3_RS-MARL_collusive_r0p30_pl0p00_noise0p00_d1_s005	E3_sensor_impairment	3	RS-MARL	collusive	0.30	5	0.55	static	none	0.00	0.00	1	50	256	5	0	1
E3_RS-MARL_collusive_r0p30_pl0p00_noise0p00_d1_s006	E3_sensor_impairment	3	RS-MARL	collusive	0.30	6	0.55	static	none	0.00	0.00	1	50	256	5	0	1
E3_RS-MARL_collusive_r0p30_pl0p00_noise0p00_d1_s007	E3_sensor_impairment	3	RS-MARL	collusive	0.30	7	0.55	static	none	0.00	0.00	1	50	256	5	0	1
E3_RS-MARL_collusive_r0p30_pl0p00_noise0p00_d1_s008	E3_sensor_impairment	3	RS-MARL	collusive	0.30	8	0.55	static	none	0.00	0.00	1	50	256	5	0	1
E3_RS-MARL_collusive_r0p30_pl0p00_noise0p00_d1_s009	E3_sensor_impairment	3	RS-MARL	collusive	0.30	9	0.55	static	none	0.00	0.00	1	50	256	5	0	1
E3_RS-MARL_collusive_r0p30_pl0p10_noise0p05_d1_s000	E3_sensor_impairment	3	RS-MARL	collusive	0.30	0	0.55	static	none	0.10	0.05	1	50	256	5	0	1
E3_RS-MARL_collusive_r0p30_pl0p10_noise0p05_d1_s001	E3_sensor_impairment	3	RS-MARL	collusive	0.30	1	0.55	static	none	0.10	0.05	1	50	256	5	0	1
E3_RS-MARL_collusive_r0p30_pl0p10_noise0p05_d1_s002	E3_sensor_impairment	3	RS-MARL	collusive	0.30	2	0.55	static	none	0.10	0.05	1	50	256	5	0	1
E3_RS-MARL_collusive_r0p30_pl0p10_noise0p05_d1_s003	E3_sensor_impairment	3	RS-MARL	collusive	0.30	3	0.55	static	none	0.10	0.05	1	50	256	5	0	1
E3_RS-MARL_collusive_r0p30_pl0p10_noise0p05_d1_s004	E3_sensor_impairment	3	RS-MARL	collusive	0.30	4	0.55	static	none	0.10	0.05	1	50	256	5	0	1
E3_RS-MARL_collusive_r0p30_pl0p10_noise0p05_d1_s005	E3_sensor_impairment	3	RS-MARL	collusive	0.30	5	0.55	static	none	0.10	0.05	1	50	256	5	0	1
E3_RS-MARL_collusive_r0p30_pl0p10_noise0p05_d1_s006	E3_sensor_impairment	3	RS-MARL	collusive	0.30	6	0.55	static	none	0.10	0.05	1	50	256	5	0	1
E3_RS-MARL_collusive_r0p30_pl0p10_noise0p05_d1_s007	E3_sensor_impairment	3	RS-MARL	collusive	0.30	7	0.55	static	none	0.10	0.05	1	50	256	5	0	1
E3_RS-MARL_collusive_r0p30_pl0p10_noise0p05_d1_s008	E3_sensor_impairment	3	RS-MARL	collusive	0.30	8	0.55	static	none	0.10	0.05	1	50	256	5	0	1
E3_RS-MARL_collusive_r0p30_pl0p10_noise0p05_d1_s009	E3_sensor_impairment	3	RS-MARL	collusive	0.30	9	0.55	static	none	0.10	0.05	1	50	256	5	0	1
E3_RS-MARL_collusive_r0p30_pl0p20_noise0p10_d1_s000	E3_sensor_impairment	3	RS-MARL	collusive	0.30	0	0.55	static	none	0.20	0.10	1	50	256	5	0	1
E3_RS-MARL_collusive_r0p30_pl0p20_noise0p10_d1_s001	E3_sensor_impairment	3	RS-MARL	collusive	0.30	1	0.55	static	none	0.20	0.10	1	50	256	5	0	1
E3_RS-MARL_collusive_r0p30_pl0p20_noise0p10_d1_s002	E3_sensor_impairment	3	RS-MARL	collusive	0.30	2	0.55	static	none	0.20	0.10	1	50	256	5	0	1
E3_RS-MARL_collusive_r0p30_pl0p20_noise0p10_d1_s003	E3_sensor_impairment	3	RS-MARL	collusive	0.30	3	0.55	static	none	0.20	0.10	1	50	256	5	0	1
E3_RS-MARL_collusive_r0p30_pl0p20_noise0p10_d1_s004	E3_sensor_impairment	3	RS-MARL	collusive	0.30	4	0.55	static	none	0.20	0.10	1	50	256	5	0	1
E3_RS-MARL_collusive_r0p30_pl0p20_noise0p10_d1_s005	E3_sensor_impairment	3	RS-MARL	collusive	0.30	5	0.55	static	none	0.20	0.10	1	50	256	5	0	1
E3_RS-MARL_collusive_r0p30_pl0p20_noise0p10_d1_s006	E3_sensor_impairment	3	RS-MARL	collusive	0.30	6	0.55	static	none	0.20	0.10	1	50	256	5	0	1
E3_RS-MARL_collusive_r0p30_pl0p20_noise0p10_d1_s007	E3_sensor_impairment	3	RS-MARL	collusive	0.30	7	0.55	static	none	0.20	0.10	1	50	256	5	0	1
E3_RS-MARL_collusive_r0p30_pl0p20_noise0p10_d1_s008	E3_sensor_impairment	3	RS-MARL	collusive	0.30	8	0.55	static	none	0.20	0.10	1	50	256	5	0	1
E3_RS-MARL_collusive_r0p30_pl0p20_noise0p10_d1_s009	E3_sensor_impairment	3	RS-MARL	collusive	0.30	9	0.55	static	none	0.20	0.10	1	50	256	5	0	1
E3_Safe-MAPPO_none_r0p00_pl0p00_noise0p00_d0_s000	E3_sensor_impairment	3	Safe-MAPPO	none	0.00	0	0.55	static	none	0.00	0.00	0	50	256	5	0	1
E3_Safe-MAPPO_none_r0p00_pl0p00_noise0p00_d0_s001	E3_sensor_impairment	3	Safe-MAPPO	none	0.00	1	0.55	static	none	0.00	0.00	0	50	256	5	0	1
E3_Safe-MAPPO_none_r0p00_pl0p00_noise0p00_d0_s002	E3_sensor_impairment	3	Safe-MAPPO	none	0.00	2	0.55	static	none	0.00	0.00	0	50	256	5	0	1
E3_Safe-MAPPO_none_r0p00_pl0p00_noise0p00_d0_s003	E3_sensor_impairment	3	Safe-MAPPO	none	0.00	3	0.55	static	none	0.00	0.00	0	50	256	5	0	1
E3_Safe-MAPPO_none_r0p00_pl0p00_noise0p00_d0_s004	E3_sensor_impairment	3	Safe-MAPPO	none	0.00	4	0.55	static	none	0.00	0.00	0	50	256	5	0	1
E3_Safe-MAPPO_none_r0p00_pl0p00_noise0p00_d0_s005	E3_sensor_impairment	3	Safe-MAPPO	none	0.00	5	0.55	static	none	0.00	0.00	0	50	256	5	0	1
E3_Safe-MAPPO_none_r0p00_pl0p00_noise0p00_d0_s006	E3_sensor_impairment	3	Safe-MAPPO	none	0.00	6	0.55	static	none	0.00	0.00	0	50	256	5	0	1
E3_Safe-MAPPO_none_r0p00_pl0p00_noise0p00_d0_s007	E3_sensor_impairment	3	Safe-MAPPO	none	0.00	7	0.55	static	none	0.00	0.00	0	50	256	5	0	1
E3_Safe-MAPPO_none_r0p00_pl0p00_noise0p00_d0_s008	E3_sensor_impairment	3	Safe-MAPPO	none	0.00	8	0.55	static	none	0.00	0.00	0	50	256	5	0	1
E3_Safe-MAPPO_none_r0p00_pl0p00_noise0p00_d0_s009	E3_sensor_impairment	3	Safe-MAPPO	none	0.00	9	0.55	static	none	0.00	0.00	0	50	256	5	0	1
E3_Safe-MAPPO_none_r0p00_pl0p00_noise0p05_d0_s000	E3_sensor_impairment	3	Safe-MAPPO	none	0.00	0	0.55	static	none	0.00	0.05	0	50	256	5	0	1
E3_Safe-MAPPO_none_r0p00_pl0p00_noise0p05_d0_s001	E3_sensor_impairment	3	Safe-MAPPO	none	0.00	1	0.55	static	none	0.00	0.05	0	50	256	5	0	1
E3_Safe-MAPPO_none_r0p00_pl0p00_noise0p05_d0_s002	E3_sensor_impairment	3	Safe-MAPPO	none	0.00	2	0.55	static	none	0.00	0.05	0	50	256	5	0	1
E3_Safe-MAPPO_none_r0p00_pl0p00_noise0p05_d0_s003	E3_sensor_impairment	3	Safe-MAPPO	none	0.00	3	0.55	static	none	0.00	0.05	0	50	256	5	0	1
E3_Safe-MAPPO_none_r0p00_pl0p00_noise0p05_d0_s004	E3_sensor_impairment	3	Safe-MAPPO	none	0.00	4	0.55	static	none	0.00	0.05	0	50	256	5	0	1
E3_Safe-MAPPO_none_r0p00_pl0p00_noise0p05_d0_s005	E3_sensor_impairment	3	Safe-MAPPO	none	0.00	5	0.55	static	none	0.00	0.05	0	50	256	5	0	1
E3_Safe-MAPPO_none_r0p00_pl0p00_noise0p05_d0_s006	E3_sensor_impairment	3	Safe-MAPPO	none	0.00	6	0.55	static	none	0.00	0.05	0	50	256	5	0	1
E3_Safe-MAPPO_none_r0p00_pl0p00_noise0p05_d0_s007	E3_sensor_impairment	3	Safe-MAPPO	none	0.00	7	0.55	static	none	0.00	0.05	0	50	256	5	0	1
E3_Safe-MAPPO_none_r0p00_pl0p00_noise0p05_d0_s008	E3_sensor_impairment	3	Safe-MAPPO	none	0.00	8	0.55	static	none	0.00	0.05	0	50	256	5	0	1
E3_Safe-MAPPO_none_r0p00_pl0p00_noise0p05_d0_s009	E3_sensor_impairment	3	Safe-MAPPO	none	0.00	9	0.55	static	none	0.00	0.05	0	50	256	5	0	1
E3_Safe-MAPPO_none_r0p00_pl0p00_noise0p10_d0_s000	E3_sensor_impairment	3	Safe-MAPPO	none	0.00	0	0.55	static	none	0.00	0.10	0	50	256	5	0	1
E3_Safe-MAPPO_none_r0p00_pl0p00_noise0p10_d0_s001	E3_sensor_impairment	3	Safe-MAPPO	none	0.00	1	0.55	static	none	0.00	0.10	0	50	256	5	0	1
E3_Safe-MAPPO_none_r0p00_pl0p00_noise0p10_d0_s002	E3_sensor_impairment	3	Safe-MAPPO	none	0.00	2	0.55	static	none	0.00	0.10	0	50	256	5	0	1
E3_Safe-MAPPO_none_r0p00_pl0p00_noise0p10_d0_s003	E3_sensor_impairment	3	Safe-MAPPO	none	0.00	3	0.55	static	none	0.00	0.10	0	50	256	5	0	1
E3_Safe-MAPPO_none_r0p00_pl0p00_noise0p10_d0_s004	E3_sensor_impairment	3	Safe-MAPPO	none	0.00	4	0.55	static	none	0.00	0.10	0	50	256	5	0	1
E3_Safe-MAPPO_none_r0p00_pl0p00_noise0p10_d0_s005	E3_sensor_impairment	3	Safe-MAPPO	none	0.00	5	0.55	static	none	0.00	0.10	0	50	256	5	0	1
E3_Safe-MAPPO_none_r0p00_pl0p00_noise0p10_d0_s006	E3_sensor_impairment	3	Safe-MAPPO	none	0.00	6	0.55	static	none	0.00	0.10	0	50	256	5	0	1
E3_Safe-MAPPO_none_r0p00_pl0p00_noise0p10_d0_s007	E3_sensor_impairment	3	Safe-MAPPO	none	0.00	7	0.55	static	none	0.00	0.10	0	50	256	5	0	1
E3_Safe-MAPPO_none_r0p00_pl0p00_noise0p10_d0_s008	E3_sensor_impairment	3	Safe-MAPPO	none	0.00	8	0.55	static	none	0.00	0.10	0	50	256	5	0	1
E3_Safe-MAPPO_none_r0p00_pl0p00_noise0p10_d0_s009	E3_sensor_impairment	3	Safe-MAPPO	none	0.00	9	0.55	static	none	0.00	0.10	0	50	256	5	0	1
E3_Safe-MAPPO_none_r0p00_pl0p10_noise0p00_d0_s000	E3_sensor_impairment	3	Safe-MAPPO	none	0.00	0	0.55	static	none	0.10	0.00	0	50	256	5	0	1
E3_Safe-MAPPO_none_r0p00_pl0p10_noise0p00_d0_s001	E3_sensor_impairment	3	Safe-MAPPO	none	0.00	1	0.55	static	none	0.10	0.00	0	50	256	5	0	1
E3_Safe-MAPPO_none_r0p00_pl0p10_noise0p00_d0_s002	E3_sensor_impairment	3	Safe-MAPPO	none	0.00	2	0.55	static	none	0.10	0.00	0	50	256	5	0	1
E3_Safe-MAPPO_none_r0p00_pl0p10_noise0p00_d0_s003	E3_sensor_impairment	3	Safe-MAPPO	none	0.00	3	0.55	static	none	0.10	0.00	0	50	256	5	0	1
E3_Safe-MAPPO_none_r0p00_pl0p10_noise0p00_d0_s004	E3_sensor_impairment	3	Safe-MAPPO	none	0.00	4	0.55	static	none	0.10	0.00	0	50	256	5	0	1
E3_Safe-MAPPO_none_r0p00_pl0p10_noise0p00_d0_s005	E3_sensor_impairment	3	Safe-MAPPO	none	0.00	5	0.55	static	none	0.10	0.00	0	50	256	5	0	1
E3_Safe-MAPPO_none_r0p00_pl0p10_noise0p00_d0_s006	E3_sensor_impairment	3	Safe-MAPPO	none	0.00	6	0.55	static	none	0.10	0.00	0	50	256	5	0	1
E3_Safe-MAPPO_none_r0p00_pl0p10_noise0p00_d0_s007	E3_sensor_impairment	3	Safe-MAPPO	none	0.00	7	0.55	static	none	0.10	0.00	0	50	256	5	0	1
E3_Safe-MAPPO_none_r0p00_pl0p10_noise0p00_d0_s008	E3_sensor_impairment	3	Safe-MAPPO	none	0.00	8	0.55	static	none	0.10	0.00	0	50	256	5	0	1
E3_Safe-MAPPO_none_r0p00_pl0p10_noise0p00_d0_s009	E3_sensor_impairment	3	Safe-MAPPO	none	0.00	9	0.55	static	none	0.10	0.00	0	50	256	5	0	1
E3_Safe-MAPPO_none_r0p00_pl0p10_noise0p05_d0_s000	E3_sensor_impairment	3	Safe-MAPPO	none	0.00	0	0.55	static	none	0.10	0.05	0	50	256	5	0	1
E3_Safe-MAPPO_none_r0p00_pl0p10_noise0p05_d0_s001	E3_sensor_impairment	3	Safe-MAPPO	none	0.00	1	0.55	static	none	0.10	0.05	0	50	256	5	0	1
E3_Safe-MAPPO_none_r0p00_pl0p10_noise0p05_d0_s002	E3_sensor_impairment	3	Safe-MAPPO	none	0.00	2	0.55	static	none	0.10	0.05	0	50	256	5	0	1
E3_Safe-MAPPO_none_r0p00_pl0p10_noise0p05_d0_s003	E3_sensor_impairment	3	Safe-MAPPO	none	0.00	3	0.55	static	none	0.10	0.05	0	50	256	5	0	1
E3_Safe-MAPPO_none_r0p00_pl0p10_noise0p05_d0_s004	E3_sensor_impairment	3	Safe-MAPPO	none	0.00	4	0.55	static	none	0.10	0.05	0	50	256	5	0	1
E3_Safe-MAPPO_none_r0p00_pl0p10_noise0p05_d0_s005	E3_sensor_impairment	3	Safe-MAPPO	none	0.00	5	0.55	static	none	0.10	0.05	0	50	256	5	0	1
E3_Safe-MAPPO_none_r0p00_pl0p10_noise0p05_d0_s006	E3_sensor_impairment	3	Safe-MAPPO	none	0.00	6	0.55	static	none	0.10	0.05	0	50	256	5	0	1
E3_Safe-MAPPO_none_r0p00_pl0p10_noise0p05_d0_s007	E3_sensor_impairment	3	Safe-MAPPO	none	0.00	7	0.55	static	none	0.10	0.05	0	50	256	5	0	1
E3_Safe-MAPPO_none_r0p00_pl0p10_noise0p05_d0_s008	E3_sensor_impairment	3	Safe-MAPPO	none	0.00	8	0.55	static	none	0.10	0.05	0	50	256	5	0	1
E3_Safe-MAPPO_none_r0p00_pl0p10_noise0p05_d0_s009	E3_sensor_impairment	3	Safe-MAPPO	none	0.00	9	0.55	static	none	0.10	0.05	0	50	256	5	0	1
E3_Safe-MAPPO_none_r0p00_pl0p10_noise0p10_d0_s000	E3_sensor_impairment	3	Safe-MAPPO	none	0.00	0	0.55	static	none	0.10	0.10	0	50	256	5	0	1
E3_Safe-MAPPO_none_r0p00_pl0p10_noise0p10_d0_s001	E3_sensor_impairment	3	Safe-MAPPO	none	0.00	1	0.55	static	none	0.10	0.10	0	50	256	5	0	1
E3_Safe-MAPPO_none_r0p00_pl0p10_noise0p10_d0_s002	E3_sensor_impairment	3	Safe-MAPPO	none	0.00	2	0.55	static	none	0.10	0.10	0	50	256	5	0	1
E3_Safe-MAPPO_none_r0p00_pl0p10_noise0p10_d0_s003	E3_sensor_impairment	3	Safe-MAPPO	none	0.00	3	0.55	static	none	0.10	0.10	0	50	256	5	0	1
E3_Safe-MAPPO_none_r0p00_pl0p10_noise0p10_d0_s004	E3_sensor_impairment	3	Safe-MAPPO	none	0.00	4	0.55	static	none	0.10	0.10	0	50	256	5	0	1
E3_Safe-MAPPO_none_r0p00_pl0p10_noise0p10_d0_s005	E3_sensor_impairment	3	Safe-MAPPO	none	0.00	5	0.55	static	none	0.10	0.10	0	50	256	5	0	1
E3_Safe-MAPPO_none_r0p00_pl0p10_noise0p10_d0_s006	E3_sensor_impairment	3	Safe-MAPPO	none	0.00	6	0.55	static	none	0.10	0.10	0	50	256	5	0	1
E3_Safe-MAPPO_none_r0p00_pl0p10_noise0p10_d0_s007	E3_sensor_impairment	3	Safe-MAPPO	none	0.00	7	0.55	static	none	0.10	0.10	0	50	256	5	0	1
E3_Safe-MAPPO_none_r0p00_pl0p10_noise0p10_d0_s008	E3_sensor_impairment	3	Safe-MAPPO	none	0.00	8	0.55	static	none	0.10	0.10	0	50	256	5	0	1
E3_Safe-MAPPO_none_r0p00_pl0p10_noise0p10_d0_s009	E3_sensor_impairment	3	Safe-MAPPO	none	0.00	9	0.55	static	none	0.10	0.10	0	50	256	5	0	1
E3_Safe-MAPPO_none_r0p00_pl0p20_noise0p00_d0_s000	E3_sensor_impairment	3	Safe-MAPPO	none	0.00	0	0.55	static	none	0.20	0.00	0	50	256	5	0	1
E3_Safe-MAPPO_none_r0p00_pl0p20_noise0p00_d0_s001	E3_sensor_impairment	3	Safe-MAPPO	none	0.00	1	0.55	static	none	0.20	0.00	0	50	256	5	0	1
E3_Safe-MAPPO_none_r0p00_pl0p20_noise0p00_d0_s002	E3_sensor_impairment	3	Safe-MAPPO	none	0.00	2	0.55	static	none	0.20	0.00	0	50	256	5	0	1
E3_Safe-MAPPO_none_r0p00_pl0p20_noise0p00_d0_s003	E3_sensor_impairment	3	Safe-MAPPO	none	0.00	3	0.55	static	none	0.20	0.00	0	50	256	5	0	1
E3_Safe-MAPPO_none_r0p00_pl0p20_noise0p00_d0_s004	E3_sensor_impairment	3	Safe-MAPPO	none	0.00	4	0.55	static	none	0.20	0.00	0	50	256	5	0	1
E3_Safe-MAPPO_none_r0p00_pl0p20_noise0p00_d0_s005	E3_sensor_impairment	3	Safe-MAPPO	none	0.00	5	0.55	static	none	0.20	0.00	0	50	256	5	0	1
E3_Safe-MAPPO_none_r0p00_pl0p20_noise0p00_d0_s006	E3_sensor_impairment	3	Safe-MAPPO	none	0.00	6	0.55	static	none	0.20	0.00	0	50	256	5	0	1
E3_Safe-MAPPO_none_r0p00_pl0p20_noise0p00_d0_s007	E3_sensor_impairment	3	Safe-MAPPO	none	0.00	7	0.55	static	none	0.20	0.00	0	50	256	5	0	1
E3_Safe-MAPPO_none_r0p00_pl0p20_noise0p00_d0_s008	E3_sensor_impairment	3	Safe-MAPPO	none	0.00	8	0.55	static	none	0.20	0.00	0	50	256	5	0	1
E3_Safe-MAPPO_none_r0p00_pl0p20_noise0p00_d0_s009	E3_sensor_impairment	3	Safe-MAPPO	none	0.00	9	0.55	static	none	0.20	0.00	0	50	256	5	0	1
E3_Safe-MAPPO_none_r0p00_pl0p20_noise0p05_d0_s000	E3_sensor_impairment	3	Safe-MAPPO	none	0.00	0	0.55	static	none	0.20	0.05	0	50	256	5	0	1
E3_Safe-MAPPO_none_r0p00_pl0p20_noise0p05_d0_s001	E3_sensor_impairment	3	Safe-MAPPO	none	0.00	1	0.55	static	none	0.20	0.05	0	50	256	5	0	1
E3_Safe-MAPPO_none_r0p00_pl0p20_noise0p05_d0_s002	E3_sensor_impairment	3	Safe-MAPPO	none	0.00	2	0.55	static	none	0.20	0.05	0	50	256	5	0	1
E3_Safe-MAPPO_none_r0p00_pl0p20_noise0p05_d0_s003	E3_sensor_impairment	3	Safe-MAPPO	none	0.00	3	0.55	static	none	0.20	0.05	0	50	256	5	0	1
E3_Safe-MAPPO_none_r0p00_pl0p20_noise0p05_d0_s004	E3_sensor_impairment	3	Safe-MAPPO	none	0.00	4	0.55	static	none	0.20	0.05	0	50	256	5	0	1
E3_Safe-MAPPO_none_r0p00_pl0p20_noise0p05_d0_s005	E3_sensor_impairment	3	Safe-MAPPO	none	0.00	5	0.55	static	none	0.20	0.05	0	50	256	5	0	1
E3_Safe-MAPPO_none_r0p00_pl0p20_noise0p05_d0_s006	E3_sensor_impairment	3	Safe-MAPPO	none	0.00	6	0.55	static	none	0.20	0.05	0	50	256	5	0	1
E3_Safe-MAPPO_none_r0p00_pl0p20_noise0p05_d0_s007	E3_sensor_impairment	3	Safe-MAPPO	none	0.00	7	0.55	static	none	0.20	0.05	0	50	256	5	0	1
E3_Safe-MAPPO_none_r0p00_pl0p20_noise0p05_d0_s008	E3_sensor_impairment	3	Safe-MAPPO	none	0.00	8	0.55	static	none	0.20	0.05	0	50	256	5	0	1
E3_Safe-MAPPO_none_r0p00_pl0p20_noise0p05_d0_s009	E3_sensor_impairment	3	Safe-MAPPO	none	0.00	9	0.55	static	none	0.20	0.05	0	50	256	5	0	1
E3_Safe-MAPPO_none_r0p00_pl0p20_noise0p10_d0_s000	E3_sensor_impairment	3	Safe-MAPPO	none	0.00	0	0.55	static	none	0.20	0.10	0	50	256	5	0	1
E3_Safe-MAPPO_none_r0p00_pl0p20_noise0p10_d0_s001	E3_sensor_impairment	3	Safe-MAPPO	none	0.00	1	0.55	static	none	0.20	0.10	0	50	256	5	0	1
E3_Safe-MAPPO_none_r0p00_pl0p20_noise0p10_d0_s002	E3_sensor_impairment	3	Safe-MAPPO	none	0.00	2	0.55	static	none	0.20	0.10	0	50	256	5	0	1
E3_Safe-MAPPO_none_r0p00_pl0p20_noise0p10_d0_s003	E3_sensor_impairment	3	Safe-MAPPO	none	0.00	3	0.55	static	none	0.20	0.10	0	50	256	5	0	1
E3_Safe-MAPPO_none_r0p00_pl0p20_noise0p10_d0_s004	E3_sensor_impairment	3	Safe-MAPPO	none	0.00	4	0.55	static	none	0.20	0.10	0	50	256	5	0	1
E3_Safe-MAPPO_none_r0p00_pl0p20_noise0p10_d0_s005	E3_sensor_impairment	3	Safe-MAPPO	none	0.00	5	0.55	static	none	0.20	0.10	0	50	256	5	0	1
E3_Safe-MAPPO_none_r0p00_pl0p20_noise0p10_d0_s006	E3_sensor_impairment	3	Safe-MAPPO	none	0.00	6	0.55	static	none	0.20	0.10	0	50	256	5	0	1
E3_Safe-MAPPO_none_r0p00_pl0p20_noise0p10_d0_s007	E3_sensor_impairment	3	Safe-MAPPO	none	0.00	7	0.55	static	none	0.20	0.10	0	50	256	5	0	1
E3_Safe-MAPPO_none_r0p00_pl0p20_noise0p10_d0_s008	E3_sensor_impairment	3	Safe-MAPPO	none	0.00	8	0.55	static	none	0.20	0.10	0	50	256	5	0	1
E3_Safe-MAPPO_none_r0p00_pl0p20_noise0p10_d0_s009	E3_sensor_impairment	3	Safe-MAPPO	none	0.00	9	0.55	static	none	0.20	0.10	0	50	256	5	0	1
E3_Safe-MAPPO_none_r0p00_pl0p00_noise0p00_d1_s000	E3_sensor_impairment	3	Safe-MAPPO	none	0.00	0	0.55	static	none	0.00	0.00	1	50	256	5	0	1
E3_Safe-MAPPO_none_r0p00_pl0p00_noise0p00_d1_s001	E3_sensor_impairment	3	Safe-MAPPO	none	0.00	1	0.55	static	none	0.00	0.00	1	50	256	5	0	1
E3_Safe-MAPPO_none_r0p00_pl0p00_noise0p00_d1_s002	E3_sensor_impairment	3	Safe-MAPPO	none	0.00	2	0.55	static	none	0.00	0.00	1	50	256	5	0	1
E3_Safe-MAPPO_none_r0p00_pl0p00_noise0p00_d1_s003	E3_sensor_impairment	3	Safe-MAPPO	none	0.00	3	0.55	static	none	0.00	0.00	1	50	256	5	0	1
E3_Safe-MAPPO_none_r0p00_pl0p00_noise0p00_d1_s004	E3_sensor_impairment	3	Safe-MAPPO	none	0.00	4	0.55	static	none	0.00	0.00	1	50	256	5	0	1
E3_Safe-MAPPO_none_r0p00_pl0p00_noise0p00_d1_s005	E3_sensor_impairment	3	Safe-MAPPO	none	0.00	5	0.55	static	none	0.00	0.00	1	50	256	5	0	1
E3_Safe-MAPPO_none_r0p00_pl0p00_noise0p00_d1_s006	E3_sensor_impairment	3	Safe-MAPPO	none	0.00	6	0.55	static	none	0.00	0.00	1	50	256	5	0	1
E3_Safe-MAPPO_none_r0p00_pl0p00_noise0p00_d1_s007	E3_sensor_impairment	3	Safe-MAPPO	none	0.00	7	0.55	static	none	0.00	0.00	1	50	256	5	0	1
E3_Safe-MAPPO_none_r0p00_pl0p00_noise0p00_d1_s008	E3_sensor_impairment	3	Safe-MAPPO	none	0.00	8	0.55	static	none	0.00	0.00	1	50	256	5	0	1
E3_Safe-MAPPO_none_r0p00_pl0p00_noise0p00_d1_s009	E3_sensor_impairment	3	Safe-MAPPO	none	0.00	9	0.55	static	none	0.00	0.00	1	50	256	5	0	1
E3_Safe-MAPPO_none_r0p00_pl0p10_noise0p05_d1_s000	E3_sensor_impairment	3	Safe-MAPPO	none	0.00	0	0.55	static	none	0.10	0.05	1	50	256	5	0	1
E3_Safe-MAPPO_none_r0p00_pl0p10_noise0p05_d1_s001	E3_sensor_impairment	3	Safe-MAPPO	none	0.00	1	0.55	static	none	0.10	0.05	1	50	256	5	0	1
E3_Safe-MAPPO_none_r0p00_pl0p10_noise0p05_d1_s002	E3_sensor_impairment	3	Safe-MAPPO	none	0.00	2	0.55	static	none	0.10	0.05	1	50	256	5	0	1
E3_Safe-MAPPO_none_r0p00_pl0p10_noise0p05_d1_s003	E3_sensor_impairment	3	Safe-MAPPO	none	0.00	3	0.55	static	none	0.10	0.05	1	50	256	5	0	1
E3_Safe-MAPPO_none_r0p00_pl0p10_noise0p05_d1_s004	E3_sensor_impairment	3	Safe-MAPPO	none	0.00	4	0.55	static	none	0.10	0.05	1	50	256	5	0	1
E3_Safe-MAPPO_none_r0p00_pl0p10_noise0p05_d1_s005	E3_sensor_impairment	3	Safe-MAPPO	none	0.00	5	0.55	static	none	0.10	0.05	1	50	256	5	0	1
E3_Safe-MAPPO_none_r0p00_pl0p10_noise0p05_d1_s006	E3_sensor_impairment	3	Safe-MAPPO	none	0.00	6	0.55	static	none	0.10	0.05	1	50	256	5	0	1
E3_Safe-MAPPO_none_r0p00_pl0p10_noise0p05_d1_s007	E3_sensor_impairment	3	Safe-MAPPO	none	0.00	7	0.55	static	none	0.10	0.05	1	50	256	5	0	1
E3_Safe-MAPPO_none_r0p00_pl0p10_noise0p05_d1_s008	E3_sensor_impairment	3	Safe-MAPPO	none	0.00	8	0.55	static	none	0.10	0.05	1	50	256	5	0	1
E3_Safe-MAPPO_none_r0p00_pl0p10_noise0p05_d1_s009	E3_sensor_impairment	3	Safe-MAPPO	none	0.00	9	0.55	static	none	0.10	0.05	1	50	256	5	0	1
E3_Safe-MAPPO_none_r0p00_pl0p20_noise0p10_d1_s000	E3_sensor_impairment	3	Safe-MAPPO	none	0.00	0	0.55	static	none	0.20	0.10	1	50	256	5	0	1
E3_Safe-MAPPO_none_r0p00_pl0p20_noise0p10_d1_s001	E3_sensor_impairment	3	Safe-MAPPO	none	0.00	1	0.55	static	none	0.20	0.10	1	50	256	5	0	1
E3_Safe-MAPPO_none_r0p00_pl0p20_noise0p10_d1_s002	E3_sensor_impairment	3	Safe-MAPPO	none	0.00	2	0.55	static	none	0.20	0.10	1	50	256	5	0	1
E3_Safe-MAPPO_none_r0p00_pl0p20_noise0p10_d1_s003	E3_sensor_impairment	3	Safe-MAPPO	none	0.00	3	0.55	static	none	0.20	0.10	1	50	256	5	0	1
E3_Safe-MAPPO_none_r0p00_pl0p20_noise0p10_d1_s004	E3_sensor_impairment	3	Safe-MAPPO	none	0.00	4	0.55	static	none	0.20	0.10	1	50	256	5	0	1
E3_Safe-MAPPO_none_r0p00_pl0p20_noise0p10_d1_s005	E3_sensor_impairment	3	Safe-MAPPO	none	0.00	5	0.55	static	none	0.20	0.10	1	50	256	5	0	1
E3_Safe-MAPPO_none_r0p00_pl0p20_noise0p10_d1_s006	E3_sensor_impairment	3	Safe-MAPPO	none	0.00	6	0.55	static	none	0.20	0.10	1	50	256	5	0	1
E3_Safe-MAPPO_none_r0p00_pl0p20_noise0p10_d1_s007	E3_sensor_impairment	3	Safe-MAPPO	none	0.00	7	0.55	static	none	0.20	0.10	1	50	256	5	0	1
E3_Safe-MAPPO_none_r0p00_pl0p20_noise0p10_d1_s008	E3_sensor_impairment	3	Safe-MAPPO	none	0.00	8	0.55	static	none	0.20	0.10	1	50	256	5	0	1
E3_Safe-MAPPO_none_r0p00_pl0p20_noise0p10_d1_s009	E3_sensor_impairment	3	Safe-MAPPO	none	0.00	9	0.55	static	none	0.20	0.10	1	50	256	5	0	1
E3_Safe-MAPPO_collusive_r0p30_pl0p00_noise0p00_d0_s000	E3_sensor_impairment	3	Safe-MAPPO	collusive	0.30	0	0.55	static	none	0.00	0.00	0	50	256	5	0	1
E3_Safe-MAPPO_collusive_r0p30_pl0p00_noise0p00_d0_s001	E3_sensor_impairment	3	Safe-MAPPO	collusive	0.30	1	0.55	static	none	0.00	0.00	0	50	256	5	0	1
E3_Safe-MAPPO_collusive_r0p30_pl0p00_noise0p00_d0_s002	E3_sensor_impairment	3	Safe-MAPPO	collusive	0.30	2	0.55	static	none	0.00	0.00	0	50	256	5	0	1
E3_Safe-MAPPO_collusive_r0p30_pl0p00_noise0p00_d0_s003	E3_sensor_impairment	3	Safe-MAPPO	collusive	0.30	3	0.55	static	none	0.00	0.00	0	50	256	5	0	1
E3_Safe-MAPPO_collusive_r0p30_pl0p00_noise0p00_d0_s004	E3_sensor_impairment	3	Safe-MAPPO	collusive	0.30	4	0.55	static	none	0.00	0.00	0	50	256	5	0	1
E3_Safe-MAPPO_collusive_r0p30_pl0p00_noise0p00_d0_s005	E3_sensor_impairment	3	Safe-MAPPO	collusive	0.30	5	0.55	static	none	0.00	0.00	0	50	256	5	0	1
E3_Safe-MAPPO_collusive_r0p30_pl0p00_noise0p00_d0_s006	E3_sensor_impairment	3	Safe-MAPPO	collusive	0.30	6	0.55	static	none	0.00	0.00	0	50	256	5	0	1
E3_Safe-MAPPO_collusive_r0p30_pl0p00_noise0p00_d0_s007	E3_sensor_impairment	3	Safe-MAPPO	collusive	0.30	7	0.55	static	none	0.00	0.00	0	50	256	5	0	1
E3_Safe-MAPPO_collusive_r0p30_pl0p00_noise0p00_d0_s008	E3_sensor_impairment	3	Safe-MAPPO	collusive	0.30	8	0.55	static	none	0.00	0.00	0	50	256	5	0	1
E3_Safe-MAPPO_collusive_r0p30_pl0p00_noise0p00_d0_s009	E3_sensor_impairment	3	Safe-MAPPO	collusive	0.30	9	0.55	static	none	0.00	0.00	0	50	256	5	0	1
E3_Safe-MAPPO_collusive_r0p30_pl0p00_noise0p05_d0_s000	E3_sensor_impairment	3	Safe-MAPPO	collusive	0.30	0	0.55	static	none	0.00	0.05	0	50	256	5	0	1
E3_Safe-MAPPO_collusive_r0p30_pl0p00_noise0p05_d0_s001	E3_sensor_impairment	3	Safe-MAPPO	collusive	0.30	1	0.55	static	none	0.00	0.05	0	50	256	5	0	1
E3_Safe-MAPPO_collusive_r0p30_pl0p00_noise0p05_d0_s002	E3_sensor_impairment	3	Safe-MAPPO	collusive	0.30	2	0.55	static	none	0.00	0.05	0	50	256	5	0	1
E3_Safe-MAPPO_collusive_r0p30_pl0p00_noise0p05_d0_s003	E3_sensor_impairment	3	Safe-MAPPO	collusive	0.30	3	0.55	static	none	0.00	0.05	0	50	256	5	0	1
E3_Safe-MAPPO_collusive_r0p30_pl0p00_noise0p05_d0_s004	E3_sensor_impairment	3	Safe-MAPPO	collusive	0.30	4	0.55	static	none	0.00	0.05	0	50	256	5	0	1
E3_Safe-MAPPO_collusive_r0p30_pl0p00_noise0p05_d0_s005	E3_sensor_impairment	3	Safe-MAPPO	collusive	0.30	5	0.55	static	none	0.00	0.05	0	50	256	5	0	1
E3_Safe-MAPPO_collusive_r0p30_pl0p00_noise0p05_d0_s006	E3_sensor_impairment	3	Safe-MAPPO	collusive	0.30	6	0.55	static	none	0.00	0.05	0	50	256	5	0	1
E3_Safe-MAPPO_collusive_r0p30_pl0p00_noise0p05_d0_s007	E3_sensor_impairment	3	Safe-MAPPO	collusive	0.30	7	0.55	static	none	0.00	0.05	0	50	256	5	0	1
E3_Safe-MAPPO_collusive_r0p30_pl0p00_noise0p05_d0_s008	E3_sensor_impairment	3	Safe-MAPPO	collusive	0.30	8	0.55	static	none	0.00	0.05	0	50	256	5	0	1
E3_Safe-MAPPO_collusive_r0p30_pl0p00_noise0p05_d0_s009	E3_sensor_impairment	3	Safe-MAPPO	collusive	0.30	9	0.55	static	none	0.00	0.05	0	50	256	5	0	1
E3_Safe-MAPPO_collusive_r0p30_pl0p00_noise0p10_d0_s000	E3_sensor_impairment	3	Safe-MAPPO	collusive	0.30	0	0.55	static	none	0.00	0.10	0	50	256	5	0	1
E3_Safe-MAPPO_collusive_r0p30_pl0p00_noise0p10_d0_s001	E3_sensor_impairment	3	Safe-MAPPO	collusive	0.30	1	0.55	static	none	0.00	0.10	0	50	256	5	0	1
E3_Safe-MAPPO_collusive_r0p30_pl0p00_noise0p10_d0_s002	E3_sensor_impairment	3	Safe-MAPPO	collusive	0.30	2	0.55	static	none	0.00	0.10	0	50	256	5	0	1
E3_Safe-MAPPO_collusive_r0p30_pl0p00_noise0p10_d0_s003	E3_sensor_impairment	3	Safe-MAPPO	collusive	0.30	3	0.55	static	none	0.00	0.10	0	50	256	5	0	1
E3_Safe-MAPPO_collusive_r0p30_pl0p00_noise0p10_d0_s004	E3_sensor_impairment	3	Safe-MAPPO	collusive	0.30	4	0.55	static	none	0.00	0.10	0	50	256	5	0	1
E3_Safe-MAPPO_collusive_r0p30_pl0p00_noise0p10_d0_s005	E3_sensor_impairment	3	Safe-MAPPO	collusive	0.30	5	0.55	static	none	0.00	0.10	0	50	256	5	0	1
E3_Safe-MAPPO_collusive_r0p30_pl0p00_noise0p10_d0_s006	E3_sensor_impairment	3	Safe-MAPPO	collusive	0.30	6	0.55	static	none	0.00	0.10	0	50	256	5	0	1
E3_Safe-MAPPO_collusive_r0p30_pl0p00_noise0p10_d0_s007	E3_sensor_impairment	3	Safe-MAPPO	collusive	0.30	7	0.55	static	none	0.00	0.10	0	50	256	5	0	1
E3_Safe-MAPPO_collusive_r0p30_pl0p00_noise0p10_d0_s008	E3_sensor_impairment	3	Safe-MAPPO	collusive	0.30	8	0.55	static	none	0.00	0.10	0	50	256	5	0	1
E3_Safe-MAPPO_collusive_r0p30_pl0p00_noise0p10_d0_s009	E3_sensor_impairment	3	Safe-MAPPO	collusive	0.30	9	0.55	static	none	0.00	0.10	0	50	256	5	0	1
E3_Safe-MAPPO_collusive_r0p30_pl0p10_noise0p00_d0_s000	E3_sensor_impairment	3	Safe-MAPPO	collusive	0.30	0	0.55	static	none	0.10	0.00	0	50	256	5	0	1
E3_Safe-MAPPO_collusive_r0p30_pl0p10_noise0p00_d0_s001	E3_sensor_impairment	3	Safe-MAPPO	collusive	0.30	1	0.55	static	none	0.10	0.00	0	50	256	5	0	1
E3_Safe-MAPPO_collusive_r0p30_pl0p10_noise0p00_d0_s002	E3_sensor_impairment	3	Safe-MAPPO	collusive	0.30	2	0.55	static	none	0.10	0.00	0	50	256	5	0	1
E3_Safe-MAPPO_collusive_r0p30_pl0p10_noise0p00_d0_s003	E3_sensor_impairment	3	Safe-MAPPO	collusive	0.30	3	0.55	static	none	0.10	0.00	0	50	256	5	0	1
E3_Safe-MAPPO_collusive_r0p30_pl0p10_noise0p00_d0_s004	E3_sensor_impairment	3	Safe-MAPPO	collusive	0.30	4	0.55	static	none	0.10	0.00	0	50	256	5	0	1
E3_Safe-MAPPO_collusive_r0p30_pl0p10_noise0p00_d0_s005	E3_sensor_impairment	3	Safe-MAPPO	collusive	0.30	5	0.55	static	none	0.10	0.00	0	50	256	5	0	1
E3_Safe-MAPPO_collusive_r0p30_pl0p10_noise0p00_d0_s006	E3_sensor_impairment	3	Safe-MAPPO	collusive	0.30	6	0.55	static	none	0.10	0.00	0	50	256	5	0	1
E3_Safe-MAPPO_collusive_r0p30_pl0p10_noise0p00_d0_s007	E3_sensor_impairment	3	Safe-MAPPO	collusive	0.30	7	0.55	static	none	0.10	0.00	0	50	256	5	0	1
E3_Safe-MAPPO_collusive_r0p30_pl0p10_noise0p00_d0_s008	E3_sensor_impairment	3	Safe-MAPPO	collusive	0.30	8	0.55	static	none	0.10	0.00	0	50	256	5	0	1
E3_Safe-MAPPO_collusive_r0p30_pl0p10_noise0p00_d0_s009	E3_sensor_impairment	3	Safe-MAPPO	collusive	0.30	9	0.55	static	none	0.10	0.00	0	50	256	5	0	1
E3_Safe-MAPPO_collusive_r0p30_pl0p10_noise0p05_d0_s000	E3_sensor_impairment	3	Safe-MAPPO	collusive	0.30	0	0.55	static	none	0.10	0.05	0	50	256	5	0	1
E3_Safe-MAPPO_collusive_r0p30_pl0p10_noise0p05_d0_s001	E3_sensor_impairment	3	Safe-MAPPO	collusive	0.30	1	0.55	static	none	0.10	0.05	0	50	256	5	0	1
E3_Safe-MAPPO_collusive_r0p30_pl0p10_noise0p05_d0_s002	E3_sensor_impairment	3	Safe-MAPPO	collusive	0.30	2	0.55	static	none	0.10	0.05	0	50	256	5	0	1
E3_Safe-MAPPO_collusive_r0p30_pl0p10_noise0p05_d0_s003	E3_sensor_impairment	3	Safe-MAPPO	collusive	0.30	3	0.55	static	none	0.10	0.05	0	50	256	5	0	1
E3_Safe-MAPPO_collusive_r0p30_pl0p10_noise0p05_d0_s004	E3_sensor_impairment	3	Safe-MAPPO	collusive	0.30	4	0.55	static	none	0.10	0.05	0	50	256	5	0	1
E3_Safe-MAPPO_collusive_r0p30_pl0p10_noise0p05_d0_s005	E3_sensor_impairment	3	Safe-MAPPO	collusive	0.30	5	0.55	static	none	0.10	0.05	0	50	256	5	0	1
E3_Safe-MAPPO_collusive_r0p30_pl0p10_noise0p05_d0_s006	E3_sensor_impairment	3	Safe-MAPPO	collusive	0.30	6	0.55	static	none	0.10	0.05	0	50	256	5	0	1
E3_Safe-MAPPO_collusive_r0p30_pl0p10_noise0p05_d0_s007	E3_sensor_impairment	3	Safe-MAPPO	collusive	0.30	7	0.55	static	none	0.10	0.05	0	50	256	5	0	1
E3_Safe-MAPPO_collusive_r0p30_pl0p10_noise0p05_d0_s008	E3_sensor_impairment	3	Safe-MAPPO	collusive	0.30	8	0.55	static	none	0.10	0.05	0	50	256	5	0	1
E3_Safe-MAPPO_collusive_r0p30_pl0p10_noise0p05_d0_s009	E3_sensor_impairment	3	Safe-MAPPO	collusive	0.30	9	0.55	static	none	0.10	0.05	0	50	256	5	0	1
E3_Safe-MAPPO_collusive_r0p30_pl0p10_noise0p10_d0_s000	E3_sensor_impairment	3	Safe-MAPPO	collusive	0.30	0	0.55	static	none	0.10	0.10	0	50	256	5	0	1
E3_Safe-MAPPO_collusive_r0p30_pl0p10_noise0p10_d0_s001	E3_sensor_impairment	3	Safe-MAPPO	collusive	0.30	1	0.55	static	none	0.10	0.10	0	50	256	5	0	1
E3_Safe-MAPPO_collusive_r0p30_pl0p10_noise0p10_d0_s002	E3_sensor_impairment	3	Safe-MAPPO	collusive	0.30	2	0.55	static	none	0.10	0.10	0	50	256	5	0	1
E3_Safe-MAPPO_collusive_r0p30_pl0p10_noise0p10_d0_s003	E3_sensor_impairment	3	Safe-MAPPO	collusive	0.30	3	0.55	static	none	0.10	0.10	0	50	256	5	0	1
E3_Safe-MAPPO_collusive_r0p30_pl0p10_noise0p10_d0_s004	E3_sensor_impairment	3	Safe-MAPPO	collusive	0.30	4	0.55	static	none	0.10	0.10	0	50	256	5	0	1
E3_Safe-MAPPO_collusive_r0p30_pl0p10_noise0p10_d0_s005	E3_sensor_impairment	3	Safe-MAPPO	collusive	0.30	5	0.55	static	none	0.10	0.10	0	50	256	5	0	1
E3_Safe-MAPPO_collusive_r0p30_pl0p10_noise0p10_d0_s006	E3_sensor_impairment	3	Safe-MAPPO	collusive	0.30	6	0.55	static	none	0.10	0.10	0	50	256	5	0	1
E3_Safe-MAPPO_collusive_r0p30_pl0p10_noise0p10_d0_s007	E3_sensor_impairment	3	Safe-MAPPO	collusive	0.30	7	0.55	static	none	0.10	0.10	0	50	256	5	0	1
E3_Safe-MAPPO_collusive_r0p30_pl0p10_noise0p10_d0_s008	E3_sensor_impairment	3	Safe-MAPPO	collusive	0.30	8	0.55	static	none	0.10	0.10	0	50	256	5	0	1
E3_Safe-MAPPO_collusive_r0p30_pl0p10_noise0p10_d0_s009	E3_sensor_impairment	3	Safe-MAPPO	collusive	0.30	9	0.55	static	none	0.10	0.10	0	50	256	5	0	1
E3_Safe-MAPPO_collusive_r0p30_pl0p20_noise0p00_d0_s000	E3_sensor_impairment	3	Safe-MAPPO	collusive	0.30	0	0.55	static	none	0.20	0.00	0	50	256	5	0	1
E3_Safe-MAPPO_collusive_r0p30_pl0p20_noise0p00_d0_s001	E3_sensor_impairment	3	Safe-MAPPO	collusive	0.30	1	0.55	static	none	0.20	0.00	0	50	256	5	0	1
E3_Safe-MAPPO_collusive_r0p30_pl0p20_noise0p00_d0_s002	E3_sensor_impairment	3	Safe-MAPPO	collusive	0.30	2	0.55	static	none	0.20	0.00	0	50	256	5	0	1
E3_Safe-MAPPO_collusive_r0p30_pl0p20_noise0p00_d0_s003	E3_sensor_impairment	3	Safe-MAPPO	collusive	0.30	3	0.55	static	none	0.20	0.00	0	50	256	5	0	1
E3_Safe-MAPPO_collusive_r0p30_pl0p20_noise0p00_d0_s004	E3_sensor_impairment	3	Safe-MAPPO	collusive	0.30	4	0.55	static	none	0.20	0.00	0	50	256	5	0	1
E3_Safe-MAPPO_collusive_r0p30_pl0p20_noise0p00_d0_s005	E3_sensor_impairment	3	Safe-MAPPO	collusive	0.30	5	0.55	static	none	0.20	0.00	0	50	256	5	0	1
E3_Safe-MAPPO_collusive_r0p30_pl0p20_noise0p00_d0_s006	E3_sensor_impairment	3	Safe-MAPPO	collusive	0.30	6	0.55	static	none	0.20	0.00	0	50	256	5	0	1
E3_Safe-MAPPO_collusive_r0p30_pl0p20_noise0p00_d0_s007	E3_sensor_impairment	3	Safe-MAPPO	collusive	0.30	7	0.55	static	none	0.20	0.00	0	50	256	5	0	1
E3_Safe-MAPPO_collusive_r0p30_pl0p20_noise0p00_d0_s008	E3_sensor_impairment	3	Safe-MAPPO	collusive	0.30	8	0.55	static	none	0.20	0.00	0	50	256	5	0	1
E3_Safe-MAPPO_collusive_r0p30_pl0p20_noise0p00_d0_s009	E3_sensor_impairment	3	Safe-MAPPO	collusive	0.30	9	0.55	static	none	0.20	0.00	0	50	256	5	0	1
E3_Safe-MAPPO_collusive_r0p30_pl0p20_noise0p05_d0_s000	E3_sensor_impairment	3	Safe-MAPPO	collusive	0.30	0	0.55	static	none	0.20	0.05	0	50	256	5	0	1
E3_Safe-MAPPO_collusive_r0p30_pl0p20_noise0p05_d0_s001	E3_sensor_impairment	3	Safe-MAPPO	collusive	0.30	1	0.55	static	none	0.20	0.05	0	50	256	5	0	1
E3_Safe-MAPPO_collusive_r0p30_pl0p20_noise0p05_d0_s002	E3_sensor_impairment	3	Safe-MAPPO	collusive	0.30	2	0.55	static	none	0.20	0.05	0	50	256	5	0	1
E3_Safe-MAPPO_collusive_r0p30_pl0p20_noise0p05_d0_s003	E3_sensor_impairment	3	Safe-MAPPO	collusive	0.30	3	0.55	static	none	0.20	0.05	0	50	256	5	0	1
E3_Safe-MAPPO_collusive_r0p30_pl0p20_noise0p05_d0_s004	E3_sensor_impairment	3	Safe-MAPPO	collusive	0.30	4	0.55	static	none	0.20	0.05	0	50	256	5	0	1
E3_Safe-MAPPO_collusive_r0p30_pl0p20_noise0p05_d0_s005	E3_sensor_impairment	3	Safe-MAPPO	collusive	0.30	5	0.55	static	none	0.20	0.05	0	50	256	5	0	1
E3_Safe-MAPPO_collusive_r0p30_pl0p20_noise0p05_d0_s006	E3_sensor_impairment	3	Safe-MAPPO	collusive	0.30	6	0.55	static	none	0.20	0.05	0	50	256	5	0	1
E3_Safe-MAPPO_collusive_r0p30_pl0p20_noise0p05_d0_s007	E3_sensor_impairment	3	Safe-MAPPO	collusive	0.30	7	0.55	static	none	0.20	0.05	0	50	256	5	0	1
E3_Safe-MAPPO_collusive_r0p30_pl0p20_noise0p05_d0_s008	E3_sensor_impairment	3	Safe-MAPPO	collusive	0.30	8	0.55	static	none	0.20	0.05	0	50	256	5	0	1
E3_Safe-MAPPO_collusive_r0p30_pl0p20_noise0p05_d0_s009	E3_sensor_impairment	3	Safe-MAPPO	collusive	0.30	9	0.55	static	none	0.20	0.05	0	50	256	5	0	1
E3_Safe-MAPPO_collusive_r0p30_pl0p20_noise0p10_d0_s000	E3_sensor_impairment	3	Safe-MAPPO	collusive	0.30	0	0.55	static	none	0.20	0.10	0	50	256	5	0	1
E3_Safe-MAPPO_collusive_r0p30_pl0p20_noise0p10_d0_s001	E3_sensor_impairment	3	Safe-MAPPO	collusive	0.30	1	0.55	static	none	0.20	0.10	0	50	256	5	0	1
E3_Safe-MAPPO_collusive_r0p30_pl0p20_noise0p10_d0_s002	E3_sensor_impairment	3	Safe-MAPPO	collusive	0.30	2	0.55	static	none	0.20	0.10	0	50	256	5	0	1
E3_Safe-MAPPO_collusive_r0p30_pl0p20_noise0p10_d0_s003	E3_sensor_impairment	3	Safe-MAPPO	collusive	0.30	3	0.55	static	none	0.20	0.10	0	50	256	5	0	1
E3_Safe-MAPPO_collusive_r0p30_pl0p20_noise0p10_d0_s004	E3_sensor_impairment	3	Safe-MAPPO	collusive	0.30	4	0.55	static	none	0.20	0.10	0	50	256	5	0	1
E3_Safe-MAPPO_collusive_r0p30_pl0p20_noise0p10_d0_s005	E3_sensor_impairment	3	Safe-MAPPO	collusive	0.30	5	0.55	static	none	0.20	0.10	0	50	256	5	0	1
E3_Safe-MAPPO_collusive_r0p30_pl0p20_noise0p10_d0_s006	E3_sensor_impairment	3	Safe-MAPPO	collusive	0.30	6	0.55	static	none	0.20	0.10	0	50	256	5	0	1
E3_Safe-MAPPO_collusive_r0p30_pl0p20_noise0p10_d0_s007	E3_sensor_impairment	3	Safe-MAPPO	collusive	0.30	7	0.55	static	none	0.20	0.10	0	50	256	5	0	1
E3_Safe-MAPPO_collusive_r0p30_pl0p20_noise0p10_d0_s008	E3_sensor_impairment	3	Safe-MAPPO	collusive	0.30	8	0.55	static	none	0.20	0.10	0	50	256	5	0	1
E3_Safe-MAPPO_collusive_r0p30_pl0p20_noise0p10_d0_s009	E3_sensor_impairment	3	Safe-MAPPO	collusive	0.30	9	0.55	static	none	0.20	0.10	0	50	256	5	0	1
E3_Safe-MAPPO_collusive_r0p30_pl0p00_noise0p00_d1_s000	E3_sensor_impairment	3	Safe-MAPPO	collusive	0.30	0	0.55	static	none	0.00	0.00	1	50	256	5	0	1
E3_Safe-MAPPO_collusive_r0p30_pl0p00_noise0p00_d1_s001	E3_sensor_impairment	3	Safe-MAPPO	collusive	0.30	1	0.55	static	none	0.00	0.00	1	50	256	5	0	1
E3_Safe-MAPPO_collusive_r0p30_pl0p00_noise0p00_d1_s002	E3_sensor_impairment	3	Safe-MAPPO	collusive	0.30	2	0.55	static	none	0.00	0.00	1	50	256	5	0	1
E3_Safe-MAPPO_collusive_r0p30_pl0p00_noise0p00_d1_s003	E3_sensor_impairment	3	Safe-MAPPO	collusive	0.30	3	0.55	static	none	0.00	0.00	1	50	256	5	0	1
E3_Safe-MAPPO_collusive_r0p30_pl0p00_noise0p00_d1_s004	E3_sensor_impairment	3	Safe-MAPPO	collusive	0.30	4	0.55	static	none	0.00	0.00	1	50	256	5	0	1
E3_Safe-MAPPO_collusive_r0p30_pl0p00_noise0p00_d1_s005	E3_sensor_impairment	3	Safe-MAPPO	collusive	0.30	5	0.55	static	none	0.00	0.00	1	50	256	5	0	1
E3_Safe-MAPPO_collusive_r0p30_pl0p00_noise0p00_d1_s006	E3_sensor_impairment	3	Safe-MAPPO	collusive	0.30	6	0.55	static	none	0.00	0.00	1	50	256	5	0	1
E3_Safe-MAPPO_collusive_r0p30_pl0p00_noise0p00_d1_s007	E3_sensor_impairment	3	Safe-MAPPO	collusive	0.30	7	0.55	static	none	0.00	0.00	1	50	256	5	0	1
E3_Safe-MAPPO_collusive_r0p30_pl0p00_noise0p00_d1_s008	E3_sensor_impairment	3	Safe-MAPPO	collusive	0.30	8	0.55	static	none	0.00	0.00	1	50	256	5	0	1
E3_Safe-MAPPO_collusive_r0p30_pl0p00_noise0p00_d1_s009	E3_sensor_impairment	3	Safe-MAPPO	collusive	0.30	9	0.55	static	none	0.00	0.00	1	50	256	5	0	1
E3_Safe-MAPPO_collusive_r0p30_pl0p10_noise0p05_d1_s000	E3_sensor_impairment	3	Safe-MAPPO	collusive	0.30	0	0.55	static	none	0.10	0.05	1	50	256	5	0	1
E3_Safe-MAPPO_collusive_r0p30_pl0p10_noise0p05_d1_s001	E3_sensor_impairment	3	Safe-MAPPO	collusive	0.30	1	0.55	static	none	0.10	0.05	1	50	256	5	0	1
E3_Safe-MAPPO_collusive_r0p30_pl0p10_noise0p05_d1_s002	E3_sensor_impairment	3	Safe-MAPPO	collusive	0.30	2	0.55	static	none	0.10	0.05	1	50	256	5	0	1
E3_Safe-MAPPO_collusive_r0p30_pl0p10_noise0p05_d1_s003	E3_sensor_impairment	3	Safe-MAPPO	collusive	0.30	3	0.55	static	none	0.10	0.05	1	50	256	5	0	1
E3_Safe-MAPPO_collusive_r0p30_pl0p10_noise0p05_d1_s004	E3_sensor_impairment	3	Safe-MAPPO	collusive	0.30	4	0.55	static	none	0.10	0.05	1	50	256	5	0	1
E3_Safe-MAPPO_collusive_r0p30_pl0p10_noise0p05_d1_s005	E3_sensor_impairment	3	Safe-MAPPO	collusive	0.30	5	0.55	static	none	0.10	0.05	1	50	256	5	0	1
E3_Safe-MAPPO_collusive_r0p30_pl0p10_noise0p05_d1_s006	E3_sensor_impairment	3	Safe-MAPPO	collusive	0.30	6	0.55	static	none	0.10	0.05	1	50	256	5	0	1
E3_Safe-MAPPO_collusive_r0p30_pl0p10_noise0p05_d1_s007	E3_sensor_impairment	3	Safe-MAPPO	collusive	0.30	7	0.55	static	none	0.10	0.05	1	50	256	5	0	1
E3_Safe-MAPPO_collusive_r0p30_pl0p10_noise0p05_d1_s008	E3_sensor_impairment	3	Safe-MAPPO	collusive	0.30	8	0.55	static	none	0.10	0.05	1	50	256	5	0	1
E3_Safe-MAPPO_collusive_r0p30_pl0p10_noise0p05_d1_s009	E3_sensor_impairment	3	Safe-MAPPO	collusive	0.30	9	0.55	static	none	0.10	0.05	1	50	256	5	0	1
E3_Safe-MAPPO_collusive_r0p30_pl0p20_noise0p10_d1_s000	E3_sensor_impairment	3	Safe-MAPPO	collusive	0.30	0	0.55	static	none	0.20	0.10	1	50	256	5	0	1
E3_Safe-MAPPO_collusive_r0p30_pl0p20_noise0p10_d1_s001	E3_sensor_impairment	3	Safe-MAPPO	collusive	0.30	1	0.55	static	none	0.20	0.10	1	50	256	5	0	1
E3_Safe-MAPPO_collusive_r0p30_pl0p20_noise0p10_d1_s002	E3_sensor_impairment	3	Safe-MAPPO	collusive	0.30	2	0.55	static	none	0.20	0.10	1	50	256	5	0	1
E3_Safe-MAPPO_collusive_r0p30_pl0p20_noise0p10_d1_s003	E3_sensor_impairment	3	Safe-MAPPO	collusive	0.30	3	0.55	static	none	0.20	0.10	1	50	256	5	0	1
E3_Safe-MAPPO_collusive_r0p30_pl0p20_noise0p10_d1_s004	E3_sensor_impairment	3	Safe-MAPPO	collusive	0.30	4	0.55	static	none	0.20	0.10	1	50	256	5	0	1
E3_Safe-MAPPO_collusive_r0p30_pl0p20_noise0p10_d1_s005	E3_sensor_impairment	3	Safe-MAPPO	collusive	0.30	5	0.55	static	none	0.20	0.10	1	50	256	5	0	1
E3_Safe-MAPPO_collusive_r0p30_pl0p20_noise0p10_d1_s006	E3_sensor_impairment	3	Safe-MAPPO	collusive	0.30	6	0.55	static	none	0.20	0.10	1	50	256	5	0	1
E3_Safe-MAPPO_collusive_r0p30_pl0p20_noise0p10_d1_s007	E3_sensor_impairment	3	Safe-MAPPO	collusive	0.30	7	0.55	static	none	0.20	0.10	1	50	256	5	0	1
E3_Safe-MAPPO_collusive_r0p30_pl0p20_noise0p10_d1_s008	E3_sensor_impairment	3	Safe-MAPPO	collusive	0.30	8	0.55	static	none	0.20	0.10	1	50	256	5	0	1
E3_Safe-MAPPO_collusive_r0p30_pl0p20_noise0p10_d1_s009	E3_sensor_impairment	3	Safe-MAPPO	collusive	0.30	9	0.55	static	none	0.20	0.10	1	50	256	5	0	1
