# Supplementary material for: Operating-Regime Evaluation of Byzantine-Resilient Multi-Agent Reinforcement Learning for Sensor-Networked Safe Formation Control
Source: Sensors (Basel). 2026 Jul 11;26(14):4408. doi: 10.3390/s26144408 (PMC13418820; doi:10.3390/s26144408)
Supplement: Supplementary file 1 [file sensors-26-04408-s001.zip › File_S1/processed_data/review_audit_v2_2380/manifests_review_v2/E4_key_domain_n100.csv]

run_id	block	priority	method	attack	ratio	seed	gm	acbf	ablate	pkt_loss	obs_noise	msg_delay	total_iterations	rollout_steps	eval_episodes	log_trust	log_curves
E4_RS-MARL_collusive_r0p10_s000	E4_key_domain_n100	4	RS-MARL	collusive	0.10	0	0.55	static	none	0.00	0.00	0	50	256	5	0	1
E4_RS-MARL_collusive_r0p10_s001	E4_key_domain_n100	4	RS-MARL	collusive	0.10	1	0.55	static	none	0.00	0.00	0	50	256	5	0	1
E4_RS-MARL_collusive_r0p10_s002	E4_key_domain_n100	4	RS-MARL	collusive	0.10	2	0.55	static	none	0.00	0.00	0	50	256	5	0	1
E4_RS-MARL_collusive_r0p10_s003	E4_key_domain_n100	4	RS-MARL	collusive	0.10	3	0.55	static	none	0.00	0.00	0	50	256	5	0	1
E4_RS-MARL_collusive_r0p10_s004	E4_key_domain_n100	4	RS-MARL	collusive	0.10	4	0.55	static	none	0.00	0.00	0	50	256	5	0	1
E4_RS-MARL_collusive_r0p10_s005	E4_key_domain_n100	4	RS-MARL	collusive	0.10	5	0.55	static	none	0.00	0.00	0	50	256	5	0	1
E4_RS-MARL_collusive_r0p10_s006	E4_key_domain_n100	4	RS-MARL	collusive	0.10	6	0.55	static	none	0.00	0.00	0	50	256	5	0	1
E4_RS-MARL_collusive_r0p10_s007	E4_key_domain_n100	4	RS-MARL	collusive	0.10	7	0.55	static	none	0.00	0.00	0	50	256	5	0	1
E4_RS-MARL_collusive_r0p10_s008	E4_key_domain_n100	4	RS-MARL	collusive	0.10	8	0.55	static	none	0.00	0.00	0	50	256	5	0	1
E4_RS-MARL_collusive_r0p10_s009	E4_key_domain_n100	4	RS-MARL	collusive	0.10	9	0.55	static	none	0.00	0.00	0	50	256	5	0	1
E4_RS-MARL_collusive_r0p10_s010	E4_key_domain_n100	4	RS-MARL	collusive	0.10	10	0.55	static	none	0.00	0.00	0	50	256	5	0	1
E4_RS-MARL_collusive_r0p10_s011	E4_key_domain_n100	4	RS-MARL	collusive	0.10	11	0.55	static	none	0.00	0.00	0	50	256	5	0	1
E4_RS-MARL_collusive_r0p10_s012	E4_key_domain_n100	4	RS-MARL	collusive	0.10	12	0.55	static	none	0.00	0.00	0	50	256	5	0	1
E4_RS-MARL_collusive_r0p10_s013	E4_key_domain_n100	4	RS-MARL	collusive	0.10	13	0.55	static	none	0.00	0.00	0	50	256	5	0	1
E4_RS-MARL_collusive_r0p10_s014	E4_key_domain_n100	4	RS-MARL	collusive	0.10	14	0.55	static	none	0.00	0.00	0	50	256	5	0	1
E4_RS-MARL_collusive_r0p10_s015	E4_key_domain_n100	4	RS-MARL	collusive	0.10	15	0.55	static	none	0.00	0.00	0	50	256	5	0	1
E4_RS-MARL_collusive_r0p10_s016	E4_key_domain_n100	4	RS-MARL	collusive	0.10	16	0.55	static	none	0.00	0.00	0	50	256	5	0	1
E4_RS-MARL_collusive_r0p10_s017	E4_key_domain_n100	4	RS-MARL	collusive	0.10	17	0.55	static	none	0.00	0.00	0	50	256	5	0	1
E4_RS-MARL_collusive_r0p10_s018	E4_key_domain_n100	4	RS-MARL	collusive	0.10	18	0.55	static	none	0.00	0.00	0	50	256	5	0	1
E4_RS-MARL_collusive_r0p10_s019	E4_key_domain_n100	4	RS-MARL	collusive	0.10	19	0.55	static	none	0.00	0.00	0	50	256	5	0	1
E4_RS-MARL_collusive_r0p10_s020	E4_key_domain_n100	4	RS-MARL	collusive	0.10	20	0.55	static	none	0.00	0.00	0	50	256	5	0	1
E4_RS-MARL_collusive_r0p10_s021	E4_key_domain_n100	4	RS-MARL	collusive	0.10	21	0.55	static	none	0.00	0.00	0	50	256	5	0	1
E4_RS-MARL_collusive_r0p10_s022	E4_key_domain_n100	4	RS-MARL	collusive	0.10	22	0.55	static	none	0.00	0.00	0	50	256	5	0	1
E4_RS-MARL_collusive_r0p10_s023	E4_key_domain_n100	4	RS-MARL	collusive	0.10	23	0.55	static	none	0.00	0.00	0	50	256	5	0	1
E4_RS-MARL_collusive_r0p10_s024	E4_key_domain_n100	4	RS-MARL	collusive	0.10	24	0.55	static	none	0.00	0.00	0	50	256	5	0	1
E4_RS-MARL_collusive_r0p10_s025	E4_key_domain_n100	4	RS-MARL	collusive	0.10	25	0.55	static	none	0.00	0.00	0	50	256	5	0	1
E4_RS-MARL_collusive_r0p10_s026	E4_key_domain_n100	4	RS-MARL	collusive	0.10	26	0.55	static	none	0.00	0.00	0	50	256	5	0	1
E4_RS-MARL_collusive_r0p10_s027	E4_key_domain_n100	4	RS-MARL	collusive	0.10	27	0.55	static	none	0.00	0.00	0	50	256	5	0	1
E4_RS-MARL_collusive_r0p10_s028	E4_key_domain_n100	4	RS-MARL	collusive	0.10	28	0.55	static	none	0.00	0.00	0	50	256	5	0	1
E4_RS-MARL_collusive_r0p10_s029	E4_key_domain_n100	4	RS-MARL	collusive	0.10	29	0.55	static	none	0.00	0.00	0	50	256	5	0	1
E4_RS-MARL_collusive_r0p10_s030	E4_key_domain_n100	4	RS-MARL	collusive	0.10	30	0.55	static	none	0.00	0.00	0	50	256	5	0	1
E4_RS-MARL_collusive_r0p10_s031	E4_key_domain_n100	4	RS-MARL	collusive	0.10	31	0.55	static	none	0.00	0.00	0	50	256	5	0	1
E4_RS-MARL_collusive_r0p10_s032	E4_key_domain_n100	4	RS-MARL	collusive	0.10	32	0.55	static	none	0.00	0.00	0	50	256	5	0	1
E4_RS-MARL_collusive_r0p10_s033	E4_key_domain_n100	4	RS-MARL	collusive	0.10	33	0.55	static	none	0.00	0.00	0	50	256	5	0	1
E4_RS-MARL_collusive_r0p10_s034	E4_key_domain_n100	4	RS-MARL	collusive	0.10	34	0.55	static	none	0.00	0.00	0	50	256	5	0	1
E4_RS-MARL_collusive_r0p10_s035	E4_key_domain_n100	4	RS-MARL	collusive	0.10	35	0.55	static	none	0.00	0.00	0	50	256	5	0	1
E4_RS-MARL_collusive_r0p10_s036	E4_key_domain_n100	4	RS-MARL	collusive	0.10	36	0.55	static	none	0.00	0.00	0	50	256	5	0	1
E4_RS-MARL_collusive_r0p10_s037	E4_key_domain_n100	4	RS-MARL	collusive	0.10	37	0.55	static	none	0.00	0.00	0	50	256	5	0	1
E4_RS-MARL_collusive_r0p10_s038	E4_key_domain_n100	4	RS-MARL	collusive	0.10	38	0.55	static	none	0.00	0.00	0	50	256	5	0	1
E4_RS-MARL_collusive_r0p10_s039	E4_key_domain_n100	4	RS-MARL	collusive	0.10	39	0.55	static	none	0.00	0.00	0	50	256	5	0	1
E4_RS-MARL_collusive_r0p10_s040	E4_key_domain_n100	4	RS-MARL	collusive	0.10	40	0.55	static	none	0.00	0.00	0	50	256	5	0	1
E4_RS-MARL_collusive_r0p10_s041	E4_key_domain_n100	4	RS-MARL	collusive	0.10	41	0.55	static	none	0.00	0.00	0	50	256	5	0	1
E4_RS-MARL_collusive_r0p10_s042	E4_key_domain_n100	4	RS-MARL	collusive	0.10	42	0.55	static	none	0.00	0.00	0	50	256	5	0	1
E4_RS-MARL_collusive_r0p10_s043	E4_key_domain_n100	4	RS-MARL	collusive	0.10	43	0.55	static	none	0.00	0.00	0	50	256	5	0	1
E4_RS-MARL_collusive_r0p10_s044	E4_key_domain_n100	4	RS-MARL	collusive	0.10	44	0.55	static	none	0.00	0.00	0	50	256	5	0	1
E4_RS-MARL_collusive_r0p10_s045	E4_key_domain_n100	4	RS-MARL	collusive	0.10	45	0.55	static	none	0.00	0.00	0	50	256	5	0	1
E4_RS-MARL_collusive_r0p10_s046	E4_key_domain_n100	4	RS-MARL	collusive	0.10	46	0.55	static	none	0.00	0.00	0	50	256	5	0	1
E4_RS-MARL_collusive_r0p10_s047	E4_key_domain_n100	4	RS-MARL	collusive	0.10	47	0.55	static	none	0.00	0.00	0	50	256	5	0	1
E4_RS-MARL_collusive_r0p10_s048	E4_key_domain_n100	4	RS-MARL	collusive	0.10	48	0.55	static	none	0.00	0.00	0	50	256	5	0	1
E4_RS-MARL_collusive_r0p10_s049	E4_key_domain_n100	4	RS-MARL	collusive	0.10	49	0.55	static	none	0.00	0.00	0	50	256	5	0	1
E4_RS-MARL_collusive_r0p10_s050	E4_key_domain_n100	4	RS-MARL	collusive	0.10	50	0.55	static	none	0.00	0.00	0	50	256	5	0	1
E4_RS-MARL_collusive_r0p10_s051	E4_key_domain_n100	4	RS-MARL	collusive	0.10	51	0.55	static	none	0.00	0.00	0	50	256	5	0	1
E4_RS-MARL_collusive_r0p10_s052	E4_key_domain_n100	4	RS-MARL	collusive	0.10	52	0.55	static	none	0.00	0.00	0	50	256	5	0	1
E4_RS-MARL_collusive_r0p10_s053	E4_key_domain_n100	4	RS-MARL	collusive	0.10	53	0.55	static	none	0.00	0.00	0	50	256	5	0	1
E4_RS-MARL_collusive_r0p10_s054	E4_key_domain_n100	4	RS-MARL	collusive	0.10	54	0.55	static	none	0.00	0.00	0	50	256	5	0	1
E4_RS-MARL_collusive_r0p10_s055	E4_key_domain_n100	4	RS-MARL	collusive	0.10	55	0.55	static	none	0.00	0.00	0	50	256	5	0	1
E4_RS-MARL_collusive_r0p10_s056	E4_key_domain_n100	4	RS-MARL	collusive	0.10	56	0.55	static	none	0.00	0.00	0	50	256	5	0	1
E4_RS-MARL_collusive_r0p10_s057	E4_key_domain_n100	4	RS-MARL	collusive	0.10	57	0.55	static	none	0.00	0.00	0	50	256	5	0	1
E4_RS-MARL_collusive_r0p10_s058	E4_key_domain_n100	4	RS-MARL	collusive	0.10	58	0.55	static	none	0.00	0.00	0	50	256	5	0	1
E4_RS-MARL_collusive_r0p10_s059	E4_key_domain_n100	4	RS-MARL	collusive	0.10	59	0.55	static	none	0.00	0.00	0	50	256	5	0	1
E4_RS-MARL_collusive_r0p10_s060	E4_key_domain_n100	4	RS-MARL	collusive	0.10	60	0.55	static	none	0.00	0.00	0	50	256	5	0	1
E4_RS-MARL_collusive_r0p10_s061	E4_key_domain_n100	4	RS-MARL	collusive	0.10	61	0.55	static	none	0.00	0.00	0	50	256	5	0	1
E4_RS-MARL_collusive_r0p10_s062	E4_key_domain_n100	4	RS-MARL	collusive	0.10	62	0.55	static	none	0.00	0.00	0	50	256	5	0	1
E4_RS-MARL_collusive_r0p10_s063	E4_key_domain_n100	4	RS-MARL	collusive	0.10	63	0.55	static	none	0.00	0.00	0	50	256	5	0	1
E4_RS-MARL_collusive_r0p10_s064	E4_key_domain_n100	4	RS-MARL	collusive	0.10	64	0.55	static	none	0.00	0.00	0	50	256	5	0	1
E4_RS-MARL_collusive_r0p10_s065	E4_key_domain_n100	4	RS-MARL	collusive	0.10	65	0.55	static	none	0.00	0.00	0	50	256	5	0	1
E4_RS-MARL_collusive_r0p10_s066	E4_key_domain_n100	4	RS-MARL	collusive	0.10	66	0.55	static	none	0.00	0.00	0	50	256	5	0	1
E4_RS-MARL_collusive_r0p10_s067	E4_key_domain_n100	4	RS-MARL	collusive	0.10	67	0.55	static	none	0.00	0.00	0	50	256	5	0	1
E4_RS-MARL_collusive_r0p10_s068	E4_key_domain_n100	4	RS-MARL	collusive	0.10	68	0.55	static	none	0.00	0.00	0	50	256	5	0	1
E4_RS-MARL_collusive_r0p10_s069	E4_key_domain_n100	4	RS-MARL	collusive	0.10	69	0.55	static	none	0.00	0.00	0	50	256	5	0	1
E4_RS-MARL_collusive_r0p10_s070	E4_key_domain_n100	4	RS-MARL	collusive	0.10	70	0.55	static	none	0.00	0.00	0	50	256	5	0	1
E4_RS-MARL_collusive_r0p10_s071	E4_key_domain_n100	4	RS-MARL	collusive	0.10	71	0.55	static	none	0.00	0.00	0	50	256	5	0	1
E4_RS-MARL_collusive_r0p10_s072	E4_key_domain_n100	4	RS-MARL	collusive	0.10	72	0.55	static	none	0.00	0.00	0	50	256	5	0	1
E4_RS-MARL_collusive_r0p10_s073	E4_key_domain_n100	4	RS-MARL	collusive	0.10	73	0.55	static	none	0.00	0.00	0	50	256	5	0	1
E4_RS-MARL_collusive_r0p10_s074	E4_key_domain_n100	4	RS-MARL	collusive	0.10	74	0.55	static	none	0.00	0.00	0	50	256	5	0	1
E4_RS-MARL_collusive_r0p10_s075	E4_key_domain_n100	4	RS-MARL	collusive	0.10	75	0.55	static	none	0.00	0.00	0	50	256	5	0	1
E4_RS-MARL_collusive_r0p10_s076	E4_key_domain_n100	4	RS-MARL	collusive	0.10	76	0.55	static	none	0.00	0.00	0	50	256	5	0	1
E4_RS-MARL_collusive_r0p10_s077	E4_key_domain_n100	4	RS-MARL	collusive	0.10	77	0.55	static	none	0.00	0.00	0	50	256	5	0	1
E4_RS-MARL_collusive_r0p10_s078	E4_key_domain_n100	4	RS-MARL	collusive	0.10	78	0.55	static	none	0.00	0.00	0	50	256	5	0	1
E4_RS-MARL_collusive_r0p10_s079	E4_key_domain_n100	4	RS-MARL	collusive	0.10	79	0.55	static	none	0.00	0.00	0	50	256	5	0	1
E4_RS-MARL_collusive_r0p10_s080	E4_key_domain_n100	4	RS-MARL	collusive	0.10	80	0.55	static	none	0.00	0.00	0	50	256	5	0	1
E4_RS-MARL_collusive_r0p10_s081	E4_key_domain_n100	4	RS-MARL	collusive	0.10	81	0.55	static	none	0.00	0.00	0	50	256	5	0	1
E4_RS-MARL_collusive_r0p10_s082	E4_key_domain_n100	4	RS-MARL	collusive	0.10	82	0.55	static	none	0.00	0.00	0	50	256	5	0	1
E4_RS-MARL_collusive_r0p10_s083	E4_key_domain_n100	4	RS-MARL	collusive	0.10	83	0.55	static	none	0.00	0.00	0	50	256	5	0	1
E4_RS-MARL_collusive_r0p10_s084	E4_key_domain_n100	4	RS-MARL	collusive	0.10	84	0.55	static	none	0.00	0.00	0	50	256	5	0	1
E4_RS-MARL_collusive_r0p10_s085	E4_key_domain_n100	4	RS-MARL	collusive	0.10	85	0.55	static	none	0.00	0.00	0	50	256	5	0	1
E4_RS-MARL_collusive_r0p10_s086	E4_key_domain_n100	4	RS-MARL	collusive	0.10	86	0.55	static	none	0.00	0.00	0	50	256	5	0	1
E4_RS-MARL_collusive_r0p10_s087	E4_key_domain_n100	4	RS-MARL	collusive	0.10	87	0.55	static	none	0.00	0.00	0	50	256	5	0	1
E4_RS-MARL_collusive_r0p10_s088	E4_key_domain_n100	4	RS-MARL	collusive	0.10	88	0.55	static	none	0.00	0.00	0	50	256	5	0	1
E4_RS-MARL_collusive_r0p10_s089	E4_key_domain_n100	4	RS-MARL	collusive	0.10	89	0.55	static	none	0.00	0.00	0	50	256	5	0	1
E4_RS-MARL_collusive_r0p10_s090	E4_key_domain_n100	4	RS-MARL	collusive	0.10	90	0.55	static	none	0.00	0.00	0	50	256	5	0	1
E4_RS-MARL_collusive_r0p10_s091	E4_key_domain_n100	4	RS-MARL	collusive	0.10	91	0.55	static	none	0.00	0.00	0	50	256	5	0	1
E4_RS-MARL_collusive_r0p10_s092	E4_key_domain_n100	4	RS-MARL	collusive	0.10	92	0.55	static	none	0.00	0.00	0	50	256	5	0	1
E4_RS-MARL_collusive_r0p10_s093	E4_key_domain_n100	4	RS-MARL	collusive	0.10	93	0.55	static	none	0.00	0.00	0	50	256	5	0	1
E4_RS-MARL_collusive_r0p10_s094	E4_key_domain_n100	4	RS-MARL	collusive	0.10	94	0.55	static	none	0.00	0.00	0	50	256	5	0	1
E4_RS-MARL_collusive_r0p10_s095	E4_key_domain_n100	4	RS-MARL	collusive	0.10	95	0.55	static	none	0.00	0.00	0	50	256	5	0	1
E4_RS-MARL_collusive_r0p10_s096	E4_key_domain_n100	4	RS-MARL	collusive	0.10	96	0.55	static	none	0.00	0.00	0	50	256	5	0	1
E4_RS-MARL_collusive_r0p10_s097	E4_key_domain_n100	4	RS-MARL	collusive	0.10	97	0.55	static	none	0.00	0.00	0	50	256	5	0	1
E4_RS-MARL_collusive_r0p10_s098	E4_key_domain_n100	4	RS-MARL	collusive	0.10	98	0.55	static	none	0.00	0.00	0	50	256	5	0	1
E4_RS-MARL_collusive_r0p10_s099	E4_key_domain_n100	4	RS-MARL	collusive	0.10	99	0.55	static	none	0.00	0.00	0	50	256	5	0	1
E4_RS-MARL_collusive_r0p30_s000	E4_key_domain_n100	4	RS-MARL	collusive	0.30	0	0.55	static	none	0.00	0.00	0	50	256	5	0	1
E4_RS-MARL_collusive_r0p30_s001	E4_key_domain_n100	4	RS-MARL	collusive	0.30	1	0.55	static	none	0.00	0.00	0	50	256	5	0	1
E4_RS-MARL_collusive_r0p30_s002	E4_key_domain_n100	4	RS-MARL	collusive	0.30	2	0.55	static	none	0.00	0.00	0	50	256	5	0	1
E4_RS-MARL_collusive_r0p30_s003	E4_key_domain_n100	4	RS-MARL	collusive	0.30	3	0.55	static	none	0.00	0.00	0	50	256	5	0	1
E4_RS-MARL_collusive_r0p30_s004	E4_key_domain_n100	4	RS-MARL	collusive	0.30	4	0.55	static	none	0.00	0.00	0	50	256	5	0	1
E4_RS-MARL_collusive_r0p30_s005	E4_key_domain_n100	4	RS-MARL	collusive	0.30	5	0.55	static	none	0.00	0.00	0	50	256	5	0	1
E4_RS-MARL_collusive_r0p30_s006	E4_key_domain_n100	4	RS-MARL	collusive	0.30	6	0.55	static	none	0.00	0.00	0	50	256	5	0	1
E4_RS-MARL_collusive_r0p30_s007	E4_key_domain_n100	4	RS-MARL	collusive	0.30	7	0.55	static	none	0.00	0.00	0	50	256	5	0	1
E4_RS-MARL_collusive_r0p30_s008	E4_key_domain_n100	4	RS-MARL	collusive	0.30	8	0.55	static	none	0.00	0.00	0	50	256	5	0	1
E4_RS-MARL_collusive_r0p30_s009	E4_key_domain_n100	4	RS-MARL	collusive	0.30	9	0.55	static	none	0.00	0.00	0	50	256	5	0	1
E4_RS-MARL_collusive_r0p30_s010	E4_key_domain_n100	4	RS-MARL	collusive	0.30	10	0.55	static	none	0.00	0.00	0	50	256	5	0	1
E4_RS-MARL_collusive_r0p30_s011	E4_key_domain_n100	4	RS-MARL	collusive	0.30	11	0.55	static	none	0.00	0.00	0	50	256	5	0	1
E4_RS-MARL_collusive_r0p30_s012	E4_key_domain_n100	4	RS-MARL	collusive	0.30	12	0.55	static	none	0.00	0.00	0	50	256	5	0	1
E4_RS-MARL_collusive_r0p30_s013	E4_key_domain_n100	4	RS-MARL	collusive	0.30	13	0.55	static	none	0.00	0.00	0	50	256	5	0	1
E4_RS-MARL_collusive_r0p30_s014	E4_key_domain_n100	4	RS-MARL	collusive	0.30	14	0.55	static	none	0.00	0.00	0	50	256	5	0	1
E4_RS-MARL_collusive_r0p30_s015	E4_key_domain_n100	4	RS-MARL	collusive	0.30	15	0.55	static	none	0.00	0.00	0	50	256	5	0	1
E4_RS-MARL_collusive_r0p30_s016	E4_key_domain_n100	4	RS-MARL	collusive	0.30	16	0.55	static	none	0.00	0.00	0	50	256	5	0	1
E4_RS-MARL_collusive_r0p30_s017	E4_key_domain_n100	4	RS-MARL	collusive	0.30	17	0.55	static	none	0.00	0.00	0	50	256	5	0	1
E4_RS-MARL_collusive_r0p30_s018	E4_key_domain_n100	4	RS-MARL	collusive	0.30	18	0.55	static	none	0.00	0.00	0	50	256	5	0	1
E4_RS-MARL_collusive_r0p30_s019	E4_key_domain_n100	4	RS-MARL	collusive	0.30	19	0.55	static	none	0.00	0.00	0	50	256	5	0	1
E4_RS-MARL_collusive_r0p30_s020	E4_key_domain_n100	4	RS-MARL	collusive	0.30	20	0.55	static	none	0.00	0.00	0	50	256	5	0	1
E4_RS-MARL_collusive_r0p30_s021	E4_key_domain_n100	4	RS-MARL	collusive	0.30	21	0.55	static	none	0.00	0.00	0	50	256	5	0	1
E4_RS-MARL_collusive_r0p30_s022	E4_key_domain_n100	4	RS-MARL	collusive	0.30	22	0.55	static	none	0.00	0.00	0	50	256	5	0	1
E4_RS-MARL_collusive_r0p30_s023	E4_key_domain_n100	4	RS-MARL	collusive	0.30	23	0.55	static	none	0.00	0.00	0	50	256	5	0	1
E4_RS-MARL_collusive_r0p30_s024	E4_key_domain_n100	4	RS-MARL	collusive	0.30	24	0.55	static	none	0.00	0.00	0	50	256	5	0	1
E4_RS-MARL_collusive_r0p30_s025	E4_key_domain_n100	4	RS-MARL	collusive	0.30	25	0.55	static	none	0.00	0.00	0	50	256	5	0	1
E4_RS-MARL_collusive_r0p30_s026	E4_key_domain_n100	4	RS-MARL	collusive	0.30	26	0.55	static	none	0.00	0.00	0	50	256	5	0	1
E4_RS-MARL_collusive_r0p30_s027	E4_key_domain_n100	4	RS-MARL	collusive	0.30	27	0.55	static	none	0.00	0.00	0	50	256	5	0	1
E4_RS-MARL_collusive_r0p30_s028	E4_key_domain_n100	4	RS-MARL	collusive	0.30	28	0.55	static	none	0.00	0.00	0	50	256	5	0	1
E4_RS-MARL_collusive_r0p30_s029	E4_key_domain_n100	4	RS-MARL	collusive	0.30	29	0.55	static	none	0.00	0.00	0	50	256	5	0	1
E4_RS-MARL_collusive_r0p30_s030	E4_key_domain_n100	4	RS-MARL	collusive	0.30	30	0.55	static	none	0.00	0.00	0	50	256	5	0	1
E4_RS-MARL_collusive_r0p30_s031	E4_key_domain_n100	4	RS-MARL	collusive	0.30	31	0.55	static	none	0.00	0.00	0	50	256	5	0	1
E4_RS-MARL_collusive_r0p30_s032	E4_key_domain_n100	4	RS-MARL	collusive	0.30	32	0.55	static	none	0.00	0.00	0	50	256	5	0	1
E4_RS-MARL_collusive_r0p30_s033	E4_key_domain_n100	4	RS-MARL	collusive	0.30	33	0.55	static	none	0.00	0.00	0	50	256	5	0	1
E4_RS-MARL_collusive_r0p30_s034	E4_key_domain_n100	4	RS-MARL	collusive	0.30	34	0.55	static	none	0.00	0.00	0	50	256	5	0	1
E4_RS-MARL_collusive_r0p30_s035	E4_key_domain_n100	4	RS-MARL	collusive	0.30	35	0.55	static	none	0.00	0.00	0	50	256	5	0	1
E4_RS-MARL_collusive_r0p30_s036	E4_key_domain_n100	4	RS-MARL	collusive	0.30	36	0.55	static	none	0.00	0.00	0	50	256	5	0	1
E4_RS-MARL_collusive_r0p30_s037	E4_key_domain_n100	4	RS-MARL	collusive	0.30	37	0.55	static	none	0.00	0.00	0	50	256	5	0	1
E4_RS-MARL_collusive_r0p30_s038	E4_key_domain_n100	4	RS-MARL	collusive	0.30	38	0.55	static	none	0.00	0.00	0	50	256	5	0	1
E4_RS-MARL_collusive_r0p30_s039	E4_key_domain_n100	4	RS-MARL	collusive	0.30	39	0.55	static	none	0.00	0.00	0	50	256	5	0	1
E4_RS-MARL_collusive_r0p30_s040	E4_key_domain_n100	4	RS-MARL	collusive	0.30	40	0.55	static	none	0.00	0.00	0	50	256	5	0	1
E4_RS-MARL_collusive_r0p30_s041	E4_key_domain_n100	4	RS-MARL	collusive	0.30	41	0.55	static	none	0.00	0.00	0	50	256	5	0	1
E4_RS-MARL_collusive_r0p30_s042	E4_key_domain_n100	4	RS-MARL	collusive	0.30	42	0.55	static	none	0.00	0.00	0	50	256	5	0	1
E4_RS-MARL_collusive_r0p30_s043	E4_key_domain_n100	4	RS-MARL	collusive	0.30	43	0.55	static	none	0.00	0.00	0	50	256	5	0	1
E4_RS-MARL_collusive_r0p30_s044	E4_key_domain_n100	4	RS-MARL	collusive	0.30	44	0.55	static	none	0.00	0.00	0	50	256	5	0	1
E4_RS-MARL_collusive_r0p30_s045	E4_key_domain_n100	4	RS-MARL	collusive	0.30	45	0.55	static	none	0.00	0.00	0	50	256	5	0	1
E4_RS-MARL_collusive_r0p30_s046	E4_key_domain_n100	4	RS-MARL	collusive	0.30	46	0.55	static	none	0.00	0.00	0	50	256	5	0	1
E4_RS-MARL_collusive_r0p30_s047	E4_key_domain_n100	4	RS-MARL	collusive	0.30	47	0.55	static	none	0.00	0.00	0	50	256	5	0	1
E4_RS-MARL_collusive_r0p30_s048	E4_key_domain_n100	4	RS-MARL	collusive	0.30	48	0.55	static	none	0.00	0.00	0	50	256	5	0	1
E4_RS-MARL_collusive_r0p30_s049	E4_key_domain_n100	4	RS-MARL	collusive	0.30	49	0.55	static	none	0.00	0.00	0	50	256	5	0	1
E4_RS-MARL_collusive_r0p30_s050	E4_key_domain_n100	4	RS-MARL	collusive	0.30	50	0.55	static	none	0.00	0.00	0	50	256	5	0	1
E4_RS-MARL_collusive_r0p30_s051	E4_key_domain_n100	4	RS-MARL	collusive	0.30	51	0.55	static	none	0.00	0.00	0	50	256	5	0	1
E4_RS-MARL_collusive_r0p30_s052	E4_key_domain_n100	4	RS-MARL	collusive	0.30	52	0.55	static	none	0.00	0.00	0	50	256	5	0	1
E4_RS-MARL_collusive_r0p30_s053	E4_key_domain_n100	4	RS-MARL	collusive	0.30	53	0.55	static	none	0.00	0.00	0	50	256	5	0	1
E4_RS-MARL_collusive_r0p30_s054	E4_key_domain_n100	4	RS-MARL	collusive	0.30	54	0.55	static	none	0.00	0.00	0	50	256	5	0	1
E4_RS-MARL_collusive_r0p30_s055	E4_key_domain_n100	4	RS-MARL	collusive	0.30	55	0.55	static	none	0.00	0.00	0	50	256	5	0	1
E4_RS-MARL_collusive_r0p30_s056	E4_key_domain_n100	4	RS-MARL	collusive	0.30	56	0.55	static	none	0.00	0.00	0	50	256	5	0	1
E4_RS-MARL_collusive_r0p30_s057	E4_key_domain_n100	4	RS-MARL	collusive	0.30	57	0.55	static	none	0.00	0.00	0	50	256	5	0	1
E4_RS-MARL_collusive_r0p30_s058	E4_key_domain_n100	4	RS-MARL	collusive	0.30	58	0.55	static	none	0.00	0.00	0	50	256	5	0	1
E4_RS-MARL_collusive_r0p30_s059	E4_key_domain_n100	4	RS-MARL	collusive	0.30	59	0.55	static	none	0.00	0.00	0	50	256	5	0	1
E4_RS-MARL_collusive_r0p30_s060	E4_key_domain_n100	4	RS-MARL	collusive	0.30	60	0.55	static	none	0.00	0.00	0	50	256	5	0	1
E4_RS-MARL_collusive_r0p30_s061	E4_key_domain_n100	4	RS-MARL	collusive	0.30	61	0.55	static	none	0.00	0.00	0	50	256	5	0	1
E4_RS-MARL_collusive_r0p30_s062	E4_key_domain_n100	4	RS-MARL	collusive	0.30	62	0.55	static	none	0.00	0.00	0	50	256	5	0	1
E4_RS-MARL_collusive_r0p30_s063	E4_key_domain_n100	4	RS-MARL	collusive	0.30	63	0.55	static	none	0.00	0.00	0	50	256	5	0	1
E4_RS-MARL_collusive_r0p30_s064	E4_key_domain_n100	4	RS-MARL	collusive	0.30	64	0.55	static	none	0.00	0.00	0	50	256	5	0	1
E4_RS-MARL_collusive_r0p30_s065	E4_key_domain_n100	4	RS-MARL	collusive	0.30	65	0.55	static	none	0.00	0.00	0	50	256	5	0	1
E4_RS-MARL_collusive_r0p30_s066	E4_key_domain_n100	4	RS-MARL	collusive	0.30	66	0.55	static	none	0.00	0.00	0	50	256	5	0	1
E4_RS-MARL_collusive_r0p30_s067	E4_key_domain_n100	4	RS-MARL	collusive	0.30	67	0.55	static	none	0.00	0.00	0	50	256	5	0	1
E4_RS-MARL_collusive_r0p30_s068	E4_key_domain_n100	4	RS-MARL	collusive	0.30	68	0.55	static	none	0.00	0.00	0	50	256	5	0	1
E4_RS-MARL_collusive_r0p30_s069	E4_key_domain_n100	4	RS-MARL	collusive	0.30	69	0.55	static	none	0.00	0.00	0	50	256	5	0	1
E4_RS-MARL_collusive_r0p30_s070	E4_key_domain_n100	4	RS-MARL	collusive	0.30	70	0.55	static	none	0.00	0.00	0	50	256	5	0	1
E4_RS-MARL_collusive_r0p30_s071	E4_key_domain_n100	4	RS-MARL	collusive	0.30	71	0.55	static	none	0.00	0.00	0	50	256	5	0	1
E4_RS-MARL_collusive_r0p30_s072	E4_key_domain_n100	4	RS-MARL	collusive	0.30	72	0.55	static	none	0.00	0.00	0	50	256	5	0	1
E4_RS-MARL_collusive_r0p30_s073	E4_key_domain_n100	4	RS-MARL	collusive	0.30	73	0.55	static	none	0.00	0.00	0	50	256	5	0	1
E4_RS-MARL_collusive_r0p30_s074	E4_key_domain_n100	4	RS-MARL	collusive	0.30	74	0.55	static	none	0.00	0.00	0	50	256	5	0	1
E4_RS-MARL_collusive_r0p30_s075	E4_key_domain_n100	4	RS-MARL	collusive	0.30	75	0.55	static	none	0.00	0.00	0	50	256	5	0	1
E4_RS-MARL_collusive_r0p30_s076	E4_key_domain_n100	4	RS-MARL	collusive	0.30	76	0.55	static	none	0.00	0.00	0	50	256	5	0	1
E4_RS-MARL_collusive_r0p30_s077	E4_key_domain_n100	4	RS-MARL	collusive	0.30	77	0.55	static	none	0.00	0.00	0	50	256	5	0	1
E4_RS-MARL_collusive_r0p30_s078	E4_key_domain_n100	4	RS-MARL	collusive	0.30	78	0.55	static	none	0.00	0.00	0	50	256	5	0	1
E4_RS-MARL_collusive_r0p30_s079	E4_key_domain_n100	4	RS-MARL	collusive	0.30	79	0.55	static	none	0.00	0.00	0	50	256	5	0	1
E4_RS-MARL_collusive_r0p30_s080	E4_key_domain_n100	4	RS-MARL	collusive	0.30	80	0.55	static	none	0.00	0.00	0	50	256	5	0	1
E4_RS-MARL_collusive_r0p30_s081	E4_key_domain_n100	4	RS-MARL	collusive	0.30	81	0.55	static	none	0.00	0.00	0	50	256	5	0	1
E4_RS-MARL_collusive_r0p30_s082	E4_key_domain_n100	4	RS-MARL	collusive	0.30	82	0.55	static	none	0.00	0.00	0	50	256	5	0	1
E4_RS-MARL_collusive_r0p30_s083	E4_key_domain_n100	4	RS-MARL	collusive	0.30	83	0.55	static	none	0.00	0.00	0	50	256	5	0	1
E4_RS-MARL_collusive_r0p30_s084	E4_key_domain_n100	4	RS-MARL	collusive	0.30	84	0.55	static	none	0.00	0.00	0	50	256	5	0	1
E4_RS-MARL_collusive_r0p30_s085	E4_key_domain_n100	4	RS-MARL	collusive	0.30	85	0.55	static	none	0.00	0.00	0	50	256	5	0	1
E4_RS-MARL_collusive_r0p30_s086	E4_key_domain_n100	4	RS-MARL	collusive	0.30	86	0.55	static	none	0.00	0.00	0	50	256	5	0	1
E4_RS-MARL_collusive_r0p30_s087	E4_key_domain_n100	4	RS-MARL	collusive	0.30	87	0.55	static	none	0.00	0.00	0	50	256	5	0	1
E4_RS-MARL_collusive_r0p30_s088	E4_key_domain_n100	4	RS-MARL	collusive	0.30	88	0.55	static	none	0.00	0.00	0	50	256	5	0	1
E4_RS-MARL_collusive_r0p30_s089	E4_key_domain_n100	4	RS-MARL	collusive	0.30	89	0.55	static	none	0.00	0.00	0	50	256	5	0	1
E4_RS-MARL_collusive_r0p30_s090	E4_key_domain_n100	4	RS-MARL	collusive	0.30	90	0.55	static	none	0.00	0.00	0	50	256	5	0	1
E4_RS-MARL_collusive_r0p30_s091	E4_key_domain_n100	4	RS-MARL	collusive	0.30	91	0.55	static	none	0.00	0.00	0	50	256	5	0	1
E4_RS-MARL_collusive_r0p30_s092	E4_key_domain_n100	4	RS-MARL	collusive	0.30	92	0.55	static	none	0.00	0.00	0	50	256	5	0	1
E4_RS-MARL_collusive_r0p30_s093	E4_key_domain_n100	4	RS-MARL	collusive	0.30	93	0.55	static	none	0.00	0.00	0	50	256	5	0	1
E4_RS-MARL_collusive_r0p30_s094	E4_key_domain_n100	4	RS-MARL	collusive	0.30	94	0.55	static	none	0.00	0.00	0	50	256	5	0	1
E4_RS-MARL_collusive_r0p30_s095	E4_key_domain_n100	4	RS-MARL	collusive	0.30	95	0.55	static	none	0.00	0.00	0	50	256	5	0	1
E4_RS-MARL_collusive_r0p30_s096	E4_key_domain_n100	4	RS-MARL	collusive	0.30	96	0.55	static	none	0.00	0.00	0	50	256	5	0	1
E4_RS-MARL_collusive_r0p30_s097	E4_key_domain_n100	4	RS-MARL	collusive	0.30	97	0.55	static	none	0.00	0.00	0	50	256	5	0	1
E4_RS-MARL_collusive_r0p30_s098	E4_key_domain_n100	4	RS-MARL	collusive	0.30	98	0.55	static	none	0.00	0.00	0	50	256	5	0	1
E4_RS-MARL_collusive_r0p30_s099	E4_key_domain_n100	4	RS-MARL	collusive	0.30	99	0.55	static	none	0.00	0.00	0	50	256	5	0	1
E4_RS-MARL_sign_flip_r0p20_s000	E4_key_domain_n100	4	RS-MARL	sign_flip	0.20	0	0.55	static	none	0.00	0.00	0	50	256	5	0	1
E4_RS-MARL_sign_flip_r0p20_s001	E4_key_domain_n100	4	RS-MARL	sign_flip	0.20	1	0.55	static	none	0.00	0.00	0	50	256	5	0	1
E4_RS-MARL_sign_flip_r0p20_s002	E4_key_domain_n100	4	RS-MARL	sign_flip	0.20	2	0.55	static	none	0.00	0.00	0	50	256	5	0	1
E4_RS-MARL_sign_flip_r0p20_s003	E4_key_domain_n100	4	RS-MARL	sign_flip	0.20	3	0.55	static	none	0.00	0.00	0	50	256	5	0	1
E4_RS-MARL_sign_flip_r0p20_s004	E4_key_domain_n100	4	RS-MARL	sign_flip	0.20	4	0.55	static	none	0.00	0.00	0	50	256	5	0	1
E4_RS-MARL_sign_flip_r0p20_s005	E4_key_domain_n100	4	RS-MARL	sign_flip	0.20	5	0.55	static	none	0.00	0.00	0	50	256	5	0	1
E4_RS-MARL_sign_flip_r0p20_s006	E4_key_domain_n100	4	RS-MARL	sign_flip	0.20	6	0.55	static	none	0.00	0.00	0	50	256	5	0	1
E4_RS-MARL_sign_flip_r0p20_s007	E4_key_domain_n100	4	RS-MARL	sign_flip	0.20	7	0.55	static	none	0.00	0.00	0	50	256	5	0	1
E4_RS-MARL_sign_flip_r0p20_s008	E4_key_domain_n100	4	RS-MARL	sign_flip	0.20	8	0.55	static	none	0.00	0.00	0	50	256	5	0	1
E4_RS-MARL_sign_flip_r0p20_s009	E4_key_domain_n100	4	RS-MARL	sign_flip	0.20	9	0.55	static	none	0.00	0.00	0	50	256	5	0	1
E4_RS-MARL_sign_flip_r0p20_s010	E4_key_domain_n100	4	RS-MARL	sign_flip	0.20	10	0.55	static	none	0.00	0.00	0	50	256	5	0	1
E4_RS-MARL_sign_flip_r0p20_s011	E4_key_domain_n100	4	RS-MARL	sign_flip	0.20	11	0.55	static	none	0.00	0.00	0	50	256	5	0	1
E4_RS-MARL_sign_flip_r0p20_s012	E4_key_domain_n100	4	RS-MARL	sign_flip	0.20	12	0.55	static	none	0.00	0.00	0	50	256	5	0	1
E4_RS-MARL_sign_flip_r0p20_s013	E4_key_domain_n100	4	RS-MARL	sign_flip	0.20	13	0.55	static	none	0.00	0.00	0	50	256	5	0	1
E4_RS-MARL_sign_flip_r0p20_s014	E4_key_domain_n100	4	RS-MARL	sign_flip	0.20	14	0.55	static	none	0.00	0.00	0	50	256	5	0	1
E4_RS-MARL_sign_flip_r0p20_s015	E4_key_domain_n100	4	RS-MARL	sign_flip	0.20	15	0.55	static	none	0.00	0.00	0	50	256	5	0	1
E4_RS-MARL_sign_flip_r0p20_s016	E4_key_domain_n100	4	RS-MARL	sign_flip	0.20	16	0.55	static	none	0.00	0.00	0	50	256	5	0	1
E4_RS-MARL_sign_flip_r0p20_s017	E4_key_domain_n100	4	RS-MARL	sign_flip	0.20	17	0.55	static	none	0.00	0.00	0	50	256	5	0	1
E4_RS-MARL_sign_flip_r0p20_s018	E4_key_domain_n100	4	RS-MARL	sign_flip	0.20	18	0.55	static	none	0.00	0.00	0	50	256	5	0	1
E4_RS-MARL_sign_flip_r0p20_s019	E4_key_domain_n100	4	RS-MARL	sign_flip	0.20	19	0.55	static	none	0.00	0.00	0	50	256	5	0	1
E4_RS-MARL_sign_flip_r0p20_s020	E4_key_domain_n100	4	RS-MARL	sign_flip	0.20	20	0.55	static	none	0.00	0.00	0	50	256	5	0	1
E4_RS-MARL_sign_flip_r0p20_s021	E4_key_domain_n100	4	RS-MARL	sign_flip	0.20	21	0.55	static	none	0.00	0.00	0	50	256	5	0	1
E4_RS-MARL_sign_flip_r0p20_s022	E4_key_domain_n100	4	RS-MARL	sign_flip	0.20	22	0.55	static	none	0.00	0.00	0	50	256	5	0	1
E4_RS-MARL_sign_flip_r0p20_s023	E4_key_domain_n100	4	RS-MARL	sign_flip	0.20	23	0.55	static	none	0.00	0.00	0	50	256	5	0	1
E4_RS-MARL_sign_flip_r0p20_s024	E4_key_domain_n100	4	RS-MARL	sign_flip	0.20	24	0.55	static	none	0.00	0.00	0	50	256	5	0	1
E4_RS-MARL_sign_flip_r0p20_s025	E4_key_domain_n100	4	RS-MARL	sign_flip	0.20	25	0.55	static	none	0.00	0.00	0	50	256	5	0	1
E4_RS-MARL_sign_flip_r0p20_s026	E4_key_domain_n100	4	RS-MARL	sign_flip	0.20	26	0.55	static	none	0.00	0.00	0	50	256	5	0	1
E4_RS-MARL_sign_flip_r0p20_s027	E4_key_domain_n100	4	RS-MARL	sign_flip	0.20	27	0.55	static	none	0.00	0.00	0	50	256	5	0	1
E4_RS-MARL_sign_flip_r0p20_s028	E4_key_domain_n100	4	RS-MARL	sign_flip	0.20	28	0.55	static	none	0.00	0.00	0	50	256	5	0	1
E4_RS-MARL_sign_flip_r0p20_s029	E4_key_domain_n100	4	RS-MARL	sign_flip	0.20	29	0.55	static	none	0.00	0.00	0	50	256	5	0	1
E4_RS-MARL_sign_flip_r0p20_s030	E4_key_domain_n100	4	RS-MARL	sign_flip	0.20	30	0.55	static	none	0.00	0.00	0	50	256	5	0	1
E4_RS-MARL_sign_flip_r0p20_s031	E4_key_domain_n100	4	RS-MARL	sign_flip	0.20	31	0.55	static	none	0.00	0.00	0	50	256	5	0	1
E4_RS-MARL_sign_flip_r0p20_s032	E4_key_domain_n100	4	RS-MARL	sign_flip	0.20	32	0.55	static	none	0.00	0.00	0	50	256	5	0	1
E4_RS-MARL_sign_flip_r0p20_s033	E4_key_domain_n100	4	RS-MARL	sign_flip	0.20	33	0.55	static	none	0.00	0.00	0	50	256	5	0	1
E4_RS-MARL_sign_flip_r0p20_s034	E4_key_domain_n100	4	RS-MARL	sign_flip	0.20	34	0.55	static	none	0.00	0.00	0	50	256	5	0	1
E4_RS-MARL_sign_flip_r0p20_s035	E4_key_domain_n100	4	RS-MARL	sign_flip	0.20	35	0.55	static	none	0.00	0.00	0	50	256	5	0	1
E4_RS-MARL_sign_flip_r0p20_s036	E4_key_domain_n100	4	RS-MARL	sign_flip	0.20	36	0.55	static	none	0.00	0.00	0	50	256	5	0	1
E4_RS-MARL_sign_flip_r0p20_s037	E4_key_domain_n100	4	RS-MARL	sign_flip	0.20	37	0.55	static	none	0.00	0.00	0	50	256	5	0	1
E4_RS-MARL_sign_flip_r0p20_s038	E4_key_domain_n100	4	RS-MARL	sign_flip	0.20	38	0.55	static	none	0.00	0.00	0	50	256	5	0	1
E4_RS-MARL_sign_flip_r0p20_s039	E4_key_domain_n100	4	RS-MARL	sign_flip	0.20	39	0.55	static	none	0.00	0.00	0	50	256	5	0	1
E4_RS-MARL_sign_flip_r0p20_s040	E4_key_domain_n100	4	RS-MARL	sign_flip	0.20	40	0.55	static	none	0.00	0.00	0	50	256	5	0	1
E4_RS-MARL_sign_flip_r0p20_s041	E4_key_domain_n100	4	RS-MARL	sign_flip	0.20	41	0.55	static	none	0.00	0.00	0	50	256	5	0	1
E4_RS-MARL_sign_flip_r0p20_s042	E4_key_domain_n100	4	RS-MARL	sign_flip	0.20	42	0.55	static	none	0.00	0.00	0	50	256	5	0	1
E4_RS-MARL_sign_flip_r0p20_s043	E4_key_domain_n100	4	RS-MARL	sign_flip	0.20	43	0.55	static	none	0.00	0.00	0	50	256	5	0	1
E4_RS-MARL_sign_flip_r0p20_s044	E4_key_domain_n100	4	RS-MARL	sign_flip	0.20	44	0.55	static	none	0.00	0.00	0	50	256	5	0	1
E4_RS-MARL_sign_flip_r0p20_s045	E4_key_domain_n100	4	RS-MARL	sign_flip	0.20	45	0.55	static	none	0.00	0.00	0	50	256	5	0	1
E4_RS-MARL_sign_flip_r0p20_s046	E4_key_domain_n100	4	RS-MARL	sign_flip	0.20	46	0.55	static	none	0.00	0.00	0	50	256	5	0	1
E4_RS-MARL_sign_flip_r0p20_s047	E4_key_domain_n100	4	RS-MARL	sign_flip	0.20	47	0.55	static	none	0.00	0.00	0	50	256	5	0	1
E4_RS-MARL_sign_flip_r0p20_s048	E4_key_domain_n100	4	RS-MARL	sign_flip	0.20	48	0.55	static	none	0.00	0.00	0	50	256	5	0	1
E4_RS-MARL_sign_flip_r0p20_s049	E4_key_domain_n100	4	RS-MARL	sign_flip	0.20	49	0.55	static	none	0.00	0.00	0	50	256	5	0	1
E4_RS-MARL_sign_flip_r0p20_s050	E4_key_domain_n100	4	RS-MARL	sign_flip	0.20	50	0.55	static	none	0.00	0.00	0	50	256	5	0	1
E4_RS-MARL_sign_flip_r0p20_s051	E4_key_domain_n100	4	RS-MARL	sign_flip	0.20	51	0.55	static	none	0.00	0.00	0	50	256	5	0	1
E4_RS-MARL_sign_flip_r0p20_s052	E4_key_domain_n100	4	RS-MARL	sign_flip	0.20	52	0.55	static	none	0.00	0.00	0	50	256	5	0	1
E4_RS-MARL_sign_flip_r0p20_s053	E4_key_domain_n100	4	RS-MARL	sign_flip	0.20	53	0.55	static	none	0.00	0.00	0	50	256	5	0	1
E4_RS-MARL_sign_flip_r0p20_s054	E4_key_domain_n100	4	RS-MARL	sign_flip	0.20	54	0.55	static	none	0.00	0.00	0	50	256	5	0	1
E4_RS-MARL_sign_flip_r0p20_s055	E4_key_domain_n100	4	RS-MARL	sign_flip	0.20	55	0.55	static	none	0.00	0.00	0	50	256	5	0	1
E4_RS-MARL_sign_flip_r0p20_s056	E4_key_domain_n100	4	RS-MARL	sign_flip	0.20	56	0.55	static	none	0.00	0.00	0	50	256	5	0	1
E4_RS-MARL_sign_flip_r0p20_s057	E4_key_domain_n100	4	RS-MARL	sign_flip	0.20	57	0.55	static	none	0.00	0.00	0	50	256	5	0	1
E4_RS-MARL_sign_flip_r0p20_s058	E4_key_domain_n100	4	RS-MARL	sign_flip	0.20	58	0.55	static	none	0.00	0.00	0	50	256	5	0	1
E4_RS-MARL_sign_flip_r0p20_s059	E4_key_domain_n100	4	RS-MARL	sign_flip	0.20	59	0.55	static	none	0.00	0.00	0	50	256	5	0	1
E4_RS-MARL_sign_flip_r0p20_s060	E4_key_domain_n100	4	RS-MARL	sign_flip	0.20	60	0.55	static	none	0.00	0.00	0	50	256	5	0	1
E4_RS-MARL_sign_flip_r0p20_s061	E4_key_domain_n100	4	RS-MARL	sign_flip	0.20	61	0.55	static	none	0.00	0.00	0	50	256	5	0	1
E4_RS-MARL_sign_flip_r0p20_s062	E4_key_domain_n100	4	RS-MARL	sign_flip	0.20	62	0.55	static	none	0.00	0.00	0	50	256	5	0	1
E4_RS-MARL_sign_flip_r0p20_s063	E4_key_domain_n100	4	RS-MARL	sign_flip	0.20	63	0.55	static	none	0.00	0.00	0	50	256	5	0	1
E4_RS-MARL_sign_flip_r0p20_s064	E4_key_domain_n100	4	RS-MARL	sign_flip	0.20	64	0.55	static	none	0.00	0.00	0	50	256	5	0	1
E4_RS-MARL_sign_flip_r0p20_s065	E4_key_domain_n100	4	RS-MARL	sign_flip	0.20	65	0.55	static	none	0.00	0.00	0	50	256	5	0	1
E4_RS-MARL_sign_flip_r0p20_s066	E4_key_domain_n100	4	RS-MARL	sign_flip	0.20	66	0.55	static	none	0.00	0.00	0	50	256	5	0	1
E4_RS-MARL_sign_flip_r0p20_s067	E4_key_domain_n100	4	RS-MARL	sign_flip	0.20	67	0.55	static	none	0.00	0.00	0	50	256	5	0	1
E4_RS-MARL_sign_flip_r0p20_s068	E4_key_domain_n100	4	RS-MARL	sign_flip	0.20	68	0.55	static	none	0.00	0.00	0	50	256	5	0	1
E4_RS-MARL_sign_flip_r0p20_s069	E4_key_domain_n100	4	RS-MARL	sign_flip	0.20	69	0.55	static	none	0.00	0.00	0	50	256	5	0	1
E4_RS-MARL_sign_flip_r0p20_s070	E4_key_domain_n100	4	RS-MARL	sign_flip	0.20	70	0.55	static	none	0.00	0.00	0	50	256	5	0	1
E4_RS-MARL_sign_flip_r0p20_s071	E4_key_domain_n100	4	RS-MARL	sign_flip	0.20	71	0.55	static	none	0.00	0.00	0	50	256	5	0	1
E4_RS-MARL_sign_flip_r0p20_s072	E4_key_domain_n100	4	RS-MARL	sign_flip	0.20	72	0.55	static	none	0.00	0.00	0	50	256	5	0	1
E4_RS-MARL_sign_flip_r0p20_s073	E4_key_domain_n100	4	RS-MARL	sign_flip	0.20	73	0.55	static	none	0.00	0.00	0	50	256	5	0	1
E4_RS-MARL_sign_flip_r0p20_s074	E4_key_domain_n100	4	RS-MARL	sign_flip	0.20	74	0.55	static	none	0.00	0.00	0	50	256	5	0	1
E4_RS-MARL_sign_flip_r0p20_s075	E4_key_domain_n100	4	RS-MARL	sign_flip	0.20	75	0.55	static	none	0.00	0.00	0	50	256	5	0	1
E4_RS-MARL_sign_flip_r0p20_s076	E4_key_domain_n100	4	RS-MARL	sign_flip	0.20	76	0.55	static	none	0.00	0.00	0	50	256	5	0	1
E4_RS-MARL_sign_flip_r0p20_s077	E4_key_domain_n100	4	RS-MARL	sign_flip	0.20	77	0.55	static	none	0.00	0.00	0	50	256	5	0	1
E4_RS-MARL_sign_flip_r0p20_s078	E4_key_domain_n100	4	RS-MARL	sign_flip	0.20	78	0.55	static	none	0.00	0.00	0	50	256	5	0	1
E4_RS-MARL_sign_flip_r0p20_s079	E4_key_domain_n100	4	RS-MARL	sign_flip	0.20	79	0.55	static	none	0.00	0.00	0	50	256	5	0	1
E4_RS-MARL_sign_flip_r0p20_s080	E4_key_domain_n100	4	RS-MARL	sign_flip	0.20	80	0.55	static	none	0.00	0.00	0	50	256	5	0	1
E4_RS-MARL_sign_flip_r0p20_s081	E4_key_domain_n100	4	RS-MARL	sign_flip	0.20	81	0.55	static	none	0.00	0.00	0	50	256	5	0	1
E4_RS-MARL_sign_flip_r0p20_s082	E4_key_domain_n100	4	RS-MARL	sign_flip	0.20	82	0.55	static	none	0.00	0.00	0	50	256	5	0	1
E4_RS-MARL_sign_flip_r0p20_s083	E4_key_domain_n100	4	RS-MARL	sign_flip	0.20	83	0.55	static	none	0.00	0.00	0	50	256	5	0	1
E4_RS-MARL_sign_flip_r0p20_s084	E4_key_domain_n100	4	RS-MARL	sign_flip	0.20	84	0.55	static	none	0.00	0.00	0	50	256	5	0	1
E4_RS-MARL_sign_flip_r0p20_s085	E4_key_domain_n100	4	RS-MARL	sign_flip	0.20	85	0.55	static	none	0.00	0.00	0	50	256	5	0	1
E4_RS-MARL_sign_flip_r0p20_s086	E4_key_domain_n100	4	RS-MARL	sign_flip	0.20	86	0.55	static	none	0.00	0.00	0	50	256	5	0	1
E4_RS-MARL_sign_flip_r0p20_s087	E4_key_domain_n100	4	RS-MARL	sign_flip	0.20	87	0.55	static	none	0.00	0.00	0	50	256	5	0	1
E4_RS-MARL_sign_flip_r0p20_s088	E4_key_domain_n100	4	RS-MARL	sign_flip	0.20	88	0.55	static	none	0.00	0.00	0	50	256	5	0	1
E4_RS-MARL_sign_flip_r0p20_s089	E4_key_domain_n100	4	RS-MARL	sign_flip	0.20	89	0.55	static	none	0.00	0.00	0	50	256	5	0	1
E4_RS-MARL_sign_flip_r0p20_s090	E4_key_domain_n100	4	RS-MARL	sign_flip	0.20	90	0.55	static	none	0.00	0.00	0	50	256	5	0	1
E4_RS-MARL_sign_flip_r0p20_s091	E4_key_domain_n100	4	RS-MARL	sign_flip	0.20	91	0.55	static	none	0.00	0.00	0	50	256	5	0	1
E4_RS-MARL_sign_flip_r0p20_s092	E4_key_domain_n100	4	RS-MARL	sign_flip	0.20	92	0.55	static	none	0.00	0.00	0	50	256	5	0	1
E4_RS-MARL_sign_flip_r0p20_s093	E4_key_domain_n100	4	RS-MARL	sign_flip	0.20	93	0.55	static	none	0.00	0.00	0	50	256	5	0	1
E4_RS-MARL_sign_flip_r0p20_s094	E4_key_domain_n100	4	RS-MARL	sign_flip	0.20	94	0.55	static	none	0.00	0.00	0	50	256	5	0	1
E4_RS-MARL_sign_flip_r0p20_s095	E4_key_domain_n100	4	RS-MARL	sign_flip	0.20	95	0.55	static	none	0.00	0.00	0	50	256	5	0	1
E4_RS-MARL_sign_flip_r0p20_s096	E4_key_domain_n100	4	RS-MARL	sign_flip	0.20	96	0.55	static	none	0.00	0.00	0	50	256	5	0	1
E4_RS-MARL_sign_flip_r0p20_s097	E4_key_domain_n100	4	RS-MARL	sign_flip	0.20	97	0.55	static	none	0.00	0.00	0	50	256	5	0	1
E4_RS-MARL_sign_flip_r0p20_s098	E4_key_domain_n100	4	RS-MARL	sign_flip	0.20	98	0.55	static	none	0.00	0.00	0	50	256	5	0	1
E4_RS-MARL_sign_flip_r0p20_s099	E4_key_domain_n100	4	RS-MARL	sign_flip	0.20	99	0.55	static	none	0.00	0.00	0	50	256	5	0	1
E4_Safe-MAPPO_collusive_r0p10_s000	E4_key_domain_n100	4	Safe-MAPPO	collusive	0.10	0	0.55	static	none	0.00	0.00	0	50	256	5	0	1
E4_Safe-MAPPO_collusive_r0p10_s001	E4_key_domain_n100	4	Safe-MAPPO	collusive	0.10	1	0.55	static	none	0.00	0.00	0	50	256	5	0	1
E4_Safe-MAPPO_collusive_r0p10_s002	E4_key_domain_n100	4	Safe-MAPPO	collusive	0.10	2	0.55	static	none	0.00	0.00	0	50	256	5	0	1
E4_Safe-MAPPO_collusive_r0p10_s003	E4_key_domain_n100	4	Safe-MAPPO	collusive	0.10	3	0.55	static	none	0.00	0.00	0	50	256	5	0	1
E4_Safe-MAPPO_collusive_r0p10_s004	E4_key_domain_n100	4	Safe-MAPPO	collusive	0.10	4	0.55	static	none	0.00	0.00	0	50	256	5	0	1
E4_Safe-MAPPO_collusive_r0p10_s005	E4_key_domain_n100	4	Safe-MAPPO	collusive	0.10	5	0.55	static	none	0.00	0.00	0	50	256	5	0	1
E4_Safe-MAPPO_collusive_r0p10_s006	E4_key_domain_n100	4	Safe-MAPPO	collusive	0.10	6	0.55	static	none	0.00	0.00	0	50	256	5	0	1
E4_Safe-MAPPO_collusive_r0p10_s007	E4_key_domain_n100	4	Safe-MAPPO	collusive	0.10	7	0.55	static	none	0.00	0.00	0	50	256	5	0	1
E4_Safe-MAPPO_collusive_r0p10_s008	E4_key_domain_n100	4	Safe-MAPPO	collusive	0.10	8	0.55	static	none	0.00	0.00	0	50	256	5	0	1
E4_Safe-MAPPO_collusive_r0p10_s009	E4_key_domain_n100	4	Safe-MAPPO	collusive	0.10	9	0.55	static	none	0.00	0.00	0	50	256	5	0	1
E4_Safe-MAPPO_collusive_r0p10_s010	E4_key_domain_n100	4	Safe-MAPPO	collusive	0.10	10	0.55	static	none	0.00	0.00	0	50	256	5	0	1
E4_Safe-MAPPO_collusive_r0p10_s011	E4_key_domain_n100	4	Safe-MAPPO	collusive	0.10	11	0.55	static	none	0.00	0.00	0	50	256	5	0	1
E4_Safe-MAPPO_collusive_r0p10_s012	E4_key_domain_n100	4	Safe-MAPPO	collusive	0.10	12	0.55	static	none	0.00	0.00	0	50	256	5	0	1
E4_Safe-MAPPO_collusive_r0p10_s013	E4_key_domain_n100	4	Safe-MAPPO	collusive	0.10	13	0.55	static	none	0.00	0.00	0	50	256	5	0	1
E4_Safe-MAPPO_collusive_r0p10_s014	E4_key_domain_n100	4	Safe-MAPPO	collusive	0.10	14	0.55	static	none	0.00	0.00	0	50	256	5	0	1
E4_Safe-MAPPO_collusive_r0p10_s015	E4_key_domain_n100	4	Safe-MAPPO	collusive	0.10	15	0.55	static	none	0.00	0.00	0	50	256	5	0	1
E4_Safe-MAPPO_collusive_r0p10_s016	E4_key_domain_n100	4	Safe-MAPPO	collusive	0.10	16	0.55	static	none	0.00	0.00	0	50	256	5	0	1
E4_Safe-MAPPO_collusive_r0p10_s017	E4_key_domain_n100	4	Safe-MAPPO	collusive	0.10	17	0.55	static	none	0.00	0.00	0	50	256	5	0	1
E4_Safe-MAPPO_collusive_r0p10_s018	E4_key_domain_n100	4	Safe-MAPPO	collusive	0.10	18	0.55	static	none	0.00	0.00	0	50	256	5	0	1
E4_Safe-MAPPO_collusive_r0p10_s019	E4_key_domain_n100	4	Safe-MAPPO	collusive	0.10	19	0.55	static	none	0.00	0.00	0	50	256	5	0	1
E4_Safe-MAPPO_collusive_r0p10_s020	E4_key_domain_n100	4	Safe-MAPPO	collusive	0.10	20	0.55	static	none	0.00	0.00	0	50	256	5	0	1
E4_Safe-MAPPO_collusive_r0p10_s021	E4_key_domain_n100	4	Safe-MAPPO	collusive	0.10	21	0.55	static	none	0.00	0.00	0	50	256	5	0	1
E4_Safe-MAPPO_collusive_r0p10_s022	E4_key_domain_n100	4	Safe-MAPPO	collusive	0.10	22	0.55	static	none	0.00	0.00	0	50	256	5	0	1
E4_Safe-MAPPO_collusive_r0p10_s023	E4_key_domain_n100	4	Safe-MAPPO	collusive	0.10	23	0.55	static	none	0.00	0.00	0	50	256	5	0	1
E4_Safe-MAPPO_collusive_r0p10_s024	E4_key_domain_n100	4	Safe-MAPPO	collusive	0.10	24	0.55	static	none	0.00	0.00	0	50	256	5	0	1
E4_Safe-MAPPO_collusive_r0p10_s025	E4_key_domain_n100	4	Safe-MAPPO	collusive	0.10	25	0.55	static	none	0.00	0.00	0	50	256	5	0	1
E4_Safe-MAPPO_collusive_r0p10_s026	E4_key_domain_n100	4	Safe-MAPPO	collusive	0.10	26	0.55	static	none	0.00	0.00	0	50	256	5	0	1
E4_Safe-MAPPO_collusive_r0p10_s027	E4_key_domain_n100	4	Safe-MAPPO	collusive	0.10	27	0.55	static	none	0.00	0.00	0	50	256	5	0	1
E4_Safe-MAPPO_collusive_r0p10_s028	E4_key_domain_n100	4	Safe-MAPPO	collusive	0.10	28	0.55	static	none	0.00	0.00	0	50	256	5	0	1
E4_Safe-MAPPO_collusive_r0p10_s029	E4_key_domain_n100	4	Safe-MAPPO	collusive	0.10	29	0.55	static	none	0.00	0.00	0	50	256	5	0	1
E4_Safe-MAPPO_collusive_r0p10_s030	E4_key_domain_n100	4	Safe-MAPPO	collusive	0.10	30	0.55	static	none	0.00	0.00	0	50	256	5	0	1
E4_Safe-MAPPO_collusive_r0p10_s031	E4_key_domain_n100	4	Safe-MAPPO	collusive	0.10	31	0.55	static	none	0.00	0.00	0	50	256	5	0	1
E4_Safe-MAPPO_collusive_r0p10_s032	E4_key_domain_n100	4	Safe-MAPPO	collusive	0.10	32	0.55	static	none	0.00	0.00	0	50	256	5	0	1
E4_Safe-MAPPO_collusive_r0p10_s033	E4_key_domain_n100	4	Safe-MAPPO	collusive	0.10	33	0.55	static	none	0.00	0.00	0	50	256	5	0	1
E4_Safe-MAPPO_collusive_r0p10_s034	E4_key_domain_n100	4	Safe-MAPPO	collusive	0.10	34	0.55	static	none	0.00	0.00	0	50	256	5	0	1
E4_Safe-MAPPO_collusive_r0p10_s035	E4_key_domain_n100	4	Safe-MAPPO	collusive	0.10	35	0.55	static	none	0.00	0.00	0	50	256	5	0	1
E4_Safe-MAPPO_collusive_r0p10_s036	E4_key_domain_n100	4	Safe-MAPPO	collusive	0.10	36	0.55	static	none	0.00	0.00	0	50	256	5	0	1
E4_Safe-MAPPO_collusive_r0p10_s037	E4_key_domain_n100	4	Safe-MAPPO	collusive	0.10	37	0.55	static	none	0.00	0.00	0	50	256	5	0	1
E4_Safe-MAPPO_collusive_r0p10_s038	E4_key_domain_n100	4	Safe-MAPPO	collusive	0.10	38	0.55	static	none	0.00	0.00	0	50	256	5	0	1
E4_Safe-MAPPO_collusive_r0p10_s039	E4_key_domain_n100	4	Safe-MAPPO	collusive	0.10	39	0.55	static	none	0.00	0.00	0	50	256	5	0	1
E4_Safe-MAPPO_collusive_r0p10_s040	E4_key_domain_n100	4	Safe-MAPPO	collusive	0.10	40	0.55	static	none	0.00	0.00	0	50	256	5	0	1
E4_Safe-MAPPO_collusive_r0p10_s041	E4_key_domain_n100	4	Safe-MAPPO	collusive	0.10	41	0.55	static	none	0.00	0.00	0	50	256	5	0	1
E4_Safe-MAPPO_collusive_r0p10_s042	E4_key_domain_n100	4	Safe-MAPPO	collusive	0.10	42	0.55	static	none	0.00	0.00	0	50	256	5	0	1
E4_Safe-MAPPO_collusive_r0p10_s043	E4_key_domain_n100	4	Safe-MAPPO	collusive	0.10	43	0.55	static	none	0.00	0.00	0	50	256	5	0	1
E4_Safe-MAPPO_collusive_r0p10_s044	E4_key_domain_n100	4	Safe-MAPPO	collusive	0.10	44	0.55	static	none	0.00	0.00	0	50	256	5	0	1
E4_Safe-MAPPO_collusive_r0p10_s045	E4_key_domain_n100	4	Safe-MAPPO	collusive	0.10	45	0.55	static	none	0.00	0.00	0	50	256	5	0	1
E4_Safe-MAPPO_collusive_r0p10_s046	E4_key_domain_n100	4	Safe-MAPPO	collusive	0.10	46	0.55	static	none	0.00	0.00	0	50	256	5	0	1
E4_Safe-MAPPO_collusive_r0p10_s047	E4_key_domain_n100	4	Safe-MAPPO	collusive	0.10	47	0.55	static	none	0.00	0.00	0	50	256	5	0	1
E4_Safe-MAPPO_collusive_r0p10_s048	E4_key_domain_n100	4	Safe-MAPPO	collusive	0.10	48	0.55	static	none	0.00	0.00	0	50	256	5	0	1
E4_Safe-MAPPO_collusive_r0p10_s049	E4_key_domain_n100	4	Safe-MAPPO	collusive	0.10	49	0.55	static	none	0.00	0.00	0	50	256	5	0	1
E4_Safe-MAPPO_collusive_r0p10_s050	E4_key_domain_n100	4	Safe-MAPPO	collusive	0.10	50	0.55	static	none	0.00	0.00	0	50	256	5	0	1
E4_Safe-MAPPO_collusive_r0p10_s051	E4_key_domain_n100	4	Safe-MAPPO	collusive	0.10	51	0.55	static	none	0.00	0.00	0	50	256	5	0	1
E4_Safe-MAPPO_collusive_r0p10_s052	E4_key_domain_n100	4	Safe-MAPPO	collusive	0.10	52	0.55	static	none	0.00	0.00	0	50	256	5	0	1
E4_Safe-MAPPO_collusive_r0p10_s053	E4_key_domain_n100	4	Safe-MAPPO	collusive	0.10	53	0.55	static	none	0.00	0.00	0	50	256	5	0	1
E4_Safe-MAPPO_collusive_r0p10_s054	E4_key_domain_n100	4	Safe-MAPPO	collusive	0.10	54	0.55	static	none	0.00	0.00	0	50	256	5	0	1
E4_Safe-MAPPO_collusive_r0p10_s055	E4_key_domain_n100	4	Safe-MAPPO	collusive	0.10	55	0.55	static	none	0.00	0.00	0	50	256	5	0	1
E4_Safe-MAPPO_collusive_r0p10_s056	E4_key_domain_n100	4	Safe-MAPPO	collusive	0.10	56	0.55	static	none	0.00	0.00	0	50	256	5	0	1
E4_Safe-MAPPO_collusive_r0p10_s057	E4_key_domain_n100	4	Safe-MAPPO	collusive	0.10	57	0.55	static	none	0.00	0.00	0	50	256	5	0	1
E4_Safe-MAPPO_collusive_r0p10_s058	E4_key_domain_n100	4	Safe-MAPPO	collusive	0.10	58	0.55	static	none	0.00	0.00	0	50	256	5	0	1
E4_Safe-MAPPO_collusive_r0p10_s059	E4_key_domain_n100	4	Safe-MAPPO	collusive	0.10	59	0.55	static	none	0.00	0.00	0	50	256	5	0	1
E4_Safe-MAPPO_collusive_r0p10_s060	E4_key_domain_n100	4	Safe-MAPPO	collusive	0.10	60	0.55	static	none	0.00	0.00	0	50	256	5	0	1
E4_Safe-MAPPO_collusive_r0p10_s061	E4_key_domain_n100	4	Safe-MAPPO	collusive	0.10	61	0.55	static	none	0.00	0.00	0	50	256	5	0	1
E4_Safe-MAPPO_collusive_r0p10_s062	E4_key_domain_n100	4	Safe-MAPPO	collusive	0.10	62	0.55	static	none	0.00	0.00	0	50	256	5	0	1
E4_Safe-MAPPO_collusive_r0p10_s063	E4_key_domain_n100	4	Safe-MAPPO	collusive	0.10	63	0.55	static	none	0.00	0.00	0	50	256	5	0	1
E4_Safe-MAPPO_collusive_r0p10_s064	E4_key_domain_n100	4	Safe-MAPPO	collusive	0.10	64	0.55	static	none	0.00	0.00	0	50	256	5	0	1
E4_Safe-MAPPO_collusive_r0p10_s065	E4_key_domain_n100	4	Safe-MAPPO	collusive	0.10	65	0.55	static	none	0.00	0.00	0	50	256	5	0	1
E4_Safe-MAPPO_collusive_r0p10_s066	E4_key_domain_n100	4	Safe-MAPPO	collusive	0.10	66	0.55	static	none	0.00	0.00	0	50	256	5	0	1
E4_Safe-MAPPO_collusive_r0p10_s067	E4_key_domain_n100	4	Safe-MAPPO	collusive	0.10	67	0.55	static	none	0.00	0.00	0	50	256	5	0	1
E4_Safe-MAPPO_collusive_r0p10_s068	E4_key_domain_n100	4	Safe-MAPPO	collusive	0.10	68	0.55	static	none	0.00	0.00	0	50	256	5	0	1
E4_Safe-MAPPO_collusive_r0p10_s069	E4_key_domain_n100	4	Safe-MAPPO	collusive	0.10	69	0.55	static	none	0.00	0.00	0	50	256	5	0	1
E4_Safe-MAPPO_collusive_r0p10_s070	E4_key_domain_n100	4	Safe-MAPPO	collusive	0.10	70	0.55	static	none	0.00	0.00	0	50	256	5	0	1
E4_Safe-MAPPO_collusive_r0p10_s071	E4_key_domain_n100	4	Safe-MAPPO	collusive	0.10	71	0.55	static	none	0.00	0.00	0	50	256	5	0	1
E4_Safe-MAPPO_collusive_r0p10_s072	E4_key_domain_n100	4	Safe-MAPPO	collusive	0.10	72	0.55	static	none	0.00	0.00	0	50	256	5	0	1
E4_Safe-MAPPO_collusive_r0p10_s073	E4_key_domain_n100	4	Safe-MAPPO	collusive	0.10	73	0.55	static	none	0.00	0.00	0	50	256	5	0	1
E4_Safe-MAPPO_collusive_r0p10_s074	E4_key_domain_n100	4	Safe-MAPPO	collusive	0.10	74	0.55	static	none	0.00	0.00	0	50	256	5	0	1
E4_Safe-MAPPO_collusive_r0p10_s075	E4_key_domain_n100	4	Safe-MAPPO	collusive	0.10	75	0.55	static	none	0.00	0.00	0	50	256	5	0	1
E4_Safe-MAPPO_collusive_r0p10_s076	E4_key_domain_n100	4	Safe-MAPPO	collusive	0.10	76	0.55	static	none	0.00	0.00	0	50	256	5	0	1
E4_Safe-MAPPO_collusive_r0p10_s077	E4_key_domain_n100	4	Safe-MAPPO	collusive	0.10	77	0.55	static	none	0.00	0.00	0	50	256	5	0	1
E4_Safe-MAPPO_collusive_r0p10_s078	E4_key_domain_n100	4	Safe-MAPPO	collusive	0.10	78	0.55	static	none	0.00	0.00	0	50	256	5	0	1
E4_Safe-MAPPO_collusive_r0p10_s079	E4_key_domain_n100	4	Safe-MAPPO	collusive	0.10	79	0.55	static	none	0.00	0.00	0	50	256	5	0	1
E4_Safe-MAPPO_collusive_r0p10_s080	E4_key_domain_n100	4	Safe-MAPPO	collusive	0.10	80	0.55	static	none	0.00	0.00	0	50	256	5	0	1
E4_Safe-MAPPO_collusive_r0p10_s081	E4_key_domain_n100	4	Safe-MAPPO	collusive	0.10	81	0.55	static	none	0.00	0.00	0	50	256	5	0	1
E4_Safe-MAPPO_collusive_r0p10_s082	E4_key_domain_n100	4	Safe-MAPPO	collusive	0.10	82	0.55	static	none	0.00	0.00	0	50	256	5	0	1
E4_Safe-MAPPO_collusive_r0p10_s083	E4_key_domain_n100	4	Safe-MAPPO	collusive	0.10	83	0.55	static	none	0.00	0.00	0	50	256	5	0	1
E4_Safe-MAPPO_collusive_r0p10_s084	E4_key_domain_n100	4	Safe-MAPPO	collusive	0.10	84	0.55	static	none	0.00	0.00	0	50	256	5	0	1
E4_Safe-MAPPO_collusive_r0p10_s085	E4_key_domain_n100	4	Safe-MAPPO	collusive	0.10	85	0.55	static	none	0.00	0.00	0	50	256	5	0	1
E4_Safe-MAPPO_collusive_r0p10_s086	E4_key_domain_n100	4	Safe-MAPPO	collusive	0.10	86	0.55	static	none	0.00	0.00	0	50	256	5	0	1
E4_Safe-MAPPO_collusive_r0p10_s087	E4_key_domain_n100	4	Safe-MAPPO	collusive	0.10	87	0.55	static	none	0.00	0.00	0	50	256	5	0	1
E4_Safe-MAPPO_collusive_r0p10_s088	E4_key_domain_n100	4	Safe-MAPPO	collusive	0.10	88	0.55	static	none	0.00	0.00	0	50	256	5	0	1
E4_Safe-MAPPO_collusive_r0p10_s089	E4_key_domain_n100	4	Safe-MAPPO	collusive	0.10	89	0.55	static	none	0.00	0.00	0	50	256	5	0	1
E4_Safe-MAPPO_collusive_r0p10_s090	E4_key_domain_n100	4	Safe-MAPPO	collusive	0.10	90	0.55	static	none	0.00	0.00	0	50	256	5	0	1
E4_Safe-MAPPO_collusive_r0p10_s091	E4_key_domain_n100	4	Safe-MAPPO	collusive	0.10	91	0.55	static	none	0.00	0.00	0	50	256	5	0	1
E4_Safe-MAPPO_collusive_r0p10_s092	E4_key_domain_n100	4	Safe-MAPPO	collusive	0.10	92	0.55	static	none	0.00	0.00	0	50	256	5	0	1
E4_Safe-MAPPO_collusive_r0p10_s093	E4_key_domain_n100	4	Safe-MAPPO	collusive	0.10	93	0.55	static	none	0.00	0.00	0	50	256	5	0	1
E4_Safe-MAPPO_collusive_r0p10_s094	E4_key_domain_n100	4	Safe-MAPPO	collusive	0.10	94	0.55	static	none	0.00	0.00	0	50	256	5	0	1
E4_Safe-MAPPO_collusive_r0p10_s095	E4_key_domain_n100	4	Safe-MAPPO	collusive	0.10	95	0.55	static	none	0.00	0.00	0	50	256	5	0	1
E4_Safe-MAPPO_collusive_r0p10_s096	E4_key_domain_n100	4	Safe-MAPPO	collusive	0.10	96	0.55	static	none	0.00	0.00	0	50	256	5	0	1
E4_Safe-MAPPO_collusive_r0p10_s097	E4_key_domain_n100	4	Safe-MAPPO	collusive	0.10	97	0.55	static	none	0.00	0.00	0	50	256	5	0	1
E4_Safe-MAPPO_collusive_r0p10_s098	E4_key_domain_n100	4	Safe-MAPPO	collusive	0.10	98	0.55	static	none	0.00	0.00	0	50	256	5	0	1
E4_Safe-MAPPO_collusive_r0p10_s099	E4_key_domain_n100	4	Safe-MAPPO	collusive	0.10	99	0.55	static	none	0.00	0.00	0	50	256	5	0	1
E4_Safe-MAPPO_collusive_r0p30_s000	E4_key_domain_n100	4	Safe-MAPPO	collusive	0.30	0	0.55	static	none	0.00	0.00	0	50	256	5	0	1
E4_Safe-MAPPO_collusive_r0p30_s001	E4_key_domain_n100	4	Safe-MAPPO	collusive	0.30	1	0.55	static	none	0.00	0.00	0	50	256	5	0	1
E4_Safe-MAPPO_collusive_r0p30_s002	E4_key_domain_n100	4	Safe-MAPPO	collusive	0.30	2	0.55	static	none	0.00	0.00	0	50	256	5	0	1
E4_Safe-MAPPO_collusive_r0p30_s003	E4_key_domain_n100	4	Safe-MAPPO	collusive	0.30	3	0.55	static	none	0.00	0.00	0	50	256	5	0	1
E4_Safe-MAPPO_collusive_r0p30_s004	E4_key_domain_n100	4	Safe-MAPPO	collusive	0.30	4	0.55	static	none	0.00	0.00	0	50	256	5	0	1
E4_Safe-MAPPO_collusive_r0p30_s005	E4_key_domain_n100	4	Safe-MAPPO	collusive	0.30	5	0.55	static	none	0.00	0.00	0	50	256	5	0	1
E4_Safe-MAPPO_collusive_r0p30_s006	E4_key_domain_n100	4	Safe-MAPPO	collusive	0.30	6	0.55	static	none	0.00	0.00	0	50	256	5	0	1
E4_Safe-MAPPO_collusive_r0p30_s007	E4_key_domain_n100	4	Safe-MAPPO	collusive	0.30	7	0.55	static	none	0.00	0.00	0	50	256	5	0	1
E4_Safe-MAPPO_collusive_r0p30_s008	E4_key_domain_n100	4	Safe-MAPPO	collusive	0.30	8	0.55	static	none	0.00	0.00	0	50	256	5	0	1
E4_Safe-MAPPO_collusive_r0p30_s009	E4_key_domain_n100	4	Safe-MAPPO	collusive	0.30	9	0.55	static	none	0.00	0.00	0	50	256	5	0	1
E4_Safe-MAPPO_collusive_r0p30_s010	E4_key_domain_n100	4	Safe-MAPPO	collusive	0.30	10	0.55	static	none	0.00	0.00	0	50	256	5	0	1
E4_Safe-MAPPO_collusive_r0p30_s011	E4_key_domain_n100	4	Safe-MAPPO	collusive	0.30	11	0.55	static	none	0.00	0.00	0	50	256	5	0	1
E4_Safe-MAPPO_collusive_r0p30_s012	E4_key_domain_n100	4	Safe-MAPPO	collusive	0.30	12	0.55	static	none	0.00	0.00	0	50	256	5	0	1
E4_Safe-MAPPO_collusive_r0p30_s013	E4_key_domain_n100	4	Safe-MAPPO	collusive	0.30	13	0.55	static	none	0.00	0.00	0	50	256	5	0	1
E4_Safe-MAPPO_collusive_r0p30_s014	E4_key_domain_n100	4	Safe-MAPPO	collusive	0.30	14	0.55	static	none	0.00	0.00	0	50	256	5	0	1
E4_Safe-MAPPO_collusive_r0p30_s015	E4_key_domain_n100	4	Safe-MAPPO	collusive	0.30	15	0.55	static	none	0.00	0.00	0	50	256	5	0	1
E4_Safe-MAPPO_collusive_r0p30_s016	E4_key_domain_n100	4	Safe-MAPPO	collusive	0.30	16	0.55	static	none	0.00	0.00	0	50	256	5	0	1
E4_Safe-MAPPO_collusive_r0p30_s017	E4_key_domain_n100	4	Safe-MAPPO	collusive	0.30	17	0.55	static	none	0.00	0.00	0	50	256	5	0	1
E4_Safe-MAPPO_collusive_r0p30_s018	E4_key_domain_n100	4	Safe-MAPPO	collusive	0.30	18	0.55	static	none	0.00	0.00	0	50	256	5	0	1
E4_Safe-MAPPO_collusive_r0p30_s019	E4_key_domain_n100	4	Safe-MAPPO	collusive	0.30	19	0.55	static	none	0.00	0.00	0	50	256	5	0	1
E4_Safe-MAPPO_collusive_r0p30_s020	E4_key_domain_n100	4	Safe-MAPPO	collusive	0.30	20	0.55	static	none	0.00	0.00	0	50	256	5	0	1
E4_Safe-MAPPO_collusive_r0p30_s021	E4_key_domain_n100	4	Safe-MAPPO	collusive	0.30	21	0.55	static	none	0.00	0.00	0	50	256	5	0	1
E4_Safe-MAPPO_collusive_r0p30_s022	E4_key_domain_n100	4	Safe-MAPPO	collusive	0.30	22	0.55	static	none	0.00	0.00	0	50	256	5	0	1
E4_Safe-MAPPO_collusive_r0p30_s023	E4_key_domain_n100	4	Safe-MAPPO	collusive	0.30	23	0.55	static	none	0.00	0.00	0	50	256	5	0	1
E4_Safe-MAPPO_collusive_r0p30_s024	E4_key_domain_n100	4	Safe-MAPPO	collusive	0.30	24	0.55	static	none	0.00	0.00	0	50	256	5	0	1
E4_Safe-MAPPO_collusive_r0p30_s025	E4_key_domain_n100	4	Safe-MAPPO	collusive	0.30	25	0.55	static	none	0.00	0.00	0	50	256	5	0	1
E4_Safe-MAPPO_collusive_r0p30_s026	E4_key_domain_n100	4	Safe-MAPPO	collusive	0.30	26	0.55	static	none	0.00	0.00	0	50	256	5	0	1
E4_Safe-MAPPO_collusive_r0p30_s027	E4_key_domain_n100	4	Safe-MAPPO	collusive	0.30	27	0.55	static	none	0.00	0.00	0	50	256	5	0	1
E4_Safe-MAPPO_collusive_r0p30_s028	E4_key_domain_n100	4	Safe-MAPPO	collusive	0.30	28	0.55	static	none	0.00	0.00	0	50	256	5	0	1
E4_Safe-MAPPO_collusive_r0p30_s029	E4_key_domain_n100	4	Safe-MAPPO	collusive	0.30	29	0.55	static	none	0.00	0.00	0	50	256	5	0	1
E4_Safe-MAPPO_collusive_r0p30_s030	E4_key_domain_n100	4	Safe-MAPPO	collusive	0.30	30	0.55	static	none	0.00	0.00	0	50	256	5	0	1
E4_Safe-MAPPO_collusive_r0p30_s031	E4_key_domain_n100	4	Safe-MAPPO	collusive	0.30	31	0.55	static	none	0.00	0.00	0	50	256	5	0	1
E4_Safe-MAPPO_collusive_r0p30_s032	E4_key_domain_n100	4	Safe-MAPPO	collusive	0.30	32	0.55	static	none	0.00	0.00	0	50	256	5	0	1
E4_Safe-MAPPO_collusive_r0p30_s033	E4_key_domain_n100	4	Safe-MAPPO	collusive	0.30	33	0.55	static	none	0.00	0.00	0	50	256	5	0	1
E4_Safe-MAPPO_collusive_r0p30_s034	E4_key_domain_n100	4	Safe-MAPPO	collusive	0.30	34	0.55	static	none	0.00	0.00	0	50	256	5	0	1
E4_Safe-MAPPO_collusive_r0p30_s035	E4_key_domain_n100	4	Safe-MAPPO	collusive	0.30	35	0.55	static	none	0.00	0.00	0	50	256	5	0	1
E4_Safe-MAPPO_collusive_r0p30_s036	E4_key_domain_n100	4	Safe-MAPPO	collusive	0.30	36	0.55	static	none	0.00	0.00	0	50	256	5	0	1
E4_Safe-MAPPO_collusive_r0p30_s037	E4_key_domain_n100	4	Safe-MAPPO	collusive	0.30	37	0.55	static	none	0.00	0.00	0	50	256	5	0	1
E4_Safe-MAPPO_collusive_r0p30_s038	E4_key_domain_n100	4	Safe-MAPPO	collusive	0.30	38	0.55	static	none	0.00	0.00	0	50	256	5	0	1
E4_Safe-MAPPO_collusive_r0p30_s039	E4_key_domain_n100	4	Safe-MAPPO	collusive	0.30	39	0.55	static	none	0.00	0.00	0	50	256	5	0	1
E4_Safe-MAPPO_collusive_r0p30_s040	E4_key_domain_n100	4	Safe-MAPPO	collusive	0.30	40	0.55	static	none	0.00	0.00	0	50	256	5	0	1
E4_Safe-MAPPO_collusive_r0p30_s041	E4_key_domain_n100	4	Safe-MAPPO	collusive	0.30	41	0.55	static	none	0.00	0.00	0	50	256	5	0	1
E4_Safe-MAPPO_collusive_r0p30_s042	E4_key_domain_n100	4	Safe-MAPPO	collusive	0.30	42	0.55	static	none	0.00	0.00	0	50	256	5	0	1
E4_Safe-MAPPO_collusive_r0p30_s043	E4_key_domain_n100	4	Safe-MAPPO	collusive	0.30	43	0.55	static	none	0.00	0.00	0	50	256	5	0	1
E4_Safe-MAPPO_collusive_r0p30_s044	E4_key_domain_n100	4	Safe-MAPPO	collusive	0.30	44	0.55	static	none	0.00	0.00	0	50	256	5	0	1
E4_Safe-MAPPO_collusive_r0p30_s045	E4_key_domain_n100	4	Safe-MAPPO	collusive	0.30	45	0.55	static	none	0.00	0.00	0	50	256	5	0	1
E4_Safe-MAPPO_collusive_r0p30_s046	E4_key_domain_n100	4	Safe-MAPPO	collusive	0.30	46	0.55	static	none	0.00	0.00	0	50	256	5	0	1
E4_Safe-MAPPO_collusive_r0p30_s047	E4_key_domain_n100	4	Safe-MAPPO	collusive	0.30	47	0.55	static	none	0.00	0.00	0	50	256	5	0	1
E4_Safe-MAPPO_collusive_r0p30_s048	E4_key_domain_n100	4	Safe-MAPPO	collusive	0.30	48	0.55	static	none	0.00	0.00	0	50	256	5	0	1
E4_Safe-MAPPO_collusive_r0p30_s049	E4_key_domain_n100	4	Safe-MAPPO	collusive	0.30	49	0.55	static	none	0.00	0.00	0	50	256	5	0	1
E4_Safe-MAPPO_collusive_r0p30_s050	E4_key_domain_n100	4	Safe-MAPPO	collusive	0.30	50	0.55	static	none	0.00	0.00	0	50	256	5	0	1
E4_Safe-MAPPO_collusive_r0p30_s051	E4_key_domain_n100	4	Safe-MAPPO	collusive	0.30	51	0.55	static	none	0.00	0.00	0	50	256	5	0	1
E4_Safe-MAPPO_collusive_r0p30_s052	E4_key_domain_n100	4	Safe-MAPPO	collusive	0.30	52	0.55	static	none	0.00	0.00	0	50	256	5	0	1
E4_Safe-MAPPO_collusive_r0p30_s053	E4_key_domain_n100	4	Safe-MAPPO	collusive	0.30	53	0.55	static	none	0.00	0.00	0	50	256	5	0	1
E4_Safe-MAPPO_collusive_r0p30_s054	E4_key_domain_n100	4	Safe-MAPPO	collusive	0.30	54	0.55	static	none	0.00	0.00	0	50	256	5	0	1
E4_Safe-MAPPO_collusive_r0p30_s055	E4_key_domain_n100	4	Safe-MAPPO	collusive	0.30	55	0.55	static	none	0.00	0.00	0	50	256	5	0	1
E4_Safe-MAPPO_collusive_r0p30_s056	E4_key_domain_n100	4	Safe-MAPPO	collusive	0.30	56	0.55	static	none	0.00	0.00	0	50	256	5	0	1
E4_Safe-MAPPO_collusive_r0p30_s057	E4_key_domain_n100	4	Safe-MAPPO	collusive	0.30	57	0.55	static	none	0.00	0.00	0	50	256	5	0	1
E4_Safe-MAPPO_collusive_r0p30_s058	E4_key_domain_n100	4	Safe-MAPPO	collusive	0.30	58	0.55	static	none	0.00	0.00	0	50	256	5	0	1
E4_Safe-MAPPO_collusive_r0p30_s059	E4_key_domain_n100	4	Safe-MAPPO	collusive	0.30	59	0.55	static	none	0.00	0.00	0	50	256	5	0	1
E4_Safe-MAPPO_collusive_r0p30_s060	E4_key_domain_n100	4	Safe-MAPPO	collusive	0.30	60	0.55	static	none	0.00	0.00	0	50	256	5	0	1
E4_Safe-MAPPO_collusive_r0p30_s061	E4_key_domain_n100	4	Safe-MAPPO	collusive	0.30	61	0.55	static	none	0.00	0.00	0	50	256	5	0	1
E4_Safe-MAPPO_collusive_r0p30_s062	E4_key_domain_n100	4	Safe-MAPPO	collusive	0.30	62	0.55	static	none	0.00	0.00	0	50	256	5	0	1
E4_Safe-MAPPO_collusive_r0p30_s063	E4_key_domain_n100	4	Safe-MAPPO	collusive	0.30	63	0.55	static	none	0.00	0.00	0	50	256	5	0	1
E4_Safe-MAPPO_collusive_r0p30_s064	E4_key_domain_n100	4	Safe-MAPPO	collusive	0.30	64	0.55	static	none	0.00	0.00	0	50	256	5	0	1
E4_Safe-MAPPO_collusive_r0p30_s065	E4_key_domain_n100	4	Safe-MAPPO	collusive	0.30	65	0.55	static	none	0.00	0.00	0	50	256	5	0	1
E4_Safe-MAPPO_collusive_r0p30_s066	E4_key_domain_n100	4	Safe-MAPPO	collusive	0.30	66	0.55	static	none	0.00	0.00	0	50	256	5	0	1
E4_Safe-MAPPO_collusive_r0p30_s067	E4_key_domain_n100	4	Safe-MAPPO	collusive	0.30	67	0.55	static	none	0.00	0.00	0	50	256	5	0	1
E4_Safe-MAPPO_collusive_r0p30_s068	E4_key_domain_n100	4	Safe-MAPPO	collusive	0.30	68	0.55	static	none	0.00	0.00	0	50	256	5	0	1
E4_Safe-MAPPO_collusive_r0p30_s069	E4_key_domain_n100	4	Safe-MAPPO	collusive	0.30	69	0.55	static	none	0.00	0.00	0	50	256	5	0	1
E4_Safe-MAPPO_collusive_r0p30_s070	E4_key_domain_n100	4	Safe-MAPPO	collusive	0.30	70	0.55	static	none	0.00	0.00	0	50	256	5	0	1
E4_Safe-MAPPO_collusive_r0p30_s071	E4_key_domain_n100	4	Safe-MAPPO	collusive	0.30	71	0.55	static	none	0.00	0.00	0	50	256	5	0	1
E4_Safe-MAPPO_collusive_r0p30_s072	E4_key_domain_n100	4	Safe-MAPPO	collusive	0.30	72	0.55	static	none	0.00	0.00	0	50	256	5	0	1
E4_Safe-MAPPO_collusive_r0p30_s073	E4_key_domain_n100	4	Safe-MAPPO	collusive	0.30	73	0.55	static	none	0.00	0.00	0	50	256	5	0	1
E4_Safe-MAPPO_collusive_r0p30_s074	E4_key_domain_n100	4	Safe-MAPPO	collusive	0.30	74	0.55	static	none	0.00	0.00	0	50	256	5	0	1
E4_Safe-MAPPO_collusive_r0p30_s075	E4_key_domain_n100	4	Safe-MAPPO	collusive	0.30	75	0.55	static	none	0.00	0.00	0	50	256	5	0	1
E4_Safe-MAPPO_collusive_r0p30_s076	E4_key_domain_n100	4	Safe-MAPPO	collusive	0.30	76	0.55	static	none	0.00	0.00	0	50	256	5	0	1
E4_Safe-MAPPO_collusive_r0p30_s077	E4_key_domain_n100	4	Safe-MAPPO	collusive	0.30	77	0.55	static	none	0.00	0.00	0	50	256	5	0	1
E4_Safe-MAPPO_collusive_r0p30_s078	E4_key_domain_n100	4	Safe-MAPPO	collusive	0.30	78	0.55	static	none	0.00	0.00	0	50	256	5	0	1
E4_Safe-MAPPO_collusive_r0p30_s079	E4_key_domain_n100	4	Safe-MAPPO	collusive	0.30	79	0.55	static	none	0.00	0.00	0	50	256	5	0	1
E4_Safe-MAPPO_collusive_r0p30_s080	E4_key_domain_n100	4	Safe-MAPPO	collusive	0.30	80	0.55	static	none	0.00	0.00	0	50	256	5	0	1
E4_Safe-MAPPO_collusive_r0p30_s081	E4_key_domain_n100	4	Safe-MAPPO	collusive	0.30	81	0.55	static	none	0.00	0.00	0	50	256	5	0	1
E4_Safe-MAPPO_collusive_r0p30_s082	E4_key_domain_n100	4	Safe-MAPPO	collusive	0.30	82	0.55	static	none	0.00	0.00	0	50	256	5	0	1
E4_Safe-MAPPO_collusive_r0p30_s083	E4_key_domain_n100	4	Safe-MAPPO	collusive	0.30	83	0.55	static	none	0.00	0.00	0	50	256	5	0	1
E4_Safe-MAPPO_collusive_r0p30_s084	E4_key_domain_n100	4	Safe-MAPPO	collusive	0.30	84	0.55	static	none	0.00	0.00	0	50	256	5	0	1
E4_Safe-MAPPO_collusive_r0p30_s085	E4_key_domain_n100	4	Safe-MAPPO	collusive	0.30	85	0.55	static	none	0.00	0.00	0	50	256	5	0	1
E4_Safe-MAPPO_collusive_r0p30_s086	E4_key_domain_n100	4	Safe-MAPPO	collusive	0.30	86	0.55	static	none	0.00	0.00	0	50	256	5	0	1
E4_Safe-MAPPO_collusive_r0p30_s087	E4_key_domain_n100	4	Safe-MAPPO	collusive	0.30	87	0.55	static	none	0.00	0.00	0	50	256	5	0	1
E4_Safe-MAPPO_collusive_r0p30_s088	E4_key_domain_n100	4	Safe-MAPPO	collusive	0.30	88	0.55	static	none	0.00	0.00	0	50	256	5	0	1
E4_Safe-MAPPO_collusive_r0p30_s089	E4_key_domain_n100	4	Safe-MAPPO	collusive	0.30	89	0.55	static	none	0.00	0.00	0	50	256	5	0	1
E4_Safe-MAPPO_collusive_r0p30_s090	E4_key_domain_n100	4	Safe-MAPPO	collusive	0.30	90	0.55	static	none	0.00	0.00	0	50	256	5	0	1
E4_Safe-MAPPO_collusive_r0p30_s091	E4_key_domain_n100	4	Safe-MAPPO	collusive	0.30	91	0.55	static	none	0.00	0.00	0	50	256	5	0	1
E4_Safe-MAPPO_collusive_r0p30_s092	E4_key_domain_n100	4	Safe-MAPPO	collusive	0.30	92	0.55	static	none	0.00	0.00	0	50	256	5	0	1
E4_Safe-MAPPO_collusive_r0p30_s093	E4_key_domain_n100	4	Safe-MAPPO	collusive	0.30	93	0.55	static	none	0.00	0.00	0	50	256	5	0	1
E4_Safe-MAPPO_collusive_r0p30_s094	E4_key_domain_n100	4	Safe-MAPPO	collusive	0.30	94	0.55	static	none	0.00	0.00	0	50	256	5	0	1
E4_Safe-MAPPO_collusive_r0p30_s095	E4_key_domain_n100	4	Safe-MAPPO	collusive	0.30	95	0.55	static	none	0.00	0.00	0	50	256	5	0	1
E4_Safe-MAPPO_collusive_r0p30_s096	E4_key_domain_n100	4	Safe-MAPPO	collusive	0.30	96	0.55	static	none	0.00	0.00	0	50	256	5	0	1
E4_Safe-MAPPO_collusive_r0p30_s097	E4_key_domain_n100	4	Safe-MAPPO	collusive	0.30	97	0.55	static	none	0.00	0.00	0	50	256	5	0	1
E4_Safe-MAPPO_collusive_r0p30_s098	E4_key_domain_n100	4	Safe-MAPPO	collusive	0.30	98	0.55	static	none	0.00	0.00	0	50	256	5	0	1
E4_Safe-MAPPO_collusive_r0p30_s099	E4_key_domain_n100	4	Safe-MAPPO	collusive	0.30	99	0.55	static	none	0.00	0.00	0	50	256	5	0	1
E4_Safe-MAPPO_sign_flip_r0p20_s000	E4_key_domain_n100	4	Safe-MAPPO	sign_flip	0.20	0	0.55	static	none	0.00	0.00	0	50	256	5	0	1
E4_Safe-MAPPO_sign_flip_r0p20_s001	E4_key_domain_n100	4	Safe-MAPPO	sign_flip	0.20	1	0.55	static	none	0.00	0.00	0	50	256	5	0	1
E4_Safe-MAPPO_sign_flip_r0p20_s002	E4_key_domain_n100	4	Safe-MAPPO	sign_flip	0.20	2	0.55	static	none	0.00	0.00	0	50	256	5	0	1
E4_Safe-MAPPO_sign_flip_r0p20_s003	E4_key_domain_n100	4	Safe-MAPPO	sign_flip	0.20	3	0.55	static	none	0.00	0.00	0	50	256	5	0	1
E4_Safe-MAPPO_sign_flip_r0p20_s004	E4_key_domain_n100	4	Safe-MAPPO	sign_flip	0.20	4	0.55	static	none	0.00	0.00	0	50	256	5	0	1
E4_Safe-MAPPO_sign_flip_r0p20_s005	E4_key_domain_n100	4	Safe-MAPPO	sign_flip	0.20	5	0.55	static	none	0.00	0.00	0	50	256	5	0	1
E4_Safe-MAPPO_sign_flip_r0p20_s006	E4_key_domain_n100	4	Safe-MAPPO	sign_flip	0.20	6	0.55	static	none	0.00	0.00	0	50	256	5	0	1
E4_Safe-MAPPO_sign_flip_r0p20_s007	E4_key_domain_n100	4	Safe-MAPPO	sign_flip	0.20	7	0.55	static	none	0.00	0.00	0	50	256	5	0	1
E4_Safe-MAPPO_sign_flip_r0p20_s008	E4_key_domain_n100	4	Safe-MAPPO	sign_flip	0.20	8	0.55	static	none	0.00	0.00	0	50	256	5	0	1
E4_Safe-MAPPO_sign_flip_r0p20_s009	E4_key_domain_n100	4	Safe-MAPPO	sign_flip	0.20	9	0.55	static	none	0.00	0.00	0	50	256	5	0	1
E4_Safe-MAPPO_sign_flip_r0p20_s010	E4_key_domain_n100	4	Safe-MAPPO	sign_flip	0.20	10	0.55	static	none	0.00	0.00	0	50	256	5	0	1
E4_Safe-MAPPO_sign_flip_r0p20_s011	E4_key_domain_n100	4	Safe-MAPPO	sign_flip	0.20	11	0.55	static	none	0.00	0.00	0	50	256	5	0	1
E4_Safe-MAPPO_sign_flip_r0p20_s012	E4_key_domain_n100	4	Safe-MAPPO	sign_flip	0.20	12	0.55	static	none	0.00	0.00	0	50	256	5	0	1
E4_Safe-MAPPO_sign_flip_r0p20_s013	E4_key_domain_n100	4	Safe-MAPPO	sign_flip	0.20	13	0.55	static	none	0.00	0.00	0	50	256	5	0	1
E4_Safe-MAPPO_sign_flip_r0p20_s014	E4_key_domain_n100	4	Safe-MAPPO	sign_flip	0.20	14	0.55	static	none	0.00	0.00	0	50	256	5	0	1
E4_Safe-MAPPO_sign_flip_r0p20_s015	E4_key_domain_n100	4	Safe-MAPPO	sign_flip	0.20	15	0.55	static	none	0.00	0.00	0	50	256	5	0	1
E4_Safe-MAPPO_sign_flip_r0p20_s016	E4_key_domain_n100	4	Safe-MAPPO	sign_flip	0.20	16	0.55	static	none	0.00	0.00	0	50	256	5	0	1
E4_Safe-MAPPO_sign_flip_r0p20_s017	E4_key_domain_n100	4	Safe-MAPPO	sign_flip	0.20	17	0.55	static	none	0.00	0.00	0	50	256	5	0	1
E4_Safe-MAPPO_sign_flip_r0p20_s018	E4_key_domain_n100	4	Safe-MAPPO	sign_flip	0.20	18	0.55	static	none	0.00	0.00	0	50	256	5	0	1
E4_Safe-MAPPO_sign_flip_r0p20_s019	E4_key_domain_n100	4	Safe-MAPPO	sign_flip	0.20	19	0.55	static	none	0.00	0.00	0	50	256	5	0	1
E4_Safe-MAPPO_sign_flip_r0p20_s020	E4_key_domain_n100	4	Safe-MAPPO	sign_flip	0.20	20	0.55	static	none	0.00	0.00	0	50	256	5	0	1
E4_Safe-MAPPO_sign_flip_r0p20_s021	E4_key_domain_n100	4	Safe-MAPPO	sign_flip	0.20	21	0.55	static	none	0.00	0.00	0	50	256	5	0	1
E4_Safe-MAPPO_sign_flip_r0p20_s022	E4_key_domain_n100	4	Safe-MAPPO	sign_flip	0.20	22	0.55	static	none	0.00	0.00	0	50	256	5	0	1
E4_Safe-MAPPO_sign_flip_r0p20_s023	E4_key_domain_n100	4	Safe-MAPPO	sign_flip	0.20	23	0.55	static	none	0.00	0.00	0	50	256	5	0	1
E4_Safe-MAPPO_sign_flip_r0p20_s024	E4_key_domain_n100	4	Safe-MAPPO	sign_flip	0.20	24	0.55	static	none	0.00	0.00	0	50	256	5	0	1
E4_Safe-MAPPO_sign_flip_r0p20_s025	E4_key_domain_n100	4	Safe-MAPPO	sign_flip	0.20	25	0.55	static	none	0.00	0.00	0	50	256	5	0	1
E4_Safe-MAPPO_sign_flip_r0p20_s026	E4_key_domain_n100	4	Safe-MAPPO	sign_flip	0.20	26	0.55	static	none	0.00	0.00	0	50	256	5	0	1
E4_Safe-MAPPO_sign_flip_r0p20_s027	E4_key_domain_n100	4	Safe-MAPPO	sign_flip	0.20	27	0.55	static	none	0.00	0.00	0	50	256	5	0	1
E4_Safe-MAPPO_sign_flip_r0p20_s028	E4_key_domain_n100	4	Safe-MAPPO	sign_flip	0.20	28	0.55	static	none	0.00	0.00	0	50	256	5	0	1
E4_Safe-MAPPO_sign_flip_r0p20_s029	E4_key_domain_n100	4	Safe-MAPPO	sign_flip	0.20	29	0.55	static	none	0.00	0.00	0	50	256	5	0	1
E4_Safe-MAPPO_sign_flip_r0p20_s030	E4_key_domain_n100	4	Safe-MAPPO	sign_flip	0.20	30	0.55	static	none	0.00	0.00	0	50	256	5	0	1
E4_Safe-MAPPO_sign_flip_r0p20_s031	E4_key_domain_n100	4	Safe-MAPPO	sign_flip	0.20	31	0.55	static	none	0.00	0.00	0	50	256	5	0	1
E4_Safe-MAPPO_sign_flip_r0p20_s032	E4_key_domain_n100	4	Safe-MAPPO	sign_flip	0.20	32	0.55	static	none	0.00	0.00	0	50	256	5	0	1
E4_Safe-MAPPO_sign_flip_r0p20_s033	E4_key_domain_n100	4	Safe-MAPPO	sign_flip	0.20	33	0.55	static	none	0.00	0.00	0	50	256	5	0	1
E4_Safe-MAPPO_sign_flip_r0p20_s034	E4_key_domain_n100	4	Safe-MAPPO	sign_flip	0.20	34	0.55	static	none	0.00	0.00	0	50	256	5	0	1
E4_Safe-MAPPO_sign_flip_r0p20_s035	E4_key_domain_n100	4	Safe-MAPPO	sign_flip	0.20	35	0.55	static	none	0.00	0.00	0	50	256	5	0	1
E4_Safe-MAPPO_sign_flip_r0p20_s036	E4_key_domain_n100	4	Safe-MAPPO	sign_flip	0.20	36	0.55	static	none	0.00	0.00	0	50	256	5	0	1
E4_Safe-MAPPO_sign_flip_r0p20_s037	E4_key_domain_n100	4	Safe-MAPPO	sign_flip	0.20	37	0.55	static	none	0.00	0.00	0	50	256	5	0	1
E4_Safe-MAPPO_sign_flip_r0p20_s038	E4_key_domain_n100	4	Safe-MAPPO	sign_flip	0.20	38	0.55	static	none	0.00	0.00	0	50	256	5	0	1
E4_Safe-MAPPO_sign_flip_r0p20_s039	E4_key_domain_n100	4	Safe-MAPPO	sign_flip	0.20	39	0.55	static	none	0.00	0.00	0	50	256	5	0	1
E4_Safe-MAPPO_sign_flip_r0p20_s040	E4_key_domain_n100	4	Safe-MAPPO	sign_flip	0.20	40	0.55	static	none	0.00	0.00	0	50	256	5	0	1
E4_Safe-MAPPO_sign_flip_r0p20_s041	E4_key_domain_n100	4	Safe-MAPPO	sign_flip	0.20	41	0.55	static	none	0.00	0.00	0	50	256	5	0	1
E4_Safe-MAPPO_sign_flip_r0p20_s042	E4_key_domain_n100	4	Safe-MAPPO	sign_flip	0.20	42	0.55	static	none	0.00	0.00	0	50	256	5	0	1
E4_Safe-MAPPO_sign_flip_r0p20_s043	E4_key_domain_n100	4	Safe-MAPPO	sign_flip	0.20	43	0.55	static	none	0.00	0.00	0	50	256	5	0	1
E4_Safe-MAPPO_sign_flip_r0p20_s044	E4_key_domain_n100	4	Safe-MAPPO	sign_flip	0.20	44	0.55	static	none	0.00	0.00	0	50	256	5	0	1
E4_Safe-MAPPO_sign_flip_r0p20_s045	E4_key_domain_n100	4	Safe-MAPPO	sign_flip	0.20	45	0.55	static	none	0.00	0.00	0	50	256	5	0	1
E4_Safe-MAPPO_sign_flip_r0p20_s046	E4_key_domain_n100	4	Safe-MAPPO	sign_flip	0.20	46	0.55	static	none	0.00	0.00	0	50	256	5	0	1
E4_Safe-MAPPO_sign_flip_r0p20_s047	E4_key_domain_n100	4	Safe-MAPPO	sign_flip	0.20	47	0.55	static	none	0.00	0.00	0	50	256	5	0	1
E4_Safe-MAPPO_sign_flip_r0p20_s048	E4_key_domain_n100	4	Safe-MAPPO	sign_flip	0.20	48	0.55	static	none	0.00	0.00	0	50	256	5	0	1
E4_Safe-MAPPO_sign_flip_r0p20_s049	E4_key_domain_n100	4	Safe-MAPPO	sign_flip	0.20	49	0.55	static	none	0.00	0.00	0	50	256	5	0	1
E4_Safe-MAPPO_sign_flip_r0p20_s050	E4_key_domain_n100	4	Safe-MAPPO	sign_flip	0.20	50	0.55	static	none	0.00	0.00	0	50	256	5	0	1
E4_Safe-MAPPO_sign_flip_r0p20_s051	E4_key_domain_n100	4	Safe-MAPPO	sign_flip	0.20	51	0.55	static	none	0.00	0.00	0	50	256	5	0	1
E4_Safe-MAPPO_sign_flip_r0p20_s052	E4_key_domain_n100	4	Safe-MAPPO	sign_flip	0.20	52	0.55	static	none	0.00	0.00	0	50	256	5	0	1
E4_Safe-MAPPO_sign_flip_r0p20_s053	E4_key_domain_n100	4	Safe-MAPPO	sign_flip	0.20	53	0.55	static	none	0.00	0.00	0	50	256	5	0	1
E4_Safe-MAPPO_sign_flip_r0p20_s054	E4_key_domain_n100	4	Safe-MAPPO	sign_flip	0.20	54	0.55	static	none	0.00	0.00	0	50	256	5	0	1
E4_Safe-MAPPO_sign_flip_r0p20_s055	E4_key_domain_n100	4	Safe-MAPPO	sign_flip	0.20	55	0.55	static	none	0.00	0.00	0	50	256	5	0	1
E4_Safe-MAPPO_sign_flip_r0p20_s056	E4_key_domain_n100	4	Safe-MAPPO	sign_flip	0.20	56	0.55	static	none	0.00	0.00	0	50	256	5	0	1
E4_Safe-MAPPO_sign_flip_r0p20_s057	E4_key_domain_n100	4	Safe-MAPPO	sign_flip	0.20	57	0.55	static	none	0.00	0.00	0	50	256	5	0	1
E4_Safe-MAPPO_sign_flip_r0p20_s058	E4_key_domain_n100	4	Safe-MAPPO	sign_flip	0.20	58	0.55	static	none	0.00	0.00	0	50	256	5	0	1
E4_Safe-MAPPO_sign_flip_r0p20_s059	E4_key_domain_n100	4	Safe-MAPPO	sign_flip	0.20	59	0.55	static	none	0.00	0.00	0	50	256	5	0	1
E4_Safe-MAPPO_sign_flip_r0p20_s060	E4_key_domain_n100	4	Safe-MAPPO	sign_flip	0.20	60	0.55	static	none	0.00	0.00	0	50	256	5	0	1
E4_Safe-MAPPO_sign_flip_r0p20_s061	E4_key_domain_n100	4	Safe-MAPPO	sign_flip	0.20	61	0.55	static	none	0.00	0.00	0	50	256	5	0	1
E4_Safe-MAPPO_sign_flip_r0p20_s062	E4_key_domain_n100	4	Safe-MAPPO	sign_flip	0.20	62	0.55	static	none	0.00	0.00	0	50	256	5	0	1
E4_Safe-MAPPO_sign_flip_r0p20_s063	E4_key_domain_n100	4	Safe-MAPPO	sign_flip	0.20	63	0.55	static	none	0.00	0.00	0	50	256	5	0	1
E4_Safe-MAPPO_sign_flip_r0p20_s064	E4_key_domain_n100	4	Safe-MAPPO	sign_flip	0.20	64	0.55	static	none	0.00	0.00	0	50	256	5	0	1
E4_Safe-MAPPO_sign_flip_r0p20_s065	E4_key_domain_n100	4	Safe-MAPPO	sign_flip	0.20	65	0.55	static	none	0.00	0.00	0	50	256	5	0	1
E4_Safe-MAPPO_sign_flip_r0p20_s066	E4_key_domain_n100	4	Safe-MAPPO	sign_flip	0.20	66	0.55	static	none	0.00	0.00	0	50	256	5	0	1
E4_Safe-MAPPO_sign_flip_r0p20_s067	E4_key_domain_n100	4	Safe-MAPPO	sign_flip	0.20	67	0.55	static	none	0.00	0.00	0	50	256	5	0	1
E4_Safe-MAPPO_sign_flip_r0p20_s068	E4_key_domain_n100	4	Safe-MAPPO	sign_flip	0.20	68	0.55	static	none	0.00	0.00	0	50	256	5	0	1
E4_Safe-MAPPO_sign_flip_r0p20_s069	E4_key_domain_n100	4	Safe-MAPPO	sign_flip	0.20	69	0.55	static	none	0.00	0.00	0	50	256	5	0	1
E4_Safe-MAPPO_sign_flip_r0p20_s070	E4_key_domain_n100	4	Safe-MAPPO	sign_flip	0.20	70	0.55	static	none	0.00	0.00	0	50	256	5	0	1
E4_Safe-MAPPO_sign_flip_r0p20_s071	E4_key_domain_n100	4	Safe-MAPPO	sign_flip	0.20	71	0.55	static	none	0.00	0.00	0	50	256	5	0	1
E4_Safe-MAPPO_sign_flip_r0p20_s072	E4_key_domain_n100	4	Safe-MAPPO	sign_flip	0.20	72	0.55	static	none	0.00	0.00	0	50	256	5	0	1
E4_Safe-MAPPO_sign_flip_r0p20_s073	E4_key_domain_n100	4	Safe-MAPPO	sign_flip	0.20	73	0.55	static	none	0.00	0.00	0	50	256	5	0	1
E4_Safe-MAPPO_sign_flip_r0p20_s074	E4_key_domain_n100	4	Safe-MAPPO	sign_flip	0.20	74	0.55	static	none	0.00	0.00	0	50	256	5	0	1
E4_Safe-MAPPO_sign_flip_r0p20_s075	E4_key_domain_n100	4	Safe-MAPPO	sign_flip	0.20	75	0.55	static	none	0.00	0.00	0	50	256	5	0	1
E4_Safe-MAPPO_sign_flip_r0p20_s076	E4_key_domain_n100	4	Safe-MAPPO	sign_flip	0.20	76	0.55	static	none	0.00	0.00	0	50	256	5	0	1
E4_Safe-MAPPO_sign_flip_r0p20_s077	E4_key_domain_n100	4	Safe-MAPPO	sign_flip	0.20	77	0.55	static	none	0.00	0.00	0	50	256	5	0	1
E4_Safe-MAPPO_sign_flip_r0p20_s078	E4_key_domain_n100	4	Safe-MAPPO	sign_flip	0.20	78	0.55	static	none	0.00	0.00	0	50	256	5	0	1
E4_Safe-MAPPO_sign_flip_r0p20_s079	E4_key_domain_n100	4	Safe-MAPPO	sign_flip	0.20	79	0.55	static	none	0.00	0.00	0	50	256	5	0	1
E4_Safe-MAPPO_sign_flip_r0p20_s080	E4_key_domain_n100	4	Safe-MAPPO	sign_flip	0.20	80	0.55	static	none	0.00	0.00	0	50	256	5	0	1
E4_Safe-MAPPO_sign_flip_r0p20_s081	E4_key_domain_n100	4	Safe-MAPPO	sign_flip	0.20	81	0.55	static	none	0.00	0.00	0	50	256	5	0	1
E4_Safe-MAPPO_sign_flip_r0p20_s082	E4_key_domain_n100	4	Safe-MAPPO	sign_flip	0.20	82	0.55	static	none	0.00	0.00	0	50	256	5	0	1
E4_Safe-MAPPO_sign_flip_r0p20_s083	E4_key_domain_n100	4	Safe-MAPPO	sign_flip	0.20	83	0.55	static	none	0.00	0.00	0	50	256	5	0	1
E4_Safe-MAPPO_sign_flip_r0p20_s084	E4_key_domain_n100	4	Safe-MAPPO	sign_flip	0.20	84	0.55	static	none	0.00	0.00	0	50	256	5	0	1
E4_Safe-MAPPO_sign_flip_r0p20_s085	E4_key_domain_n100	4	Safe-MAPPO	sign_flip	0.20	85	0.55	static	none	0.00	0.00	0	50	256	5	0	1
E4_Safe-MAPPO_sign_flip_r0p20_s086	E4_key_domain_n100	4	Safe-MAPPO	sign_flip	0.20	86	0.55	static	none	0.00	0.00	0	50	256	5	0	1
E4_Safe-MAPPO_sign_flip_r0p20_s087	E4_key_domain_n100	4	Safe-MAPPO	sign_flip	0.20	87	0.55	static	none	0.00	0.00	0	50	256	5	0	1
E4_Safe-MAPPO_sign_flip_r0p20_s088	E4_key_domain_n100	4	Safe-MAPPO	sign_flip	0.20	88	0.55	static	none	0.00	0.00	0	50	256	5	0	1
E4_Safe-MAPPO_sign_flip_r0p20_s089	E4_key_domain_n100	4	Safe-MAPPO	sign_flip	0.20	89	0.55	static	none	0.00	0.00	0	50	256	5	0	1
E4_Safe-MAPPO_sign_flip_r0p20_s090	E4_key_domain_n100	4	Safe-MAPPO	sign_flip	0.20	90	0.55	static	none	0.00	0.00	0	50	256	5	0	1
E4_Safe-MAPPO_sign_flip_r0p20_s091	E4_key_domain_n100	4	Safe-MAPPO	sign_flip	0.20	91	0.55	static	none	0.00	0.00	0	50	256	5	0	1
E4_Safe-MAPPO_sign_flip_r0p20_s092	E4_key_domain_n100	4	Safe-MAPPO	sign_flip	0.20	92	0.55	static	none	0.00	0.00	0	50	256	5	0	1
E4_Safe-MAPPO_sign_flip_r0p20_s093	E4_key_domain_n100	4	Safe-MAPPO	sign_flip	0.20	93	0.55	static	none	0.00	0.00	0	50	256	5	0	1
E4_Safe-MAPPO_sign_flip_r0p20_s094	E4_key_domain_n100	4	Safe-MAPPO	sign_flip	0.20	94	0.55	static	none	0.00	0.00	0	50	256	5	0	1
E4_Safe-MAPPO_sign_flip_r0p20_s095	E4_key_domain_n100	4	Safe-MAPPO	sign_flip	0.20	95	0.55	static	none	0.00	0.00	0	50	256	5	0	1
E4_Safe-MAPPO_sign_flip_r0p20_s096	E4_key_domain_n100	4	Safe-MAPPO	sign_flip	0.20	96	0.55	static	none	0.00	0.00	0	50	256	5	0	1
E4_Safe-MAPPO_sign_flip_r0p20_s097	E4_key_domain_n100	4	Safe-MAPPO	sign_flip	0.20	97	0.55	static	none	0.00	0.00	0	50	256	5	0	1
E4_Safe-MAPPO_sign_flip_r0p20_s098	E4_key_domain_n100	4	Safe-MAPPO	sign_flip	0.20	98	0.55	static	none	0.00	0.00	0	50	256	5	0	1
E4_Safe-MAPPO_sign_flip_r0p20_s099	E4_key_domain_n100	4	Safe-MAPPO	sign_flip	0.20	99	0.55	static	none	0.00	0.00	0	50	256	5	0	1
