# Supplementary material for: Operating-Regime Evaluation of Byzantine-Resilient Multi-Agent Reinforcement Learning for Sensor-Networked Safe Formation Control
Source: Sensors (Basel). 2026 Jul 11;26(14):4408. doi: 10.3390/s26144408 (PMC13418820; doi:10.3390/s26144408)
Supplement: Supplementary file 1 [file sensors-26-04408-s001.zip › File_S1/provenance/raw_archive_checksums/rsmarl_canonical_580_raw_20260711.tar.gz.sha256]

721cb9170ce6ba6b3784f86684fb4767a82b205100eed804b492d1824beb39c0  rsmarl_canonical_580_raw_20260711.tar.gz
