# Supplementary material for: Operating-Regime Evaluation of Byzantine-Resilient Multi-Agent Reinforcement Learning for Sensor-Networked Safe Formation Control
Source: Sensors (Basel). 2026 Jul 11;26(14):4408. doi: 10.3390/s26144408 (PMC13418820; doi:10.3390/s26144408)
Supplement: Supplementary file 1 [file sensors-26-04408-s001.zip › File_S1/provenance/raw_archive_checksums/rsmarl_review_v2_return_key.sha256]

f429ac74ecd3bcbe0efb6dbbe77d702a48c7d9eb586d7dca9813fdffc3f7bed1  rsmarl_review_v2_return_key_20260611_021134.tar.gz
