# Supplementary material for: Operating-Regime Evaluation of Byzantine-Resilient Multi-Agent Reinforcement Learning for Sensor-Networked Safe Formation Control
Source: Sensors (Basel). 2026 Jul 11;26(14):4408. doi: 10.3390/s26144408 (PMC13418820; doi:10.3390/s26144408)
Supplement: Supplementary file 1 [file sensors-26-04408-s001.zip › File_S1/provenance/raw_archive_checksums/rsmarl_v3_return_key_20260527_124029.sha256]

9b5a7f637f29d16281224502e5642e302d54052d839db66315a446f416948c2b  rsmarl_v3_return_key_20260527_124029.tar.gz
