# Supplementary material for: Operating-Regime Evaluation of Byzantine-Resilient Multi-Agent Reinforcement Learning for Sensor-Networked Safe Formation Control
Source: Sensors (Basel). 2026 Jul 11;26(14):4408. doi: 10.3390/s26144408 (PMC13418820; doi:10.3390/s26144408)
Supplement: Supplementary file 1 [file sensors-26-04408-s001.zip › File_S1/provenance/RAW_ARCHIVE_DEPOSITION.md]

# Raw Archive Deposition Notes

File S1 is intentionally limited to processed data and reproducibility materials suitable for journal publication. The large raw run archives are not embedded in the ZIP.

## Verified Raw Archives

- Core 3000-run archive: `rsmarl_v3_return_key_20260527_124029.tar.gz`
  - Size: 1,741,916,095 bytes
  - SHA256: `9b5a7f637f29d16281224502e5642e302d54052d839db66315a446f416948c2b`
- Canonical 580-run archive: `rsmarl_canonical_580_raw_20260711.tar.gz`
  - Size: 430,374,036 bytes
  - SHA256: `721cb9170ce6ba6b3784f86684fb4767a82b205100eed804b492d1824beb39c0`
  - Contents: exactly 100 benign-control and 480 canonical component-ablation runs referenced by the processed collector manifests; audit-only and unreferenced nested paths are excluded.
- Review-Audit V2 2380-run archive: `rsmarl_review_v2_return_key_20260611_021134.tar.gz`
  - Size: 1,980,942,749 bytes
  - SHA256: `f429ac74ecd3bcbe0efb6dbbe77d702a48c7d9eb586d7dca9813fdffc3f7bed1`

The processed collector outputs for the canonical 580-run archive are included in File S1. A repository DOI or accession number must be added only after a deposit is created. These archives may also be supplied directly to the Editorial Office if requested.
