# Supplementary material for: Operating-Regime Evaluation of Byzantine-Resilient Multi-Agent Reinforcement Learning for Sensor-Networked Safe Formation Control
Source: Sensors (Basel). 2026 Jul 11;26(14):4408. doi: 10.3390/s26144408 (PMC13418820; doi:10.3390/s26144408)
Supplement: Supplementary file 1 [file sensors-26-04408-s001.zip › File_S1/provenance/RAW_ARCHIVE_INVENTORY.csv]

evidence_block	archive_filename	size_bytes	sha256	included_in_file_s1	status
core_3000	rsmarl_v3_return_key_20260527_124029.tar.gz	1741916095	9b5a7f637f29d16281224502e5642e302d54052d839db66315a446f416948c2b	no	verified and retained separately
canonical_580	rsmarl_canonical_580_raw_20260711.tar.gz	430374036	721cb9170ce6ba6b3784f86684fb4767a82b205100eed804b492d1824beb39c0	no	verified 100-run benign plus 480-run ablation archive; retained separately
review_audit_v2_2380	rsmarl_review_v2_return_key_20260611_021134.tar.gz	1980942749	f429ac74ecd3bcbe0efb6dbbe77d702a48c7d9eb586d7dca9813fdffc3f7bed1	no	verified and retained separately
