# Supplementary material for: Operating-Regime Evaluation of Byzantine-Resilient Multi-Agent Reinforcement Learning for Sensor-Networked Safe Formation Control
Source: Sensors (Basel). 2026 Jul 11;26(14):4408. doi: 10.3390/s26144408 (PMC13418820; doi:10.3390/s26144408)
Supplement: Supplementary file 1 [file sensors-26-04408-s001.zip › File_S1/README.md]

# File S1: Processed Data and Reproducibility Materials

Manuscript ID: sensors-4404432

Title: Operating-Regime Evaluation of Byzantine-Resilient Multi-Agent Reinforcement Learning for Sensor-Networked Safe Formation Control

## Purpose

This public supplementary package contains the processed evidence, completeness audits, statistical outputs, figure and table source files, environment record, supporting source code, and validated reproducibility utilities. It covers 5960 formally audited runs. Large raw run archives are retained separately and are identified by SHA256 digest under `provenance/`.

This package is aligned to the editor-provided 34-page second proof (SHA256 `932c6e4ecbbb4b25ab1e78b1cfaddad32e9d8ae751b8a76e6070c9b565addd7d`). It does not replace or modify that PDF. The package is designed to reproduce and audit the underlying numerical analyses. Exact commands and the boundary between package-local and raw-archive-dependent checks are documented in `REPRODUCTION_GUIDE.md`; the proof-to-package mapping is documented in `ARTICLE_ALIGNMENT.md`.

## Formal Evidence Inventory

| Block | Runs | Role |
|---|---:|---|
| Core matched matrix | 3000 | Five methods, six attacks, five Byzantine ratios, and 20 seeds per cell. |
| Benign-control rerun | 100 | Five methods under no attack, 20 seeds per method. |
| Canonical component ablation | 480 | Four configurations, three attacks, two ratios, and 20 seeds per cell. |
| Review-Audit V2 extension | 2380 | A-CBF calibration (700), four-switch ablation (600), sensor impairment (480), and high-seed confirmation (600). |
| Total | 5960 | Formal evidence used by the manuscript. |

The optional 140-run gated A-CBF task list was not part of the formal 2380-run Review-Audit extension and is not included here.

## Directory Map

- `processed_data/core_3000/`: collector outputs and derived source tables for the complete 3000-run core matrix.
- `processed_data/core_3000/q1_reproduction_reference/`: the 12 strict-mode outputs regenerated by the included Q1 analysis script for direct comparison.
- `processed_data/canonical_580/`: benign-control and canonical component-ablation outputs.
- `processed_data/review_audit_v2_2380/`: Review-Audit manifests, per-run summary, grouped summary, power analysis, and collection audit.
- `figure_source_data/`: CSV inputs used for figures and summary displays.
- `figures/`: publication and audit figures in PDF format.
- `table_fragments/`: LaTeX source fragments used to prepare manuscript tables.
- `code/`: clean Python, YAML, and shell source files. The `code/reproducibility/` directory contains `integrate_v3_cloud_results.py`, `q1_evidence_tables.py`, and `audit_experiment_archive.py`. Bytecode, caches, backups, logs, and machine reports are excluded.
- `environment/`: evidenced software versions and dependency specifications.
- `provenance/`: raw archive names, sizes, and SHA256 digests. Raw archives are not embedded in File S1.
- `checksums/`: package-level file manifest and SHA256 checksums generated after assembly.
- `REPRODUCTION_GUIDE.md`: package verification, processed-analysis regeneration, raw-archive audit, and experiment-rerun instructions.
- `ARTICLE_ALIGNMENT.md`: second-proof claim, table, figure, and data-availability crosswalk.

## Completeness

The collector manifests report:

- Core: 3000 expected, 3000 successful, 0 missing or invalid, 150/150 complete cells.
- Benign control: 100 expected, 100 successful, 0 missing or invalid, 5/5 complete cells.
- Canonical ablation: 480 expected, 480 successful, 0 missing or invalid, 24/24 complete cells.
- Review-Audit V2: 2380 expected, 2380 successful, 0 missing or invalid.

The per-run CSV row counts independently match these manifests. The four schemas are kept separate rather than being force-merged, because the Review-Audit block contains additional calibration, impairment, and ablation fields.

## Statistical Interpretation

Core baseline comparisons use matched seeds and Holm correction. The canonical ablation and Review-Audit blocks are mechanism and external-validity audits. Missing or undefined detector metrics remain blank or `NaN`; they must not be replaced by zero unless the metric definition explicitly permits zero.

The value `5960` is the total number of formal runs in the evidence inventory. It is not part of any precision, recall, or F1 estimate. The validated Table 16 values are provided in `table_fragments/generated_detection_ci.tex` and `processed_data/core_3000/derived/detection_ci_summary.csv`.

## Raw Data Policy

The large raw archives are not included in this processed public package. Their verified names and SHA256 digests are listed in `provenance/RAW_ARCHIVE_INVENTORY.csv`. No repository DOI or accession number is asserted here. The raw archives can be deposited separately or supplied to the Editorial Office if requested.

## Scope Exclusions

This package excludes files from unrelated research projects, audit-only fragments under `raw_results_extra`, incomplete trust-observation ablations, temporary files, machine logs, local absolute paths, and unrelated manuscript materials.

## Integrity Check

Use `checksums/FILES_SHA256.txt` to verify every content file in this package. `checksums/FILE_MANIFEST.csv` records relative path, size, SHA256, and role. The external `File_S1.zip.sha256` verifies the complete ZIP, including these two checksum-index files.
