# Supplementary material for: Operating-Regime Evaluation of Byzantine-Resilient Multi-Agent Reinforcement Learning for Sensor-Networked Safe Formation Control
Source: Sensors (Basel). 2026 Jul 11;26(14):4408. doi: 10.3390/s26144408 (PMC13418820; doi:10.3390/s26144408)
Supplement: Supplementary file 1 [file sensors-26-04408-s001.zip › File_S1/REPRODUCTION_GUIDE.md]

# Reproduction Guide

## Scope

File S1 supports three distinct levels of verification:

1. **Package integrity and evidence-count verification:** runs entirely from File S1 using the Python standard library.
2. **Processed-analysis regeneration:** regenerates the core statistical CSV and LaTeX outputs from the included 3000-row per-run summary.
3. **Raw-result and fresh-experiment verification:** requires the separately retained raw archives or a configured experiment environment; the raw archives are not embedded in File S1 because of their size.

The editor-provided second-proof PDF is not included in this package and is not modified by these procedures.

## 1. Verify File S1

From the `File_S1` directory, run:

```bash
python code/reproducibility/verify_file_s1.py
```

This check verifies the content manifest, file sizes and SHA256 digests, the four formal evidence-block row counts, unique run identifiers, Review-Audit block counts, raw-archive provenance records, and the Table 16 values against the included detection summary.

Expected evidence counts:

| Evidence block | Runs |
|---|---:|
| Core matched matrix | 3000 |
| Benign control | 100 |
| Canonical component ablation | 480 |
| Review-Audit V2 | 2380 |
| Total | 5960 |

## 2. Regenerate Core Statistical Outputs

Install the analysis dependencies listed in `environment/requirements_v3.txt`, then run from the `File_S1` directory:

```bash
python code/reproducibility/q1_evidence_tables.py \
  --per-run processed_data/core_3000/collector_output/per_run_summary.csv \
  --outdir reproduced/core_q1 \
  --mdpi-production-format \
  --strict
```

The command regenerates:

- `core_full_summary.csv`;
- `detection_ci_summary.csv`;
- `full_matrix_completeness.csv`;
- `significance_tests.csv`;
- `missing_pair_report.csv`;
- seven core LaTeX table fragments.

The complete set of 12 strict-mode reference outputs is retained under `processed_data/core_3000/q1_reproduction_reference/`. Numerical CSV values should be compared after CSV parsing; LaTeX fragments should be compared after line-ending normalization. The MDPI manuscript-ready fragments remain under `table_fragments/`.

## 3. Audit the Raw Core Archive

The following command requires the separately retained core archive:

```bash
python code/reproducibility/audit_experiment_archive.py \
  /path/to/rsmarl_v3_return_key_20260527_124029.tar.gz \
  --expected-sha256 9b5a7f637f29d16281224502e5642e302d54052d839db66315a446f416948c2b \
  --output reproduced/core_archive_audit.json \
  --strict
```

The verified archive names, sizes, and SHA256 digests for all three evidence blocks are listed in `provenance/RAW_ARCHIVE_INVENTORY.csv`.

## 4. Integrate Core and Canonical Supplemental Results

When the core archive and canonical 580-run source summaries are available, use:

```bash
python code/reproducibility/integrate_v3_cloud_results.py \
  --core-artifacts /path/to/core/artifacts_v3 \
  --archive /path/to/rsmarl_v3_return_key_20260527_124029.tar.gz \
  --expected-sha256 9b5a7f637f29d16281224502e5642e302d54052d839db66315a446f416948c2b \
  --ablation-summary /path/to/ablation_480/summary_final.csv \
  --benign-summary /path/to/benign_100/summary_final.csv \
  --outdir reproduced/integrated_v3 \
  --strict
```

## 5. Fresh Experiment Reruns

The experiment implementation and configurations are provided under `code/v3/` and `code/review_audit_v2/`. Read `code/v3/README_CLOUD_RERUN.md` and the corresponding requirements files before running. Fresh stochastic reruns may not be byte-identical across hardware and numerical backends; the retained per-run summaries, manifests, and raw archive hashes are the reference evidence for the second-proof analyses.

## Second-Proof Table 16 Alignment

The validated Table 16 source contains 11 rows and 33 central estimates. The total run count `5960` is an evidence-inventory value and is not a suffix of the precision, recall, or F1 estimates. File S1 therefore preserves the validated numerical values, for example `0.995 +/- 0.009`, rather than treating `0.9955960` as a metric. The second-proof PDF remains unchanged in this package; the difference is documented for the Production Editor in the accompanying reply letter.
