# Supplementary material for: Operating-Regime Evaluation of Byzantine-Resilient Multi-Agent Reinforcement Learning for Sensor-Networked Safe Formation Control
Source: Sensors (Basel). 2026 Jul 11;26(14):4408. doi: 10.3390/s26144408 (PMC13418820; doi:10.3390/s26144408)
Supplement: Supplementary file 1 [file sensors-26-04408-s001.zip › File_S1/table_fragments/generated_review_v2_acbf_calibration.tex]

\begin{table}[H]
\caption{A-CBF calibration scan over adaptive margin gain $g_m$. Values average the seven E1 cells (benign plus adaptive, collusive, and sign-flip attacks at 10\% and 30\% Byzantine ratios), with 20 seeds per cell. Lower is better for safety violations and formation error; higher is better for return and detection F1. The sign-flip F1 average is defined only over cells where the detector produced valid positives. No comparison against the deployed $g_m=0.55$ survives Holm correction (minimum raw $p=0.0144$; all adjusted $p=1.000$).}
\label{tab:review_v2_acbf_calibration}
\begin{tabular}{ccccc}
\toprule
$g_m$ & Safety violations & Formation error & Return & Detection F1 \\
\midrule
0.00 & 8.78 & 26.95 & -5644.9 & 0.286 \\
0.10 & 8.79 & 26.83 & -5620.4 & 0.289 \\
0.20 & 8.76 & 27.46 & -5669.7 & 0.292 \\
0.35 & 8.89 & 26.88 & -5641.0 & 0.287 \\
0.55 & 8.49 & 25.23 & -5477.8 & 0.288 \\
\bottomrule
\end{tabular}
\end{table}
