# Supplementary material for: Operating-Regime Evaluation of Byzantine-Resilient Multi-Agent Reinforcement Learning for Sensor-Networked Safe Formation Control
Source: Sensors (Basel). 2026 Jul 11;26(14):4408. doi: 10.3390/s26144408 (PMC13418820; doi:10.3390/s26144408)
Supplement: Supplementary file 1 [file sensors-26-04408-s001.zip › File_S1/table_fragments/generated_review_v2_four_switch_ablation.tex]

\begin{table}[H]
\caption{Four-switch component audit. Values average the six E2 attack-ratio cells (adaptive, collusive, and sign-flip at 10\% and 30\% Byzantine ratios), with 20 seeds per cell. Only the SET-disabled detection-F1 losses in collusive regimes remain significant after Holm correction; no safety, formation, or return comparison is significant.}
\label{tab:review_v2_four_switch_ablation}
\begin{tabular}{lcccc}
\toprule
Variant & Safety violations & Formation error & Return & Detection F1 \\
\midrule
Full & 8.44 & 24.20 & -5400.9 & 0.336 \\
No SET & 8.16 & 25.15 & -5456.2 & 0.000 \\
No TWCC-critic & 8.58 & 24.63 & -5488.6 & 0.337 \\
No TWCC-feature & 8.32 & 24.84 & -5409.0 & 0.331 \\
No A-CBF trust margin & 8.46 & 27.14 & -5646.1 & 0.339 \\
\bottomrule
\end{tabular}
\end{table}
