# Supplementary material for: Operating-Regime Evaluation of Byzantine-Resilient Multi-Agent Reinforcement Learning for Sensor-Networked Safe Formation Control
Source: Sensors (Basel). 2026 Jul 11;26(14):4408. doi: 10.3390/s26144408 (PMC13418820; doi:10.3390/s26144408)
Supplement: Supplementary file 1 [file sensors-26-04408-s001.zip › File_S1/table_fragments/generated_review_v2_key_domain_n100.tex]

\begin{table}[H]
\caption{Key-domain \(n=100\) audit comparing RS-MARL and Safe-MAPPO. The high-seed rerun reduces uncertainty but does not produce Holm-significant safety, formation, or return differences in the three audited domains.}
\label{tab:review_v2_key_domain_n100}
\resizebox{\textwidth}{!}{%
\begin{tabular}{llccccccc}
\toprule
Attack & Ratio & RS safety & Safe safety & RS FE & Safe FE & RS return & Safe return & Safety adj. $p$ \\
\midrule
collusive & 0.1 & 8.15 & 8.14 & 22.18 & 23.13 & -5245.1 & -5302.2 & 1.000 \\
collusive & 0.3 & 8.52 & 8.26 & 21.77 & 23.74 & -5220.5 & -5346.2 & 1.000 \\
sign-flip & 0.2 & 8.38 & 7.94 & 23.48 & 22.73 & -5353.4 & -5292.7 & 1.000 \\
\bottomrule
\end{tabular}%
}
\end{table}
