# Supplementary material for: Operating-Regime Evaluation of Byzantine-Resilient Multi-Agent Reinforcement Learning for Sensor-Networked Safe Formation Control
Source: Sensors (Basel). 2026 Jul 11;26(14):4408. doi: 10.3390/s26144408 (PMC13418820; doi:10.3390/s26144408)
Supplement: Supplementary file 1 [file sensors-26-04408-s001.zip › File_S1/table_fragments/generated_review_v2_sensor_impairment.tex]

\begin{table}[H]
\caption{Sensor-impairment mini-grid summary. Values average 12 impairment settings (packet loss, observation noise, and one-step message delay), with 10 seeds per setting. These results support external-validity auditing but are not significant after Holm correction (minimum raw $p=0.0137$; all adjusted $p\geq0.984$).}
\label{tab:review_v2_sensor_impairment}
\begin{tabular}{llccc}
\toprule
Domain & Method & Safety violations & Formation error & Return \\
\midrule
collusive, 0.3 & RS-MARL & 8.89 & 25.02 & -5483.5 \\
collusive, 0.3 & Safe-MAPPO & 9.09 & 27.39 & -5722.6 \\
benign & RS-MARL & 9.12 & 25.80 & -5514.4 \\
benign & Safe-MAPPO & 9.18 & 27.45 & -5694.4 \\
\bottomrule
\end{tabular}
\end{table}
