# Supplementary material for: Operating-Regime Evaluation of Byzantine-Resilient Multi-Agent Reinforcement Learning for Sensor-Networked Safe Formation Control
Source: Sensors (Basel). 2026 Jul 11;26(14):4408. doi: 10.3390/s26144408 (PMC13418820; doi:10.3390/s26144408)
Supplement: Supplementary file 1 [file sensors-26-04408-s001.zip › File_S1/table_fragments/table_benign_control_v3.tex]

% Generated from RS_MARL_V3_publication_data_20260528_173744/publication_data_v3.
\begin{table}[H]
\centering
\small
\caption{Fresh benign-control rerun under the V3 pipeline. Values are mean $\pm$ 95\% confidence-interval half-width over 20 seeds. Lower formation error and safety violations are better, while higher return is better.}
\label{tab:benign_control_v3}
\begin{tabular}{@{}lccc@{}}
\toprule
Method & Formation error $\downarrow$ & Return $\uparrow$ & Safety violations $\downarrow$ \\
\midrule
MAPPO & \textbf{15.513} $\pm$ 2.127 & -4867.494 $\pm$ 295.611 & 7.910 $\pm$ 1.753 \\
MAPPO-CWMed & 15.516 $\pm$ 2.069 & \textbf{-4804.122} $\pm$ 289.737 & \textbf{7.640} $\pm$ 1.588 \\
MAPPO-Krum & 16.471 $\pm$ 2.409 & -4880.681 $\pm$ 260.982 & 8.640 $\pm$ 1.525 \\
RS-MARL & 31.424 $\pm$ 12.342 & -5939.726 $\pm$ 1131.984 & 8.770 $\pm$ 2.279 \\
Safe-MAPPO & 32.763 $\pm$ 12.917 & -6238.321 $\pm$ 1009.250 & 9.600 $\pm$ 2.149 \\
\bottomrule
\end{tabular}
\end{table}
