# Supplementary material for: Operating-Regime Evaluation of Byzantine-Resilient Multi-Agent Reinforcement Learning for Sensor-Networked Safe Formation Control
Source: Sensors (Basel). 2026 Jul 11;26(14):4408. doi: 10.3390/s26144408 (PMC13418820; doi:10.3390/s26144408)
Supplement: Supplementary file 1 [file sensors-26-04408-s001.zip › File_S1/table_fragments/table_component_ablation_v3.tex]

% Generated from RS_MARL_V3_publication_data_20260528_173744/publication_data_v3
% analysis and final output tables.
\begin{table}[H]
\centering
\small
\caption{Component-ablation directionality in the fresh V3 supplemental rerun. Counts show the number of attack-ratio cells in which full \method is better than the ablated variant. The ablation set contains adaptive, collusive, and constant attacks at Byzantine ratios 0.10 and 0.30, with 20 seeds per cell. The no-SET and no-TWCC variants are numerically indistinguishable in this data block; because the current no-TWCC switch suppresses downstream trust use broadly, the table supports a coupling audit rather than independent attribution of a critic-only pathway. No ablation comparison survives Holm correction.}
\label{tab:component_ablation_v3}
\setlength{\tabcolsep}{3pt}
\begin{tabularx}{\textwidth}{@{}l>{\centering\arraybackslash}X>{\centering\arraybackslash}X>{\centering\arraybackslash}X>{\centering\arraybackslash}X@{}}
\toprule
Comparison & FE better $\downarrow$ & Return better $\uparrow$ & Safety better $\downarrow$ & Detection F1 better $\uparrow$ \\
\midrule
RS-MARL vs. RS-MARL-no-A-CBF & 0/6 & 0/6 & 1/6 & 1/4 \\
RS-MARL vs. RS-MARL-no-SET & 5/6 & 5/6 & 4/6 & n/a \\
RS-MARL vs. RS-MARL-no-TWCC & 5/6 & 5/6 & 4/6 & n/a \\
\bottomrule
\end{tabularx}
\end{table}
